# Supplementary material for: Light regulates tomato fruit metabolome via SlDML2‐mediated global DNA demethylation
Source: J Integr Plant Biol. 2025 Oct 23;68(2):383–405. doi: 10.1111/jipb.70066 (PMC12863027; doi:10.1111/jipb.70066)
Supplement: Supplementary file 2 — Table S1. Summary of metabolome profiling for tomato fruits [file JIPB-68-383-s006.xlsx]

## Sheet: Sheet1
Coumpound name	W-10-1	W-10-2	W-10-3	W-20-1	W-20-2	W-20-3	W-30-1	W-30-2	W-30-3	W-35-1	W-35-2	W-35-3	W-40-1	W-40-2	W-40-3	W-44-1	W-44-2	W-44-3	W-47-1	W-47-2	W-47-3	W-50-1	W-50-2	W-50-3	W-55-1	W-55-2	W-55-3	R-10-1	R-10-2	R-10-3	R-20-1	R-20-2	R-20-3	R-30-1	R-30-2	R-30-3	R-35-1	R-35-2	R-35-3	R-40-1	R-40-2	R-40-3	R-44-1	R-44-2	R-44-3	R-47-1	R-47-2	R-47-3	R-50-1
(R*,S*)-2,3-Dihydroxybutanoic acid	756053	835307	691013	1059426	845286	660688	895481	799160	59551.6	800055	485063	1020407	305509	297758	496610	324683	426676	925834	59551.6	1051150	1573053	1234572	729499	1788183	909307	572574	1144316	1626501	2021026	1568230	1092435	1410119	1771030	1561744	1371088	1069034	1213416	2226162	939980	1422772	2136083	1700974	1746573	1031061	1661821	11365610	11926179	6108077	5734710
1,2,3-Butanetriol	331325	169733	5091.8	762860	794900	5091.8	818398	784828	619730	840876	195835	2007344	33299	486916	1095493	324691	621056	391398	620959	551105	641234	887383	2632884	2353295	559946	507190	2037049	914688	560938	770802	741783	840596	1235396	1084023	800632	48819	494255	1313541	738930	1130514	1925564	744493	454693	1276928	903248	1532258	1727499	1970529	856944
1,2-Ethenediol	903635	586602	968475	1158868	922723	1114209	1497338	1158768	583114	1418183	595920	2102550	1472062	998926	1349612	967569	1105239	1056418	810054	1002745	1161813	932172	837117	1635514	1085879	1076606	1834017	1346111	1535440	1838887	1325058	1527185	1883345	1428475	2026440	1943331	1066340	3063857	2189736	912005	3289039	1002199	1177110	2043944	1753960	1882101	2988057	2343042	1120607
1,5-DICQA	4363.14	3376.29	2359.9	1611.1	1773.53	1448.16	5815.66	3273.34	2935.14	14607.7	12015.9	10904.6	101767	96358.5	92317.2	755927	1.24027e+06	880951	331675	257651	466398	1.24637e+06	1.20715e+06	1.26006e+06	1.0969e+06	1.02544e+06	1.08591e+06	2236.8	2675.25	2589.53	1935.6	2272.15	1358.33	814.513	1115.15	1041.94	3567.16	3032.04	3173.66	233015	257325	233863	707485	703642	676166	1.17304e+06	1.16101e+06	1.16624e+06	680668
13-HOTrE(r)	21754.3	20239.4	16774.6	14327.9	11087.3	16673.4	17623	23663.1	20137.6	7013.82	4357.24	6292.51	5910.6	6251.92	6163.45	7230.43	11370.3	8280.21	8284.75	6077.93	12705.9	30085.9	25936.1	27313.7	24962.4	21993.9	20990.8	27225	29902.5	29761.5	7629.1	9888.86	7421.66	17688.3	18120.6	20427	6949.48	8177.06	7901.06	31610.9	27379.6	35618.4	19264.5	20492.8	17454	91630.1	93646.4	94662.5	37001.4
13-Hydroperoxy-9,11-octadecadienoic acid	12123.5	11358.3	11614.3	20012.3	44076.3	23848.9	27718.7	31018.8	26240.3	23361.6	20157.3	16932.5	21097.5	19192.1	17963.2	13751.1	22541.8	12690.8	7067.26	5560.24	10007.1	13968.7	14680.1	17055.3	14814.9	12685.3	13216.3	7897.78	7952.29	8160.31	43789.9	19446.1	20310.2	18983.4	20507.6	20865.2	13888.5	15450.3	14447.5	14152.4	17408.4	14566.6	6122.59	7472.89	5449.29	16661	14780.5	15681.1	6644.68
14,15-Dehydrocrepenynic acid	42871.1	41555.8	37212.5	20916	14470.4	23220.7	18240.1	13857.7	16804.1	3636.89	4001.35	2557.07	4442.47	1634.21	2524.5	7331.87	9549.18	7294.89	16067.4	17159.1	11351.5	25136.5	21763.2	22641.4	22406.2	23295	25123	62940.2	58743.7	66940.7	11923.8	11363.1	12120.3	15766.7	11311.3	17245.7	3849.52	4526.48	3344.51	17146.8	24983.1	30564.7	33811	36078.8	37440.1	100375	107296	100415	55392.2
15alpha-Hydroxytomatidenol	53912.4	49454.5	45106.6	25645	10641.6	28112.4	5911.54	6250.73	5942.78	55572.6	51876.1	46613.6	93205.9	98158.5	87736.3	180504	183598	196464	205105	193663	153381	90311.9	122292	123312	45386	49832.9	41038.1	64383.6	60661.8	68356	15332.5	15219.8	18114	11583.3	15036.1	11641.6	31278.7	32051.1	28223	134138	135037	136065	151351	165058	137207	46613.8	41907	37777.7	76379.6
15-deoxylactucin-8-sulfate-Pro	14946.9	12880	11444.9	39417.1	44009.2	46967.8	59104.5	65715.7	58483.1	87397.6	175.222	72212.1	54711.3	65552	402.596	291.309	424.79	42798.9	408.162	418.918	810.611	1183.94	1163.43	1997.37	816.337	1504.92	1803.65	66794.7	70557.3	68924.8	54453.4	72881.6	77963.4	145.421	280.935	225.729	87526.2	97140.3	88785.9	113840	114762	116364	627.809	1264.62	369.875	999.314	58568.4	774.414	980.563
16-Hydroxy-hexadecanoic acid	52819	62053.4	48857.1	90906.3	64004.8	82273	37944.1	43657.3	31018.4	69003.7	48373.3	57979	66466.2	68824.5	53760.9	49562.9	26714.1	31622.3	56884.4	40716.8	67692	61504.9	53108.2	78990.9	27905.2	26918.4	24835.1	49963.8	46819.7	60267.9	30176	67674	63405.1	78364.6	94660.2	102437	63882	68519.7	57246.6	68511	69363.2	69445.8	91052.2	88140.2	89626.1	33601.2	28707.7	31824.8	38882
1-Amino-1-cyclopentanecarboxylic acid	33014.1	27546.7	29226	82045.3	19594.1	87376.6	12356.1	12715.4	16096.1	36887.4	34656.3	31145.3	16608.1	15807.5	16633.5	20089.4	25886.4	18543.5	12708.4	14738.4	9680.02	57216.8	20465.6	17092.1	222737	166660	198505	67761	61347.1	49789.1	20024.2	21213.4	24939.1	12505.7	13205	12241.9	17727	18847.2	20313.1	8485.13	6857.75	11152.6	19765.7	14615.5	10481.1	33347.1	25411.4	36655.9	69274.1
1-Caffeoylquinic acid	7.60491e+06	7.79056e+06	7.53478e+06	4.45516e+06	5.52721e+06	5.09084e+06	5.00769e+06	4.77148e+06	5.02748e+06	4.93653e+06	4.86808e+06	4.76061e+06	4.99789e+06	4.72174e+06	4.76733e+06	4.48434e+06	4.66518e+06	4.31738e+06	6.17474e+06	5.6143e+06	4.0093e+06	2.73695e+06	3.1847e+06	3.18669e+06	1.38067e+06	1.314e+06	1.78271e+06	7.99644e+06	7.8613e+06	8.23977e+06	5.86722e+06	5.16541e+06	5.38403e+06	4.07732e+06	4.09956e+06	4.30523e+06	4.25147e+06	4.33233e+06	4.11423e+06	4.78e+06	4.67605e+06	4.47362e+06	3.86027e+06	3.71491e+06	3.69297e+06	1.47334e+06	1.43746e+06	1.46778e+06	1.93024e+06
1-Deoxypentitol	137750	3266974	137750	2234311	3462454	137750	137750	12533814	20347021	20932708	137750	2759780	35552535	28838411	137750	25246199	1731410	20869280	90342994	98632500	69944391	137750	137750	14307820	137750	20449819	688748	27759952	34069760	27385806	25803677	23530048	137750	20906848	25079322	1063967	137750	2332773	4613074	19620646	11274848	10624909	21523991	1666576	1238216	20588927	2440828	4763562	13520602
1-hydroxy-cyclopentene	6438395	4107864	7137844	245012	9766724	277523	211070	7039545	3189038	5867542	1976316	7870523	6817615	5528358	5691510	4138763	5210302	3720380	21862.8	6038367	9138320	5485431	6278621	8793093	5022558	5240511	6860835	7569280	5943532	210880	7273530	9052736	221398	7446812	7606687	9597107	6449471	9273506	536022	6455321	12119782	8934215	109314	16256832	12330889	21904193	464647	430541	315029
1-Linolenoylglycerol	249382	249382	249382	10244163	8336577	249382	12224558	12895933	1246911	5723568	249382	1831679	5640413	4427263	2142721	249382	23733216	249382	3176706	249382	249382	10617498	13845245	4353518	13099192	14686963	3089193	4864720	1950888	3241777	7971368	6229092	3422561	5776709	14526980	4297003	3534738	6399097	13989002	1675245	17765828	5886827	3299426	6558135	9392590	3934318	2954025	10684063	3418081
1-Monolinolein	1375596	13128598	1780693	2876326	4085102	1598762	208767	36300905	208767	208767	8361763	208767	1097694	16789350	1662936	208767	13301623	15753250	1280942	1220904	1873083	1696037	21482954	208767	2706985	23231391	208767	208767	208767	208767	63329994	18333022	1459064	1372906	4183999	18949847	21501713	16812292	208767	20346839	2776641	19390582	1696857	14553318	1256566	8418189	3464015	208767	2167707
1-Monopalmitin	89852.8	2575535	4227141	4930067	2781590	89852.8	18936942	19240297	89852.8	29539757	4408514	89852.8	5615777	2795924	1512221	1424385	3514287	89852.8	16626162	89852.8	2416605	39592471	4808998	89852.8	13967157	15042248	4350266	89852.8	15771267	3220379	89852.8	2453896	1637382	89852.8	16012645	2448490	2803623	3154276	6482360	2808042	7007124	3873229	2455788	2050922	2019850	303566817	89852.8	89852.8	5350942
2,3,4,5-Tetrahydroxypentanoic acid-1,4-lactone	201902	201902	1033673	7263904	8190104	4939911	5760438	6542725	2438882	9548808	201902	12583687	2191340	3188029	10400682	201902	4738859	1110838	2391200	201902	1196472	5197841	5728783	7084443	4131863	6398627	5016983	5978188	1614312	4856283	3060466	3777526	6224935	7464327	7105942	7205078	4126569	19995008	17818991	1774051	3889087	5565924	2386799	19459152	10121948	10773298	10210368	21750914	3753732
2(1H)-Pyridinone	9427.4	9427.4	9427.4	36454089	9427.4	7344073	82155596	63939714	53247	56437279	9427.4	89794507	59475965	64433715	53372147	763021	58539642	12431896	49460370	733033	9427.4	41201419	37473335	77574332	59354947	558755	73410952	57894651	25129193	56203948	36781686	55981089	65946681	71165278	69475417	62430156	13775772	127038766	85792665	11399406	98958142	66375711	45649379	108725069	107524938	158039453	193211029	124343984	35643383
2-(Formylamino)benzoic acid	9150.71	859.631	6818.33	11397.7	4515.65	10045.8	7369.88	7937.52	1136.1	16308.9	11993.5	14877.5	813.923	12719.5	11475.7	9401.49	16665.3	15572.9	24285.1	22641.9	18154	14987.4	12127.5	11405.6	17441.4	1519.41	15321.1	6336.49	2855.52	10232	6138.37	6142.83	1852.46	7936.12	9206.52	9776.79	14250.3	870.443	14543.7	19034.5	1077	21694.9	15434.3	961.833	13548.2	17080.7	801.551	16126	14315.6
2-Aminoisobutyric acid	507359	395501	557665	765398	720775	595878	478279	555404	557970	417783	369267	396463	300411	390607	422373	220944	269178	187857	379729	448828	310758	154220	112813	132785	159882	116074	171134	690042	654431	681355	560270	595214	550076	524135	723419	623256	578519	425633	529130	507160	439562	445721	358037	412332	412400	241643	185976	229421	168561
2'-Deoxycytidine 5'-triphosphate degr prod	178923	178923	178923	13856575	178923	178923	178923	178923	1133887	178923	178923	178923	178923	178923	3010274	178923	21378548	2096475	7001588	178923	178923	9649265	2811930	3511364	3706971	178923	2826025	1865488	1490052	2091138	3258793	4408687	1617742	1596448	1635615	1847288	3278761	178923	2426870	5560169	3471053	3241009	5522197	2867338	2196104	2554038	2804037	3714896	2789525
2-Deoxyerythritol	839353	422251	1104129	2283344	2319148	1844908	2304261	2081070	29676.4	1412003	347181	29676.4	1328835	1209056	2852820	831269	1311493	700580	1998888	1767486	1527289	3074862	29676.4	29676.4	2120773	2796277	29676.4	2961616	1165223	1726582	148382	1152695	1817287	4240824	2874556	3255897	1371286	3598283	1956618	29676.4	29676.4	2178547	1158477	2773369	2447475	5433940	5312552	5983244	2959298
2-Hydroxyisocaproic acid	9007.65	8290.5	7938.92	12059.1	12339.2	13306.2	5876.08	7641.06	8036.55	6577	8391.13	9029.57	6978.78	10186.1	9444.12	9216.62	10368.4	8459.69	13998.8	12183.6	10242.5	18142.1	11220.8	12301.2	17060.4	15934.3	17277.1	10168.7	10468.2	12027.3	10150.8	9334.89	9247.82	11622.1	10660.2	12367.8	11895.1	7880.8	10425.7	11735.6	10547.8	11187	9841.18	10766.2	10999	16549	13404.4	15655.3	13046.3
2-Isopropylmalate	25130.4	24463	19572.7	12058.2	17522.8	16266.2	27787.4	24576.4	22620.9	70139.3	54434.7	48518.6	67094.1	60978.6	63134.5	275983	567536	307249	236640	140617	340578	556711	497928	519485	899822	576118	612997	30149.2	32471.9	32995.7	18992.1	17083.1	19340.9	29219.6	32137.5	36859.2	47945.5	59802.8	53837.4	155025	158097	137708	359690	355772	340031	1.27375e+06	1.15607e+06	1.15693e+06	597161
2-Ketovaleric acid	1878788	179954	2589140	14557684	2241848	1760335	2405781	1914859	179954	2915476	2579099	15217331	2850006	1232511	2943927	1866660	1235978	179954	179954	179954	179954	2565291	1617751	1518314	1403295	1946091	1451148	179954	2044981	179954	1300462	179954	5795179	179954	179954	179954	2333489	179954	179954	4761275	4344330	2382758	2071563	19348279	179954	6257179	7511359	9840203	19088784
2-linoleoylglycerol	12798702	315191	315191	315191	8017864	5122285	68255902	315191	4821151	42278625	315191	23120552	15492583	4379068	3105668	3817192	7028403	4028368	9742955	5467262	5433466	6582588	6078833	43268642	29166761	315191	13218063	6923958	4433738	12103377	315191	6840684	315191	4145130	315191	5123918	4496510	315191	18858342	3553656	6206015	4616515	6501029	4775938	5297922	20000643	6632019	4284308	4068817
2-methylfumarate	8026646	26766091	36998356	21887734	24832008	39434819	61426689	80582727	24477842	49138748	37251295	53436385	38354629	28897232	65177135	37250878	49461262	50202783	29942368	35782991	38457112	41020773	35180428	44735462	33470489	38007224	46243778	29425903	33530768	51793838	35370970	30712007	60353210	40495465	36912885	69206418	77030552	118075515	91168464	72552854	110846741	104015390	67024722	134610570	87248764	99947592	162830655	139632349	106351939
2-Methylsuccinic acid	933096	755338	905783	1.55273e+06	1.64016e+06	1.54894e+06	1.4906e+06	1.51341e+06	1.50283e+06	1.39647e+06	1.38815e+06	1.32426e+06	1.29475e+06	1.22788e+06	1.25429e+06	1.1383e+06	1.16586e+06	1.11427e+06	1.17671e+06	1.22281e+06	1.1269e+06	439590	548891	599705	144882	124996	128211	1.70608e+06	867172	874569	1.11391e+06	772710	1.53696e+06	1.45674e+06	1.41364e+06	1.48808e+06	1.30824e+06	1.33145e+06	1.29772e+06	1.16936e+06	1.29931e+06	1.19081e+06	957963	915501	984647	223443	216146	229811	452105
2-Monoolein	15700.8	9158227	7007362	15700.8	15700.8	15700.8	15700.8	13825506	15700.8	15700.8	4745275	15700.8	15700.8	15700.8	15700.8	15700.8	15700.8	15700.8	15700.8	15700.8	15700.8	15700.8	15700.8	15700.8	15700.8	16929460	15700.8	15700.8	15700.8	15700.8	36512013	15700.8	15700.8	15700.8	15545880	15700.8	15700.8	6824060	15700.8	15700.8	15700.8	126973	15700.8	15700.8	15700.8	15700.8	15700.8	15700.8	15700.8
2-Monopalmitin	1199760	1865069	1499095	3834261	4038842	1850627	8481665	12679846	239952	18134871	239952	5349214	4385269	2114631	4452634	1850800	4742133	3540479	2470244	2855092	2786428	4937043	9041211	6782964	12536959	15888057	5048155	1704166	2482210	1903229	9628949	3746077	2131282	2465060	16562233	3314165	239952	4755291	18009011	4123285	8002260	5382770	3648828	3453618	2323570	7839160	2767556	5269803	4411492
2-Octanol	824813	620700	976887	1021256	1327793	1039678	1047971	1236274	76417.6	950553	397940	2059573	639796	76417.6	1654449	1049669	746570	382088	76417.6	1087147	776528	926773	991353	1560777	76417.6	1293288	1251862	76417.6	76417.6	583722	76417.6	76417.6	871506	759718	1044788	1229870	76417.6	1962996	1067668	76417.6	844747	846206	76417.6	1802685	1341162	788679	825718	1116450	76417.6
2-Oleoylglycerol	133052	167030	14579	14579	180377	14579	7645870	14579	10959924	29278828	72895	87534211	14579	14579	1962668	722784	14579	975100	14579	937334	1173223	14579	14579	83084178	14579	1801806	63598018	2508427	20769986	2687472	4105656	14579	1074855	14579	2105578	1578446	14579	1804696	26678889	2156044	3724143	2226698	2040654	1604916	3219644	14579	7852573	29655671	4747473
2-Pentenedioic acid	39279.6	39279.6	39279.6	274973	39279.6	39279.6	39279.6	39279.6	39279.6	39279.6	39279.6	39279.6	39279.6	39279.6	1289422	39279.6	39279.6	39279.6	39279.6	39279.6	39279.6	39279.6	39279.6	39279.6	39279.6	39279.6	39279.6	39279.6	39279.6	39279.6	39279.6	39279.6	39279.6	39279.6	39279.6	196398	457139	279449	550501	39279.6	227726	307835	39279.6	326559	39279.6	461902	447103	918396	318614
2-Picolinic acid	160108	149290	146849	181866	142088	183557	182775	158234	165253	151006	126806	151626	133981	155974	166474	127059	142478	132658	149696	175384	157053	146275	108030	130540	246299	207822	255485	190832	169750	164011	147607	141113	142251	184266	196121	197736	159613	159901	145558	161900	132214	154227	168083	164245	175130	199328	175908	203302	178395
2-Propenoic acid	11357429	15501888	14791637	1.5645e+06	12357298	13945052	26213050	17525745	15440039	18613194	14973783	1.5645e+06	19610003	14671375	10690014	13925003	13992605	15667979	18387611	18072799	17199655	18557211	22116946	26964235	19711107	20112462	19892812	21485526	17561419	20505324	15264897	19038642	19275715	20345313	18292600	14332585	15847302	18186731	14794603	17524364	40895528	18387049	19814474	1.5645e+06	20055252	18666427	33336405	23554042	21007167
3,4,5-Tricaffeoylquinic acid	2379.05	947.422	36.128	348.175	36.128	36.128	699.883	36.128	36.128	36.128	36.128	36.128	5152.08	6339.69	4737.56	280677	292900	287274	116479	122963	121781	650607	646123	645061	684285	701981	632097	315.296	36.128	36.128	377.737	391.006	36.128	36.128	36.128	36.128	36.128	36.128	36.128	43979.6	42319.8	53026.1	394604	401825	379208	728363	722526	727108	549452
3,4-Dihydroxycinnamic acid	27661.6	29867.7	17602.7	42712.3	15517.2	53992.7	15559.9	18663.4	22912.9	63926.1	78606.2	61526.4	137472	120763	115869	171640	157251	140290	418619	298012	217122	96994.4	95051.8	92384.4	306010	342296	265157	37544	51058.4	42309.7	45404.5	17526	56125.7	47772.8	41897.8	55746.1	120751	130998	110713	235051	336554	263464	344191	387015	333669	224210	299829	205115	186880
3,4-Dimethoxycinnamic acid	9285.48	8063.69	8750.55	9156.08	7996.82	11211.8	8127.32	7773.55	7571.02	10195.2	10075.4	8134.99	9754.22	7973.8	9104.77	7118.05	8429.98	7134.25	12257.9	11378.6	9954.67	3968.11	2772.86	3156.21	2865.57	2814.05	2429.24	10917.1	13259.3	10370.9	9247.67	7956.84	8952.76	11030.9	8258.67	10539.6	9152.91	8271.04	9669.91	15447.1	12948.1	12363.9	6484.71	5893.77	7159.31	5767.3	6293.02	5650.71	4020.06
3-Furoic acid isomer 1	4.05313e+06	2.12889e+06	2.02415e+06	2.56211e+06	2.0664e+06	2.35581e+06	2.44438e+06	2.59444e+06	2.36355e+06	3.73451e+06	2.96106e+06	3.10485e+06	2.82111e+06	3.14299e+06	3.53729e+06	3.04449e+06	8.61361e+06	3.84535e+06	3.40656e+06	4.07172e+06	4.39963e+06	3.9724e+06	7.39472e+06	3.60132e+06	4.4473e+06	4.21283e+06	4.60665e+06	2.51258e+06	4.82946e+06	2.76218e+06	2.10414e+06	2.5913e+06	2.55095e+06	2.48154e+06	2.54319e+06	2.57049e+06	3.00277e+06	3.27306e+06	5.38038e+06	4.11041e+06	3.93119e+06	3.78255e+06	3.26516e+06	3.20225e+06	3.12462e+06	4.33235e+06	4.37396e+06	3.30778e+06	2.94163e+06
3-Hydroxy-3-methylpentane-1,5-dioic acid	2.30212e+06	2.19658e+06	2.27347e+06	4.36499e+06	4.55461e+06	4.44902e+06	4.17746e+06	4.13892e+06	4.32651e+06	3.96348e+06	3.89784e+06	3.67316e+06	3.77968e+06	3.58028e+06	3.57504e+06	3.23698e+06	3.40024e+06	3.14396e+06	3.53995e+06	3.57648e+06	3.27557e+06	1.37182e+06	1.53483e+06	1.68304e+06	476670	418788	456817	2.21585e+06	2.2412e+06	2.19855e+06	4.64515e+06	4.45165e+06	4.45801e+06	4.01767e+06	3.95279e+06	4.26224e+06	3.78843e+06	3.78471e+06	3.68199e+06	3.50963e+06	3.77549e+06	3.43653e+06	2.80746e+06	2.67415e+06	2.73472e+06	701632	681707	688326	1.33743e+06
3-hydroxybutyric acid	470429	394840	502584	787584	663780	519420	326885	478573	305892	585172	430821	738494	513580	266449	603412	431052	573510	638614	822940	734728	982059	528363	575094	824988	220646	799391	1172305	609183	428895	277604	465466	665282	862616	783711	981037	971974	492884	1175172	813692	148308	802782	713615	80436	1245993	153869	771958	914710	1100423	347745
3-Octenoic acid, TMS derivative	2621631	3159778	2687065	20191505	20076931	3168617	10889878	14142071	2005146	11263604	169439	10970182	4020922	3227356	6818045	2026322	7754877	2258512	9417520	2639480	4315457	6721982	5536673	4816720	6372875	6010258	4890761	9503841	4594348	169439	847197	10625261	3819378	7955803	11629708	7786403	169439	8806178	19845270	4025710	6665797	7603195	4514269	7911586	7342494	169439	169439	169439	7025229
3-O-Feruloylquinic acid	26124.4	25875.5	25241.9	50892.4	37639.8	48658.3	42596	39947.9	45430.6	65910.1	64109.3	65658.1	61708.7	65472.9	57546.1	52282.2	54911.1	54048.9	61819.7	54636.7	49809.1	27291.5	35004.4	37758.2	25641.1	21418.7	25203.6	30809.6	29613.8	31262.2	42074.1	41305.2	39637.9	72049.5	76657.1	76407.6	76417.5	72063.7	75988.4	62615.8	66357.1	62430.3	59514.6	54296.2	51043.4	31567.3	33402.8	31929.6	27663.9
3-O-p-Coumaroylquinic acid	47393.2	42293.3	42205.1	67492.4	59219.3	78330.3	68023.8	73494.7	66983.3	50686.1	50353.1	49525.5	48057	46879.8	47662.8	23724.4	24748.8	27484.6	37438.4	34563.5	30157.4	10675.5	13287	12153.3	4317.02	5149.14	6063.66	42538.9	46897.2	46067.2	57449.8	57516.1	59579.4	98165.9	97758.2	105183	101186	89315.5	85277.8	36755.4	41215	38999.8	46084	47193.7	52563.7	10643.9	51028.2	45119.7	10177.7
4,5-Dicaffeoylquinic acid	18904.5	13440	11772.2	5036.09	2723.47	3283.8	7793.84	6879.71	6147.52	138433	131953	124673	1.08814e+06	1.12944e+06	1.04655e+06	6.31502e+06	7.3002e+06	6.68453e+06	3.46902e+06	2.79541e+06	3.94361e+06	7.58803e+06	8.26328e+06	8.49982e+06	6.77422e+06	6.98446e+06	6.46494e+06	6918.02	6029.22	4011.73	1850.77	12392.4	1555.14	3057.77	4630.51	3217.62	28382	25130	24403.3	2.36492e+06	2.49651e+06	2.31664e+06	6.12934e+06	5.90633e+06	5.83284e+06	6.50317e+06	6.37045e+06	6.3902e+06	4.8188e+06
4-Ethylbenzoic acid	12915.3	9546.85	10602.6	3846.9	3668.43	3686.5	2216.66	2766.48	2257.55	3751.37	1842.21	2103.12	4285.1	6489.03	5468.34	3683.13	5052.46	4627.85	9903.39	10883.3	7933.75	8899.32	5367.19	5605.75	19443.4	15223.9	23147	8910.86	414.569	10546.2	2921.06	4609.49	430.025	3254.08	3889.18	2948.21	2473.69	292.594	2381.4	7631.67	6318.6	6943.58	9018.83	383.894	8593.42	16113.2	14870.6	18085.4	27779.5
4-Hydroxy-3-methoxymandelate	85540	93191.4	78339.8	67018	77142.8	73348.5	63455.2	61864.8	71994.2	65168.6	56115.5	61850.5	64660.2	59094.8	55320.9	44078.5	50101.3	42717.7	60254.5	44888.6	52787.9	19680	23659.3	21141	2548.74	2600.95	2396.87	88383.9	79649.8	75039.8	81015.6	63022.5	79960.9	68497.3	61529.1	71918.2	57715.2	59176.5	56201.5	47847	58883.5	53935.1	40175.5	32809.4	32486.8	7714.91	6368.25	7023.14	12000.2
4-Hydroxybenzaldehyde	8300.49	8211.03	7019.31	21034.7	18451.1	25538.6	26792.4	28405	22479.2	21860.6	21250.9	20489.6	54541	51244.4	49380.9	111224	162962	115403	76956.2	62528.6	81269.3	53191.2	67919.5	70333.4	23022.9	23457.5	21560.7	7108.37	9334.51	8441.4	17992.4	22200.1	22779.5	77190.2	80085.7	88480.2	23680.7	23555.8	28767.8	46150.4	44270.8	47741.6	103528	116289	104460	22093.5	22816.3	21861.5	30608.3
4-Hydroxybenzoic acid	977.014	7183.97	4949	3726.88	9463.16	13398	13003.5	2063.29	2686.89	9404.46	25875.9	6711.9	6792.12	5727.61	30211.5	44238.5	86883.6	4167.86	17464.2	19069.6	35559.8	5228.78	3269.94	37363.2	10242.5	5577.38	6688.18	7164.74	3761.67	2998.44	2929.1	5060.11	6163.84	3730.97	10349.2	14294	16784.7	4249.84	10006.4	4478.05	22588.5	26659.8	11816.5	326.901	11546.7	9945.71	10469	9584.59	4918.73
4-hydroxybutyrate	261544	147176	321513	374245	384303	309255	396404	343613	190906	377863	104905	436230	281779	253384	301289	164085	239769	244119	228535	211019	296988	234947	239072	432921	242484	256467	414692	386043	374184	511795	355372	557538	700333	307373	454799	1104	236703	420317	321492	162998	1104	252699	229337	482187	411023	262713	254400	1104	283237
4-Hydroxycoumarin	9.54547e+06	9.39779e+06	9.11618e+06	7.79901e+06	6.27921e+06	5.83075e+06	6.10574e+06	9.10741e+06	6.1683e+06	6.133e+06	5.68614e+06	5.74875e+06	6.43233e+06	3.29776e+06	5.87072e+06	5.63589e+06	5.9614e+06	5.4465e+06	8.19861e+06	7211425	5.15297e+06	3.45495e+06	4.24224e+06	4.38552e+06	2.21566e+06	1.97694e+06	2.92624e+06	9.99147e+06	1.00242e+07	1.03474e+07	6.79919e+06	3.46054e+06	3.62237e+06	2.78802e+06	5.10148e+06	2.84641e+06	2.74504e+06	5.46068e+06	5.41777e+06	6.04357e+06	6.07191e+06	5.86567e+06	4.96487e+06	5.08144e+06	4.91284e+06	2.19454e+06	2.13896e+06	2.23061e+06	2.81444e+06
4-Hydroxyquinazoline	1104728	521874	1315190	1968340	1504324	1613701	2233821	1804915	953958	1705921	519979	11867942	4747488	1163199	2157643	936654	1738536	980092	1366080	1088924	983312	9105491	9120398	3520007	1986269	2904674	2853717	1210597	628474	948854	1502911	719482	1292427	2310781	1225189	2797599	857717	1627746	1136878	867415	2781333	1144663	659037	4116054	3119763	2576554	4592818	5070899	2765884
4-Hydroxysphinganine	811892	718218	776783	1.46666e+06	2.88431e+06	1.81085e+06	811538	1.0479e+06	955436	2.8409e+06	1.08797e+06	1.95117e+06	1.31709e+06	1.23211e+06	2.54699e+06	1.42339e+06	1.74663e+06	1.87971e+06	1.48211e+06	965082	971126	1.22581e+06	936648	888718	1.1498e+06	1.34685e+06	1.63696e+06	701320	578256	587545	2.47732e+06	1.72729e+06	1.38288e+06	1.213e+06	1.5617e+06	368531	1.24727e+06	983773	866772	1.54322e+06	2.33039e+06	1.23393e+06	1.85928e+06	1.56669e+06	1.68069e+06	1.04886e+06	830549	983961	1.1611e+06
4-Methoxycinnamic acid	29163.9	28106.2	25199.7	24629.3	23136.9	23332.2	23103.3	24352.3	21509.4	22060.6	21623.8	19300	16374.8	13786	12889.4	13009.5	12168.5	10640.3	26141.5	23999.3	17657.9	14246.9	12294.2	13926.8	24027.4	22327.3	21113.9	36074.4	39130.8	38168.3	25328	24364.5	26926.3	29502.1	26407.5	29705.6	20372.2	22334.2	20824.4	16826.6	21110.2	20835.7	20561.8	18997.3	16076.6	24052.4	22659.9	20254.1	17325.1
4-oxo-9Z,11Z,13E,15E-Octadecatetraenoic acid	8229.46	9332.37	9726.28	10215	6689.78	11064.2	7115.35	6756.76	7665.07	10745.6	9034.77	9584.62	9972.21	9880.1	9189.59	9727.9	10707.1	9376.77	15763.7	14951.5	14845.7	13976.3	9307.11	11649.9	20844.4	21266.9	22470.7	5679.19	5323.56	6540.93	8630.54	9000.2	9915.22	7964.4	6723.94	7417.39	10446.8	8721.51	8794.82	10726.5	11544.6	10826.6	9287.87	10071.5	10526.1	16327.1	14924.7	15152.5	15011.2
5-Aminovaleric acid	198178	172583	177587	417750	295376	379636	198204	238012	229599	136301	131183	141884	123538	131740	126389	45908.9	58469.9	57399.3	97929.5	82622.5	63676.4	56968.8	43437.8	41766.7	89170.2	56391.2	71080.4	288429	297557	270024	242561	274962	177728	315256	325603	247604	234054	192231	197785	115466	102553	101372	55605.5	51345.5	47987.1	73716.6	57197.5	60213.3	71379.6
5-Caffeoylquinic acid	9.99486e+06	1.00198e+07	1.0137e+07	1.07912e+07	1.12954e+07	1.22871e+07	1.04944e+07	9.53143e+06	1.01234e+07	1.00025e+07	1.07321e+07	1.01845e+07	1.11203e+07	1.03873e+07	1.07346e+07	1.1678e+07	9.97745e+06	1.1903e+07	1.12383e+07	7.37166e+06	1.11036e+07	1.20379e+07	1.18506e+07	1.21333e+07	9.33358e+06	8.95376e+06	4.63428e+06	9.73433e+06	1.05122e+07	1.06132e+07	1.26085e+07	1.41152e+07	1.23523e+07	9687131	9.17677e+06	1.02816e+07	1.09771e+07	1.00747e+07	1.02991e+07	1.11429e+07	1.17218e+07	1.15493e+07	1.19364e+07	1.17418e+07	1.1723e+07	2.69031e+06	8.96722e+06	9.14814e+06	8.11626e+06
5-Dodecenoic acid	54209781	348093	31154029	374289334	259999305	107972509	24539077	133312022	348093	88643872	348093	184323465	52092718	66243380	270374078	9955641	20449441	348093	47333458	11194203	348093	84600769	56573195	348093	75173171	63837711	47408515	348093	348093	348093	46882277	22890038	31981986	49416429	22780425	34290803	4902032	52790348	43518716	4475915	27576040	34695845	1740463	81166648	9973142	26991624	43640017	60670073	30664295
5-Methyluridine	2951544	3107542	77905.8	77905.8	77905.8	1714733	105859134	77905.8	15286202	77905.8	77905.8	4861781	77905.8	77905.8	1334799	14002163	31232181	21434830	77905.8	12836590	18893074	77905.8	56783549	100961544	95978385	101430696	33898546	20340099	77905.8	24526564	16968294	4863571	4175167	18362650	94837638	16483022	33717419	34314715	55214115	30875011	77787864	43103946	22858266	23754533	26887361	77905.8	117795407	151496761	74773986
5-Oxoproline	2.42132e+06	2.20262e+06	2.30433e+06	3.40722e+06	3.09154e+06	3.49513e+06	2.85483e+06	3.54281e+06	3.3686e+06	2.69327e+06	2.42961e+06	2.59489e+06	3.40605e+06	2.83828e+06	3.03946e+06	2.76568e+06	2.2276e+06	2.78696e+06	2.23367e+06	2.68713e+06	2.74591e+06	3.85291e+06	3.39663e+06	2.84825e+06	3.46438e+06	3.40557e+06	3.55476e+06	2.95464e+06	2.7345e+06	3.10704e+06	2.4175e+06	3.26037e+06	2.6495e+06	3.46425e+06	3.72557e+06	3.6498e+06	2.40868e+06	2.9416e+06	3.06291e+06	2.89003e+06	2.55145e+06	2.43348e+06	2.82015e+06	3.20262e+06	3.44239e+06	5.02695e+06	4.11809e+06	4.38964e+06	2.85299e+06
6,7-Dihydroxycoumarin	6237.3	581.458	391.96	143.829	2815.64	274.748	1918.72	351.139	202.585	157.248	259.283	219.553	3697.3	308.131	203.844	1426.04	4268.62	2333.72	224.815	1769.74	352.683	315.26	1269.5	645.505	311.017	607.181	850.191	240.169	1747.81	178.792	648.737	364.879	354.268	125.149	348.628	659.899	295.451	1295.03	5037.27	487.432	195.564	3288.22	358.414	552.146	271.72	2349.86	1226.7	25.0299	195.523
6-Aminocaproic acid	195792	182344	185572	319684	141183	323477	137437	229214	108785	99977.1	61816.7	106348	100022	110589	103348	81596.3	67615.5	71324	210466	158651	105875	107938	50224.8	61374.8	178379	216077	182504	312078	281168	345256	105008	170446	92292	224339	184494	233921	143879	85067.8	138405	145471	155318	127232	147942	184692	144699	175668	232145	174136	106120
6-deoxy-D-glucose	22880306	19410846	32204232	47383560	40308536	28860010	34101915	32347820	15992245	22317592	13702801	35127729	27376287	27563498	24372497	16885063	19615479	20854689	27669376	26492600	23829591	28798990	27532458	36635366	23603974	24861810	26417199	26085261	24427155	24140983	15847551	22651261	25167151	26686438	26918809	25803413	27728476	37876439	32130212	37960511	48668360	40907225	28448966	31614316	30638607	41169553	46447682	42637501	51448993
6-Hydroxymethylherniarin	45996.6	48682.7	45555.7	93401.4	89969.7	117181	86185.7	88081.7	84856.6	158811	134239	138156	138311	140539	139028	115007	124329	122431	142356	120346	118440	61707.6	76000.1	80294.1	46496.5	45366.4	45851.6	57932.4	59246	60829.7	92220	90307.6	95160.4	156617	161902	176061	181067	167963	166495	143028	144650	148090	117133	122976	120078	77467.8	73763.1	70570.2	60641.5
6-Hydroxynicotinic acid	23240.3	83.4869	23147.8	20585.8	83.4869	417.435	12999.5	13786.4	83.4869	16559.8	83.4869	16094.8	83.4869	16573.1	16130.9	83.4869	12844.8	13096.1	83.4869	18534.2	12756.7	9828.44	6726.23	5851.03	6717.87	83.4869	9341.02	22581.5	83.4869	24274.6	16813	17932.1	12218.1	20554.8	18298	21119.1	19566.3	83.4869	19340.7	15223.2	83.4869	16771.3	15278.9	83.4869	15789.7	8444.6	83.4869	9063.97	8561.97
6-phosphogluconic acid	441412	1050545	888404	62902.8	392566	62902.8	5241262	1446061	2575209	2710567	710095	62902.8	7498926	7541459	62902.8	1279890	17155050	1226603	5471224	1451318	1483457	10748587	9001983	2439217	3699347	5022284	1762700	3296904	1580436	2113392	3874280	4247484	2112731	2982065	6043004	2374552	2787769	2958326	6487288	1827740	7987417	5707451	2615097	4158804	4809782	4530634	3445667	1883104	6645978
9,10-EODE	1241.22	3915.69	1549.27	3277.63	19267.7	8601.22	1293.61	22.5009	980.413	595.696	1339.7	805.614	670.901	853.427	532.683	1564.88	1657.68	3189.87	2167.42	2051.49	2330.88	4232.44	1537.27	1955.8	8571.62	8515.79	8511.51	779.807	2506.54	2272.37	3218.81	17980.5	6130.46	1352.8	783.104	1181.32	112.505	574.986	994.505	863.292	1352.41	1020.52	2473.67	3981.52	3990.78	2528.12	3043.4	2420.45	4034.43
9-HOTrE	25450.2	24573.8	23018.7	14006.9	12927.5	16063.6	10558.6	7406.18	12178.9	2502.34	1054.52	1744.2	1488.84	1820.27	3193.37	5101.36	3742.05	5395.71	7513.72	10212.7	6355.57	13805.1	13686.3	10461.9	12652.6	14710.5	12745	43465.9	42297.2	38712.8	10242.9	5995.38	12273.9	7914.87	4982.42	9407.45	2810.98	2365.94	3583.77	12148.6	14404.7	14488.3	22001.7	28306.2	23134	56410.2	67505.7	54654.1	25335.5
9-HpOTrE	6402.19	5221.44	5128.49	2894.79	1553.92	1895.22	2294.72	4692.8	13851.5	2078.1	2832.89	2213.69	2638.66	2361.87	2896.2	6045.88	7043.5	4190.26	3546.93	3412.34	5277.2	11007.5	3462.13	5681.98	7197.43	6320.54	7645.42	6491.57	7327.28	7015.2	2212.6	2705.81	1757.11	3481.78	4260.37	3546.03	4074.08	2349.5	4676.29	6152.9	5652.72	8636.42	2225.2	2831.02	4098.99	16693.8	14375.7	14005.7	8966.25
9-KODE	21754.3	20239.4	16774.6	14327.9	11087.3	16792.3	17623.2	23663.1	20137.6	7013.81	4357.24	6292.51	5950.59	6251.92	6163.42	7230.43	11370.4	8280.23	8284.75	6077.93	12705.9	30085.9	25936.1	27313.7	24962.4	21993.9	20990.8	27224.9	29902.7	29761.5	7605.69	9888.94	7422.09	17688.3	18120.7	20427	6949.49	8177.13	7901.16	31611.2	27379.6	35342.4	19264.5	20492.8	17453.8	91630.6	93646.3	94662.5	37001.4
Acetoxy-dehydrotomatine	60264.1	61809.6	60789.6	52858.7	42141	47870.4	54145.4	49248.2	54381.7	114950	114557	114788	154104	137676	136373	120957	142864	117815	181858	142442	129202	40045.1	53106.4	48491.5	18849.2	17615.4	15959.4	64797.8	74097	59785.8	50909.7	48185.5	45218.6	46239.4	51017.6	66142.5	61810.6	65291	60873.7	152270	156619	142963	72854.8	73254.1	68059.5	20036.2	19389	18732.6	33987.9
Acetoxy-hydroxy -tomatine	908036	932247	896062	420049	211671	419223	104466	108727	102778	888866	779720	824576	2.09189e+06	1.89652e+06	1.69124e+06	6.95034e+06	7.08112e+06	6.3793e+06	7.23816e+06	6.5394e+06	4.85251e+06	1.81953e+06	2.90057e+06	3.22981e+06	943814	747427	969368	1.37584e+06	1.30018e+06	1.35236e+06	246103	221097	250553	170974	169295	195363	478270	487365	474159	3.57669e+06	3.8331e+06	3.50823e+06	5.07636e+06	4.68134e+06	4.39243e+06	992229	868571	815911	1.74856e+06
Acetoxy-hydroxy-dehydrotomatine	14387.3	13332	12500.5	2852.23	2723.54	3876.89	1376.75	978.912	2321.37	6223.47	4947.77	5802.59	16396.8	14926.8	16930.1	52141	58704.2	49139.6	50448.2	45822.9	35589.1	55374.7	50508	69306.6	36879.4	34230.9	38388.4	16321	15021.3	16474.5	1738.01	2265.51	3057.29	806.088	1878.56	2169.11	3083.17	1810.75	2447.77	27905	24399.2	27723.6	65432.7	56746.1	52980.9	29060.7	29922.7	29520.7	42887.8
Acetoxy-hydroxytomatine	908033	932246	896062	420049	211671	419221	104464	108726	102777	888866	779720	824575	2.09294e+06	1.89652e+06	1.69124e+06	6.95034e+06	7.08112e+06	6.3793e+06	7.23815e+06	6.5394e+06	4.85251e+06	1.81953e+06	2.90057e+06	3.22981e+06	943814	747427	969368	1.37584e+06	1.30018e+06	1.35236e+06	246102	221096	250549	170971	169291	195362	478269	487364	474158	3.57669e+06	3.8331e+06	3.50833e+06	5.07636e+06	4.68134e+06	4.39243e+06	992229	868542	815911	1.74856e+06
Acetyl tryptophan	364006	355617	344276	46275.1	28788.4	59151.7	17598.8	14261.8	17768	130436	117037	97858.2	663897	651130	579086	306385	246281	324035	576255	462313	609390	144341	8016.36	3098.65	71777.2	66205.1	67472.8	307164	296869	285238	33423.2	33706.2	33139.4	40360	41491.1	45742.9	175576	188307	190688	943973	1.00801e+06	964246	423186	393678	374684	160691	172802	187711	199178
Aconitic acid	22047378	14302491	30739228	2.8605e+06	2.8605e+06	39316520	80995168	200423668	18449115	2.8605e+06	37898097	99476819	2.8605e+06	25878228	2.8605e+06	23967361	26781225	34182558	22967532	24222402	26251147	48995083	24289964	40455698	26614213	29604003	41698153	29692725	24600951	39768672	35288244	19823409	56230283	58774018	36943982	93033994	44595402	2.8605e+06	115186287	40010897	69622221	75328762	34488764	267132148	51622051	171195755	132948481	2.8605e+06	125421339
Adonitol	7313966	6675995	7511983	13362110	13905603	10392554	10412992	10462763	7743982	9909192	4422533	14221354	9863776	10057124	15289492	5173936	6984524	7546544	15637146	11459970	13543871	14207592	10283786	16875261	11102126	8463776	12133591	10157787	8527549	9775105	13814602	15050851	18457704	11997930	12047860	10121467	6918305	13904016	8921164	8700318	11993303	10878356	5393340	8760937	7805741	17680577	19133485	15651157	14551863
A-Ketoglutaric acid	229356	224422	47732.1	273593	179471	297489	99465	118575	193450	351033	256987	326038	238921	56432.4	314925	257911	400862	162214	443341	99184.8	239647	362619	365182	100595	220913	211331	145043	171834	281685	89217.7	278337	244405	279392	31833.3	277297	301940	175669	263944	334102	395661	278723	388701	395540	260782	412489	122692	184875	293769	334779
Alanine	639172	12866.4	407862	614103	545675	288597	541316	645166	199155	587845	94713	485195	787893	703609	643961	194975	383899	277018	283450	201357	271903	64332	364254	522555	371794	352908	527075	690992	664815	949711	597169	445915	572601	392432	447783	522844	547099	949017	726054	876842	852854	742977	817233	758272	940202	1086582	1353532	1139335	1497542
alpha-D-(+)-Talopyranose	3871000543	8434.8	3684817856	5834179047	5359024077	3192702142	3857582000	3742701148	8434.8	4152302843	8434.8	5615831494	2852693108	2954323684	3572897530	8434.8	2734993187	8434.8	8434.8	8434.8	8434.8	2452533964	8434.8	2545891504	8434.8	8434.8	2162431610	8434.8	8434.8	8434.8	8434.8	8434.8	2907551	2193363081	2099509915	8434.8	8434.8	26761181	554651267	8434.8	8434.8	8434.8	8434.8	20159638	4667876	1943271245	8434.8	25596292	8434.8
Alpha-D-Arabinopyranose, 4TMS derivative	80499.6	80499.6	80499.6	80499.6	3602923	80499.6	2813964	80499.6	80499.6	80499.6	80499.6	5304662	80499.6	1954865	4519511	80499.6	80499.6	80499.6	1110324	80499.6	815777	4333809	4946411	6513104	2308805	4801323	2935570	5239436	80499.6	3500296	2460168	3273547	5776084	7537056	7735639	80499.6	3431220	11592217	6600357	1243996	2613611	80499.6	955947	16196594	8637124	18533102	80499.6	13496306	3338346
Alpha-Linolenic acid	130754	168902	117167	187609	293432	178272	99682.9	116822	93589.6	125165	106146	132355	120022	129093	112351	285451	157059	189389	90194.4	66946.4	111855	190950	110258	141943	85340	87681.4	92183.9	104020	105598	134745	152513	142274	145398	58541.8	66904.4	75207.5	79389.4	96556.3	77372.8	114034	110714	124496	230954	218321	227258	73899.6	77691.6	78897.3	81181.3
Alpha-Tocopherol	1105077	32870499	1273857	140126	1915663	1527413	142026	1436237	892153	125356	245528	278668	398104	270816	463648	786148	99743	1024758	413841	357626	131742	1456655	41698516	276182	418400	1446518	289058	875707	286687	582257	161545	231293	644323	23497369	226647	904904	359960	309475	347622	216848	321994	1845352	255739	312250	1239059	328653	810009	366493	3351979
Alpha-Tomatine	3.33138e+07	3.35704e+07	3.16692e+07	2.72889e+07	2.79624e+07	2.81479e+07	2.38504e+07	2.50404e+07	2.62755e+07	2.41564e+07	2.18003e+07	21830922	2.31076e+07	2.38797e+07	3.7188e+07	3.11823e+07	3.38756e+07	3.02874e+07	2.02745e+07	2.14364e+07	3.39266e+07	13466874	1.54579e+07	1.61794e+07	2.92013e+06	2.43629e+06	2855.95	2.92817e+07	3.07922e+07	3.16985e+07	2.82979e+07	2.85088e+07	2.66316e+07	2.36878e+07	2.24401e+07	2.61958e+07	3.807e+07	2.47372e+07	2.34512e+07	2.49324e+07	2.51056e+07	2.09891e+07	2.68442e+07	2.735e+07	2.69855e+07	6.97481e+06	6.81663e+06	6.5996e+06	1.40213e+07
Aminoadipic Acid	224511	235716	268576	283536	279193	239434	235320	209156	246670	191082	196201	237529	218063	205180	189953	309524	292259	261219	235432	209750	234853	259643	247606	236990	235071	274326	279528	263481	271818	252433	282010	234036	270506	243611	247156	258530	265742	284404	261209	277727	265283	269049	386633	366279	354850	326782	345170	420093	433069
Apigenin diglucoside	1563.1	1365.29	1146.53	31.2826	2885.31	3613.53	2188.78	2502.42	2456.32	265.15	2513.62	2325.88	2938.85	2923.44	2291.34	346.197	936.339	375.553	1508.54	156.413	457.368	1556.42	858.102	686.229	1121.47	670.003	961.936	2178.63	1511.69	2655.86	3761.63	2483.25	2371.01	2944.22	3520.54	3598.38	3698.17	3333.86	4017.98	2983.14	3517.65	3715.94	1753.58	567.771	1817.44	937.512	2.4927e+06	1402.64	650.618
Arabinofuranose	1515525	263330	1967933	7707488	8544676	4773542	5999914	11308638	2454489	9467489	1316648	18597391	4241679	6190226	13700491	1338212	5846339	2500400	2812224	3391867	3241559	8461428	10651908	15148522	5733488	11101521	8977782	9515385	3921454	9743136	6836642	7863230	15207107	15588057	18350505	17696203	7958718	31148306	17463637	3731997	5699251	12020970	3619538	40597801	16594501	36351201	32263217	33706589	8182390
Arabinonic acid	68986.2	69711.2	65574.7	55465.9	62905.2	47778	51571.6	53447.5	49626.1	95885.3	73583.9	63579.7	64031.4	60557.1	66419.7	74170.2	129616	71339.2	72656.2	87274.7	83930.2	112844	97452.9	79892.4	115865	117927	128218	61980.5	76560.5	65635.6	49622.1	52403.2	55269.6	63855.2	67549.6	74707.3	70518.8	75109.3	67449.3	82382	95281.7	75948.9	61337.7	60946.8	60955.3	133062	149057	148502	75089.7
Arabinose	4115036	3264604	4155164	39872042	46008325	18513155	46415326	73921274	14059212	47197842	2049793	90072346	5891090	26287538	60942638	2164524	31581682	3125613	13260448	4224509	4682061	53454704	63246442	94365917	33645779	53258581	43721570	97641281	6303703	58354488	34563890	45748362	77533393	99584045	95327752	71627832	47816705	142520574	105323071	4450153	31165005	88659481	10060776	306984859	164816961	380573509	334390604	269129871	42884465
Arbutin	2168972	1194369	2148532	2896340	2373211	1519241	17201180	11218907	3252215	19792165	2121491	4010492	2196651	1308477	1237117	1370394	3161916	1896779	1511829	1524859	1861142	6846057	8887852	10446290	22429867	26186094	6040100	3116496	3891823	163838	13512791	2544610	1951233	4421284	24334304	4271567	1688218	1967418	3439839	2680724	12338685	3958090	2636330	2804751	2345886	9641377	2299281	2701993	2449597
Ascorbate	7378055	294084	518295	7855182	9991.4	9991.4	5753933	13466407	271989	14071206	63473	8416064	5100785	5854486	9556515	49957	6935667	107913	9991.4	51268	9991.4	7862626	6495421	9991.4	9991.4	7302869	7071778	9962824	725340	9472548	5402778	7593248	8099898	11201127	14521967	16066555	12924709	28189181	18465467	9220633	9972079	11659680	9994512	19303027	14775390	50775272	28554747	156580223	57917185
Asparagine	46559	8219	29298	21896	9938	34343	1587	29620	37525051	2886	15419	29122	8797	1295	9433	9367	9807	26958	16160	30607	24532	15402	15850	18688	3276	1727	1437	5260	23410	13756	2064	3347	16214	3314	8291	11839	44873	48973	11277	40037	19447	22890	2278	35260	7409	65311	23699	36084	73082
Astragalin	86090.4	865.321	1097.16	319.539	293.684	236.871	14.7182	287.784	41619.4	498.475	22305.1	73.5912	334.344	17696.6	17215.3	34928.4	47684.5	34209.1	18695.6	228.909	24287.2	42397	1616.55	56267.4	44863	1545.5	41804.8	421.934	90344.4	89432.1	52803.1	236.092	52292.4	150.715	27927.9	28627	327.361	26046.6	24399.6	36857.8	39215	38623.9	86279.1	85335.7	81799.1	1867.21	1392.22	46227.5	1856.66
Azelaic Acid	2042.59	35062.4	40543.8	50469.2	45966.1	2409.92	43576.2	53951	53360.5	41460	39098.7	44933.2	41272.6	38768.2	37323.1	36612.2	42425.3	40967.4	41931.6	36581.8	40916.9	37239.7	39763.8	45783.5	35046.9	31824.9	37918	31193.9	33179.2	38469.3	68460.5	57195.5	55757.1	49160.2	56437	53004	60256.3	43903.1	2914.37	43812.8	54176.9	42975.1	34909.3	32328.4	34420	43178.2	37175.9	47148.4	36493.6
Behenic acid	10743304540	3563117	159652621	5170998417	244437368	13876599858	6032655865	41358698	94270866	20483177	49303684	9004377	162676662	21959552	141559388	124317	566138	4935	166242	1673641	916533	19866325	6724184	16955131	1791975	995518	409509	5282286091	30751496	3199114684	227147104	2207015	2821211308	467608	134148913	294973	321848	4255133298	20464251	5239855341	116366262	84630877	112553	2114977822	292244	1237898	248375	521640	78129
Benzoic acid	11917254	1463926	1506911	20362835	4020063	1769962	7165661	2949687	1105998	5182934	1007631	3713788	4299383	2346764	195996	7926094	7930707	9461143	8491313	7846395	9102738	7935793	8161131	11710456	8912386	7854585	10708612	7919673	9353563	8688461	7199147	10162960	9608371	7372843	8774356	8984166	13997293	18305833	14452326	13988235	17874672	14556331	14927825	17884742	15363384	14972153	18081978	15137704	15480509
Benzothiazole	34746.1	47192	41483	41299.5	36576.6	42084.6	53087	56044.6	53930.8	79082.1	67713.5	69159.6	66302.9	62343.8	62667.8	52577.2	95672	60161.6	43485.3	66223.6	68398.6	32409.7	45679.5	42009.1	32457.8	27617.3	35904.2	23433	35532	55656.4	52088.9	40204.5	40726.3	49149.2	38998.7	55326.1	58309.9	70002.1	68788.6	74189.7	66437.1	59935.9	59141.4	45573.6	61000.1	53076.7	53928.9	32477	27739.2
Benzyl alcohol	388316	33319.4	368533	949789	948983	558569	33319.4	603300	33319.4	438669	33319.4	765182	33319.4	33319.4	413333	808971	677037	33319.4	1021508	841209	33319.4	532623	869292	392636	33319.4	739866	375269	457761	33319.4	33319.4	33319.4	619135	693256	420364	475338	479596	33319.4	491993	341177	33319.4	240981	33319.4	33319.4	33319.4	33319.4	248485	393497	430323	33319.4
beta-D-Galactofuranose	42945330	49034635	49291.8	128236132	21488218393	32309981	17924237	30832734	13905726	36927835	49291.8	5240680783	2537646	5596166	62146171	8808870	49291.8	163826163	1770947	246459	446578	15341463	13799860	1866269266	9916823	14742917	6655873	2113039255	923422447	5964147	11319156	6312393	13088147	3146849969	49291.8	16569539	2312739	4838177363	48616570	193510163	509720835	5815132	864915	5125602664	2319837580	1896108347	1249323662	3126924627	1132774
beta-D-Glucopyranose:3	2412847	1792131	358426	8744609846	8869591564	2954346026	12977954867	12317400480	5395197513	9631452783	358426	358426	3164207956	5651361771	4135897917	358426	12772301943	358426	5877312250	358426	358426	9156293668	8764953215	7111765770	10558129974	10082101060	358426	15623955668	2400039949	6157466274	10845646467	6482246774	358426	358426	358426	358426	3793347937	358426	3651324438	358426	2351719057	3725683390	1981351484	358426	358426	6430198679	4625356779	358426	358426
beta-Hydroxypyruvic acid	5027778	1340197	4832013	5136613	4276522	7010300	7671735	5146514	3231529	7791590	2313760	10422464	8621818	5530883	6777728	5396106	5845723	4203160	4952684	6455054	5010197	6110230	4955813	4876641	6178851	5865132	5632662	6679412	5998724	6279350	7120213	5535241	5950219	7398444	7461609	6414842	3711551	5435855	3497912	3591111	3325674	2855640	3564779	4572129	4162897	4472704	4400718	4324095	3902328
beta-Tocopherol	1105077	32870499	1273857	140126	1915663	1527413	142026	1436237	892153	125356	245528	278668	398104	270816	463648	786148	99743	1024758	413841	357626	131742	1456655	41698516	276182	418400	1446518	289058	875707	286687	582257	161545	231293	644323	23497369	226647	904904	359960	309475	347622	216848	321994	1845352	255739	312250	1239059	328653	810009	366493	3351979
Betaine	198178	172583	177587	417750	295376	379636	198204	238012	229599	136301	131183	141884	123538	131740	126389	45908.9	58469.9	57399.3	97929.5	82622.5	63676.4	56968.8	43437.8	41766.7	89170.2	56391.2	71080.4	288429	297557	270024	242561	274962	177728	315256	325603	247604	234054	192231	197785	115466	102553	101372	55605.5	51345.5	47987.1	73716.6	57197.5	60213.3	71379.6
Beta-Tomatine	1.06452e+06	1.07075e+06	1.03566e+06	1.67003e+06	1.7785e+06	1.63729e+06	1.64454e+06	1.49394e+06	1.57627e+06	1.33293e+06	1.17233e+06	1.20808e+06	1.20325e+06	1.22467e+06	1.14284e+06	902012	1.01104e+06	930187	1.1374e+06	1.09461e+06	989947	212594	241375	255593	58114.9	65099.5	60608.8	1.96608e+06	947648	1.88481e+06	1.82226e+06	1.79969e+06	1.68165e+06	1.51205e+06	1.56105e+06	1.60732e+06	1.24689e+06	1.16407e+06	1.18231e+06	1.20802e+06	1.19604e+06	1.14868e+06	746136	727185	717657	276227	241799	242700	215061
C15H12O6 (289)-C9H12O8 (248; hexose+malonyl)	1034.61	255.984	271.287	699.437	2281.41	4737.59	317.351	2746.59	1890.57	817.291	658.264	997.929	1452.93	2009.16	1689.36	3203.61	2122.8	2432.47	1572.22	1877.93	724.331	52154.2	16501.5	17239	87372.8	79476.1	95398.2	335.083	412.607	1197.07	2334.4	2999.78	1875.02	3227.18	3026.21	3180.07	3248.05	2822.89	424.242	1123.42	725.115	1127.76	7813.12	10083.6	8313.74	136376	129949	124988	145090
Caffeic acid	66297.5	63576.5	58097	100367	25446.3	125257	56252	84434.1	77663	335812	318987	298375	363993	499669	491354	516529	689663	400046	465067	498006	781745	10235.5	394232	401287	1.04665e+06	1.0538e+06	1.04372e+06	118060	117958	117355	24953.6	125117	124546	176677	141499	199146	314154	512263	453768	1.05098e+06	1.0668e+06	658620	673860	653173	625768	863398	538667	884732	383823
Caffeic acid-4-O-beta-d-glucoside	234989	215901	206549	358846	75574.1	57978.7	166426	254323	218720	1.12502e+06	987042	672100	1.1802e+06	1.70462e+06	1.62989e+06	1.66095e+06	2.4097e+06	1.28147e+06	1.59713e+06	1.68407e+06	2.72266e+06	186520	1.3692e+06	1.3286e+06	4.05176e+06	3.84179e+06	3.9152e+06	418350	407552	393282	87389.8	419108	396114	539108	607684	630725	1.00709e+06	1.72962e+06	1.54633e+06	3.50644e+06	2.54484e+06	2.43646e+06	2.51192e+06	2.46299e+06	2.34002e+06	3.34342e+06	1.97865e+06	3.37991e+06	1.40999e+06
Caffeic aldehyde	16500.9	14624.7	14146.3	3840.97	1714.85	4449.2	5396.25	3365.57	6907.11	32679.9	28054.6	22223.8	103274	94098.7	90029.5	93495.9	184833	100611	87934.4	95446.5	104994	116738	72511.2	75526.9	324201	209710	279242	31920.2	29971.2	30043.7	2752.37	12642.1	11596.3	4987.88	6167.17	7334.05	22046.7	17942.5	24390.8	142330	140815	158355	209416	238841	213398	125755	154507	185448	83692.8
Caffeoyl glucose	143407	132683	131474	125357	76671.9	132087	78024.6	2379.66	621.991	274333	175261	166279	223905	244843	226003	244334	633071	276732	297925	308871	401621	311653	259689	244864	563701	481718	587596	237503	258836	1558.69	60123.8	126900	135993	190058	204778	216264	314589	390214	430039	663209	687815	692622	446676	473162	414170	494219	460191	537715	301328
Caffeoyl glucose isomer 2	665311	616425	609018	22213.3	17482.4	14361.5	260757	296794	252192	834523	686787	641758	940270	937491	15308.6	1.00794e+06	1.63256e+06	1.03876e+06	666202	1.03196e+06	1.73398e+06	1.93253e+06	1.31896e+06	1.41016e+06	2.70084e+06	2.41873e+06	2.53347e+06	908266	899739	846343	20009.5	169133	406286	656674	717525	744252	21300.5	1.53577e+06	1.43503e+06	2.39563e+06	2.64317e+06	23935.2	1.01362e+06	1.10125e+06	969684	2.5981e+06	2.46684e+06	2.37455e+06	1.60716e+06
Caffeoyl shikimic acid	77752.2	79793.4	81035.5	28755.3	43300.2	36082.5	35329.9	34453.3	32250.7	50501.9	45287.9	39701.2	36425.3	37871.6	33305.3	29158.5	47253.1	30876.2	27633.4	21944.5	37721.5	46123.9	60758.6	63100.1	32080.1	30106.9	32482.1	84073.4	81682.6	86707.3	46248.1	45593.7	47486.7	43140.7	45925.9	48654.6	62089.2	63654.4	56311.2	42380	44136.8	42699.4	72324.6	67416.7	68082.4	26100.7	25048.5	27799	19892.1
Caffeoylmalic acid	553.936	648.971	505.406	548.94	356.407	517.209	762.626	776.582	845.5	2687.09	1942.77	1753.7	2964.38	2746.86	2158.82	25645.6	51056.7	25751.2	11380.3	9734.44	22650.1	66975.7	51436.9	54179.4	124615	81355.7	116935	990.063	1170.52	1069.2	274.595	674.897	613.667	1288.18	1007.97	1058.86	2953.81	3650.15	4115.64	12874.6	10602.1	12197.1	23970.4	22221.1	19289.1	91297.3	84800	83512.2	26551
Caffeoylquinic acid isomer1	166448	164595	164117	47738.7	187007	52285.9	244982	229690	253840	688462	584412	509014	598751	625373	491202	321703	519696	343339	88590.2	66937.4	178287	329452	157478	157278	85340.4	75876.9	84989.1	123073	125265	143307	182319	120697	138171	86864.6	119078	124457	460501	460483	395689	158283	149764	181686	185495	185739	178276	63382.3	59600.2	69043	72805.9
Calycosin	101.447	13.3314	341.818	248.374	13.3314	109.563	93.4683	219.114	13.3314	356.063	232.798	102.73	6807.89	6812.7	5446.33	70234.3	379487	84113.9	17664.9	9575.33	78055.7	108074	139828	138884	58997.3	48583.2	78738.8	13.3314	13.3314	13.3314	13.3314	13.3314	13.3314	91.7251	145.911	141.158	13.3314	456.471	338.716	15187.7	18770.1	16635.6	11351.6	9764.03	9666.4	28178	29311.2	38258.7	4109.19
Caprylic acid	107.8	26400	107.8	107.8	107.8	107.8	107.8	14819	269635	19230	202096	142448	204547	107.8	132436	107.8	173829	74519	57626	27076	827544	164860	171257	228883	107.8	107.8	202985	127535	23490	107.8	7614	107.8	11595	16654	160313	178015	539	107.8	107.8	107.8	107.8	116628	107.8	195125	107.8	107.8	215687	107.8	19233
Carnitine	2263937	819384	2022563	5743224	4653276	4382156	2254409	3458663	672003	6274312	134401	2180157	2455317	2639636	5062128	1877160	1799148	895954	1831250	1639791	1242365	2770751	6026733	3134948	3795349	9664716	3569582	1843590	1439081	1811517	2226578	1681093	3195715	2366429	2973442	5183258	2187634	4874044	3970517	1928588	3432117	3571225	1827953	8541139	3039092	2804449	2707495	2825132	1697589
Cellobiose	20330.6	3204287	8478541	49027972	3382538	4982976	24685793	14475941	20330.6	21045528	2394736	7459020	12444228	9294023	207300467	3454119	1856054	3532305	3930551	4255985	1846576	2169709	7463034	28384307	17535913	12718089	221015	20330.6	5894747	8899235	7257005	5602620	6504361	3497828	36437019	3262367	6453337	5176616	3330843	6940170	6723836	10056421	2165033	1922539	2713398	3203350	5017511	7037767	3018366
Cellulose	440740	442771	465497	389793	453031	392627	380693	369427	362361	434510	421778	428497	456758	504226	485713	468022	443371	485794	266286	431091	338691	448974	528202	627815	410633	354023	369633	240610	411773	575216	530952	467452	418223	437216	452008	261402	270278	280899	365551	384034	388870	373595	528671	965455	254392	311810	271496	404504	341271
Chicoric acid	1537.73	1822.9	1490.14	165.973	243.966	160.486	12036.1	7630.6	4970.38	1549.88	304.731	515.013	15.6035	294.268	457.872	514.169	1171.89	568.205	100.491	425.979	333.142	15.6035	502.399	299.343	15.6035	346.115	15.6035	692.52	591.164	772.349	14337.7	15.6035	156.567	124.811	234.313	479.726	611.673	577.078	343.759	1656.53	719.526	1098.49	15.6035	640.186	142.248	424.182	242.667	155.271	15.6035
Chlorogenic acid	7.60491e+06	7.76405e+06	7.53478e+06	1.87541e+06	5.52721e+06	5.09488e+06	5.00769e+06	4.77148e+06	5.03085e+06	4.93651e+06	4.86812e+06	4.76061e+06	4.99787e+06	2.50234e+06	4.76768e+06	4.48434e+06	4.66519e+06	4.31932e+06	6.17476e+06	5.61429e+06	4.0093e+06	2.73695e+06	3.18502e+06	1.54836e+06	1.38067e+06	1.314e+06	1.78205e+06	7.99644e+06	7.86125e+06	8.23977e+06	5.86722e+06	2.52876e+06	2.69139e+06	2.08999e+06	4.10263e+06	2.22228e+06	2.08666e+06	4.33235e+06	4.11818e+06	4.78e+06	4.67604e+06	4.47362e+06	3.86027e+06	3.71491e+06	3.69102e+06	1.47313e+06	1.43746e+06	1.46499e+06	1.9295e+06
Chlorogenic acid 1	9.99486e+06	1.00198e+07	1.0137e+07	1.07912e+07	1.12954e+07	1.22871e+07	1.04944e+07	9.53143e+06	1.01234e+07	1.00025e+07	1.07321e+07	1.01845e+07	1.11203e+07	1.03873e+07	1.07346e+07	1.1678e+07	9.97745e+06	1.1903e+07	1.12383e+07	7.37166e+06	1.11036e+07	1.20379e+07	1.18506e+07	1.21333e+07	9.33358e+06	8.95376e+06	4.63428e+06	9.73433e+06	1.05122e+07	1.06132e+07	1.26085e+07	1.41152e+07	1.23523e+07	9687131	9.17677e+06	1.02816e+07	1.09771e+07	1.00747e+07	1.02991e+07	1.11429e+07	1.17218e+07	1.15493e+07	1.19364e+07	1.17418e+07	1.1723e+07	2.69031e+06	8.96722e+06	9.14814e+06	8.11626e+06
Chlorogenoquinone	48223	44568.4	44923.6	25329	36707	37423.9	38079.3	37858.6	40536.3	38033.1	39602.7	31959.2	33539.4	42594.6	41016.4	9238.98	69518.6	39188.2	26883.3	3864.46	32708.3	45663.6	50394.8	73251.9	65924.1	43420.6	89693.8	49220.2	44698.3	55197	37940.2	40863.7	44053	32191.7	38806.2	33354.4	31708.6	29874.2	47729.8	36050.2	45054.7	39071.7	39449.7	9421.59	23127.7	72648.7	58509.9	53530.3	73348.4
Cholesterol	1920393	1179051	1045456	2232055	2174527	1753459	2853002	2500532	82672	1612529	82672	847112	82672	82672	82672	1515986	1695920	1599806	82672	82672	1771112	1829618	1135584	2343176	82672	82672	1866377	82672	82672	784651	82672	2753307	1748961	6253396	2922972	3687295	1424535	82672	82672	1539300	2082895	543797	1582609	30827868	866441	1931970	1095953	82672	464913
Chorismate	34798.6	34065.8	33154.7	27518.9	40412.3	34525.9	36412.2	39152.1	35362.5	42124.5	33777.5	30920.9	37012.3	33590.5	32537.3	34562.2	56673.6	37556.8	36644.6	26997.5	53424.9	30953.8	23576.8	21297.2	28550.3	26991.6	26715.6	12712.4	17611.1	26287.1	25826.3	25995	44539	26932.8	25947.2	33477.5	37483.3	40195.2	35822	41011.2	34731.2	28688.7	8697.3	5490.29	34035.3	26131.4	30262.8	20931.9	15280.4
Cichoric acid	1528.96	1820.57	1485.94	166.107	244.183	160.554	1745.45	7630.58	4970.57	1539.46	305.136	515.237	15.5501	294.307	458.461	516.318	1170.23	575.203	100.556	426.456	334.168	15.5501	502.517	299.436	15.5501	346.159	15.5501	689.124	591.141	802.448	441.061	15.5501	156.839	124.814	239.335	479.718	611.959	577.163	343.762	1752.68	719.992	1093.24	531.505	643.021	142.413	478.833	242.606	155.324	15.5501
Cinnamic acid	45183.1	41397.2	43417.2	59780.2	40439.7	60425.8	28841.9	38124	39079.3	19619.5	19573	17470.1	17241.7	16787.5	16596.1	10217.7	13077.3	9266.25	8467.08	9439.27	8786.08	18684.7	6785.42	8189.76	25894.7	23905.1	32205.3	81632.8	65081.1	83614.7	39913.3	41986	39132.8	31851.4	30915	36683.8	33376.7	32557.7	37502.1	25498.8	23563.9	26657.6	24473.2	26514.4	23980.5	28898.5	26861.3	30171.7	24443.6
Citramalate	89610	78767	77667.5	112088	109026	116191	105948	122601	114742	159987	147590	136113	145557	156513	147519	186396	11094.5	190203	149744	73583.7	224513	128181	117850	201104	234258	248181	146481	101741	106680	99593.7	87225.2	111457	119154	94787.7	125446	130310	156648	117337	139236	118534	147554	193984	139256	128270	119488	142621	134897	219208	124284
Citric acid	1.05244e+07	9.70957e+06	1.00291e+07	1.06931e+07	8.74622e+06	1.01383e+07	1.15658e+07	1.22801e+07	1.26336e+07	1.78734e+07	1.4297e+07	1.2668e+07	1.61959e+07	1.63928e+07	1.25595e+07	1.72517e+07	780803	1.55155e+07	1.41385e+07	8.95942e+06	2.05665e+07	1.72566e+07	1.15239e+07	1.85948e+07	2.19305e+07	1.71584e+07	1.38381e+07	1.14673e+07	1.27327e+07	1.37049e+07	9.43161e+06	1.11756e+07	1.0998e+07	1.20354e+07	1.01857e+07	1.07452e+07	1.62029e+07	1.29465e+07	1.43258e+07	1.59578e+07	1.98686e+07	1.43827e+07	1.21785e+07	1.23799e+07	1.39983e+07	2.08778e+07	2.16285e+07	1.4769e+07	1.31037e+07
Citric acid, 3TMS derivative	4409562050	32471601	4886118144	1343879806	1210789136	1194324	7654207073	1011299905	5971620	5719870748	50688205	5446848277	8167843278	1194324	1893606904	1194324	7555714851	114542153	182999862	154765565	1194324	1194324	3555799853	4503300309	1194324	1194324	1194324	169183657	145500319	41305831	1194324	1194324	1194324	1194324	1194324	4416389298	1194324	12638932149	9435847390	1194324	1194324	9440606979	1194324	8997418861	1194324	1194324	4707396369	7872677013	6983411230
Citridic acid	475723	811282	328557	199649	634964	196030	290623	273714	669745	312416	873064	276075	790090	257873	257110	35045.4	345494	363241	1.4664e+06	1.05243e+06	343088	189911	235569	327799	546449	29546.5	414404	1.13551e+06	1.02912e+06	582933	132555	240632	905842	177579	234292	372380	282622	829602	319430	285958	30483.3	307675	348137	33123.8	305477	320813	585454	237879	296796
Coniferylaldehyde	29163.9	28106.2	25199.7	24629.3	23136.9	23332.2	23103.3	24352.3	21509.4	22060.6	21623.8	19300	16374.8	13786	12889.4	13009.5	12168.5	10640.3	26141.5	23999.3	17657.9	14246.9	12294.2	13926.8	24027.4	22327.3	21113.9	36074.4	39130.8	38168.3	25328	24364.5	26926.3	29502.1	26407.5	29705.6	20372.2	22334.2	20824.4	16826.6	21110.2	20835.7	20561.8	18997.3	16076.6	24052.4	22659.9	20254.1	17325.1
Coumarin	2.08082e+06	2.22639e+06	2.1494e+06	831507	1.37035e+06	915343	620776	837340	615389	24408.8	27308	87033.1	146677	57031.1	132090	10590.4	15220.7	11265.1	86258.9	65673.2	13794.6	13210.9	15534.7	5211.57	10680.5	19411.3	33789.9	942747	936974	935446	1.01105e+06	1.25061e+06	371611	189956	184356	697858	636987	434557	610460	85449.4	81325.8	27486.4	121061	120441	41999.2	26578.8	11939.8	7668.51	20281.9
Cryptochlorogenic acid	9.99486e+06	1.00198e+07	1.01368e+07	1.07912e+07	1.12954e+07	1.22871e+07	1.04942e+07	9.53158e+06	1.01234e+07	1.00023e+07	1.07322e+07	1.01861e+07	1.11203e+07	1.03873e+07	1.07346e+07	1.16781e+07	9.97746e+06	1.1903e+07	1.12391e+07	7.37167e+06	1.11036e+07	1.20379e+07	1.18505e+07	1.21333e+07	9.33356e+06	8.95376e+06	62046.9	9.73436e+06	1.05122e+07	1.06132e+07	1.26083e+07	1.41151e+07	1.23524e+07	9.68713e+06	9.17675e+06	1.02814e+07	1.09771e+07	1.00747e+07	1.02991e+07	1.11434e+07	1.17219e+07	1.15493e+07	1.19364e+07	1.17418e+07	1.17236e+07	6.672e+06	8.96721e+06	4.26065e+06	8.11483e+06
CYS-GLY	677.376	995.929	1261.55	51734.3	43056	41557.7	61827.2	69021.1	47518.3	68445	52676	56084.2	52776.3	49564.8	51053.9	59118.1	70693.7	80177.3	75503.9	132409	85079	62994.2	94039.2	86322.9	81497.8	58176.7	99810	36272.7	25142.1	24707	53941.3	41698.8	47451.8	44641.7	45513.9	41069.2	55926.6	54749	52605.6	55000.1	43056.8	47596.4	71718.7	56817.2	67617.7	61224.4	49440.6	68535.8	93822
Cytidine-monophosphate	110510	11672.2	425240	11672.2	11672.2	59258	909689	11672.2	403504	264849	58361	11672.2	140950	133251	11672.2	11672.2	693047	478249	140065	265053	328374	639675	1041847	2013369	1096905	1095346	1434347	1390287	767583	1676438	691238	974853	1631393	1297188	2000982	1733867	1254535	1971649	1172838	791172	1596393	1335093	901281	2110088	2216182	3627628	3456840	3371661	2369243
D-(-)-Fructofuranose	926.8	1301966	778642498	63452844760	40801550655	36985317837	53139846405	55556690737	9971711292	59754961671	1611462	61533636441	4062377358	34434565314	6467364361	926.8	47680877882	2507506	5418596575	926.8	926.8	25166702880	27100163198	30480791873	35662681435	67072485433	19213101064	52831737451	1122575	19670804549	46177596383	31999279618	35587707693	64541518409	5765025308	34507016333	24589729742	16186322603	28208246135	4634	3711110292	24552916518	2530040215	13658335042	34890891877	18572390	37491392879	24709657001	6062017
D-(-)-Fructopyranose	625918	625918	625918	407413061	951672827	81563561	344167366	388582733	203300342	357264770	3129590	436576066	48199108	171611726	342819492	625918	965175735	7923394	86631236	35268998	625918	269207896	165049252	169231554	144507367	247094685	142535769	270390963	69564850	175661495	186109097	171348184	225463661	286471629	273065589	210778036	132524325	268219320	253003911	16742376	58745580	127659498	50771814	298829220	286277978	255793903	222095448	213912359	54744315
D-(-)-Lyxose	11682.9	7760.5	12827.9	16026.9	14569.8	12409.1	11126.2	10068.4	12909.2	10256.8	10635.3	10642.2	11533.1	9629.68	13243.2	13657.5	15743	11075.1	8985.3	11743.9	9177.45	21246.5	22607.2	23696.1	34567.1	26545.5	28623.1	15160.2	9589.44	12420.3	15210.5	12180.6	12107.5	13144.6	10981.1	15550.7	10863.6	16134	11227.2	12665.7	12023.6	14716.4	12527.7	14442.2	13062.7	33056.6	33733.2	35186.8	24571.2
D-(-)-Rhamnose (syn)	43570825	24500348	51693522	43780488	31912192	54394591	27927047	28521810	23729049	43144719	23945567	31555856	56599327	38291402	3520391	43467516	29884384	40238678	38974851	61020480	59004452	44391523	44763227	40928562	37397380	3520391	39933659	34653539	48411450	48573177	45638724	38256136	38016832	36280895	37477749	43945755	37436252	22480359	29023762	56668166	54256348	42786914	39866921	31537073	17601955	46139432	45546886	84009574	71551869
D-(-)-Ribofuranose	749907	41373.6	41373.6	4977158	6337630	2901870	2839897	7591355	756098	5420820	850764	5975807	41373.6	2251336	8325770	41373.6	1944643	41373.6	764632	750089	41373.6	4855202	6774941	7400177	2364732	5305886	3322650	5432684	41373.6	3720159	2453898	3418334	6338865	7864300	8407242	8353243	3365396	18507211	11907247	41373.6	2172549	7636164	348377	32413982	11623902	30142661	22702168	31064815	5439636
D-(-)-Tagatofuranose	153645	153645	768223	8849460	10568959	25767780	17969327	10754417	14103546	10336850	153645	13610906	2264690	5243461	10636917	1590080	16110139	2090711	12783108	1217470	153645	17519697	15418573	29106471	9761958	11529792	19675495	153645	14261933	153645	6895520	18408776	20727503	20514686	15878785	13273260	24850152	52050699	18494059	2976399	4832380	26231909	153645	27623070	19496843	18439471	21753901	30244245	3708378
D(-)-Threose	16469.8	14663.7	13386.6	22377.8	24688.4	18098.3	23029.5	20759	19415.5	23446.9	23361.9	23169	21030.4	18071.6	18296	21042	31728.3	19605.8	11806.2	14521	14837.9	25497.1	27880.4	22682.5	32313.9	32234.8	41099.1	15632.6	15518.1	17041.2	23156.6	20705.4	19382.1	20861.7	21852.8	19666.8	20943.3	22631.4	22162	18508.3	18301.7	15647.6	15878.4	14509.3	15666.2	38921.8	39516.5	37395.9	36397.3
D-(+)-Galactopyranose	45905.4	1159428	45905.4	45905.4	45905.4	45905.4	45905.4	229527	948033	45905.4	45905.4	45905.4	45905.4	45905.4	45905.4	45905.4	45905.4	2109822	1422514	45905.4	1887628	45905.4	2246107	45905.4	45905.4	45905.4	45905.4	45905.4	907213	45905.4	45905.4	45905.4	45905.4	45905.4	45905.4	45905.4	45905.4	45905.4	45905.4	658464	2095035	1755021	742210	45905.4	45905.4	16408923	12783945	45905.4	2086544
D-(+)-Glucono-1,5-lactone	9865.64	8727.23	9459.01	11555.4	15049.3	8207.96	11770.4	11929.2	9308.67	14706.2	12508.2	11453.8	10016.1	11086.6	10839.8	11207.5	14126.5	12179	6778.88	5226.72	8392.95	11786.5	8513.22	7453.13	9116.74	6123.98	9329.97	9878.77	10768	10598.2	9947.67	11662.9	10366.9	12240.9	12658.1	12873.4	12647.6	12439.1	12219.1	11502.6	10920.2	11799.7	9081.32	10254.8	8337.71	13174.5	6813.13	10456.4	11634.8
D-(+)-Glucuronic acid gamma-lactone	11862	18567	3207	6823	225086	1360740	66616	249500	14130	231824	27358	29267	54572	11823	576594	106	72239	128332	201705	218550	204958	197262	218096	33517	95055	169102	37554	75963	12238	152754	97228	47590	686	8533	8216	11379	1367351	86122	1928188	1896993	1376604	1845371	833583	829391	25899	116690	16934	16338618	6772528
D-(+)-Sucrose	440740	442425	465517	389794	453032	392628	380693	369425	362361	434511	421777	428498	456751	504225	485713	467975	443371	485795	266287	431079	338690	448975	528202	627813	410634	354023	369632	575217	530953	467453	418256	340828	390287	261403	252737	278517	365370	380679	388872	373594	421735	408409	264921	280646	289229	404502	341272	367908	297774
D-(+)-Talofuranose	29708	179129	3105.2	2610117	2458484	991694	4774486	3087655	54916	1433287	171710	2568800	3105.2	672712	1868382	3105.2	2316910	347843	15526	44170	233799	2662182	3055019	10544482	4019012	2136577	5911089	2457830	485861	6420468	1104289	2786588	3350300	5603817	4727090	3818157	5897527	7223667	8132567	3105.2	4203588	5467146	2562746	12172880	13201710	96632790	93765230	98680812	6874535
D-(+)-Xylose	11686.6	5957.38	12831.3	16026.5	14569.4	12383.2	11126	10092.8	12908.5	10255.6	10634.9	3734.39	1616.06	5041.72	13242.9	13657.3	15742.8	4924.54	8983.65	11741.5	2970.71	21244	22605.5	23720.9	34566.6	26636.2	28622.8	15159.6	9589.19	12420	15210	12162.8	12107.2	13151.6	10980.4	15550.1	4042.19	16133.2	11227.2	12663.5	12023.2	14716	12527	14441.8	13061.8	33055.2	34056.9	35108.3	24588
D-Alanyl-D-Alanine	48754.9	49787.3	43042.7	36487.8	43574	38216.1	37582.6	35678	38739.9	30697.9	25399	31840.3	26240.4	32323.4	30304.2	34184.3	33778.9	30109.6	37026.2	39019.2	35818.5	28873.9	27031.1	25991.1	46726.8	33037.7	40502.1	59712.9	51723.7	45487.5	46694.6	46335.4	44804.4	32286.8	43968.3	43939.3	32399.6	24755.1	24287.3	34386.2	32176.8	32273.4	31261.1	30783.3	29809.9	41348.4	33727.8	38742.4	34058
D-Arabinose	30267	13433	1020565	19897627	20706816	6770039	7991889	21922502	782306	19613335	1724757	64124379	3320669	8593037	42066196	19781	14890883	8542000	2188813	1603109	7121001	15850810	16850513	21751224	5460589	22013902	11677963	11948645	4997793	10024410	12083423	9734596	30139462	23549386	39469961	40486258	11470386	139826827	42353458	1602996	5839657	25778172	1763380	144550071	54686414	71464222	43652540	111971711	8426309
D-Arabitol	18182836	8120465	40247022	25491425	16932409	46236743	31829035	21614774	31228730	58013670	19496535	51220601	75691191	41781546	66275921	43179044	51099860	69535682	62582918	89546536	100876552	53984542	65811442	81674600	68868498	78938006	93533075	66352939	94398219	116307916	87956611	93046224	137029167	90384153	121339216	138213720	53749834	21364731	28763352	65800020	37858582	28008993	50451830	36108534	22686090	47886046	38507905	32649147	47396844
Dehydroascorbate	574267	551308	551250	705234	634851	709284	681058	760701	675951	1.02635e+06	1.03041e+06	924961	944100	1.00606e+06	1.01463e+06	1.16458e+06	386975	1.14484e+06	993734	466469	1.37906e+06	1.26915e+06	1.15843e+06	1.24873e+06	1.63647e+06	1.56337e+06	1.47509e+06	993758	1.41285e+06	702376	732952	744474	593117	695391	673651	720820	872023	911244	919063	978745	811925	1.13774e+06	203507	130168	1.45892e+06	1.1039e+06	1.2315e+06	1.42339e+06	1.41202e+06
Dehydrotomatine	7.4969e+06	7.12799e+06	7.23541e+06	5.26238e+06	5.96879e+06	5.65551e+06	5.68531e+06	5.40963e+06	5.59455e+06	5.23458e+06	4.60874e+06	4.98434e+06	4.55725e+06	4.69471e+06	4.1615e+06	3.99584e+06	4.41512e+06	3.78651e+06	5.1714e+06	4.2151e+06	4.14463e+06	1.26068e+06	1.39377e+06	1.36013e+06	403968	363774	381883	5.81765e+06	7.69651e+06	6.35627e+06	5.9847e+06	5.89018e+06	5.92056e+06	5.07827e+06	5.54865e+06	5.86027e+06	4.16244e+06	3.57236e+06	3.79195e+06	4.50829e+06	4.719e+06	4.54605e+06	3.27002e+06	2.9811e+06	2.85098e+06	540803	515358	520278	1.02441e+06
Delphinidin	1477.87	1235.67	1712.28	1011.19	2095.68	1814.67	2371.08	2918.58	837.743	1305.08	915.774	1321.31	1422.48	1588.27	526.887	1459.26	1357.74	1090.43	1556.68	414.918	1463.5	1893.84	753.213	81.7682	1876.58	81.7682	1192.64	1482.87	1143.37	1094.8	1330.1	1582.34	4011.58	2321.3	2004.89	1404.71	1220.92	2008.98	2904.5	1952.46	2325.57	1718.77	2038.16	1116.82	592.303	1165.02	1539.72	81.7682	918.065
Delphinidin 3-O-galactoside chloride	16088	16124.8	14890	7669.95	11116.6	8908.81	9066.11	7664	7267.01	7817.81	6289.31	6199.48	9893.28	10124.6	9058.67	22429.9	22602.5	21512.2	21627.8	19606.5	16268.1	7251.67	8789.4	8993.34	1092.19	2599.43	180447	13329.7	12889.8	14317.7	9764.6	11023.1	9766.58	3325.77	5257.38	4611.25	6929.98	5017.11	4512.94	9217.92	9139.71	10034.1	19458.1	18046.8	15400.8	13591.1	15480.8	14185.6	29196.3
Delphinidin 3-O-glucoside chloride	16088.2	16124.8	14890	7669.96	11116.8	8905.44	9067.02	7664.03	7267.02	7817.99	6289.48	6199.49	9893.46	10124.6	9058.91	22429.9	22602.5	21512.3	21627.9	19588.4	16268.1	7251.79	8789.41	8991.61	1092.57	2600.45	180451	13329.9	12889.9	14317.8	9764.92	11023.1	9766.4	3325.88	5257.72	4611.27	6930.68	5017.15	4512.99	9217.98	9139.66	10034.2	19458.6	18047.3	15401	13591.2	15481.4	14207.3	482.404
Delphinidin chloride	14497	13823.5	14064.9	7144.82	9652.64	6407.7	6430.67	7842.13	6087.64	6451.52	5509.63	6394.58	7861.41	7514.53	7207.73	13290.2	14188.3	11232.2	14930.9	12814.4	10225.8	5230.7	5504.72	5573.3	1219.1	203741	2110.3	11978.5	12301.2	10974.2	8540.97	9184.7	9068.08	3573.75	3577.51	3222.19	5446.51	3640.15	3638.25	6714.07	7585.2	7449.24	12172.4	10160.2	9731.52	8444.77	8090.78	9586.26	19195.8
Delphinidin-3-O-rutinoside-5-O-glucoside	100.894	2163.17	1019.68	1155.89	4640.35	1206.36	2306.11	1197.13	2173.25	5745.84	6608.87	2031.19	13813.3	10775.6	9007.42	16344.7	13954.4	15591.3	16791.8	13118.2	11098.9	58223.7	31759.6	31801	128033	98080.1	142076	504.469	1639.86	100.894	1755.39	2957.25	775.207	2223.1	1401.88	1748.63	4097.84	5164.66	6758.94	4044.16	5968.35	5233.25	24267.2	29298.7	18534.1	109289	117020	118489	153310
Delta-Tomatine	4.68198e+07	4.99797e+07	4.5031e+07	8.08959e+07	8.39419e+07	8.24328e+07	7.79448e+07	7.76629e+07	8.03249e+07	7.49241e+07	7.12409e+07	7.06879e+07	6.92785e+07	6.80607e+07	6.63189e+07	5.47669e+07	6.10285e+07	5.55191e+07	6.29084e+07	6.46516e+07	5.99519e+07	3.08303e+07	3.36756e+07	3.65059e+07	1.41081e+07	1.34497e+07	1.32334e+07	5.11952e+07	4.41385e+07	4.36187e+07	8.45435e+07	8.53694e+07	8.0094e+07	7.46453e+07	7.44717e+07	7.87724e+07	6.82553e+07	6.95165e+07	7.0656e+07	7.02494e+07	7.31882e+07	6.37953e+07	5.05488e+07	4.87811e+07	5.02357e+07	2.13255e+07	2.25632e+07	1.98595e+07	2.88483e+07
D-Erythro-Pentitol	71677	71677	71677	71677	71677	71677	71677	71677	71677	358385	71677	71677	71677	71677	71677	71677	71677	71677	909002	71677	624490	1402588	71677	71677	71677	71677	71677	1993810	71677	1107524	1654128	562682	838042	71677	71677	71677	71677	71677	71677	570655	71677	1606245	71677	71677	71677	19162897	12465606	14237418	2119099
D-erythronolactone	35924	35924	203139	920810	1040407	35924	1051842	1103051	35924	855337	256106	2732912	267583	35924	1234932	35924	980600	35924	1840476	35924	35924	668011	555589	1747853	448300	761171	1292175	624202	229093	673866	504897	179620	1280204	978883	1544694	1253661	720107	3185328	1951451	35924	677604	1170036	35924	2888396	2217835	1770303	7825430	1897566	4587135
D-erythro-sphingosine	81282.4	26096038	37492407	7027363	5271708	81282.4	3241895	81282.4	1824901	2085036	81282.4	81282.4	1996739	15129153	836985	81282.4	5855837	967331	2759478	1281279	1820043	8436612	13780624	3802368	3551490	4913647	1944570	2339176	2214530	2051861	917698	1982564	1720998	2265541	3724308	22484109	41082996	109554254	55510961	57912835	170257074	3382958	32296804	10416036	38833650	2008662	16650268	20892331	240156404
D-Fructose	243540	255584	232334	307666	288754	259136	314938	294902	313246	336551	337548	318609	291336	269080	269594	262815	411968	298931	159243	226430	244991	191562	326314	296819	195421	170626	198156	228557	273876	253343	263972	273015	287274	283061	297972	289300	293948	267121	301590	261035	272430	211605	181283	183305	172557	182315	188009	198947	168869
D-fructose 6-phosphate	216391	230268	174806	183995	191403	158002	174795	134983	173337	129760	122191	130721	153683	148106	154110	184597	82129.5	147362	147601	212452	94963.3	156825	205984	207941	90717.9	159487	149723	149163	165181	194335	149708	187700	199313	168541	174656	179417	151250	153671	153034	172503	196107	178493	132288	138044	137837	192002	197654	103656	196988
D-Fucitol:2	2696731	1237400	4590542	11164461	10628452	9707277	10688359	8827997	4533158	14035308	1230145	21537827	8455747	6340635	21218582	3442681	12004753	6440228	7547520	6030923	7991445	10395722	11571225	18653009	10286870	14367183	19321102	10906301	9156325	15147768	11946353	14921860	20018313	15289475	19450393	20100520	11222484	21463893	28668024	6152507	7593866	8416052	6226418	13974123	12453276	20324796	20798510	27702879	7869519
D-galacturonic acid	13330655	7331856	17572474	1042916	18821	494587	1391565	980265	928007	18821	18821	18821	749831	793884	832585	490038	1117377	1030548	7205696	7209699	12293130	27376583	26360490	35083769	1713040	1717741	380315	3124550	3567740	620619	1235996	1730932	94105	4214491	4433344	2303597	59193533	26121954	8325670	27142378	100879407	100794585	31119673	25910132	36776802	213522282	254400068	193583024	131700337
D-Gluconic acid	211160	207540	213490	165144	208877	146465	135564	135012	140246	193860	156615	159120	135269	130446	150815	164789	179850	149672	139618	147469	146474	198233	165630	157357	230344	238516	205971	160638	188410	177280	156648	153165	168538	184097	202830	229998	172924	159653	177919	171277	167749	173248	153040	166279	165034	248431	229746	249251	172807
D-Glyceric acid	4692823	2969252	5605132	10369117	8680779	6195653	13321477	7321063	8617629	7918744	1688828	17006867	5960240	6468120	8848690	2520270	9635173	4489168	6382084	2489176	2989854	7626662	8344150	18058548	6090651	7287664	11493612	5887581	4179294	5421703	2989244	4834932	7626483	8911454	6745123	5752371	4189517	9261901	4898124	3065560	5982454	4933413	4249578	7220227	7027808	7377699	11339342	8864543	4309414
Di (4-hydroxyphenylacetyl)-hexose	2421.81	2022.03	1811.36	3637.24	708.434	3917.53	1018.76	4040.66	887.581	2748.63	2250.53	478.759	1603.93	716.251	2061.76	867.684	4863.92	604.657	591.378	1432.25	2603.84	3563.42	3951.24	4337.33	3865.85	2566.54	1237.5	1968.97	1922.21	1088.39	509.342	647.653	5783.04	2894.5	2693.64	2716.09	2150.06	2923.21	1279.37	3315.66	1054.79	3706.63	8794.05	889.054	1281.25	3724.54	1010.85	3432.62	1947.09
dicaffeoylquinic acid	4365.36	3382.29	2360.56	1611.71	1773.85	169.052	5816.84	3274.18	2936.13	14609.4	12016.9	10906.5	101768	96358.6	92318.2	755927	1.24027e+06	880950	331675	257651	466399	8580.69	1.20815e+06	1.26042e+06	5373.31	1.02585e+06	1.08591e+06	2236.94	2682.8	2588.66	1936.28	2272.88	1358.79	815.632	1115.71	997.058	3568.46	3032.07	3175.28	233019	257325	233863	707484	703642	676166	1.17304e+06	1.16165e+06	1.16623e+06	680669
Dihydrocaffeic acid hexose isomer 3	501674	489242	498666	229242	151913	189032	221443	281710	243702	385779	304031	244773	319881	346223	301131	386307	807271	406132	149195	305934	391658	594635	593092	606683	915854	797953	882639	475611	451594	459653	160157	142377	192980	229235	262236	260142	197448	279362	252427	435339	467983	413703	235604	238817	228406	1.11529e+06	986326	1.03143e+06	460460
Dihydrochrysin (Pinocembrin)	231432	223624	217174	140575	182293	157720	171592	162782	175360	110147	88846.1	90421.8	64469.7	59616.3	61666.4	25356.6	29071.6	25642.1	79545.3	77428.1	61797.6	50118.8	35406.8	37762.7	38239.6	34661	37120.6	229363	240650	226238	209504	183894	193904	163143	181288	181066	138020	134397	133746	103356	110274	99971.7	55049	63324.3	56633.9	34471.5	31396.9	33972.7	34242.4
Dihydrokaempferol	2791.83	1633.46	2143.35	1898.83	2471.5	2510.66	1852.27	1593.31	1133.28	11262.2	9267.46	8955.81	122483	109185	101263	1.05256e+06	1.58294e+06	1.13644e+06	487088	393203	630277	552264	835952	818420	474558	469602	485254	2888.82	2440.16	2403.16	2647.82	1836.07	1205.34	1752.03	1844.27	2901.62	8262.46	9375.36	9552.86	242446	270338	241259	616889	661149	576580	429577	387576	415068	322435
Dihydrokaempferol-7-O-hexoside	2036.66	1823.79	1433.46	2525.76	3051.11	3223.4	3286.5	2240.28	2260.21	7524.21	5319.88	5828.14	14585.1	13981.1	13920.5	88021	138198	95102.5	33990.5	25959.4	43375.3	822119	405188	459231	901262	883297	868982	2084.17	2143.32	2117.79	3024.39	3087.48	1911.58	2073.54	2832.87	2402.22	4467.62	4562.57	4537.95	9772.81	11178	17523.9	245648	227486	221009	1.20753e+06	1.20464e+06	1.19044e+06	1.50958e+06
Dihydromyricetin	32958.1	28327.5	28468.9	28562.7	24722.6	22538.4	16517.3	17568.6	14062.6	20442.2	18178	16948.7	14930.3	15036.5	17151	9735.52	2854.38	6909.32	9130.85	7272.34	3075.79	4199.21	4811.55	1707.84	2036.91	2090.19	1471.15	3760.5	3258.31	33087.7	35933.2	33130.4	18237.5	29192.5	28621.4	18486.5	17595	18014.4	20375.2	16354	24576	16502.9	11691.7	11817.2	1868.09	3362.24	2604.79	2982.35	2584.45
Dihydroquercetin (Taxifolin)	16.6108	16.6108	16.6108	16.6108	16.6108	98.0078	16.6108	16.6108	149.821	1196.3	205.156	16.6108	84.8702	16.6108	16.6108	541.374	1483.21	674.718	163.376	183.096	174.634	8717.42	4149.56	3577.41	10483.3	6463.36	8633.53	16.6108	16.6108	16.6108	16.6108	16.6108	16.6108	16.6108	16.6108	16.6108	170.886	16.6108	889.074	165.053	269.001	16.6108	532.758	443.938	417.486	13841.6	12630.5	14752.1	9128.87
Dihydroxyacetone	12122	200.8	552250	208316	200.8	200.8	200.8	204441	180832	44151	171554	297722	476919	467573	200.8	166385	200.8	33314	200.8	231584	350384	28922	385973	254937	20546	216954	374174	182367	151972	254713	200.8	241936	335168	256128	379314	351324	200.8	668142	409692	607023	1004	332123	216983	642749	435125	3759348	2666489	2361778	200.8
Dihydroxybenzoic acid hexose isomer 3	15377.7	14477.7	9371.8	15719.7	8727.8	17283.1	9236.63	9904.34	8467.9	19911.9	15429.1	5141.98	16103.9	17513.3	17738.7	14853.2	9412.1	16634	8031.8	6330.87	10888.2	25757.4	14593.8	16289.5	34593.4	27330.9	35118.6	8580.93	14959.4	10015.6	11768.6	9825.97	9921.66	9448.76	8601.83	9295.64	10392.9	10525.7	10799.9	14817.7	14263.6	14746.9	14396.3	13292.6	11673	76466.4	69217.6	70923.4	39054.3
Dihydroxytomatine	595367	584360	626563	785860	735375	890434	858110	620660	867513	1.38524e+06	1.38103e+06	1.05714e+06	746240	605052	440664	579421	464522	1.25095e+06	2.56035e+06	2.28268e+06	1.98182e+06	776866	1.9555e+06	1.65459e+06	1.26805e+06	996342	1.33905e+06	1.91392e+06	1.73229e+06	1.76754e+06	1.3341e+06	1.14731e+06	1.358e+06	1.70092e+06	1.59214e+06	1.65604e+06	2.16905e+06	1.97511e+06	2.48244e+06	985278	935087	761832	971633	1.26583e+06	850937	1.10007e+06	839438	907173	685184
Disaccharide isomer	440733	442772	465529	389792	453030	392626	380692	370391	362361	434509	421700	428496	456771	504225	486183	468019	443589	485795	266285	431088	338691	448972	528205	627817	410631	354175	369635	572794	530951	467482	419781	340808	390288	261401	252742	278529	365642	384035	388869	373596	421917	408444	264922	280651	289227	407626	341268	367913	297788
Disaccharide isomer 2	243564	241662	210518	332375	324097	37135.5	154003	165200	126320	196801	209282	196818	230353	247884	230251	273145	130924	262741	176213	55840	210590	86085.6	312356	394039	269129	320494	192786	244330	236753	244253	251718	246253	207475	85635.3	102207	118426	156832	162394	218183	203936	212508	205331	33523.7	224529	224155	267849	258722	269443	284637
DL-Arabinose	24376.3	23503.1	25227.2	31305.9	25801.2	34860.7	30662.6	31573.5	29868	45539.9	40359.8	42345.3	49532.4	43765.3	44236.3	44846.7	54936.3	45633.2	38414.8	29390.4	42624	44617.5	42164.5	42439.7	37303.7	36611.5	39120.2	26128.5	27252.6	26573.1	29767.9	29228.4	32276.8	30099.1	31164.7	36712.5	36519	39821.7	38412.5	50052.4	5357.85	50404.2	34073.8	35007.1	31935.8	41647.8	37641.1	37967.9	28048
Dl-Norvaline	198178	172583	177586	417750	295376	379636	198204	238012	229599	136301	131183	141919	123538	131740	126389	45908.9	58469.9	57399.3	97929.5	82622.6	63676.4	56968.9	43437.9	41766.7	89170.1	56403	71080.4	288429	285486	270023	242561	274962	177728	315256	325603	247592	234054	192231	197785	115466	102553	101372	55605.5	51345.5	47987.1	73716.6	57197.5	60213.3	71379.7
D-Mannose	243403	255584	232334	307666	288755	259137	314960	294903	313246	336552	337521	318609	291336	269081	269594	262815	411968	298930	159243	226430	244991	191567	326315	296820	195421	170626	198156	228564	273651	253330	263967	273015	287275	283058	297973	289301	293948	267122	301590	261035	272395	211605	181283	183176	172558	182316	188010	198948	168869
Dodecanal	69464798	278356109	61512026	43789477	37220157	16114922	68476993	35736227	13673260	30098908	116858980	32369047	13678137	11531476	9092769	23285004	27806170	26006351	1716809	22773107	18792785	29178573	30325084	53750587	27366754	19253532	30394410	23795226	18587556	20727046	18805059	11652458	23394073	26409937	22671076	17661012	7529748	16089623	5034950	23329741	16462029	9592276	10384728	12998994	17156047	16807213	22995421	13582347	18224981
Dodecane	4139720	2292366	3359821	5004799	4060685	5982008	1604879	2660162	88898.4	3467847	1200778	1718413	3807254	3545389	2729834	7758940	7128038	5599971	5356020	2770293	7348609	7377429	8524806	3321409	88898.4	10101968	1772276	3385226	7344219	1931412	1407686	2174088	4312398	2661159	3500804	8713343	2532477	6436755	9764922	2178937	3763145	2141233	1977208	3047121	699080	1512248	1531923	4293190	4313537
D-Pantothenic acid	150680	146155	136324	147851	135853	174861	144161	138290	129173	255065	206973	197099	147601	150605	142388	91370.6	134029	86280.7	79574.4	60288.4	110768	51246.8	50926.5	53650.9	63608.7	56957.3	57158.3	171471	174056	179849	141848	155182	170571	147260	158509	172154	171533	195174	175668	125834	131548	132715	55228.2	52365	53387.3	43731.2	44094	43248.7	48449.7
D-Psicofuranose	442887	1452.2	1452.2	9250340	8830492	11971637	8031792	5317670	686052	8465297	1452.2	18766521	1011883	2086596	15060614	224688	6516175	250990	3902345	1452.2	577521	6707098	4309436	11640733	3819483	3813623	6773115	1241680	571250	928207	2059025	4787182	7621110	4931026	4593020	5282180	4814743	25494989	8861262	444275	1027918	6282198	1178150	11078605	4401076	4330097	4504482	13319507	504985
D-Talose	4047668573	5221896634	8292479235	1875365679	1679417974	8206375804	536507353	6307645365	4067031961	8094246694	4603961073	5.22405e+07	9283978489	7783779573	6539459014	2234142780	4940866376	3497268357	5150340546	6698242847	3651555350	5.22405e+07	4812470120	2253535168	5326982414	5747049580	2620545033	4174727603	3200826923	2683599679	5959473481	2519652860	2216926541	4552845858	2320619246	2509682417	2777707685	2222547231	523491828	3069696650	2894078769	2585169880	3138802267	712878567	261202466	2159034314	2245548110	396067943	3153549119
D-Threitol	19490554	716546	30123800	12455686	10340544	28819333	17796068	716546	716546	716546	3582730	21850831	716546	716546	21137140	716546	22725479	716546	716546	716546	716546	16295004	17619996	716546	19705912	716546	19036390	716546	716546	716546	716546	716546	21456976	716546	716546	22968020	18721844	7443452	8958182	716546	716546	716546	716546	9778497	8815896	716546	19297534	16144955	716546
D-Xylofuranose	3114725	2100840	3263189	4197370	4067867	2490733	4212564	2814821	2440315	3443302	1373383	4509739	2248122	1955307	2818225	1987560	2754276	2758240	2264831	2210274	2836365	4645935	4797125	6014449	4002032	4760361	5437026	6322799	4474470	6692647	3401645	4439904	5536758	6391993	7160093	7313904	5729146	11952570	7800059	5560633	7571876	7866454	5987306	12370497	11321156	12686547	12411335	13394759	9117979
D-Xylonic acid	3589.65	4231.83	3625.19	113492	89769.7	67874.6	49309	60520.8	60310.4	47319.4	54435.8	44077.7	71181.5	84482.1	68593.4	84302.5	100703	121153	255039	212040	94861.8	98176.1	89903.5	98758.1	91326.7	111661	79836.7	5751.78	4315.35	3440.61	83153.1	40213.7	59267.3	22817.4	35885.3	62562.6	34684.6	42729.1	90982.1	73222	101490	65595	101953	94856.6	94473.5	100855	101613	101788	100849
Eriocitrin	357.175	8185.74	288.403	563.072	709.348	761.568	363.49	521.831	7109.47	1875.01	2078.51	2317.01	7750.72	9585.85	8589.74	7647.98	9184.85	8344.51	9578.78	7113.24	5712.68	159723	66866.4	73055.2	253194	237635	252556	729.45	831.775	602.12	999.678	515.133	7562.26	1049.28	8692.92	1028.36	4327.93	3563.04	4167.23	5546.14	4894.25	7904.82	19888.2	86053.8	84420.5	287848	263569	260579	612195
Eriodictyol 7-O-glucoside	1894.56	1052.17	402.168	901.002	1782.55	7289.25	770.901	651.045	614.297	1132.46	849.738	1002	2862.12	3432.41	3721.94	28362.4	27755.1	26316.4	13589.9	14424	10352.2	202062	113289	117581	282576	258266	259302	1369.1	2119.09	1465.36	1471.06	2636.41	967.341	928.272	6978.06	411.555	1489.92	306.394	445.6	1485.99	2814.24	3792.6	96312.8	101138	91192.7	426479	405263	398473	694851
Eriodictyol glucoside	2032.1	1824.6	1433.45	2526.2	3053.19	3228.57	3286.5	2240.41	2260.28	7531.58	5319.88	5828.14	14589.4	13981.2	13921.5	88018.8	138197	95101.9	34039.6	25961.5	43369.1	822342	405274	459237	901270	883298	868962	2083.08	2019.44	2117.41	3024.24	3083.45	1914.12	2093.15	2832.69	2402.48	4468.05	4575.6	4537.17	9923.94	11127.6	17554.9	245636	227492	220976	1.20754e+06	1.20464e+06	1.19044e+06	1.5096e+06
Eriodictyol-7-O-glucoside	2021.72	1825.72	1433.96	2526.6	3053.2	3228.61	3286.5	2240.66	2260.25	7535.02	5319.89	5828.16	14586.9	13981.2	13921.2	88018.8	138196	95054.2	34034.8	25959.3	43369.1	822339	405274	459261	901273	883298	868980	2083.99	2019.47	2117.45	3024.48	3083.46	1914.21	2093.11	2832.84	2402.9	4468.23	4575.83	4537.53	9923.54	11128.8	17528.1	245635	227496	220986	1.20692e+06	1.20464e+06	1.19044e+06	1.50957e+06
Erythritol	28009	28009	28009	28009	28009	832651	6769301	28009	346895545	20372934	28009	1156414	28009	432412	28009	855603	28009	28009	28009	196612779	28009	917798	28009	478109	28009	632507	634431	1127945	54291120	1499150	28009	6041220	597131	672965	668143	28009	360793	140045	28009	302167	570711	1294512	462559	28009	795229	3718937	3506476	2294539	689041
Erythrono-1,4-lactone	6121856	2621412	8130390	26250351	23644759	6827632	25591653	23316401	8862233	20884164	1785232	33031449	15400791	16158100	18828642	4472761	22058235	7077327	8651880	3127509	3929561	15775317	15057175	23934646	15661817	19141189	19992192	21518919	8294889	18471943	14609564	12111329	19881146	27612045	30604126	22998019	14719693	34493741	19855542	8499624	14762823	17597203	9932885	35034472	38560660	23725072	30138473	13718200	10064928
Erythrose	19203.2	19203.2	200648	375946	19203.2	398604	19203.2	19203.2	19203.2	19203.2	19203.2	473597	318765	19203.2	326617	19203.2	19203.2	305793	136744	239658	168046	108049	19203.2	171944	19203.2	19203.2	134227	19203.2	323430	19203.2	263360	19203.2	226505	19203.2	262340	226596	19203.2	525540	19203.2	511067	452721	351159	402250	369641	352630	19203.2	515872	496828	1023444
Esculeoside B	51.593	51.593	51.593	51.593	51.593	51.593	51.593	51.593	51.593	317.733	51.593	51.593	547.15	902.714	762.3	9041.21	12358.6	11324.6	13171.2	11200.4	8007.48	115045	38181.5	39155.9	488167	375460	432820	51.593	51.593	51.593	51.593	51.593	51.593	51.593	51.593	51.593	51.593	51.593	51.593	2804.34	2174.53	3985.65	30911.1	29932.7	29311.9	539530	450986	466449	191912
Esculin	4372.09	4246.36	5152.18	1383.76	569.213	7790.01	7746.3	1035.77	7317.99	14052.4	10558.7	9456.57	9745.22	11584.2	9788.73	11749.1	15653.3	11841.9	9882.34	722.394	13900.1	10733.1	10773.6	11783.1	13110.3	11364.6	10830.8	4537.19	5941.76	5157.72	1116.32	726.753	5767.41	7784.32	9015.66	680.952	1280.45	869.216	875.599	14803	17950.5	1185.76	2977.6	2111.52	10623	19044.5	17758.6	2593.46	8745.71
Ethyl alpha-D-glucopyranoside:3	18799373	7895625	62182222	19582543	24197369	45157232	20390954	19174556	19119987	17337393	8546408	12403162	18463147	18975301	25321839	26253255	34510704	20006444	101014092	40279398	29811905	30694016	25093336	16983821	16532456	17491398	15545269	14051757	24237532	12244541	12819128	72141733	14900165	16237013	16235635	14093889	37877029	24462864	27692584	16042110	22411866	78879138	19098375	16397176	14410178	12895357	14906163	14984733	23093588
Ethyl caffeate	9285.8	8063.78	8750.53	9156.27	7996.82	11211.6	8127.38	7773.54	7571.02	10195.3	10075.3	8135.05	9753.96	7973.79	9104.82	7117.94	8429.93	7134.51	12258.9	11378.8	9954.57	3968.14	2773.07	3156.25	2865.57	2814	2429.41	10917.2	13259.2	10371.3	9247.71	7956.66	8952.88	11030.8	8259.1	10540.3	9152.84	8271.02	9670.74	15447	12948.1	12363.7	6484.65	5893.84	7158.82	5767.03	6293.02	5651.02	4020.06
Ferulic acid	209033	200422	192559	171248	120546	183793	107259	161188	173900	227760	203833	216314	224683	328367	215142	204282	296852	299155	435314	412865	376633	325084	236366	259179	205061	189456	196251	205971	210376	201709	152174	129142	149858	218938	230629	230958	256955	258346	243412	312226	343992	453652	399209	398623	276561	359511	342036	344032	262465
Ferulic acid methyl ester	193.002	536.861	149.047	17.7974	151.902	160.14	176.355	557.277	294.485	541.35	546.704	17.7974	220.041	383.398	393.059	266.152	956.889	1270.32	197.573	364.038	391.052	510.973	410.788	351.988	552.515	616.484	465.329	88.9871	320.32	264.186	17.7974	193.981	439.806	232.791	261.006	344.591	258.578	432.839	252.405	254.622	235.903	776.469	2408.59	266.943	2862.32	743.263	597.423	456.208	292.952
Ferulic acid1	73826.4	70387.5	63971.4	52030.1	20493.2	48309.5	54292.5	42521.9	42915.9	207249	210962	193325	362104	337194	321994	305936	398054	311733	421071	465937	702649	319898	280868	301966	344000	314379	327786	97309	99838.5	101890	17412	46821	66517.7	61865.1	61562.4	62635	175019	178964	165222	528535	577134	537509	290209	286838	271467	413879	372966	384895	148249
Ferulic acid-O-beta-d-glucoside	899461	895279	860450	715593	525459	886991	862033	843116	829949	1.23791e+06	1.07453e+06	1.10252e+06	1.8152e+06	1.78695e+06	1.69233e+06	1.62683e+06	2.0696e+06	1.64084e+06	1.73329e+06	1.37177e+06	2.06678e+06	1.78476e+06	1.42912e+06	1.4348e+06	1.23864e+06	1.1453e+06	1.16233e+06	990543	1.01117e+06	1.00658e+06	570231	677029	698106	1.18574e+06	1.159e+06	1.26236e+06	1.32669e+06	1.50728e+06	1.40168e+06	2.49425e+06	2.44266e+06	2.38027e+06	1.37219e+06	1.87174e+06	1.81458e+06	1.95228e+06	1.82757e+06	1.89665e+06	1.21724e+06
Feruloyl tyramine	1.15351e+06	1.21941e+06	1.27637e+06	506667	338450	476945	417446	382523	425097	423176	296215	284495	1.06128e+06	1.15501e+06	1.01929e+06	587303	573308	603410	520530	393883	387703	837367	431375	467053	381184	335512	316293	553758	560624	554121	301954	332084	277238	359294	281426	370182	300302	304209	263637	1.47584e+06	1.93667e+06	1.35554e+06	1.25706e+06	1.19174e+06	998269	765414	842996	841326	908920
Feruloylquinic acid	265849	253716	239931	115481	139931	143336	169397	172680	165467	433416	385462	357662	428859	431734	437688	212093	311244	207786	204926	152631	274302	232218	91387.2	89140.8	33351.8	27976.8	30627.5	212767	211752	216409	144782	145720	148363	263620	257259	287700	454087	492524	449097	310044	330532	312348	99644.3	102469	97567.3	62014.6	61081.3	60575.6	58123
Fucose	46182789	26731583	51529161	71401882	59849524	49316481	79645673	65515980	42517970	61519429	27050831	87372953	66818663	54282342	61142447	42960182	63298511	49369797	54433297	49560864	53257638	60457653	43922243	64061167	67511806	56332181	81211277	61278263	14212305	68721864	48268061	51303921	63608913	64588142	65902809	63488487	37797658	61575313	49266667	32722319	44561488	38594694	36290994	47734025	45906390	39206103	43307576	38033659	46807372
Fumaric acid	20842004	187972262	45271441	43592693	156966710	53490412	44259400	146844403	535945	35511561	40441672	55889311	32707227	48877039	56147276	35009520	46705789	37445007	42154223	36770820	40357644	50652020	40776828	56752702	40111294	40324949	47250606	37374423	33326947	42662481	34034444	32994309	46797277	43373353	44162383	49033737	55328774	94244643	72777183	43881384	63331335	52960411	34214662	81302991	46332061	70693549	87491378	103379032	65789832
GABA	129459	8369882486	620718	2571316	1624866	340935	670335	982689	271521017	711692	705524864	49105	616103	444238	180681	105451931	87088	543161823	118135809	462569333	6258711	19342	106779	134553	230409	20267	745786	131438	2024843365	184889	197600	12233634	119379	7157	92251	34380	60554	24355	6187660	378124	275557	76450	65573175	2528	7308994	37615	14998	37910	65755
Galactinol	49746902	1.7102e+06	1383576897	75161407	72454004	50025017	75883298	1433203760	597331779	44240746	14849321	141856530	17127243	17762275	29886282	571129783	881546610	646268944	424748763	22894382	26790513	673098100	602657226	1219694955	553963866	523537333	1161100855	2281334783	18570313	1154881092	376950366	391076912	1721370569	71027207	572361893	1914173089	312763828	389276694	262335828	250952514	351981645	376798038	28667401	461496183	2000075251	382297765	959405627	656860337	227495138
Galactonic acid	22498298	67906	25705137	28163183	26166806	13318280	67906	67906	17443832	67906	67906	1287225856	16674343	16539239	67906	10935626	67906	20857424	23418844	67906	67906	19650851	19797175	29629664	67906	21268623	67906	16913952	18749857	67906	67906	67906	67906	67906	67906	67906	8198306	677175133	67906	67906	11047045	10371051	67906	644870864	67906	67906	67906	67906	67906
Galactose	21985333353	416302	21953296582	17380697255	416302	19941620945	416302	416302	18338263392	416302	416302	416302	47296570042	42216714354	14805799324	416302	416302	8767227883	20415127157	416302	7551378	36316433955	13601799740	9377937708	14230928509	20854947540	416302	14350536139	9396666375	416302	34590447774	14056879700	416302	15096788648	416302	16430125349	8349402194	416302	13521699660	17317950	9209978299	416302	9099588870	416302	416302	416302	18428081535	12157249283	9234408807
Galacturonate	275100	267386	266317	72695	134841	58854.4	108092	113917	110195	68046.4	56303.9	61234.7	50351.6	49540.5	50740.1	68266.2	81227.7	68376.3	37748.6	55637.7	38378.5	261241	227769	224033	242040	261966	251544	515226	397859	159793	51277.3	168356	103729	63149.9	61483.4	56261.6	48318.2	49736	52851.3	46978	51873.9	42948.3	134153	120932	32847.9	69532.8	52982.3	550859	567291
gamma-Tocopherol	1105077	32870499	1273857	140126	1915663	1527413	142026	1436237	892153	125356	245528	278668	398104	270816	463648	786148	99743	1024758	413841	357626	131742	1456655	41698516	276182	418400	1446518	289058	875707	286687	582257	161545	231293	644323	23497369	226647	904904	359960	309475	347622	216848	321994	1845352	255739	312250	1239059	328653	810009	366493	3351979
Gamma-Tomatine	1.34855e+06	2.14193e+06	976603	1.76761e+06	963150	1.81693e+06	1.8109e+06	1.66884e+06	1.68097e+06	1.56353e+06	1.46909e+06	1.53534e+06	1.4678e+06	1.57735e+06	1.47043e+06	1.20192e+06	1.21104e+06	1.19722e+06	1.30434e+06	1.30742e+06	1.27071e+06	477099	641662	618715	153731	144836	128654	907814	2.07782e+06	2.01194e+06	1.87101e+06	1.9632e+06	1.75335e+06	1.69496e+06	1.76689e+06	1.73231e+06	1.60152e+06	1.29839e+06	1.50983e+06	1.50358e+06	1.46831e+06	1.49413e+06	1.07593e+06	1.12424e+06	1.02805e+06	300650	275815	275133	497265
Geniposide	12189.4	14048.5	15252.2	12286.6	14320	17949.4	15492.9	15845.3	15411.4	23352.9	20903.3	19129.6	20813.7	18215.4	17979.5	12761.8	21888.3	14747.2	23645.3	13014	30453.7	18370.8	14166.5	12226.9	10546	19452.5	20609.9	21671.2	19800.2	13966.3	15465.5	22768.4	18856.9	19007.7	24982.3	30291.5	28458.5	25932.6	29865.3	28330.4	24354.8	33090.6	15381.7	16660.1	15484	31370	25588.7	36015.6	16007.2
Gentiobiose	10230789	5076530	7243707	12709178	9071386	5699853	18863607	10611334	3855629	9482496	1579494	63560667	6142925	7048171	13513108	9260917	3481754	10512219	5087447	1777286	6058536	8478847	6557593	24380856	3810792	8032724	8577948	36285766	12132365	58367336	13631345	9592832	6144333	6572759	21431809	17374671	7266447	10258667	30264374	23739663	13440293	20718635	5193094	4298548	10103578	148029941	23897772	23375527	37366903
Glucoheptonic acid	1689066	28342.4	2712078	6930499	6678363	2169097	31135311	30158352	1902925	5145679	28342.4	28181816	1547746	3333940	7645339	17681336	21479680	141712	32188486	16782653	5367271	25281465	21043730	68568027	20014569	28161278	25252603	26153018	1337893	8044958	23262580	4809177	26839128	32737192	28057260	31365986	3916357	74466064	12589766	1029391	5197142	18903702	11646946	52902721	27716333	88050342	31539020	41608436	6497455
Gluconic acid	211161	207540	213490	165143	208782	146465	19252.9	22213.6	17392.2	14742.4	18009.6	159119	135409	130781	150814	164788	180077	11692.4	139617	147469	146505	198233	165638	12662	28279.6	238517	20076.7	19414	16580.3	177280	155542	153164	168539	184289	202829	229998	172923	15004.7	177919	171654	19481.3	173246	153039	166282	165034	248434	229507	21024.7	172895
Glucose	46191659411	108354072	48148479159	53064278851	39609343252	42432369761	31168790755	34186479330	25662698581	38376393951	108354072	28659759688	43659192697	27843668279	36701916355	54306948072	29704062609	17257694620	108354072	41226865487	108354072	31773459997	27188902129	12209595171	18761422068	30516805078	13720367996	26182536358	15815932584	14028958611	33064423235	7392528915	12186559000	27878846026	108354072	13442601822	14896199124	12347625044	14193127189	15484242782	14530609002	14175843840	16199068547	13648008114	7949283872	8187113171	6036195415	13115220622	108354072
Glucose-1-phosphate	110016039	65041488	129377960	184721968	123988607	143842800	239511912	209206254	99336996	211830468	69137900	424561995	150539034	148018080	313963919	98667312	218464209	116974010	130578702	108226670	126938564	239358446	229617324	295680748	163197554	209409638	212303024	214906094	127200324	205803987	154679987	142290775	234865909	236500991	270856655	321884300	151734279	821670630	698732539	121574349	188043246	197905306	106481248	1728630674	245539936	413497514	1.1823e+07	766988926	213562013
Glucose-6-phosphate	25857432	31530589	138759411	4253023	5403446	21569267	32307309	10287509	64581448	9851608	20847751	2368917	9018414	8010343	1982746	61952707	36693980	59731292	234588909	98856968	87057808	30466255	32318899	21624373	25899178	23173570	24872907	25313257	80287062	26256520	20434921	121790048	18297034	18304151	15244194	19551205	60746405	31457631	28067441	43672107	54227775	159956222	58068272	18994077	18873169	17849734	29159961	25437710	58201721
Glucuronic acid	670892812	512205670	691429367	394572160	364586968	166938027	290470718	195937031	199031394	164633039	124181810	170763559	69304341	63685289	59915651	145331113	170305439	136923095	77858102	67070676	60708738	101196968	96547768	108991522	89060524	74062566	94948079	44074407	41006176	40735737	48822638	38764917	40289905	54686431	50449521	49269789	27226147	36200218	18131055	13838443	15318522	13525295	948870	26228200	31097930	13534046	18124754	12745684	13516194
Glutathione reduced form	5026.51	7258.18	3194.26	392268	412059	416402	508547	541058	468970	547681	473159	509281	446394	415810	458180	522183	562633	626072	646438	1.00489e+06	728154	646182	783143	753074	666596	492732	713129	389118	255335	252075	420613	451539	476625	419321	367038	389467	412824	439922	458191	407406	351164	417946	604587	542988	592560	514957	486658	560124	770116
Glycerol	316650639	164795811	195331179	337692690	225354705	183722201	490746381	188385019	540610561	191254565	314338443	361081604	798501440	784744288	269615556	465675350	316842553	242924526	852578399	743627090	376378060	126947042	9.61224e+06	228321243	712198849	715171486	9.61224e+06	9.61224e+06	9.61224e+06	80525310	9.61224e+06	321008452	176078117	198470505	193061863	158365108	75120998	163042795	134659071	264956533	366071085	402431089	218988952	148213194	188701795	55116824	114335048	108735605	84347313
Glycerophosphoglycerol	184477	193958	192408	134508	152685	110491	108303	116123	121123	140244	118953	107409	109832	101436	115442	122674	123770	17629	99459	102028	89556.5	129730	114218	94862.6	189891	184514	240484	148659	171735	158739	118598	134820	142014	81698.9	80597.1	95024	91574.5	74618.8	95122.6	97310.5	107775	100487	53931.9	54805.8	51719.7	173622	169061	181506	171921
Glycerophosphoinositol	71188.8	43837.8	105846	37806.1	95844.2	37358.4	43730.2	86604.2	66059.2	31651.9	29287.1	42672.1	27191.1	40441.1	32130.8	72452.2	20490.2	41421.1	26350.1	18697.6	51415.1	10327.7	29006.5	21784.7	13347.6	46564.3	42464.7	32236.6	48072.6	37209.1	48121	26222.1	108329	12359.1	22748.9	19096.1	21023.1	18271.1	33296.8	17155.7	62024.9	28814.6	13670	18902.5	18186.2	45282.4	18743.7	24367.2	31526.5
Glycine	2581.63	2118.76	1602.67	4761.06	4286.91	5115.54	2836.28	3093.49	3593.75	4984.72	4147.99	4170.14	4795.89	3637.83	3267.09	2369.96	4015.78	2244.93	2287.17	1372.81	2149.61	2898.86	2743.62	1891.95	1478.8	1615.83	1541.66	1975.76	884.19	2721.89	3649.19	3017.47	2885.48	2813.74	4020.58	4193.99	3616.92	3934.46	3283.19	2984.46	3540.65	3110.46	1223.7	1957.1	1141.85	3209.15	1823.56	2124.51	764.185
Glycollic acid	988601	675725	953782	4227138	3937857	1662940	4505624	4830877	1846338	4566244	579661	12611036	2169746	2940072	6618239	746368	4313457	1318225	1776252	1044095	1193102	3489780	3735456	7275309	2823419	4373597	5278692	4519649	2045894	4233881	2706554	3294828	6697766	5436438	7221365	6603391	3002804	17240438	7256454	1222957	5634933	4730512	1647119	16366329	10146343	10556339	11380547	14443959	2241157
Guanosine	13732.2	11646.6	12643.8	24830.2	11403.8	26315.3	15700.8	16994.5	14522.1	55770.9	55956.6	47711.5	60525.9	53740.2	57061.6	93682.1	136333	90112.5	73867.3	67666	78887.2	209536	141166	165283	255826	237717	281708	14164.2	14446	15673.1	9785.07	20793.7	18710.6	13703.7	16000.6	16357.4	37128.2	35374.2	39153.9	71625.3	80547.1	71206.6	111568	115870	116149	214141	219382	208523	198151
Histamine	84826.8	174642	166515	113117	256568	104786	60051	68836.8	78220.6	79205.4	174347	78465.9	66876.1	65660.3	64388.4	63255.9	51593.4	54284	145850	123935	107309	82826.6	92644.9	45266.9	168098	192166	168718	127754	149343	129518	98216.7	117289	192188	113238	244242	122890	121561	134565	122089	122063	135504	119097	88720	177965	96948.4	83431.6	97722.3	84977	67759.6
Homocystine	2827.02	3822.53	3602.48	3182.28	3594.98	2796.61	4608.73	6352.85	4474.41	5879.34	6339.03	5094.19	6172.53	3796.88	6602.74	2789.68	7396.47	5687.88	2985.18	4368.13	7424.5	2392.12	3359.49	2806.32	3294.95	2861.05	3712.59	4260.92	3285.61	2858.75	3031.76	4833.32	2523.57	6965.97	8224.95	6715.44	9090.64	8694.49	4362.33	4306.75	6291.17	4052.71	1625.53	5154.2	2257.23	2114.95	3167.45	2964.81	1221.89
Homogentisic acid	16247.1	15049.8	14176.2	12892.9	8135.16	12083.5	6643.39	8562.99	9459.91	16114.8	15474.5	15523.1	17489.6	17346.5	17771.3	15068.4	18316.2	15436.3	38626.6	32083.5	25940.4	20454.1	14120.1	14277.9	17976.9	13584.2	16962.6	9039.19	20039.1	18465.5	10667.1	9162.33	9644.97	9677.95	10836.3	10539.6	12293.7	13838.3	13183	18507.5	21882.6	21882.3	15287.6	16936.2	15177.3	21600.5	25853.3	20704.9	13930.4
Homovanillic acid	48747.3	48894.3	47486.9	32834.4	22054.4	32544.3	15953.3	18944.9	17064.3	18857.4	20571.1	18497.4	17809.6	18246.5	16205.6	26530.8	27218.1	28438.9	34120.7	31262.2	25824.8	39860.9	31866.3	34835.6	56430.8	46965.8	55949.6	43498.3	39265.4	40443.6	22607.3	21763.3	23251.3	15855.7	12521	16896	16547	16212.3	14682.8	27935.9	28856	25804.1	34071.6	35388	34139.1	72199.1	68794.2	68046.4	55764.7
Hydoxytomatine	34130.3	28587.2	28067.6	147306	15516.6	16544.8	9692.85	103653	11199.6	15461.7	15455.6	16119.3	17220	16800.6	210359	410371	480236	415972	416626	380916	281578	230789	208582	229376	145980	129393	148303	35557.2	321443	301036	138159	15476	16262.2	12086.1	11399.7	10228.5	16447.1	14816.1	13188	20157.8	22555.3	21012.3	484616	445796	442051	124900	115178	114450	254741
Hydroxylated naringenin chalcone	3197.45	2577.2	1534.39	990.822	749.445	2049.93	454.417	37.5661	37.5661	6032.31	3013.43	4481.65	60309	58440.1	53217.4	644501	684937	700216	480304	428327	326998	329028	565458	588249	417367	363111	390203	2741.03	3070.4	2881.77	470.854	802.777	475.384	631.479	37.5661	982.491	3126.17	4156.81	3877.58	123824	134544	132154	554141	452124	457183	337123	316203	322643	234801
Inositol	243541	255585	232334	307666	288755	259137	314960	294903	313246	336552	337507	318610	291336	269082	269593	262707	411968	298933	159242	226226	244970	191567	326315	296820	195421	170762	198157	171802	236312	228565	273879	253330	263967	299114	307146	283058	292832	320075	293947	267091	301590	261035	336486	415497	230749	239228	191938	182316	188010
Irisolidone 7-O-beta-d-glucoside	20.1944	398.483	309.516	334.95	548.214	228.585	514.146	20.1944	207.205	385.087	177.124	356.676	1758.26	324.605	887.822	7784.05	5892.7	6412.12	2918.42	3819.83	2036.43	452298	124586	134214	671032	664150	654675	386.466	20.1944	2719.25	104.632	20.1944	507.713	261.478	298.722	170.677	186.888	490.516	439.735	236.958	502.933	3595.46	67244.4	62081.7	59739	1.12579e+06	1.17471e+06	1.20946e+06	1.0225e+06
Isochlorogenic acid A	4366.59	13443	2352.42	1612.09	1774.52	169.109	5816.04	3275.06	2937.74	14610.5	12018.2	10908.3	101769	96191.8	557.752	3784.66	1.24027e+06	880947	331672	257651	466395	8580.69	8.26323e+06	1.26042e+06	5374.14	1.02536e+06	1.08591e+06	2319.04	2683.4	2589.48	1937.17	2274.1	1358.78	816.374	1118.23	997.068	3569.43	3032.1	3176.74	233023	257333	233866	707486	3035.77	2843.42	1.17338e+06	1.16166e+06	1.16624e+06	680671
Isochlorogenic acid B	4361.78	3381.77	2358.67	1610.12	1772.83	1445.08	5810.54	3272.63	2932.94	14606.3	12014.7	10903	101766	96358.8	92317	755927	1.24027e+06	880951	331796	257650	466398	1.24637e+06	1.20714e+06	1.26006e+06	1.09747e+06	1.02546e+06	1.08605e+06	2236.83	2674.99	246.864	1934.58	2271.36	1272.78	822.471	1114.88	1041.13	3566.15	3032.02	3172.93	233011	257317	233863	707489	703642	676165	1.17338e+06	1.16103e+06	1.16664e+06	680620
Isochlorogenic acid C	18904.7	13446.2	11771.7	289.009	212.108	3283.7	7792.82	102.463	6147.02	138432	820.146	124705	1.08814e+06	1.12944e+06	1.04718e+06	6.31502e+06	7.3002e+06	6.68364e+06	3.46902e+06	2.79541e+06	3.94625e+06	7.58803e+06	8.26328e+06	8.49983e+06	6.77422e+06	6.9845e+06	6.46489e+06	6918	6029.17	4011.58	1850.29	12392	1554.69	3057.12	479.699	3217.59	429.051	25129.6	24403.1	2.36492e+06	2.49654e+06	2.31664e+06	6.12934e+06	5.90634e+06	5.83284e+06	6.50386e+06	6.37063e+06	6.39021e+06	4.8188e+06
Isocitric acid	1.05244e+07	9.70957e+06	1.00291e+07	1.06931e+07	8.74622e+06	1.01383e+07	1.15658e+07	1.22801e+07	1.26336e+07	1.78734e+07	1.4297e+07	1.2668e+07	1.61959e+07	1.63928e+07	1.25595e+07	1.72517e+07	780803	1.55155e+07	1.41385e+07	8.95942e+06	2.05665e+07	1.72566e+07	1.15239e+07	1.85948e+07	2.19305e+07	1.71584e+07	1.38381e+07	1.14673e+07	1.27327e+07	1.37049e+07	9.43161e+06	1.11756e+07	1.0998e+07	1.20354e+07	1.01857e+07	1.07452e+07	1.62029e+07	1.29465e+07	1.43258e+07	1.59578e+07	1.98686e+07	1.43827e+07	1.21785e+07	1.23799e+07	1.39983e+07	2.08778e+07	2.16285e+07	1.4769e+07	1.31037e+07
Isomaltose	1090801	647082	1249845	7393504	1880107	1698077	2420832	1556649	942842	1006834	1416876	6423375	1718666	1554442	1334608	880644	631650	287049	1563159	1506482	2258967	2389454	2160769	8313035	1999459	1482102	9977177	11922788	2989678	13176281	1182404	1647818	2327691	1410972	3216314	10653765	4044965	2233091	3059296	5888586	7621967	6395797	3491662	2312737	3604940	7641144	21207579	19765178	5539356
Isopentenyl pyrophosphate	1302.72	1889.16	2167.54	575.683	456.088	1968.25	1351.04	1654.28	547.59	2046.84	1664.34	1522.6	2683.3	1641.04	1815.77	1805.64	1875.63	2123	1097.09	2601.89	2764.33	2444.88	2492.36	2349.63	2605.31	1482.84	2613.63	836.638	1194.05	1939.42	2491.1	2263.21	1790.98	1708.05	1509.97	1349.58	415.064	1390.76	2109.02	1713.76	2147.25	2018.38	775.425	1066.68	1302.13	950.469	3145.01	1973.51	1665.05
Isopropylmalic acid	25144.9	24462.9	19572.6	12058.1	17522.2	16265.6	27788.4	24576	22621.1	70138.5	54434.4	48512.5	67093.6	60987.3	63134.2	275982	567536	1296.52	236639	140616	340580	556706	497926	519743	901194	214821	191714	30149.4	32467.8	32995.5	18991.7	17079.9	19340.5	29219	32137.6	36858.1	47940.3	59805.6	53837.5	155024	158095	137707	359690	355771	340014	1.27373e+06	1.15606e+06	1.15693e+06	597131
Isoquercitrin	630515	571262	599644	638118	771127	587758	520234	507849	511509	595171	577838	592055	831421	916404	794973	950370	1.05872e+06	1.00458e+06	976716	899058	823941	862399	889648	873890	808864	768455	783556	547529	552533	570874	659500	716394	584037	473222	466906	497344	540286	514192	556944	575544	619104	620739	863209	835038	788715	902537	870156	858138	977817
Isorhamnetin 3-Sophoroside	6553.02	7449.01	5676.08	5951.88	4358.79	5044.32	6689.49	7349.04	6195.8	5865.92	7191.55	7341.37	5812.14	5429.59	5814.37	5407.16	5995.08	6364.69	5379.66	4123.3	3682.69	1836.44	4954.32	3938.92	723.781	1396.93	1343.36	571.927	2445.46	5113.76	4681.51	4555.22	5448.37	7375.18	5185.93	6398.72	4728.7	6289.54	5054.8	5235.73	5262.87	7003.32	9097.49	7037.7	571.4	355.072	830.437	1463.23	671.264
Isovitexin	607.501	721.955	160.852	429.743	291.121	348.047	329.981	510.413	392.156	401.553	293.681	473.061	460.741	617.518	622.332	8509.16	12130.8	9953.55	2979.99	2330.14	3629.99	36934.2	36617.5	45162.9	29712	32075.8	29860.5	461.859	278.333	21.4366	399.125	326.95	239.543	502.94	691.915	686.775	289.038	791.867	417.416	1125.56	763.403	1423.76	24378.1	25369.4	22696.1	29475.5	26892.1	31375.1	51100.1
Itaconic acid	27858763	38792661	51433440	69282272	59103995	59389674	93915702	127473760	26953304	76181889	38806468	87191782	58117853	49194323	98147116	43167097	64351101	51082163	37620504	44120040	46572123	68172867	60920489	73611588	51250003	64016436	69006865	49770819	43353203	72651624	59430118	49464902	89490778	67781661	68976843	98989934	93680594	145154811	137035785	88383920	133791892	129716930	74847227	209911441	115183560	126858745	165469402	200422409	123589333
Kaempf-3,7-O-Glucoside	6.43912e+06	6.26431e+06	6.56352e+06	6.25745e+06	7.62233e+06	7.22223e+06	7.05695e+06	7.01379e+06	6.89518e+06	8.31022e+06	7.73357e+06	7.77206e+06	9.57078e+06	9.68939e+06	9.42488e+06	1.01265e+07	1.07627e+07	1.02387e+07	8.16798e+06	7.81969e+06	9437599	8.52909e+06	9.02118e+06	9.55521e+06	8.67226e+06	8.0769e+06	8.22616e+06	5.95927e+06	6.67685e+06	6.42107e+06	8.17951e+06	7.09833e+06	7.24774e+06	6.53409e+06	6.67394e+06	6.66851e+06	7.5919e+06	7.36778e+06	6.97919e+06	8.31677e+06	8.4054e+06	8.02161e+06	7.75686e+06	8.12617e+06	7.60126e+06	9.18653e+06	8.65288e+06	8.95896e+06	8.65064e+06
Kaempf-3-O-Glucoside	735.753	851.259	885.713	339.239	262.648	591.533	127.435	341.358	275.085	2032.84	475.316	403.097	4414.33	5224.24	4277.9	13044.3	18243.7	14587	7020.69	4707.19	6286.09	67833.2	50905.1	52026.3	94535.4	90769.7	94106.4	481.37	593.018	297.342	246.195	363.125	197.596	1172.07	304.508	284.849	834.808	505.074	1278.89	3408.04	4144.99	4935.88	34480.7	38201.9	36065.9	68914.2	74330.6	72509	76673.2
Kaempferide	447.613	402.383	181.748	11.9811	11.9811	155.467	11.9811	11.9811	11.9811	152.777	148.158	269.659	3956.08	3251.75	3595.7	7445.3	12862.5	8426.48	11.9811	5502.84	9306.97	13754.1	7075.44	7630.99	9654.83	9501.07	10532.1	205.329	11.9811	11.9811	11.9811	247.761	124.183	11.9811	74.0449	11.9811	102.428	11.9811	11.9811	5190.33	5348.87	4885.31	59.9053	317.771	5972.55	18720.5	16801.4	17502	6483.66
Kaempferol	335346	318229	326030	397984	426492	390529	342663	344508	321459	308495	281520	294829	341033	319647	290292	422786	450969	412361	393385	360290	305180	365834	392252	383739	354174	353412	374664	400107	383889	374953	381704	395164	324230	331586	328238	349033	388298	380592	405899	370544	403045	374018	542272	564094	517734	512885	468530	480107	605350
Kaempferol 3-O-galactoside (Trifolin)	213282	224511	235716	268576	283536	279193	226728	235320	209156	224576	191082	196201	237529	218063	205180	305467	309524	292259	261219	235432	209750	234853	259643	247606	236990	235071	274326	289523	263481	271818	252433	282010	234036	230506	243611	247156	253384	265742	284404	261209	277727	265283	393689	386633	366279	354850	326782	345170	420093
Kaempferol 3-O-glucoside	1.61257e+06	1.58869e+06	1.59142e+06	1.90325e+06	2.06895e+06	1.92104e+06	1.5319e+06	1.6721e+06	1.56049e+06	1.56823e+06	1.33773e+06	1.44044e+06	1.5297e+06	1.44792e+06	1.48835e+06	2.21017e+06	2.23397e+06	2.11331e+06	1.99708e+06	1.829e+06	1.66596e+06	1.74415e+06	1.87078e+06	1.8437e+06	1.78039e+06	1.76333e+06	1.88512e+06	1.90587e+06	1.88073e+06	1.75002e+06	1.80132e+06	1.94356e+06	1.64953e+06	1.61759e+06	1.70444e+06	1.76745e+06	1.82874e+06	1.82515e+06	1.9613e+06	1.83926e+06	2.08726e+06	1.86421e+06	2.86636e+06	2.89882e+06	2.83111e+06	2.70642e+06	2.54366e+06	2.72663e+06	3.05163e+06
Kaempferol-3-7-di-O-glucoside	6.43912e+06	6.26431e+06	6.56352e+06	6.25745e+06	7.62233e+06	7.22223e+06	7.05694e+06	7.01379e+06	6.89518e+06	8.31133e+06	7.73357e+06	7.77206e+06	9.57079e+06	9.68939e+06	9.42488e+06	1.01265e+07	1.07627e+07	1.02387e+07	8.16797e+06	7.81969e+06	9.4376e+06	8.5291e+06	9.02118e+06	9.55521e+06	8.67226e+06	8.07691e+06	8.22616e+06	5.95927e+06	6.67685e+06	6.42107e+06	8.1795e+06	7.09833e+06	7.24774e+06	6.53409e+06	6.67394e+06	6.66851e+06	7.5919e+06	7.36778e+06	6.97919e+06	8.31678e+06	8.4054e+06	8.02161e+06	7.75686e+06	8.12617e+06	7.60127e+06	9.18653e+06	8.65258e+06	8.95896e+06	8.65064e+06
Kaempferol-3-O-rutinoside	1.61954e+06	1.56067e+06	1.56324e+06	2.38485e+06	2.12574e+06	2.42669e+06	2.06174e+06	2.40776e+06	2.19554e+06	2.42517e+06	2.11272e+06	2.05515e+06	2.40789e+06	2.28644e+06	2.29354e+06	3.00013e+06	3.53246e+06	2.75008e+06	1.97146e+06	1.46215e+06	2.21423e+06	2.44479e+06	2.49812e+06	2.4407e+06	1.84722e+06	1.90143e+06	1.80492e+06	1.79703e+06	1.72308e+06	1.82741e+06	2.64617e+06	2.22434e+06	2.161e+06	2.06396e+06	2.29888e+06	2.5913e+06	2.90321e+06	3.05489e+06	2.8673e+06	2.62542e+06	2.83728e+06	2.74412e+06	3.20968e+06	3.09603e+06	2.5912e+06	2.6692e+06	2.49268e+06	2.678e+06	2.78608e+06
Kaempferol-3-O-rutinoside-7-O-glucoside	13951.4	14382.5	13723	18011.8	16216	18214.4	13451	13586	12616.1	15579.6	13674.2	15779	17219.1	16025	16805.6	36386	34240.1	31764.5	26888.3	24911.7	18459.4	89613.4	61651.2	64424.6	110226	97512.4	109050	14450.3	13596.4	15828.9	14337.7	15448.9	15504.3	14938.6	14346.6	16680.6	18575.3	16606.1	18271.7	23758.7	22570.5	21195	74769.2	74556.1	70880.8	217424	206288	205038	216646
Kaempferol-3Rha6"Glc2"Api	969000	970666	940459	1.40448e+06	1.29234e+06	1.76737e+06	1.2047e+06	1.21757e+06	1.15412e+06	1.5115e+06	1.57237e+06	1.21058e+06	1.37175e+06	1.29925e+06	1.28988e+06	1.26737e+06	1.79778e+06	1.21377e+06	776850	589919	1.06467e+06	985038	938287	1.03516e+06	780349	696367	667917	761241	711233	1.32374e+06	1.13555e+06	1.20402e+06	1.55469e+06	1.83843e+06	1.60161e+06	1.35213e+06	1.77954e+06	1.78244e+06	1.50677e+06	1.66773e+06	1.66331e+06	2.0323e+06	1.10931e+06	679221	1.70361e+06	1.51893e+06	1.259e+06	1.22551e+06	1.17937e+06
Kaempferol-Glucose-Rhamnose	1.61954e+06	1.56067e+06	1.56324e+06	2.38485e+06	2.12574e+06	2.4267e+06	2.06173e+06	2.40776e+06	2.19554e+06	2.42517e+06	2.11272e+06	2.05515e+06	2.40789e+06	2.28727e+06	2.29354e+06	3.00013e+06	3.53246e+06	2.75008e+06	1.97146e+06	1.46214e+06	2.21422e+06	2.44479e+06	2.49811e+06	2.4407e+06	1.84722e+06	1.90143e+06	1.80492e+06	2.47614e+06	2.40192e+06	1.79703e+06	1.72308e+06	1.82741e+06	2.64617e+06	2.4514e+06	2.41418e+06	2.06395e+06	2.99461e+06	2.96373e+06	2.9032e+06	3.05489e+06	2.86724e+06	2.62542e+06	1.48764e+06	1.04684e+06	3.60608e+06	3.15926e+06	3.48741e+06	2.6692e+06	2.49268e+06
Kaempferol-Hexose-Deoxyhexose-Pentose	969000	970666	940459	1.40448e+06	1.29234e+06	1.76737e+06	1.2047e+06	1.21757e+06	1.15412e+06	1.5115e+06	1.57237e+06	1.21058e+06	1.37175e+06	1.29925e+06	1.28988e+06	1.26737e+06	1.79778e+06	1.21377e+06	776850	589919	1.06467e+06	985038	938287	1.03516e+06	780349	696367	667917	761241	711233	1.32374e+06	1.13555e+06	1.20402e+06	1.55469e+06	1.83843e+06	1.60161e+06	1.35213e+06	1.77954e+06	1.78244e+06	1.50677e+06	1.66773e+06	1.66331e+06	2.0323e+06	1.10931e+06	679221	1.70361e+06	1.51893e+06	1.259e+06	1.22551e+06	1.17937e+06
Kaempf-hexose	213282	224522	235715	268576	283536	279192	226728	235320	209156	224576	191082	196201	237530	218054	205181	305468	309525	292352	261219	235432	209750	234854	259644	247606	236990	235071	274323	289523	263482	271819	252432	282010	234036	230505	243611	247156	253384	265742	284404	261212	277727	265283	393691	386634	366279	354850	326781	345171	420093
Kumatakenin	1735.43	1701.19	1865.4	1711.52	42.8813	1693.64	1306.68	1967.94	1316.47	3482.65	2131.65	2208.11	3147.1	2604.68	2906.73	208528	204608	185683	299315	16724.6	7280.27	236126	7624.85	5242.39	6187.27	7024.29	5360.79	2093.61	1994.19	2311.03	1179.4	706.802	1469.24	5437.03	12136.4	444.265	8106.35	9339.74	6965.39	2497.84	2238.96	4499.93	4631.94	6050.29	3797.99	6469.96	18702.2	15096.9	567051
L-(-)-Arabitol	56005470	806316	60034840	102674855	84357108	64953840	11128982	9151461	5790001	6810447	1343685	11885201	6033463	5085890	5622010	4959988	8373085	2491834	1570759	1019057	2241234	8959462	6564213	12059691	9240628	7427396	13691099	9896318	1337374	12163202	38786417	40702735	55092853	9863908	49267	10657307	9853106	15768087	10362200	8866189	12505381	10365883	9239657	11726229	14157476	506534	666740	627061	86991
L(-)-Malic acid	2584.18	1714.47	1847.17	3757.52	690.067	4345.78	1996.88	2599.21	1534.5	13636.4	6281.2	11444	11246.9	14489.9	13897.9	20432.9	29798.9	28382	36777.1	36997.9	30494.1	50345.4	45663	45297.3	106965	72004.5	104433	2916.56	1948.52	2304.27	2579.35	1508.22	1914.42	2324.99	2778.92	2876.01	6426.48	4575.54	6671.82	20403.1	13854.3	19342.8	36435.2	28491.2	32251.3	67384.3	56630.6	68613	61572.3
L-(-)-Tyrosine	408280	5711	369528	395665	5711	426095	147138	163688	5711	97045.8	5711	90382.2	5711	82778	81104.1	5711	44933.3	38231.7	5711	96649.7	79720.7	184204	56059.1	53777.1	291254	5711	254002	453321	5711	490256	252932	226971	163157	212872	206051	231396	166614	5711	159913	131108	5711	138860	141354	5711	147628	596005	5711	512513	430978
L-(+)-Lysine	520032	516583	515961	136250	250407	129913	94224.4	94077.4	91791.2	7665.99	5023.58	7326.4	21599.3	23607	22897.2	1343.35	1405.44	1155.03	16253.9	13255.5	6530.15	3597.41	1800.42	1089.91	3120.2	2354.24	3380.06	266134	272385	267916	205509	243009	181674	79435	72518.5	82856.5	100874	90854.6	98862.8	19215.8	17391.8	17084	25321.1	21127.9	20331	2725.98	1372.42	2155.57	1104.73
L-(+)-Rhamnopyranose	1798812	638277	2008621	4410303	4785219	127655	127655	4889193	127655	4090882	1681246	4708041	2326852	2579320	6209513	816755	2432556	1568887	2229856	1430420	1888957	4399024	4636017	5952162	3040389	127655	3866788	3781238	1808113	3455774	2573794	3249056	4826610	4726913	5416157	4720177	2962374	9886056	7749991	2184474	1381804	5830226	1843970	10631523	5826484	8957343	8928919	13906523	5102166
Lactic Acid	6223399	4518993	5939543	8946012	6261027	2858479	2758416	6148213	1567197	4769262	2318258	3474828	2893705	1752329	2319168	1658395	1846964	1522778	1965864	1735422	2092530	1574609	1450168	1689981	1167486	954855	1314901	1491019	1244765	1451773	1283198	1445956	1202913	1158114	2706415	1439998	1169704	1965910	1357253	1323068	4549632	2664538	1244983	2442136	1737119	2077516	2135279	1582617	1552713
Lactobionic Acid	163557	163557	1920893	1472883	5321807	3965936	4395101	3254991	817786	2033997	847383	30457241	871624	1158799	5751193	1400440	3220038	3853852	1063535	1417593	1773238	2034405	1898857	8802156	7681869	9971369	35696997	12402854	2002722	11546392	10540151	3185620	4216310	2112366	3944767	3387118	3484796	3525485	3902740	9276729	9080476	5535921	8047684	6477732	9227939	37539751	65430944	163557	6044768
L-Alanine	10012.5	7816.46	9386.58	19843.5	14621.9	18012.9	14877.2	15251.2	13146	11195.9	10297.4	10702.2	11104.1	9418.95	7937.13	7445.54	9647.41	8520.48	2398.24	3798.41	5542.07	7273.62	12498.3	9784.82	5665.63	8100.56	4826.71	9681.38	10600.1	9186.88	16405.3	13415.1	15690.3	13341	15194.7	13192.7	12462.5	10971.1	13123.6	6303.55	7096.9	6291.99	6551.67	5738.66	5773.03	12047.1	7935.45	13020.4	10122
L-Alpha-Aminoadipic Acid	21014.1	24690.2	21788.3	34280.8	27107.9	31062.2	19614.7	19072.6	12169	19955.9	20961	22371.9	23092.3	22119.5	24577.4	34220.4	34748.7	38516.1	36128.2	38030.8	41379.5	78104.9	46629.3	43484.5	92269.7	66070.1	91688.5	29083.7	23132.8	27064.7	18952.4	28708.1	22665.6	16565.9	18751.1	17239	20446.9	19610.7	21139.3	34714.5	28153	29152.7	42237.1	45691.6	51582.9	106209	96022.8	105879	62793.2
L-Arginine	133502	115416	159078	261794	142997	240424	109904	128671	104829	72205.6	69019.8	68255.5	69114.9	81741.6	68635.2	52261.8	62670.5	53350.4	93555	118211	98528.7	206946	113997	107587	294432	246509	285039	203921	199243	197238	110345	138391	104317	171123	182273	186646	122432	137204	124322	153119	127023	160775	163853	149025	170404	303293	255678	286421	214518
L-ascorbate	11520.3	15029.6	12554.5	37235.1	67743.1	40168	164122	147978	155421	197413	164283	187452	221011	224445	194278	221948	214680	268341	115042	196694	177720	278568	319233	350098	501386	356026	445461	396165	437077	18247.2	17097.7	12106.4	54451.3	84560.6	92623.7	101095	122904	133186	77199	93330	80437.5	140080	215233	652.282	351619	255824	246871	342184	300201
L-Asparagine	1800682	3954165	2005776	3488262	127628	2375126	1950261	4267386	2180155	616759	2740772	834495	1454307	2542502	2959336	406908	359.4	1920227	1832236	1426989	2830637	2275192	1763327	2683958	372231	166626	2425206	1520446	1813656	151493	1598251	2072273	2421621	1979719	2643438	2687854	2142965	221316	2788125	1984268	2554868	2575351	229981	2667470	2125188	3215733	3286942	3503860	179242
L-Aspartic Acid	90690.8	86766.1	96885.1	128808	112866	103431	93444.7	87489.5	88236.1	55440.2	51778.4	47795	59329.1	57538	59936.2	158441	138755	160904	169466	223384	145515	598343	482528	460194	1.1652e+06	1.34167e+06	1.11621e+06	99765.2	98769.7	101057	112240	80556.4	72492.3	85944.8	88388.9	85508.4	66062.5	54143.6	62739.5	124449	132077	138049	535356	530550	553764	987213	926753	968120	877031
L-Carnosine	1261.55	867.208	885.328	524.627	1704.03	685.69	1005.24	448.017	981.901	1306.63	642.428	1126.91	1453.52	1015.7	1636.84	1341.77	971.846	1451.7	1240.02	90.1915	994.621	373.604	689.167	1138.83	317.639	152.515	485.463	795.917	1663.12	764.945	884.529	932.729	887.959	687.735	605.931	299.854	820.102	934.451	1534.82	762.776	1361.92	1013.69	269.917	185.919	435.409	540.847	471.605	421.546	324.142
L-Cysteine	58.8467	698.89	682.64	664.387	58.8467	575.285	485.067	506.904	58.8467	802.155	58.8467	500.331	954.08	1018.46	58.8467	6810.63	7619.68	6643.18	4770.2	3647.56	2985.37	38395.5	24419	26106	56611.4	49231.8	52057.1	944.87	58.8467	294.234	58.8467	896.343	886.443	58.8467	623.572	757.267	58.8467	826.348	58.8467	58.8467	891.231	842.393	19070.4	18426.2	17945.7	30415.9	24993.8	27626.5	43238.6
Leucrose	2066014	916780	1538643	4777640	6408711	5506239	4103018	2748263	709073	1891728	2207188	60242204	1973270	1612790	2698380	1580638	5750073	1106517	1126189	2649221	1093692	1161455	1151905	8299670	41089226	22816982	89412954	4254443	1533238	6174761	14306690	1072339	1309719	804716	1347624	1420837	8181849	7315034	1283493	2336705	38564785	2541817	34514370	15307045	19657067	134330	271069429	380792222	15874032
Levoglucosan	1814948	3966150	2202282	3240097	5626281	2687714	2568375	3980525	1653009	2850992	1845055	4189964	2287473	3206737	4630816	2299565	2992748	2606878	2806301	2472245	2946966	2625395	2280054	2717488	2222645	2273971	2493910	2434720	2887317	2811869	2770203	2927156	2860598	2269439	2643244	2718130	3236742	3310582	2865564	2983491	4008723	4053609	2654904	6226055	3232953	3928976	3968629	4746409	4506543
Levoglucosan:2	456139	456139	456139	23067628	29684051	9121434	35709579	53682407	7772634	33752077	456139	73059427	2780225	19647205	42401210	456139	25841895	456139	7158674	456139	456139	40596210	50533121	79131256	23239496	43249871	35336095	76834836	2416229	45914060	26485829	36475336	62729463	78373622	79583881	57773652	39398889	113775863	76617888	2280693	24883286	70157585	6582470	219411529	140441826	306739460	280450094	185845576	31242251
L-Glutamic acid	364683	342222	370281	211304	178887	188501	184994	194170	189663	171294	159625	187353	209431	185405	196479	288756	303581	276865	340882	368850	348487	2.21108e+06	730785	717247	1.3656e+06	1.22158e+06	1.31992e+06	341796	358188	354098	193460	188192	184678	172975	181817	168274	164999	146708	165085	351189	327755	379497	437964	440820	449671	2.96976e+06	2.76765e+06	2.91817e+06	895440
L-Glutamine	167452	157976	158890	474299	409912	414997	353040	366746	342954	423794	350023	308304	434470	389850	393899	268734	407774	262585	280887	260757	396671	284182	214380	211082	210140	192380	213887	293345	282447	293792	404815	235094	237190	498512	506889	542524	428137	423421	401088	315139	357109	314038	251061	259376	256571	219143	189539	209160	139171
L-Histidine	64745.4	45592.8	67803.8	110484	64879.9	88120.1	64120	52209.6	46282.6	52751	36325.9	56650.1	63576.6	73506.6	51694.9	34239.1	52972.6	42587.3	32411.3	71655.3	53483.8	125630	66051	79223.8	144117	91649.9	148503	82959.7	79792.1	73544.5	49402.2	69999.7	35411.8	98491.9	99286.8	101545	56574	59671	72972.3	66919	56109.2	53613	100422	70255	71383.6	149419	147650	153162	80725.8
L-Homocystine	2833.51	3822.09	3602.45	1128.96	3596.61	2800.75	4612.76	6352.79	4474.26	5879.18	6338.97	5093.14	6171.43	3812.67	6607.13	2789.11	7408.05	5692.77	2983.8	125.32	7424.46	2393.72	3359.48	2806.31	3294.89	2860.97	3712.39	4259.63	3285.36	2861.2	3031.26	4833.25	2523.5	6957.86	8224.75	6714.86	9090.15	8695.03	4362.25	4306.74	6290.79	4052.66	1623.33	5153.93	250.119	2114.94	3167.43	2954.65	1221.8
L-Homoglutamic acid	21014.1	24688.2	21788.2	34280.8	27107.8	31062.3	20790.2	19518.5	12168.9	19955.3	20959.5	22371.9	23091.9	22064.3	24577.4	34259.2	34749.9	38516	36236.7	38030.2	41379.5	77966.3	47534.6	43484.3	92271.9	66491.2	91688.5	29083.6	23040.5	27024.3	18962.4	28130.8	22665.6	16693.4	18714.7	17239	20452	19610.7	21139.6	34716.1	28153	29153.9	42237.2	45603.3	51582.8	106209	96023.1	105879	62792.5
L-Isoleucine	195792	182344	185572	319684	141183	323477	137437	229214	108785	99977.1	61816.7	106348	100022	110589	103348	81596.3	67615.5	71324	210466	158651	105875	107938	50224.8	61374.8	178379	216077	182504	312078	281168	345256	105008	170446	92292	224339	184494	233921	143879	85067.8	138405	145471	155318	127232	147942	184692	144699	175668	232145	174136	106120
L-Leucine	167746	162246	164094	362915	252238	373213	194412	200338	196094	148988	136828	124662	173772	167076	157086	99819.9	147319	94639.8	109056	94332.7	148238	204935	92883.2	95922.7	223010	196788	210079	262431	266285	258909	244737	155803	161403	273448	286302	296185	197753	210585	191471	202171	214209	206180	147008	153361	145619	254313	239895	243263	112387
L-Lysine	6463.99	3327.11	3194.27	5323.35	3294.86	5199.74	2015.99	2740.84	2678.84	2290.36	2747.84	3061.06	4063.45	4476.47	3686.15	4295.68	3375.06	3852.64	4385.87	4981.65	4275.1	17047.5	7710.02	7034.41	15076.6	16346.4	14527.6	10082.5	5727.46	4919.53	3989.25	3016.97	2502.3	4752.41	4500.13	4310.39	4124.86	3745.76	3838.49	10338	5909.24	11167.6	7740.03	7910.15	7096.74	24503.5	24463.3	20201.8	15739.9
L-Malic acid	8702346843	6032198532	8867186520	11852694369	11699095223	9242653423	12144721605	2.67678e+08	7685510169	5086799048	4498703707	12556009496	8376643139	5482022085	5431871096	8386818219	5450045530	4535692383	10737816329	9111804380	5120372773	13707915692	12872127505	7728665690	12346833349	12371631447	7078467345	12305855752	5176519814	6312622133	12804401170	7033584758	7679074173	13773797981	7591163527	6885493910	5709234600	8027201334	7271192178	5818529603	6702453848	6871629524	5510624879	7493007731	7221651896	6629010871	6760532495	6638372094	7175916772
L-Methionine	18810.5	32178.8	20976.7	54327.7	69072.4	52988.4	34682.2	28275.9	56535.5	21705.7	30812.8	16276.9	21570.5	17407.3	18510.2	32377	28455.8	32154.9	42381.3	29387	33617.4	80144.4	62348	55889.4	104514	77921.7	86731.2	16317.9	44361.8	29842	39096.4	55730.9	44861.7	69181.2	69317.2	69814.3	38131.3	28919.8	36608.3	38515	36593.5	37415.8	95759.3	95350.8	90942.4	103257	84288.8	87212.1	108420
L-Phenylalanine	1.38811e+06	823595	1.24692e+06	1.34583e+06	875396	1.28115e+06	666977	704197	676679	513615	1430.52	477970	1816.86	474656	422484	886.367	345202	326587	808680	769564	434483	618938	302970	298854	1.31809e+06	2988.85	1.22443e+06	2.04846e+06	1.17718e+06	1.97589e+06	906164	912916	831385	602395	686379	722221	868433	775173	847237	801504	830775	829173	989773	838002	896504	1.15626e+06	1846.53	1.11291e+06	957507
L-Proline	459139	449005	440392	255614	311091	273824	193009	182597	178466	157232	121625	140053	268565	282188	299365	172769	203874	188788	157451	141514	135866	339210	226642	241251	188446	139219	165789	383936	347210	324654	281783	319597	230954	95501.5	92141.2	81799.6	241366	238677	243142	158704	140911	159382	144097	130644	129691	437136	387966	428309	181894
L-Rhamnose	538834	64191.6	1206138	5523865	5307236	1786446	4922956	7536687	639066	7842703	661480	13391444	2524167	4124828	11748764	836850	5327509	1491637	2165443	1850458	2308034	5741805	7684294	10874776	4504327	9823777	7679324	9291869	2352985	7552636	6911420	7989112	13879243	12058217	13997143	13571859	4896746	21775381	11736958	2115649	3305987	7496520	2376415	25117667	12567887	21029795	19187515	26505076	3819598
L-Serine	7555.75	7349.5	5896.68	7531.27	6934.54	8198.28	4629.6	6004.74	4878.39	8722.66	7932.69	8137.07	8794.91	8169.32	9516.36	4778.51	5427.68	3977.49	3233.75	2236.08	2894.38	2828.65	1565.8	2745.77	1527.72	1419.16	1491.31	8836.95	7449.19	9421.64	5218.86	6833.08	5546.97	5417.5	7780.24	5789.2	6988.71	6640.97	6702.53	6622.47	4729.44	5863.19	892.948	1426.7	1253.06	1660.29	1868.42	2300.63	857.987
L-Sorbose	243541	255585	232334	307666	288755	259137	314960	294903	313246	336552	337507	318610	291336	269082	269593	262707	411968	298933	159242	226226	244970	191567	326315	296820	195421	170762	198157	228565	273879	253330	263967	273004	287275	283058	297973	289301	293947	267091	301590	261035	272395	211524	181284	183176	172559	182316	188010	198948	168870
L-Threitol	6685509	1019136	8042643	84279968	96099400	14030544	24301887	16988043	4337785	41666973	866757	20201214	11995451	4218291	4947013	8261875	26662923	3545529	36669263	7520563	5198870	14512118	14161475	10105797	19162476	13581299	11904077	21317999	12066801	16152962	16288033	23805428	6785559	16993269	10190344	11737112	10465745	5729302	3424962	11087285	11105536	11795828	9515863	3212107	2921739	17499355	16962348	12595985	12252891
L-Threonic acid	3515198	4227045	3585210	14385610	51767	5098504	11798609	7410638	3219088	14971713	4884292	68622428	10353.4	4947659	15182600	1864249	4380690	3417216	3750069	2188656	2562987	17126537	20209064	13465410	7913086	10570969	13073973	11100916	2461466	3935786	5253422	3035089	4584303	13962560	5202728	251250	3372299	13916654	297282	2006217	6374717	3390243	2063666	12851060	8665843	878408	41695909	47980813	19454124
L-Threonine1	2994.31	2618.92	2446.07	8241.44	7285.29	6439.49	3479.7	3399.94	4009.43	3649.08	2423.11	2969.75	3563.38	2573.53	2808.23	1989.94	4151.37	1259.65	811.685	1022.6	1802.54	2423.04	1678.15	1146.95	1635.15	1702.32	1310.14	3424.1	4542.94	5988.94	6073.84	4574.52	3852.54	4648.25	4606.04	4602.44	4862.22	4604.94	4431.94	2798.55	3544.33	2349.15	1512.1	1563.61	1738.95	2371.17	2106.26	2227.55	676.545
L-Tryptophan	966318	880292	914259	642426	321503	643114	212124	213381	207218	214276	167445	183180	321980	318641	306755	134338	148426	128688	332603	328979	276613	547848	142799	157287	1.35859e+06	1.16958e+06	1.23047e+06	1.01573e+06	942705	1.01045e+06	310171	319418	279619	317813	343051	352360	333300	298223	301365	658385	638224	664594	560025	494088	544484	1.60499e+06	1.42304e+06	1.40747e+06	977087
L-Tyramine	35479.9	2769.06	30869.1	36869.7	2769.06	38429.8	20474.5	23743.4	2769.06	27470	2769.06	23861.1	2769.06	33260.4	32648.9	2769.06	40072.7	35931.2	2769.06	53680.7	38147.4	60759.5	52705.3	53983.1	83896.7	2769.06	73865.6	38224.3	2769.06	42890.9	24951	20761.4	2769.06	26962.6	22337.9	28739.8	22935.6	2769.06	21691.7	39300	2769.06	42522.6	104073	2769.06	98926.3	87239.8	2769.06	84673	148790
lactulose	1213011	530665	2400716	8107614	35497	35497	28720881	35497	3192374	13776149	403256	35497	3460652	23868772	35497	35497	8386360	2598747	7969265	2022084	2145222	11483313	11671707	30463540	2679245	13033999	7992017	7752403	3299859	7054847	18232319	3940229	3856099	5327608	222179057	5306970	4590875	12238028	35497	2849494	8179394	35497	2661199	6827213	6391139	26969457	3372825	4465744	3158176
Luteolin diglucoside	2093.73	3153.25	2581.38	7619.58	5236	510.378	559.825	2319.03	3379.18	349.314	28520.6	24606.1	38377.2	555.252	36275.8	625.373	636.638	405.347	52279.5	44750	74033.6	1369.78	48733.3	54462.6	1907.1	1946.54	26004.4	22090	21515.5	21047.9	4584.12	612.65	343.897	18829.5	17726.3	17453.4	1184.11	56755.3	53339.6	865.57	690.794	559.525	21066.8	16714.5	369.305	2650.23	2496.42	26556.8	2469.71
L-Valine	198178	172583	177587	417750	295376	379636	198204	238012	229599	136301	131183	141884	123538	131740	126389	45908.9	58469.9	57399.3	97929.5	82622.5	63676.4	56968.8	43437.8	41766.7	89170.2	56391.2	71080.4	288429	297557	270024	242561	274962	177728	315256	325603	247604	234054	192231	197785	115466	102553	101372	55605.5	51345.5	47987.1	73716.6	57197.5	60213.3	71379.6
Lactose	2348574	794358	1576152	129274	330859347	58678176	31995202	29163682	2149639	42420964	646372	85213116	12239219	13144323	1404607	3764711	4121413	2496537	3691207	2742336	4188977	12249115	10269850	34494308	35187482	35409686	18460563	13554348	4912373	12373016	29703819	9537088	8249017	19549145	57005003	8415427	7466387	8844743	20034584	5196171	15701853	19286563	4905234	7888117	9690709	42864199	20317334	21337850	5991630
Leucine	104131	448659	121597	1291605	1485291	223022	415874	449857	906069	334675	673416	606920	322428	502363	233149	32971	333634	288681	764618	340794	15643	125862	320196	724140	132020	256613	1023310	343673	13431	221704	125668	407273	330922	491140	855920	290209	176273	101502	815040	13206	340445	373399	47820	85908	2467016	948237	2523669	540272	173089
Linoleic acid	69545218	11926978	16599600	18691219	7376384	11702818	17299274	6421991	70095175	9016092	6596023	7237520	7625494	2918632	5117669	12131174	4247610	20408025	21194570	36809756	45633985	6516882	5641049	7902740	6593145	4719539	6681969	6603719	19523450	5241704	4917881	11420901	6707231	7095633	8762276	7049510	7842149	7577200	2305058	11734269	3657606	5228793	11158612	5838087	4380512	4546350	4698589	3197596	3099847
Lycoperoside	2.2112e+06	2.03739e+06	2.04253e+06	1.95418e+06	1.68258e+06	1.97606e+06	1.72894e+06	1.64988e+06	1.83419e+06	4.38547e+06	4.34265e+06	4.55748e+06	4.9206e+06	5.10718e+06	5.21054e+06	3.50943e+06	4.11e+06	3.48766e+06	5.07714e+06	4.6673e+06	4.258e+06	3610.97	6041.76	4211.5	130208	111635	123184	2.22647e+06	2.56471e+06	2.28237e+06	1.85571e+06	1.64917e+06	1.69699e+06	1.67978e+06	1.7514e+06	1.8769e+06	3.25441e+06	3.11621e+06	3.02976e+06	4.73893e+06	4.6147e+06	4.59428e+06	1.62494e+06	1.47199e+06	1.29316e+06	2386.12	179769	188124	4634.96
LysoPC 16:0	1.26154e+06	1.28029e+06	1.27815e+06	3.87811e+06	3.0738e+06	3.98744e+06	2.55111e+06	2.47979e+06	2.57643e+06	3.82382e+06	3.45307e+06	3.5678e+06	4.29638e+06	4.37983e+06	3.81059e+06	6.32455e+06	7.03027e+06	6.77275e+06	7.79232e+06	7.18377e+06	6.35788e+06	5.05659e+06	5.11249e+06	5.13456e+06	7.06479e+06	6.08713e+06	6.56313e+06	1.01589e+06	996934	1.00076e+06	4.00378e+06	3.61344e+06	4.6147e+06	2.912e+06	2.99255e+06	3.07763e+06	3.9438e+06	3.95126e+06	3.88034e+06	4.04439e+06	4.60687e+06	4.4171e+06	5.89092e+06	5.67878e+06	5.54653e+06	6.6467e+06	6.57162e+06	6.326e+06	5.07919e+06
LysoPC 16:1	16721.3	14300.7	15338	28456.5	17163.5	27239.6	20700.9	20060.8	21195.4	19619.8	15664.4	19591.5	16282.2	17847.4	17115.2	19702	24561	21568.3	35550.7	32442	30252.1	38793.7	29163.7	37012.5	93120.5	81151.1	81175.4	16232.3	17939.3	16164.7	19648.3	18711	23510.2	17180.5	15864	18201.8	21843.8	21100.5	16310.7	22302.5	22161.4	21066.4	33190.2	35633.6	30860.6	66876.2	65348.5	66749.4	38025.4
LysoPC 16:2	1170.41	1173.7	1186.13	302.977	340.823	346.429	1583.76	270.624	1574.62	132.576	2314.46	2526.31	519.836	219.545	481.196	222.613	446.146	3985.96	2180.84	1223.18	319.553	308.516	2347.76	265.603	4456.18	254.237	455.732	813.221	844.152	902.066	2045.89	3023.44	189.05	1497.05	2245.16	1905.89	289.427	2688.6	198.321	234.389	2124.28	1925.65	2357.64	1885.22	2019.3	466.964	532.559	199.347	2181.87
LysoPC 18:2	5.645e+06	5.3357e+06	5.03903e+06	6.54391e+06	4.98749e+06	7.44207e+06	5.04573e+06	4.79835e+06	5.42873e+06	5.24137e+06	5.00646e+06	5.0729e+06	4.6418e+06	4.54785e+06	4.37277e+06	4.20954e+06	4.68301e+06	4.17364e+06	6.0183e+06	4.82737e+06	4.2923e+06	2.94999e+06	3.01519e+06	3.07862e+06	4.01578e+06	3.38545e+06	3.41061e+06	5.69573e+06	5.52387e+06	5.25229e+06	6.32624e+06	5.76938e+06	6.31491e+06	5.1253e+06	4.96942e+06	5.22952e+06	6.38702e+06	6.08661e+06	5.96851e+06	3.70711e+06	4.03278e+06	3.90366e+06	4.27739e+06	4.4161e+06	4.05386e+06	6.33119e+06	5.80019e+06	6.28137e+06	4.30719e+06
LysoPE 14:0	1094.42	608.597	790.889	1760.55	1781.48	889.751	1158.41	1035.62	878.079	1107.13	1749.37	1088.49	1954.79	2236.4	1779.4	7299.01	8417.4	6572.31	9037.01	9071.17	6696.59	11729.5	11881	15047.7	26921.5	23522.4	24300.4	55.5216	277.608	815.967	1314.37	512.656	1788.77	1115.78	1142.23	1402.57	1689.03	1110.14	1251.69	2373.54	3012.1	4115.27	10634.5	10856.9	11054.3	14273	13255.2	14909	16546.6
Lyxonic acid, 1,4-lactone	6906685	59593	59593	2404060	59593	59593	59593	1242260	59593	1236350	59593	59593	6115514	59593	2308762	4526919	59593	59593	59593	1229912	5384199	4101559	59593	3591943	2455569	1939262	2643230	3017296	4013707	2794031	1944896	3611647	2630063	2176517	2244912	1730750	2124282	3981607	3165052	59593	2787220	2989442	1703219	5696560	2379526	4048252	4797995	59593	2766181
Lyxose	19023835	10242144	19945335	32474367	26798689	22136551	34780286	49515508	28699706	20937271	7136230	34541115	23092867	20304289	39179044	13505795	23081491	16041225	28192632	25767897	31562565	35744560	50214193	76076456	28132824	38064328	39175189	48846046	26398088	57151657	21463954	34745489	45530339	48473861	53180085	50124371	55530289	85692324	56095572	40595295	58027300	83200032	33022987	81780762	86134033	132162174	152468536	127771574	111444761
Malonic acid	85555500	51440771	88003695	98890614	85329804	79497789	97808711	110932862	57711401	100531223	49337121	102373537	98397127	91351475	90198959	58671579	69746396	53238811	91623002	79681616	66329975	66403592	51354268	76495983	81637584	61483896	73728615	78898960	73051425	76321722	91180385	84488268	94508231	72974017	70914985	83577396	65059283	91885457	72707189	76518887	105183470	77040474	63953163	119722007	70837951	66547687	82709205	81451818	77774050
Maltitol	1598709	786839	1598560	50061.6	1623586	50061.6	3394050	2048888	861851	50061.6	50061.6	8601898	1798852	1441383	1316958	1132048	1116370	1573166	1122956	1124607	1745455	50061.6	1222863	4751712	1769982	1442927	8813406	4739734	1856527	6352100	2447201	1319431	1417022	899313	50061.6	2631434	2010837	1149155	1898564	1986128	2783902	2084783	440353	917714	1327337	64907259	6924832	8718273	1630749
Maltose	90569088	57963799	127260295	24256503	149626618	112247034	606239106	4134234	62973678	184045477	33035486	547546288	19723053	73407693	105817001	86687637	9226497	40843202	29806185	75558269	100896814	24180111	15490060	609700007	42945939	221071621	282979410	174527778	56584821	191684734	346795228	59061257	78681434	85569714	198200378	109109153	20054708	76141480	102454277	60544786	198079385	109956227	81743925	68660923	118720629	403879574	147000517	405367906	100772606
Maltotriose	16785756	12841423	21001706	18094526	12122866	9125854	38250477	21760544	16681258	29441249	11411271	21502204	17849566	13839325	5513696	12628356	18181695	13554680	11867630	10913500	11800852	16996190	15960888	18163056	16345761	14498818	22237278	28509102	12509879	23499683	10792202	13177453	37808122	82062295	17191184	21973129	11304020	27858323	17377702	7316915	12652838	10832439	9778848	50296114	43355939	14537018	28465424	24775722	11606955
m-Coumaric acid	280892	108.289	255387	273670	108.289	301536	97290.1	110928	108.289	59322.1	108.289	54641.1	108.289	46736.4	47388.7	108.289	22451.5	20833.5	108.289	51332	41720.8	109183	30347.5	28195.2	154610	108.289	135521	321654	108.289	335386	169335	153201	128054	140763	142892	153922	107018	108.289	104531	76796.9	108.289	84275.5	83986.6	108.289	86425.7	330683	108.289	289995	256046
Maleimide	3884.4	3884.4	3884.4	768340	743401	3884.4	3884.4	1402890	3884.4	1770544	3884.4	1719183	3884.4	3884.4	1189694	3884.4	2390951	3884.4	3884.4	3884.4	3884.4	2144348	3884.4	3884.4	3884.4	3884.4	3884.4	3884.4	3884.4	3884.4	1724308	3884.4	3884.4	2457027	1720019	2261096	2804689	2483308	1121076	3884.4	3884.4	2511480	3884.4	1126068	2812969	2190850	4505683	1203970	3005248
Malic acid	397986	1.84304e+06	1.72239e+06	933392	1.01641e+06	785150	2.08439e+06	2.1597e+06	2.19217e+06	3.29483e+06	2.73052e+06	2.73529e+06	2.62165e+06	2.3814e+06	2.23632e+06	2.1999e+06	2.00059e+06	348264	766984	1.30113e+06	2.86555e+06	154506	235740	1.69639e+06	156700	1.13903e+06	1.44122e+06	730614	2.09917e+06	540533	795156	921734	933327	2.32804e+06	2.2236e+06	2.56762e+06	718361	2.86358e+06	2.81159e+06	2.23995e+06	2.90192e+06	2.45649e+06	802031	805584	580995	145088	1.18431e+06	1.31477e+06	750578
Malvidin-3-O-rutinoside-5-O-glucoside	10197.3	1783.83	10037.7	3187.35	737.142	2590.11	1360.37	1388.07	508.164	2691.07	1107.8	2786.01	1319.46	5386.51	3326.79	1132.85	5125.45	5280.41	3520.34	4038.2	2990.64	2540.55	2823.58	2022.13	2065.69	585.164	1985.59	10478	2833.96	9908.28	3092.23	2386.19	1182.23	2417.95	2461.85	2175.35	1574.15	855.774	1776.39	5852.2	1829.81	5702.62	3547.76	991.517	3317.07	1886.91	694.816	1967.35	1636.73
Mannitol	6869671	4955879	24446.2	15794043	14746586	11789427	13468590	13480977	7647940	10764205	3513451	14789271	24446.2	10658349	13038008	24446.2	9061021	24446.2	221664932	196245893	107551068	17930890	17176424	18686401	12758744	13286991	13039125	19806168	24446.2	14918026	16002291	14115664	18695275	19751882	17661805	15746087	12151312	25346813	19110089	16003497	21419845	22196133	9508245	231159	19618842	24072449	24928707	25725113	17471668
Melezitose	1204877806	740266839	829765	1505119751	1651038203	1028166965	1437948782	843143	454559	1096804324	377694181	3616125590	921919744	966254007	908537348	418378	611046	674251	576086	366957924	442609766	1197449	999597	2544289	525768	519117	1328327	6113858	328615828	3175317	768908	1199096	7047717	847809156	1092539	4749929	996282	1384045	1124952	785197	1216078	1138768	262924421	1305311	7981688	1630317	4537173	1822459	1062246
Melibiose	5153009	2679746	3996960	1198330	7878786	4628745	16405049	10701546	4523036	6645625	239666	55938765	4049372	2551495	9194275	3928463	9552655	5157531	3527456	2692117	3360050	13553831	12772810	32729874	7679444	5167251	45392588	47748553	5997708	51152845	4758648	9514034	15109943	12111390	17278431	52019443	10295247	12354815	11170420	7591438	12387689	13777514	6915504	11876786	26067347	37410038	72281725	51290035	10353273
Methyl ether of hydroxylated naringenin or Methyl ether of hydroxylated naringenin chalcone I	2904.69	1601.48	2126.33	2766.61	981.179	3848.89	69.4146	500.544	424.815	5048.23	4525.03	4478.53	14136.7	15953.8	15674.3	168206	163936	156261	73346.9	65891.1	51119.5	862795	532066	632320	486535	414188	476413	4054.5	3405.7	4164.73	1144.86	1271.6	1666.18	1124.56	1237.38	1288.27	6751	6830.58	8124.92	17316	20634.5	20751.7	743704	674037	650571	265556	270778	259549	508126
Methyl ferulate	9285.8	8063.78	8750.53	9156.27	7996.82	11211.6	8127.38	7773.54	7571.02	10195.3	10075.3	8135.05	9753.96	7973.79	9104.82	7117.94	8429.93	7134.51	12258.9	11378.8	9954.57	3968.14	2773.07	3156.25	2865.57	2814	2429.41	10917.2	13259.2	10371.3	9247.71	7956.66	8952.88	11030.8	8259.1	10540.3	9152.84	8271.02	9670.74	15447	12948.1	12363.7	6484.65	5893.84	7158.82	5767.03	6293.02	5651.02	4020.06
Methyl p-coumarate	29163.9	28106.2	25199.7	24629.3	23136.9	23332.2	23103.3	24352.3	21509.4	22060.6	21623.8	19300	16374.8	13786	12889.4	13009.5	12168.5	10640.3	26141.5	23999.3	17657.9	14246.9	12294.2	13926.8	24027.4	22327.3	21113.9	36074.4	39130.8	38168.3	25328	24364.5	26926.3	29502.1	26407.5	29705.6	20372.2	22334.2	20824.4	16826.6	21110.2	20835.7	20561.8	18997.3	16076.6	24052.4	22659.9	20254.1	17325.1
Methyl Phosphate	32949820	30694289	37726056	39355664	29780021	25331120	29027379	22518087	15600722	24783197	10050965	29640379	17275977	16498545	23866071	9746640	10124095	10377722	10587090	9130333	11010531	8497629	8166621	14803196	6759353	5248893	8556212	3397573	4414331	4239807	2857183	4913146	4892315	3044374	4013815	4058037	3229873	9221351	5248921	3939953	6829372	5607879	3119359	5580767	4055572	19701734	22238103	29324462	4185065
Methylmalonic acid	822226	1257.4	1257.4	1535274	835912	1210859	1318375	710752	20858826	2897749	5067316	1094363	26700	2550820	2976805	1257.4	12473	44333	32019019	4243373	1257.4	35231	1257.4	365090	1257.4	41035	1257.4	1584674	23355	1257.4	1077688	11156	1257.4	1257.4	1257.4	2514391	1312989	1257.4	313103	1257.4	46538	1092263	1257.4	1257.4	1257.4	1362645	1257.4	1717142	1257.4
Methylsuccinic acid	1158933	3585916	3549591	2383808	4166537	4015920	6174475	9291878	2206221	4419976	3119109	6388404	4068888	3531448	7225587	4727795	6038274	5596493	3084561	3863450	4404798	4088748	3782107	5168744	3894077	4148264	5043170	2503574	3413348	4692047	3368090	3426726	6196097	3773396	3830212	6444332	11461598	9120870	13809998	7575248	17295585	15327709	8833716	12255559	7868484	8473648	21247144	15095627	12315472
Mevalonate	2166.47	1667.86	1616.88	4687.95	4796.81	4513.04	4181.7	3867.64	3692.4	4320.53	3865.71	3101.44	3156.99	4435.41	3964.04	2968.08	4494.43	2790.63	2807.53	2964.1	3516.14	9148.68	2864.62	2962.42	4556.24	4203.52	3011.03	3291.66	2876.37	3382.35	3511.32	3276.31	3982.14	4946.34	4845.55	5914.55	3233.15	4145.43	4066.29	4323.79	3769.72	4003.95	2198.32	713.212	475.103	1986.51	1557.41	11245.3	9756.9
Monostearin	399858	846170	518951	711878	876622	462740	1799206	1135890	6980526	652555	329634	2819397	8733394	348691	450119	418573	458360	664872	468611	443419	774026	591743	544358	4149549	759471	657360	2991461	1128018	728781	2363419	1013414	835587	630164	18223249	1471425	22436924	887439	788312	1127506	881783	1231722	982467	717457	18173259	15758.6	2696792	286040	3760831	944175
myo-inositol	115638447	12455578064	115638447	115638447	115638447	115638447	115638447	115638447	1756150346	115638447	6104790726	115638447	115638447	115638447	115638447	1440016131	115638447	1130625921	1285185034	937140753	820502205	115638447	2386914695	115638447	2073378533	2135072170	115638447	1667134655	691547283	1499048002	1449208347	1060116795	1666808010	115638447	115638447	1892214868	1187367427	2590174216	2127340680	1221752880	1504946912	1329274103	714869651	1852964207	1809402146	115638447	1907461739	1954736527	1243490327
Myricitrin	168154	166139	161993	96958.3	133631	112537	119051	122520	110393	137816	118875	117588	162217	155392	140353	244040	336546	253054	158358	125250	192530	121810	140158	151628	81602.3	95939.3	85086.4	287910	254363	154174	156937	156244	147979	142070	135921	66154.4	71176.6	76629.3	93672	95159.1	87373	136249	78155.9	48688.4	215293	201955	191393	195390	200729
N,N-Dimethylglycine	507359	395501	557665	765398	720775	595878	478279	555404	557970	417783	369267	396463	300411	390607	422373	220944	269178	187857	379729	448828	310758	154220	112813	132785	159882	116074	171134	690042	654431	681355	560270	595214	550076	524135	723419	623256	578519	425633	529130	507160	439562	445721	358037	412332	412400	241643	185976	229421	168561
N-Acetyl-beta-D-mannosamine	22518500	81087560	22952973	25183298	23970491	26740107	2.4097e+06	2.4097e+06	14075461	19263960	61135862	2.4097e+06	26678835	22412268	30133472	18086297	2.4097e+06	15343895	27166140	31322943	27447314	35491924	31617906	2.4097e+06	22552127	2.4097e+06	33132865	26999133	22778337	42698012	23946285	16989773	27048570	2.4097e+06	28976151	33320476	20600532	31395392	30589357	63212165	55878296	34942031	21475273	2.4097e+06	30429478	2.4097e+06	60028672	60679430	67897397
N-Acetyl-D-galactosamine	23333487	29427375	21257174	18136106	19364977	15499775	18577094	13818300	14712293	821678	15140650	14101633	12279477	546394	375119	862434	10505192	13229917	11413213	12315159	13325476	21292408	16802987	30408986	12740061	9738570	21860546	17969706	304061	24728838	8799854	6803386	14031282	17121721	18319580	19778544	16001080	27248156	16043400	52256102	27504517	17621073	22616975	26996238	29442123	195546840	244874317	200310035	40398453
N-Acetyl-D-glucosamine	44411754	58020003	40315328	44841441	41121835	29852167	34670803	28393222	25124989	11810170	33714088	28658840	23041550	10416164	9493763	9288979	19912950	22847489	20279096	22270117	23919092	41179430	31745648	57131352	23179272	19082041	39858577	33246722	12857964	45778957	17666248	12688462	27554770	33530467	37508034	40827206	30085085	56723146	34254760	91229239	51881513	34971864	39183674	59658096	57788424	379206273	452119025	397077542	77043577
N-Acetyl-L-aspartic acid	83890.1	76897.4	75417	49378.4	19327.7	48638.1	24935.3	28765	17831.8	32904.9	772.135	28438	772.135	26802.3	22952	772.135	31477.1	27427.2	39307.8	43095.3	37765.9	22522.3	16000.9	13023.5	36527.7	14528.2	33234.8	89253.1	76617.6	85803	42457.1	43111.5	23864.5	35855.3	38075.7	31816.5	31338.2	16026.9	38528.7	43455.4	772.135	37073.3	34457.2	772.135	33910.3	22826.4	7889.64	22851.2	11633.4
N-Acetyl-l-leucine	17975.1	16879.9	15675.6	16627.4	16767.6	20208.4	13627.7	13752.4	12486	19084.8	13405.8	14623.9	16417.8	17646.7	15547.5	12678.8	18085.3	12272.4	12337.7	9577.97	16352.1	19108.3	8432.56	10572.4	13730.6	10976	9070.02	23084.6	22103.3	22581	16377.4	12006.9	16216.1	14602.2	16551.9	17171.7	16465.6	19244	18009.5	20485	21633.9	19652.3	15296.8	15230.9	17274.5	12808.8	14047.7	13338.4	8726.99
N-Acetyl-L-phenylalanine	66111.3	63836.5	59658.3	43278.9	38926.6	49221.5	29735	29537.8	27815.2	39818	34869.9	32529	38482.3	37591	34558.3	30278.9	48365.3	32389.5	30815.6	24674.2	40839.5	40758.2	34395.1	35901.1	41350.1	35845.8	39074.1	73368.3	74999.2	77225.1	41601.4	33860.1	36552.3	32279.5	34321.3	37839.2	45899	50058.1	46503.9	50024.4	48507.2	48498.3	43066.9	39067.4	38419.9	46003.2	44205.1	44132.6	33928.8
N-Acetyltryptamine	8878.36	8073.55	7381.62	1737.97	1053.87	1931.53	860.135	1063.43	839.597	3876.41	3678.62	3008.95	15198.7	14663.2	15180.7	7400.03	6240.4	7933.82	13221.2	11131.5	14197.3	3607.03	1569.16	2822.27	1631.22	2427.32	2895.3	6830.99	7156.35	7477.39	970.504	1121.21	968.135	1311.09	1654.26	1719.13	4449.72	4522.35	5009.8	23777.5	21551.5	24331.8	10747.5	10140.2	8780.34	3821.45	4453.67	2212.83	5023.99
Naringenin	60324.9	36725.3	23167.7	7631.07	21193	18721.5	6085.48	17268.7	14149.8	9638.68	90956.8	76411.7	1.43452e+06	1924.83	1750.71	7.95092e+06	1.39729e+07	8.90123e+06	5.47235e+06	4.22752e+06	6.69569e+06	8.84251e+06	9.28595e+06	9005.14	4.95448e+06	4.48486e+06	5.21918e+06	14161.3	14127.5	15971.1	16021.2	17553.3	8493.34	43.3037	20831.7	21178.4	216.518	92677.2	1.01028e+06	3.50587e+06	3.95759e+06	3.88007e+06	4.85141e+06	14451.9	17674.2	3.2526e+06	3.53873e+06	3.43651e+06	2.58691e+06
Naringenin 7-O-glucoside (Prunin)	8003.98	9498.49	6787.53	50353.3	64862.2	56846.4	35071.6	611.778	29652.5	55703.3	68931.5	64761	150285	152859	44775.3	566341	284677	584500	286409	244042	244431	4.75272e+06	4.87647e+06	6.10281e+06	6.70685e+06	4.43314e+06	4.73093e+06	17606.5	488.631	11606	64305	49912.6	44890.6	50593.1	46380.1	45240.8	91960.5	91271.2	86682.3	135152	109800	158006	4.48921e+06	3.85116e+06	3.75012e+06	3.08092e+06	3.31107e+06	3.28994e+06	5.59364e+06
Naringenin chalcone	962114	695280	468024	153976	142486	154634	151716	152279	153123	1.50744e+06	1.21419e+06	979260	1.16172e+07	1.16699e+07	1.02868e+07	2.42698e+07	25362288	2.16605e+07	1.93882e+07	1.78086e+07	1.89926e+07	2.09981e+07	2.04359e+07	2.1375e+07	1.90944e+07	1.8796e+07	1.71634e+07	247292	252092	256734	148470	248172	106069	122285	178447	152097	922133	1.01493e+06	1.01028e+06	1.85175e+07	1.85538e+07	1.91593e+07	2.14029e+07	2.15239e+07	2.07686e+07	1.56363e+07	1.7501e+07	1.59672e+07	1.67721e+07
Naringenin Chalcone Hexose II	19871.4	19578.9	17304	8115.9	11594.3	10591.8	9641.07	9818.46	10102.7	5541.14	4838.57	4679.52	4083.33	3211.72	3712.46	8408.38	11012.7	7001.44	3731.85	3558.6	5786.27	9229.76	8444.44	13250.2	8751.83	6851.56	6368.61	8919.89	15751.2	19988.8	20280.2	21324.7	12429.2	14586.7	14066.9	5841.94	6232.52	7396.16	5256.6	6076.87	5351.41	6998.28	3659.21	2311.9	28413.8	26566.8	24187	8085.31	12855.9
Naringenin Chalcone-Dihexose	86475.5	87084.9	85985.7	136146	149873	155906	141725	153271	132827	127845	112219	115757	139221	128559	128343	170710	214928	168406	93884.6	86918	113990	131545	139260	141118	108233	108852	100463	141173	128574	97339.6	91153.3	100088	172981	145003	148428	135905	179443	192794	152107	158485	160163	150981	84729.4	58925.9	215891	194127	188285	145877	145246
Naringenin chalcone-glucoside	8004.02	9498.43	6787.59	50352.6	64862	56845.9	35071	35876.8	29651.7	55703.5	68931	64760.8	150283	152862	44775.1	566341	284677	584500	219207	244042	244654	4.7527e+06	4.87646e+06	6.1028e+06	6.70684e+06	4.43311e+06	4.73092e+06	17606	482.239	11605.1	64304.8	49912.6	44890.5	50592.1	46380.2	45240.6	91960.9	91271.4	86682.1	135150	109799	158005	4.49872e+06	3.85097e+06	3.75015e+06	3.08092e+06	3.31107e+06	3.28998e+06	5.59364e+06
Naringenin Dihexose	477040	452492	454703	702906	737675	817032	699738	822914	724395	709217	656512	615239	744712	722538	729103	915128	1.09351e+06	902927	538066	456282	679629	718191	764366	736312	578977	556590	552286	762587	697561	506454	491253	538174	851011	785822	774807	690661	970208	954109	824120	897768	856130	819980	462740	303531	1.19767e+06	1.04764e+06	1.0605e+06	827770	776254
Naringenin Hexose	8004.02	9498.43	6787.59	50352.6	64862	56845.9	35071	35876.8	29651.7	55703.5	68931	64760.8	150283	152862	44775.1	566341	284677	584500	219207	244042	244654	4.7527e+06	4.87646e+06	6.1028e+06	6.70684e+06	4.43311e+06	4.73092e+06	2.2867e+06	1.27184e+06	17606	482.239	11605.1	64304.8	38045.2	36549.1	50592.1	67535.2	73807.4	91960.9	91271.4	86682.1	135150	205717	110920	5.27999e+06	5.25518e+06	5.1709e+06	3.08092e+06	3.31107e+06
Naringenin-7-O-glucoside	7998.88	9494.68	6789.53	50360.9	64994	56843.3	35083.9	36157.5	29673.6	55780.6	68945.8	64800	150365	153191	137236	909233	780268	979230	509155	425482	504434	6.43649e+06	6.0289e+06	6.12432e+06	6.75793e+06	6.28224e+06	6.69454e+06	17654.9	12711.5	11596.4	64309.7	49954.6	44893.8	50620.8	46423.3	45262.3	91983.1	91321.7	86695	135237	140097	158001	4.50733e+06	4.65485e+06	4.48479e+06	4.56091e+06	4.69177e+06	4.70102e+06	6.73292e+06
Naringenin-C-diglycoside	2759.46	2299.07	2048.87	6007.34	3713.86	7109.85	4635.27	3998.09	3761.37	24033.3	20607.3	21297	45679.3	44406.2	39240	91239.3	138029	102480	60316.7	51613	89456.1	697365	304604	321387	736432	713672	716024	7148.7	7545.13	7086.31	4403.25	5604.82	4714.17	7331.78	7754.89	7708.55	30926.3	30818.6	29949.4	28595.7	38023.9	36259.2	191066	181848	172627	689669	714016	718247	1.3674e+06
Naringenin-Dihexose	86475.5	87084.9	85985.7	136146	149873	155906	141725	153271	132827	127845	112219	115757	139221	128559	128343	170710	214928	168406	93884.6	86918	113990	131545	139260	141118	108233	108852	100463	141173	128574	97339.6	91153.3	100088	172981	145003	148428	135905	179443	192794	152107	158485	160163	150981	84729.4	58925.9	215891	194127	188285	145877	145246
Naringin	6077.47	7107.88	6911.34	7618.99	10587.8	8866.73	4806.05	6782.33	5979.51	10569.3	8795.81	9093.64	31318.7	30639.4	28284.2	148472	156398	149833	119236	106932	97758	209943	201039	206899	251865	239254	251053	7511.71	8320.85	8084.6	8274.71	9254.18	7800.44	6188.09	6292.14	6936.31	11992.2	11138	10965.1	49307.9	49637.5	48316.3	230026	197454	174947	276654	268400	269908	276982
N-Coumaroyltyramine	20883.1	16053	20360.2	38117.5	25727.5	30656.3	141749	141918	133302	44732.5	34498.1	36901.7	54026.5	51115.7	57459.6	71077.1	69672.7	72035.6	119320	104549	89268.9	241580	153059	147587	223083	192005	211744	40609.6	35967.6	39732.9	14900.7	25536.1	11868	139274	131486	135471	24485.1	23038.1	27213.6	39264.7	57895.6	44984.6	443878	411651	415765	81553.9	100507	93045.5	350014
Neochlorogenic acid	2471.94	2702.33	3189.93	3008.74	2414.64	3060.69	1623.75	2583.55	2620.84	3266.99	3307.15	2443.15	4379.3	5152.51	5406.56	9062.42	18663.5	9881.95	7443.67	7605.54	9258.91	68129.4	40594.1	40662.8	119496	113178	125723	4393.07	4988.48	4956.23	2250.24	2083.54	1492.92	2567.25	434.077	3431.27	5046.04	3461.58	4281.92	7987.71	9126.35	5682.1	15733.4	13134.5	15143.6	201567	180121	202212	52909.7
N-Feruloylputrescine-I	2.0666e+06	2.28076e+06	2.22339e+06	662027	706912	670006	520718	499335	519963	327091	292354	335804	344444	372882	293343	238167	192555	208442	741211	646621	478760	370388	212634	247893	225803	185866	212655	2.29407e+06	2.27012e+06	2.53841e+06	721571	716546	655604	469096	481011	507445	410359	423409	398118	451434	417707	386230	291515	328363	317770	212316	202917	191787	188055
N-Hydroxy-L-tryptophan	1669.91	1677.3	1423.57	2853.33	1944.35	2929.15	2318.96	1759.37	2074.82	2307.18	1898.58	1580.38	2079.95	2415.89	2230.13	1249.5	1789.86	1528.46	2930.04	2476	2680.26	4153.44	2243.32	2241.35	4394.19	5061.97	6364.01	1532.1	2105.58	2318.49	2375.18	2056.23	1980.83	2649.64	2973.88	3070	2118.39	2349.42	2951.81	2064.56	2882.39	3135.58	2120.33	1843.79	1670.79	6825.08	7711.61	6145.56	3895.35
Niacinamide	22821.7	20092.1	17106.1	8439.77	6458.85	6909.89	10494.5	10417	8096.8	17809.5	10517.3	19332.1	15548.1	20726.6	16380.5	26878.4	39281.8	32679	29175.9	31927.3	33107.5	31213.2	40234.5	38785.1	52195.1	38106.1	59714.5	18961.3	18248.4	16235.6	7648.44	9282.68	11887.4	6420.61	9277.55	7078.86	9898.82	8617.6	9009.31	23984.3	25511.2	28953.9	28615.3	25857.8	28243.4	43987	42484.7	50142.7	50016
Nicotiflorin	1.6217e+06	1.56323e+06	1.56493e+06	2.38748e+06	2.12861e+06	2.43181e+06	2.06796e+06	2.41075e+06	2.1994e+06	2.42834e+06	2.11707e+06	2.05793e+06	2.41544e+06	2.29056e+06	2.29829e+06	3.0001e+06	3.54096e+06	13448.8	1.97567e+06	1.46414e+06	2.21692e+06	2.45281e+06	2.50215e+06	2.44237e+06	1.84957e+06	1.90983e+06	1.81139e+06	1.79944e+06	8175.33	1.83226e+06	2.64935e+06	2.23054e+06	2.16437e+06	2.06703e+06	2.30396e+06	2.59707e+06	2.90859e+06	3.06243e+06	2.86724e+06	2.63452e+06	2.84468e+06	2.74819e+06	16321.7	3.10285e+06	2.59541e+06	2.67387e+06	12017.2	24830.7	2.79349e+06
N-Isovaleroylglycine	425168	421761	400099	277995	439515	510580	326988	464135	438172	560717	493019	456751	294764	441712	422090	402551	649524	397822	359939	257216	480902	437997	340958	393666	567202	357525	507348	452899	455255	457511	449121	462303	473547	484918	481759	523451	485244	530232	472867	519042	541177	531358	331706	201127	217641	480890	464268	480709	250407
O-Acetyl-L-serine	75891.7	71453.3	67592.4	78875.8	78336.6	66684.2	63050.6	60145.3	61721.2	58966.5	52784.6	49286.9	48382.8	49412.6	50388.9	78467.2	90575.5	61660.2	73285.9	81409.7	99493.7	545502	154586	133672	198889	197895	197307	91510.4	103308	97538.6	61787.6	57244.7	57105.1	60834.9	66280.1	78255.9	66472.1	67572.4	66675.7	111824	121310	113420	83901.6	88449.8	88884.2	643580	636233	669509	128657
O-Feruloylquinic acid	265849	253718	239932	115482	139931	143330	169391	172680	165467	433448	385462	357662	428859	431731	437688	212190	311244	207786	204926	152633	274280	232217	91387.2	89140.4	33351.7	27976.4	30627.2	212768	211752	216421	144782	145721	148285	263619	257259	287678	454277	492523	449097	310044	330530	312346	99595.9	102469	97565.3	62017.7	61081.4	60575.5	58122.8
Oleic acid	11065251	2000304	2389923	2442067	1354734	1824959	2501284	1045962	15044207	1306391	1132413	1221859	883328	480408	702258	2567083	888433	5487814	16039516	39522657	40857732	1206347	1133683	1807973	1014975	766835	1178791	924722	4074549	888927	552315	2634944	1395443	1088490	1346892	48366.6	1803578	1233389	471748	2427748	1000248	1290103	2928509	1354526	1190437	1221003	1427986	824244	693901
Oxalic acid	3263199	2093732	28381	28381	1484379	428477	28381	28381	6167405	28381	3971615	28381	28381	28381	28381	5738984	28381	793860	6480881	4581970	5824279	1168015	12822267	28381	28381	28381	28381	28381	7319715	28381	28381	9007814	28381	28381	28381	28381	28381	28381	28381	28381	28381	28381	9824533	28381	28381	28381	28381	28381	28381
Oxoglutaric acid	4784.34	1978.7	3646.65	3859.66	5639.98	2046.15	2791.04	3622.02	3934.47	3447.99	3876.8	1431.78	3815.74	2600.71	1769.53	3493.15	4425.63	5980.29	2712.36	2924.73	2012.88	5498.31	3150.29	5335	3011.14	2319.72	2227.32	3016.24	4418.35	5854.23	3146.45	2472.55	3472.54	2866.96	2557.12	3942.4	3542.84	3852.53	2884.73	2292.94	2636.12	1104.64	1713.22	2577.31	1732.96	1704.06	1093.27	1131.36	495.51
Palatinitol	54741853	38172679	62889293	84614775	84518145	61311265	83539287	59585484	32633106	45547008	18734947	180548760	51990923	52970390	49730265	28702319	39490075	32838266	40187157	37753147	42712323	67344273	64829494	151085878	54259910	46019019	143899444	264724748	40716710	198156946	61924077	51025382	202223102	72221653	70806155	215715840	47862392	53603065	37050516	56287599	76970343	80740465	37249742	46835848	225940625	107351665	315053384	185969869	57669696
Palmitic acid	45730191	54313393	28249983	66210272	32955096	23810838	53582213	31157152	34586696	43878951	37971351	40928776	32504933	18242757	26984567	26431466	31361225	26724545	77382142	80951251	81024038	32572134	32195677	49085614	34993295	29608590	40026114	37950727	35025310	36532713	22212721	54614423	38513978	35014544	51411697	36838109	27693253	34209745	32865386	19745542	44252592	29264101	24633286	31207991	30865705	39979301	37777326	26565096	31910119
p-Coumaric acid	16506.3	14646.7	14108.2	3833.1	1715.98	4415.45	5396.69	3369.92	6909.37	10814.6	28055.3	16476.3	103276	94099.6	89855.8	93495.9	184833	100628	87934.8	95447.4	104995	116737	72511.3	75527.7	324245	209710	279246	31919	29972.6	30037.4	2753.41	12646.3	6981.12	4988.57	6168.29	7300.96	22042.2	17941.5	24397.7	65374.7	140826	158353	209417	238852	213561	125755	154508	185454	83692.6
p-coumaric acid glucoside	217595	209185	194109	94808.6	94863.2	115282	102660	102604	93832.1	178258	162698	149388	388462	383720	394189	407563	580577	424293	341853	259061	443214	418289	375879	413131	556336	518846	504817	229779	211866	217679	104476	146830	156477	112533	104892	108566	207711	199091	175246	745340	756218	726649	753911	1.10641e+06	734599	434695	412143	411718	470189
p-Coumaric acid-rutin conjugate	3533.4	3206.36	2408.55	4177.39	3138.72	3492.44	2151.47	3293.14	2752.69	3400.07	2497.06	3084.48	3560.9	3377.9	2929.22	7245.9	6362.96	6625.63	6200.11	5202.53	4510.78	17956.6	14015.8	13167.6	21990.3	20482.9	20477.4	3505.26	3173.5	2722.61	2542.95	3765.23	2989.64	3110.37	2707.28	3863.42	3728.64	3705.31	3422.63	5532.05	4373.7	3698.78	18462.9	17877.5	13940.7	46790	42953.9	47055.4	44914.7
p-Coumaroyl quinic acid	121028	117691	118275	34706.9	56624.2	44414.1	49331.9	51754.3	45622.2	83962.5	74507.7	70514.1	87143.1	83715.1	83556.2	146257	206860	151308	117701	84421.9	144523	241181	228615	222836	208348	181835	197952	159869	162624	159691	59527.4	45677.3	42406.5	32133.6	34146.3	36573	67911.1	67086.3	66625.9	127708	133522	124470	213065	218518	199082	267842	263066	264322	136091
Pantetheine	17201.7	17390.3	17575.1	13820.9	22899.9	15425.2	23303.3	24713.2	24952.5	16742.5	16177.9	14893.8	14290.9	14278	13117.4	8678.63	10162.5	8708.44	7999.1	6974.13	10829.5	7370.62	5748.22	6439.4	4246.85	3321.83	3804.17	14925.1	14775.1	12587.8	25193.6	27105.1	26670.8	22033.6	22685.1	22361.7	19064.6	20062.4	17376.9	15411.1	14463.3	14262.5	6132.13	6551.04	6047.46	3826.69	3324.48	4147.93	3912.95
Pantothenic acid	7355100	1097614	3113582	1185342	1196317	1784599	2419582	1645005	8385485	1244796	586301	723456	27466.6	846227	27466.6	3313267	1786219	6545405	2191273	4150387	4526611	2182397	2017191	3317011	1742446	1910676	2924228	2007648	6407689	2361387	1395072	3156548	2890788	2702377	3025627	2967696	4593353	5650011	1990722	3405328	1838376	4623459	4614115	3912676	3219873	2759359	2796686	2949523	1903063
PC 16:1/14:1	1.22593e+06	1.21613e+06	1.07727e+06	1.91186e+06	1.33907e+06	2.04635e+06	1.61381e+06	1.59471e+06	1.64443e+06	2.3192e+06	2.04156e+06	2.08996e+06	1.73361e+06	1.74801e+06	1.51791e+06	2.2195e+06	2.34007e+06	2.32335e+06	2.75651e+06	2.73025e+06	2.18728e+06	1.69398e+06	1.52645e+06	1.57268e+06	2.14217e+06	1.77882e+06	2.1e+06	1.10842e+06	1.08533e+06	1.07195e+06	1.95941e+06	1.60663e+06	2.01543e+06	1.39867e+06	1.3474e+06	1.47348e+06	1.98399e+06	1.87105e+06	1.93492e+06	1.38792e+06	1.51137e+06	1.39255e+06	1.82959e+06	1.8493e+06	1.83841e+06	2.01911e+06	1.79186e+06	1.90479e+06	1.14207e+06
Pelargonic acid	231692	242803	554854	264896	207033	273007	478632	9402.8	441531	474822	232227	420180	512938	289960	9402.8	317442	407826	376606	522684	271253	754814	363841	370170	494706	605114	593853	485531	475486	740342	321557	9402.8	958434	632034	460300	476522	302832	337975	9402.8	9402.8	369831	522002	317355	455317	455907	308883	238727	464848	283650	346202
pelargonidin	7636.84	10941.7	6425.24	5523.73	6624.26	4757.94	7479.14	8044.58	6498.36	10422.7	7436.78	8179.17	9182.43	9127.39	7408.97	8042.24	8288.26	6491.39	6302.89	11776.4	7083.35	5889.48	3934.81	1993.71	5758.45	5927.71	8886.84	8608.37	9773.45	6934.85	6840.71	6045.16	6643.58	12334.3	12885.9	13462	14244	13875.2	13439.5	8069.3	9951.98	9888.79	4656.11	3758.49	3859.86	4978.51	6166.06	6356.04	2616.54
Pelargonin chloride	85326.1	86247.6	88942.7	39374.7	38157.5	39606.7	96720.4	102954	76185.3	78546.7	75448.4	64814.8	73927	83757.1	86458.3	100370	116366	115387	95074.2	86173.6	103870	82953.8	117760	107002	66803.6	73413.8	76757.7	93175.3	91107	101214	41267.9	31850.8	39007.8	74412.7	71231.7	75917.2	88783.1	94698.7	93913.5	85472.8	97715.1	87585.2	151603	173602	163326	90695.4	91435.8	99197.1	135969
Petunidin-3-O-rutinoside-5-O-glucoside	314.944	437.674	416.799	17.0585	17.0585	17.0585	196.119	17.0585	17.0585	17.0585	17.0585	17.0585	85.2926	133.311	107.612	586.07	1444.42	197.809	445.721	17.0585	925.163	7655.91	4088.24	5181.29	9709.88	8506.84	8919.7	17.0585	17.0585	120.431	17.0585	17.0585	17.0585	17.0585	103.801	17.0585	97.2431	17.0585	17.0585	767.591	528.038	141.062	1224.74	877.272	897.327	3472.89	4078.54	3945.35	4373.77
Phloretin	12437.5	8465.58	5330.18	1390.21	1404.5	1295.35	1117.44	1039.72	1298.82	12533.1	9713.7	8561.5	135857	137628	121019	394849	465345	409163	369460	369025	339733	299931	342517	404038	295618	284500	283482	2043.39	3749.17	2751.5	1561.12	1283.93	1388.22	1077.21	135.592	705.243	7363.19	6859.01	8097.39	239606	259970	266031	399725	426637	375270	230293	220176	237843	280891
Phloretin Dihexoside	197.865	199.655	237.958	913.053	954.508	939.939	610.578	566.011	414.172	2644.83	3530.41	1547.76	12544.3	10322.7	9463.63	24942.2	37559	26253.1	11298	12841.9	21221.2	131425	59380.6	60663.7	140464	142046	129048	220888	215675	876.059	1183.35	891.343	1110.95	433.095	391.103	493.139	1853.63	2249.71	3000.23	3767.38	7775.23	4133.53	7008	3584.69	57867.7	53393.8	47815.8	136938	139274
Phloridzin	1406.9	1588.76	1343.42	1558.73	4354.85	2674.54	2057.88	2293.66	1991.48	2918.9	2334.18	2643.55	3648.98	3442.8	3428.28	5424.81	7739.37	5292.5	1770.39	1258.66	2223.17	38612.6	25335.8	29573	48148.6	41762.2	48022.2	1720.05	2051.82	1752.43	4738.36	2557.03	2820.37	2182.36	2415.34	2676.62	2316.27	3005.95	2400.92	2040.36	2479.8	2629.04	15618.7	15774.3	13344	35549.7	35129	36193.3	37399
Phlorizin	1410.84	1588.44	1343.24	21.7265	4354.79	2674.02	2057.68	2293.2	1990.98	2918.93	2334.13	2643.2	3648.98	3442.11	3427.68	5424.78	7740.49	5292.94	1794.25	1257.85	2223.01	38522.8	25336.1	29586.6	48146.3	41762.3	48000.9	1719.32	2051.51	1753.32	4737.48	2556.66	108.633	2181.28	2416.77	2675.87	2315.87	3005.36	2400.46	2041.03	2480.48	2628.31	15620.7	15773.9	13344.2	35552.4	35138.5	36193.3	37406.8
phosphate	25667602008	52024693	84402610	36899121139	36389512	90618135	2017730	40073908	19296701369	85568477	11078483514	40598355804	84769350	87000685	16209159107	53426463	86168224	16755164	26760700322	22308379066	12054807915	95382484	29492790562	36148251	85391646	29542304122	17869186137	31892195547	244298220	16723866588	81536144	13801383875	34674076	99817581	34969839	33052445	19619460	41363653	32131611	12733519112	32485798	35422411	17174385	19560301	33881099	19224102577	37666786	42040681	15528777804
p-Hydroxy-cinnamic acid	2168.54	2154.6	2470.96	3303.58	3781.8	2787.6	3595.97	3561.1	3150.93	2808.8	2109.69	2359.47	3710.85	3560.78	2771.56	2488.12	3644.25	3921.77	1559.63	1979.76	2262.34	2530.85	2956.5	2925.57	1939.22	1750.38	1585.95	2219.4	2407.85	1921.38	4272.83	4290.26	4705.61	2658.66	3136.42	3742.08	4048.2	4050.74	3449.4	3961.67	3344.21	3748.56	2565.59	2036.75	2445.28	2752.85	2906.94	3018.13	1616.47
Phosphoenolpyruvate	5835.16	7556.95	7648.73	3235.41	4391.08	3004.78	7047.73	6493.87	5276.76	2678.84	4124.64	2269.94	1142.03	2078.32	1712.32	2603.3	865.887	1495.57	1732.5	2848.09	1474.06	1532.92	998.599	1226.11	661.086	922.159	1423.87	3130.53	2117.79	10066.3	5227.5	4058.2	3564.72	3865.9	4005.58	4139.22	1698.22	2246.48	1460.27	1794.82	2047.75	2128.58	2219.88	2279.69	784.477	1055.49	770.993	2258.54	1330.45
Phosphoric acid	102747	123510	116797	100178	105516	108924	100132	109126	116620	103026	104220	113626	108079	107759	97389.6	103931	112012	103459	110919	104464	104371	84789	137770	117859	112422	115842	85573.6	114271	108924	111148	97579	97294.2	113595	120690	100224	100432	97756.7	98578.9	100754	95173.3	95282.3	94904.8	93762.1	129329	113025	101371	125606	110614	151032
phytosphingosine	13037696	6441808	13825590	30478569	20468249	12721901	51626897	26854185	3798431	30322274	1676161	16927803	13034218	11740690	11981066	1011895	9820412	1301845	7913830	1823819	1892539	2673362	13438216	34004616	15598166	14553897	4439113	6837796	1383256	5175235	13445113	5564979	4236779	5810441	34129490	7435117	4468546	4001416	8919420	4786061	9637897	6338244	1628614	5412560	4976193	30068412	8801049	5934085	3879409
Pimelic acid	14476.6	15858.3	153.641	693.609	199.895	629.113	399.777	264.487	330.999	14046	473.896	11472.6	703.805	198.499	369.651	190.316	11282.2	337.433	2431.1	1729.48	2806.05	7640.97	8825.43	9135.1	12387.4	10510.4	10406.1	564.966	348.998	198.275	480.821	14819.4	481.672	911.37	943.42	289.928	487.818	850.829	733.613	293.636	4829.99	353.116	2384.87	3150.14	2478.64	8431.48	7802.08	7879.53	4369.05
Piperidine	547880	31119.5	521913	961249	31119.5	1.02346e+06	430050	431975	31119.5	292634	31119.5	246315	31119.5	343820	311757	31119.5	220642	209616	31119.5	422492	342693	380947	155598	185582	593197	634301	571864	885604	31119.5	872958	461098	537599	31119.5	624454	631653	675405	433284	31119.5	410915	441453	31119.5	424146	475434	31119.5	462815	614120	31119.5	576809	263732
Plantamajoside	545.403	576.339	342.166	1021.42	836.225	1392.49	487.498	742.332	1150.37	2785.56	2404.69	2263.75	991.504	928.75	1079.62	1352.49	784.769	949.45	2031.42	2233.53	2609.18	1869.39	2553.29	2758.29	1288.66	1443.5	1630.06	2102.91	2720.36	2539.36	972.325	2252.69	2507.43	2106.42	2658.77	3121.58	202.779	4579.35	4935.25	1939.02	2282.51	1462.4	940.109	871.223	1028.35	39.2985	978.133	39.2985	1085.35
Prephenate	34798.6	34065.8	33154.7	27518.9	40412.3	34525.9	36412.2	39152.1	35362.5	42124.5	33777.5	30920.9	37012.3	33590.5	32537.3	34562.2	56673.6	37556.8	36644.6	26997.5	53424.9	30953.8	23576.8	21297.2	28550.3	26991.6	26715.6	12712.4	17611.1	26287.1	25826.3	25995	44539	26932.8	25947.2	33477.5	37483.3	40195.2	35822	41011.2	34731.2	28688.7	8697.3	5490.29	34035.3	26131.4	30262.8	20931.9	15280.4
Propylene glycol	60981.4	990074	60981.4	8228082	3236605	5998623	3101647	6062932	1604263	14029067	1536802	60981.4	3287884	8595426	9369944	60981.4	5146375	1461438	3292318	3359867	3706092	7360344	2424575	3609932	2192112	3115767	5248088	1769565	1871251	5386394	1768243	3877554	3706277	4794513	2464631	6319634	1648597	8638294	7281434	2318700	6249605	3002493	3614057	51420531	2287842	9567083	8456375	4253734	3632808
Protocatechuic aldehyde	96718.2	96707.4	93264.5	36879.3	41488.6	45855.6	56207.5	59127.1	57428.5	55714.6	51820.9	49310.7	65149.5	54067.1	61894.2	103928	127585	89724.1	70486.6	64246.6	70242.2	121678	122737	126731	120452	102243	122325	100175	98364.8	98274.3	41950.4	49238.2	51956.8	49713.9	52281.8	52042.8	48186.7	50564.1	46680.4	71786.3	75915	71701.5	97994.3	104288	94270.9	133498	133794	122486	114327
Punicic acid	130754	168902	116868	187610	293433	178272	99682.9	116823	93590.2	125165	106145	132356	120022	129093	112351	285451	157306	189390	90195.2	66948	111764	191001	110258	141943	85419.2	87681.5	92183.9	104020	105598	134745	152512	142274	145398	58542.4	66902.9	75207.9	79584.4	96556.3	77371.8	114064	110729	124496	230953	218321	227257	73900.1	77691.5	78897.5	81181.6
Pyridoxine	14473.6	15805	13873.1	13455.7	14713.1	9874.37	19134.4	20093	14528.1	13891.9	12396.4	14638	10093	9991.92	12692.4	11028	15959.2	20277.1	16092.8	25450.9	16018.3	11475.3	17780.1	17895.4	21329.3	16212.9	27095.6	18330.4	11475.2	15125.6	17870.1	15093.2	14883	10715.8	11166	13897.1	10887.1	10273.4	9034.82	13004.8	11265.3	13162	12771.6	11720.7	11779.7	15812	9509.51	17991	14268.9
pyrogallol	1684702	2885991	1317864	11669205	29051094	1862186	7277827	18915966	139474	3988152	139474	5754489	1137116	2157606	3500329	809827	3315433	139474	139474	139474	139474	2546063	1791778	139474	2040469	1943204	1400598	1842401	697369	2131625	1913195	1233466	139474	1609354	4000692	1646080	1139092	1980966	5158332	991241	1905464	3882286	803674	2382272	1617633	3392004	2206982	2653695	1703658
Pyroglutamic acid	35223.1	35673.1	36101.4	311806	241169	279047	187303	176961	188963	269341	241450	223349	266600	229840	209712	133868	193445	123133	236129	238272	320334	422337	213350	230349	458087	396858	436845	52418.2	54913.3	49873	212761	132096	133975	270659	287297	284781	297103	284299	265865	203118	217318	212808	141524	150322	145828	518935	482514	544785	173939
Pyruvic acid	12047085	5752258	12342313	14216963	10242326	17167960	33340899	26715900	21541686	20798700	8852841	28049415	17060469	14387339	13844453	13547779	17302719	15675494	29239969	22957650	26958374	20682538	20292238	27249768	27199095	25285682	30761095	48122380	44538789	47928453	25954635	28914097	33678189	34394926	32601059	30036142	22072614	53813074	27711365	17306522	64325560	23825686	29694991	53589580	43997485	29454904	45781203	33875865	39721120
Que-hexose-deoxyhexose, -hexose, -pentose	6049.99	6456.05	6486.57	13699.8	12302.6	13107.8	7203.15	6720.76	7190.57	11367.2	11485.5	12067.3	16067.4	15632	14318.3	12213.2	13142.4	13350.4	13940.1	12701.8	9247.25	12680.8	8916.26	12941.3	8310.96	6013.03	8270.51	7932.77	8051.51	8262.2	10468	9344.84	7569.69	10680.1	11825.7	11729.2	12789.3	12300.7	13304.4	16631.4	18928.3	18038.4	17549.9	16641.9	18437.2	12466.3	12837.3	14056.4	11874.3
Quercetin	1.03204e+06	965126	992201	996829	1.25549e+06	961058	819814	852969	843108	984204	957701	964040	1.44836e+06	1.4189e+06	1.32899e+06	1.5659e+06	1.64687e+06	1.60143e+06	1.55677e+06	1.48422e+06	1.33948e+06	1.53579e+06	1.51672e+06	1.4696e+06	1.41595e+06	1.31114e+06	1.37731e+06	943190	933886	974214	1.11783e+06	1.16444e+06	916277	745738	765218	820614	892745	862643	919663	947906	1.03972e+06	953983	1.45084e+06	1.36439e+06	1.28794e+06	1.54736e+06	1.44978e+06	1.47881e+06	1.68367e+06
Quercetin 3,7-dihexoside	5719.38	4721.19	5467.26	10660.1	9008.56	16578.5	6269.79	7624.08	7936.26	50795.1	49693.1	44890	43407.4	37757.1	32359.3	65212.5	73321.9	52588.2	124250	93607.9	170767	62865.8	77123.3	80208.5	75083.5	74653.1	85408.8	40812.4	41979.7	42506.6	10746.6	39691.7	45883.2	30615.3	26209	30297.1	104056	118565	117269	80069	74994.5	76920.4	52352.7	37552.8	39759.6	32592.1	37206	40161.7	25490.7
Quercetin 3-(6''-malonylglucoside)	2318.12	1187.94	1289.49	1273.6	2005.92	2907.84	1200.09	956.507	640.939	923.417	1596.65	1543	2901.61	2095.81	2189.49	233.309	2595.19	3247.55	1659.12	2389.01	1986.69	275.068	2390.47	2363.41	2749.78	2770.7	1286.11	911.564	833.649	554.436	2046.6	1002.47	1195.7	615.386	1992.68	3225.53	945.752	527.096	2064.27	829.567	2643.92	3043.49	2137.72	520.919	1315.21	4857.37	8067.25	4602.27	3436.95
Quercetin 3-arabinoside	1979.86	1956.85	2031.68	3080.32	4122.17	3672.44	2760.65	2698.96	2832.59	3429.25	2952.56	2843.59	5485.08	6053.9	5920.56	7124.45	9031.01	8380.12	3947.82	3842.51	774.5	491.649	8260.81	6427.75	3956.23	3328.17	4991.49	2161.42	2039.75	1597.1	5057.75	3025.2	3137.95	2245	2455.13	2030.89	2664.54	2679.13	2598.51	3479.34	3447.34	2760.59	4490.81	4269.84	3503.69	3372	4201.06	4372.91	4085.92
Quercetin 3-galactoside	168087	166001	162008	330.915	133632	112533	119051	202.439	562.772	450.505	205.481	117601	374.995	569.812	435.336	524.387	336535	308.503	98.7658	251.917	203.835	542.645	140126	151639	1054.12	950.429	713.879	141.869	156952	346.772	294.543	132474	134779	277.779	373.022	189.012	162.526	146.27	115.925	361.975	156.717	359.317	341.476	435.303	1373.78	926.516	1367.45	785.171	1697.26
Quercetin 3-glucoside -6'acetate isomer 1	1321.81	1302.43	920.679	91.5139	1635.48	1951.95	2300.34	167.487	1860.2	2155.48	338.235	2322.73	4746.6	2554.39	4388.34	270.69	2702.53	4861.74	4126.18	117.039	2415.01	4331.34	2049.64	3921.86	4278.09	5509.75	4627.36	2784.96	1670.06	1301.06	2232.62	100.32	1879.26	375.791	841.3	1967.85	2809.95	3433.74	226.102	3574.95	3913.16	3359.29	2358.65	1879.23	2619.65	10162.1	11834.6	9655.45	8469.61
Quercetin 3-O-galactoside	630514	571261	599643	638118	771127	587758	520232	507849	511509	595171	577838	592055	831421	916405	794973	950365	1.05871e+06	1.00458e+06	976715	899053	823938	862398	889645	873890	808862	768455	783555	547529	552533	570873	659500	716394	584037	473222	466906	497344	540285	514192	556943	575543	619103	620739	863209	835029	788712	902538	870158	858136	977818
Quercetin -3-O-Glucoside	168154	166139	161993	96958.3	133631	112537	119051	122520	110393	137816	118875	117588	162217	155392	140353	244040	336546	253054	158358	125250	192530	121810	140158	151628	81602.3	95939.3	85086.4	154174	156937	156244	147979	132551	134774	66154.4	70816.6	76413.6	93672	95159.1	87373	136249	154897	143543	161541	166088	147902	195390	200729	194558	289893
Quercetin 3-O-rutinoside	6.43912e+06	6.26431e+06	6.56352e+06	6.25745e+06	7.62233e+06	7.22223e+06	7.05695e+06	7.01379e+06	6.89518e+06	8.31022e+06	7.73357e+06	7.77206e+06	9.57078e+06	9.68939e+06	9.42488e+06	1.01265e+07	1.07627e+07	1.02387e+07	8.16798e+06	7.81969e+06	9437599	8.52909e+06	9.02118e+06	9.55521e+06	8.67226e+06	8.0769e+06	8.22616e+06	5.95927e+06	6.67685e+06	6.42107e+06	8.17951e+06	7.09833e+06	7.24774e+06	6.53409e+06	6.67394e+06	6.66851e+06	7.5919e+06	7.36778e+06	6.97919e+06	8.31677e+06	8.4054e+06	8.02161e+06	7.75686e+06	8.12617e+06	7.60126e+06	9.18653e+06	8.65288e+06	8.95896e+06	8.65064e+06
Quercetin-3Rha6"Glc2"Api	2.01979e+06	1.97256e+06	1.92726e+06	3.13305e+06	4.26167e+06	3.55982e+06	3.36563e+06	3.22808e+06	2.98693e+06	5.08687e+06	4.7444e+06	3.98505e+06	5.43365e+06	4.88753e+06	4.87193e+06	3.84199e+06	5.79847e+06	4.26115e+06	3.07427e+06	2.45009e+06	3.53051e+06	4.781e+06	3.91303e+06	4.26176e+06	3.16102e+06	3.15513e+06	2.80126e+06	2.176e+06	3.24347e+06	2.48698e+06	2.17291e+06	2.3341e+06	4.48829e+06	3.61475e+06	4.07893e+06	3.13482e+06	3.73008e+06	3.4401e+06	4.37188e+06	4.42518e+06	3.93058e+06	4.57531e+06	2.96696e+06	1.81438e+06	4.27584e+06	3.98885e+06	3.82829e+06	3.46744e+06	3.51695e+06
Quercetin-Dihexose-Deoxyhexose	4221.23	5310.6	6349.57	12522.6	8584.9	12578.5	3061.63	1707.11	2621.79	10969.4	4327.39	6974.25	24067.7	19864.7	26744.3	34138.6	14456	31623.8	26547.6	18807.8	23464.8	180390	81282.3	87047	365509	421676	337120	711741	747052	4808.77	7206.37	7028.72	1697.82	9446.36	9141.46	5472.4	9524.18	9634.28	11181.3	7313.05	8035.39	13688.6	30340	24867.3	38547.1	62449.2	50609.4	396804	429227
Quercetin-dihexose-deoxyhexose-p-coumaric acid	89133.5	80254.3	77476.1	1201.79	115401	1409.8	107332	111134	107831	1787.58	1606	167006	362658	2595.44	2312.89	314074	428392	2671.97	216444	1136.56	2072.79	5429.17	2354.94	265416	3176.28	3536.73	3143.54	989.212	105685	133921	114155	515.577	133739	1256.23	1418.8	1423.69	2393.89	3348.78	375912	348845	379047	3165.4	3699.15	3397.69	2883.59	6581.72	7372.68	6441.24	264715
Quercetin-Dihexose-Pentose-Deoxyhexose	9743.58	9284.33	7793.37	19767.1	19988.6	24134.7	14495.4	14839	13870.2	31942.1	27399.8	25909.1	42275.6	41109.9	36713.4	33604.4	42934.2	29173.4	16069.7	11998.4	23880.3	39986.9	25287.5	26764.5	23116.6	22600.1	20974.4	19847	29066.2	9964.95	11327.7	12041.6	22790.6	21731.5	21406.5	20352.9	28395.7	29923.4	29859.4	31141.5	26586.2	44314	28140.3	15717.3	45751.5	41857.5	39115.6	39176.5	37636.9
Quercetin-hexose-deoxyhexose-pentose-p-coumaric acid or Quercetin-hexose-deoxyhexose, -pentose, -C9H6O2 (146)	1497.61	1235.45	970.798	2435.48	4236.29	3051.93	2585.41	1620.27	2903.39	2176.47	2788.14	2580.87	6112.36	4675.45	5810.12	31129.4	33780.8	30309.9	14441.4	14143.8	12362	89876.5	72558	77392.3	92888.2	87696.2	98037.6	2722.42	2476.36	1970.01	3220.23	4429.23	1946.06	2584.1	3196.66	2245.26	4308.92	3529.91	3647.41	7192.22	6718.69	6993.38	109197	113320	108142	89046.2	89866.4	91554	104978
Quercitrin	86090	865.274	1104.15	319.294	293.311	236.239	14.7182	287.777	41618.9	498.338	22304.9	73.5912	334.17	17695.7	17213.5	34928.5	47684.2	34266.7	18695.8	228.89	24288.2	42397.3	1616.24	56269	44857.5	1544.63	41810.4	421.341	90344.4	89432.3	52802.2	237.282	52291.7	150.71	27927.7	28626.4	327.361	26046.2	24399.1	36857.2	39215.2	38624.2	86286.8	85355.4	81781.6	1866.76	1395.4	46228.1	1856.24
Quinic acid	246566	137987	328703	190493	190959	178359	128774	99222.9	148997	141638	115514	219793	172221	230350	110227	144890	159993	219818	138244	76268.5	140371	155489	132374	207749	155283	121321	69719.3	102722	206561	184422	166707	217645	140002	186344	77612	169779	180440	200351	307665	215984	147614	132285	109483	171438	118481	144012	250223	191906	189871
Raffinose	153906	128899	144180	134283	122938	113657	129534	132729	136615	173739	142299	154535	152770	134253	155037	143697	175819	163483	120128	134620	153383	58785.4	134826	118113	33092.1	21469.4	37544.8	155456	133298	152969	155413	154061	145155	85578.5	91803.3	69075.4	139706	123985	163041	133030	120944	135907	111217	95366.3	117320	24212.4	23177	27049.5	53954.9
Riboflavin-5'-monophosphate	44812.1	49065.5	52571	41954.9	39703.3	51699.6	61219.8	64874.7	60336.9	58393.8	52395.9	49218.2	53899.9	52644.6	50052.3	69320.7	103437	67754	53516.5	45884.4	82482.9	66784.1	69633.9	77405.9	65165.3	68236.7	64406.6	51256	49488.7	53288.8	41863.1	50826.7	53052	51510.2	52254.4	55303.7	46682.1	51514.2	42132.8	63937.6	65522.1	59777.2	52459.5	55192.3	48449.4	63884.1	69138.1	67481.4	56401.9
Rutin	6.43913e+06	6.26431e+06	6.56395e+06	6.25746e+06	7.62233e+06	7.22553e+06	7.05696e+06	7.0138e+06	6.8952e+06	8.31022e+06	7.73358e+06	7.77208e+06	9.57079e+06	9.6894e+06	9.42504e+06	1.01265e+07	1.07627e+07	1.02464e+07	8.16799e+06	7.81997e+06	9.44077e+06	8.5291e+06	9.02116e+06	9.5552e+06	8.67269e+06	8.07689e+06	8.22616e+06	5.95927e+06	6.67685e+06	6.42109e+06	8.17951e+06	7.0982e+06	7.24862e+06	6.53817e+06	6.67394e+06	6.66851e+06	7.5919e+06	7.36778e+06	6.97919e+06	8.31678e+06	8.40541e+06	8.02161e+06	7.75686e+06	8.12662e+06	7.60126e+06	9.18653e+06	8.65352e+06	8.95893e+06	8.65063e+06
Rutin Hexoside	2932.39	3753.66	2817.87	2686.79	913.549	811.621	106.25	88.4997	155.298	1322.38	478.023	495.865	8689.8	5857.79	4153.48	1991.41	3318.07	3022.31	1575.83	1300.73	2440.78	7684.21	797.147	1553.93	6859.91	4631.23	5206.95	458.008	1928.97	2813.52	2936.9	2876.26	983.79	90.9344	246.744	343.631	614.335	1113.07	882.607	1282.83	1453.58	2347.55	5708.47	2956.88	1792.8	717.787	1908.91	2103.07	4637.48
Saccharic acid	1225168	412242	50366.2	2051751	1825718	728633	24267969	20776093	1355136	20143164	50366.2	8506579	50366.2	573628	17755608	50366.2	19248433	1208901	5218072	3318179	3478075	2492962	3365762	3720542	22287972	1183632	22546083	6143588	859805	15555569	29855428	26916285	12714715	6945774	7064348	15447791	3709541	4560941	6847446	2300696	6074718	5991893	2466358	3906141	3476184	16961875	18805904	13874545	2670630
Saccharose	440740	442771	465497	389793	453031	392627	380693	369427	362361	434510	421778	428497	456758	504226	485713	468022	443371	485794	266286	431091	338691	448974	528202	627815	410633	354023	369633	240610	411773	575216	530952	467452	418223	437216	452008	261402	270278	280899	365551	384034	388870	373595	528671	965455	254392	311810	271496	404504	341271
Salicylaldehyde	908050	629603	120972	1280180	1037309	806536	1118032	985156	8140.4	8140.4	610009	1498363	183115	1077724	973416	948425	156680	1071677	138702	8140.4	164286	801076	91745	995185	908881	107535	248935	125774	133855	141743	8140.4	8140.4	1432298	120211	1063718	1261250	108833	954556	699698	898321	1306394	1162126	40702	1201862	8140.4	598456	8140.4	112608	818958
Salicylic acid	96718.2	96707.1	93260.6	36875.2	41487.6	45858.3	56207.5	59127.1	57427.6	55707.8	51820.9	49311.3	65149.7	54070.4	61894.6	103931	127564	89723.5	70485.1	64229.9	70185.4	121578	122735	126731	120453	102243	122327	100228	98363.7	98274.3	41949.8	49238.2	51816.2	49713.9	52281.9	51953.2	48035.7	50567.8	46680.4	71790.2	75915.6	71700.8	97993.6	104288	94274.8	133497	133798	122483	114328
Sebacate	70459.9	68730.7	66994.6	34803.5	27541.1	35252.7	19449.6	21507.4	21639.2	47519	40985.3	42801.2	102939	106976	98578.6	100122	106982	102644	192436	175458	146029	138791	102094	117972	101078	90276.3	99712.1	76885.5	71550.9	78296.1	25572.7	27733.9	24632.9	21028	22138.8	24087.6	35800.3	34805.7	35465.3	134165	133410	129582	115025	108654	107738	155803	145738	137477	90755.3
shikimic acid	157652852	74380225	176203985	573106149	572054087	635978021	6833159077	104640278	1386845630	86828238	46050619	51482181	544597914	371675116	21168835	81615982	1.31503e+06	122342712	1.31503e+06	93230271	99924907	1.31503e+06	940829203	139247342	6286428214	230702045	1.31503e+06	152313879	352187773	2921596818	4535844144	3960718621	93794576	151970872	122438243	90903691	2494148576	6575172	56938539	267441943	1.31503e+06	1.31503e+06	712569960	53644254	32780159	143426953	174800217	79591178	1647767803
Sinapaldehyde glucoside	3756.6	3082.6	3912.27	3519.24	2491.31	3199.05	1720.44	3591.35	2998.01	2599.91	477.306	1733.76	4316.28	6873.73	7034.69	36124.4	34149.8	33150.4	21643.4	13880.3	21683.3	64726.9	51821	49669.7	92762.4	96520.5	103879	4996.54	6679.19	5407.08	3682.47	869.434	1008.15	3763.9	2400.24	3244.2	966.311	5709.78	6987.64	8121.91	8773.7	7091.19	35688.5	35720.3	34951.8	94493.1	81896.9	85607.6	66210.4
Sinapic acid	17420.1	17036.1	15935.2	16736.2	9644.92	16408.9	11083.3	16423.9	11843	26988.4	25424	23474.8	35855.7	38821.9	33567.8	40391	41491.3	42794.9	68699.4	65493.8	40776.2	47569.7	36038.1	39717.5	41008.2	27016.6	35507.6	17286	17432.6	17870.7	12226.1	11929.4	4096.84	22404.9	23593.6	21879.9	20228.1	18443.3	17898	53692.1	52782.1	49913.4	38171.2	41106.3	36679.6	53912.6	54766.9	50355.5	29937.5
Sinapic acid glucose	54402.4	50414.9	53943.7	104542	99430.5	133921	135861	141732	126971	234482	206175	184692	194707	197489	182654	165841	232529	155976	109778	85177.1	140750	88117.9	112224	118820	66650.2	60770.3	69088	63106.2	67686.1	68818.8	100654	103770	106746	198074	218574	222829	227910	236183	240623	183222	192011	178940	120075	122267	112558	111731	103049	104291	67365.4
Sinapic acid-O-glucoside	75513.2	71651.6	69250.7	82673.4	59629.8	106613	94775.9	100664	91832.1	240978	213729	211633	322241	322232	296444	334678	474313	346339	295951	243257	368132	434391	347272	350843	320480	285041	311631	85088.2	88435.6	86048.7	74327.6	83592.6	84972	179818	185205	208525	169723	174804	173876	465064	462018	446623	273909	275684	192889	483782	468346	477276	195630
Sinapyl alcohol	1220.09	1100.16	779.472	685.128	1299.65	2241.79	2378.66	2505.39	1331.06	3811.67	753.04	3296.83	2029.15	1968.98	1919.95	4099.06	3495.66	572.914	1579.32	750.509	303.843	1849.59	2108.81	1864.25	3508.29	2982.6	3561.1	4642.32	2566.26	2020.17	799.155	2124.63	2157.11	7343.13	817.545	5873.26	4623.86	2139.18	4289.55	1717.74	2785.65	2282.19	6591.29	3935.82	4695.1	3600.5	2563.64	4504.26	4377.68
Stachyose	2919.75	4235.63	3669.4	3658.41	5193.04	4420.98	4351.37	5678.47	4049.75	4517.02	3600.68	4703.5	4949.18	3645.85	5704.34	5622.33	4244.36	5977.9	3368.11	4680.97	2313.73	5304.03	6889.83	7707.12	6477.27	8729.43	8948.14	2908.05	3363.08	3026.21	4281	3516.17	4829.74	3883.92	4461.04	5680.4	2709.91	4681.44	4164.69	3453.57	5006.06	5386.2	4052.59	3180.89	4443.2	11024.3	6407.64	8134.41	4970.71
stearic acid	34862306	3232115	7676765	5495720	2735783	4914835	4314291	2703099	17583297	4150410	2907281	4340713	4090354	2101642	2471478	25504917	4071865	21557679	14930571	42811947	43431641	3891451	3255655	4712643	2639680	2691608	3555956	3280079	27555025	3294869	1216876	11979944	4561914	3486891	3748303	3610780	16504331	6664475	1979243	8062892	4403897	8364632	22716193	6403400	4522055	4739569	4977375	3293870	3240050
Stigmasterol	250797	301653	279387	466624	452659	294281	317753	233434	32328.4	190540	32328.4	188107	205622	32328.4	32328.4	225665	232006	338129	216676	198850	400712	300267	281372	581908	215004	206205	362198	32328.4	266070	224312	32328.4	472204	324936	310951	524145	387961	430410	1987864	365962	451645	669022	381374	330784	803650	410399	649359	686854	365349	509932
Suberic acid	120780	124467	117841	104380	125896	113624	142259	145804	147887	140704	118262	128801	97906.4	98157.1	92153.8	95211.9	94131.8	98986	122201	112301	104369	138289	117592	132616	145110	138547	140314	91630.9	94147.4	92311.7	145084	129970	144692	100866	109963	105233	81117.7	87295.7	81541.9	88893.2	102712	98326.7	64093.3	66623.4	75422.1	127738	120996	120394	87993.5
succinate semialdehyde	4247746	863644	11538083	63966285	57353252	9936332	124823117	72963998	62566140	70902266	632571	111302308	107139032	86458393	56681382	12428326	68981738	18475433	57600453	10907060	7531559	67019198	59324922	101388191	83327824	42659147	91101143	45932835	22544879	49202467	39448147	52217622	60332625	61931629	57124361	42298291	38659207	71313331	44678587	38549424	74013788	52650782	27897056	35710041	54062635	61658006	80506480	55482981	31577089
Succinic acid	32087.8	31899.9	29256.1	40587.3	46159.9	39418.2	47293.5	48521.7	46452.7	105382	52448.2	28098.5	33825.5	48047.4	41597.6	57876.2	77044.8	49330.1	37420	24287.3	54713.7	39300.6	30753.8	48752.2	23295.6	29658.3	22059	38481.6	39163.1	38115.7	42746.9	41330	31321.6	42615.5	44132.4	46680.7	68417.1	70259.4	39288.8	41792.4	45281.5	30330.9	41823.4	42628.6	41324.3	28595	26287.1	17061.5	13565.1
sucrose	488003	6825846003	11396365443	488003	4327321860	488003	488003	5049046160	6899643066	13716071050	3541826020	11540370391	11904856570	11884760226	10333089704	2144509799	4371493426	1433392036	2640217792	2106787994	1617443175	11285914861	12313243793	8350632931	6563916658	5334583836	1584955860	488003	2768173861	488003	12970870414	4290237662	488003	4511232175	8181758582	2361817535	4558192837	488003	10010497615	488003	8879565409	6804960119	2352476146	488003	2202313797	4250947767	1702807868	986324569	219651862
Taurocholic acid	50416.8	48124.1	46202.1	3113.65	14847.4	4230	681.961	595.129	1249.82	1806.36	1664.39	1373.18	12631.4	12968	14436.3	2351.12	2542.6	897.088	20392.5	3530.45	1626.11	56983.2	1898.67	1756.38	1642	1823.34	1089.48	28587.5	28523.7	26883.1	6056.03	12254.1	3852.58	2516.28	2899.3	3196.49	1627.42	1475.89	965.953	156744	164320	155533	39165.3	48478.4	38903	7283.4	4257.21	6335.56	55762
Taxifolin 3'-O-glucoside	1287.86	1619.64	1598.93	650.681	1387.34	865.516	1131.12	1228.81	1094.36	3457.67	2625.89	2504.43	1394.64	2298.68	2157.53	7382.5	14175.3	7681.3	1898	2391.23	5030	50571	25038.4	35696.9	83823.8	72113.5	80768.1	1488.74	1177.27	1929.99	1021.47	968.325	929.213	1120.6	978.783	1016.84	857.858	1633.54	762.876	1063.79	1699.31	1632.6	5532.56	10256.7	7513.81	84429	113907	117230	72741.2
Taxifolin O-glucoside	6265.24	5940.69	5724.73	3888.77	5240.82	4602.76	4324.8	4515.8	4153.38	4569.76	4391.62	3930.21	5935.42	5496.44	4852.07	8500.87	10635.6	8859.24	4530.07	4185.77	6942.43	3372.13	3743.33	3627.24	1347	2394.87	2454.91	9357.76	8634.53	5387.66	5454.09	5893.11	5805.69	4974.02	5153.96	2944.81	3178.63	2937.32	2765.81	3689.79	3879.42	5000.54	2394.94	1827.53	6887.85	5787.53	6065.08	6054.89	6590.21
Terephthalic acid	20033.7	20797.3	19541.4	11853.6	16574.4	16543.1	13618.8	13317.6	14172.7	19350.5	18751.6	16369.8	24046.1	27138.2	24369.6	20524.3	15596.6	16210	37214.3	31402.9	20208.3	32566	14665.3	14471.4	17612.3	17250.9	16395.3	23096.6	22213	24858.5	20428.7	15229.8	16035.6	11046.7	12777.1	14705.4	13588.5	17791.4	14431.2	27114.4	20548.9	18884.6	19816.9	21673.4	18480.6	34049.6	36463	33271.2	20534.5
Threonic acid	579147	426112	687539	26182357	37764918	81187.2	69750699	67230427	1199729	35909041	1218735	174563142	4321114	9564088	40058529	405936	81187.2	607716	3518631	663689	831917	22918754	17180637	81187.2	12215944	81187.2	23821093	16393278	1123099	13079355	9474979	7421180	81187.2	20262066	41844330	20163943	81187.2	35425441	42374611	1402997	81187.2	81187.2	1206574	32936049	27866466	32904350	21953650	34138065	5366830
threonine	16729.2	16729.2	16729.2	5266907	9853997	16729.2	55666492	62898423	16729.2	50084335	16729.2	165172213	64644074	131275042	1735352	16729.2	36070770	16729.2	16729.2	16729.2	16729.2	43688112	43396520	38278878	32167095	61417932	34506650	16730635	16729.2	10087551	31573838	43916490	16729.2	21756269	49712170	64973907	13882373	16729.2	1149218	22701103	25296754	109641783	16729.2	16729.2	81297665	86986644	9155321	95181322	25774856
Tianshic acid	53099.8	49842.2	46694.1	69582.4	74890.7	76711.3	96731.9	108694	98610.1	35443.6	31599.3	28549.1	57664.9	55369.8	45093.6	34772.8	52551.4	39001	31964	23651.5	45040.9	53678.2	96999.4	111202	46391.8	40520.4	41246.3	45904.3	45522.1	54500.8	37765.4	57945	61452.9	199771	202601	228339	50138.4	54902.7	51271	75568	76603.3	81883.3	37092.7	32726.1	29122.7	133414	136803	142465	36377.3
Tomatidine	2.26288e+07	2.8517e+07	2.83339e+07	1.86813e+07	2.39748e+07	4.18535e+07	4.16299e+07	1.9708e+07	4.22883e+07	3.52148e+07	3.54572e+07	1.59472e+07	16101723	3.25805e+07	3.35975e+07	2.74086e+07	3.09226e+07	2.74829e+07	3.21182e+07	1.31696e+07	2.97899e+07	1.30648e+07	1.48309e+07	1.6239e+07	4.37174e+06	3.87902e+06	3.99473e+06	2.44081e+07	2.65225e+07	2.24794e+07	4.24683e+07	2.2135e+07	2.02219e+07	1.73877e+07	1.91347e+07	1.96727e+07	3.58285e+07	3.49698e+07	1.89081e+07	1.51385e+07	3.69248e+07	1.37795e+07	2.64031e+07	2.39714e+07	2.61595e+07	8.00998e+06	7.84206e+06	7.47338e+06	1.28433e+07
Tomatidine+3hexoase	1.39021e+06	1.5187e+06	1.48044e+06	1.71297e+06	1.87423e+06	2.07687e+06	2.18066e+06	1.52307e+06	1.96802e+06	2.04308e+06	2.551e+06	1.57817e+06	1.403e+06	1.04599e+06	707033	511016	428324	1.26643e+06	3.36282e+06	3.0451e+06	2.41694e+06	1.23811e+06	1.81327e+06	1.95198e+06	1.15982e+06	998693	1.27613e+06	3.48041e+06	3.69712e+06	3.64067e+06	2.96752e+06	2.40296e+06	3.23894e+06	4.27091e+06	3.96247e+06	4.32074e+06	3.85043e+06	3.33567e+06	4.00907e+06	1.33863e+06	1.43903e+06	1.10306e+06	1.46419e+06	1.49084e+06	947440	1.31647e+06	1.03946e+06	1.09797e+06	561337
Tomatidine+4xhexose	2.60157e+06	2.63738e+06	134270	2.15376e+06	2.2489e+06	2.13438e+06	1.79292e+06	1.82133e+06	1.94653e+06	2.31533e+06	2.05585e+06	2.11985e+06	2.30586e+06	2.33677e+06	2.08544e+06	1.53072e+06	1.80408e+06	1.58815e+06	2.30499e+06	2.16355e+06	1.84497e+06	3819.63	369990	2778.19	90106.1	68600.9	87310.8	2.41949e+06	72985.5	2.66517e+06	2.10532e+06	2.10059e+06	2.06748e+06	1.81514e+06	1.85486e+06	2.08956e+06	2.0545e+06	1.84254e+06	1.88591e+06	2.41681e+06	2.34999e+06	2.20266e+06	1.1076e+06	1.0674e+06	986825	134748	3029.85	121991	253930
trans-Resveratrol	1977.57	918.411	725.508	312.038	312.142	268.46	250.652	141.517	440.356	1271.6	1690.61	1286.83	16720.5	17317.1	12420.2	40624	48830.6	35779.9	26422.1	26062.1	32208.8	41013.3	38475.9	35569.7	28539	26829.7	28568.8	418.19	518.014	348.931	239.872	342.063	254.902	244.463	241.86	220.757	860.883	1587.68	1476.41	21367.4	33940.8	21278.1	37334	35908	32139.1	21033.9	22192.9	24160.8	21353.7
Trehalose	440733	442772	465529	389792	453030	392626	380692	370391	362361	434509	421700	428496	456771	504225	486183	468019	443589	485795	266285	431088	338691	448972	528205	627817	410631	354175	369635	572794	530951	467482	419781	340808	390288	261401	252742	278529	365642	384035	388869	373596	421917	408444	264922	280651	289227	407626	341268	367913	297788
Tricetin	1.03204e+06	965126	992201	996829	1.25549e+06	961058	819814	852969	843108	984204	957701	964040	1.44836e+06	1.4189e+06	1.32899e+06	1.5659e+06	1.64687e+06	1.60143e+06	1.55677e+06	1.48422e+06	1.33948e+06	1.53579e+06	1.51672e+06	1.4696e+06	1.41595e+06	1.31114e+06	1.37731e+06	943190	933886	974214	1.11783e+06	1.16444e+06	916277	745738	765218	820614	892745	862643	919663	947906	1.03972e+06	953983	1.45084e+06	1.36439e+06	1.28794e+06	1.54736e+06	1.44978e+06	1.47881e+06	1.68367e+06
Trigalacturonic acid	2115.28	1618.98	1407.91	2670.8	6682.03	1962.79	1948.26	319.458	8515.7	448.161	3201.24	18.0175	7158.86	6828.48	97.4127	16032.2	8455.87	7712.09	9179.65	7568.14	4317.14	1403.77	3101.21	8371.79	3179.6	4659.62	858.202	1069.29	3575.42	1471.01	2969.18	752.906	8093.65	3161.31	2302.61	355.312	2040.39	10410.2	4247.11	4721.86	11656.5	171.328	521.341	3398.7	9393.58	3235.01	1786.05	4490.83	5123.03
Trigonelline	33237323	6075199	34333316	46224344	44110601	51577358	45298817	23782472	7809033	25417593	3583526	19031146	29452459	24721211	27664170	13463031	19669435	4070228	22461363	20305328	10028595	27972052	19514903	13577897	28335053	20185222	15383173	17605132	6087893	10337960	17742639	12858872	10856036	21371527	12999434	11007808	17168065	22391555	6825124	19991505	14352375	17499393	10864377	3651796	9844683	16393172	26940970	15953936	15840058
Tryptamine	4094.72	2926.78	4096.56	6908.81	4162.41	3297.3	71.6776	2554.74	1121.84	870.74	1397.39	956.985	2218.57	7800.72	5826.46	1269.81	1528.76	2904.26	1687.43	2393.03	2161.87	3231	3160.28	2709.85	5286.07	3221.56	4383.71	2253.24	1543.8	2752.47	6057.34	1011.87	2951.81	509.122	408.857	1830.05	422.99	1159.82	5322.87	2189.92	846.512	413.304	3372.7	2655.19	5457.21	71.6776	1335.98	2939.87	2549.86
Turanose	4932218	13494765	11175286	58622624	24202881	24685438	87482084	38988256	1744379	31838667	9045047	69712294	13191000	12260567	19338830	8495516	13648887	4828590	11963513	11635621	11498063	25638696	27067915	141475798	38949551	29395067	68110136	36688135	30119548	41927366	48654667	17180234	20868983	4319129	51057489	5612014	20507106	30726978	46125353	41430639	34635758	30070405	34734018	5542020	30521245	127807946	69542784	75269116	28127003
Tyrosine	48080545	4861048	35338245	103460794	16646610	32917842	28542856	31124267	12880452	11805009	11977579	23675101	54729732	36804038	20111069	24922238	9704104	6676537117	24282	13788638444	31725224	49971536	49626428833	74559235	257030151	55823436984	45921675	141347987	3006541	60130037	185142823	27224791359	64090758	142128746	77636323	68239522	127527468	41235701	77102732	15490572390	9503878707	37001827400	15872206	76797037	6255823	80865419	59869566	83394111	73995763916
UDP hexose isomer	245042	239053	256033	229553	246897	226392	291422	299170	286328	263070	255798	251946	204015	235499	227360	267678	358822	268086	194196	265370	257981	249090	251580	275610	259991	244581	221128	305162	287517	261445	247825	204874	218128	384512	362680	359684	257644	252681	310212	218661	224905	212403	222768	213564	194539	252607	247224	269423	258717
UDP hexose isomer 2	61886.6	60141.6	48883.5	110668	93828	115733	141447	117155	121840	72105.3	118782	109565	142699	139288	172803	197302	146923	161331	213373	126700	193083	245624	148441	299273	173914	209935	158833	71585.6	48176.9	54050.4	109983	77857.6	93094.8	183078	139620	168361	175291	101334	262768	194308	120312	158370	139985	263108	147105	311721	305701	318860	301781
UDP-glucose	245041	239052	256036	229707	246896	226390	291409	299153	286328	263070	255849	251944	204015	235498	229761	267684	358625	268088	194285	265423	257978	249084	252761	275610	259990	244568	220625	536070	465531	305159	287079	261443	247823	282090	264212	384482	301383	279866	257644	252680	310186	218714	316051	320444	225353	242789	244071	252603	245652
Undecane	2390425	1275021	2098708	2214633	1783010	2450233	676365	1476601	329737	2677559	373724	592309	2323278	2193272	1467856	10156525	15432337	10440413	8564658	2931964	15782156	15007989	18311359	4087266	23073.2	17500688	1157709	4870773	9899609	1715466	1954182	2666769	5137500	3538263	5128070	15679394	3132112	10735181	3139241	2187252	5097652	1940673	2194631	3157953	350178	1465418	1284855	8207897	5674009
Undecane, 2,8-dimethyl-	3631457	381336	28931152	8818487	9515317	437824	18996.8	4001374	18996.8	8682722	1326829	1686393	28218848	26337773	3422180	11280378	178489	4404455	240195	2817616	5506088	11331270	18981077	11080745	7667446	14131978	9288704	5286483	6557815	2987652	5241296	5215122	6063340	5279018	3477833	13155798	4921961	5425319	2920738	4055882	5994332	4799066	2957079	3486407	18996.8	1970475	18996.8	3931089	5054638
Urea	6149.2	5244.92	5666.76	3548.78	4125.08	4626.27	5001.13	3107.12	2193.89	3363.63	4179.98	5773.75	1814.96	4333.51	2654.1	3504.7	8679.16	1099.79	1077.91	1034.4	1801.81	15134.7	2244.57	1649.13	22777.6	21889.3	18124.9	5668.82	7629.37	7226.26	4912.18	3058.22	3645.57	5180.47	2506.68	2049.8	3086.23	3303.91	2635.54	2319.14	2509.95	3124.19	2473.65	943.175	1412.46	17457.3	22144.3	22079.7	9667.37
uridine	19224924	110776	110776	110776	110776	16073623	48713377	136254497	16484661	98748248	5198821	2323957	62717305	110776	1144839	15066335	302547773	23348248	65003697	17161062	20874978	131852674	170053703	54445730	37140248	128732962	21913483	27576154	22884129	24298350	21283337	4861802	16821174	25730419	101350783	110776	110776	3725924	27871058	36212886	110776	59236877	110776	3770759	110776	213055462	816677	7115870	110776
Vanillic acid	27411.3	28055.2	28718.6	20363.4	17329.1	24981.3	32951.8	30859	32249.9	64961.9	55267.7	55023.8	73382	67250	67558.7	63912.3	85465.2	65579.3	53481	56413.7	94469.4	76425.5	63134.3	67744.1	67004.8	60484.3	62642.1	37275.3	37244.4	36559	19397.6	21408.5	36206.7	36938.2	36107.6	39581.8	50619.3	55061.4	46903.1	77294.3	81454.6	81356.6	34292	32389.2	32249.2	85537.8	86305.1	86619.3	32184.3
Verbascoside	1501.47	1116.74	4298.32	4660.8	215.445	7437.54	1532.86	5422.4	5122.13	8111.37	362.233	7096.46	380.638	11430.5	9730.94	474.776	2803.57	6195.51	3395.04	213.743	455.245	11628	7450.81	8507.69	719.179	8771.32	9757.26	244.846	2888.46	1998.26	7366.19	4996.49	5502.38	5859.66	6305.64	195.532	6451.4	8029.84	8403.28	6310.36	1454.68	432.864	6718.11	367.07	425.638	12128.4	14912.7	14615.2	202.445
Viscumamide	4028.59	2711.64	2907.23	3709.31	2643.74	5069	2031.09	2526.42	2606.42	4432.3	3735.43	3211.21	2544.39	3524.32	3405.37	3744.26	5436.79	4093.67	3432.51	2188.87	2860.86	4007.59	3794.73	2770.6	6327.73	5517.33	7938.27	2639.86	4253.33	4281.98	3557.11	4471.95	3453.71	2713.79	1563	3909.39	1866.46	2066.08	3599.18	3242.69	4042.24	4223.56	3346.73	2620.34	4202.75	3962.42	4651.89	5655.73	5554.7
Xanthosine	5618.02	5042.8	5070.61	3856.24	3970.51	4496.99	4413.48	4714.96	4251.76	18480.1	14093.7	15455.9	20902.8	22853.7	18965.1	35976.3	63506.3	37427.1	26316	27054.2	33269.8	56256.8	46968.4	51884	46651.4	39483.5	49084.5	5447.67	4971.97	5972.63	3631.84	3741.78	4088.12	4799.79	4441.02	5653	7759.71	10143.6	7513.65	24247	23992.8	24170.2	19205.9	21764.4	17845	65931.7	65320.5	67167.4	38900.6
Xylitol	661342	398526	665979	1433124	1282122	982567	1283526	1290694	590706	1217624	322273	1697987	1125536	1041407	1453243	598344	997983	864593	1333613	1023692	1490676	1662633	1393598	2599612	1012544	1034516	1721166	1422340	1249775	1929621	1349783	1824259	2484580	1301086	1865953	1720652	1308947	2916747	1945274	1523373	2318662	2299861	1172566	2744599	2164256	4377115	4583352	4716382	2626259
Xylose	113523136	63913797	120966795	168474799	142081157	104824600	143536517	124691561	74980541	111561905	42871920	155040988	118396958	102809515	109509669	69719659	103048379	78435768	88723098	74010346	87537172	174830200	137992293	192236517	105581378	90480495	133868442	107324994	106187144	129842012	77310876	74776141	93308195	100200199	107484949	106611046	141585713	188958528	133734693	190756585	261514340	212081923	162644761	185135716	205915549	402547622	465194702	397580251	312545344
Lutin	1130000	912000	960000	844000	707000	681000	714000	548000	618000	567000	437000	519000	240000	431000	439000	449000	474000	476000	408000	418000	354000	232000	225000	308000	228000	218000	206000	1120000	834000	920000	725000	576000	625000	517000	559000	521000	550000	578000	267000	402000	371000	408000	274000	253000	275000	152000	170000	161000	72000
Zeaxanthin (ug/ml)	66600	55800	61100	51700	47200	45700	44900	35600	39000	40000	28800	33600	19600	35300	34100	31700	33000	32700	24400	27100	23200	21700	26300	25200	9720	15600	14300	63600	47000	54500	42900	34300	35000	30400	31800	29600	34200	38700	17100	24000	23500	25800	20300	17800	17900	10900	9720	7100	3090
a-carotene (ug/ml)	82600	79700	102000	64000	55400	60200	60000	44700	58900	30800	24200	28700	30600	47600	40700	54800	58200	50500	78900	80200	62400	80900	88000	85600	48800	47500	27100	92000	72500	69200	60200	49400	53300	54300	54000	51200	26800	33300	15900	36000	36500	41500	45500	41200	52300	52500	73100	68900	32100
b-carotene (ug/ml)	403000	413000	475000	362000	365000	377000	306000	306000	305000	255000	229000	184000	198000	278000	261000	503000	482000	538000	668000	678000	592000	1070000	1140000	1250000	227000	820000	803000	429000	419000	363000	281000	273000	267000	245000	246000	250000	198000	187000	90600	342000	319000	375000	618000	567000	632000	900000	894000	880000	719000
[truncated: 32 more columns]
