# Supplementary material for: Light regulates tomato fruit metabolome via SlDML2‐mediated global DNA demethylation
Source: J Integr Plant Biol. 2025 Oct 23;68(2):383–405. doi: 10.1111/jipb.70066 (PMC12863027; doi:10.1111/jipb.70066)
Supplement: Supplementary file 3 — Table S2. Quality of transcriptome data [file JIPB-68-383-s005.xlsx]

## Sheet: Sheet1
Sample	Raw reads	Clean reads	Raw Base (G)	Clean base (G)	Effective rate (%)	Q20 (%)	Q30 (%)	GC (%)
W20-1	25754766	25063650	7.73	7.52	97.32	98.38	94.8	42.46
W20-2	21367582	20741757	6.41	6.22	97.07	98.19	94.33	42.47
W20-3	23921518	23022432	7.18	6.91	96.24	98.22	94.42	42.65
R20-1	22595686	21824322	6.78	6.55	96.59	98.11	94.09	42.42
R20-2	23777259	23265584	7.13	6.98	97.85	98.03	93.87	42.42
R20-3	22552309	21965560	6.77	6.59	97.4	98.39	94.78	42.33
B20-1	22478509	21379660	6.74	6.41	95.11	97.74	93.44	42.51
B20-2	22674790	21468778	6.8	6.44	94.68	97.97	93.98	42.47
B20-3	22110935	21070974	6.63	6.32	95.3	97.75	93.43	42.44
W30-1	22250270	21559445	6.68	6.47	96.9	98.4	94.8	42.39
W30-2	21308981	20777841	6.39	6.23	97.51	98.28	94.54	42.47
W30-3	21832953	21147042	6.55	6.34	96.86	98.31	94.64	42.45
R30-1	22236155	21334534	6.67	6.4	95.95	98.44	94.86	41.65
R30-2	20374146	19579523	6.11	5.87	96.1	98.22	94.33	42.08
R30-3	21647032	20760510	6.49	6.23	95.9	98.15	94.22	41.86
B30-1	22145649	21345850	6.64	6.4	96.39	97.8	93.56	42.31
B30-2	21275968	20420217	6.38	6.13	95.98	98.11	94.2	41.95
B30-3	21943923	20916217	6.58	6.27	95.32	97.13	91.94	41.99
W40-1	22121835	21449761	7.18	6.95	96.83	98.26	94.44	42.3
W40-2	24527025	23522485	6.64	6.43	96.96	98.23	94.37	42.31
W40-3	21911109	21193893	7.36	7.06	95.9	98.41	94.82	42.56
R40-1	21020861	20516680	6.31	6.16	97.6	98.14	94.13	42.4
R40-2	22415712	21829662	6.72	6.55	97.39	98.34	94.63	42.33
R40-3	22571047	21941608	6.77	6.58	97.21	98.12	94.13	42.12
B40-1	24220166	23108610	7.27	6.93	95.41	98.28	94.63	42.41
B40-2	21333682	20302539	6.4	6.09	95.17	97.91	93.84	42.42
B40-3	21761611	20873662	6.53	6.26	95.92	97.98	93.92	42.4
W43-1	21911109	21193893	6.57	6.36	96.73	98.21	94.33	42.39
W43-2	24622958	23774734	7.39	7.13	96.56	98.3	94.52	42.5
W43-3	23543912	22786893	7.06	6.84	96.78	98.17	94.25	42.53
R43-1	21353425	20720436	6.41	6.22	97.04	98.28	94.47	42.43
R43-2	21157446	20593145	6.35	6.18	97.33	98.38	94.73	42.33
R43-3	21334245	20855930	6.4	6.26	97.76	98.06	93.93	42.37
B43-1	21424344	20493138	6.43	6.15	95.65	97.99	94	42.45
B43-2	22637010	21735087	6.79	6.52	96.02	98.16	94.41	42.14
B43-3	20880903	20145597	6.26	6.04	96.48	98.37	94.75	42
W45-1	20444692	19750087	6.13	5.93	96.6	98.33	94.64	42.42
W45-2	21813227	21063423	6.54	6.32	96.56	98.17	94.25	42.4
W45-3	23120318	22354301	6.94	6.71	96.69	98.22	94.36	42.43
R45-1	23230376	22346636	6.97	6.7	96.2	98.24	94.4	41.74
R45-2	20991467	20081825	6.3	6.02	95.67	98.22	94.34	41.64
R45-3	20299626	19502749	6.09	5.85	96.07	98.29	94.5	41.64
B45-1	21905869	21302738	6.57	6.39	97.25	98.25	94.38	41.94
B45-2	21470280	20944001	6.44	6.28	97.55	98.19	94.3	42.81
B45-3	21339648	20941297	6.4	6.28	98.13	98.27	94.47	43.04
W47-1	21022195	20355196	6.31	6.11	96.83	98.28	94.52	42.45
W47-2	27260217	26317667	8.18	7.9	96.54	98.31	94.56	42.5
W47-3	21694528	20964205	6.51	6.29	96.63	98.34	94.65	42.43
R47-1	20375839	19789388	6.11	5.94	97.12	98.17	94.27	41.34
R47-2	24131841	23332707	7.24	7	96.69	98.13	94.19	40.91
R47-3	23169335	22609811	6.95	6.78	97.59	98.14	94.2	41.79
B47-1	22385523	21851810	6.72	6.56	97.62	98.12	94.15	42.91
B47-2	20145476	19548376	6.04	5.86	97.04	98.35	94.7	42.21
B47-3	20368447	19905360	6.11	5.97	97.73	98.14	94.12	42.2
W49-1	23255185	22764266	6.98	6.83	97.89	98.13	94.09	42.2
W49-2	24386877	23948549	7.32	7.18	98.2	98.09	94	42.11
W49-3	23880568	23446070	7.16	7.03	98.18	98.28	94.45	42.33
R49-1	21175397	20581226	6.35	6.17	97.19	98.37	94.7	41.93
R49-2	21998724	21390751	6.6	6.42	97.24	98.29	94.53	42.02
R49-3	20213751	19617816	6.06	5.89	97.05	98.2	94.31	41.94
B49-1	23057130	22150809	6.92	6.65	96.07	98.17	94.2	41.93
B49-2	22192752	21609536	6.66	6.48	97.37	98.09	93.98	42.23
B49-3	21255067	20328711	6.38	6.1	95.64	98.31	94.57	41.67
W52-1	21175883	20770793	6.35	6.23	98.09	98.27	94.39	42.14
W52-2	22577012	22124686	6.77	6.64	98	98.25	94.37	42.02
W52-3	20310491	19766355	6.09	5.93	97.32	98.21	94.27	41.95
R52-1	22439120	21821762	6.73	6.55	97.25	98.24	94.46	41.97
R52-2	23388585	22783137	7.02	6.83	97.41	98.2	94.34	42.03
R52-3	23659456	23108669	7.1	6.93	97.67	98.19	94.28	42.12
B52-1	21710018	20427969	6.51	6.13	94.09	98.1	94.08	41.77
B52-2	22023757	20840041	6.61	6.25	94.63	98.09	93.97	41.56
B52-3	21908432	20574891	6.57	6.17	93.91	98.22	94.36	41.92
W55-1	21914118	21307235	6.57	6.39	97.23	98.07	93.97	41.09
W55-2	22170093	21580447	6.65	6.47	97.34	98.06	94.01	41.3
W55-3	22395180	21482831	6.72	6.44	95.93	98.22	94.4	41.26
R55-1	22574524	21760013	6.77	6.53	96.39	97.62	93.29	40.7
R55-2	22328276	21404329	6.7	6.42	95.86	97.84	93.82	40.55
R55-3	20323630	19792577	6.1	5.94	97.39	97.97	94.07	41.38
B55-1	20086619	19225075	6.03	5.77	95.71	98.16	94.33	41.44
B55-2	23561267	22288547	7.07	6.69	94.6	98.11	94.22	41.22
B55-3	21754230	20558451	6.53	6.17	94.5	98.02	94.01	41.56
W60-1	21255487	20637989	6.38	6.19	97.09	97.81	93.64	40.56
W60-2	23097413	22555367	6.93	6.77	97.65	97.98	93.99	41.67
W60-3	21284823	20397001	6.39	6.12	95.83	98.07	94.21	40.78
R60-1	26262247	25207780	7.88	7.56	95.98	98.06	94.04	40.75
R60-2	22604173	21822698	6.78	6.55	96.54	98.08	94.12	41.62
R60-3	20777313	20322262	6.23	6.1	97.81	98.09	94.22	42.01
B60-1	20605017	20178243	6.18	6.05	97.93	98.07	94.04	42.06
B60-2	21054606	20555907	6.32	6.17	97.63	98.06	94	41.94
B60-3	21462444	20786613	6.44	6.24	96.85	98.16	94.31	41.78
