# Supplementary material for: Light regulates tomato fruit metabolome via SlDML2‐mediated global DNA demethylation
Source: J Integr Plant Biol. 2025 Oct 23;68(2):383–405. doi: 10.1111/jipb.70066 (PMC12863027; doi:10.1111/jipb.70066)
Supplement: Supplementary file 4 — Table S3. Summary of transcriptome profiling for tomato fruits [file JIPB-68-383-s001.xlsx]

## Sheet: Sheet1
Gene ID	B10_1	B10_2	B10_3	B20_1	B20_2	B20_3	B30_1	B30_2	B30_3	B35_1	B35_2	B35_3	B40_1	B40_2	B40_3	B44_1	B44_2	B44_3	B47_1	B47_2	B47_3	B50_1	B50_2	B50_3	B55_1	B55_2	B55_3	R10_1	R10_2	R10_3	R20_1	R20_2	R20_3	R30_1	R30_2	R30_3	R35_1	R35_2	R35_3	R40_1	R40_2	R40_3	R44_1	R44_2	R44_3	R47_1	R47_2	R47_3	R50_1
Solyc00g500001.1.1	0.184805	0	0	0	0	0	0	0	0	0	0	0	0	0	0	0	0	0	0	0	0	0	0	0	0	0.227026	0	0	0	0	0	0	0	0	0	0	0	0	0	0	0	0	0	0	0	0	0	0	0.227513
Solyc00g500002.1.1	0	0	0	0	0	0	0	0	0	0	0	0	0	0	0	0	0	0	0	0	0	0	0	0	0	0	0	0	0	0	0	0	0	0	0	0	0	0	0	0	0	0	0	0	0	0	0	0	0
Solyc00g500003.1.1	0.00356668	0.00194062	0.00399444	0	0.00184787	0.00546991	0	0.00401283	0.0020145	0.00192454	0.00180618	0	0.00392734	0.00782658	0.0120127	0	0.00203062	0.00191873	0.00408382	0.0062854	0.00607172	0.00589566	0	0.00186029	0	0	0.0044402	0.0182473	0.00740418	0.00363416	0.00355564	0.00170024	0.00182181	0	0	0	0	0	0.00557613	0.00414251	0.0037048	0.0043452	0	0.00193177	0	0.0057715	0	0.0112185	0
Solyc00g500004.1.1	0	0	0	0	0	0	0	0	0	0	0	0	0	0	0	0	0	0	0	0	0	0	0	0	0	0	0	0	0	0	0	0	0	0	0	0	0	0	0	0	0	0	0	0	0	0	0	0	0
Solyc00g500005.1.1	0	0	0	0	0	0	0	0	0	0	0	0	0	0	0	0	0	0	0	0	0	0	0	0	0	0	0	0	0	0	0	0	0	0	0	0	0	0	0	0	0	0	0	0	0	0	0	0	0
Solyc00g500006.1.1	0	0	0	0	0	0	0	0	0	0	0	0	0	0	0	0	0	0	0	0	0	0	0	0	0	0	0	0	0	0	0	0	0	0	0	0	0	0	0	0	0	0	0	0	0	0	0	0	0
Solyc00g500007.1.1	0	0	0	0	0	0	0	0	0	0	0	0	0	0	0	0	0	0	0	0	0	0	0	0	0	0	0	0	0	0	0	0	0	0	0	0	0	0	0	0	0	0	0	0	0	0	0	0	0
Solyc00g500008.1.1	0	0	0	0	0	0	0	0	0	0	0	0	0	0	0	0	0	0	0	0	0	0	0	0	0	0	0	0	0	0	0	0	0	0	0	0	0	0	0	0	0	0	0	0	0	0	0	0	0
Solyc00g500009.1.1	0	0	0	0	0	0	0	0	0	0	0	0	0	0	0	0	0	0	0	0	0	0	0	0	0	0	0	0	0	0	0	0	0	0	0	0	0	0	0	0	0	0	0	0	0	0	0	0	0
Solyc00g500010.1.1	0	0	0	0	0	0	0	0	0	0	0	0	0	0	0	0	0	0	0	0	0	0	0	0	0	0	0	0	0	0	0	0	0	0	0	0	0	0	0	0	0	0	0	0	0	0	0	0	0
Solyc00g500011.1.1	0	0	0	0	0	0	0	0	0	0	0	0	0	0	0	0	0	0	0	0	0	0	0	0	0	0	0	0	0	0	0	0	0	0	0	0	0	0	0	0	0	0	0	0	0	0	0	0	0
Solyc00g500012.1.1	0	0	0	0	0	0	0	0	0	0	0	0	0	0	0	0	0	0	0	0.0117691	0	0	0	0	0	0	0	0	0	0	0	0	0	0	0	0	0	0	0	0	0	0	0	0	0	0	0	0	0
Solyc00g500013.1.1	0	0	0	0	0	0	0	0	0	0	0	0	0	0	0	0	0	0	0	0	0	0	0	0	0	0	0	0	0	0	0	0	0	0	0	0	0	0	0	0	0	0	0	0	0	0	0	0	0
Solyc00g500014.1.1	0	0	0	0	0	0	0	0	0	0	0	0	0	0	0	0	0	0	0	0	0	0	0	0	0	0	0	0	0	0	0	0	0	0	0	0	0	0	0	0	0	0	0	0	0	0	0	0	0
Solyc00g500015.1.1	0	0	0	0	0	0	0	0	0	0	0	0	0	0	0	0	0	0	0	0	0	0	0.00691366	0	0	0	0	0	0	0	0	0	0	0	0	0	0	0	0	0	0	0	0	0	0	0	0	0	0
Solyc00g500016.1.1	0	0	0	0	0	0	0	0	0	0	0	0	0	0	0	0	0	0	0	0	0	0	0	0	0	0	0	0	0	0	0	0	0	0	0	0	0	0	0	0	0	0	0	0	0	0	0	0	0
Solyc00g500017.1.1	0	0	0	0	0	0	0	0	0	0	0	0	0	0	0	0	0	0	0	0	0	0	0	0	0	0	0	0	0	0	0	0	0	0	0	0	0	0	0	0	0	0	0	0	0	0	0	0	0
Solyc00g500018.1.1	0	0	0	0	0	0	0	0	0	0	0	0	0	0	0	0	0	0	0	0	0	0	0	0	0	0	0	0	0	0	0	0	0	0	0	0	0	0	0	0	0	0	0	0	0	0	0	0	0
Solyc00g014290.1.1	0	0	0	0	0	0	0	0	0	0	0	0	0	0	0	0	0	0	0	0	0	0	0	0	0	0	0	0	0	0	0	0	0	0	0	0	0	0	0	0	0	0	0	0	0	0	0	0	0
Solyc00g005280.1.1	0	0	0	0	0	0	0	0	0	0	0	0	0	0	0	0	0	0	0	0	0	0	0	0	0	0	0	0	0	0	0	0	0	0	0	0	0	0	0	0	0	0	0	0	0	0	0	0	0
Solyc00g500019.1.1	0	0	0	0	0	0	0	0	0	0	0	0	0	0	0	0	0	0	0	0	0	0	0	0	0	0	0	0	0	0	0	0	0	0	0	0	0	0	0	0	0	0	0	0	0	0	0	0	0
Solyc00g500020.1.1	0	0	0	0	0	0	0	0	0	0	0	0	0.0740269	0	0	0	0	0.144665	0	0	0	0	0	0	0	0	0	0	0	0	0	0	0	0	0	0	0	0	0	0	0	0	0	0	0	0	0	0	0
Solyc00g500021.1.1	0	0	0	0	0	0	0	0	0	0	0	0	0	0.362421	0	0	0	0	0	0	0	0	0	0	0	0	0	0	0	0	0	0	0	0	0	0	0	0	0	0	0	0	0	0	0	0	0	0.346325	0
Solyc00g500022.1.1	0	0	0	0	0	0	0	0	0	0	0	0	0	0	0.348869	0	0.353835	0	0	0	0	0	0	0	0	0	0	0.158979	0	0	0	0	0	0	0	0	0	0	0	0	0	0	0	0	0	0	0	0	0
Solyc00g180440.1.1	0	0	0	0	0	0	0	0	0	0	0	0	0	0.547946	0	0	0	0	0	0	0	0	0	0	0	0	0	0	0	0	0	0	0	0	0	0	0	0	0	0	0	0	0	0	0	0	0	0	0
Solyc00g500023.1.1	0	0	0	0	0	0	0	0	0	0	0.104607	0	0	0.169982	0	0	0	0	0	0	0.0586086	0	0.0501091	0	0	0	0.06429	0	0	0	0	0	0	0	0	0.117854	0	0	0	0	0	0	0	0	0	0.111421	0	0	0
Solyc00g500024.1.1	0	0	0	0	0	0	0	0	0	0	0	0	0	0	0.092529	0	0	0	0	0	0	0	0	0	0	0	0	0	0	0	0	0	0	0	0	0	0	0	0	0	0	0	0	0	0	0	0	0	0
Solyc00g500025.1.1	0	0	0	0	0	0	0	0	0	0	0	0	0	0	0.093139	0	0.0944648	0	0	0	0	0	0	0	0	0.20383	0	0	0	0	0	0	0	0	0	0	0	0	0	0	0	0	0	0	0	0	0	0	0
Solyc00g500026.1.1	0	0	0	0	0	0	0	0	0	0	0	0	0	0	0	0	0	0	0	0	0	0	0	0	0	0	0	0	0	0	0	0	0	0	0	0	0	0	0	0	0	0	0	0	0	0	0	0	0
Solyc00g500027.1.1	0	0	0	0	0	0	0	0	0	0	0	0	0	0	0	0	0	0	0	0	0	0	0	0	0	0	0	0	0	0	0	0	0	0	0	0	0	0	0	0	0	0	0	0	0	0	0	0	0
Solyc00g500028.1.1	0	0	0	0	0	0	0	0	0	0	0	0	0	0	0	0	0	0	0	0	0	0	0	0	0	0	0	0	0	0	0	0	0	0	0	0	0	0	0	0	0	0	0	0	0	0	0	0	0
Solyc00g500029.1.1	0	0	0	0	0	0	0	0	0	0	0	0	0.289913	0	0	0	0	0.283278	0	0	0	0	0	0	0	0	0	0	0	0	0	0	0	0	0	0	0	0	0	0	0	0	0.299742	0	0	0	0	0	0
Solyc00g500030.1.1	0	0	0	0	0	0	0	0	0	0	0	0	0	0	0	0	0	0	0	0	0	0	0	0	0	0	0	0	0	0	0	0	0	0	0	0	0	0	0	0	0	0	0	0	0	0	0	0	0
Solyc00g500031.1.1	0	0	0	0	0	0	0	0	0	0	0	0	0	0.14674	0	0	0	0	0	0	0	0	0	0	0	0	0	0	0	0	0	0	0	0	0	0	0	0	0	0	0	0	0	0	0	0	0	0	0
Solyc00g500032.1.1	0	0	0	0	0	0	0	0	0	0	0	0	0	0	0	0	0	0	0	0	0	0	0	0	0	0	0	0	0	0	0	0	0	0	0	0	0	0	0	0	0	0	0	0	0	0	0	0	0
Solyc00g500033.1.1	0	0	0	0	0	0	0	0	0	0.0511937	0	0	0	0	0	0	0	0	0.0543157	0	0	0	0	0	0	0	0	0	0	0	0	0	0	0	0	0	0	0	0	0	0	0	0	0	0	0	0	0	0
Solyc00g500034.1.1	0	0	0	0	0	0	0	0	0	0	0	0	0	0	0	0	0	0	0	0	0	0	0	0	0	0	0	0	0	0	0	0	0	0	0	0	0	0	0	0	0	0	0	0	0	0	0	0	0
Solyc00g500035.1.1	0	0	0	0	0	0	0	0	0	0	0	0	0	0	0	0	0	0	0	0	0	0	0	0	0	0	0	0	0	0	0	0	0	0	0	0	0	0	0	0	0	0	0	0	0	0	0	0	0
Solyc00g500036.1.1	0	0	0	0	0	0	0	0	0	0	0	0	0	0	0	0	0	0	0	0	0	0	0	0	0	0.384589	0	0	0	0	0	0	0	0	0	0	0	0	0	0	0	0	0	0	0	0	0	0	0
Solyc00g500037.1.1	0	0	0	0	0	0	0	0	0	0	0	0	0	0.0403927	0	0	0.0419199	0	0	0	0	0	0	0	0	0	0	0	0	0	0	0	0	0	0	0	0	0	0	0	0.0191203	0	0.0209561	0	0	0.0198577	0	0	0
Solyc00g500038.1.1	0	0	0	0	0	0	0	0.110448	0	0	0	0	0	0	0	0	0	0	0	0	0	0	0	0	0	0	0	0	0	0	0	0	0	0	0	0	0	0	0	0	0	0	0	0	0	0	0	0	0
Solyc00g500039.1.1	0	0	0.0993277	0	0	0	0	0	0	0	0	0	0	0.681168	0.398286	0	0	0	0	0	0	0	0.0860577	0	0	0	0.110412	0	0	0	0	0.169115	0	0	0	0	0	0	0	0	0	0	0.30291	0	0	0.382711	0	0	0
Solyc00g500040.1.1	0	0	0	0	0	0	0	0	0	0	0	0	0	0	0	0	0	0	0	0	0	0	0	0	0	0	0	0	0	0	0	0	0	0	0	0	0	0	0	0	0	0	0	0	0	0	0	0	0
Solyc00g500041.1.1	0	0	0	0	0	0	0	0	0	0	0	0	0	0	0	0	0.0644059	0	0	0	0	0	0	0	0	0	0	0	0	0	0	0	0	0	0	0	0	0	0	0	0	0.0689091	0	0	0	0	0	0	0
Solyc00g500042.1.1	0	0	0	0	0.0421073	0	0	0	0	0.0438543	0.123472	0.0443838	0	0	0.0456222	0	0.0462716	0.0437219	0	0	0	0.0447813	0.0788608	0	0	0	0.151767	0	0	0	0	0	0	0	0	0	0	0	0	0.0943948	0	0	0	0	0.0429535	0	0	0	0.050028
Solyc00g500043.1.1	0	0	0	0	0	0	0	0	0	0	0	0	0	0.138986	0	0	0.360602	0.0681463	0	0	0	0	0	0	0	0	0	0	0	0	0	0	0	0	0	0	0	0	0	0	0	0	0	0	0	0	0	0	0
Solyc00g500044.1.1	0	0	0	0	0	0	0	0	0	0	0	0	0	0.0973097	0	0	0	0	0	0	0	0	0	0.0925178	0	0	0	0	0	0	0	0	0	0	0	0	0	0	0	0	0	0	0	0	0	0	0	0.185976	0
Solyc00g500045.1.1	0	0	0	0	0	0	0	0	0	0	0	0	0	0	0	0	0	0	0	0	0	0	0	0	0	0	0	0	0	0	0	0	0	0	0	0	0	0	0	0	0	0	0	0	0	0	0	0	0
Solyc00g500046.1.1	0	0	0	0	0	0	0	0	0	0	0	0	0	0	0	0	0	0	0	0	0	0	0	0	0	0	0	0	0	0	0	0	0	0	0	0	0	0	0	0	0	0	0	0	0	0	0	0	0
Solyc00g500047.1.1	0	0	0	0	0	0	0	0	0	0	0	0	0	0	0	0	0	0	0	0	0	0	0	0	0	0	0	0	0	0	0	0	0	0	0	0	0	0	0	0	0	0.102832	0	0	0	0	0	0	0
Solyc00g277510.1.1	0	0	0	0	0	0	0	0	0	0	0	0	0	0	0	0	0	0	0	0	0	0	0	0.653148	0	0	0	0	0	0	0	0	0	0	0	0	0	0	0	0	0	0	0	0	0	0	0.709671	0	0
Solyc00g500048.1.1	0	0	0	0	0	0	0	0	0	0	0	0	0	0	0	0	0	0	0	0	0	0	0	0.0858057	0	0	0	0	0	0	0	0	0	0	0	0	0	0	0	0	0	0	0	0	0	0	0	0	0
Solyc00g500049.1.1	0	0	0	0	0	0	0	0	0	0	0	0	0	0	0	0	0	0	0	0	0	0	0.185586	0	0	0	0	0	0	0	0	0	0	0	0	0	0	0	0	0	0	0	0	0	0	0	0	0	0
Solyc00g500050.1.1	0	0	0	0	0	0	0	0	0	0	0	0	0	0	0	0	0	0	0	0	0	0	0	0	0	0	0	0	0	0	0	0	0	0	0	0	0	0	0	0	0	0	0	0	0	0	0	0	0
Solyc00g500051.1.1	0	0	0	0	0	0	0	0	0	0	0	0	0	0	0	0	0	0	0	0	0	0	0	0	0	0	0	0	0	0	0	0	0	0	0	0	0	0	0	0	0	0	0	0	0	0	0	0	0
Solyc00g500052.1.1	0	0	0	0	0	0	0	0	0	0	0	0	0	0	0	0	0	0	0	0	0	0	0	0	0	0	0	0	0	0	0	0	0	0	0	0	0	0	0	0	0	0	0	0	0	0	0	0	0
Solyc00g500053.1.1	0	0	0	0	0	0	0	0	0	0	0	0	0	0	0	0	0	0	0	0	0	0	0	0	0	0	0.232111	0	0	0	0	0	0	0	0	0	0	0	0	0	0	0	0	0	0	0	0	0	0
Solyc00g500054.1.1	0	0	0	0	0	0	0	0	0	0	0	0	0	0	0	0	0	0	0	0	0	0	0	0.0540036	0.0638929	0	0	0	0	0	0	0	0	0	0	0	0	0	0	0	0	0	0	0	0	0	0	0	0
Solyc00g500055.1.1	0	0	0	0	0	0	0	0	0	0	0	0	0	0	0	0	0	0	0	0	0	0	0	0	0	0	0	0	0	0	0	0	0	0	0	0	0	0	0	0	0	0	0	0	0	0	0	0	0.299106
Solyc00g500056.1.1	0	0	0	0	0	0	0	0	0	0	0	0	0	0	0	0	0	0	0	0	0	0	0	0	0	0	0	0	0	0	0	0	0	0	0	0	0	0	0	0	0	0	0	0	0	0	0	0	0
Solyc00g500057.1.1	0	0	0	0	0	0	0	0	0	0	0	0	0	0	0	0	0	0	0	0	0	0	0.0542015	0.0582702	0	0	0	0	0	0	0	0	0	0	0	0	0	0	0	0	0	0	0.0635937	0	0	0	0	0	0
Solyc00g500058.1.1	0	0	0	0	0	0	0	0	0	0	0	0	0	0	0	0	0	0	0	0	0	0	0	0.116077	0	0	0	0	0	0	0	0	0	0	0	0	0	0	0	0	0	0	0	0	0	0	0	0	0
Solyc00g500059.1.1	0	0	0	0	0	0	0	0	0	0	0	0	0	0	0	0	0	0	0	0	0	0	0	0	0	0	0	0	0	0	0	0	0	0	0	0	0	0	0	0	0	0	0	0	0	0	0	0	0
Solyc00g500060.1.1	0	0	0	0	0	0	0	0	0	0	0	0	0	0	0	0	0	0	0	0	0	0	0	0	0	0	0	0	0	0	0	0	0	0	0	0	0	0	0	0	0	0	0	0	0	0	0	0	0
Solyc00g500061.1.1	0	0	0	0	0	0	0	0	0	0	0	0	0	0	0	0	0	0	0	0	0	0	0	0	0	0	0	0	0	0	0	0	0	0	0	0	0	0	0	0	0	0	0	0	0	0	0.299044	0	0
Solyc00g500062.1.1	1.15159	0.716085	0.552729	0.344383	0.681863	1.34559	1.75098	0.740364	2.23004	7.10153	6.16493	4.13268	13.2238	17.8695	7.01842	5.31018	14.424	20.3553	6.96953	1.93275	2.80057	7.9768	9.89698	7.03607	11.3701	15.5615	13.7218	2.01996	1.70758	1.00575	0.164003	1.41162	0.336123	0.549607	1.58675	1.31404	1.72755	0.529244	2.22905	5.35003	4.44297	4.40928	1.8729	2.13847	1.56502	3.37199	5.59387	3.79463	6.07595
Solyc00g500063.1.1	2.66117	3.7093	1.84177	1.56482	2.10683	2.26224	1.65489	1.91753	2.80345	8.00251	13.6882	8.94823	19.3924	39.3678	32.8976	10.8345	24.1732	31.3343	14.1053	4.0749	6.3457	80.8928	80.5112	77.2288	53.3614	54.3633	55.2772	4.22206	2.35873	3.59503	1.13271	1.51089	1.61893	1.49839	0.829141	1.02356	0.816368	1.18637	1.02843	7.4318	5.68373	5.02697	11.3355	11.8221	13.1478	21.5472	21.1814	18.4648	50.2467
Solyc00g500064.1.1	0	0	0	0	0	0	0	0	0	0	0	0	0	0	0	0	0	0	0	0	0	0	0	0	0	0	0	0	0	0	0	0	0	0	0	0	0	0	0	0	0	0	0	0	0	0	0	0	0
Solyc00g500065.1.1	0.486124	0.235109	0.604918	0	0	0.331345	0.517405	0.182311	0.488121	7.22802	12.7464	5.42747	18.9727	27.9128	13.2196	11.4732	39.3622	44.0508	12.5546	3.8709	3.98451	14.464	13.6791	11.8887	18.7988	16.9203	16.7433	1.10535	0.672773	1.15575	0.16154	0.15449	0.110358	0.2406	0.716335	0.369799	0.397039	0.637138	0.112593	8.21816	3.25412	3.4876	4.79638	5.85095	6.73699	9.32304	6.8567	5.77634	14.9617
Solyc00g500066.1.1	18.8211	15.0523	20.0626	14.2407	18.7973	20.8658	12.0676	9.69476	7.42845	22.2691	24.1148	19.8136	22.9715	32.0948	17.566	12.75	29.6934	41.4759	7.26989	7.45938	5.91905	5.49752	10.7814	7.806	17.3515	13.3712	14.3971	6.0326	8.23793	12.7078	11.9811	8.21535	13.8991	3.28279	11.7559	6.98621	12.8586	11.4288	11.8172	11.8517	15.0747	9.94526	2.3234	3.68452	5.75252	5.38175	7.45346	7.60791	13.1208
Solyc00g500067.1.1	0	0	0	0	0	0	0	0	0	0	0.0680898	0	0.0740269	0.073762	0	0	0	0	0	0	0	0	0	0	0	0.247764	0	0.137578	0	0	0	0.0640958	0	0	0	0	0	0	0	0	0	0	0	0	0	0	0	0	0.0827653
Solyc00g500068.1.1	0	0	0	0	0	0	0	0	0	0	0	0	0	1.08726	0	0	0	0	0	0	0	0	0	0	0	0	0	0	0	0	0	0	0	0.367847	0	0	0.34687	0	0	0	0	0	0	0.357814	0	0.356343	0	0	0
Solyc00g500069.1.1	0	0	0	0	0	0	0.239197	0	0.253866	0.24253	0.910458	0	0.247461	2.46576	1.00923	0	1.27949	1.20899	0	0	0	0	0.436128	0	0	0.82824	0	0	0	0	0	0	0	0	0	0	0	0	0	0.261019	0	0	0	0	0.237548	0	0.254721	0.471249	0.276673
Solyc00g500070.1.1	0	0	0	0	0	0	0	0	0	0	0	0	0.12737	0	0.129864	0.240885	0	0	0	0	0	0.12747	0	0	0	0.1421	0.144002	0	0	0	0	0	0	0	0	0	0	0	0	0	0.120152	0	0	0	0	0	0	0	0
Solyc00g500071.1.1	0	0	0	0	0	0	0	0	0	0	0	0	0	0.0904272	0.462645	0.0858164	0	0	0	0	0	0	0	0	0	0	0	0	0	0	0	0	0	0	0	0	0	0	0	0	0	0	0	0	0	0	0	0.259233	0
Solyc00g500072.1.1	0	0	0	0	0	0	0	0	0	0	0	0	0	0.586752	0	0	0	0	0	0	0	0	0	0	0	0.218987	0	0	0	0	0	0	0	0	0	0	0	0	0	0	0	0	0	0	0	0	0	0	0
Solyc00g500073.1.1	0	0	0	0	0	0	0	0	0	0	0	0	0	0	0	0	0	0	0	0	0	0	0	0	0	0	0	0	0	0	0	0	0	0	0	0	0	0	0	0	0	0	0	0	0	0	0	0	0
Solyc00g500074.1.1	0	0	0	0	0	0	0	0	0	0.284136	0	0	0	0	0	0.274146	0.299797	0	0	0	0	0	0.255473	0	1.29978	0	0	0	0	0	0	0	0	0	0	0	0	0	0	0	0	0	0	0	0	0.568062	0	0	0
Solyc00g500075.1.1	0	0	0	0	0	0	0	0	0	0	0	0	0	0	0	0	0	0	0	0	0	0	0	0	0	0	0	0	0	0	0	0	0	0	0	0	0	0	0	0	0	0	0	0	0	0.65116	0	0	0
Solyc00g500076.1.1	0	0	0	0	0	0	0	0	0	0	0.135456	0	0	0.14674	0	0	0	0	0	0	0	0	0	0	0.165062	0	0	0	0	0	0	0	0	0	0	0	0	0	0	0	0	0	0.609039	0	0	0	0	0	0
Solyc00g500077.1.1	0	0	0	0	0	0	0	0	0	0	0	0	0	0	0	0	0	0	0	0.414161	0	0	0	0	0.43508	0	0	0	0	0	0	0	0	0	0	0	0	0	0	0	0	0	0	0	0	0	0	0	0
Solyc00g500078.1.1	0	0	0	0	0	0	0	0	0	0.204775	0.0480453	0.0518117	0.0522346	0.104095	0.106515	0.0493937	0	0	0	0	0	0	0	0	0.0585464	0	0	0	0	0	0	0	0	0	0	0	0	0	0	0	0	0	0	0	0.100284	0.0511748	0	0	0
Solyc00g500079.1.1	0	0	0	0	0	0	0	0	0	0	0	0	0	0	0	0	0	0	0	0	0	0	0	0	0	0	0	0	0	0	0	0	0	0	0	0	0	0	0	0	0	0	0	0	0	0	0	0	0
Solyc00g500080.1.1	0	0	0	0	0	0	0.666419	0	0	0	0	0	0	0	0	0.325974	0	0	0	0	0	0	0	0	0	0	0	0	0	0	0	0	0	0	0	0	0	0	0	0	0	0	0	0	0	0	0	0.328233	0
Solyc00g500081.1.1	0	0	0	0	0	0	0	0	0	0	0	0	0	0	0	0	0	0	0	0	0	0	0.0357221	0.0576054	0	0	0	0	0	0	0	0	0	0	0	0	0	0	0	0	0	0	0	0	0	0	0	0	0
Solyc00g500082.1.1	0	0	0	0	0	0	0	0	0	0	0	0	0	0	0	0	0	0.211243	0	0	0	0	0	0	0	0	0	0	0	0	0	0	0	0	0	0	0	0	0	0	0	0	0	0	0	0	0	0	0
Solyc00g500083.1.1	0	0	0	0	0	0	0	0	0	0	0	0	0	0.0973097	0.398286	0	0	0	0	0	0	0	0.172115	0	0	0	0	0	0	0	0	0	0	0	0	0	0	0	0	0	0	0	0	0.384291	0	0	0	0.278963	0
Solyc00g500084.1.1	0	0	0	0	0	0	0	0	0	0	0	0	0	0	0	0	0	0	0	0	0	0	0	0	0	0	0	0	0	0	0	0	0	0	0	0	0	0	0	0	0	0	0	0	0	0	0	0	0
Solyc00g500085.1.1	0	0	0	0	0	0	0	0	0	0	0	0	0	0	0	0	0	0	0	0	0	0	0	0	0	0	0	0	0	0	0	0	0	0	0	0	0	0	0	0	0	0	0	0	0	0	0	0	0
Solyc00g500086.1.1	0	0	0	0	0	0	0	0	0	0	0	0	0	0.186179	0.063502	0	0	0	0	0	0	0	0	0	0	0	0	0	0	0	0	0	0	0	0	0	0	0	0	0	0	0	0	0	0.0597874	0	0	0	0
Solyc00g500087.1.1	0	0	0	0	0	0	0	0	0	0.250585	0.156783	0	0	0.0849215	0	0	0.352529	0	0	0	0	0.0852937	0	0	0	0.285249	0	0	0	0	0	0	0.237209	0	0	0	0	0	0	0	0.241191	0	0	0.167684	0	0	0	0	0
Solyc00g500088.1.1	0	0	0	0	0	0	0	0	0	0	0.0424174	0.0457426	0.184464	0	0	0	0	0.180242	0.14386	0	0	0	0	0	0	0	0	0	0	0	0	0	0.0427844	0	0	0	0	0	0	0	0.0435027	0	0	0	0	0	0	0	0
Solyc00g500089.1.1	0	0	0	0	0	0	0	0	0	0	0	0.00294226	0	0	0	0.00280495	0	0	0	0	0	0	0	0	0	0	0	0	0	0	0	0	0	0	0	0	0	0	0	0	0	0	0	0	0	0	0	0	0
Solyc00g500090.1.1	0	0	0	0	0	0	0	0	0	0	0.00636843	0	0.0207712	0	0	0	0	0	0	0	0	0	0.0183037	0.00655922	0	0	0	0.0386029	0.0130532	0.00640684	0.0376106	0.0419641	0.0770825	0	0	0	0	0	0	0	0	0	0.078743	0.027245	0.0598173	0	0	0	0
Solyc00g500091.1.1	0	0	0	0	0	0	0	0	0	0	0	0	0	0	0	0	0	0	0	0	0	0	0	0	0.0558718	0	0	0	0	0	0	0	0	0	0	0	0	0	0.330287	0	0	0	0	0	0	0	0	0	0
Solyc00g011670.1.1	0	0	0	0	0	0	0	0	0	0	0	0	0	0	0	0	0	0	0	0	0	0	0	0	0	0	0	0	0	0	0	0	0	0	0	0	0	0	0	0	0	0	0	0	0	0	0	0	0
Solyc00g011660.1.1	2.14632	0.636983	1.20186	0	0	0	0	0	0	0	0	0	0	0	0	0	0	0	0	0	0	0	0	0	0	0	0	1.49736	0.911373	1.49108	0	0	0	0	0	0	0	0	0	0	0	0	0	0	0	0	0	0	0
Solyc00g500092.1.1	0	0	0.0996085	0	0	0	0	0	0	0	0	0	0	0	0	0	0	0	0	0	0	0	0	0	0	0	0	0.0910055	0	0	0	0	0	0	0	0	0	0	0	0	0	0	0	0	0	0	0	0	0
Solyc00g500093.1.1	0	0	0	0	0	0	0	0	0	0	0	0	0	0	0	0	0	0	0	0	0	0	0	0	0	0	0	0	0	0	0	0	0	0	0	0	0	0	0	0	0	0	0	0	0	0	0	0	0
Solyc00g500094.1.1	0	0	0	0	0	0	0	0	0	0	0	0	0	0	0	0	0	0	0	0	0	0	0	0.0411029	0	0	0	0	0	0	0	0	0	0	0	0	0	0	0	0	0	0	0	0	0	0	0	0	0
Solyc00g500095.1.1	2.20793	2.32757	2.8591	12.2771	10.1522	14.0383	7.12345	7.99574	8.96327	6.55257	6.28935	7.61136	0.759749	0.151406	0.619701	0.574744	0.235696	0.742361	0.079002	0.243184	0.0783055	1.36863	0.803394	0.935678	0	0.423807	0.171792	1.90618	1.43235	1.61697	3.85192	4.73634	4.72259	11.756	12.5612	12.8332	10.6508	9.32271	12.1535	0.400686	0.286679	0.924644	0	0	0.0729314	0.148867	0.312815	0	0.169887
Solyc00g500096.1.1	0	0	0	0.0418978	0	0.0818526	0	0	0.135654	0	0	0	0	0	0	0	0	0	0	0	0	0	0	0.0417566	0.14821	0.0491745	0.398663	0.0409582	0.041549	0.0407866	0	0.152656	0.245357	0	0	0.045676	0.0420348	0.128776	0	0	0	0	0	0	0	0	0	0	0.0492801
Solyc00g011560.1.1	0	0	0.13733	0	0.0423535	0	0.087009	0	0	0	0	0	0	0	0	0.0425598	0	0	0	0	0	0	0	0	0	0	0	0	0.0424261	0	0.0407478	0.0779392	0	0	0	0	0	0	0	0	0	0	0	0	0	0	0	0	0
Solyc00g500097.1.1	0	0	0	0	0	0	0	0	0	0	0	0	0	0	0	0	0	0	0	0	0	0	0	0	0	0	0	0	0	0	0	0	0	0	0	0	0	0	0	0	0	0	0	0	0	0	0	0	0
Solyc00g500098.1.1	0	0	0	0	0	0	0	0	0	0	0	0	0	0	0	0	0	0	0	0	0	0	0	0	0	0	0	0	0	0	0	0	0	0	0	0	0	0	0	0	0	0	0	0	0	0	0	0	0
Solyc00g500099.1.1	0	0	0	0	0	0	0	0	0	0	0	0	0	0	0.28894	0	0	0	0	0	0	0	0	0	0	0	0	0	0	0	0	0	0	0	0	0	0	0	0	0	0	0	0	0	0	0	0	0	0
Solyc00g500100.1.1	0	0	0	0	0	0	0	0	0	0	0.0697288	0	0	0	0	0	0	0	0	0	0	0	0	0	0	0	0	0	0	0	0	0	0	0	0	0	0	0	0	0	0	0	0	0	0	0	0	0	0
Solyc00g500101.1.1	0	0	0	0	0	0	0	0	0	0	0	0	0	0	0	0	0	0	0	0	0	0	0	0	0	0	0	0	0	0	0	0	0	0	0	0	0	0	0	0	0	0	0	0	0	0	0	0	0
Solyc00g500102.1.1	0	0	0	0	0	0	0	0	0	0	0	0	0	0	0	0	0	0	0	0	0	0	0	0	0	0	0	0	0	0	0	0	0	0	0	0	0	0	0	0	0	0	0	0	0	0	0	0	0
Solyc00g153980.1.1	0	0	0	0	0	0	0	0	0	0	0	0	0	0	0	0	0	0	0	0	0	0	0	0	0	0	0	0	0	0	0	0	0	0	0	0	0	0	0	0	0	0	0	0	0	0	0	0	0
Solyc00g309530.1.1	0	0	0	0	0	0	0	0	0	0	0	0	0	0	0	0	0	0	0	0	0	0	0	0	0	0	0	0	0	0	0	0	0	0	0	0	0	0	0	0	0	0	0	0	0	0	0	0	0
Solyc00g164580.1.1	0	0	0	0	0	0	0	0	0	0	0	0	0	0	0	0	0	0	0	0	0	0	0	0	0	0	0	0	0	0	0	0	0	0	0	0	0	0	0	0	0	0	0	0	0	0	0	0	0
Solyc00g210860.1.1	0	0	0	0	0	0	0	0	0	0	0	0	0	0	0	0	0	0	0	0	0	0	0	0	0	0	0	0	0	0	0	0	0	0	0	0	0	0	0	0	0	0	0	0	0	0	0	0	0
Solyc00g025400.2.1	0	0	0	0	0	0	0	0	0	0	0	0	0	0	0	0	0	0	0	0	0	0	0	0	0	0	0	0	0	0	0	0	0	0	0	0	0	0	0	0	0	0	0	0	0	0	0	0	0
Solyc00g022070.1.1	0	0	0	0	0	0	0	0	0	0	0	0	0	0	0	0	0	0	0	0	0	0	0	0	0	0	0	0	0	0	0	0	0	0	0	0	0	0	0	0	0	0	0	0	0	0	0	0	0
Solyc00g022080.1.1	0	0	0	0	0	0	0	0	0	0	0	0	0	0	0	0	0	0	0	0	0	0	0	0	0	0	0	0	0	0	0	0	0	0	0	0	0	0	0	0	0	0	0	0	0	0	0	0	0
Solyc00g022090.1.1	0	0	0	0	0	0	0	0	0	0	0	0	0	0.390063	0	0	0	0	0	0	0	0	0	0	0	0	0	0	0	0	0	0	0	0	0	0	0	0	0	0	0	0	0	0	0	0	0	0	0
Solyc00g022100.1.1	0	0	0	0	0	0	0	0	0	0	0.26555	0	0	0	0	0	0	0	0	0.308032	0	0	0	0	0.323591	0	0	0	0	0	0	0	0	0	0	0	0	0	0	0	0	0	0	0	0	0	0	0	0
Solyc00g500103.1.1	0.0419088	0	0.234675	0	0.0434254	0	0.133816	0	0	0.135681	0.424456	0	0.0922932	1.05757	0.470502	0.130911	0.33404	0.270543	0.0479852	0	0	0.092366	0	0	0	0.205934	0.104345	0.0428814	0	0.0854033	0	0	0	0	0	0.0478207	0	0	0	0.0486748	0	0.255283	0.0477111	0.226985	0.044298	0.226052	0	0.131818	0.103188
Solyc00g072800.2.1	0	0	0	0	0	0	0	0	0	0	0	0	0	0	0	0	0	0	0	0	0	0	0	0	0	0	0	0	0	0	0	0	0	0	0	0	0	0	0	0	0	0	0	0	0	0	0	0	0
Solyc00g500104.1.1	0	0	0	0	0	0	0	0	0	0	0	0	0	0	0	0	0	0	0	0	0	0	0	0	0	0	0	0	0	0	0	0	0	0	0	0	0	0	0	0	0	0	0	0	0	0	0	0	0
Solyc00g500105.1.1	0	0	0	0	0	0	0	0	0	0	0	0	0	0	0	0	0	0	0	0	0	0	0	0	0	0	0	0	0	0	0	0	0	0	0	0	0	0	0	0	0.117559	0	0	0	0	0	0	0	0
Solyc00g500106.1.1	0	0	0	0	0	0	0	0	0	0	0	0	0	0	0	0.161381	0	0	0	0	0	0	0	0	0	0	0	0	0	0	0.154511	0	0	0	0	0	0	0	0	0	0	0	0	0	0	0	0	0	0
Solyc00g500107.1.1	0	0	0	0	0	0	0	0	0	0	0.189116	0	0	0	0.209632	0	0	0	0	0	0	0	0	0	0	0	0	0	0	0	0	0	0	0	0	0	0	0	0	0	0	0	0	0	0	0	0	0	0
Solyc00g500108.1.1	0	0	0	0	0	0	0	0	0	0	0	0	0	0	0	0	0	0	0	0	0	0	0	0	0	0	0	0	0	0	0	0	0	0	0	0	0	0	0.553465	0	0	0	0	0	0	0	0	0	0
Solyc00g281110.1.1	0	0	0	0	0	0	0	0	0	0	0	0	0	0	0	0	0	0	0	0	0	0	0	0	0	0	0	0	0	0	0	0	0	0	0	0	0	0	0	0	0	0	0	0	0	0	0	0	0
Solyc00g500109.1.1	0	0	0	0	0	0	0	0	0	0	0	0	0	0	0	0	0	0	0	0	0	0	0	0	0	0	0	0	0	0	0	0	0	0	0	0	0	0	0	0	0	0	0	0	0	0	0	0	0
Solyc00g500110.1.1	0	0	0	0	0	0	0	0	0	0	0	0	0	0	0	0	0	0	0	0	0	0	0	0	0	0	0	0	0	0	0	0	0	0	0	0	0	0	0	0	0	0	0	0	0	0	0	0	0
Solyc00g500111.1.1	0	0	0	0	0	0	0	0	0	0	0	0	0	0	0	0	0	0	0	0	0	0	0	0	0	0	0	0	0	0	0	0	0	0	0	0	0	0	0	0	0	0	0	0	0	0	0	0	0
Solyc00g500112.1.1	0	0	0.333995	0	0	0	0.317418	0.671064	1.34754	0	0	0	0	0	0	0	0	0	0	0	0	0	0	0	0	0	0	1.52574	2.4764	0.607739	0.297305	0.28433	0.609323	0.996325	0.719112	0.340297	0	0	0	0	0	0	0	0.32305	0	0	0	0	0
Solyc00g142160.1.1	0	0	0	0	0	0	0	0	0	0	0	0	0	0	0	0	0	0	0	0	0	0	0	0	0	0	0	0	0	0	0	0	0	0	0	0	0	0	0	0	0	0	0	0	0	0	0	0	0
Solyc00g142170.2.1	0	0	0	0	0	0	0	0	0	0	0	0	0	0	0	0	0	0	0	0	0	0	0	0	0	0	0	0	0	0	0	0	0	0	0	0	0	0	0	0	0	0	0	0	0	0	0	0	0
Solyc00g500113.1.1	0	0	0	0	0	0	0	0	0	0	0	0	0	0.135375	0	0	0	0	0	0	0	0	0	0	0	0	0	0	0	0	0	0	0	0	0	0	0	0	0	0	0	0	0	0	0	0	0	0	0
Solyc00g500114.1.1	0	0	0	0	0	0	0	0	0	0	0	0	0	0	0	0	0	0	0	0	0	0	0	0	0	0	0	0	0	0	0	0	0	0	0	0	0	0	0	0	0	0	0	0	0	0	0	0	0
Solyc00g500115.1.1	0	0	0	0	0	0	0	0	0	0	0	0	0	0	0	0	0	0	0	0	0	0	0	0	0	0	0	0.230776	0	0	0	0	0	0	0	0	0	0	0	0	0	0	0	0	0	0	0	0	0
Solyc00g500116.1.1	0	0	0	0	0	0	0	0	0	0.277744	0	0	0	0	0	0	0	0	0	0	0	0	0	0	0	0	0	0	0	0	0	0	0	0	0	0	0	0	0	0	0	0	0	0	0	0	0	0	0
Solyc00g500117.1.1	0	0	0	0	0	0	0	0	0	0.148922	0	0	0	0.151406	0.0774626	0	0	0	0	0	0	0	0	0	0	0	0	0	0	0	0	0	0	0	0	0	0	0	0	0	0	0	0	0	0	0	0	0	0
Solyc00g500118.1.1	0	0	0	0	0	0	0	0	0	0	0	0	0	0	0	0	0	0	0	0	0	0	0	0	0	0	0	0	0	0	0	0	0	0	0	0	0	0	0	0	0	0	0	0	0	0	0	0	0
Solyc00g500119.1.1	0	0	0	0	0	0	0	0	0	0	0	0	0	0	0	0	0	0	0	0	0	0	0	0	0	0	0	0	0	0	0	0	0	0	0	0	0	0	0	0	0	0	0	0	0	0	0	0	0
Solyc00g500120.1.1	0	0	0	0	0	0	0	0	0	0	0	0	0	0	0	0	0	0	0	0	0	0	0	0	0	0	0	0	0	0	0	0	0	0	0	0	0	0	0	0	0	0	0	0	0	0	0	0	0
Solyc00g500121.1.1	0	0	0	0	0	0	0	0	0	0	0	0	0	0	0	0	0	0	0	0	0	0	0	0	0	0	0	0	0	0	0	0	0	0	0	0	0	0	0	0	0	0	0	0	0	0	0	0.132082	0
Solyc00g015600.1.1	0	0	0	0	0	0	0	0	0	0	0	0	0	0	0	0	0	0	0	0	0	0	0	0	0	0	0	0	0	0	0	0	0	0	0	0	0	0	0	0	0	0	0	0	0	0	0	0	0
Solyc00g500122.1.1	0	0	0	0	0	0	0	0	0	0	0	0	0	0	0	0	0	0	0	0	0	0	0	0	0	0	0	0	0	0	0	0	0	0	0	0	0	0	0.0721911	0	0	0	0	0	0	0	0	0	0
Solyc00g007330.1.1	0	0	0	0	0	0	0	0	0	0	0	0	0	0	0	0	0	0	0	0	0	0	0	0	0	0	0	0	0	0	0	0	0	0	0	0	0	0	0	0	0	0	0	0	0	0	0	0	0
Solyc00g007340.1.1	0	0	0	0	0	0	0	0	0	0	0	0	0	0	0	0	0	0	0	0	0	0	0	0	0	0	0	0	0	0	0	0	0	0	0	0	0	0	0	0	0	0	0	0	0	0	0	0	0
Solyc00g007350.1.1	0	0	0	0	0	0	0	0	0	0	0	0	0	0	0	0	0	0	0	0	0	0	0	0	0	0	0	0	0	0	0	0	0	0	0	0	0	0	0	0	0	0	0	0	0	0	0	0	0
Solyc00g500123.1.1	0	0	0	0	0	0	0	0	0	0	0	0	0	0	0	0	0	0	0	0	0	0	0	0	0	0	0	0	0	0	0	0	0	0	0	0	0	0	0	0	0	0	0	0	0	0	0	0	0
Solyc00g500124.1.1	0	0	0	0	0	0	0	0	0	0	0	0	0	0	0	0	0	0	0	0	0	0	0	0	0	0	0	0	0	0	0	0	0	0	0	0	0	0	0	0	0	0	0	0	0	0	0	0	0
Solyc00g500125.1.1	0	0	0	0	0	0	0	0	0	0	0	0	0	0	0	0	0	0	0	0	0	0	0.0665663	0.107345	0	0	0.0427023	0	0	0	0	0	0	0	0	0	0	0	0	0	0	0	0	0	0	0	0	0.0359634	0.0844572
Solyc00g500126.1.1	0	0	0	0	0	0	0	0	0	0	0	0	0	0	0	0	0	0	0	0	0	0	0	0	0	0	0	0	0	0	0	0	0	0	0	0	0	0	0	0	0	0	0	0	0	0	0	0	0
Solyc00g500127.1.1	0	0	0	0	0	0	0	0	0	0	0	0	0	0	0	0	0	0	0	0	0	0	0	0	0	0	0	0	0	0	0	0	0	0	0	0	0	0	0	0	0	0	0	0	0	0	0	0	0
Solyc00g500128.1.1	0	0	0	0	0	0	0	0	0	0	0	0	0	0	0	0	0	0	0	0	0	0	0	0	0	0	0	0	0	0	0	0	0	0	0	0	0	0	0	0	0	0	0	0	0	0	0	0	0
Solyc00g500129.1.1	0	0	0	0	0	0	0	0	0	0	0	0	0	0	0.181843	0	0	0	0	0	0	0	0	0.337922	0	0	0	0	0	0	0	0	0	0	0	0	0	0	0	0	0	0	0	0	0	0	0	0	0
Solyc00g500130.1.1	0	0	0	0	0	0	0	0	0	0	0	0	0	0	0	0	0	0	0	0	0	0	0.229973	0.123618	0	0.291158	0	0	0	0	0	0	0	0	0	0	0	0	0	0	0	0	0	0	0.125261	0	0	0	0
Solyc00g500131.1.1	0	0	0	0	0	0	0	0	0	0	0	0	0	0	0	0	0	0	0	0	0	0	0	0	0	0	0	0	0	0	0	0	0	0	0	0	0	0	0	0	0	0	0	0	0	0	0	0	0
Solyc00g500132.1.1	0	0	0	0	0	0	0	0	0	0	0	0	0	0	0	0	0	0	0	0	0	0	0	0	0	0	0	0	0	0	0	0	0	0	0	0	0	0	0	0	0	0	0	0	0	0	0	0	0
Solyc00g500133.1.1	0	0	0	0	0	0	0	0	0	0	0	0	0	0	0	0	0	0	0	0	0	0	0	0	0	0	0	0	0	0	0	0	0	0	0	0	0	0	0	0	0	0	0	0	0	0	0	0	0
Solyc00g500134.1.1	0	0	0	0	0	0	0	0	0	0	0	0	0	0	0	0	0	0	0	0	0	0	0	0	0	0	0	0	0	0	0	0	0	0	0	0	0	0	0	0	0	0	0	0	0	0	0	0	0
Solyc00g500135.1.1	0	0	0	0	0	0	0	0	0	0	0	0	0	0	0	0	0	0	0	0	0	0	0	0	0	0	0	0	0	0	0	0	0	0	0	0	0	0	0	0	0	0	0	0	0	0	0	0.0371585	0
Solyc00g500136.1.1	0	0	0	0	0	0	0	0	0	0	0	0	0	0	0	0	0	0	0	0	0	0	0	0	0	0	0	0	0	0	0	0	0	0	0	0	0	0	0	0	0	0	0	0	0	0	0	0	0
Solyc00g500137.1.1	0	0	0	0	0	0	0	0	0	0	0	0	0	0	0	0	0	0	0	0	0	0	0	0	0	0	0	0	0	0	0	0	0	0	0	0	0	0	0	0	0	0	0	0	0	0	0	0	0
Solyc00g500138.1.1	0	0	0	0	0	0	0	0	0	0	0	0	0	0	0	0	0	0	0	0	0	0	0	0	0	0	0	0	0	0	0	0	0	0	0	0	0	0	0	0	0	0	0	0	0	0	0	0	0
Solyc00g500139.1.1	0	0	0	0	0	0	0	0	0	0	0	0	0	0	0	0	0	0	0	0	0	0	0	0	0	0	0	0	0	0	0	0	0	0	0	0	0	0	0	0	0	0	0	0	0	0	0	0	0
Solyc00g500140.1.1	0	0	0	0	0.324394	0	0	0	0	0	0	0	0	0	0	0	0	0	0	0	0	0.344994	0	0	0	0	0	0	0	0	0	0	0	0	0	0	0	0	0	0	0	0	0	0	0	0	0	0	0
Solyc00g500141.1.1	0	0	0	0	0	0	0	0	0	0	0	0	0	0	0	0	0	0	0	0	0	0	0	0	0	0	0	0	0	0	0	0	0	0	0	0	0	0	0	0	0	0	0	0	0	0	0	0	0
Solyc00g500142.1.1	0	0	0	0	0	0	0	0	0	0	0	0	0	0	0	0	0	0	0	0	0	0	0	0	0.325626	0	0	0	0	0	0	0	0	0	0	0	0	0	0	0	0	0	0	0	0	0	0	0	0
Solyc00g500143.1.1	0	0	0	0	0	0	0	0	0	0	0	0.348653	0	0	0	0	0	0	0	0	0	0	0	0	0	0	0	0	0	0	0	0	0	0	0	0	0	0	0	0	0	0	0	0	0	0	0	0	0
Solyc00g500144.1.1	0	0	0	0	0	0	0	0	0	0	0	0	0.313525	0	0.319665	0	0	0	0	0	0	0	0	0	0	0.349784	0	0	0	0	0	0	0	0	0	0	0	0	0	0	0	0	0	0	0	0	0	0	0.701071
Solyc00g500145.1.1	0	0	0	0	0	0	0	0	0	0	0	0	0	0	0	0	0	0	0.127409	0	0	0	0	0	0	0	0	0	0	0	0	0	0	0	0	0	0	0	0	0	0	0	0	0	0	0.120041	0	0.116666	0
Solyc00g500146.1.1	0	0	0	0	0	0	0	0	0	0	0	0	0	0	0	0	0	0	0	0	0	0	0	0	0	0	0	0	0	0	0	0	0	0	0	0	0	0	0	0	0	0	0	0	0	0	0	0	0
Solyc00g500147.1.1	0	0	0	0	0	0	0	0	0	0	0	0	0	0	0	0	0	0	0	0	0	0	0	0	0	0	0	0	0	0	0	0	0	0	0	0	0	0	0	0	0	0	0	0	0	0	0	0	0
Solyc00g500148.1.1	0	0	0	0	0	0	0	0	0	0	0	0	0	0	0	0	0	0	0	0	0	0	0	0	0	0	0	0	0	0	0	0	0	0	0	0	0	0	0	0	0	0	0	0	0	0	0	0	0
Solyc00g500149.1.1	0	0	0	0	0	0.061156	0	0	0	0	0	0	0	0	0	0	0	0	0	0	0	0	0	0	0	0	0	0	0	0	0	0	0	0	0	0	0	0	0	0	0	0	0	0	0	0	0	0	0
Solyc00g500150.1.1	0	0	0	0	0	0	0	0	0	0	0	0	0	0	0	0	0	0	0	0	0	0	0	0	0	0	0	0	0	0	0	0	0	0	0	0	0	0	0	0	0	0	0	0	0	0	0	0	0
Solyc00g500151.1.1	0	0	0	0	0	0	0	0	0	0	0	0	0	0	0	0	0	0	0	0	0	0	0	0.0991936	0	0	0	0	0	0	0	0	0	0	0	0	0	0	0	0	0	0	0	0	0	0.0512908	0	0	0
Solyc00g500152.1.1	0	0	0	0	0	0	0	0	0	0	0	0	0	0	0	0	0	0	0	0	0	0	0	0	0	0	0	0	0	0	0	0	0	0	0	0	0	0	0	0	0	0	0	0	0	0	0	0	0
Solyc00g500153.1.1	0	0	0	0	0	0	0	0	0	0	0	0	0	0	0	0	0	0	0	0	0	0	0	0	0	0	0	0	0	0	0	0	0	0	0	0	0	0	0	0	0	0	0	0	0	0	0	0	0
Solyc00g500154.1.1	0	0	0	0	0	0	0	0	0	0	0	0	0.389265	0	0	0	0	0	0	0	0	0	0	0	0	0.434283	0	0	0	0	0	0	0	0	0	0	0	0	0	0	0	0	0	0	0	0	0	0	0
Solyc00g500155.1.1	0	0	0	0	0.706809	0	0	0	0	0	0	0	0	0	0	0	0	0	0.781028	0	0	0	0	0	0	0.418983	0	0	0	0	0	0	0	0	0	0	0	0	0	0	0	0	0	0	0	0	0	0	0
Solyc00g500156.1.1	0	0	0	0	0	0	0	0	0	0	0	0	0	0	0	0	0	0	0	0	0	0	0	0	0	0	0	0	0	0	0	0	0	0	0	0	0	0	0	0	0	0	0	0	0	0	0	0	0
Solyc00g500157.1.1	0	0	0	0	0	0	0	0	0	0	0	0	0	0	0	0	0	0	0	0	0	0	0	0.164103	0	0	0	0	0	0	0	0	0	0	0	0	0	0	0	0	0	0	0	0	0	0	0	0	0
Solyc00g500158.1.1	0	0	0	0	0	0	0	0	0	0.258699	0	0	0	0	0	0	0	0	0	0	0	0	0	0	0	0	0	0	0	0	0	0	0	0	0	0	0	0	0	0	0	0	0	0	0	0	0	0	0
Solyc00g500159.1.1	0	0	0	0	0	0	0	0	0	0	0	0	0	0	0	0	0	0	0	0	0	0	0	0	0	0	0	0	0	0	0	0	0	0	0	0	0	0	0	0	0	0	0	0	0	0	0	0	0
Solyc00g500160.1.1	0	0	0	0	0	0	0	0	0	0	0	0	0	0	0	0	0	0	0	0	0	0	0	0	0	0	0	0	0	0	0	0	0	0	0	0	0	0	0	0	0	0	0	0	0	0	0	0	0
Solyc00g500161.1.1	0	0	0	0	0	0	0	0	0	0	0	0	0	0	0	0	0	0	0	0.00463642	0	0	0	0	0.00487061	0	0	0	0	0	0	0	0	0	0	0	0	0	0	0	0	0	0	0	0.00417143	0	0.00447299	0	0
Solyc00g500162.1.1	0	0	0	0	0	0	0	0	0	0	0	0	0	0	0	0	0	0	0	0	0	0	0	0	0	0	0	0	0	0	0	0	0	0	0	0	0	0	0	0	0	0	0	0	0	0	0	0	0
Solyc00g500163.1.1	0	0	0	0	0	0	0	0	0	0	0	0	0	0	0	0	0	0	0	0	0	0	0	0	0	0.00557235	0	0	0	0	0	0	0	0	0	0	0	0	0	0	0.00471169	0	0	0	0	0	0	0	0
Solyc00g500164.1.1	0.0348139	0.0473552	0.0584838	0.063768	0.0450921	0.0088985	0.0648445	0.0685451	0.0393265	0.150281	0.114594	0.14259	0.162921	0.439266	0.361535	0.0543741	0.138744	0.149828	0.0597924	0.0102251	0.0197551	0.08632	0.0168902	0.0907903	0.0859328	0.0106919	0.0216701	0.124676	0.00903389	0.0443406	0.017353	0.0165958	0.00889123	0.0387689	0.0839462	0.0397249	0.018279	0.0279994	0.0362852	0.101086	0.0904051	0.137842	0.0693593	0.0188558	0.0735972	0.0657239	0.069053	0.0365006	0.0321445
Solyc00g500165.1.1	0	0	0	0	0	0	0	0	0	0	0	0	0	0	0	0	0	0	0	0	0	0	0	0	0	0	0	0	0	0	0	0	0	0	0	0	0	0	0	0	0	0	0	0	0	0	0	0	0
Solyc00g112190.2.1	0	0	0	0	0	0	0	0	0	0	0	0	0	0	0	0	0	0	0	0	0	0	0	0	0	0	0	0	0	0	0	0	0	0	0	0	0	0	0	0	0	0	0	0	0	0	0	0	0
Solyc00g500166.1.1	0	0	0	0	0	0	0	0	0	0	0	0	0	0	0	0	0	0	0	0	0	0	0	0	0	0	0	0	0	0	0	0	0	0	0	0	0	0	0	0	0	0	0	0	0	0	0	0	0
Solyc00g500167.1.1	0	0	0	0	0	0	0	0	0	0	0	0	0	0	0	0	0	0	0	0	0	0	0	0	0	0	0	0	0	0	0	0	0	0	0	0	0	0	0	0	0	0	0	0	0	0	0	0	0
Solyc00g230080.1.1	0	0	0	0	0	0	0	0	0	0	0	0	0	0	0	0	0	0	0	0	0	0	0	0	0	0	0	0	0	0	0	0	0	0	0	0	0	0	0	0	0	0	0	0	0	0	0	0	0
Solyc00g316530.1.1	0	0	0	0	0	0	0	0	0	0	0	0	0	0	0	0	0	0	0	0	0	0	0	0	0	0	0	0	0	0	0	0	0	0	0	0	0	0	0	0	0	0	0	0	0	0	0	0	0
Solyc00g069880.2.1	0	0	0	0	0	0	0	0	0	0	0	0	0	0	0	0	0	0	0	0	0	0	0	0	0	0	0	0	0	0	0	0	0	0	0	0	0	0	0	0	0	0	0	0	0	0	0	0	0
Solyc00g500168.1.1	0	0	0	0	0	0	0	0	0	0	0	0	0	0	0	0	0	0	0	0	0	0	0	0	0	0	0	0	0	0	0	0	0	0	0	0	0	0	0	0	0	0	0	0	0	0	0	0	0
Solyc00g013100.1.1	0	0	0	0	0	0	0	0	0	0	0	0	0	0	0	0	0	0	0	0	0	0	0	0	0	0	0	0	0	0	0	0	0	0	0	0	0	0	0	0	0	0	0	0	0	0	0	0	0
Solyc00g013110.1.1	0	0	0	0	0	0	0	0	0	0	0	0	0	0	0	0	0	0	0	0	0	0	0	0	0	0	0	0	0	0	0	0	0	0	0	0	0	0	0	0	0	0	0	0	0	0	0	0	0
Solyc00g126010.1.1	0	0	0	0	0	0	0	0	0	0	0	0	0	0	0	0	0	0	0	0	0	0	0	0	0	0	0	0	0	0	0	0	0	0	0	0	0	0	0	0	0	0	0	0	0	0	0	0	0
Solyc00g126000.1.1	0	0	0	0	0	0	0	0	0	0	0	0	0	0	0	0	0	0	0	0	0	0	0	0	0	0	0	0	0	0	0	0	0	0	0	0	0	0	0	0	0	0	0	0	0	0	0	0	0
Solyc00g125990.1.1	0	0	0	0	0	0	0	0	0	0	0	0	0	0	0	0	0	0	0	0	0	0	0	0	0	0	0	0	0	0	0	0	0	0	0	0	0	0	0	0	0	0	0	0	0	0	0	0	0
Solyc00g125980.1.1	0	0	0	0	0	0	0	0	0	0	0	0	0	0	0	0	0	0	0	0	0	0	0	0	0	0	0	0	0	0	0	0	0	0	0	0	0	0	0	0	0	0	0	0	0	0	0	0	0
Solyc00g244300.1.1	0	0	0	0	0	0	0	0	0	0	0	0	0	0	0	0	0	0	0	0	0	0	0	0	0	0	0	0	0	0	0	0	0	0	0	0	0	0	0	0	0	0	0	0	0	0	0	0	0
Solyc00g244290.1.1	0	0	0	0	0	0	0	0	0	0	0	0	0	0	0	0	0	0	0	0	0	0	0	0	0	0	0	0	0	0	0	0	0	0	0	0	0	0	0	0	0	0	0	0	0	0	0	0	0
Solyc00g244280.1.1	0	0	0	0	0	0	0	0	0	0	0	0	0	0	0	0	0	0	0	0	0	0	0	0	0	0	0	0	0	0	0	0	0	0	0	0	0	0	0	0	0	0	0	0	0	0	0	0	0
Solyc00g500169.1.1	0	0	0	0	0	0	0	0	0	0	0	0	0	0	0	0	0	0	0	0	0	0	0	0	0	0	0	0	0	0	0	0	0	0	0	0	0	0	0	0	0	0	0	0	0	0	0	0	0
Solyc00g500170.1.1	0	0	0	0	0	0	0	0	0	0	0	0	0	0	0	0	0	0	0	0	0	0	0	0	0	0	0	0	0	0	0	0	0	0	0	0	0	0	0	0	0	0	0	0	0	0	0	0	0
Solyc00g013170.1.1	0	1.95645	0	0	0	0.612725	0	0	0	0	0	0	0	0	0	0	0	0	0	0	0	0	0	0	0	0	0	0	0	0	0	0	0	0	0	0	0	0	0	0	0	0	0	0	0	0	0	0	0
Solyc00g013180.1.1	0	0	0	0	0	0	0	0	0	0	0	0	0	0	0	0	0	0	0	0	0	0	0	0	0	0	0	0	0	0	0	0	0	0	0	0	0	0	0	0	0	0	0	0	0	0	0	0	0
Solyc00g500171.1.1	0	0	0	0	0	0	0	0	0	0	0	0	1.07425	0	0	0	0	0	0	0	0	0	0	0	0	0	0	0	0	0	0	0	0	0	0	0	0	0	0	0	0	0	0	0	0	0	0.276441	0	0.300265
Solyc00g500172.1.1	0	0	0	0	0	0	0	0	0	0	0	0	0	0	0	0	0	0	0	0	0	0	0	0	0	0	0	0	0	0	0	0	0	0	0	0	0	0	0	0	0	0	0	0	0	0	0	0	0
Solyc00g320430.1.1	0	0	0	0	0	0	0	0	0	0	0	0	0	0	0	0	0	0	0	0	0	0	0	0	0	0	0	0	0	0	0	0	0	0	0	0	0	0	0	0	0	0	0	0	0	0	0	0	0
Solyc00g500173.1.1	0	0	0	0	0	0	0	0	0	0	0	0	0	0	0	0	0	0	0	0	0	0	0	0	0	0	0	0	0	0	0	0	0	0	0	0	0	0	0	0	0	0	0	0	0	0	0	0	0
Solyc00g019750.1.1	0	0	0	0	0	0	0	0	0	0	0	0	0	0	0	0	0	0	0	0	0	0	0	0	0	0	0	0	0	0	0	0	0	0	0	0	0	0	0	0	0	0	0	0	0	0	0	0	0
Solyc00g019730.1.1	0	0	0	0	0	0	0	0	0	0	0	0	0	0	0	0	0	0	0	0	0	0	0	0	0	0	0	0	0	0	0	0	0	0	0	0	0	0	0	0	0	0	0	0	0	0	0	0	0
Solyc00g500174.1.1	0	0	0	0	0	0	0	0	0	0.00944681	0	0	0	0	0	0	0	0	0	0	0	0	0	0	0.0108036	0	0	0	0	0	0	0	0	0	0	0	0	0	0	0	0	0	0	0	0	0	0	0	0
Solyc00g500175.1.1	0	0	0	0	0	0	0	0	0	0	0	0	0	0	0	0	0.00825526	0	0	0	0	0	0	0	0	0	0	0	0	0	0	0	0	0	0	0	0	0	0	0	0	0	0	0	0	0	0	0	0
Solyc00g500176.1.1	0	0	0	0	0	0	0	0	0	0.0872298	0.0818652	0.088283	0.0890034	0	0.181492	0.0841629	0	0.0869664	0.277649	0	0	0.0890736	0.156861	0.0843178	0	0.0992965	0.201252	0	0	0	0	0	0	0	0	0	0.169759	0	0	0	0.16792	0.0984732	0	0.0875576	0	0	0.183229	0	0
Solyc00g500177.1.1	0	0	0	0	0	0	0	0	0	0	0	0	0	0.0365781	0	0	0	0	0	0	0	0	0	0	0	0	0	0	0	0	0	0	0	0	0	0	0	0	0	0	0	0	0	0	0	0	0	0	0
Solyc00g500178.1.1	0	0	0	0	0	0	0	0	0	0	0	0	0	0	0	0	0	0	0	0	0	0	0	0	0	0	0	0	0	0	0	0	0	0	0	0	0	0	0	0	0	0	0	0	0	0	0	0	0
Solyc00g500179.1.1	0.142325	0.123554	0.0913384	0.0702997	0.0314835	0.0784797	0.0442535	0.0629717	0.0867092	0	0.00647857	0.00523983	0.0299347	0.00877282	0.0233395	0.00999059	0.0036418	0.0189262	0.0146482	0.00563624	0	0.021147	0.0325853	0.0233543	0.076972	0.0707222	0.083614	0.171808	0.210803	0.0847293	0.0318841	0.0289681	0.0604453	0.0373975	0.0308482	0.0364949	0.0117549	0.00857427	0.00333349	0.022288	0.0166108	0.0233786	0.00182056	0	0.0118323	0.0155263	0.0235628	0.0134131	0.0078749
Solyc00g500180.1.1	0	0	0	0	0	0	0	0	0	0	0	0	0	0	0	0	0	0	0	0	0	0	0	0	0	0	0	0	0	0	0	0	0	0	0	0	0.00968257	0	0	0	0	0	0	0	0	0	0	0	0
Solyc00g500181.1.1	0	0	0	0	0	0	0	0	0	0	0	0	0	0	0	0	0	0	0	0	0	0	0	0	0	0	0	0	0	0	0	0	0	0	0	0	0	0	0	0	0	0	0	0	0	0	0	0	0
Solyc00g500182.1.1	0	0	0	0	0	0	0	0	0	0	0	0	0	0	0	0	0	0	0	0	0	0	0	0	0	0	0	0	0	0	0	0	0	0	0	0	0	0	0	0	0	0	0	0	0	0	0	0	0
Solyc00g118680.2.1	0	0	0	0	0	0	0	0	0	0	0.0659752	0	0.358639	0.0714712	0	0	0	0	0.0745857	0	0	0	0	0	0	0	0	0	0	0	0	0	0	0	0	0	0	0	0	0	0	0	0	0	0	0	0	0	0
Solyc00g118690.1.1	1.92877	3.1483	2.70011	1.0094	0.999282	0	0	1.08502	0	1.56111	6.34879	0	4.77856	9.52292	3.78944	2.0083	3.29432	4.6692	0.552106	0.566497	0	0	0	0	0	0	0	0	0	0	0	0	0	0	0	0	0	0	0.502571	2.8002	0	0.587443	1.0979	1.56698	3.56777	0.520179	0	1.01111	0
Solyc00g023600.1.1	0	0	0	0	0	0	0	0	0	1.04074	0	0	0.530951	1.0581	0	0	0.549054	0.5188	0	0	0	0	0	0	0	0	0	0	0	0.491314	0	0	0	0	0	0	0	0	0	0.56004	0	0	0	0	0	2.6009	0	0	0
Solyc00g023590.2.1	0.0932239	0.253613	0.156607	0.487876	1.01427	0.619533	0.297667	0.524424	0.263269	0.855143	0.849761	0.509098	0.87253	0.869408	0.889615	0.87361	0.636902	0.651958	0.426962	0.164284	0.211599	0.667755	0.768878	0.777972	0.0575273	0.171783	0.348166	0.0476936	0.290289	0.522431	1.20816	0.888795	0.714262	0.882424	1.18014	1.27649	0.68526	0.649794	1.65178	2.11135	0.823088	0.511076	0.583719	1.00983	0.197077	1.10625	1.10945	0.635314	1.37721
Solyc00g023580.1.1	0	0	0	0	0	0	0	0	0	0	0.494047	0	0	0	2.19057	0	0	1.5745	0	0	0	0.537549	0	0	0	0	0	0	0	0	0	0	0	0	0	0	0	0	0	0	0	0	0	0	0	0	0	0	0
Solyc00g023570.1.1	0	0	0	0	0	0	0	0	0	0	1.54502	0.83307	0.419934	0	0	0	0	0	0	0	0	0	0	0	0	0	0	0	0	0.388585	0	0	0	0	0	0	0	0	0	0	0	0	0.868343	0	0	0	0.432254	0	0
Solyc00g014860.1.1	0	0	0	0	0	0	0	0	0	0	0.411175	0	0	0	0	0	0.462268	0.873592	0	0	0	0	0	0	0	0	0	0	0	0	0	0	0	0	0	0	0	0	0	0	0.421696	0	0	0	0	0	0	0	0.499796
Solyc00g014850.1.1	0	1.75579	0	0.844401	0.835938	0	1.28798	0	1.82263	1.30593	1.22562	0	6.21826	4.42572	6.34002	2.10003	0.459305	3.03797	0.461858	0	0	0	0	0	0	0	0	0	0	1.23301	0	1.15372	1.23622	0	0	1.38082	0.847163	0	0	1.87398	0	0	0.918439	0.436946	0.426368	0.43515	0.457192	2.53749	0.496592
Solyc00g500183.1.1	1.7588	1.84303	1.82383	0.0681814	0.944973	0.732606	0.485327	0.439735	0.735845	1.89806	0.923653	0.711473	1.07592	4.7171	2.4865	2.03481	1.26095	2.80345	0.671272	0.15306	0.517497	0.358922	0.884898	0.271807	0.401976	0.0800231	0.162189	0.333263	0.270456	0.862851	0.194818	0.248421	0.332731	0.0725412	0.157073	0.37165	0.136809	1.04781	0.611046	0.680918	0.541307	0.317438	0.370798	0.352814	0.619691	0.562181	0.516825	0.068297	0.400975
Solyc00g500184.1.1	1.06836	0	0.957188	0.335467	0.664209	0.327688	0.56855	0.600996	1.20684	0.576472	2.27228	1.28355	1.64694	4.68871	3.83815	1.11241	2.31134	3.33344	0.611628	0.62757	0.363742	0.470925	1.03664	0.222891	0.395561	0.262487	0	0.655888	0.887131	0.761996	0.106505	0.509284	0.436561	0.237945	0.128805	0.121906	0.448752	0.687389	0.445403	0.248167	0.887781	0.26031	0.364881	0.578638	1.46804	0.230504	0	0.67207	1.0522
Solyc00g500185.1.1	0.163127	0.177513	0.0913454	0.341482	0.507089	0.083391	0.52087	0.367063	0.460678	0.440106	0.82608	0.267252	0.538866	1.52132	1.83139	0.594485	0.650111	0.96531	0.653725	0.383294	0.277698	0.179763	0.158284	0.680662	0.30199	0.40079	0.609234	0.166912	0	0.0831063	0	0.0777624	0	0	0.491681	0	0.256949	0.699714	0.340042	0.284194	0.508331	0.2981	0.0928558	0.706816	0.344853	0.175978	0.184891	0.17103	0.702888
Solyc00g014810.1.1	0	0	0	0	0	0	0	0	0	0	0	0	5.87908	1.67373	0	0.794191	0	0	0	0	0	0	0	0	0	0	0	0	0	0	0	0	0	0	1.83918	0	0	0	0	0	0	0	0	0	0	0	1.72902	0	0
Solyc00g014800.1.1	0	0	0	0	0	0	0	0.575588	0	0.552101	1.29537	0	0.563326	0	0.287179	0	0.873799	0.275217	0	0	0	0	0	0	0	0.628474	0	0	0	0	0	0	0	0	0	0	0	0	0	0	0.531405	0	0	0	0	0	0	0	0
Solyc00g014790.2.1	0	0.217729	0	0	0	0	0.319436	0.168833	0.113009	0.269906	0.202646	0.109266	0.44063	1.09763	0.505416	0.46875	0.284783	0.753455	0.0572733	0.0587661	0.170305	0.0551222	0.145607	0.208717	0.0617343	0	0	0.358271	0	0.458703	0.0997317	0.0476897	0	0	0	0.114154	0	0	0.0521348	0.232385	0.0519578	0.182817	0.0569462	0.0541841	0.0528724	0	0.113389	0	0.0615805
Solyc00g094550.1.1	0	0	0	0	0	0	0	0	0	0	3.81303	1.76226	2.36886	11.2118	8.45336	1.68002	2.44962	4.05063	3.07905	1.89558	0	0	0	0	0.663776	0	0.66955	0.550311	0	0	2.14466	0	0	0	0	2.45479	0	0	0	1.24932	0.558657	1.96568	0	0	4.54793	1.1604	0	0	0.662122
Solyc00g094540.1.1	1.14411	0	0.854218	1.19751	0	0	0.40591	0.858149	0.861607	4.11566	2.70379	4.99842	15.9575	10.4608	15.4137	1.19129	8.68503	11.8994	4.80332	4.92852	1.73126	0.420265	0	2.38696	1.41203	0	0	1.17066	1.97924	0.388585	0	0.727196	0	0	1.37939	0.435168	0	0.408962	0	1.77176	1.18842	4.64614	0.868343	0.826225	2.01556	0.822829	2.16127	0	5.63406
Solyc00g094530.1.1	1.93619	0	0.3614	0	1.00313	0.659858	1.37385	1.45225	0.729052	6.61672	3.92197	3.52453	11.0152	13.4542	10.144	3.69604	6.98143	11.4575	5.91178	3.03294	2.19737	0.711218	1.25247	0	0.796531	0.396422	0.80346	0.660373	0.334949	1.31521	0.321699	0	0.659319	0.359358	0	0.736438	0	0.346044	0.336336	4.87235	2.68155	3.53822	0.734751	0.349557	0.341095	1.7406	0	1.35333	2.38364
Solyc00g094520.1.1	2.7065	0.736297	0	0	0	0	1.44033	0	0	5.84158	0.685291	0.739014	2.98018	20.7866	12.9138	0	3.08179	9.46391	2.32419	0.794923	3.0716	1.49126	1.96961	0.705821	0	0	2.52701	2.07698	1.40462	1.37885	0	0.645093	0	0	0.815767	0	1.42105	2.90231	2.11566	0.785862	0	2.47295	0.770304	1.46588	2.86079	2.91972	0.766902	2.12822	6.66394
Solyc00g023700.2.1	0	0	0	0	0	0	0	0	0	0	0	0	0	0	0	0	0	0	0	0	0	0	0	0	0	0	0	0	0	0	0	0	0	0	0	0	0	0	0	0	0	0	0	0	0	0	0	0	0
Solyc00g023710.1.1	0	0	0	0	0	0	0	0	0	0	0	0	0	0	0	0	0	0	0	0	0	0	0	0	0	0	0	0	0	0	0	0	0	0	0	0	0	0	0	0	0	0	0	0	0	0	0	0	0
Solyc00g049210.1.1	0	0	0	0	0	0	0	0	0	0	0	0	0	0	0	0	0	0	0	0	0	0	0	0	0.26326	0	0.0885167	0	0	0	0	0	0	0	0	0	0	0	0	0	0	0	0	0	0	0	0	0	0
Solyc00g049220.1.1	0	0	0	0	0	0	0	0	0	0	0	0	0	0	0	0	0	0	0	0	0	0	0	0	0	0	0	0	0	0	0	0	0	0	0	0	0	0	0	0	0	0	0	0	0	0	0	0	0
Solyc00g500186.1.1	0	0	0	0	0	0	0	0	0	0	0	0	0	0	0	0	0	0	0	0	0	0	0	0	0	0	0	0	0	0	0	0	0	0	0	0	0	0	0	0	0	0	0	0	0	0	0	0	0
Solyc00g500187.1.1	0	0	0	0	0	0	0	0	0	0	0	0	0	0	0	0	0	0	0	0	0	0	0	0	0	0	0	0	0	0	0	0	0	0	0	0	0	0	0	0	0	0	0	0	0	0	0	0	0
Solyc00g500188.1.1	0	0	0	0	0	0	0	0	0	0	0	0	0	0	0	0	0	0	0	0	0	0	0	0	0	0	0	0	0	0	0	0	0	0	0	0	0	0	0	0	0	0	0	0	0	0	0	0	0
Solyc00g500189.1.1	0	0	0	0	0	0	0	0	0	0	0	0	0	0	0	0	0	0	0	0	0	0	0	0	0	0	0	0	0	0	0	0	0	0	0	0	0	0	0	0	0	0	0	0	0	0	0	0	0
Solyc00g021660.1.1	0	0	0	0	0	0	0	0	0	0	0	0	0	0	0	0	0	0	0	0	0	0.105066	0	0	0.117669	0	0	0	0	0	0	0	0	0	0	0	0	0	0	0	0	0	0	0	0	0	0	0	0
Solyc00g500190.1.1	0	0	0	0	0	0	0	0	0	0.0457758	0	0	0	0	0	0	0	0	0	0	0	2.24368	0.576213	0.884953	0.366453	0.573189	0.792086	0	0	0	0	0	0	0	0	0	0	0	0	0	0	0	0.14487	0.0459478	0.0448355	0.183036	0	0.222362	0.36554
Solyc00g500191.1.1	0	0	0	0	0	0	0	0	0	0	0	0	0	0	0	0	0	0	0.106268	0	0	0	0	0	0	0	0	0	0	0	0	0	0	0	0	0	0	0	0	0	0	0	0	0	0	0	0	0	0
Solyc00g500192.1.1	0	0	0	0	0	0	0	0	0	0	0.0781989	0	0	0	0	0	0.087916	0	0	0	0	0	0	0.0805416	0	0.0948495	0	0.0790017	0	0	0	0	0	0.0859814	0	0	0	0	0	0	0	0	0	0	0	0	0	0	0
Solyc00g500193.1.1	0	0.0615511	0	0	0	0.0578302	0	0	0.127789	0	0.171862	0	0.0622824	0.310298	0	0.11779	0.128812	0	0	0	0	0	0.0548836	0	0	0	0.0704156	0	0	0.0576328	0	0	0	0	0	0	0	0	0	0	0	0	0	0	0	0.0610188	0	0	0
Solyc00g500194.1.1	0	0	0	0	0	0	0	0	0	0	0	0	0	0	0	0	0	0	0	0	0	0	0	0	0	0	0	0	0	0	0	0	0	0	0.177673	0	0	0	0	0	0	0	0	0	0	0	0	0	0
Solyc00g500195.1.1	0	0	0	0	0	0	0	0	0	0	0	0	0	0	0	0.0536836	0	0	0	0	0	0	0	0	0	0.0633366	0	0	0	0	0	0	0	0	0	0	0	0	0	0	0	0	0	0	0	0	0	0	0
Solyc00g500196.1.1	0	0	0	0	0	0	0	0	0	0	0	0	0	0	0	0	0	0	0	0	0	0.0228367	0.080432	0.281027	0.0511522	0	0.0773957	0	0	0	0	0	0	0	0	0	0	0	0	0	0	0	0	0	0	0	0	0.0434545	0.0765371
Solyc00g500197.1.1	0	0	0	0	0	0	0	0	0	0	0	0	0	0	0	0	0	0	0	0	0	0	0	0	0	0	0	0	0	0	0	0	0	0	0	0	0	0	0	0	0	0	0	0	0	0	0	0	0
Solyc00g500198.1.1	0	0	0	0	0	0	0	0	0	0	0	0	0	0	0	0	0	0	0	0	0	0	0	0	0	0	0	0	0	0	0	0	0	0	0	0	0	0	0	0	0	0	0	0	0	0	0	0	0
Solyc00g500199.1.1	0	0	0	0	0	0	0	0	0	0	0	0	0	0	0	0	0	0	0	0	0	0	0	0	0	0	0	0	0	0	0	0	0	0	0	0	0	0	0	0	0	0	0	0	0	0	0	0	0
Solyc00g500200.1.1	0	0	0	0	0	0	0	0	0	0	0	0	0	0	0	0	0	0	0	0	0	0.391773	0.229973	0.123618	0	0	0	0	0	0	0	0	0	0	0	0	0	0	0	0	0	0	0	0	0	0	0	0	0
Solyc00g500201.1.1	0	0	0	0	0	0	0	0	0	0	0	0	0	0	0	0	0	0	0	0	0	0	0	0	0.101519	0	0	0	0	0	0	0	0	0	0	0	0	0	0	0	0	0	0	0	0	0	0	0	0
Solyc00g500202.1.1	0	0	0	0	0	0	0	0	0	0	0	0	0	0	0	0	0	0	0	0	0	0	0	0	0	0	0	0	0	0	0	0	0	0	0	0	0	0	0	0	0	0	0	0	0	0	0	0	0
Solyc00g500203.1.1	0	0	0	0	0	0	0	0	0	0	0	0	0	0	0	0	0	0	0	0	0	0	0	0	0	0	0	0	0	0	0	0	0	0	0	0	0	0	0	0	0	0	0	0	0	0	0	0	0
Solyc00g500204.1.1	0	0	0	0	0	0	0	0	0	0	0	0	0	0	0	0	0	0	0	0	0	0	0	0	0	0	0	0	0	0	0	0	0	0	0	0	0	0	0	0	0	0	0	0	0	0	0	0	0
Solyc00g500205.1.1	0	0	0	0	0	0	0	0	0	0	0	0	0	0	0	0	0	0	0	0	0	0	0	0	0	0	0	0	0	0	0	0	0	0	0	0	0	0	0	0	0	0	0	0	0	0	0	0	0
Solyc00g500206.1.1	0.155309	0.169006	0	0	0.214572	0.0529298	0.0551009	0.0582454	0	0.223475	0.104866	0.0565432	0	0.340804	0.464967	0	0.0589482	0.6684	0	0.182463	0.0587533	0	0.0502328	0.162011	0	0.190792	0.193346	0.0529711	0	0.0527491	0	0	0	0	0	0	0	0	0.107915	0.120255	0	0	0	0.168236	0	0.0558481	0	0	0
Solyc00g500207.1.1	0	0	0	0	0	0	0	0	0	0	0	0	0	0	0	0	0	0	0	0	0	0	0	0	0	0	0	0	0	0	0	0	0	0	0	0	0	0	0	0	0	0	0	0	0	0	0	0	0
Solyc00g500208.1.1	0	0	0	0	0	0	0	0	0	0	0	0	0	0	0	0	0	0	0	0	0	0	0	0	0	0	0	0	0	0	0	0	0	0	0	0	0	0	0	0	0	0	0	0	0	0	0	0	0
Solyc00g500209.1.1	0	0	0	0	0	0	0	0	0	0	0	0	0	0	0	0	0	0	0	0	0	0	0	0	0	0	0	0	0	0	0	0	0	0	0	0	0	0	0	0	0	0	0	0	0	0.180781	0	0	0
Solyc00g500210.1.1	0	0	0	0	0	0	0	0	0	0	0	0	0	0	0	0	0	0	0	0	0	0	0	0	0	0	0	0	0	0	0	0	0	0	0	0	0	0	0	0	0	0	0	0	0	0	0	0	0
Solyc00g500211.1.1	0	0	0	0	0	0	0	0	0	0	0	0	0	0	0	0	0	0	0	0	0	0	0	0	0	0	0	0	0	0	0	0	0	0	0	0	0	0	0	0	0	0	0	0	0	0	0	0	0
Solyc00g500212.1.1	0	0	0	0	0	0	0	0	0	0	0	0	0	0	0	0	0	0	0	0	0	0	0	0	0	0	0	0	0	0	0	0	0	0	0	0	0	0	0	0	0	0	0	0	0	0	0	0	0
Solyc00g500213.1.1	1.61868	0.440358	0.226601	1.48245	0.209656	0.206869	0	0	0	0	0	0	0	0	0	0	0	0	0	0	0	0	0	0	0	0	0	0.20703	0.420032	0	0	0	0	0	0	0	0	0	0	0	0	0	0	0	0	0	0	0	0
Solyc00g500214.1.1	0.408611	0.127042	0.392243	0.244391	0.362912	0.298405	0	0	0	0	0	0	0	0	0	0	0	0	0	0	0	0	0	0	0	0	0	0.0597276	0.0605891	0.178432	0	0.0556528	0.298161	0.260018	0	0	0	0	0	0	0	0	0	0	0	0	0	0	0
Solyc00g322630.1.1	0.423745	0	0	0.887047	0	0	0	0	0	0	0	0	0	0	0	0	0	0	0	0	0	0	0	0	0	0	0	0	0	0	0	0.403998	0	0	0	0	0	0	0	0	0	0	0	0	0	0	0	0	0
Solyc00g500215.1.1	0.245912	0.178399	0.0306005	0.0857967	0.169874	0.0558716	0.116327	0.0614827	0.0308652	0	0	0	0	0	0	0	0	0	0	0	0.0930281	0	0	0	0.101166	0	0.0680307	0.307534	0	0.0556808	0.136195	0.0260502	0.390782	0.0912829	0.0658848	0.0935337	0	0	0	0	0	0.0332876	0.0311065	0	0	0.0589521	0	0.0572947	0
Solyc00g500216.1.1	0.609159	0.464017	1.29621	0.191278	0.694322	0.934213	0.518685	0.685356	0.481683	0	0	0	0	0	0	0	0	0	0	0	0	0	0	0	0	0	0	0.685624	0.632285	0.434478	0.425091	0.580771	0.24892	0.203509	0.220328	0.556071	0	0	0	0	0	0	0	0	0	0	0.0690435	0	0
Solyc00g500217.1.1	0	0	0	0	0	0	0	0	0	0	0	0	0	0	0	0	0	0	0	0	0	0	0	0	0	0	0	0	0	0	0	0	0	0	0	0	0	0	0	0	0	0	0	0	0	0	0	0	0
Solyc00g500218.1.1	5.93724	3.30117	2.47529	2.81234	1.84114	1.32926	1.61441	1.02393	1.02805	0	0.0438926	0	0	0	0	0	0	0	0	0	0	0	0	0	0	0	0	2.52756	2.02423	1.41304	1.98735	2.02458	2.30217	0.482609	0.156749	0.148353	0	0.0929458	0.0903383	0	0.0450157	0	0	0	0	0	0	0	0
Solyc00g266110.1.1	0	0	0	0	0	0	0	0	0	0	0	0	0	0	0	0	0	0	0	0	0	0	0	0	0	0	0	0	0	0	0	0	0	0	0	0	0	0	0	0	0	0	0	0	0	0	0	0	0
Solyc00g254910.1.1	0	0	0	0	0	0.32741	0	0	0	0	0	0	0	0	0	0	0	0	0	0	0	0	0	0	0	0	0	0	0	0	0	0	0	0	0	0	0	0	0	0	0	0	0	0	0	0	0	0	0
Solyc00g500219.1.1	0	0	0	0	0	0	0	0	0	0	0	0	0	0	0	0	0	0	0	0	0	0	0	0	0	0	0	0	0	0	0	0	0	0	0	0	0	0	0	0	0	0	0	0	0	0	0	0	0
Solyc00g500220.1.1	0	0	0	0	0	0	0	0	0	0	0	0	0	0	0	0	0	0	0	0	0	0	0	0	0	0	0	0	0	0	0	0	0	0	0	0	0	0	0	0	0	0	0	0	0	0	0	0	0
Solyc00g500221.1.1	4.53281	0.435226	1.19446	0	0	0	0.141896	0	0	0	0	0	0	0	0	0	0	0	0	0	0	0	0	0	0	0	0	2.04618	1.66055	0.6792	0	0	0	0	0	0	0	0	0	0	0	0	0	0	0	0	0	0	0
Solyc00g500222.1.1	7.05535	1.86752	3.84398	0	0.197585	0.584874	0	0	0	0	0	0	0	0	0	0	0	0	0	0	0	0	0	0	0	0.23425	0	2.34132	2.37509	2.72009	0	0	0	0	0	0	0	0	0	0	0	0	0	0	0	0.205707	0	0	0
Solyc00g198360.1.1	0	0	0	0	0	0	0	0	0	0	0	0	0	0	0	0	0	0	0	0	0	0	0	0	0	0	0	0	0	0	0	0	0	0	0	0	0	0	0	0	0	0	0	0	0	0	0	0	0
Solyc00g500223.1.1	0	0	0	0	0	0	0	0	0	0	0	0	0	0	0	0	0	0	0	0	0	0	0	0	0	0	0	0	0	0	0	0	0	0	0	0	0	0	0	0	0	0	0	0	0	0	0	0	0
Solyc00g036520.1.1	0	0	0	0	0	0	0	0	0	0	0	0	0	0	0	0	0	0	0	0	0	0	0	0	0	0	0	0	0	0	0	0	0	0	0	0	0	0	0	0	0	0	0	0	0	0	0	0	0
Solyc00g052540.1.1	0	0	0	0	0	0	0	0	0	0	0	0	0	0	0	0	0	0	0	0	0	0	0	0	0	0	0	0	0	0	0	0	0	0	0	0	0	0	0	0	0	0	0	0	0	0	0	0	0
Solyc00g052530.2.1	0	0	0	0	0	0	0	0	0	0	0	0	0	0.229754	0	0	0	0	0	0	0	0	0	0	0	0	0	0	0	0	0	0	0	0	0	0	0	0	0	0	0	0	0	0	0	0	0	0.109775	0
Solyc00g500224.1.1	0	0	0	0	0	0	0	0	0	0	0	0	0	0	0	0	0	0	0	0	0	0	0	0	0	0	0	0	0	0	0	0	0	0	0	0	0	0	0	0	0	0	0	0	0	0	0	0	0
Solyc00g047180.1.1	0	0	0	0	0	0	0	0	0	0	0	0	0	0	0	0	0	0	0	0	0	0	0	0	0	0	0	0	0	0	0	0	0	0	0	0	0	0	0	0	0	0	0	0	0	0	0	0	0
Solyc00g047190.1.1	0	0	0	0	0	0	0	0	0	0	0	0	0	0	0	0	0	0	0	0	0	0	0	0	0	0	0	0	0	0	0	0	0	0	0	0	0	0	0	0	0	0	0	0	0	0	0	0	0
Solyc00g047200.1.1	0	0	0	0	0	0	0	0	0	0	0	0	0	0	0	0	0	0	0	0	0	0	0	0	0	0	0	0	0	0	0	0	0	0	0	0	0	0	0	0	0	0	0	0	0	0	0	0	0
Solyc00g500225.1.1	0	0	0	0	0	0	0	0	0	0	0	0	0	0	0	0	0	0	0	0	0	0	0	0	0	0	0	0	0	0	0	0	0	0	0	0	0	0	0	0	0	0	0	0	0	0	0	0	0
Solyc00g500226.1.1	0	0	0	0	0	0	0	0	0	0	0	0	0	0	0	0	0	0	0	0	0	0	0	0	0	0	0	0	0	0	0	0	0	0	0	0	0	0	0	0	0	0	0	0	0	0	0	0	0
Solyc00g500227.1.1	0	0	0	0	0	0	0	0	0	0	0	0	0	0	0	0	0	0	0	0	0	0	0	0	0	0	0	0	0	0	0	0	0	0	0	0	0	0	0	0	0	0	0	0	0	0	0	0	0
Solyc00g500228.1.1	0	0	0.0752113	0	0.0347936	0	0.0714783	0	0	0.108711	0.204052	0.293397	0.295791	2.68944	1.65871	0.209778	0.344111	0.79481	0.153788	0	0.190541	0	0	0.105082	0.0414417	0.0824998	0.0418022	0.0343577	0	0.171069	0	0.0640274	0.137211	0.0373932	0	0	0.176304	0.108023	0.244983	0.194998	0.174394	0.204539	0.15291	0.145493	0.354928	0.181119	0.0380586	0.281643	0.413385
Solyc00g500229.1.1	0	0	0	0	0	0.789401	0	0	0	0	0	0	0	0	0	0	0	0.830716	0	0	0	0	0	0	0	0	0	0.790017	0	3.14682	0	2.20836	0.788755	0	0	0	0	0	0.804731	0	0.801998	0	0	0	0	0	0	0	0
Solyc00g500230.1.1	0.155318	0	0.0496989	0.046448	0.0689737	0	0	0.0499276	0.0250644	0.0239451	0.0224725	0	0	0	0	0	0	0	0	0.0260676	0.0503629	0	0	0	0	0	0.11049	0.0681097	0.207276	0.0904323	0	0.0211543	0.045334	0.024709	0.0535024	0.0253183	0	0	0	0	0	0.0270315	0	0	0	0.0239363	0.125744	0.0232634	0.0819482
Solyc00g500231.1.1	0	0	0.0270167	0	0.0249964	0.024664	0.0256757	0	0	0	0	0	0	0	0	0	0	0	0	0	0	0	0	0	0	0	0	0	0	0.0245798	0.0240488	0	0.0246439	0	0	0	0	0	0	0	0	0	0	0	0	0	0	0.0505845	0
Solyc00g500232.1.1	0	0	0	0	0	0	0	0	0	0	0	0	0	0	0	0	0	0	0	0	0	0	0	0	0	0	0	0	0	0	0	0	0	0	0	0	0	0	0	0	0	0	0	0	0	0	0	0	0
Solyc00g500233.1.1	0	0	0	0	0	0	0	0	0	0	0	0	0	0	0	0	0	0	0	0	0	0	0	0	0	0	0	0	0	0	0	0	0	0	0	0	0	0	0	0	0	0	0	0	0	0	0	0	0
Solyc00g500234.1.1	0	0.0153172	0.015764	0	0	0.0287825	0.0299632	0	0	0.121523	0.0142561	0.0307475	0	0.12355	0.300251	0.0293125	0.0320553	0.0757224	0.0161167	0.132294	0.0319493	0	0	0.0146832	0.0173721	0	0	0	0.0146102	0	0	0	0.0143795	0	0	0.0321229	0.014781	0	0.0146707	0.0163483	0.0584837	0.0857414	0	0	0.0297566	0.0151847	0	0.0147578	0.0693151
Solyc00g500235.1.1	0.0414328	0	0	0	0	0	0	0	0	0	0	0	0	0	0	0	0.023589	0	0	0	0	0	0	0	0	0	0	0	0.0215029	0	0	0	0	0	0	0	0	0.0222152	0	0	0	0.0252383	0	0	0	0	0	0	0
Solyc00g500236.1.1	0	0	0	0	0	0.0141129	0.0146918	0	0.0103952	0	0.0186406	0.0251273	0.00506648	0.0100967	0	0	0	0.0148516	0	0	0	0	0.0178584	0	0	0.0113048	0	0.00470798	0	0	0	0.00438679	0.00470047	0.0153718	0.00554741	0	0.00966345	0	0	0.00534405	0.00477938	0	0	0	0	0	0	0	0.00566455
Solyc00g500237.1.1	0	0	0	0	0	0	0	0	0	0	0	0	0	0	0	0	0	0.484172	0	0	0	0	0	0	0	0	0	0	0	0	0	0	0	0	0	0	0	0	0	0	0	0	0	0	0	0	0	0	0
Solyc00g230070.1.1	0	0	0	0	0	0	0	0	0	0	0	0	0	0	0	0	0	0	0	0	0	0	0	0	0	0	0	0	0	0	0	0	0	0	0	0	0	0	0	0	0	0	0	0	0	0	0	0	0
Solyc00g230060.1.1	0	0	0	0	0	0	0	0	0	0	0	0	0	0	0	0	0	0	0	0	0	0	0	0	0	0	0	0	0	0	0	0	0	0	0	0	0	0	0	0	0	0	0	0.14098	0	0	0	0	0
Solyc00g025300.1.1	0	0	0	0	0	0	0	0	0	0	0	0	0	0	0	0	0	0	0	0	0	0	0	0	0	0	0	0	0	0	0	0	0	0	0	0	0	0	0	0	0	0	0	0	0	0	0	0	0
Solyc00g025290.1.1	0	0	0	0	0	0	0	0	0	0	0	0	0	0	0	0	0	0	0	0	0	0	0	0	0	0	0	0	0	0	0	0	0	0	0	0	0	0	0	0	0	0	0	0	0	0	0	0	0
Solyc00g500238.1.1	0	0	0	0	0	0	0	0	0	0	0	0	0.236079	0	0.962806	0	0	0	0	0	0	0	0	0	0.264606	0	0	0	0	0	0	0	0	0	0	0	0	0	0	0	0	0	0	0	0	0	0.243005	0	0
Solyc00g020040.1.1	0.405321	0	0.453932	0.63636	0.419988	0	0	0.228011	0.915718	0.874827	1.23154	0	2.90099	4.89181	2.73028	0	1.38457	1.52632	0.464089	0.714278	0.229999	0.223329	0.196644	1.90265	0.500237	0.995844	0.504588	0.207363	0	0.206494	0	0	0	0	0	0	0	0.434645	0	1.41227	0.421017	1.97517	0	0.439057	0.642642	2.18626	0	0.424959	1.24748
Solyc00g020030.1.1	0	0	0	0	0	0	0	0	0	0	0	0	0	0	1.40589	0	0	0	0	0	0	0	0	0	1.54551	0	0	0	0	0	0	0	0	0	0	0	0	0	0	0	0	0	0	0	0	0	0	1.31293	0.770829
Solyc00g020020.2.1	0.1161	0.505355	0.130024	0.121519	0.360903	0.237403	0.12357	0.391867	0	0.125292	0.117587	0.126805	0.511359	0.891676	0.782058	0.725322	0.264397	1.12423	0	0	0.527045	0.383822	1.01388	0.968877	0.57315	0.427873	0.578135	0.475176	0.602537	0.236592	0	0.332068	0	0.129289	0.979824	1.1923	0	0.124499	0.242013	0.404531	0.723574	0.424325	0	0.377289	0.490874	1.00197	0.657951	0.121725	0.285861
Solyc00g020010.1.1	0	0	0	0	0	0.564352	0	0	1.24706	1.19138	1.11811	0.60288	0	3.63375	1.8591	1.72423	0.628522	8.31445	0.632016	0	0	0	5.35596	0.575802	0.681244	2.03427	0.687169	0	0	1.12485	0	0.52626	1.12778	0	0	0.629848	2.31855	0	0.575312	0	1.14672	2.0174	0	0	0.583452	0.595468	0	2.31491	6.11592
Solyc00g020000.1.1	0.723289	1.57415	1.62007	0	0	0	6.92846	0	0	0	2.93021	0.78998	0.796427	6.34862	7.3082	0	4.1179	4.6692	1.65632	0	0	3.18822	2.10545	1.509	1.78533	1.77707	1.80086	1.48015	0.750748	2.21091	0	0	0	0	0	0	0	1.55123	0.753857	4.2003	0.751297	0	0.823428	2.35047	0.764523	1.56054	1.63958	0	1.78088
Solyc00g019990.1.1	0	0	0	0	0	0	0	0	0.658172	1.25756	0.590112	0	1.9247	0.63927	0.654129	0	0.66344	2.50753	2.00138	0	0.661246	0.642072	0	1.21558	0	0	0	0.59617	0	0	0	0	1.78565	0	0	0	0	0	0	0	0	0.709827	0	0	1.23173	0	0	0	0
Solyc00g019980.2.1	0.102319	0.44537	0.22918	0	0.318064	1.04612	0.762319	0.230235	0.231163	0.772941	0.518147	1.45279	1.23932	1.01036	1.26359	0.532689	1.04856	1.43113	0.117154	0.480831	0.232243	0.789279	1.09209	2.13468	0.378838	0.377085	0.254756	0.104693	0	0	0.204004	0	0	0.341828	0	0.233505	0.85956	0.109721	0	0.713026	0	0.124653	0.116485	0.554176	0.216304	0.11038	0.579853	0.321829	0.377894
Solyc00g019970.2.1	0.126867	0.96639	0.142083	0.265578	0.262916	0.12971	0.135031	0	0.573247	0.958385	0.770953	0.415695	2.37483	2.64472	3.41835	1.05679	1.01121	2.45698	1.59788	0.149048	1.15185	0	0.492403	0.397024	0.782881	0.779258	0.473814	0.129811	0.263367	0.129267	0	0.362865	0.129604	0.14128	0	0.144764	0	0	0	0.147349	0.79068	0.463678	0.866592	0.274853	0.402299	0.82117	0.575177	0.665069	0.780931
Solyc00g019950.1.1	0.683979	0.2481	0	0	0.236243	0.233102	0.485327	1.28256	0.257546	0.98418	0.230913	0.498031	2.25943	4.00239	3.58349	0.712182	3.6345	1.71711	0	0	0.776246	1.25623	0.442449	0.713493	0	0.280081	0.283831	0.699852	0.236649	0.929225	0.227287	0.217368	0.232911	0	0	0	0	0.244488	0	0.529603	0	1.38879	0.519118	0	0.963963	0.245954	0.516825	0	1.40341
Solyc00g500239.1.1	0	0	0	0	0	0	0	0	0	0	0	0	0	0	0	0	0	0	0	0	0	0	0	0	0	0	0	0	0	0	0	0	0	0	0	0	0	0	0	0	0	0	0	0	0	0	0	0	0
Solyc00g500240.1.1	0	0	0	0	0	0	0	0	0	0	0	0	0.351424	0.350167	0	0	0	0.11446	0	0	0	0	0	0	0	0	0	0	0	0	0	0	0	0	0	0	0	0	0	0	0	0	0	0	0	0	0	0	0
Solyc00g500241.1.1	0	0	0	0	0	0	0	0	0	0	0.0562507	0.0606604	0.0611555	0	0	0	0	0	0	0	0	0	0	0	0	0	0	0	0	0	0	0	0	0	0	0	0	0	0	0.0645059	0	0.0676623	0	0	0	0	0	0	0
Solyc00g036530.1.1	0	0	0	0	0	0	0	0	0.911316	0	0	0	0	0	0	0	0	0	0	0	0	0	0	0	0	0	0	0	0	0	0	0	0	0	0	0	0	0	0	0	0	0	0	0	0	0	0	0	0
Solyc00g500242.1.1	0.167134	0	0	0	0	0	0	1.12824	0	0	0.507825	0.547636	2.02438	1.10026	1.50111	0.696104	0.570928	1.61841	0.76547	0.196355	0.37936	0	0	0	0	0	0	0.342026	0	0.170296	0	0	0	0	0	0.190711	0.175508	0	0	0	0.173607	0.203616	0	0	0.353325	0	0.378868	0.175232	0.411518
Solyc00g500243.1.1	0	0	0	0	0	0.0920403	0	0.101284	0	0.291452	0.273528	0	0.49563	0.493857	0.101067	0.37494	0.410023	0.38743	0	0	0.204334	0	0.0873504	0	0.111104	0	0.112071	0.184224	0	0.091726	0	0.171656	0	0	0	0	0.0945332	0.193072	0	0.209114	0.280527	0	0	0	0.0951552	0	0	0	0
Solyc00g500244.1.1	0	0	0	0	0	0	0	0	0	0	0	0.673807	1.01896	1.01531	0	0.32118	1.0537	0.331879	0	0	0	0	0	0	0	0	0	0	0	0	0	0	0	0	0	0	0	0	0	0.358261	0	0.375791	0	0	0	0	0	0	0
Solyc00g500245.1.1	0	0	0	0	0.0376244	0	0	0	0	0.0783709	0.110327	0	0.0799644	0.159356	0	0.0378077	0.124036	0.156269	0.0415752	0.0426589	0	0	0.0352325	0	0	0.0446061	0	0	0	0	0	0	0	0	0	0	0	0	0	0	0	0	0	0	0	0	0	0	0
Solyc00g500246.1.1	0	0	0	0	0	0	0	0	0	0	0	0	0	0	0	0	0	0	0	0	0	0	0	0	0	0	0	0	0	0	0	0	0	0	0	0	0	0	0	0	0	0	0	0	0	0	0	0	0
Solyc00g007450.1.1	0	0	0	0	0	0	0	0	0	0	0	0	0	0	0	0	0	0	0	0	0	0	0	0	0	0	0	0	0	0	0	0	0	0	0	0	0	0	0	0	0	0	0	0	0	0	0	0	0
Solyc00g016590.1.1	0	0	0	0	0	0	0	0	0	0	0	0	0	0	0	0	0	0	0	0	0	0	0	0	0	0	0	0	0	0	0	0	0	0	0	0	0	0	0	0	0	0	0	0	0	0	0	0	0
Solyc00g028960.1.1	0	0	0	0	0	0	0	0	0	0	0	0	0	0	0	0	0	0	0	0	0	0	0	0	0	0	0	0	0	0	0	0	0	0	0	0	0	0	0	0	0	0	0	0	0	0	0	0	0
Solyc00g500247.1.1	0	0	0.0725404	0	0	0	0	0	0	0	0	0	0	0	0	0	0	0	0	0	0	0	0	0	0	0	0	0	0	0	0	0	0	0	0	0	0	0	0	0	0	0	0	0	0	0	0	0	0
Solyc00g500248.1.1	0	0	0	0	0	0	0	0	0	0	0	0	0	0	0	0	0	0	0	0	0	0	0	0	0	0	0	0	0	0	0	0	0	0	0	0	0	0	0	0	0	0	0	0	0	0	0	0	0
Solyc00g500249.1.1	0	0	0	0	0	0	0	0	0	0	0	0	0	0	0	0	0	0	0	0	0	0	0	0	0	0	0	0	0	0	0	0	0	0	0	0	0	0	0	0	0	0	0	0	0	0	0	0	0
Solyc00g500250.1.1	0.119821	0.0869256	0	0.0418047	0.0413857	0.0408354	0	0.0449364	0.0451175	0.689644	0.121356	0.0872463	0.571729	1.53376	0.403563	0.291111	0.409307	0.687562	0	0	0	0.0440138	0.0387547	0	0	0	0.0497222	0	0.0829134	0	0	0	0	0	0	0	0	0	0.124885	0.139166	0.207435	0	0.0909404	0.0432647	0.16887	0.0861738	0.135808	0.125627	0.0491706
Solyc00g500251.1.1	0	0	0	0	0	0	0	0	0	0	0	0	0	0	0	0	0	0	0	0	0	0	0	0	0	0	0	0	0	0	0	0	0	0	0	0	0	0	0	0	0	0	0	0	0	0	0	0	0
Solyc00g500252.1.1	0	0	0	0	0	0	0	0	0	0.263211	0	0.266389	0	0	0	0	0	0	0	0.286542	0	0	0	0	0	0	0	0	0	0	0	0	0	0	0	0	0	0	0	0	0	0.297137	0	0.2642	0	0.263114	0.276441	0	0
Solyc00g500253.1.1	0	0	0	0	0	0	0	0	0	0	0	0	0	0	0	0	0	0	0	0	0	0	0	0	0	0	0	0	0	0.459616	0	0	0	0	0	0	0.236841	0	0	0	0	0	0	0	0	0	0	0	0
Solyc00g021650.1.1	0	0	0	0	0	0	0	0	0	0	4.41434	0	2.99953	7.77087	4.28157	2.26912	4.96288	7.03411	1.24762	3.8404	3.70985	0	0	0	0	0	0.678245	1.67237	0	0	0	0	0	0	0	0	0	0	0	2.53109	4.5273	4.64614	0.620245	0.590161	2.3035	1.17547	0	0.571211	0.670721
Solyc00g021640.2.1	0.977828	1.12666	0.773013	1.14388	1.43042	0.999739	1.28563	0.711856	1.0396	9.1248	10.5443	5.15148	18.874	30.3554	15.8856	7.48638	20.5654	27.6631	6.71763	2.09485	2.4153	0.57047	1.06042	1.14002	0.6389	0.847923	0.930882	2.11875	0.537327	1.34797	1.43353	0.93226	0.881402	0.896753	0.693477	1.7721	0.483208	0.92521	1.43881	7.08138	3.88353	3.43364	1.83352	3.30226	2.31034	1.67537	1.69504	1.14582	1.91192
Solyc00g021630.1.1	1.15461	0.837622	0.215514	0.201417	0.398796	0	0	0	1.08689	5.81479	8.77047	3.57303	12.7136	20.6912	11.0182	7.61404	17.3103	24.4312	8.15243	0.904316	1.09197	1.27236	0.186722	1.00369	0.474996	0.945595	0	1.5752	0.19974	0.980374	0.191839	0	0.393172	0	0.232007	1.0979	0.606226	0.412713	0	6.03456	2.59852	3.0477	1.9717	1.66761	3.45789	1.03797	0.654329	0.605274	2.60597
Solyc00g500254.1.1	0	0	0	0	0	0	0	0	0	0	0.289691	0.624803	2.83456	2.19677	0.321118	0.893465	1.62844	2.76968	0	1.00811	0	0	0	0	0	0.351374	0	0	0	0	0	0	0.584396	0	0	0	0	0	0	0.332205	0	0	0.325628	0	0	0.308561	0	0.299886	0.352129
Solyc00g181240.1.1	0	0	0	0	0	0	0	0	0	0	0	0	1.53976	0	0	0	0	0	0	0	0	1.54097	0.678422	0	0	0	0	0	0	0	0	0	0	0	0	0	0	0	0	0	1.45251	0	0	0	0	0	0	0	0
Solyc00g181250.2.1	0	0	0	0	0	0	0	0	0	0	0.754226	0	0.491994	0.163411	0.334419	0	0	0	0	0	0	0	0.144516	0.466093	0.36763	0	0	0	0	0	0	0	0	0	0	0	0	0	0	0	0	0.362894	0	0	0	0	0	0.156154	0
Solyc00g500255.1.1	0	0	0	0	0	0	0	0	0	0	0	0	0	0	0	0	0	0	0	0	0	0	0	0	0	0	0	0	0	0	0	0	0	0	0	0	0	0	0	0	0	0	0	0	0	0	0	0	0
Solyc00g500256.1.1	0	0	0.0658626	0	0	0	0	0	0	0	0	0	0	0	0	0	0	0	0	0	0	0	0	0	0	0	0	0	0	0	0	0	0	0	0	0	0	0	0	0	0	0	0	0	0	0	0	0	0
Solyc00g500257.1.1	0	0	0	0	0	0	0	0	0	0	0	0	0	0.0859791	0.0879775	0	0	0	0	0	0	0	0	0	0	0	0	0	0	0	0	0	0	0	0	0	0	0	0	0	0	0	0	0	0	0	0	0	0
Solyc00g500258.1.1	0	0	0	0	0	0	0	0	0	0	0	0	0	0	0	0	0	0	0	0	0	0	0	0	0	0	0	0	0	0	0	0	0	0	0	0	0	0	0	0	0	0	0	0	0	0	0	0	0
Solyc00g500259.1.1	0.0102111	0.0222233	0	0	0	0.0104399	0.0108682	0.0114884	0.0230694	0	0.0103419	0.033458	0.0562184	0.100831	0.0687831	0.0318965	0.023254	0.0769044	0.0116917	0.0119964	0.0115886	0.0112525	0	0	0.0252046	0	0.0127119	0.0104481	0	0	0	0.00973528	0	0	0	0.0116516	0.0107227	0.0109499	0.0532134	0.0118597	0.0212131	0	0.0348746	0.0553052	0.0107933	0.0110156	0	0	0.0251419
Solyc00g500260.1.1	0	0	0	0	0	0	0	0	0	0	0	0	0	0	0	0	0	0	0	0	0	0	0	0	0	0	0	0	0	0	0	0	0	0	0	0	0	0	0	0	0	0	0	0	0	0	0	0	0
Solyc00g500261.1.1	0	0	0	0	0	0	0	0	0	0	0	0	0	0	0	0	0	0	0	0	0	0	0	0	0	0	0	0	0	0	0.227287	0	0	0	0	0	0	0	0	0	0	0	0	0	0	0	0	0	0
Solyc00g500262.1.1	0	0	0	0	0	0	0	0	0	0	0	0	0.0590197	0	0	0	0	0	0	0	0	0	0	0	0	0	0.0667268	0	0	0	0	0	0	0	0	0	0	0	0	0	0	0	0	0	0	0	0	0	0
Solyc00g500263.1.1	0	0	0	0	0	0	0	0	0	0	0	0	0.297378	0	0	0	0	0	0	0	0	0	0	0	0	0	0	0	0	0	0	0	0	0	0	0	0	0	0	0	0	0	0	0	0	0	0	0	0
Solyc00g500264.1.1	0	0	0	0	0	0	0	0	0	0	0	0	0	0	0	0	0	0	0	0	0	0	0	0	0	0	0	0	0	0	0	0	0	0	0	0	0	0	0	0	0	0	0	0	0	0	0	0	0
Solyc00g500265.1.1	0	0	0	0	0	0	0	0	0	0	0	0	0	0	0	0	0	0	0	0	0	0	0	0	0	0	0	0	0	0	0	0	0	0	0	0	0	0	0	0	0	0	0	0	0	0	0	0	0
Solyc00g500266.1.1	0	0	0	0	0	0	0	0	0	0	0	0	0	0	0	0	0	0	0	0	0	0	0	0	0	0	0	0	0	0	0	0	0	0	0	0	0	0	0	0	0	0	0	0	0	0	0	0	0
Solyc00g500267.1.1	0	0	0	0	0	0	0	0	0	0	0	0	0	0	0	0	0	0	0	0	0	0	0	0	0	0	0	0	0	0	0	0	0	0	0	0	0	0	0	0	0	0	0	0	0	0	0	0	0
Solyc00g500268.1.1	0	0	0	0	0	0	0	0	0	0	0	0	0	0	0	0	0	0	0	0	0	0	0	0	0	0	0	0	0	0	0	0	0	0	0	0	0	0	0	0	0	0	0	0	0	0	0	0	0
Solyc00g500269.1.1	0	0	0	0	0	0	0	0	0.00822906	0	0	0	0	0	0	0	0	0	0	0	0.00826749	0	0	0	0	0	0	0	0	0	0	0	0	0	0	0	0	0	0	0	0	0	0	0	0	0	0	0	0
Solyc00g500270.1.1	0	0	0.139206	0	0	0	0	0	0	0	0	0	0	0	0	0	0	0	0	0	0	0	0	0	0	0.076348	0	0	0	0.0633249	0	0	0	0.0692097	0	0	0	0	0	0	0	0	0	0	0	0	0.0704414	0	0
Solyc00g500271.1.1	0	0	0	0	0	0	0	0	0	0	0	0	0	0	0	0	0	0	0	0	0	0	0	0	0	0	0	0	0	0	0	0	0	0	0	0	0	0	0	0	0	0	0	0	0	0	0	0	0
Solyc00g500272.1.1	0	0	0	0	0	0	0	0	0	0	0	0	0	0	0	0	0	0	0	0	0	0	0	0	0	0	0	0	0	0	0	0	0	0	0	0	0	0	0	0	0	0	0	0	0	0	0	0	0
Solyc00g500273.1.1	0	0	0	0	0	0	0	0	0	0	0	0	0	0	0	0	0	0	0	0	0	0	0	0	0	0	0	0	0	0	0	0	0	0	0	0	0	0	0	0	0	0	0	0	0	0	0	0	0
Solyc00g500274.1.1	0	0	0	0	0	0	0	0	0	0	0	0	0	0	0	0	0	0	0	0	0	0	0	0	0	0	0	0	0	0	0	0	0	0	0	0	0	0	0	0	0	0	0	0	0	0	0	0	0
Solyc00g500275.1.1	0	0	0	0	0	0	0	0	0	0	0	0	0	0	0	0	0	0	0	0	0	0	0	0	0	0	0	0	0	0	0	0	0	0	0	0	0	0	0	0	0	0	0	0	0	0	0	0	0
Solyc00g500276.1.1	0	0	0	0	0	0	0	0	0	0	0	0	0	0	0	0	0	0	0	0	0	0	0	0	0	0	0	0	0	0	0	0	0	0	0	0	0	0	0	0	0.194532	0	0	0	0	0	0	0	0
Solyc00g500277.1.1	0.334269	0.181874	0.374358	0	0	0	0.177889	0	0	0	0.33855	0.547636	0.73614	0.733505	2.25166	0.522078	0.570928	1.25876	0.382735	0	0	0	0	0	0	0	0.208067	0	0	0	0	0	0	0	0	0.190711	0.175508	0	0	0.194117	0.52082	0.407232	0	0	0.176663	0.360602	0	0.175232	1.23455
Solyc00g052430.2.1	0	0	0	0	0	0	0	0	0	0	0	0	0	0	0	0	0	0	0	0	0	0	0	0	0	0	0	0	0	0	0	0	0	0	0	0	0	0	0	0	0	0	0	0	0	0	0	0	0
Solyc00g500278.1.1	0	0	0	0	0	0	0	0	0	0	0	0	0	0	0	0	0	0	0	0	0	0	0	0	0	0	0	0	0	0	0	0	0	0	0	0	0	0	0	0	0	0	0	0	0	0	0	0	0
Solyc00g500279.1.1	0	0	0	0	0	0	0	0	0	0	0	0	0	0	0	0	0	0	0	0	0	0	0	0	0	0	0	0	0	0	0	0	0	0	0	0	0	0	0	0	0	0	0	0	0	0	0	0	0
Solyc00g500280.1.1	0	0	0	0	0	0	0	0	0	0	0.107838	0	0	0.116821	0	0	0	0	0	0	0	0	0	0.111068	0	0	0	0	0	0	0	0	0	0	0	0	0	0	0	0	0	0	0	0	0	0	0	0	0
Solyc00g500281.1.1	0	0	0	0	0	0	0	0	0	0	0	0	0	0	0	0	0	0	0	0	0	0	0	0	0	0	0	0	0	0	0	0	0	0	0	0	0	0	0	0	0	0	0	0	0	0	0	0	0
Solyc00g500282.1.1	0	0	0	0	0	0	0	0	0	0	0	0	0	0	0	0	0	0	0	0	0	0	0	0	0	0	0	0	0	0	0	0	0	0	0	0	0	0	0	0	0	0	0	0	0	0	0	0	0
Solyc00g500283.1.1	0	0	0	0	0	0	0	0	0	0	0	0	0	0	0	0	0	0	0	0	0	0	0	0	0	0	0	0	0	0	0	0	0	0	0	0	0	0	0	0	0	0	0	0	0	0	0	0	0
Solyc00g500284.1.1	0.460997	0.200661	0	0.193006	0.382143	0	0	0.207465	0.312451	0	0	0	0	0.101159	0	0	0	0	0	0	0	0	0	0	0	0	0	0	0.0956997	0.0939436	0	0.439514	0	0	0	0	0	0	0	0	0	0	0	0	0	0	0	0	0
Solyc00g500285.1.1	0	0	0	0	0	0	0	0	0	0	0	0	0	0	0	0	0	0	0	0	0	0	0	0	0	0	0	0	0	0	0	0	0	0	0	0	0	0	0	0	0	0	0	0	0	0	0	0	0
Solyc00g500286.1.1	0	0	0	0	0	0	0	0	0	0	0	0	0	0	0	0	0	0	0	0	0	0	0	0	0	0	0	0	0	0	0	0	0	0	0	0	0	0	0	0	0	0	0	0	0	0	0	0	0
Solyc00g500287.1.1	0	0	0	0	0	0	0	0	0	0	0	0	0	0	0	0	0	0	0	0	0	0	0	0	0	0	0	0	0	0	0	0	0	0	0	0	0	0	0	0	0	0	0	0	0	0	0	0	0
Solyc00g500288.1.1	0	0	0	0	0	0	0	0	0	0	0	0	0	0	0	0	0	0	0	0	0	0	0	0	0	0	0	0	0	0	0	0	0	0	0	0	0	0	0	0	0	0	0	0	0	0	0	0	0
Solyc00g500289.1.1	0	0	0	0	0	0	0	0	0	0	0	0	0	0	0	0	0	0	0	0	0	0	0	0	0	0	0	0	0	0	0	0	0	0	0	0	0	0	0	0	0	0	0	0	0	0	0	0	0
Solyc00g500290.1.1	0	0	0	0	0	0	0	0	0	0	0	0	0	0.0191012	0	0	0.0198234	0	0	0	0	0	0	0	0	0	0	0	0	0	0	0	0	0	0	0	0	0	0	0	0	0	0	0	0	0	0.0197322	0	0
Solyc00g500291.1.1	0	0	0	0	0	0	0	0	0	0	0	0	0	0	0	0	0	0	0	0	0	0	0	0	0	0	0	0	0	0	0	0	0	0	0	0	0	0	0	0	0	0	0	0	0	0	0	0	0.0916243
Solyc00g500292.1.1	0	0	0	0	0	0	0.175788	0	0	0.0891186	0.167276	0	0	0.0906053	0	0	0	0.710796	0	0	0	0	0	0	0	0	0	0	0	0	0	0	0.0843616	0	0	0	0	0	0	0	0	0.201211	0	0	0	0	0	0	0
Solyc00g500293.1.1	0	0	0	0.400385	0	0	0.407144	0	0	0.206409	0.193715	0	0.210605	0.209852	0	0	0	0.205785	0	0	0.217066	0	0.185586	0.798072	0.236054	0	0.238107	0.58711	0	0	0	0	0	0	0	0	0	0	0.199348	0	0	0	0.217745	0	0	0	0	0.200532	0.235466
Solyc00g500294.1.1	0	0	0	0.0216122	0	0	0	0	0	0.0445666	0	0.0225523	0	0.158585	0	0	0.0235116	0	0	0	0	0	0.0200354	0.0646183	0	0	0	0	0	0.021039	0	0	0	0	0	0	0	0	0	0	0	0	0.0235072	0	0.0218256	0.0222751	0	0	0.0254203
Solyc00g500295.1.1	0	0	0	0	0	0	0	0	0	0	0	0	0	0	0	0	0	0	0	0	0	0	0	0	0	0	0	0	0	0	0	0	0	0	0	0	0	0	0	0	0	0	0	0	0	0	0	0	0
Solyc00g500296.1.1	0	0	0	0.124036	0	0	0	0	0	0	0.120023	0	0	0	0.133043	0	0	0	0	0.139224	0	0.391773	0.114987	0.247237	0	0	0.295056	0	0	0	0	0	0	0	0	0.135222	0	0	0	0	0	0	0	0	0	0	0	0	0.145891
Solyc00g500297.1.1	0	0	0.328545	0	0	0	0	0	0	0	0	0	0	0	0	0	0	0	0	0	0	0	0	0	0	0	0	0	0	0	0	0	0	0	0	0	0	0	0	0	0	0	0	0	0	0	0	0	0
Solyc00g500298.1.1	0	0	0	0	0	0	0	0	0	0	0	0	0	0	0	0	0	0	0	0	0	0.344994	0	0	0	0	0	0	0	0	0	0	0	0	0	0	0	0	0	0	0	0	0	0	0	0	0	0	0
Solyc00g500299.1.1	0	0	0	0	0	0	0	0	0	0	0	0	0	0	0	0	0	0	0	0	0	0	0	0	0	0	0	0	0	0	0	0	0	0	0	0	0	0	0	0	0	0	0	0	0	0	0	0	0
Solyc00g500300.1.1	0	0	0	0	0	0	0	0	0	0	0	0	0	0	0	0	0	0	0	0	0	0	0	0	0	0	0	0	0	0	0	0	0	0	0	0	0	0	0	0	0	0	0	0	0	0	0	0	0
Solyc00g500301.1.1	0	0	0.0993277	0	0	0	0	0	0	0	0	0	0	0	0	0	0	0	0	0	0	0	0.430289	0	0	0	0	0	0	0	0	0	0	0	0	0	0	0	0	0	0	0	0.20194	0	0	0	0	0	0
Solyc00g500302.1.1	0	0	0.2028	0	0	0	0	0	0	0	0	0	0.199393	0.19868	0	0	0	0	0	0	0	0	0	0	0	0	0	0	0	0	0	0	0	0	0	0	0	0	0	0	0	0	0	0	0	0	0	0	0
Solyc00g500303.1.1	0	0	0	0	0	0	0	0	0	0.170197	0	0	0	0.173036	0	0	0.359155	0	0	0	0	0	0	0	0	0	0	0	0	0	0	0	0.161112	0	0	0	0	0	0	0	0	0	0	0	0.1667	0	0	0	0
Solyc00g500304.1.1	0	0	0	0	0	0	0	0	0	0	0	0	0	0	0	0	0	0	0	0	0	0	0	0	0	0	0	0	0	0	0	0	0	0	0	0	0	0	0	0	0	0	0	0	0	0	0	0	0
Solyc00g500305.1.1	0	0	0	0	0	0	0	0	0	0	0	0	0	0	0	0	0	0	0	0	0	0	0	0	0	0	0	0	0	0	0	0	0	0	0	0	0	0	0	0	0	0	0	0	0	0	0	0	0
Solyc00g500306.1.1	0	0	0	0	0	0	0	0	0	0	0	0	0	0	0.0490512	0	0	0	0	0	0	0	0	0	0	0	0	0	0	0	0	0	0	0	0	0	0	0	0	0	0	0	0	0	0	0	0	0	0
Solyc00g500307.1.1	0	0	0	0	0	0	0	0	0	0	0	0	0	0	0	0	0	0	0	0	0	0	0	0	0	0	0	0	0	0	0	0	0	0	0	0	0	0	0	0	0	0	0	0	0	0	0	0	0
Solyc00g500308.1.1	0	0	0	0	0	0	0	0	0	0	0	0	0	0	0	0	0	0	0	0	0	0	0	0	0	0	0	0	0	0	0	0	0	0	0	0	0	0.0441759	0	0	0	0	0	0	0	0	0	0	0
Solyc00g500309.1.1	0	0	0	0	0	0	0	0	0	0	0	0	0.0758087	0.151075	0	0	0	0.0740737	0	0	0	0	0	0	0	0	0	0	0	0	0	0	0	0	0	0	0	0	0	0	0	0	0	0.0745772	0	0	0	0	0
Solyc00g500310.1.1	0	0	0	0	0	0	0	0	0	0	0	0	0	0	0	0	0	0	0	0	0	0	0	0	0	0	0	0	0	0	0	0	0	0	0	0	0	0	0	0	0	0	0	0	0	0	0	0	0
Solyc00g500311.1.1	0	0	0	0	0	0	0	0.139708	0	0.0670039	0	0	0.0683662	0.0681216	0.209115	0	0	0.133603	0	0	0	0	0.0602446	0	0	0	0	0	0	0	0	0	0	0	0	0	0	0	0	0	0	0.0756402	0.070684	0	0	0.0669792	0	0	0.229309
Solyc00g500312.1.1	0	0	0	0	0	0	0	0	0	0	0	0	0.164504	0.131132	0.0335451	0.062223	0.0680451	0.0642957	0.0684234	0.0351034	0.0339101	0	0.0579848	0.187012	0.0368765	0	0	0	0	0	0	0	0	0	0	0	0	0	0	0.0347033	0	0	0	0	0.0315828	0.0967	0	0	0.0367846
Solyc00g500313.1.1	0	0	0	0	0	0	0	0	0	0	0	0	0	0	0	0	0	0	0	0	0	0	0	0	0	0	0	0	0	0	0	0	0	0	0	0	0	0	0	0	0	0	0	0	0	0	0	0	0
Solyc00g500314.1.1	0	0	0	0	0	0	0	0	0	0	0	0	0	0	0	0	0	0	0	0	0	0	0	0	0	0	0	0	0	0	0	0	0	0	0	0	0	0	0	0	0	0	0	0	0	0	0	0	0
Solyc00g500315.1.1	0	0	0	0	0	0	0	0	0	0	0	0	0	0	0	0	0	0	0	0	0	0	0	0	0	0	0	0	0	0	0	0	0	0	0	0	0	0	0	0	0	0	0	0	0	0	0	0	0
Solyc00g500316.1.1	0	0	0	0	0	0	0	0	0	0	0	0	0	0	0	0	0	0	0	0	0	0	0	0	0	0	0	0	0	0	0	0	0	0	0	0	0	0	0	0	0	0	0	0	0	0	0	0.0760517	0
Solyc00g500317.1.1	0	0	0	0	0	0	0	0	0	0	0	0	0	0	0	0	0	0	0	0	0	0	0	0	0	0	0	0	0	0	0	0	0	0	0	0	0	0	0	0	0	0	0	0	0	0	0	0	0
Solyc00g500318.1.1	0	0	0	0	0	0	0	0	0	0	0	0	0	0	0	0	0	0	0	0	0	0	0	0	0	0	0	0	0	0	0	0	0	0	0	0	0	0	0	0	0	0	0	0	0	0	0	0	0
Solyc00g012540.1.1	0	0.0790712	0	0	0.0752923	0	0	0	0	0	0	0	0	0	0	0	0	0	0	0	0	0	0	0	0	0	0.0904588	0.0743492	0.0754215	0.0740375	0.072438	0	0	0	0	0	0	0	0	0	0	0	0	0	0	0	0	0	0
Solyc00g500319.1.1	0	0	0	0	0	0	0	0	0	0	0	0	0	0	0	0	0	0	0	0.0273705	0	0	0	0	0	0	0	0	0	0	0	0	0	0	0	0	0	0	0	0	0	0	0	0	0	0	0	0	0
Solyc00g500320.1.1	0	0	0	0	0	0	0	0	0	0	0	0	0	0.0816572	0.0835552	0	0	0	0	0	0	0	0	0	0	0	0	0	0	0.0758326	0	0	0	0	0	0	0	0	0	0	0	0	0	0	0	0	0	0	0
Solyc00g500321.1.1	0	0	0	0	0	0	0	0	0	0.675706	0	0	0	0	0	0.325974	0.356475	0	0	0	0	0	0	0	0	0	0	0	0	0	0	0	0	0	0	0	0	0	0	0	0	0	0	0	0	0	0	0.328233	0
Solyc00g500322.1.1	0	0	0	0	0	0	0	0	0	0	0	0	0	1.0014	0	0	0	0	0	0	0	0	0	0	0	0	0	0	0	0.10333	0	0	0	0	0	0	0	0.108749	0	0	0	0	0	0	0	0	0	0	0
Solyc00g500323.1.1	0	0.08459	0	0	0	0	0	0	0	0	0	0	0	0.255866	0	0	0	0	0	0	0	0	0	0	0	0	0	0	0	0	0.0774938	0	0	0	0	0	0	0	0	0	0	0	0	0	0	0	0	0	0
Solyc00g500324.1.1	0	0	0	0	0	0	0	0	0	0	0	0	0	0	0	0	0	0	0	0	0	0	0	0	0	0	0.0440592	0	0	0	0	0	0	0	0	0	0	0	0	0	0	0	0	0	0	0	0	0	0
Solyc00g500325.1.1	0	0	0	0	0	0	0	0	0	0	0	0	0	0.0973097	0.0995714	0	0	0	0	0	0	0	0.0860577	0	0	0	0	0	0	0	0	0	0	0	0	0	0	0	0	0	0	0	0	0.0960727	0	0.0956778	0	0	0
Solyc00g500326.1.1	0	0	0	0	0	0	0	0	0	0	0	0	0	0	0	0	0	0	0	0	0	0	0	0	0	0	0	0	0	0	0	0	0	0	0	0	0	0	0	0	0	0	0	0	0	0	0	0	0
Solyc00g500327.1.1	0	0	0	0	0	0	0	0	0	0	0	0	0	0	0	0	0	0	0	0	0	0	0	0	0	0	0	0	0	0	0	0	0	0	0	0	0	0	0	0	0	0	0	0.0398792	0	0	0	0	0
Solyc00g500328.1.1	0	0	0	0	0	0	0	0	0	0	0	0	0	0	0	0	0	0	0	0	0	0	0	0	0	0	0	0	0	0	0	0	0	0	0	0	0	0	0	0	0	0	0	0	0	0	0	0	0
Solyc00g500329.1.1	0	0	0	0	0	0	0	0	0	0	0.120023	0	0	0	0	0	0	0	0	0	0	0.130591	0.459947	0.370855	0	0	0	0	0	0	0	0	0	0	0	0	0	0	0	0	0	0	0	0	0	0	0	0.124246	0.145891
Solyc00g500330.1.1	0	0	0	0	0	0	0	0	0	0	0	0	0	0	0	0	0	0	0	0	0	0	0.0798143	0	0	0	0	0	0	0	0	0	0	0	0	0	0	0	0	0	0	0	0	0	0	0	0	0	0
Solyc00g500331.1.1	0	0	0	0	0	0	0	0	0	0	0	0	0	0	0	0	0	0	0	0	0	0	0	0	0	0	0	0	0	0	0	0	0	0	0	0	0	0	0	0	0	0	0	0	0	0	0	0	0
Solyc00g500332.1.1	0.0777826	0	0	0	0	0	0	0	0	0.0839412	0	0	0	0	0	0	0	0	0	0	0	0	0	0	0	0	0	0	0	0	0	0	0	0	0	0	0	0	0	0	0	0	0	0	0	0	0	0	0
Solyc00g500333.1.1	0	0.331334	0	0.106231	0	0	0	0	0.114649	0	0	0	0.223513	0	0	0.211357	0.231134	0.327597	0	0	0	0	0.196961	0	0	0	0	0	0	0.103414	0	0	0	0	0	0	0	0	0	0	0.105424	0	0	0	0	0	0	0	0
Solyc00g500334.1.1	0	0	0	0	0	0	0	0	0	0	0	0	0	0	0	0	0	0	0	0	0	0	0	0	0	0	0	0	0	0	0	0	0	0	0	0	0	0	0	0	0	0	0	0	0	0	0	0	0
Solyc00g500335.1.1	0	0	0	0	0	0	0	0	0	0	0	0	0	0	0	0	0	0	0	0	0	0	0	0	0	0	0	0	0	0	0	0	0	0	0	0	0	0	0	0	0	0	0	0	0	0	0	0	0
Solyc00g500336.1.1	0	0	0	0	0	0	0	0	0	0	0	0	0	0	0	0	0	0	0	0	0	0	0	0	0	0	0	0	0	0	0	0	0	0	0	0	0	0	0	0	0	0	0	0	0	0	0	0	0
Solyc00g500337.1.1	0	0	0	0	0	0	0	0	0	0	0	0	0	0	0	0	0	0	0	0	0	0	0	0	0	0	0	0	0	0	0	0	0	0	0	0	0	0	0	0	0	0	0	0	0	0	0	0	0
Solyc00g500338.1.1	0	0	0.144412	0	0	0	0	0	0	0	0	0	0	0	0	0	0	0	0	0	0	0	0	0	0	0	0	0	0	0	0	0	0	0	0	0	0	0	0	0	0	0	0	0	0	0	0	0	0
Solyc00g500339.1.1	0	0	0	0	0	0	0	0	0	0	0	0	0	0	0	0	0	0	0	0	0	0	0	0.0134332	0	0.0158196	0	0	0	0	0	0	0	0	0	0	0	0	0	0	0	0	0	0	0	0	0	0	0
Solyc00g500340.1.1	0	0	0	0	0	0	0	0	0	0	0	0	0	0	0	0	0	0	0	0	0	0	0	0	0	0	0	0	0	0	0	0	0	0	0	0	0	0	0	0	0	0	0	0	0	0	0	0	0
Solyc00g500341.1.1	0	0	0	0	0	0	0	0	0	0	0	0	0	0	0	0	0	0	0	0	0	0	0	0	0	0	0	0	0	0	0	0	0	0	0	0	0	0	0	0	0	0	0	0	0	0	0	0	0
Solyc00g500342.1.1	0	0	0	0	0	0	0	0.15577	0	0	0	0	0	0	0	0	0	0	0	0	0	0	0	0	0	0	0	0	0	0	0	0	0	0	0	0	0	0	0	0	0	0	0	0	0	0	0	0	0
Solyc00g500343.1.1	0	0	0	0	0	0	0	0	0	0	0	0	0	0	0	0	0	0	0	0	0	0	0	0	0	0	0	0	0	0	0	0	0	0	0	0	0	0	0	0	0	0	0	0	0	0	0	0	0
Solyc00g500344.1.1	8.57058	3.43605	6.56737	5.66566	3.27184	1.38357	2.88065	0.507507	1.52866	3.89439	1.37058	3.44873	0	3.95935	6.58349	0.469683	0	0	0.516486	0	1.02387	0	0	0	3.89701	3.32483	0	0.461551	0.468208	8.73271	6.7453	7.74112	2.76488	1.50699	1.63153	0.514715	1.89473	3.86974	5.64177	3.14345	1.8742	3.84681	0	0	0.953598	0	4.09014	2.36469	0
Solyc00g500345.1.1	0	0	0	0	0	0	0	0.0816813	0	0.0783483	0.036765	0.198236	0.239824	0.159311	0.0815067	0	0.124	0.273391	0.0415632	0	0.0411968	0	0	0	0	0	0	0	0.0753563	0	0	0	0	0	0	0	0	0	0	0	0	0	0	0	0	0	0.0411433	0	0
Solyc00g500346.1.1	0	0	0	0	0	0	0	0	0	0	0	0	0	0	0	0	0	0	0	0	0	0	0	0	0	0	0	0	0	0	0	0	0	0	0	0	0	0	0	0	0	0	0	0	0	0	0	0	0
Solyc00g500347.1.1	0	0	0	0	0	0	0	0	0	0	0	0	0	0	0	0	0	0	0	0	0	0	0	0	0	0	0	0	0	0	0	0	0	0	0	0	0	0	0	0	0	0	0	0	0	0	0	0	0
Solyc00g500348.1.1	0	0	0	0	0	0	0	0	0	0	0	0	0	0	0	0	0	0	0	0	0	0	0	0	0	0	0	0	0	0	0	0	0	0	0	0	0	0	0	0	0	0	0	0	0	0.0707119	0	0	0
Solyc00g500349.1.1	0	0	0	0	0	0	0	0	0	0	0	0	0	0	0	0	0.0957268	0	0	0	0	0	0	0	0	0	0.104659	0	0	0	0	0	0	0	0	0	0	0	0	0	0	0	0	0	0	0	0	0	0
Solyc00g500350.1.1	0	0	0	0	0	0	0	0	0	0	0	0	0.067271	0	0.0685883	0	0	0	0	0	0	0	0	0	0	0	0	0	0	0	0	0	0	0	0	0	0	0	0	0	0	0	0	0	0	0	0	0	0
Solyc00g500351.1.1	0	0	0	0	0	0	0	0	0	0	0	0	0	0	0	0	0	0	0	0	0	0	0	0	0	0	0	0	0	0	0	0	0	0	0	0	0	0	0	0	0	0	0	0	0	0	0	0	0
Solyc00g500352.1.1	0	0	0	0	0	0	0	0	0	0	0	0	0	0	0	0	0	0	0	0	0	0	0	0	0	0	0	0	0	0	0	0	0	0	0	0	0	0	0	0	0	0	0	0	0	0	0	0	0
Solyc00g032030.1.1	2.05353	2.55387	0.657091	1.53527	0	0.899806	0	0.330057	1.65694	0	0	0.320412	0	0	0.658703	0	0	0	0	0	0	0	0.853957	0	0	0	0.365209	1.50085	1.82699	1.49456	0.87736	2.23753	1.49845	0	0.353689	0.669489	0.308059	0	1.22304	0.681447	0.304722	0	0	0	0	0.316473	0	0	0
Solyc00g500353.1.1	7.38625	6.06713	7.31147	51.9225	45.6249	47.4543	24.6497	29.4341	29.9834	27.3074	25.4349	34.195	2.57112	1.93451	2.83547	2.87785	1.30226	2.46101	2.78269	4.36681	5.08366	6.51164	6.61211	7.05875	2.47012	2.75139	2.37296	6.67999	4.94624	6.84621	15.7244	16.81	15.2859	43.8863	50.5584	54.321	63.2514	61.5254	64.5674	9.68566	9.50372	9.40488	0.759512	0.516195	0.604439	3.08444	4.15887	2.74791	5.51459
Solyc00g076250.1.1	0	0	0	0	0	0	0	0	0	0	0	0	0	0	0	0	0	0	0	0	0	0	0	0	0	0	0	0	0	0	0	0	0	0	0	0	0	0	0	0	0	0	0	0	0	0	0	0	0
Solyc00g500354.1.1	0	0	0	0	0	0	0	0	0	0	0	0	0	0	0	0	0	0	0	0	0	0	0	0	0	0	0	0	0	0	0	0	0	0	0	0	0	0	0	0	0	0	0	0	0	0	0	0	0
Solyc00g500355.1.1	0	0	0	0	0	0	0	0	0	0	0	0	0	0	0	0	0	0	0	0	0	0	0	0	0	0	0	0	0	0	0	0	0	0	0	0	0	0	0	0	0	0	0	0	0	0	0	0	0
Solyc00g500356.1.1	0	0	0	0	0	0	0	0.00971423	0	0	0	0	0.0190146	0.0284198	0	0	0	0	0	0	0	0	0	0	0	0	0	0	0	0	0	0	0	0	0	0	0	0.00925887	0	0	0	0	0	0	0	0	0	0	0
Solyc00g500357.1.1	0	0	0	0	0	0	0	0	0	0	0	0	0	0	0	0	0	0	0	0	0	0	0	0	0	0	0	0	0	0	0	0	0	0	0	0	0	0	0	0	0	0	0	0	0	0	0	0	0
Solyc00g500358.1.1	0	0	0	0	0	0	0	0	0	0	0	0	0	0	0	0	0	0	0	0	0	0	0	0	0	0	0	0	0	0	0	0	0	0	0	0	0	0	0	0	0	0	0	0	0	0	0	0	0
Solyc00g500359.1.1	0	0	0	0	0	0	0	0	0	0	0	0	0.339653	1.01531	0	0.642361	0	0	0	0	0	0	0	0	0	0	0	0	0	0	0	0	0	0	0	0	0	0	0	0	0	0	0	0	0	0	0	0	0
Solyc00g500360.1.1	0	0	0	0	0	0	0	0	0	0	0	0	0	0	0	0	0	0	0	0	0	0	0	0	0	0	0	0	0	0	0	0	0	0	0	0	0	0	0	0	0	0	0	0	0	0	0	0	0
Solyc00g500361.1.1	0.121012	0	0	0	0	0	0	0	0	0.261186	0.612809	2.11472	2.79821	1.72603	1.90201	0.504006	2.89362	3.38517	0.277115	0.284338	0.96135	0	0	0.3787	0.597399	0	0.451946	1.8573	1.00485	0	0	0.115372	0	0	0	0	0.127074	0	0	0.983839	0.502791	1.62168	0.413298	0.524335	0.383732	0.130545	0.274315	0	0.446933
Solyc00g500362.1.1	0	0	0	0	0	0	0	0	0	0	0	0	0	0.100278	0.102608	0	0	0	0.104648	0	0	0	0	0	0	0	0	0	0	0	0	0	0	0	0	0	0	0	0.190517	0	0	0	0	0	0	0	0	0	0
Solyc00g500363.1.1	0	0	0	0	0	0	0	0	0	0	0	0	0	0	0	0	0	0	0	0	0	0	0	0	0	0	0	0	0	0	0	0	0	0	0	0	0	0	0	0	0	0	0	0	0	0	0	0	0
Solyc00g500364.1.1	0	0	0	0	0	0	0	0	0	0	0	0	0	0	0	0	0	0	0	0	0	0	0	0	0	0	0	0	0	0	0	0	0	0	0	0	0	0	0	0	0	0	0	0	0	0	0	0	0
Solyc00g308530.1.1	0	0	0	0	0	0	0	0	0	0	0	0	0	0	0	0	0	0	0	0	0	0	0	0	0	0	0	0	0	0	0	0	0	0	0	0	0	0	0	0	0	0	0	0	0	0	0	0	0
Solyc00g284510.1.1	0	0	0	0	0	0	0	0	0	0	0	0	0	0	0	0	0	0	0	0	0	0	0	0	0	0	0	0	0	0	0	0	0	0	0	0	0	0	0	0	0	0	0	0	0	0	0	0	0
Solyc00g500365.1.1	0	0	0	0.00726727	0	0	0	0	0	0	0	0	0.0152906	0.0228538	0.01559	0.014459	0.0869653	0.0224109	0.0794989	0.130514	0.110317	0.11477	0.195375	0.246255	0.0599837	0.0938239	0.0950801	0	0	0	0	0	0	0	0	0.00792262	0	0.00744551	0	0	0	0.00845872	0.0395224	0.0451265	0.0954072	0.044941	0.0314783	0.0291183	0.0256433
Solyc00g500366.1.1	0	0	0	0	0	0	0	0	0	0	0	0	0	0	0	0	0	0	0	0	0	0	0	0	0	0	0	0	0	0	0	0	0	0	0	0	0	0	0	0	0	0	0	0	0	0	0	0	0
Solyc00g500367.1.1	0	0	0	0	0	0	0	0	0	0	0	0	0	0	0	0	0	0	0	0	0	0	0	0	0	0	0	0	0	0	0	0	0	0	0	0	0	0	0	0	0	0	0	0	0	0	0	0	0
Solyc00g500368.1.1	0	0	0	0	0	0	0	0	0	0	0	0	0	0	0	0	0	0	0	0	0	0	0	0	0	0	0	0	0	0	0	0	0	0	0	0	0	0	0	0	0	0	0	0	0	0	0	0	0
Solyc00g500369.1.1	0	0	0	0	0	0	0	0	0	0	0	0	0	0	0	0	0	0	0	0	0	0	0	0	0	0	0	0	0	0	0	0	0	0	0	0	0	0	0	0	0	0	0	0	0	0	0	0	0
Solyc00g500370.1.1	0	0	0	0	0	0	0	0	0	0	0	0	0	0	0	0	0	0	0	0	0	0	0	0	0	0	0	0	0	0	0	0	0	0	0	0	0	0	0	0	0	0	0	0	0	0	0	0	0
Solyc00g500371.1.1	0	0	0	0	0	0	0	0	0	0	0	0	0	0	0	0	0	0	0	0	0	0	0	0	0	0	0	0	0	0	0	0	0	0	0	0	0	0	0	0	0	0	0	0	0	0	0	0	0
Solyc00g500372.1.1	0	0	0	0	0	0	0	0	0	0	0	0	0	0	0	0	0	0	0	0	0	0	0	0	0	0	0	0	0	0	0	0	0	0	0	0	0	0	0	0	0	0	0	0	0	0	0	0	0
Solyc00g500373.1.1	0	0	0	0.0638519	0.189636	0.187114	0	0	0	0	0	0	0	0.0669328	0.0684885	0	0	0	0	0	0	0	0	0	0.0752902	0.149883	0	0	0	0	0	0	0	0.0679349	0	0	0	0	0	0	0	0	0	0	0	0.0658104	0	0	0.0751026
Solyc00g500374.1.1	0	0	0	0	0	0	0	0	0	0	0.0290616	0	0	0.0629651	0.0322143	0	0	0	0	0	0	0	0	0	0	0	0	0	0	0	0	0	0	0	0	0	0	0	0	0	0	0	0	0	0	0	0	0	0
Solyc00g500375.1.1	0	0	0	0	0	0	0	0	0	0.015014	0	0	0	0	0	0	0.0158416	0.0149687	0	0	0	0.0153314	0	0.0580512	0.0171704	0.0170909	0.0173198	0	0	0	0	0	0	0	0	0	0	0	0.0290009	0	0	0	0	0	0	0	0	0	0
Solyc00g006650.1.1	0.0107026	0	0	0.0112022	0	0	0.0113913	0	0	0	0.0108397	0	0.0117849	0.0352281	0	0	0.0121867	0.0115152	0	0	0.0121464	0.0117942	0	0.0111645	0	0	0.0133238	0	0	0	0	0	0	0.023837	0	0	0	0	0	0	0.0222342	0.0130388	0	0	0	0	0	0	0
Solyc00g500376.1.1	0	0	0	0	0	0	0	0	0	0	0	0	0	0	0	0	0	0	0	0	0	0	0	0	0	0.0408251	0	0	0	0	0	0	0	0	0	0	0	0	0	0	0	0	0	0	0	0	0	0	0
Solyc00g500377.1.1	0	0	0	0	0	0	0	0	0	0	0	0	0	0	0	0	0	0	0	0	0	0	0	0	0	0	0	0	0	0	0	0	0	0	0	0	0	0	0	0	0	0	0	0	0	0	0	0	0
Solyc00g500378.1.1	0	0	0	0	0	0	0	0	0	0	0	0	0	0	0	0	0	0	0	0	0	0	0	0	0	0	0	0	0	0	0	0	0	0	0	0	0	0	0	0	0	0	0	0	0	0	0	0	0
Solyc00g500379.1.1	0	0	0	0	0	0	0	0	0	0	0	0	0	0	0	0	0	0	0	0	0	0.00952982	0	0	0	0	0	0	0	0	0	0	0	0	0	0	0	0	0	0	0	0	0	0	0	0	0.00980167	0	0
Solyc00g500380.1.1	0	0	0	0	0	0	0	0	0	0	0	0	0	0	0	0	0	0	0	0	0	0	0	0	0	0	0	0	0	0	0	0	0	0	0	0	0	0	0	0	0	0	0	0	0	0	0	0	0
Solyc00g500381.1.1	0	0	0	0	0	0	0	0	0	0	0	0	0	0	0	0	0	0	0	0	0	0	0	0	0	0	0	0	0	0.00537012	0	0	0	0	0	0.00601388	0	0	0	0	0	0	0	0	0	0	0	0	0
Solyc00g500382.1.1	0	0	0	0	0	0	0	0	0	0	0	0	0	0	0	0	0	0	0	0	0	0	0	0	0	0	0	0	0	0	0	0	0	0	0	0	0	0	0	0	0	0	0	0	0	0	0	0	0
Solyc00g500383.1.1	0	0	0	0	0	0	0	0	0	0	0	0	0	0	0	0	0	0	0	0	0	0	0	0	0	0	0	0	0	0	0	0	0	0	0	0	0	0	0	0	0	0	0	0	0	0	0	0	0
Solyc00g500384.1.1	0.00509626	0	0	0	0	0	0	0	0	0.00549977	0	0	0	0	0	0	0	0	0.0175055	0	0	0	0	0	0	0.0125211	0	0	0.00528974	0	0	0	0.0104124	0	0	0	0	0	0	0.0118381	0	0	0	0	0	0	0	0	0
Solyc00g500385.1.1	0	0	0	0	0	0	0	0	0	0	0	0	0	0	0	0	0	0	0	0	0	0	0	0	0	0	0	0	0	0	0	0	0	0	0	0	0	0	0	0	0	0	0	0	0	0	0	0	0
Solyc00g500386.1.1	0	0	0	0	0	0	0	0	0	0	0	0	0	0	0	0	0	0	0	0	0	0	0	0	0	0	0	0	0	0	0	0	0	0	0	0	0	0	0	0	0	0	0	0	0	0	0	0	0
Solyc00g500387.1.1	0	0	0	0	0	0	0	0	0	0	0	0	0	0	0	0	0	0	0	0	0	0	0	0	0	0	0	0	0	0	0	0	0	0	0	0	0	0	0	0	0	0	0	0	0	0	0	0	0
Solyc00g500388.1.1	0	0	0	0	0	0	0	0	0	0	0	0	0	0	0	0	0	0	0	0	0	0	0	0	0	0	0	0	0	0	0	0	0	0	0	0	0	0	0	0	0	0	0	0	0	0	0	0	0
Solyc00g500389.1.1	0	0	0	0	0	0	0	0	0	0	0	0	0	0	0	0	0	0	0	0	0	0	0	0	0	0	0	0	0	0	0	0	0	0	0	0	0	0	0	0	0	0	0	0	0	0	0	0	0
Solyc00g500390.1.1	0	0	0	0	0	0	0	0	0	0	0	0	0	0	0	0	0	0	0	0	0	0	0	0	0	0	0	0	0	0	0	0	0	0	0	0	0	0	0	0	0	0	0	0	0	0	0	0	0
Solyc00g500391.1.1	0	0	0	0	0	0	0	0	0	0	0	0	0	0	0	0	0	0	0	0	0	0	0	0	0	0	0	0	0	0	0	0	0	0	0	0	0	0	0	0	0	0	0	0	0	0	0	0	0
Solyc00g500392.1.1	0	0	0	0	0	0	0	0	0	0	0	0	0	0	0	0	0	0	0	0	0	0	0	0	0	0	0	0	0	0	0	0	0	0	0	0	0	0	0	0	0	0	0	0	0	0	0	0	0
Solyc00g500393.1.1	0	0	0	0	0	0	0	0	0	0	0	0	0	0	0	0	0	0	0	0	0	0	0	0	0	0	0	0	0	0	0	0	0	0	0	0	0	0	0	0	0	0	0	0	0	0	0	0	0
Solyc00g500394.1.1	0	0	0	0	0	0	0	0	0	0	0	0	0	0	0	0	0	0	0	0	0	0	0	0	0	0	0	0	0	0	0	0	0	0	0	0	0	0	0	0	0	0	0	0	0	0	0	0	0
Solyc00g500395.1.1	0	0	0	0	0	0	0	0	0	0	0	0	0	0	0	0	0	0	0	0	0	0	0	0	0	0	0	0	0	0	0	0	0	0	0	0	0	0	0	0	0	0	0	0	0	0	0	0	0
Solyc00g500396.1.1	0	0	0	0	0	0	0	0	0	0	0	0	0	0	0	0	0	0	0	0	0	0	0	0	0	0	0	0	0	0	0	0	0	0	0	0	0	0	0	0	0	0	0	0	0	0	0	0	0
Solyc00g500397.1.1	0	0	0	0	0	0	0	0	0	0	0	0	0	0	0	0	0	0	0	0	0.0922669	0	0	0	0	0	0	0	0	0	0	0	0	0	0	0	0	0	0	0	0	0	0	0	0	0	0	0	0
Solyc00g500398.1.1	0	0	0	0	0	0	0	0	0	0	0	0	0	0	0	0	0	0	0	0	0	0	0	0	0	0	0	0	0	0	0	0	0	0	0	0	0	0	0	0	0	0	0	0	0	0	0	0	0
Solyc00g500399.1.1	0	0	0	0	0	0	0	0	0	0	0	0	0	0	0	0	0	0	0	0	0	0	0	0	0	0	0	0	0	0	0	0	0	0	0	0	0	0	0	0	0	0	0	0	0	0	0	0	0
Solyc00g500400.1.1	0	0	0	0	0	0	0	0	0	0	0	0	0	0	0	0	0	0	0	0	0	0	0	0	0	0	0	0	0	0	0	0	0	0	0	0	0	0	0	0	0	0	0	0	0	0	0	0	0
Solyc00g500401.1.1	0	0	0	0	0	0	0	0	0	0	0	0	0	0	0	0	0	0	0	0	0	0	0	0	0	0	0	0	0	0	0	0	0	0	0	0	0	0	0	0	0	0	0	0	0	0	0	0	0
Solyc00g500402.1.1	0	0	0	0	0	0	0	0	0	0	0	0	0	0	0	0	0	0	0	0	0	0	0	0	0	0	0	0	0	0	0	0	0	0	0	0	0	0	0	0	0	0	0	0	0	0	0	0	0
Solyc00g500403.1.1	0	0	0	0	0	0	0	0	0	0	0	0	0	0	0	0	0	0	0	0	0	0	0	0	0	0	0	0	0	0	0	0	0	0	0	0	0	0	0	0	0	0	0	0	0	0	0	0	0
Solyc00g007920.1.1	0	0	0	0	0	0	0	0	0	0	0	0	0	0	0	0	0	0	0	0	0	0	0	0	0	0	0	0	0	0	0	0	0	0	0	0	0	0	0	0	0	0	0	0	0	0	0	0	0
Solyc00g007940.1.1	0	0	0	0	0	0	0	0	0	0	0	0	0	0	0	0	0	0	0	0	0	0	0	0	0	0	0	0	0	0	0	0	0	0	0	0	0	0	0	0	0	0	0	0	0	0	0	0	0
Solyc00g007930.1.1	0	0	0	0	0	0	0	0	0	0	0	0	0	0	0	0	0	0	0	0	0	0	0	0	0	0	0	0	0	0	0	0	0	0	0	0	0	0	0	0	0	0	0	0	0	0	0	0	0
Solyc00g500404.1.1	0	0	0	0	0	0	0	0	0	0	0	0	0	0	0	0	0	0	0	0	0	0	0	0	0	0	0	0	0	0	0	0	0	0	0	0	0	0	0	0	0	0	0	0	0	0	0	0	0
Solyc00g500405.1.1	0	0.221604	0	0	0.422027	0	0	0.229117	0.460082	0.219768	0	0.222422	0	0	0	0	0	0	0	0	0	0	0	0	0	0	0	0	0	0	0	0	0	0	0.245522	0	0	0	0	0	0.21153	0	0	0	0	0	0	0	0
Solyc00g500406.1.1	0	0	0	0.0520864	0.154693	0	0.158897	0.111977	0.168642	0	0	0.108704	0	0	0	0	0	0	0	0	0	0	0	0	0	0	0	0.0509184	0.0516529	0.050705	0.0496095	0	0	0.055417	0	0	0	0	0.0518668	0.0577977	0	0	0	0	0	0	0	0	0
Solyc00g500407.1.1	0	0	0	0	0	0	0	0	0	0	0	0	0	0	0	0	0	0	0	0	0	0	0	0	0	0	0	0	0	0	0	0	0	0	0	0	0	0	0	0	0	0	0	0	0	0	0	0	0
Solyc00g500408.1.1	0	0	0	0	0	0	0	0	0	0	0	0	0	0	0	0	0	0	0	0	0	0	0	0	0	0	0	0	0	0	0	0	0	0	0	0	0	0	0	0	0	0	0	0	0	0	0	0	0
Solyc00g500409.1.1	0	0	0	0	0	0	0	0	0	0	0	0.178053	0	0.53659	0	0.339486	0.185626	0.175397	0.186658	0.191523	0.555036	0.179647	0.316362	0.510166	0.402393	0.40053	0.608839	0	0	0	0	0	0	0	0	0	0	0.174815	0	0	0.338668	0.198605	0.185591	0.353179	0.172315	0.175864	0	0	0.200695
Solyc01g004000.1.1	0	0	0	0	0	0	0	0	0	0	0	0	0	0	0	0	0	0	0	0	0	0	0	0	0	0	0	0	0	0	0	0	0	0	0	0	0	0	0	0	0	0	0	0	0	0	0	0	0
Solyc01g004002.1.1	0	0	0	0	0	0	0	0	0	0	0	0	0	0	0	0	0	0	0	0	0	0	0	0	0	0	0	0	0	0	0	0	0	0	0	0	0	0	0	0	0	0	0	0	0	0	0	0	0
Solyc01g004004.1.1	0	0	0	0	0	0	0	0	0	0	0	0	0	0	0	0	0	0	0	0	0	0	0	0	0	0	0	0	0	0	0.0089725	0	0	0	0	0	0	0	0	0	0	0	0	0	0	0	0	0	0
Solyc01g004006.1.1	0	0	0	0	0	0	0	0	0	0	0	0	0	0	0	0	0	0	0	0	0	0	0	0	0	0	0	0	0	0	0	0	0	0	0	0	0	0	0	0	0	0	0	0	0	0	0	0	0
Solyc01g004008.1.1	0	0	0	0	0	0	0	0	0	0	0	0	0	0	0	0	0	0	0	0	0	0	0	0	0	0	0	0	0	0	0	0	0	0	0	0	0	0	0	0	0	0	0	0	0	0	0	0	0
Solyc01g005000.3.1	125.965	123.601	125.75	63.7921	66.492	65.2032	52.4729	49.1065	52.0506	51.6177	53.3105	54.5874	24.0302	22.2073	24.7546	16.0711	15.2573	18.4314	12.6233	10.5611	12.7686	3.80051	4.16928	2.06419	13.467	9.72357	9.99452	111.129	113.847	103.404	58.7859	54.3878	64.2836	32.8653	35.2407	33.8692	66.138	69.2369	68.0016	18.6489	17.6767	18.3216	10.1697	8.81901	5.91629	2.56164	3.20404	4.03081	4.385
Solyc01g005010.4.1	6.46824	6.05979	6.81223	4.03519	4.43861	4.42338	3.41943	2.93985	2.95169	1.84911	2.29939	1.35679	1.6037	2.77293	2.01983	2.67614	2.09736	2.85746	1.07903	1.50976	1.31259	1.46335	0.789722	1.34053	1.48028	1.57867	1.01321	5.08429	4.84638	3.97182	4.39845	3.75726	4.37601	2.19431	3.61514	4.10581	1.52939	1.46992	1.69656	2.43783	2.5807	2.40056	1.12163	0.788823	0.815005	1.20148	1.60219	0.808405	0.210942
Solyc01g005020.3.1	25.0015	21.7508	23.4998	19.9383	19.4564	18.8617	17.0473	18.6117	18.8882	17.3963	18.8843	16.0682	23.8597	19.4067	20.4691	16.6967	16.8158	19.3034	15.9095	16.3022	14.7784	12.9014	11.5785	11.5368	15.5729	18.511	19.1563	25.9275	25.9993	21.8967	18.0636	21.1511	21.1481	20.3664	20.4763	19.6902	19.2444	19.632	18.8464	24.1964	23.2195	23.413	14.0123	14.4921	14.4787	20.0536	19.7924	18.7614	24.1449
Solyc01g005030.4.1	24.2124	18.4534	21.7341	18.9348	19.4587	19.951	19.7757	21.042	22.3889	27.1535	27.4057	28.3505	60.8544	53.6511	51.4616	46.3418	48.761	51.4094	60.0196	60.667	59.6468	36.1772	36.2947	35.4749	44.4079	42.0966	49.2335	32.9331	29.1666	30.9861	22.5353	22.369	22.7177	26.1449	27.1986	30.195	24.6379	24.6675	23.6245	71.1921	68.9478	77.4724	48.5603	49.2887	48.4352	61.502	60.5408	56.0822	76.1023
Solyc01g005040.3.1	0.349266	0.253379	0.391154	0	0.361905	0.357092	0.991306	0.523939	1.70967	0.37692	0.117913	0.127157	0	0	0.26141	0.242445	0	0	0	0	0	0	0	0	0	0	0.144935	0.95299	1.20842	0.593122	0.348185	0.221993	0.237867	0.129648	0	0	0.122255	0.624224	0.242685	0	0.362791	0.283668	0	0	0	0	0	0	0.286654
Solyc01g005050.4.1	0	0	0	0	0	0	0	0	0	0	0	0	0	0	0	0	0	0	0	0	0	0	0	0	0	0	0	0	0	0	0	0	0	0	0	0	0	0	0	0	0	0	0	0	0	0	0	0	0
Solyc01g005060.3.1	9.76668	9.4728	8.50075	12.7226	13.0901	12.699	12.6549	12.9591	12.8914	10.0244	10.4831	11.3629	9.11776	7.68742	6.49549	4.2004	5.13739	4.45454	4.86207	3.24272	4.39752	3.56809	3.81129	3.32221	5.50282	7.23793	8.65642	8.20105	8.37443	6.32782	12.1176	11.1334	10.3569	9.33937	10.1752	9.8725	12.3741	12.0101	11.7285	7.58286	8.10488	8.08323	4.04873	2.87489	3.47856	4.80996	5.17392	4.84168	8.4297
Solyc01g005070.3.1	0.659776	0.358981	0.554178	0.0863214	0.598194	0.59024	0.790008	0.371152	0.46581	0	0	0.180153	0	0	0	0.0858726	0.0939076	0.443666	0.0944297	0	0	0	0	0.0860306	0	0	0.10267	0.421929	0.342412	0.756289	0.328866	0.0786287	0	0	0.298295	0.564635	0	0	0	0	0	0	0	0	0	0	0.373902	0	0
Solyc01g005080.3.1	4.7681	4.30445	3.68768	5.01304	5.33944	4.45959	6.23554	4.83529	4.85478	5.53789	5.41387	4.11015	5.88593	5.04378	5.25704	4.09644	4.96667	5.6822	5.21462	5.12445	6.4062	2.96885	3.69294	3.32333	7.59993	6.48783	8.4912	4.96626	5.6593	5.83867	3.79414	3.81203	3.80066	6.50032	8.01714	7.02657	6.46642	6.90149	7.79985	8.34408	8.50628	7.37179	1.87433	2.43193	3.18668	14.9929	16.6733	14.9301	17.7943
Solyc01g005090.3.1	0	0	0	0	0	0	0	0	0	0	0	0	0	0	0	0.106394	0.0775659	0	0.389986	0	0.154619	0.0750677	0.297441	0.213179	0.210181	0.0418416	0.0848036	0	0	0	0	0	0	0.0379295	0	0	0	0	0	0	0	0.0414946	0.0387758	0	0	0.404177	0.733486	0.285683	0
Solyc01g005100.4.1	11.5994	10.0142	8.68567	8.51986	8.36419	7.74438	7.5326	7.63176	8.35214	7.66196	7.80907	6.76664	8.73895	7.34323	6.90467	5.97998	6.89997	7.12795	7.43022	8.26142	6.92847	4.48504	6.07727	5.37773	7.06016	9.41628	8.83863	11.3133	12.251	11.335	8.49791	8.94624	8.98538	9.1402	7.66024	7.94655	7.31306	8.26814	8.9317	9.87425	9.88781	10.0819	5.5344	5.60886	5.23408	9.9764	7.89333	9.17437	12.1088
Solyc01g005110.3.1	7.04433	7.02678	6.90303	6.89525	7.23166	8.1358	7.84472	9.83346	9.17314	7.42611	7.72911	9.15427	9.80354	8.37297	10.0687	10.357	10.6948	10.1406	11.5011	11.1495	11.4737	13.9802	11.5502	9.18537	9.98193	11.2178	10.7589	8.87628	10.2229	6.54623	6.92499	6.65387	7.79598	10.9316	9.47592	11.2384	6.84931	7.79878	8.70169	8.93916	13.076	12.2372	9.50474	9.397	9.51424	10.449	8.46474	11.7965	12.1653
Solyc01g005120.3.1	12.6047	10.8287	10.1831	6.69865	6.02498	5.70547	7.93318	7.72733	8.81645	5.13788	5.53333	6.43595	8.03539	6.97905	7.14126	6.09496	6.30978	7.22169	5.54058	6.51023	7.66185	7.09564	6.43712	6.79821	15.8936	17.5458	17.7807	10.8209	10.1669	9.1453	6.92475	5.32037	7.09611	7.21391	6.5398	6.50121	5.12238	5.90046	6.50772	8.11302	8.39077	8.46246	3.73185	4.77674	3.01115	9.93518	10.7038	8.26476	18.9287
Solyc01g005130.2.1	51.4459	51.7074	45.9278	49.0922	45.674	42.4305	49.1369	42.9619	39.3902	50.3516	45.7627	45.8636	31.9068	43.3781	44.9377	31.0664	34.3927	27.7419	24.4618	32.4561	28.9839	41.4033	45.9871	46.4933	76.8284	67.5736	74.2867	45.9813	42.0565	45.5383	65.6077	61.8081	56.3187	48.1295	49.8868	43.9923	46.6741	45.293	49.6531	43.6372	35.3278	44.127	29.494	26.4674	27.6437	63.8435	64.2941	59.2165	89.7877
Solyc01g005140.3.1	4.03296	2.58155	2.65685	4.96613	5.22363	4.12333	4.79747	4.53743	3.14881	9.85664	13.9958	12.1781	32.914	28.957	29.0307	37.6081	44.5036	41.9238	83.9336	88.0026	76.9339	92.7416	96.4497	93.0487	115.578	128.23	140.874	4.91545	4.55543	3.92797	4.49347	4.46701	4.84702	6.53856	8.00851	7.30885	11.9577	9.53987	10.4467	45.1186	44.91	44.0026	47.1287	46.7059	46.1394	169.485	171.146	167.02	178.228
Solyc01g005150.3.1	0.42953	0.46741	0.901958	0.899157	0.890146	0.219577	0.685752	0.181222	0.545856	0.115885	0.48941	0.234568	0.709445	0	0	0.11181	0	0.0577674	0.122952	0	0	0	0	0	0.0662643	0.0659576	0.200522	0.878995	0.613025	0.164121	0.160575	0.307135	0.329097	0.418536	0.25893	0.183795	0.112762	0.345454	0.391723	0	0.111541	0.719518	0.0611248	0	0	0.173763	0	0.0562925	0
Solyc01g005160.4.1	0.88369	0.881488	0.577309	6.08917	5.95184	4.29159	10.6596	11.0194	12.977	6.59614	8.05508	7.64094	4.62198	2.9895	3.72038	4.0639	5.95349	4.59543	1.68636	2.59548	3.67729	15.6622	17.0062	17.5146	39.2626	46.4086	45.7464	5.19913	3.66895	3.07639	3.81747	3.29983	3.08441	40.5114	41.6399	44.2833	22.9671	24.6382	23.7167	9.83592	8.10821	7.35662	8.88667	7.41862	10.9753	4.68709	4.42371	4.55532	9.24724
Solyc01g005210.4.1	17.6165	15.9965	15.9555	15.5151	15.1044	14.2941	17.607	17.8247	18.1581	12.6529	12.0394	12.6389	16.7778	13.7558	14.4295	13.5981	13.8103	14.8779	17.3335	17.6348	17.4266	7.6545	7.65286	7.55414	10.8952	11.5105	12.1797	19.482	19.5533	16.7852	14.0063	15.3254	15.0877	19.3544	18.703	18.6906	11.3395	12.3298	11.224	18.8356	19.5267	21.4857	13.7853	13.6717	13.5854	17.1389	17.7614	16.4711	15.356
Solyc01g005180.1.1	0	0	0	0	0	0	0	0	0	0	0	0	0	0	0	0	0	0	0	0	0	0	0	0	0	0	0	0	0	0	0	0	0	0	0	0	0	0	0	0	0	0	0	0	0	0	0	0	0
Solyc01g005220.3.1	6.56481	6.65977	7.09312	8.23058	7.94531	9.09473	11.8537	13.0506	13.4046	9.71492	10.1265	11.0175	10.3042	8.2178	8.02931	5.74256	6.98891	6.20183	5.41851	5.83145	5.93607	9.07723	11.3761	8.61114	17.5875	21.0686	23.1225	7.60913	5.55833	5.67387	8.99201	8.56568	8.23309	11.2928	10.1026	8.6277	15.9919	16.4643	16.1322	10.5175	9.46163	9.14648	9.62063	11.0619	9.27089	7.46583	7.42054	6.56578	20.7853
Solyc01g005230.4.1	0.732172	0.265581	0.455546	0.936646	1.01156	0.748578	1.29881	2.01363	1.28656	1.05352	0.411972	0.444268	0.71663	0.357033	0	0.254121	1.01896	0.700229	0.652035	0	0	0.806844	0.473623	0.424314	14.9601	11.1931	7.19063	0.499442	0.759968	0	0.648804	0.387807	0.498644	0.724756	2.25588	0.464142	0.768853	0.43619	0.593535	0.188973	0.0845027	0.198219	0.185231	0	0.0859903	1.1409	0.645447	3.66764	0.300459
Solyc01g005240.4.1	36.8132	37.1264	36.1353	32.4793	31.4502	31.8315	41.7007	44.5666	45.6063	29.6905	27.5936	30.7906	27.5978	30.4567	27.861	29.7393	29.7806	30.2429	26.4591	28.6476	27.0899	20.1138	21.8235	21.3367	27.9613	30.2334	30.8431	36.0463	38.1894	34.5743	32.3298	33.7636	34.286	51.7656	49.7423	51.187	29.1714	31.1355	33.1359	33.2444	33.2585	33.8182	26.7296	26.6814	26.9056	26.3276	27.9643	28.0253	21.8117
Solyc01g005250.4.1	45.6136	40.9289	45.5091	38.8657	39.1257	39.3972	32.8498	38.1264	33.7814	32.83	30.9977	35.1596	28.1379	30.141	28.2749	38.2796	35.6053	33.1673	34.2411	33.574	31.6794	28.6884	31.4503	30.0031	54.3382	47.156	52.2861	37.9187	41.0683	46.8898	46.0238	46.1246	47.0496	32.5633	35.2546	36.6482	35.5079	34.9948	30.4388	32.9344	31.3696	31.6259	31.0649	31.4755	34.2994	43.5583	39.203	44.924	45.0783
Solyc01g005253.1.1	6.8553	6.98555	6.74552	8.04627	6.61065	7.85971	8.68821	9.71902	9.75819	5.81583	4.81603	5.79949	5.80318	4.52159	4.13732	3.50709	4.51206	4.2208	2.81303	3.16567	2.78823	2.31437	2.92217	2.81084	3.22776	4.72187	3.60115	7.94693	6.66312	5.49108	7.30811	6.72473	6.7603	8.78142	8.55169	8.8623	5.99202	5.77903	6.97982	4.18813	4.07489	4.39306	2.5714	3.00469	1.54975	2.09464	3.00917	3.82222	2.73188
Solyc01g005257.1.1	5.55391	6.43872	5.6915	5.12924	5.07784	5.38145	5.13856	6.3303	6.51984	5.05347	5.22063	5.19377	10.3924	8.56294	8.02841	7.06801	8.06002	7.88929	6.15135	9.68077	7.6626	3.6002	2.92346	2.30985	4.70406	6.42142	6.10069	6.35135	6.3676	4.14251	4.34252	5.08744	4.96914	4.89129	5.6019	4.8048	6.40393	5.87786	6.99933	10.9196	11.9527	12.3826	7.06671	6.2521	7.98085	6.06976	5.92463	5.89911	5.00516
Solyc01g005280.3.1	4.79179	4.4273	4.91083	5.29934	5.01203	4.48319	2.11703	2.44129	2.09367	2.09775	1.73981	2.0737	9.65668	13.5404	13.4999	11.9086	18.5306	17.7527	9.73087	9.87828	11.2868	3.08859	2.54408	3.58387	1.17162	1.666	1.85713	3.74662	2.48685	2.85576	4.23616	4.43919	3.833	1.56057	1.47155	1.7538	3.18051	3.19942	2.02599	18.7438	24.605	20.6523	7.97696	9.0591	7.83636	0.926569	1.79329	1.56406	0.779135
Solyc01g005290.4.1	3.82515	5.08749	4.60124	4.54741	5.13796	3.76602	2.1613	1.43454	2.50723	2.65008	4.92638	3.66207	28.4956	32.4351	24.2821	56.7437	81.68	77.8398	83.2696	91.8203	85.108	69.1096	72.7197	69.8533	48.1999	50.0072	50.5004	3.18912	3.13708	2.74269	4.00162	3.4668	4.10064	0.52589	0.797095	0.538857	2.9754	3.74741	3.4454	62.2527	60.1387	57.1293	82.2026	81.7963	80.6648	51.6576	55.2912	53.0275	91.5667
Solyc01g005300.4.1	123.843	115.359	126.168	99.3271	100.439	95.8068	55.861	52.7422	55.7566	101.528	99.7557	100.505	111.403	100.908	109.826	115.83	109.045	111.656	133.109	132.994	128.839	72.1317	71.9122	72.0322	140.201	138.669	143.644	115.347	109.88	112.716	98.0408	102.606	96.0073	43.9729	44.0186	44.576	102.361	105.833	100.666	127.244	126.191	121.625	108.996	116.284	117.349	167.046	172.275	162.61	162.723
Solyc01g005310.3.1	0.141779	0.308565	0.132319	0.222595	0.0734546	0.0966371	0.0503005	0	0.080078	0.0255007	0.0957298	0.103234	0.0780576	0.0518522	0.106115	0.0492082	0.0269063	0.101695	0.162335	0.333133	0.080452	0.130199	0.0687848	0.0492988	0.0291633	0.0580566	0.0882508	0.0483563	0.245269	0.0963072	0.117783	0.112643	0.144837	0.0526285	0.227912	0.0808893	0.0992545	0.0506787	0.246285	0.0548894	0.171814	0.11515	0.107605	0.0767896	0.0999076	0	0.10713	0.148648	0.232725
Solyc01g005320.2.1	0.73897	0.309285	0.190984	0.654468	0.235603	0.290588	0.242006	0.0639542	0	0.368067	0.230288	0	0.187775	0.0623678	0.0638175	0.118375	0	0	0.325428	0	0	0	0	0	0.0701552	0.0698305	0	0	0.472015	0.115838	0.0566678	0	0.29035	0.253206	0.0685333	0.324312	0.238767	0.0609563	0.236985	0.066021	0.413315	0.207754	0	0	0	0.0613219	0	0	0
Solyc01g005330.3.1	56.276	54.1455	55.4599	45.7246	47.0095	44.1538	35.8096	35.8718	37.0853	40.0813	37.8293	34.967	31.403	32.9921	35.382	30.4067	26.9067	25.9897	18.81	20.4737	21.0306	19.7256	16.578	18.8369	33.9324	32.8067	32.4279	44.5648	43.7343	42.6908	38.3882	39.1939	37.8075	31.0566	28.3627	26.4536	44.2181	47.889	45.7784	30.8032	32.9545	35.2245	19.6302	20.301	19.7262	24.3008	26.2467	22.8735	23.0399
Solyc01g005340.3.1	21.0338	19.9837	21.1102	16.2294	16.1785	15.4947	24.4825	25.6976	25.131	21.8261	22.5595	22.178	26.9318	22.7228	26.4601	19.7952	19.0375	21.0349	28.2518	27.8477	23.5651	14.888	16.3013	12.9398	34.1798	35.3467	37.6999	23.205	22.3082	24.3167	19.1675	18.511	21.8181	24.8047	27.57	27.3857	17.8117	18.3625	15.0649	21.5482	21.5402	26.2163	20.7838	21.2947	21.0643	28.6835	27.4773	28.0185	19.3214
Solyc01g005350.4.1	0	0	0	0	0	0.0168265	0.0175167	0	0	0	0	0	0	0	0	0	0.0749591	0.0531215	0	0	0	0	0.0159691	0	0	0	0	0.0336793	0	0	0	0	0	0	0	0	0	0	0	0	0	0.1203	0	0	0	0.0177543	0	0	0
Solyc01g005360.4.1	0	0	0	0	0	0	0	0	0	0	0	0	0	0	0	0	0	0	0	0	0	0	0	0	0	0	0	0	0	0	0	0	0	0	0	0	0	0	0	0	0	0	0	0	0	0	0	0	0
Solyc01g005370.3.1	28.646	25.2629	24.9354	39.6458	41.0773	44.6952	56.9325	47.6564	45.7014	48.349	60.3633	59.7573	86.7048	106.504	100.596	87.7851	89.661	77.2709	73.682	73.6885	67.4856	112.356	93.0031	117.404	72.3838	84.3905	72.3374	34.1727	26.4924	35.9661	58.7387	58.1169	58.5279	60.4745	58.598	61.9657	57.5961	44.4034	43.5822	80.2597	86.5864	81.706	94.4358	78.6786	96.4338	74.2543	77.8616	83.6963	57.4954
Solyc01g005380.3.1	9.11572	8.62709	11.0443	9.71469	7.4706	6.6652	7.46782	6.06035	7.52015	8.496	8.75687	9.74506	11.5583	9.91066	11.1024	12.4541	13.4307	13.2554	14.4859	12.9812	13.6058	14.0636	15.6263	12.7364	9.23896	7.36375	7.94378	13.2278	12.4724	10.4422	7.4903	7.05808	9.00196	9.22847	7.52669	8.85714	8.18006	8.29413	6.70827	13.8278	12.2806	14.5717	9.87463	10.7123	11.4165	12.9926	12.4297	11.8743	12.8547
Solyc01g005390.3.1	0.650735	1.06219	1.9677	1.97522	1.61828	1.59676	2.2856	3.00175	2.13174	3.58152	4.02033	4.54872	1.21811	1.71354	1.0228	2.43924	3.55664	5.04099	3.4274	4.05189	4.06184	19.3618	18.8162	20.4323	5.62185	4.63654	5.67075	1.46484	1.0807	1.4587	1.36231	1.17878	1.19659	1.23193	2.1183	2.45035	5.74003	5.79186	6.23979	9.06952	9.39549	7.92775	4.51906	4.37037	3.37038	7.5816	5.16291	6.54973	11.3759
Solyc01g005400.3.1	8.85145	9.67029	9.12628	4.30142	5.241	5.42269	4.67312	5.1374	3.57099	7.50537	7.25724	6.67526	26.4161	24.6259	20.0719	14.9218	18.3178	19.1225	21.074	16.5063	18.0978	14.4765	13.8373	11.6883	10.9676	13.851	12.5497	11.1414	12.7239	8.76837	2.94135	3.81763	3.33708	2.89452	2.41383	2.72542	5.82776	4.25626	5.16191	45.3646	43.1617	46.7286	8.19751	8.1043	8.168	16.1799	15.4866	18.1187	16.5185
Solyc01g005410.4.1	5.15575	8.31475	6.43873	15.1022	12.6063	13.6902	20.055	24.2459	20.1537	8.88633	9.65467	10.452	3.14486	1.74994	1.79061	1.69933	1.60493	1.27705	1.61385	1.43803	1.72591	2.82035	2.08745	3.13407	6.82087	6.74374	3.78642	12.8659	13.2825	9.44835	10.6124	10.0078	9.39718	17.6375	19.6318	23.0243	12.2693	10.1825	11.2499	4.04952	4.23809	4.1121	0.928996	0.642863	1.17619	5.24181	5.88568	6.72776	4.06406
Solyc01g005420.2.1	5.47845	7.452	5.79463	23.0959	27.5951	26.139	27.8591	25.8534	21.3162	22.992	22.6569	23.1033	6.7027	6.17781	7.51734	7.6058	4.15873	5.07571	2.61366	2.68178	1.89978	6.54028	4.42984	7.6198	6.38574	7.47786	2.65229	11.3669	10.899	13.9552	23.6665	22.3435	29.3823	49.9929	41.2816	43.5852	37.2342	36.5543	41.8733	4.59544	2.52916	2.96634	1.55924	2.80237	1.12598	2.46252	1.20738	0.957314	3.18491
Solyc01g005430.3.1	7.41968	6.45364	7.21694	6.18056	7.36894	5.74852	7.4599	9.41653	9.10646	6.56642	7.25469	6.22508	5.34298	5.18302	5.10173	6.57614	6.13905	5.96651	5.93801	5.91181	6.17703	12.4202	11.9575	13.5782	12.0406	15.5172	14.7022	9.1943	6.95521	7.32461	6.68007	5.40947	5.61268	8.94877	9.44073	8.49563	6.95565	6.1119	6.36857	7.15645	6.82697	6.03657	5.84564	7.06387	5.94306	13.9035	12.6872	11.6822	17.6682
Solyc01g005440.4.1	288.147	267.416	278.654	193.63	188.398	192.68	263.532	285.839	282.476	116.519	111.378	134.767	70.704	57.9586	66.0778	44.2256	44.6247	49.7311	44.0963	48.9358	42.4923	35.6355	40.9362	39.1316	43.7426	46.2586	44.523	354.947	380.591	337.166	209.721	219.591	230.772	426.292	445.645	456.76	118.402	122.135	109.818	71.6343	71.2577	72.5304	43.9257	43.767	43.8016	55.639	52.3081	51.3055	53.784
Solyc01g005450.3.1	5.75031	6.61354	5.44516	5.87191	4.89266	5.78356	8.9068	9.0995	7.23501	3.683	4.35613	5.61672	3.55197	2.97503	3.30661	2.28787	2.98104	2.96768	2.83703	1.86742	2.86507	0.875813	0.90725	0.682748	1.03857	1.03376	1.0476	10.9543	9.31685	7.85975	4.56736	5.17033	5.15797	9.68345	10.7092	11.7893	3.92741	3.81009	3.65447	5.42981	4.22479	4.10076	1.49025	1.01283	2.32254	1.3617	1.58964	1.81357	2.76261
Solyc01g005460.4.1	1.54157	2.2367	1.43871	1.70317	1.15365	1.48855	1.54961	1.25262	1.2093	0.415907	0.650549	0.374159	0.0471515	0.187931	0.288449	0.178349	0.0975182	0.18429	0	0	0	0.0471887	0.12465	0	0.105698	0.0526045	0.106618	2.05931	2.62238	2.31247	0.981844	1.18395	0.524942	1.43059	1.44557	0.830654	0.269801	0.367356	0.669468	0.0497347	0.0444797	0	0	0	0.0452627	0	0.0485348	0.0448961	0
Solyc01g005470.3.1	9.44984	13.8497	11.6231	37.677	30.6206	35.0721	87.7305	86.5915	87.0639	44.1523	41.8242	46.5944	6.43571	9.16953	7.66557	4.09505	5.97096	4.17269	1.00069	1.54016	2.10772	3.19029	3.92213	3.01996	2.35952	1.14075	2.78805	25.7098	22.9056	22.3183	29.4597	31.0384	27.4544	121.536	119.002	130.267	53.9757	55.7636	53.9715	3.99685	5.04973	4.5917	4.66395	4.37856	3.00234	0.412486	1.1144	0.629968	0.605221
Solyc01g005480.3.1	11.365	11.8067	12.0069	10.2106	10.3418	11.6526	13.0901	16.1553	12.0744	9.76325	9.55411	11.147	8.40191	5.5459	5.78324	4.2239	4.61913	5.26524	5.45581	4.72805	3.94616	3.51242	4.12364	4.80262	5.64235	5.89309	6.5732	14.6265	13.9686	10.9567	10.0139	11.2651	10.8208	11.4013	13.0034	13.556	9.39876	9.18359	7.81859	5.83335	4.78224	5.29511	3.81191	3.76652	4.69627	5.5571	6.27647	5.13082	8.71989
Solyc01g005490.3.1	21.3666	22.4168	23.8755	21.4613	19.9556	18.9065	26.1068	25.0634	23.9738	25.6434	22.5622	21.1914	24.846	26.8596	27.8604	27.0364	24.3293	22.8341	30.6081	28.9858	29.7402	15.7324	16.0838	15.3421	19.0385	21.0102	19.4427	24.2644	25.3105	22.6006	23.6406	21.3757	21.9744	30.0359	32.576	35.6964	23.7954	23.3748	21.271	28.5998	29.5588	35.3103	25.4156	23.1969	28.1043	20.3108	23.4029	23.2557	17.9885
Solyc01g005500.3.1	0.2155	0.234506	0	0.225559	0.52103	0.514102	1.52911	0.969826	1.70404	0.77521	0.145507	0.470742	0	0	0.080646	0.523568	0.490764	0.772869	0.164497	0.506355	0.570665	4.19546	3.62444	4.04639	3.5462	3.88277	5.63385	0	0.298242	0.292769	0.787721	0.0684859	0.146766	0.879935	2.25174	2.13113	0.528026	1.0014	0.449216	0.584014	0.0746151	0.087513	5.64274	5.83592	6.378	0.697432	0.569924	0.828452	0
Solyc01g005510.3.1	0	0	0	0	0	0	0.0617852	0	0	0	0	0	0.0639199	0	0	0	0	0	0	0	0	0.127941	0	0	0.143287	0	0	0	0.0602537	0.0591481	0	0	0	0.0646447	0	0	0.0609582	0	0	0	0	0	0	0	0	1.25246	0.26318	0	0
Solyc01g005520.4.1	20.8615	19.3804	21.374	15.8282	16.8023	18.9073	19.4405	17.0139	18.0086	16.8604	19.837	18.0589	15.849	16.442	15.4945	29.642	28.422	31.6586	24.1991	30.7163	29.6204	33.7307	33.457	32.4525	19.3382	17.7938	19.2795	15.8461	19.195	20.1887	14.8484	15.7638	16.6584	14.2026	18.7812	13.6173	19.6586	16.3629	17.8028	21.3727	22.521	27.4127	21.2089	20.5749	26.5284	21.1782	23.49	19.0069	24.3928
Solyc01g005530.3.1	12.1626	16.9366	11.3126	10.249	13.4572	8.74677	10.8608	11.4806	10.7119	8.56502	8.35146	8.55586	8.62567	4.86285	6.48022	9.65908	9.74132	9.86994	4.24864	5.44922	3.50932	2.95322	3.50046	3.1181	3.43467	3.29216	1.92475	14.3432	16.1549	12.9178	8.22031	9.92524	9.05551	11.4783	11.8056	13.9959	6.92717	9.50559	7.73491	12.4502	7.60158	8.91557	3.28562	3.68452	4.46692	2.22386	2.57016	3.35008	3.17233
Solyc01g005540.4.1	5.15205	5.2971	5.58425	3.99171	4.2217	3.88705	3.50444	4.7438	4.08059	2.50519	3.01087	3.40213	3.54727	3.43062	3.63003	5.08085	5.74507	6.38422	4.52939	5.66321	5.56477	5.49477	6.68845	6.2145	5.89078	5.29608	5.49968	6.77432	6.98267	4.87541	3.8019	3.85053	4.47674	4.86686	3.78404	4.95983	3.23366	3.26407	2.45653	4.75955	4.65032	5.05016	4.58442	5.36277	4.84486	5.99234	5.71864	5.67486	7.50916
Solyc01g005550.3.1	59.4458	52.543	56.0917	34.4599	31.9591	31.4932	33.4237	32.1806	36.0158	19.0385	19.4073	18.5693	12.0694	10.5778	12.171	8.70556	8.70022	10.4159	10.3975	11.0445	10.4875	4.14387	4.26979	3.12975	16.4408	12.8755	14.3428	58.1237	57.2181	45.8557	24.2869	27.6894	28.4433	33.8569	32.7966	37.248	20.4159	19.9476	20.3053	12.0337	10.8453	13.7922	8.78969	6.67336	8.1609	15.1044	17.003	16.651	10.1452
Solyc01g005560.3.1	56.8044	58.6498	56.9897	70.1883	73.8194	72.89	84.1872	81.5302	84.8842	79.8825	87.0342	89.9012	119.901	111.076	107.358	211.94	219.514	224.598	149.649	148.425	149.082	112.603	114.146	121.89	85.7837	90.6509	94.2144	60.5498	60.9995	54.6563	61.6633	62.0851	69.026	77.3181	90.2278	86.53	74.382	83.4525	75.9006	168.063	167.607	158.947	180.678	176.28	189.511	109.351	108.616	114.567	94.4253
Solyc01g005570.4.1	20.6142	22.3717	18.2327	23.5538	22.1662	23.0076	23.8331	21.2548	20.399	20.5074	16.3762	13.7153	11.1964	13.9606	10.1056	9.2568	8.54124	9.98363	11.6425	11.1626	13.1794	7.7763	6.52363	7.94072	10.1492	10.7848	12.6585	17.2266	19.7243	16.4184	19.1656	18.4351	18.0505	15.4072	20.9009	18.3232	21.0635	18.0539	22.0645	12.9069	13.1591	13.2677	11.3862	7.82452	9.8669	15.6447	13.2882	12.0007	6.43004
Solyc01g005580.2.1	36.8589	41.3882	45.2274	47.3827	51.0091	45.146	62.5979	71.5279	75.0996	54.9941	55.8086	58.9003	53.2522	59.9827	50.4068	48.1666	45.2795	47.9746	45.6021	52.3852	47.6565	48.8644	46.5661	44.7716	59.0001	57.8913	57.7425	41.511	43.7787	36.4219	54.6856	57.9595	48.0784	54.8891	66.7326	65.8398	57.7986	61.079	64.2642	52.6501	54.6029	55.9797	55.48	58.1484	56.6754	39.1622	47.2442	43.7671	33.7282
Solyc01g005590.2.1	94.6123	121.734	104.627	127.99	145.821	125.326	76.6335	67.6173	52.7658	65.5003	44.8987	44.1941	6.55216	12.4046	15.031	4.95666	2.03267	1.92066	3.06595	2.79632	6.75315	4.59013	3.46428	5.27614	2.20317	1.46198	2.59272	53.2748	60.2195	94.8863	87.7941	98.713	74.1616	44.7286	46.2731	44.8131	61.5485	50.7286	78.1445	3.80112	4.63566	6.52437	5.41944	3.86744	5.03175	2.24673	3.03497	1.24775	0.366281
Solyc01g005600.4.1	25.0314	23.4112	24.8041	22.8392	24.5598	23.2087	28.3181	31.7058	31.8104	28.9996	27.5889	29.305	36.8851	29.2141	28.9747	30.0241	31.7856	34.8968	38.3313	43.1265	39.7805	30.1308	30.9358	30.9327	39.2726	41.1509	42.7966	35.8028	33.0927	26.4634	24.2811	27.3939	28.5798	38.0549	36.0223	35.8664	25.0399	24.7809	22.8494	36.602	37.6415	40.0373	34.8529	34.0264	34.932	49.5502	52.8946	49.2935	48.5404
Solyc01g005610.4.1	0	0	0	0	0	0.0469607	0.146661	0.155031	0.0518851	0	0.0930395	0.0501666	0.151728	0	0	0	0	0	0	0.0539619	0	0	0	0.0479134	0.0566875	0	0	0.0469973	0	0	0.0457892	0.043791	0	0	0	0	0.0482326	0	0	0	0.14313	0	0	0.0995089	0.0971	0	0.0520598	0	0
Solyc01g005620.3.1	137.671	139.075	137.283	130.835	136.472	139.744	118.241	116.856	126.797	125.702	124.653	137.126	123.174	111.184	122.007	150.702	152.535	151.553	143.03	135.618	129.385	119.334	124.676	129.046	126.694	119.625	116.334	151.13	144.466	138.231	137.655	138.042	138.535	115.572	119.292	128.395	124.884	132.747	121.288	118.813	119.934	124.359	124.127	114.087	121.842	104.16	108.47	114.055	103.945
Solyc01g005630.3.1	0	0	0	0	0	0	0	0	0	0	0	0	0.196565	0	0	0	0	0	0	0	0	0	0	0	0	0	0	0	0	0	0	0	0	0	0	0	0	0	0	0	0	0	0	0	0	0	0	0	0
Solyc01g005640.4.1	11.0977	9.27753	9.87045	10.1285	10.2879	10.1327	14.09	14.1858	15.7668	8.46307	9.78252	9.42963	11.2098	10.7158	9.77351	11.1246	12.9438	14.2044	12.6038	14.1791	13.9216	13.3792	14.189	11.8393	14.2293	10.8712	11.6661	13.4165	11.2203	10.5379	10.7765	11.8838	10.9513	19.7696	18.4109	17.671	8.7639	8.98815	8.51103	11.7613	13.3584	15.054	12.368	12.4306	12.2247	14.3198	15.4937	16.0293	19.154
Solyc01g005650.3.1	0	0.0856481	0	0	0	0	0.0837713	0	0	0	0	0	0	0	0	0.163904	0	0	0	0	0	0	0	0	0	0	0	0	0	0	0	0	0	0	0	0	0	0	0	0	0	0	0	0	0	0	0	0	0.096896
Solyc01g005660.3.1	6.03719	6.93058	7.87574	4.99964	5.29325	6.51162	4.02486	4.85168	6.44502	1.5751	1.8142	1.8115	2.41069	1.09185	1.11723	0.690783	0.226626	0.856553	0.911542	0.0779418	0.301169	0.219327	0.386239	0.276822	0.57315	0.0814996	0.578135	7.80646	7.43703	6.82738	3.43914	3.35231	3.3887	4.43278	4.39921	5.07199	0.417999	1.28056	1.0372	0.616428	1.1715	1.53565	1.43503	0.862376	0.911624	0.143138	0.150389	0.347785	0.0816746
Solyc01g005670.3.1	8.99628	8.592	7.61001	9.36611	8.67723	11.4973	9.82981	11.7367	11.6219	11.1545	11.1955	12.439	9.80059	7.5079	9.40155	6.32786	8.0642	6.53865	6.84884	7.81442	7.11431	4.4823	6.45403	6.04001	11.5754	12.8739	13.1654	10.7229	14.2054	8.33758	10.161	9.53512	12.3679	13.2689	11.7694	15.3434	9.34649	8.41559	9.22687	7.00284	8.64877	11.0182	7.08211	5.18354	6.06967	9.55014	10.2508	8.8301	10.604
Solyc01g005680.4.1	0	0.141889	0.292055	0.136476	0.0810649	0.106649	0.249804	0.1467	0.235666	0.0281427	0	0.142413	0	0	0	0	0	0	0	0	0.0887873	0	0.0506075	0.0816097	0.0321848	0	0	0.293514	0.0812039	0.265713	0.285969	0.323215	0.106562	0.0580811	0.188644	0.17854	0	0.0559293	0.10872	0.0302881	0	0.0317701	0.0593769	0.197739	0.0551293	0.0281324	0	0.0273414	0.0321046
Solyc01g005690.3.1	106.159	103.462	107.666	96.4123	90.3263	94.8985	86.6207	96.0111	95.0426	107.937	97.439	104.538	81.4526	74.5784	79.9571	54.2393	45.0886	56.2739	50.6733	47.7649	50.9475	37.4915	42.6687	38.5086	109.937	113.417	116.254	96.4893	89.1625	86.951	86.4094	88.897	86.6007	86.1492	82.8871	77.642	93.8369	96.5062	97.1829	66.3218	65.5462	71.8888	52.3928	51.2278	50.6592	59.3932	57.5215	51.063	68.1269
Solyc01g005700.3.1	14.719	12.6902	14.5429	12.5689	11.8878	12.8253	10.4329	12.7658	12.7461	10.4422	9.86387	11.4289	10.3075	8.7836	9.87238	8.69672	10.2282	8.34211	10.7903	9.10906	9.37171	6.11295	5.38252	5.8852	11.164	11.2672	11.7712	16.7376	17.1098	13.8092	10.5887	10.6074	12.8471	16.5316	15.9599	14.1699	9.59821	10.0043	8.44252	10.4329	11.2621	9.94505	8.86284	6.86245	6.99616	12.2404	12.2531	10.971	12.7271
Solyc01g005710.2.1	1.87528	0.680221	2.10019	0.654271	0	0.213034	0.887088	2.34428	0.706119	1.12431	0	1.13789	2.06491	0.228613	0	0.433912	0.237257	0	0.477151	0	0	0	0	0	0	0.511936	0.259395	2.9848	0.8651	0.424613	1.45404	1.19193	0.425719	3.94461	2.76334	1.6643	0.656411	1.56407	1.08585	0	0.432867	0	0	0	0	0	0	0	0
Solyc01g005720.3.1	1.1653	1.32845	1.92651	1.45201	1.37996	1.75875	1.3584	1.1862	2.19391	0.778491	0.730615	1.21214	0.488812	0.791478	1.30826	0.0577785	0.0631848	0.0597031	0.190608	0	0.377855	0	0.161529	0.173654	0.273939	0.136336	0.276322	1.47623	1.38233	0.904642	0.77446	1.26971	0.906999	3.39869	3.74649	3.60913	1.16541	1.13059	1.27238	0.451143	0.230557	0.135205	0.0631731	0.060109	0.234615	0	0.188682	0.0581789	0.0683142
Solyc01g005730.3.1	2.32087	3.04971	2.15784	2.47503	1.99648	2.05947	3.30914	4.13846	4.30354	1.27594	1.59663	1.43483	3.85743	1.92181	2.26146	2.23418	3.09144	3.39223	3.50973	2.88097	2.83273	4.29478	5.26874	5.16178	7.07982	6.67049	6.81431	2.64356	2.8635	1.51702	1.92079	2.04571	1.47624	4.68141	4.38198	5.39645	1.60943	2.25398	1.4605	1.47493	1.45554	0.906919	2.39293	1.89739	1.43488	2.07855	1.14155	1.56099	2.26421
Solyc01g005740.3.1	1.03796	1.69424	1.74366	1.0864	2.15103	1.32652	2.48568	3.79532	1.75874	3.08038	2.36531	3.6844	7.42894	5.12471	10.1963	9.45661	9.45505	7.25892	5.64514	9.14571	7.65682	19.4449	14.1	15.6998	24.0191	29.0083	23.905	2.3896	2.42406	2.90838	1.55211	1.97917	3.18104	3.75659	2.18996	4.14531	4.08734	5.00872	1.62274	1.50691	2.42584	2.84516	7.97622	5.05957	7.67991	7.83808	5.58811	9.25008	5.43077
Solyc01g005750.1.1	0	0	0	0	0	0	0	0	0	0	0	0	0	0	0	0	0	0	0	0	0	0	0	0.800505	0.473548	0	1.433	0	0.398262	0.390954	0	0	0	0.427286	0	0	0	0	0	0	0	0	0	0	0	0	0	0	0
Solyc01g005760.3.1	26.2787	25.4399	23.4668	58.9529	57.5995	54.045	84.1394	98.5366	96.0972	62.7925	61.3424	73.0076	76.0822	47.405	56.5751	41.9676	53.0423	56.0352	49.1238	44.7585	38.3728	100.33	114.008	102.606	181.184	216.245	232.182	19.2694	18.6486	14.0276	31.6354	36.3636	39.3618	52.8394	43.1658	41.7429	76.5122	80.408	73.4143	37.6614	33.2773	33.0696	33.0221	35.688	35.7393	44.4616	43.1808	46.2528	136.016
Solyc01g005770.3.1	10.1131	8.96705	16.7793	3.13635	4.65737	11.4886	5.97992	4.63554	3.38489	3.23373	5.69037	5.31826	1.64974	0.41096	0.420511	3.51004	2.13249	2.01498	3.00208	0	2.97561	2.47656	1.45376	2.73506	1.38682	9.66279	4.19664	12.2641	8.16438	10.3044	7.09461	18.5695	7.6528	2.50267	9.48329	4.70137	3.1466	1.20498	3.12312	1.30509	2.33439	0.456318	1.27925	2.02868	4.35505	2.42441	4.66989	3.14166	2.76673
Solyc01g150100.1.1	0.619962	0	0	0.32445	0.642396	0	0	1.04627	0	1.00357	0	0	0	0	0.348009	0	0	0	0	0	0	0.341595	0	0.646713	0	0.3808	1.54359	0.317174	0.321749	0.947534	0	0	0	0	0	0	0	0	0	0	0	0	0	0	0	0	0	0	0.381617
Solyc01g005780.1.1	10.3104	10.626	9.16424	14.9027	14.7534	16.8997	40.9341	40.0786	40.1168	13.8348	12.984	18.4705	14.2363	7.00288	8.3293	0.511215	1.24233	1.29126	0.437233	0.19227	0.0619112	0.420812	0.211731	0.227625	0.47129	0.670155	1.22243	9.71238	11.6644	7.94856	12.8889	14.7189	16.3844	30.5571	28.2156	32.1821	13.9203	17.3157	12.5656	1.39391	1.81327	1.86087	0.683156	0.354557	0.691948	0.17655	0.0618309	0	0.268637
Solyc01g005783.1.1	3.3244	6.20157	6.38246	8.94746	3.4447	4.85556	5.5602	5.87751	8.04709	7.17523	8.17695	6.74315	8.88993	7.29492	4.79859	2.47248	5.94843	9.70841	4.89395	3.34767	4.8508	2.61675	5.52978	2.97244	8.7919	7.00097	5.91225	3.40154	7.8871	7.25847	3.78755	5.43339	3.39611	4.23093	14.3144	8.67052	3.49095	3.05564	3.95988	4.96428	6.90626	1.73573	3.78466	0.514442	0.501989	3.07397	4.30623	3.98339	5.262
Solyc01g005787.1.1	14.427	9.01874	7.90672	10.6024	8.58773	7.2182	7.84099	11.3966	15.6035	8.28151	5.2851	11.0636	14.1958	8.41966	7.92613	10.2276	7.68943	8.91703	4.56901	8.29434	9.05746	13.1922	7.44609	6.40404	7.57676	9.42712	13.3747	16.3322	13.7002	12.1978	9.48619	10.5355	13.1703	11.2803	22.9449	11.2082	8.05838	5.59579	8.95803	13.191	13.7103	10.4708	5.24182	5.65259	3.89347	8.6096	5.9145	9.0112	13.9821
Solyc01g005790.1.1	12.9782	15.3163	16.9913	13.297	11.9326	11.1198	9.53314	17.4808	15.5897	10.3564	8.33099	11.3798	14.8944	10.6294	8.72172	7.2325	7.49297	8.94845	6.80209	5.90563	7.88309	3.82725	5.76437	4.95766	17.1454	15.3819	13.426	16.833	18.3091	14.6206	13.7581	14.029	12.8847	15.674	11.2395	14.4961	9.59748	10.6829	12.7647	8.59826	11.2973	9.68706	7.90778	6.83121	7.14887	13.0147	11.7057	11.5947	6.75105
Solyc01g005800.3.1	2.14415	1.92746	1.82708	3.70786	4.44348	4.8133	2.82784	2.72701	2.8433	1.9618	3.11579	2.80004	0.256626	0.102283	0.941946	1.50455	1.69841	1.65497	1.54774	0.492852	1.85149	8.68081	9.40745	8.21733	1.78335	2.69127	2.84335	2.76623	2.0804	2.08972	4.60029	4.22178	5.76171	4.56784	4.66438	5.10597	5.82471	4.89845	4.22663	3.84374	3.48602	2.83931	2.17568	1.7672	1.87223	3.72102	4.91329	4.59381	8.49282
Solyc01g005810.3.1	42.615	40.1468	42.2105	43.2037	44.1865	40.6012	50.1442	52.045	56.7568	29.707	32.695	29.133	32.1918	33.8569	34.2603	22.4677	22.1389	25.2375	16.5905	21.2703	21.7749	27.0411	24.8596	26.993	47.1487	50.4625	54.1504	34.1083	34.098	36.7209	44.0722	44.8087	43.7378	47.5196	48.4954	42.3573	31.1486	35.838	31.5986	27.7396	30.1902	31.594	21.357	20.537	20.0398	39.0625	39.6537	37.4569	31.8214
Solyc01g005820.4.1	117.308	111.705	109.58	111.915	109.318	115.477	142.002	138.223	141.361	127.108	127.945	120.023	90.4581	102.992	98.3247	84.3955	80.8064	86.8237	67.328	65.3534	64.0071	78.4327	73.5517	77.278	109.078	108.063	115.715	117.966	115.818	107.677	131.91	125.588	140.539	177.847	164.073	156.131	114.898	116.219	116.05	80.8727	82.682	89.8178	73.0568	78.6726	71.1233	90.8633	96.1046	95.9917	93.3199
Solyc01g005830.4.1	10.6255	9.90732	10.616	7.49888	7.21815	8.56463	6.78081	6.59733	7.19666	3.94913	5.00122	5.00805	5.87422	3.70058	5.19728	2.70851	2.53523	3.41541	1.84258	1.45033	2.27666	0.923126	0.684482	0.666877	1.49637	1.94982	1.67405	11.4585	10.8916	9.09693	7.16426	7.58722	7.79195	7.85565	6.93681	7.24442	5.39371	6.42992	5.97381	5.73518	4.87731	4.37758	1.4807	1.02681	1.18836	1.83115	1.87393	1.50232	1.70976
Solyc01g005840.3.1	10.5776	9.97568	12.7753	12.287	11.648	10.9842	12.4944	14.0941	12.8389	9.31111	8.61244	12.4137	11.9212	11.3779	11.6424	11.4456	12.7527	12.898	16.1958	14.3275	15.6764	10.4678	11.9137	11.3369	7.88393	8.91754	9.65661	15.5767	14.2083	14.0321	13.7703	13.1693	12.2465	14.6432	15.5033	13.7736	12.7627	10.2753	10.8949	12.8634	13.2277	11.5725	12.7032	12.7161	12.5836	12.0821	11.4717	14.1779	8.73242
Solyc01g005850.2.1	2.83451	5.0894	3.17446	2.67013	1.02798	2.02862	2.11183	3.34852	3.20192	3.67072	2.15311	2.01231	2.80902	0.932989	1.75024	1.32812	0.484132	1.37237	1.78502	0.499512	0.321687	1.09326	0.68759	1.47841	0.87457	1.91515	0.882177	6.23562	6.03134	1.87728	1.55415	1.35121	2.02696	3.15652	3.75914	2.26405	0.892955	0.151979	1.77258	3.78594	1.91378	2.07193	0.806737	0.153522	0	0.458672	0.481905	0.594368	1.22135
Solyc01g005860.2.1	0.604436	0.704723	0.386816	0.316324	0.223682	0.264849	0.459521	0.0485745	0.243851	0.326147	0.306089	0.518704	0.522937	0.521066	0.145412	0.0899085	0.393285	0.603872	0.494338	0.202889	0.048998	0.237886	0.0418922	0.135111	0.106569	0.212151	0.107495	0.706814	0.627383	0.61587	0.387363	0.246972	0.0441054	0.625024	0.468472	0.443379	0.226685	0.324083	0.224993	0.601731	0.134538	0.262989	0.147454	0.140302	0.365083	0.0465752	0.244672	0.362126	0.584667
Solyc01g005870.3.1	3.62471	4.87247	3.34306	2.00854	2.37504	2.23446	4.25509	5.15762	4.7569	1.8408	2.32146	2.91098	2.52387	1.75454	1.4961	0.777036	0.971135	0.860271	0.793433	0.688866	0.181486	0.293705	0.103444	0	0	0.196448	0.265438	8.45395	7.74596	5.59424	1.75361	2.28693	2.61382	8.25108	8.86875	9.73184	1.62328	2.0578	1.88895	1.7954	2.21475	1.49361	0.121369	0.0577413	0.0563435	0	0	0	0
Solyc01g005880.1.1	0	0	0	0	0	0	0	0	0	0	0	0	0	0	0.135337	0	0	0	0	0	0	0	0	0	0	0	0	0	0.125125	0	0	0	0	0	0	0	0	0.129269	0	0	0	0	0	0	0	0	0	0	0
Solyc01g005890.1.1	0	0	0	0	0	0	0	0	0	0	0	0	0	0	0	0	0	0	0	0	0	0	0	0	0	0	0	0	0	0	0	0	0	0	0	0	0	0	0	0	0	0	0	0	0	0	0	0	0
Solyc01g005900.2.1	6.58264	6.63125	5.65682	7.87903	6.34811	4.73109	7.73457	7.25938	7.03096	4.67728	4.68667	4.0219	4.48531	3.36089	3.84144	4.34317	4.78666	3.99699	4.02972	4.63245	5.25162	3.9861	3.6679	3.87526	7.1991	6.80549	7.01831	7.36892	7.71198	6.57435	5.62015	6.43122	6.89109	8.96348	9.03639	9.1845	4.55125	4.64768	4.99279	4.46611	5.48357	4.80374	3.747	4.09476	4.06452	6.22235	5.61415	5.80825	6.45904
Solyc01g005910.3.1	12.1638	12.9933	13.0148	12.9321	13.5964	13.2524	21.0678	20.1508	21.314	15.1597	12.6753	15.1335	12.6907	13.8713	12.5449	11.4354	13.087	13.5338	12.2825	12.04	12.9713	14.8116	15.7369	17.8507	21.5924	19.3746	17.8455	16.5294	16.9667	14.8336	15.3407	14.9147	17.9381	27.8024	26.2511	27.3586	13.1085	15.8854	14.1753	13.2006	14.3593	13.1464	13.5571	13.3837	13.3972	20.4236	19.7935	18.41	25.8621
Solyc01g005920.3.1	11.9406	9.56586	11.4037	13.7247	12.7522	12.283	32.513	33.1321	35.7482	7.90552	10.3871	9.84119	9.19553	11.9757	11.3494	6.78853	10.3432	9.85206	8.30376	4.99163	6.81723	3.14832	4.05158	4.35571	5.51498	5.57945	6.8397	14.0166	12.622	10.599	14.1675	12.5714	16.2393	30.673	27.8206	25.1602	10.4618	10.6835	11.0709	6.89162	9.43538	9.99543	4.08647	4.84049	5.03303	2.1337	3.23813	2.91856	2.43498
Solyc01g005930.3.1	9.17835	7.65166	9.23379	9.67189	8.18868	8.716	11.7227	13.3368	12.5471	10.2072	8.38207	11.9956	16.8555	13.4498	14.3562	17.2346	21.7169	19.7168	27.68	27.9262	27.8596	16.5602	19.2608	18.7593	13.9772	17.964	15.4544	12.0018	12.7885	11.5711	11.0419	10.5897	9.88489	17.5317	15.3796	14.8398	8.1026	10.2761	9.98781	20.2001	20.2633	20.3925	19.7647	18.4016	21.9355	24.099	24.4734	23.6172	28.7657
Solyc01g005940.4.1	0	0	0	0	0	0	0.0414707	0	0	0	0	0	0.0429035	0	0	0.0811403	0	0	0.0446129	0	0	0	0	0	0	0.0478652	0	0	0.0808855	0	0.0388429	0	0	0	0	0	0	0	0	0	0.0809447	0	0	0	0	0	0.0883243	0	0
Solyc01g005950.4.1	21.5226	20.0348	20.2727	19.5764	21.0189	20.1243	18.6992	19.4763	19.9237	20.7964	20.092	22.4181	21.6736	16.3903	18.6626	21.4256	21.5708	22.4537	23.167	24.4777	22.9432	13.8858	14.712	14.7225	14.7877	15.3528	15.3657	24.4142	24.8199	17.9712	18.7825	18.684	19.6337	21.6705	22.0729	22.5775	22.0774	21.6603	21.9305	22.821	23.481	25.5503	17.8288	18.1186	16.9168	19.5648	19.9713	18.1136	20.1686
Solyc01g005960.3.1	27.2108	25.6022	24.0677	20.6989	21.5468	18.6917	17.1458	14.1709	16.4715	19.4731	15.5591	12.7927	16.5232	19.2764	18.1046	24.7979	23.3298	24.4733	24.2369	24.0111	24.9094	21.3812	19.9299	19.4427	22.4794	21.854	22.2734	21.1032	22.6409	21.2914	19.0377	19.6634	18.0868	16.6539	17.7847	16.5222	15.9181	16.9106	17.427	18.6508	20.4182	20.0184	29.4708	27.9311	26.304	32.6507	32.1497	31.5903	28.233
Solyc01g005970.3.1	7.39623	7.26391	7.57998	7.23023	7.18187	6.61077	7.42655	7.92888	8.22357	8.25794	7.27896	9.19595	7.5807	6.6349	7.28524	5.15835	5.64102	5.5554	5.59248	4.50863	5.4112	4.02401	4.03969	4.22162	7.20499	7.57166	6.89125	8.35321	7.45975	7.39396	6.97916	7.69462	6.65289	9.40202	8.52462	9.81963	6.81425	6.85885	7.39368	6.21312	6.49884	6.14878	4.18364	3.60281	3.78602	4.59163	5.69415	4.82832	5.81263
Solyc01g005980.4.1	11.0196	10.2877	10.7901	10.9667	11.8551	12.8672	13.3309	13.753	13.8764	14.4915	14.2711	11.8384	13.7252	9.97629	8.9237	3.76196	3.97683	4.53515	2.82684	2.68828	4.03202	0.663577	2.10343	1.82163	3.79019	4.06855	3.59827	12.3844	15.5631	14.2345	10.9254	9.5301	10.5806	7.97981	9.72832	8.314	11.6349	9.55679	9.60248	5.24535	7.19304	4.54833	1.37107	1.69594	2.10043	2.33857	3.20778	2.02028	1.63091
Solyc01g005985.1.1	13.4563	12.0227	15.4668	14.1586	11.8885	14.3371	11.5331	8.28691	9.60035	9.01879	10.4008	14.0009	8.34433	8.23677	7.55359	1.76984	1.12901	1.98119	0.810915	0.332821	0.964519	0.312184	0.481042	0	3.14668	1.74006	2.2042	25.0734	25.0674	20.9993	10.5905	12.019	15.9171	9.22764	9.47796	8.00053	11.6763	11.5439	11.8844	6.16926	5.00245	5.78088	0.645027	0.460306	0.224581	0.611218	1.20408	0.742542	0.69752
Solyc01g006000.3.1	16.9741	13.537	15.9717	11.4386	13.2113	10.6187	13.6734	14.6936	16.5257	12.6093	12.5404	12.5288	15.8741	12.3519	13.6615	10.8344	11.5172	13.9889	14.4876	16.6864	14.096	11.7228	12.127	11.299	18.0075	19.1381	21.1312	20.7979	20.8365	15.8934	13.599	14.1879	16.014	17.4135	16.3297	16.2952	10.7842	12.7581	11.1682	15.4385	16.7256	18.9794	12.2651	13.3494	11.7359	17.8096	19.3706	17.2276	22.7097
Solyc01g006010.3.1	9.71196	7.84735	9.32292	7.59863	7.42218	6.4163	8.27638	11.1083	10.2965	8.44394	9.96707	9.70883	12.5593	8.46089	9.16468	10.062	10.8382	11.7511	10.3443	10.4244	10.5643	9.01353	8.73486	8.93618	12.703	13.9721	14.6211	8.45169	8.95873	7.79162	7.12472	9.15171	9.85555	11.3004	11.6119	11.4686	7.60654	8.304	7.41526	11.6921	10.7751	9.45369	7.95266	7.35723	8.0147	12.6177	14.0431	12.8212	15.6704
Solyc01g006020.4.1	40.0499	41.4173	45.2988	24.1522	24.872	26.7559	17.8789	17.805	19.974	25.9039	28.6537	29.9826	36.7984	35.8908	29.6777	32.91	39.2611	45.1831	61.5979	59.9316	56.3892	39.3119	38.6464	38.5963	19.0949	22.8622	25.0393	46.1356	48.0399	43.2398	26.0003	27.0572	25.3341	14.8666	23.3968	19.4702	23.2564	25.3134	26.0315	47.3372	47.7537	48.2533	49.1176	45.8734	50.3699	46.2094	47.6982	47.552	46.7477
Solyc01g006040.3.1	8.54719	7.84739	7.62143	7.43465	7.23856	6.75474	7.59859	7.97129	8.7171	5.71748	5.79549	5.41191	7.076	5.92178	6.17088	7.3678	7.26587	8.03079	7.71962	8.30256	8.1125	5.26145	5.96392	5.63959	7.55231	7.31778	7.618	9.90915	9.92092	6.86962	6.80219	6.98722	7.80033	9.82978	8.55292	9.04228	5.24118	6.45557	5.39021	7.52656	8.93442	9.02739	7.22342	6.55043	7.41265	9.57105	9.67735	8.80043	10.4336
Solyc01g006050.2.1	0.0902814	0.0982434	0	0	0	0	0.0960906	0	0	0	0	0	0	0.0990548	0	4.41819	7.40159	5.14817	2.68765	0.74246	1.33198	1.19387	1.31402	1.69519	1.33708	1.10907	0.561961	0.369506	0	0.0919892	0.180004	0.258222	0.0922289	0	0.108847	0	0	0.193626	0.376388	0	0.187555	0.219975	2.1584	2.54269	4.29427	1.75309	2.55817	1.89311	0
Solyc01g006055.1.1	0.758146	0.206252	0.424536	1.58707	0.78558	0.193784	1.21039	0.639734	1.49873	1.22726	1.15178	0.828052	0	0	0	0	0	0	0	0	0	0	0	0	0.233921	0	0	0.193935	1.57386	0.193122	0.566849	0.542112	0.193625	0.422138	0.685539	0.216273	1.19419	0.812996	0.592641	0	0	0	0	0	0	0	0	0	0
Solyc01g006080.2.1	0.314532	0.213919	0.220159	0.370365	0.325914	0.401975	0	0.0442345	0	0.0424295	0	0	0	0	0	0	0	0	0	0	0	0	0	0	0	0	0	0.0402289	0.0408091	0.120181	0.235169	0.112453	0.120494	0	0	0	0	0	0	0	0	0	0	0	0	0	0	0	0
Solyc01g006090.3.1	16.7277	17.6312	15.3991	14.7585	15.6996	13.2523	18.643	14.6817	19.7864	15.8784	18.5386	9.56552	5.40041	12.0113	11.6023	7.29529	5.68425	4.89989	3.81057	2.16073	3.28	7.91397	4.84385	6.12105	15.781	10.974	11.121	7.16898	11.5449	13.9209	21.7399	21.3756	17.2675	12.3862	14.8882	11.2926	11.404	11.7395	16.9783	6.40831	6.54993	6.40178	3.6891	5.59729	3.70291	11.9044	11.8125	12.4879	4.63624
Solyc01g006100.4.1	2.7694	2.50572	3.08412	0.977079	1.38644	1.36801	0.413989	0.630165	0.68543	0.486919	0.661824	0.33986	0.171317	0.170704	0.12227	0.340199	0.088579	0.318053	0.0890714	0.0182786	0.0176572	0.085726	0.120772	0.0486894	0.192018	0.267581	0.387377	2.34016	2.55156	2.04501	1.07021	1.1125	0.810597	0.398497	0.375158	0.355064	0.637179	0.467154	0.551344	0.162632	0.258575	0.303272	0.177125	0.151681	0.0822271	0.0503524	0.211611	0.326245	0
Solyc01g006110.3.1	36.2183	36.7897	32.5129	36.0907	37.9564	37.1409	46.3834	52.6949	51.4601	44.7567	46.4466	42.9018	36.8442	38.9042	35.2255	36.1291	35.1582	41.7481	38.2873	36.8363	40.5126	40.7257	42.4119	42.266	56.893	60.3375	61.8751	34.5482	35.4297	30.0671	37.7513	36.5386	39.972	43.6456	45.7868	46.0102	48.3163	46.5458	44.1537	42.4439	44.4774	42.2193	40.3676	39.6563	41.7258	57.2488	59.4349	55.6165	63.4609
Solyc01g006120.4.1	76.3292	68.2057	71.8789	72.2442	73.265	66.4343	79.6405	75.9648	83.5227	63.6332	66.5567	59.3111	67.4433	70.9959	73.355	56.0735	49.3027	54.1724	49.921	46.1	47.0751	52.5194	46.2439	46.9237	103.834	101.026	105.205	65.2401	68.9744	63.4348	71.2818	69.0024	69.4057	66.4836	71.6883	68.7062	64.492	64.2462	66.4396	51.8433	53.0961	54.783	63.8249	60.5012	61.9924	62.8961	65.0255	61.4588	67.8345
Solyc01g006130.4.1	12.6258	13.4556	12.5833	13.3666	13.5927	16.8464	14.7019	14.4983	14.4913	9.06279	10.0892	12.3034	13.8068	8.8327	11.8014	14.2017	16.19	15.7653	17.8384	15.6157	18.0426	17.2961	18.9946	20.6017	13.2951	13.696	13.8073	19.9707	18.0045	14.0153	14.8095	15.6541	15.3535	16.5432	15.1174	16.9511	9.94373	11.3344	8.5717	14.0251	14.3179	12.8416	10.9782	10.5084	13.2537	14.9012	12.9646	14.7859	19.073
Solyc01g006140.4.1	1.03295	0.75949	0.343923	0.46753	0.347133	0.82775	0.802275	0.753831	0.599188	0.30128	0.254476	0.579342	0.245924	0.214414	0.438795	1.65691	1.46228	1.92237	0.54341	0.295186	0.760404	1.01524	0.514685	0.844543	1.20593	0.685913	0.903625	0.771265	1.04319	0.938706	0.946257	0.77188	0.798554	1.11921	1.71659	1.36979	0.732905	0.538871	0.407364	0.551219	1.18894	0.81627	1.55735	1.30037	1.71153	0.361402	0.411351	0.409782	0.240585
Solyc01g006150.3.1	10.4774	10.7829	10.9868	9.13007	10.7285	9.87843	7.39054	9.11899	8.34624	5.0668	4.8553	4.42625	6.72076	6.91361	5.16008	15.4893	16.4603	16.2711	9.67643	9.98671	8.27304	9.80316	10.5739	10.981	5.70303	6.13198	6.82933	11.4032	11.9781	10.1468	9.92763	10.0362	10.0218	9.98907	8.40146	8.28981	4.85243	4.98173	5.51161	9.64329	9.08637	8.06803	12.575	14.2136	14.0262	5.97129	5.0134	5.18161	7.87917
Solyc01g006160.3.1	189.75	220.801	215.429	213.54	211.572	213.073	220.158	196.371	197.602	191.713	183.69	197.302	165.353	177.917	183.611	190.117	169.916	169.034	152.109	139.833	141.317	216.749	208.357	231.641	249.874	252.401	232.42	239.084	244.723	221.339	227.958	217.586	238.362	227.689	226.762	250.153	213.889	190.559	187.991	179.892	159.904	158.26	135.313	142.641	150.279	233.325	235.139	240.327	164.368
Solyc01g006170.4.1	48.532	47.7709	47.3114	63.612	59.66	58.5284	78.7736	64.2822	68.4038	82.728	74.6241	51.3203	34.4927	55.4266	49.7803	49.1549	33.2825	40.4677	19.449	18.6601	21.7811	50.9291	45.9139	48.3249	97.7409	81.0286	92	26.9734	24.6148	41.0211	76.0912	78.0286	62.6497	54.1683	56.6504	49.3368	56.6389	56.656	62.4241	27.1587	27.7262	24.7251	32.6485	37.5169	34.6266	86.8622	79.2604	76.6719	50.3782
Solyc01g006180.4.1	9.62957	9.28324	9.57815	7.4409	7.54491	6.05698	8.52953	7.70747	8.56593	8.29966	6.98195	6.3999	5.88282	6.21631	7.54588	6.28066	4.75878	5.77136	3.1326	4.20131	4.00958	4.17819	3.97159	4.00006	9.67782	7.72759	8.74288	5.57677	7.20008	7.48501	8.97695	9.2219	8.12072	8.87631	8.67489	7.10407	6.99018	7.5772	7.49934	4.854	5.34807	5.64265	5.29745	5.2272	4.48585	6.99517	6.27515	7.81489	7.16071
Solyc01g006190.3.1	36.0456	33.6249	36.326	37.996	39.87	38.8425	54.0597	52.4787	53.818	50.5031	46.8527	55.978	50.0359	53.1432	46.762	39.5577	47.3401	45.7783	42.6495	43.9717	41.6053	42.5711	47.3212	45.0784	61.864	65.6976	65.398	38.0608	37.3874	34.6406	44.7388	46.6916	48.1211	52.3423	52.1002	50.2736	48.7122	53.0386	46.1874	55.2748	52.5722	59.2894	41.5607	43.7323	40.4006	53.9366	55.8562	53.467	61.4263
Solyc01g006200.3.1	7.85011	11.087	9.39952	12.2374	10.9465	12.8075	16.3105	16.1138	16.7919	16.9884	18.2273	19.7474	20.0925	17.959	18.0951	14.565	13.6456	14.6458	11.7613	12.166	10.1412	10.5833	13.9781	11.9348	19.4283	21.8519	18.7136	12.262	13.3924	10.3386	12.0717	13.1771	13.8208	22.3663	14.9518	16.7238	15.2152	15.7167	14.2748	16.1495	16.3516	17.6011	9.5074	10.177	12.4906	14.1443	17.653	15.3664	14.959
Solyc01g006210.4.1	1.99859	3.03839	2.20537	1.19975	1.18773	1.62268	1.28257	2.08325	1.79284	1.45903	0.773953	1.31614	0.711985	0.644944	0.956904	0.703866	0.602395	0.569202	0.168262	0.414355	0.300201	0.906878	0.313703	0.367911	0.943114	0.794326	1.0245	2.10511	1.22027	1.61714	1.3185	1.26096	1.59133	3.07662	2.19697	2.24698	0.740723	0.756416	0.612663	0.8534	1.28222	0.716127	0.401522	0.859606	0.590264	0.539009	0.666248	0.55467	0.651298
Solyc01g006220.3.1	3.44236	3.00645	2.8571	2.29708	2.08936	2.36911	1.44657	1.95528	1.73664	1.21426	1.18472	0.803057	0.760543	0.611146	0.837971	0.614783	0.887954	0.994844	0.4592	0.523522	0.644799	0.748866	0.702623	0.697262	0.687455	0.520048	0.776647	3.45385	3.17989	3.04209	2.03237	2.06051	2.59479	2.18344	1.94753	1.74152	1.07626	1.42161	1.37012	0.711638	1.12246	0.922895	0.545356	0.796459	0.682975	0.552826	0.593455	0.689124	0.562309
Solyc01g006230.3.1	23.0564	19.5517	22.5218	20.6604	20.9231	20.6027	29.0138	27.6095	31.1656	26.3718	27.0663	29.0531	40.5888	31.4461	34.1432	42.6507	50.4892	50.2566	54.7569	61.9696	52.8711	43.1639	45.3236	42.8367	45.112	47.3838	48.7107	27.7869	28.2305	24.4793	23.0672	23.5928	24.48	39.9707	34.9522	35.4311	23.8437	26.0944	24.4174	51.308	51.6225	51.1578	46.1872	47.2949	47.6527	51.7905	55.9552	54.871	68.0575
Solyc01g006240.3.1	4.03216	2.52629	3.14734	2.17413	1.64591	4.24743	2.21083	2.06206	1.51827	1.58233	2.22753	3.60323	1.21088	1.20655	0.548706	0.25445	0.556517	0.131463	0.139903	0	0.554677	0	0	0.127459	0	0	0	8.00141	5.19984	3.98394	1.58351	2.32985	1.37305	2.31315	0.147313	2.09134	2.18124	1.83437	1.65556	0.141913	0.761509	1.042	0	0	0	0	0	0	0
Solyc01g006250.2.1	7.61401	7.05604	4.62118	5.9642	6.00622	6.78016	8.57449	8.17954	8.65643	5.24819	5.87072	5.79442	4.86809	5.06626	4.85312	3.37578	5.03406	2.95971	3.20596	3.75122	2.9547	3.62688	3.38416	2.92081	3.15255	3.37934	3.48574	7.53939	6.93431	7.40768	5.4847	5.80735	5.46987	11.1048	8.88365	9.2486	2.5276	3.52933	4.0959	5.13479	7.29656	5.3262	1.56586	2.50093	1.66154	3.70948	2.44978	4.53223	3.32612
Solyc01g006260.4.1	9.96166	9.65957	11.1564	10.5299	9.09574	10.1849	11.7574	10.8748	11.1415	11.389	10.0892	12.2806	9.23131	7.25041	5.20432	5.75104	5.72763	6.79156	3.16206	6.14134	4.1416	4.89102	3.63668	4.11545	6.3298	6.90632	8.47222	11.202	10.8517	13.969	10.9141	11.096	14.2069	10.1048	9.86976	13.8428	9.94287	12.1631	10.1771	7.44598	7.68372	8.41112	3.81771	3.41886	3.64886	6.59682	5.25412	3.72272	2.5499
Solyc01g006270.2.1	0	0	0	0	0	0	0	0	0	0	0	0	0	0	0	0	0	0	0	0	0	0	0	0	0	0	0	0	0	0	0	0	0	0	0	0	0	0	0	0	0	0	0	0	0	0	0	0	0
Solyc01g006280.3.1	61.7371	57.6071	63.7944	50.8717	50.1534	54.2182	45.9286	50.9782	49.1173	54.3662	55.5988	58.3191	67.6576	63.843	61.8563	78.2631	82.2951	83.1137	66.2481	65.1166	68.01	26.5482	29.0735	27.0771	27.1816	23.9997	27.2587	64.9104	59.0493	64.8807	52.9933	55.25	53.6693	52.0469	51.6068	55.7515	51.7104	55.4933	51.2483	68.8998	63.7098	65.7416	60.2469	59.227	60.1522	29.5017	31.7839	33.8505	20.7408
Solyc01g006290.4.1	0.0885037	0.0963089	0.0991181	0	0	0	0.282596	0.0497871	0	1.62369	2.37539	0.91831	8.33224	7.62269	7.84955	13.823	14.3605	13.7597	13.5283	15.1287	12.0029	3.26725	2.83391	2.07726	0.109229	0	0	0.815017	0.826773	0.991957	0.132344	0.0843793	0	0.54207	0.373463	0.201977	2.32344	3.559	3.82813	13.106	13.4679	11.6987	10.0253	7.09438	7.34361	1.86178	1.70531	1.99502	1.5254
Solyc01g006300.3.1	0	0	0	0	0	0	0.0468849	0.0495606	0.248802	0	0.0446147	0	0	0	0	0	0	0	0.100875	0	0.149978	0.291258	0.341942	0.229756	2.17464	2.16457	2.13872	0	0	0.0448838	0	0	0	0.294329	0.424873	0.150793	0	0	0.0459122	0.0511622	0	0	6.56956	6.96667	6.00647	0.61777	0.249639	0.554217	0
Solyc01g006310.3.1	0	0	0	0	0	0	0	0	0	0	0	0	0	0	0	0	0	0	0	0	0	0	0	0	0	0	0	0	0	0	0	0	0	0	0	0	0	0	0	0	0	0	0	0	0	0	0	0	0
Solyc01g006320.4.1	17.0326	26.4292	22.6079	18.4879	16.9953	22.5741	25.5143	32.8258	26.3665	7.31845	4.79189	6.89005	1.73657	0.865178	0.885287	0.164212	1.79578	0.67873	0.361152	0.741131	0.357968	1.56415	1.37725	0.822574	0.973206	1.74366	5.10469	16.621	20.7895	15.7479	18.0804	19.5468	21.4279	13.172	15.2113	17.9957	9.2742	6.59566	6.24624	1.64854	0.819083	0	0.538634	0.683344	0.500101	0	0.715006	0.661402	0.388312
Solyc01g006330.4.1	2.93293	4.02141	2.75914	1.32003	0.91172	1.01954	0.874064	1.7159	1.4909	1.0445	0.920855	1.05711	0.936558	0.772309	0.592695	0.519158	1.13547	1.23068	1.41044	1.6884	1.99715	1.03426	1.19526	0.979037	1.08593	1.33311	1.82562	2.85095	3.62269	1.82293	1.2865	1.03461	0.689127	0.849194	0.990099	1.1044	0.923962	0.849184	0.733654	0.919739	0.822558	1.32206	0.76797	0.953115	0.651029	1.39216	1.49591	1.35302	1.37208
Solyc01g006340.3.1	9.45467	8.19269	9.92191	9.82268	9.32511	8.12705	8.87039	11.9768	9.73084	8.16261	8.01528	10.6324	12.3772	9.60506	9.51381	11.0113	10.5663	13.0358	11.5071	12.1773	10.9288	8.25797	9.7516	10.5932	10.2858	15.0991	16.4347	10.0324	12.3942	9.59785	9.32067	9.11423	10.1237	11.0747	13.9321	13.1059	9.37677	8.37381	8.39437	10.6964	9.6753	9.89729	10.4049	9.14158	9.80861	17.3769	16.5505	13.217	13.1485
Solyc01g006350.4.1	23.5426	21.5637	22.7183	20.3305	20.2864	18.9782	20.286	21.1442	21.5143	20.8937	21.0206	17.6574	22.7763	19.0058	20.1711	17.6137	19.3894	20.7402	18.2781	18.878	17.9182	11.5168	11.3572	11.596	27.5168	28.947	29.9449	26.2677	26.1885	22.4891	19.0495	20.5355	22.1398	26.3965	25.3099	24.2979	20.0807	21.1371	19.449	21.7868	21.4056	22.8444	15.8452	16.8294	16.918	26.0018	25.9056	23.3539	24.525
Solyc01g006360.4.1	8.56405	6.66392	7.49178	6.21398	5.98701	5.17614	6.00045	6.42703	6.0252	5.44841	5.15595	4.01311	6.14085	3.44667	5.51585	5.09622	4.97159	5.79912	5.62011	5.58536	5.7138	1.24665	1.07501	1.08744	8.56755	7.74689	8.11831	6.94996	6.39516	6.30162	4.82333	5.65574	5.99808	7.61083	7.15774	7.13173	6.19994	6.07062	5.84672	6.2601	5.70547	6.25888	4.15109	3.86367	4.07155	7.82669	7.68269	7.63605	7.49304
Solyc01g006370.3.1	59.9184	47.3083	52.7556	33.2347	34.5385	30.8777	23.1448	22.3214	22.4939	16.2657	16.5067	15.2463	12.5108	9.14134	10.7613	10.4782	11.0233	12.418	10.0675	9.95347	9.24504	3.71097	3.58394	3.55389	9.58891	8.86771	8.27955	46.065	47.7448	42.2574	27.1202	30.0585	31.7484	17.4358	18.1448	15.0303	20.2611	21.6428	19.4184	11.3288	10.7741	10.253	8.61477	8.16039	8.33127	5.94958	6.53768	6.40121	5.79992
Solyc01g006380.2.1	0.56184	0.436707	0.89889	0.168019	0.582171	0.410307	0.170855	0.722421	0.544	0.0866179	0.325164	0.262991	0.088379	0.440314	0.0901096	0.668579	0.456961	0.0863563	0	0.0942957	0	0	0.07788	0	0	0	0	4.76328	4.24881	3.27125	1.04019	0.459135	0.57396	1.4301	2.03213	1.74012	0.505704	0.344279	0.16731	0.0932209	0.583597	0.195565	0.0913753	0	0	0.259758	0.0909718	0.420758	0
Solyc01g006390.2.1	11.6547	5.82989	19.7893	0.393507	0	0	0	0.105746	0	0.202863	0	0	0	0	0	0	0	0	0	0	0	0	0	0	0	0	0	27.4087	35.2184	26.6234	0	0	0.192035	0	0.113318	0.214497	0	0	0	0	0	0	0.321008	1.11994	0.794784	0	0	0	0
Solyc01g006400.4.1	485.032	496.137	513.972	73.8716	72.6126	72.3782	43.7622	34.8355	39.984	14.7392	13.181	16.0106	7.08639	6.5903	7.78711	5.13743	5.69955	5.69324	24.9718	17.6419	17.2856	0.945597	0.832608	1.11889	3.97134	3.51374	3.11569	1078.47	1181.39	953.733	91.4593	86.9227	88.9743	53.3524	51.6409	57.279	20.2741	18.4033	17.2162	11.0458	7.27905	7.92748	1.95377	6.66144	3.62801	3.85701	4.29552	2.624	1.93671
Solyc01g006410.4.1	0	0	0	0	0	0	0.1786	0	0	0	0	0	0	0	0	0	0	0	0	0	0	0	0	0	0	0	0	0	0	0	0	0	0	0	0.606931	0.382948	0.17621	0	0	0	0	0	0	0	0	0	0	0	0
Solyc01g006420.3.1	0	0	0	0.542084	0	0	0	0	0	0	0	0	0	0	0	0	0	0	0	0	0	0	0	0	0	0	0	0	0	0.263854	0	0	0	0	0	0	0	0.27769	0	0	0	0	0	0	0	0	0	0	0
Solyc01g006430.3.1	492.008	413.955	412.279	402.37	428.175	443.105	493.251	548.453	565.193	452.802	477.287	578.403	609.841	514.642	548.675	441.143	462.531	460.163	541.838	498.433	498.243	691.344	694.118	683.326	1186.21	1229.74	1227.19	580.15	547.402	529.389	388.628	412.152	435.351	646.463	590.806	619.538	477.593	506.364	462.146	480.019	474.241	472.701	425.753	459.412	462.118	805.297	799.783	754.688	1028.41
Solyc01g006440.2.1	0.115123	0.10022	0.0515719	0	0	0.0706215	0	0	0	0	0.0233195	0	0.0507055	0.0757862	0.0258492	0.167818	0.209737	0.272498	0.289992	0.1082	0.052261	0.253728	0.111705	0.0960723	0.0568326	0.141424	0.114654	0.0235589	0.0238987	0	0.0229533	0.0219516	0.0470425	0	0	0	0	0	0	0.106967	0.239162	0.140251	0.0524246	0.174587	0.243372	0	0.313159	0.0724203	0
Solyc01g006450.4.1	39.9439	37.3939	40.3518	23.3642	23.8738	25.261	14.3685	15.2146	13.0525	16.0681	16.9092	15.5793	13.5136	13.8463	15.39	27.7755	29.0297	30.2952	24.3392	23.7766	24.7553	27.3803	28.827	29.1069	14.5464	15.2756	16.2296	32.0096	34.8267	34.2584	23.4766	23.6222	26.8252	12.3002	12.2838	10.199	18.7233	16.3886	16.3873	18.073	17.5824	16.3902	33.3477	33.5362	35.7105	22.9567	20.209	21.0488	21.8935
Solyc01g006460.3.1	0.122903	0	0.0458808	0.0428797	0.04245	0.125657	0	0.046092	0	0.0884224	0.0414922	0	0.0902202	0	0	0.298597	0	0.132233	0.140722	0.0481301	0.0464939	0	0	0.0854706	0.101122	0.0503271	0.153003	0	0.255137	0.125228	0.0408407	0	0	0.0456216	0	0	0.17208	0	0	0.0475815	0.21277	0	0.139918	0	0	0.707119	0.464335	0.644286	0.453916
Solyc01g006480.3.1	6.85529	6.46962	6.4545	6.57204	6.6319	7.93929	7.9421	7.4739	6.57887	6.05594	6.20578	5.69837	5.67807	7.82101	7.38981	7.23271	6.04436	6.46193	6.04322	6.94911	6.85057	7.78843	6.71064	7.68901	7.48728	7.56441	6.04192	5.67978	4.69122	8.93211	7.52957	7.89505	7.6849	5.43844	8.26503	6.81858	6.05204	6.73323	8.59931	5.98915	6.45909	6.72565	8.66773	6.99872	7.47054	10.1768	10.2453	10.7811	6.79645
Solyc01g006490.4.1	10.2539	10.0324	12.1532	11.3342	10.8632	11.471	13.8012	14.2008	12.2323	14.9116	13.3425	14.1876	16.1514	12.7135	15.4869	14.5309	14.0319	13.8771	15.8999	15.8282	13.9333	9.67823	11.1096	11.3679	14.4711	14.9408	15.5415	11.2212	10.9296	9.27663	10.4743	10.9378	10.3107	16.9747	15.772	19.728	13.6165	14.0283	12.6762	16.8494	15.3795	15.8252	13.4534	12.3028	12.3452	17.0391	17.407	15.3066	16.9542
Solyc01g006500.4.1	11.593	12.2444	12.2196	8.81508	10.4226	8.57583	10.5244	13.8487	13.6734	8.57364	8.87518	9.04957	9.01078	9.57711	8.30678	7.73965	9.43447	8.98798	7.73008	9.81431	8.78413	6.76341	6.68312	7.43378	9.72088	11.3095	12.6494	12.9784	13.201	10.8395	9.75555	10.11	11.9127	16.0616	18.129	14.6679	8.84391	8.3	9.95067	9.94006	10.3773	10.8003	7.10366	7.68249	7.60463	9.30615	9.31378	11.0822	9.78061
Solyc01g006510.3.1	54.0197	59.1632	59.5872	60.0084	61.605	58.825	68.135	67.4789	64.2386	59.6139	55.3002	51.2566	57.7863	66.8891	53.2414	48.0476	47.0839	47.8347	46.8465	50.4914	44.6857	30.8693	30.2259	29.312	32.0617	33.9481	33.1726	57.414	58.9358	58.6538	57.2128	60.7001	61.1221	80.3814	78.9669	79.9761	58.7705	60.4831	63.6321	59.7709	65.4987	63.1912	41.8813	42.1163	45.1204	38.1815	40.873	42.0436	47.6508
Solyc01g006520.3.1	7.63657	6.87019	8.59478	9.21967	9.83238	9.12186	10.4617	10.4207	9.77946	7.58844	7.42807	8.25813	6.07763	4.68709	5.8571	3.54273	1.98016	2.92859	1.68816	2.35396	2.35975	1.24981	2.23763	0.985902	3.49933	3.76178	4.32985	7.04014	4.905	4.77648	7.3868	5.26229	7.0289	6.52544	6.70012	5.78045	9.68651	9.32418	7.40768	3.55656	4.35883	3.63848	2.02283	1.39235	1.55844	1.30506	2.35669	1.46655	3.2579
Solyc01g006530.1.1	0.104096	0	0	0	0	0	0	0	0	0	0	0	0.114622	0.228424	0	0	0	0	0	0.0611479	0	0.0573563	0	0	0	0	0	0.106512	0	0	0	0	0	0.057961	0	0.0593902	0	0	0	0	0.108127	0.126818	0	0.0563801	0	0	0.294962	0	0
Solyc01g006540.4.1	21.1885	17.9783	22.9373	12.0177	10.521	11.4091	4.86179	5.94923	4.48692	10.194	42.2282	11.7677	240.335	192.204	193.606	910.376	1005.2	1051.38	1639.13	1700.07	1642.06	885.691	897.496	869.245	674.116	758.004	767.163	35.5875	35.5854	26.6989	3.47716	3.50293	3.55053	8.36281	7.19829	7.77586	7.57308	8.99804	7.90468	463.755	422.09	444.619	1228.68	1242.04	1378.34	783.026	822.773	829.96	667.806
Solyc01g006550.3.1	1.41243	1.64299	1.52728	4.588	4.18875	3.68489	6.79082	5.04129	6.49207	7.8841	6.70864	7.18136	8.15166	6.09187	8.42064	4.66557	5.54578	4.55897	4.07093	5.37865	4.03504	13.5789	13.4687	14.6321	25.6068	28.4798	30.862	2.24256	3.23542	1.58802	2.86466	4.68991	3.58237	20.4475	20.1997	15.6721	9.00143	8.51317	7.86824	5.48705	4.45196	5.99288	2.05156	2.2686	1.85332	10.2456	12.1446	8.52771	11.5123
Solyc01g006555.1.1	6.15221	6.11114	7.63207	1.75019	2.19033	1.99992	2.08195	1.49084	1.49685	0.851196	1.6616	1.1716	0.0347401	0.0692316	0.106261	0	0.0359246	0	0.0361243	0.0370658	0.0358058	0	0.0612263	0.0658224	0.077876	0	0	19.5951	20.6965	13.6623	2.29601	2.28605	2.51397	2.07291	2.05404	2.73603	0.662609	0.778144	1.08515	0.183217	0.196629	0.0384364	0	0	0	0	0	0	0.038841
Solyc01g006580.4.1	0.122427	0.138893	0.13711	0.0381697	0.0404863	0.0532639	0.0221795	0	0.0294247	0.0365439	0.055402	0.0569002	0.0573645	0.0371535	0.0584878	0.0867915	0.109743	0.0980903	0.02386	0.0153012	0.0266059	0.1751	0.219892	0.182054	2.31466	1.80796	0.956618	0.354481	0.408261	0.329109	0.0467417	0.0298013	0.0452373	0.0609157	0.0188429	0.0386396	0	0.019553	0.00814475	0.0695833	0.0730538	0.0825083	0.118619	0.0507894	0.01652	0.182652	0.283428	0.868468	0.176374
Solyc01g006585.1.1	0	0	0	0.0705174	0	0	0	0	0	0	0	0	0	0	0	0	0.153429	0	0	0	0	0	0	0	0.0831497	0.0827648	0.419365	0	0	0	0.0671641	0	0	0	0	0	0	0	0	0	0	0	0	0	0	0	0	0	0
Solyc01g006590.3.1	0	0	0	0.350181	0.924458	0.285052	0.237395	0.376414	0.314943	0.601758	0.169425	0.669926	0.0613993	0.0611796	0.187805	0.0580601	0.126985	0.119988	0	0	0.126566	0	0.162316	0	0.344093	0.616501	0	0.171164	0.694533	0.39771	0.333529	0.212649	0.740528	0.310478	0.134455	0.0636267	0	0.059795	0	0.194289	0	0	0	0	0	0.0601537	0	0.0584624	0
Solyc01g006600.3.1	1.86391	0.827875	0.511214	2.54813	2.12844	2.11958	1.5385	1.64769	1.6973	3.20197	3.91042	2.36815	2.49219	1.39814	2.02852	0.495094	0.389822	0.450196	0.304881	0.111724	0.302193	0.146715	0.221458	0.0198402	0.258208	0.140189	0.189421	5.58528	6.17912	4.39911	3.35603	3.49971	3.49737	3.38884	2.40773	3.12516	1.47796	1.91718	1.14975	1.19287	0.889022	1.57563	0.15157	0.185423	0.140727	0.0410358	0.0431143	0	0.0234149
Solyc01g006610.2.1	67.975	45.6504	27.6743	71.6204	75.1559	78.4792	52.6452	55.7419	60.5106	10.7643	10.3934	14.1671	6.14698	7.02572	7.88027	2.64989	3.64567	3.35646	0.845986	0.771588	0.652188	1.22132	2.03128	1.71276	2.43168	1.9666	1.53302	70.0564	78.7359	63.0709	52.542	52.5972	55.6873	67.7436	45.6782	45.8544	10.6898	10.08	6.50294	3.1942	3.41098	7.4511	2.19635	0.489106	3.2107	0.0885628	0.372195	0.215182	0.252669
Solyc01g006620.3.1	0.160594	0.174757	0.119903	0.05603	0.166405	0.0547309	0.227904	0.0602274	0.0604701	0.11554	0.271085	0.467738	0.176833	0.411134	0.240394	0.557387	0.792403	0.979121	0	0	0.668278	0.294954	0	0.111682	0	0	0.133283	0.0547736	0.833454	0.27272	0.0533656	0.15311	0.218745	0.0596128	0.0645396	0.305414	0	0.229617	0.0557938	1.11913	1.22329	0.847807	0	0.173961	0.0565831	0.808479	0.121347	0	0
Solyc01g006630.3.1	13.0805	12.4313	13.0259	10.0967	11.1041	9.545	8.2284	8.09611	8.51861	8.97624	10.7312	10.2343	10.3178	10.5649	9.97742	12.5957	11.1412	13.2009	10.2942	9.32587	9.36135	7.2453	6.6977	6.40843	6.41059	7.99204	6.98194	12.0421	11.4993	11.5696	9.75418	9.78918	11.2119	7.32168	6.92815	8.38831	10.8002	10.1223	10.5757	10.9833	11.5077	12.9083	7.40645	7.68278	7.51503	8.13521	8.23434	7.45417	5.94848
Solyc01g006640.1.1	0	0	0	0	0	0	0.0614874	0	0.0326292	0.0623442	0.0146275	0.11042	0	0	0	0	0	0	0	0	0	0	0	0	0	0	0	0	0	0.0147157	0.0143978	0.0413085	0.0147541	0	0	0.0659194	0	0.0154874	0	0	0	0	0	0	0	0	0	0	0
Solyc01g006650.2.1	2.95944	1.44507	2.84696	2.02534	2.00504	1.82321	3.10949	1.7075	3.25733	3.56227	3.99647	2.61072	2.6738	2.33121	2.72616	1.85678	1.38248	1.51042	0.955741	0.802352	0.732016	0.794412	0.441782	1.06863	2.06037	0.932196	2.21999	2.67872	1.26022	2.35822	2.08033	2.64066	2.24808	2.83088	1.50955	2.46775	2.78897	2.40051	2.96588	1.67455	1.53702	2.54228	1.25264	0.739792	0.761987	1.14606	1.46213	1.23318	0.513809
Solyc01g006660.3.1	1.1034	1.05945	1.19939	1.053	1.31146	1.1613	1.41618	1.497	1.42972	1.7161	1.34761	2.09127	1.42938	1.53108	1.2752	0.405492	0.960773	0.872916	0.111475	0.838789	0.626121	0.894066	0.50383	0.473945	1.24163	1.35548	1.41403	1.29503	0.774753	0.859736	1.48821	1.73267	1.45873	1.08419	1.64331	1.40717	1.6017	1.39203	0.879435	1.50769	1.31467	1.621	0.480298	0.632772	0.68606	0.630171	1.14027	0.476353	0.679196
Solyc01g006670.2.1	11.5947	10.0269	12.7273	10.5285	9.70688	10.5199	10.7062	9.50299	10.8424	17.8161	20.5311	19.3731	36.3567	22.5785	28.017	27.1038	28.853	32.7157	44.8388	42.9404	40.522	17.8542	21.7559	21.3064	18.0058	16.7905	21.3169	16.6564	21.9178	13.9265	11.865	12.5917	12.7077	12.0568	12.2201	11.3903	16.691	17.9504	20.0878	40.043	40.5976	45.8378	35.3165	37.5129	31.2479	26.9214	35.5086	31.5584	24.0109
Solyc01g006680.4.1	42.1552	38.9745	42.925	29.0789	29.9075	25.0893	26.3361	19.7536	23.0012	48.1727	41.8075	32.1306	39.2124	46.6044	41.6201	40.9733	38.1875	43.9726	35.0883	38.2681	33.7843	29.8429	25.7101	26.5125	27.4376	27.1671	26.4398	40.6824	39.9653	37.2971	31.3074	34.6482	29.7543	15.2252	16.5539	17.7007	48.4086	48.8077	54.8678	52.8969	54.8635	56.9444	56.1732	56.5815	47.6155	58.0192	50.3955	49.4658	43.1938
Solyc01g006690.4.1	4.87691	4.31433	4.63664	3.26837	2.29038	3.65893	2.65137	3.63164	2.33837	1.36309	1.45694	1.18794	2.85888	1.50131	2.24523	3.17832	3.27595	3.77493	1.16501	1.48391	1.51311	0.270648	0.272352	0.439195	0.562924	0.387913	0.174714	5.20548	4.26086	4.21843	2.48337	3.21126	3.40504	2.07079	2.32654	2.4021	1.47374	1.7307	1.60901	4.075	2.80621	2.56464	1.35807	2.05232	2.29932	0.113549	0.0795337	0.220713	0.0431939
Solyc01g006700.3.1	16.5855	14.5616	14.0014	10.1429	10.204	11.0479	11.4342	14.7019	12.0112	10.7291	10.8964	12.0594	12.6939	9.13312	9.71569	10.0084	11.392	11.7275	11.0957	10.7575	11.1583	10.3847	10.3478	9.12573	14.1891	15.0688	16.6001	15.2348	16.7587	13.3786	10.8975	11.8894	12.3545	15.3565	14.2965	15.9681	10.1761	10.4759	9.31441	11.3098	12.0725	11.4997	10.2813	9.74859	10.3593	16.3164	16.0748	17.5867	19.529
Solyc01g006710.4.1	9.23121	8.47634	8.79251	7.20516	7.72508	7.13698	7.93502	8.90221	8.8785	6.4137	7.06997	6.77921	8.90618	8.38237	8.15278	7.10362	7.32783	8.53209	8.71745	9.68834	8.8601	8.86476	8.02732	7.66695	12.3803	12.8306	12.4442	9.40945	10.5946	8.78774	7.60751	8.54119	8.58611	9.49669	10.2816	9.12895	7.41337	8.28694	7.78872	9.14905	9.9631	10.6249	9.18811	8.8377	8.4379	12.8417	12.5754	10.8952	17.4581
Solyc01g006720.4.1	0.675242	0.402386	0.666198	1.04331	1.23276	1.10131	0.958254	1.24809	1.41657	0.711355	0.407078	0.491669	0.424869	0.194035	0.288793	0.569164	0.530888	0.397848	0.441798	0.245545	0.364919	0.141735	0.0311998	0.117396	0.198421	0.0987511	0.140103	1.56278	1.25157	1.29412	0.897535	1.27222	1.1661	2.09473	2.326	2.12803	0.89478	0.965459	0.569726	0.522837	0.70139	0.254624	0.23794	0.452799	0.2719	0.156094	0.309778	0.101137	0.0197926
Solyc01g006730.4.1	0.184489	0.368059	0.447666	0.160917	0.159304	0.408683	0.09818	0.345943	0	0	0.093426	0	0.169287	0.101209	0.0690407	0	0.0700235	0.0330825	0.105619	0	0	0	0.0596706	0	0.0379486	0	0	0.346079	0.287239	0.313298	0.122612	0.205207	0.0314115	0.102724	0.0370713	0.140342	0.193732	0	0.192286	0	0.159694	0.112379	0	0.166537	0	0	0.0348507	0	0
Solyc01g006740.4.1	3.27336	3.78077	4.40557	4.1775	3.36206	4.43293	3.88129	4.13509	4.41124	4.18327	3.83876	4.98645	4.047	4.6626	3.80389	2.45161	4.28307	3.70723	2.89317	3.10352	3.2913	1.93017	1.75526	1.43773	3.36659	3.10409	3.1099	4.93585	5.57331	4.8859	3.60673	4.18847	4.5173	4.73241	6.12747	6.19243	4.31177	3.75651	5.05771	4.13532	3.4896	5.2122	1.56908	2.36388	1.09262	3.43831	3.64502	2.95028	2.58051
Solyc01g006750.2.1	0	0	0	0	0	0	0	0	0	0	0	0	0	0	0	0	0	0	0	0	0	0	0	0	0	0	0	0	0	0	0	0	0	0	0	0	0	0	0	0	0	0	0	0	0	0.780269	0	0	0
Solyc01g006760.3.1	0	0	0.115529	0	0	0	0	0	0	0	0	0	0	0	0	0	0	0	0	0	0	0	0	0	0	0	0	0	0	0.210218	0	0.0983503	0	0	0	0	0	0	0	0	0	0	0	0	0	0	0	0	0
Solyc01g006770.2.1	2.76093	1.58566	1.20246	0.361224	0.635741	0.980136	0.44895	0.603999	0.7797	0	0	0	0	0	0	0	0	0	0	0	0	0	0	0	0	0	0	1.53021	1.19406	0.898647	0.917459	1.42581	0.626774	0	0	0.0875109	0	0.0822409	0	0	0	0	0	0	0	0	0	0	0
Solyc01g006780.4.1	2.01686	2.63368	4.29162	1.4777	1.25391	2.26826	1.07332	0.907657	1.13914	0.652965	0.408539	0.220283	0	0.221286	0.226429	0.420005	0	0	0	0.236948	0.228893	0	0	0	0.248916	0.247764	0.251081	3.30186	5.65226	2.26052	1.80956	1.92287	0.824148	1.79679	2.43161	5.75342	0.847163	0.432555	0	0	0.209496	0	0	0	0.213184	1.30545	0.685787	0.211458	0
Solyc01g006790.3.1	3.26666	5.23857	7.12432	0.899771	4.09747	4.21876	1.46394	2.70809	2.71901	0.371084	0.522394	1.87782	0.189315	0.565912	0.386043	0	0.587308	0.554946	0.196857	0	0	0.757855	0.33365	0	0.636572	0.633626	0	4.39798	5.53215	2.80291	2.22816	3.60618	4.21532	4.02069	2.48742	7.25875	0.361086	0.553104	0.716782	0.998432	0.357174	1.25674	0.587199	0.372479	0	0.741895	3.1179	0.540778	0.211662
Solyc01g006800.4.1	36.6471	34.547	32.8005	34.4966	35.3864	35.392	40.3735	43.7046	45.0172	30.9835	33.9842	31.3779	30.4236	34.8732	32.1698	29.7778	26.921	29.2262	22.3349	25.1059	22.7723	26.4851	26.8456	26.4703	45.091	48.9791	48.3824	32.5602	34.5962	34.9295	36.7565	38.3498	36.8667	42.9267	43.3297	42.1356	31.9291	34.8432	31.0306	29.3856	30.4994	30.6645	27.2342	25.3482	27.531	46.7898	48.8431	47.4277	43.3272
Solyc01g006810.4.1	12.4208	10.8185	12.0406	8.81707	9.64614	9.67305	6.6504	7.71299	7.94411	8.87246	7.5838	10.361	8.4679	7.71596	7.01489	9.03462	10.168	9.47167	9.76112	9.33199	9.96216	6.2723	7.09377	6.57074	4.21481	5.71804	5.7946	16.2034	14.4415	12.6558	10.3901	9.93664	9.14829	8.76112	8.08225	8.19778	7.54426	9.22321	7.35613	8.66739	10.3792	9.61542	8.69739	7.53567	6.84521	5.97647	6.73795	5.80844	5.48118
Solyc01g006820.2.1	274.632	277.672	314.219	249.814	274.486	274.04	162.742	182.236	166.946	163.407	171.734	246.989	190.341	102.974	133.329	188.233	250.358	227.512	136.168	179.054	161.923	165.771	203.74	197.182	241.23	266.86	290.967	388.512	398.91	303.02	260.791	286.208	307.685	233.46	229.488	226.983	326.15	317.495	276.095	221.459	193.947	193.914	150.976	152.586	154.995	126.514	114.975	125.205	376.884
Solyc01g006830.3.1	71.7998	69.2184	71.333	57.0666	56.2294	53.4753	43.3182	47.6142	49.8301	43.8757	41.9984	47.4342	44.1102	43.9055	39.3222	47.2194	44.6911	44.5695	31.3111	37.8911	35.5378	37.8452	41.0641	42.4555	49.7562	52.1463	51.4636	62.2038	67.6619	62.03	53.4598	60.4818	55.0877	45.8931	50.2518	48.2904	68.901	65.0997	67.4086	53.5132	42.9844	43.8139	41.1374	37.3398	41.0354	45.3783	42.6964	39.7638	63.7079
Solyc01g006840.3.1	0	0.0390397	0	0	0.037174	0	0.0763685	0.0807267	0	0	0	0	0	0	0	0	0	0	0	0	0	0	0	0	0	0	0	0.0367083	0	0	0	0	0	0	0	0	0.113019	0	0	0	0	0	0	0	0	0	0	0	0
Solyc01g006845.1.1	0	0	0	0	0	0	0	0	0	0	0	0	0	0	0	0	0	0	0	0	0	0	0	0	0	0	0	0	0	0	0	0	0	0	0	0	0	0	0	0	0	0	0	0	0	0	0	0	0
Solyc01g006850.1.1	2.59804	2.28668	2.43896	2.39939	2.09822	1.64063	2.64322	2.62212	2.33058	2.68005	2.05088	1.29361	2.48212	1.92829	3.47439	2.02888	1.52265	2.09646	1.53111	1.88523	1.34417	1.3052	1.96483	1.51449	3.77228	3.14466	3.56727	2.30649	2.81565	2.10218	2.28529	1.89415	1.99057	2.38263	3.68507	2.31059	2.12639	2.21241	2.03088	3.06186	2.5399	2.60658	1.60936	1.69685	1.81731	3.25609	4.59024	2.80403	2.53995
Solyc01g006860.3.1	8.56523	8.28138	8.92402	7.5906	7.63822	7.10947	7.7505	6.74899	8.56295	8.24499	7.22408	7.13848	13.7362	9.13564	9.88406	11.9326	11.6899	11.5916	13.0192	12.6573	11.2787	9.30723	10.309	10.6782	10.0922	11.8052	11.1088	10.4435	10.9659	8.1495	7.34865	7.51166	8.0183	8.77389	8.81539	7.86646	8.08551	8.41683	7.6208	12.1664	12.8649	11.4165	8.69784	8.79322	10.2523	11.9766	12.5156	12.6411	11.8306
Solyc01g006870.4.1	14.2419	13.255	15.0301	14.6633	14.131	13.1667	13.9377	13.0593	13.392	9.88397	11.0811	10.5449	13.7367	12.5143	10.5086	12.1182	14.6109	16.4235	10.3625	12.3805	11.7485	9.66595	8.70645	8.72955	13.3692	14.4305	15.5691	17.268	17.6779	13.9902	16.2371	17.006	16.5597	14.7898	14.6669	13.51	10.9033	12.2311	11.6134	14.9572	15.5016	15.8968	10.6915	12.8421	10.7948	15.2301	14.7896	12.7059	14.6714
Solyc01g006880.4.1	15.6435	13.8447	15.0663	15.4745	16.1205	12.674	15.5071	15.8025	16.4194	14.9259	14.4343	14.2899	19.032	12.3284	13.9267	13.5603	15.1911	19.2065	16.1411	16.2793	14.5657	7.19471	7.23526	6.38939	17.4408	18.4998	18.3839	18.3534	19.1353	14.6965	14.7558	17.3224	17.9116	19.5923	18.9329	16.8602	12.7647	14.2788	12.5888	18.628	18.1053	20.45	15.4426	14.9169	12.6489	24.7624	23.6798	22.0307	23.9332
Solyc01g006890.3.1	20.9676	19.8406	22.4089	15.9031	15.2351	13.4312	24.7052	24.0374	23.659	16.8005	16.951	14.4758	17.6312	16.2857	17.3728	4.08896	2.60841	3.69703	2.27498	2.25189	2.62632	2.18953	1.92791	1.75564	3.63499	4.7955	4.56871	21.6455	23.1223	19.5541	20.39	21.3276	23.7123	16.8159	19.7275	17.1238	14.6787	16.1678	14.8128	4.18095	3.81202	4.3001	2.90066	3.13978	2.66845	2.06777	3.0998	1.8871	2.38851
Solyc01g006900.3.1	271.977	276.024	276.036	165.402	157.519	165.178	129.41	147.967	147.553	195.385	193.17	209.792	229.886	207.476	193.684	123.663	136.488	132.002	121.466	120.456	122.972	85.4162	91.4089	87.5777	93.1432	95.3321	86.1596	301.213	277.494	281.211	143.043	146.136	146.161	118.187	114.131	113.539	151.254	169.041	168.601	154.64	159.667	164.246	108.293	101.848	106.169	91.6327	87.3069	94.1536	102.397
Solyc01g006910.4.1	0	0	0	0	0	0	0	0	0	0	0	0	0	0	0	0	0	0	0	0	0	0	0	0	0	0	0	0	0	0	0	0	0	0	0	0	0	0	0	0	0	0	0	0.181045	0	0	0	0	0
Solyc01g006920.4.1	3.86562	2.58128	3.68968	3.95409	2.63999	2.47015	4.30137	2.91591	3.12615	3.22358	2.44696	2.44687	3.4826	3.66292	2.76173	3.93353	2.55094	3.82825	1.71008	2.63198	2.09383	3.09808	1.66231	1.64963	3.84921	5.2884	6.23417	4.26995	3.87559	2.9093	4.5981	4.64872	3.76951	4.40261	4.13094	4.46104	3.18285	2.5908	3.4338	3.21422	3.23963	4.28126	2.65049	3.75911	2.50731	5.49702	3.98307	4.69769	3.94778
Solyc01g006930.3.1	5.94686	5.66868	5.31774	8.87827	11.0105	11.359	10.7209	11.4883	9.84221	11.1688	11.4858	12.7135	16.802	18.0316	17.6485	7.08008	7.5326	8.38232	7.812	10.0466	7.1153	2.51466	2.50494	2.47658	9.61527	8.72129	9.95716	6.48581	6.65113	5.96542	9.16842	8.37274	9.48948	14.092	15.3678	14.3079	14.7648	14.0148	14.1982	13.1179	11.4205	12.8331	3.07021	2.5218	2.38766	10.4685	12.9581	10.5608	7.23605
Solyc01g006940.4.1	34.6939	35.9131	38.952	28.7329	28.1304	29.6629	20.4018	24.8839	23.9555	16.1464	17.8327	19.6096	20.2949	16.4157	19.962	26.5515	31.9987	31.0754	21.4511	25.22	23.526	17.4913	17.2107	18.3217	7.70731	7.77818	9.01608	25.9143	30.0692	32.7873	25.0752	24.2704	26.1387	17.8205	14.5877	16.8249	19.8099	19.253	22.7809	21.5075	21.9378	21.3447	21.4273	22.1731	24.4326	12.0235	12.8291	13.0949	10.144
Solyc01g006950.3.1	19.937	21.2638	18.9662	68.4124	65.2619	63.5254	104.713	114.193	105.888	121.942	124.252	125.146	51.5147	45.1782	50.3615	48.1823	45.4029	50.092	36.187	41.3224	41.0746	142.932	130.14	138.077	184.962	217.504	224.012	16.1111	19.1653	21.1221	44.6629	47.9517	46.636	86.7263	110.351	79.6875	197.047	183.486	181.349	61.0469	57.1263	60.2389	57.4525	54.5432	58.6708	89.5132	90.5165	88.3624	180.178
Solyc01g006960.3.1	13.9814	12.4398	13.1587	11.2726	11.3882	10.4408	11.456	12.0222	13.1113	11.9657	12.3272	12.4291	13.3949	9.62405	10.1391	10.3966	12.0343	13.214	11.336	11.7992	11.4422	7.60715	7.57323	7.32958	13.2839	14.9918	16.2425	14.7042	15.1452	11.7537	10.3032	12.1794	12.7652	14.7534	14.2127	13.9919	12.5358	14.0259	12.706	13.4581	12.8717	14.2668	9.78665	9.94448	9.58716	13.5011	13.1775	12.4073	17.2285
Solyc01g006970.4.1	17.5084	16.1136	16.6721	14.6991	15.1251	13.4558	17.5273	16.3338	18.9296	13.5205	11.9152	11.7701	17.9297	15.6107	15.9735	14.1974	15.9909	14.1176	12.3691	14.0999	13.0524	9.16067	9.57446	10.3207	21.267	21.4922	21.0091	18.1034	19.1439	17.0208	14.9588	15.2606	17.0382	20.2163	20.1717	19.0913	12.0495	12.2059	12.2479	18.5142	16.7906	19.0831	12.7484	12.9149	12.3098	19.3709	19.3964	19.1854	18.619
Solyc01g006980.4.1	54.124	51.1561	55.5486	38.8077	39.7435	38.5447	26.5877	28.1788	25.626	29.1516	29.8822	33.1557	43.1365	38.9537	39.8591	79.806	84.959	76.8915	73.4199	75.8728	74.3352	45.5548	45.2964	47.2262	24.8421	22.9551	24.2011	51.0864	51.449	46.697	39.2499	39.1623	41.9292	25.8468	28.9316	27.4567	36.4216	34.0645	31.2296	59.321	56.6966	58.8689	77.4044	80.2551	90.1284	30.6969	33.478	34.4396	33.4573
Solyc01g006990.4.1	43.5665	37.7597	43.2305	36.6285	41.2229	36.5045	46.8732	41.7667	47.8113	48.9936	42.2087	44.1617	39.5752	35.2178	39.1556	29.1135	23.8951	26.8397	31.8793	30.4878	27.1033	20.9758	21.5094	23.124	45.9624	45.5318	44.4488	46.2106	43.3797	37.9459	36.1243	37.7039	31.402	47.1993	41.4076	39.1897	42.5833	42.2811	40.2324	27.5314	25.7276	33.7756	28.4669	30.9282	29.8045	40.8129	40.1332	39.3556	38.2793
Solyc01g007000.4.1	1.64752	0.199202	1.53759	3.35304	3.03491	3.46245	6.52703	7.10547	7.2375	6.32166	5.56207	7.29769	0.705489	0.702965	0.822062	0.857727	0.625322	0.295433	1.4672	2.90335	1.86976	1.51295	2.57554	1.24122	0.451851	0.11244	0.911562	1.03018	1.99508	1.58543	3.83231	4.71223	4.95568	12.8428	13.1318	14.5172	6.05521	4.51494	5.81923	4.78376	3.23249	3.12221	1.35461	0.396588	0.870722	1.28361	0.207482	0.28789	1.23949
Solyc01g007010.2.1	0.185077	0.302098	0.518184	1.25915	0.575322	0.94612	3.05328	2.08227	2.61333	2.19704	1.31213	2.72892	0.203792	0.406125	0.415564	0.385416	0.21074	0.896074	0.105956	0.869739	0.105021	1.32569	1.43666	0.386126	0.571043	0.79576	0.691212	1.51497	0.480258	0.188578	1.47603	1.94097	1.89069	7.11054	5.57841	6.54672	2.13784	2.58007	2.79703	1.07478	1.44183	0.789161	0.10535	1.20289	0.0978139	0.199657	0.524426	0.291066	1.59494
Solyc01g007020.4.1	1.34422	2.65126	3.95176	6.94686	6.26786	7.47296	8.67368	10.8701	9.01582	11.8772	15.9117	16.058	7.77074	6.26809	7.73427	15.4835	20.8545	15.2762	4.80973	3.75068	4.67198	38.514	36.7652	33.1274	16.59	16.3068	13.3874	3.09467	3.31371	2.22567	6.53276	7.04866	6.60859	29.2836	27.1458	30.7726	15.7036	15.4958	16.4621	13.4656	12.9155	7.57402	19.0334	20.9314	23	3.62528	3.52324	2.46635	10.7566
Solyc01g007030.3.1	12.9002	13.7114	13.9434	24.6497	24.4026	21.3176	42.4681	39.9975	42.0226	51.8014	45.5772	58.4887	7.26751	7.40609	13.1356	9.52746	16.5678	19.2055	5.15255	8.1065	8.1714	24.2992	30.7109	24.4101	12.7739	9.02936	11.7646	15.1949	13.8571	13.6028	35.7396	36.8972	50.4155	103.4	72.1589	88.8334	62.5345	57.5861	63.7876	32.7533	22.7485	31.2493	13.8324	16.5737	15.3798	5.17823	5.61054	4.56084	9.97208
Solyc01g007040.4.1	15.5236	14.0772	17.1784	25.9198	24.3195	24.563	47.6005	53.2279	55.1125	43.0785	50.1621	71.0495	15.4654	5.47463	7.88413	13.2773	15.3614	19.287	13.3308	11.5071	14.2619	25.2529	26.3598	30.4591	10.2637	14.9837	14.034	18.3421	11.8929	6.21393	35.0042	33.829	39.0799	122.245	96.0305	129.055	48.904	64.4069	47.9613	42.9282	30.7138	39.6253	13.0443	20.0187	15.4319	6.57901	3.77032	5.03773	13.4233
Solyc01g007050.3.1	0.300363	0.108951	0.224258	0.314383	0.207488	0.204729	0.213127	0	0	0.324145	0.202807	0	0	0	0	0.521247	0	0	0	0.352877	0.113627	0.661993	0.485743	0.208883	0.123567	0.98396	0.124642	0.922	0.623533	0.40806	0.399244	0	0	0.222991	0.724261	0.228489	0.420548	0	0	0	0.103998	0.121975	0.911863	1.84373	1.37578	0.108009	0	0.209944	0
Solyc01g007060.3.1	10.0614	7.77177	9.18743	8.25816	8.82543	7.82	8.52598	9.82692	10.2209	7.99382	7.59995	9.85597	11.8227	8.18011	9.833	14.295	15.1106	17.1076	15.9128	17.2914	15.6356	16.751	16.4585	17.6436	14.6211	16.4801	16.2502	13.0106	12.5471	9.09628	9.78973	8.94844	8.70096	12.3867	12.6541	10.9852	6.84097	7.86561	7.5695	13.6755	13.0826	13.6097	14.3386	13.2773	13.6189	18.0641	17.0374	15.9878	20.6741
Solyc01g007070.3.1	294.018	268.615	290.46	227.59	223.881	221.386	321.697	373.914	373.005	182.498	186.661	215.194	275.959	201.614	196.571	246.151	300.272	303.27	307.67	347.041	353.884	180.522	204.089	201.217	179.578	200.661	229.212	351.333	366.825	335.563	248.612	269.323	292.137	523.653	549.752	522.706	195.323	207.704	186.043	335	313.953	320.957	222.118	213.622	227	329.11	338.219	319.135	305.097
Solyc01g007080.3.1	0	0	0	0.0770481	0	0	0	0	0	0	0	0	0	0	0	0	0	0	0	0	0	0	0	0	0	0	0	0.0502136	0.0254689	0	0.0244614	0.0233939	0	0	0	0	0	0	0	0	0	0	0	0	0	0	0	0	0
Solyc01g007090.1.1	0	0	0	0	0	0	0	0	0	0	0	0	0	0	0	0	0	0	0	0	0	0	0	0	0	0	0	0	0	0	0	0	0	0	0	0	0	0	0	0	0	0	0	0	0	0	0	0	0
Solyc01g007100.3.1	17.5801	18.5172	18.7567	15.5352	16.7423	16.4099	18.1114	18.8732	17.1605	9.64534	12.4501	11.1689	12.5309	10.3952	11.4203	14.4204	13.7833	15.3051	11.7701	13.149	14.3773	8.25204	8.69838	9.43534	10.7988	12.2325	12.6302	17.2741	16.966	18.6237	12.8165	14.5346	15.2449	17.2161	17.1504	16.9668	10.6256	11.7141	11.2736	16.3658	14.1905	14.5835	10.6334	9.91418	10.4969	16.6198	17.5833	14.6329	12.6553
Solyc01g007110.3.1	99.363	108.987	102.84	152.708	153.286	153.367	129.218	135.575	134.844	181.279	180.663	181.945	148.453	133.948	138.584	136.024	140.042	139.177	111.915	103.189	101.007	173.816	179.262	169.41	231.497	254.774	257.528	92.4927	92.3015	84.4648	145.071	145.278	155.358	135.198	122.794	131.094	156.215	161.706	142.246	128.315	128.064	129.544	133.539	145.388	140.515	127.881	123.084	121.007	221.225
Solyc01g007120.3.1	14.3866	13.1849	14.1499	13.7667	14.9584	15.0875	18.0964	19.268	21.938	15.2062	15.3457	17.8424	18.2869	19.7918	18.8666	16.393	16.2972	16.1426	15.9357	14.8725	13.6668	11.9108	11.3017	12.1501	20.6184	20.0683	21.4429	16.3617	15.0353	15.6645	16.0641	16.4689	17.0667	21.5171	22.6707	23.1458	14.7964	15.9832	15.8177	16.8526	17.225	19.4209	13.2882	13.4991	12.9114	21.4299	20.6694	20.0512	19.8076
Solyc01g007130.3.1	12.0952	13.8331	13.968	16.4613	15.9058	13.5924	11.0136	11.6421	11.1472	15.6413	14.5059	13.8841	18.9022	13.9849	18.0414	13.8427	14.5527	16.8844	11.8873	13.6866	13.2602	2.68086	2.52677	2.9309	5.15913	4.75642	4.99072	21.4563	19.1695	19.3414	14.9612	17.9344	17.5367	18.4679	13.3432	14.1924	15.2918	16.9386	16.1777	18.0673	19.6106	17.6156	6.7874	8.38822	8.14894	5.84023	5.3205	5.24494	3.6277
Solyc01g007140.3.1	2.35649	1.97859	2.04365	1.57333	1.91804	1.61067	2.11688	2.14906	2.45432	2.0472	1.79499	1.97155	3.02844	2.14617	3.01405	2.24178	2.54871	2.84613	2.11193	2.12842	1.95922	1.4901	1.94896	1.23936	3.44299	3.25772	3.70175	2.33729	2.46639	2.11347	2.00892	2.26545	2.17933	3.18705	2.89648	2.66643	1.89554	1.66823	1.54617	2.55396	2.82956	2.71891	1.52446	1.7847	1.58192	3.27149	3.03545	3.44791	3.87887
Solyc01g007150.3.1	43.9419	40.6654	44.8614	37.2476	39.5139	37.6472	38.2831	42.2591	42.2136	40.3286	39.1513	46.2408	46.2535	32.0855	36.9781	36.6296	38.3456	42.4542	38.0046	38.5613	36.1229	17.4605	18.6369	18.9065	39.6444	44.2018	46.6488	47.5551	44.9623	36.2728	36.289	39.0405	41.8451	45.2745	42.229	46.4926	41.5023	44.7854	42.2944	40.8585	40.7087	44.2853	27.4779	27.8284	28.4606	35.4497	34.4447	31.9959	40.8314
Solyc01g007160.4.1	0.876186	0.722317	0.505502	0.583599	0.57775	0.271461	0.254336	0.149361	0.179956	0.114613	0.215129	0.347991	0	0.0582626	0.17885	0.0276459	0.151164	0.0857005	0	0.124773	0.0602655	0.146295	0	0.0553936	0.0327687	0.0978511	0	0.434676	0.551182	0.703388	0.370564	0.151883	0.298363	0.0887023	0.256089	0.212076	0.306694	0.370136	0.138366	0.0616753	0.137896	0.161733	0.0604542	0.086283	0.0280648	0.0572856	0.0300936	0	0
Solyc01g007170.4.1	5.01452	1.06473	1.27842	1.1948	0.887118	1.41719	0.911226	0.642152	0.921057	0.307975	0.536778	0.267165	0.0897818	0.313112	0.04577	0.169798	0.0928429	0.0438635	0.093359	0.0957924	0.0925359	0	0.197791	0	1.00631	0.60099	1.06581	2.0023	2.15813	2.11852	1.01606	1.16606	0.957902	0.3632	0.884739	0.325636	0.171244	0.306026	0.0849829	0.0947006	0.127042	0.0993345	0.0464129	0	0.129278	0.351841	0.138624	0.299206	0
Solyc01g007180.3.1	5.81103	5.69466	5.57312	4.63731	5.22291	5.02216	7.34676	6.863	7.54346	5.33566	6.08056	5.04943	6.32794	5.63602	6.19954	4.17862	5.30075	4.24873	5.21994	5.28056	4.11727	5.5192	7.0092	7.50187	8.20204	8.79512	7.79376	6.50434	7.73117	5.88825	5.88906	6.55033	7.2155	8.43758	8.78656	8.8288	5.59646	5.54289	5.68854	6.00343	6.2695	6.61009	5.29977	5.04272	6.00657	8.34689	8.26024	7.20338	9.28829
Solyc01g007190.3.1	13.6872	8.20445	15.7184	10.9266	14.4228	13.6381	25.8024	26.6224	26.3366	18.9017	23.3782	29.8984	24.9058	20.2351	19.273	20.2903	21.0002	18.2206	14.4764	16.8978	16.5866	21.4742	22.0596	23.4736	23.048	28.7836	28.7357	19.5829	18.3002	15.7189	16.1887	18.9104	12.442	40.1719	34.5419	33.4859	12.9112	17.787	15.1119	24.5189	23.7355	28.8275	28.2591	24.6268	30.8966	41.6685	38.6519	43.5373	44.8388
Solyc01g007200.2.1	10.4503	7.69389	8.26595	6.17299	7.86226	7.44035	4.66201	4.96687	5.33753	2.08434	1.71163	2.26018	2.92423	3.10298	2.67173	2.33426	1.92432	3.22839	3.51463	6.4426	4.34476	3.49664	3.68121	3.8856	1.48981	1.14396	1.67452	6.52863	7.26717	7.13382	3.54142	4.0774	3.52335	5.10822	5.7799	4.87999	0.905435	0.998588	0.826784	4.7268	5.76784	4.91608	4.20131	4.14698	4.52051	3.27418	2.93184	2.63972	2.123
Solyc01g007210.3.1	0.508751	0.553618	0.640987	0.399373	0.197685	0.325094	0.203058	0.643937	0.790206	0.137258	0.450859	0.555661	0.770268	0.209321	0.571165	0.927025	1.37583	0.75264	0.582515	0.597698	0.649552	1.47167	1.48094	1.85746	0.627887	0.234368	0.870854	0.520557	0.330041	0.453578	0.0633969	0.424412	0.0649657	1.13309	0.5367	1.66899	0.267119	0.0681947	0.132563	0.96019	0.792677	1.2396	2.60634	2.34216	2.35267	1.64649	1.87405	1.6002	2.27042
Solyc01g007220.4.1	516.986	517.743	550.694	818.039	819.872	844.578	1114.2	1197.44	1218.14	1281.34	1253.6	1383.46	1118.25	1009.97	1076.79	520.478	519.037	515.46	467.175	482.681	467.344	772.149	780.236	796.194	792.354	844.525	874.35	548.553	530.976	565.139	742.418	739.847	800.107	1207.31	1204.04	1221.32	1278.8	1320.33	1231.36	905.818	843.218	850.179	432.249	407.191	432.65	804.794	797.521	746.271	1149.82
Solyc01g007230.4.1	33.3393	34.709	27.1547	33.6869	29.6106	33.4961	39.0176	44.8166	46.6276	40.8073	33.9125	61.4771	59.7539	39.9045	52.1743	43.5803	56.0394	50.6222	45.7748	49.3417	48.1557	32.6043	34.5902	33.1218	38.2965	42.5518	38.45	30.8641	35.6536	38.8228	38.8473	38.8032	43.9369	63.0031	47.3295	44.465	38.0407	38.0728	40.4645	46.4326	54.4191	53.452	39.4339	39.8663	42.1049	43.5948	43.3493	46.6061	47.2628
Solyc01g007240.3.1	1.10236	0.199929	0	0	0.190374	0.187843	0.586644	0.206707	0.622621	1.18964	0	1.204	0.202304	0.40316	1.44386	0.191302	0.836806	0	0	0.215848	0	0.404927	0.178271	1.14992	1.13375	1.5799	1.60105	0.187989	0.953504	0	0.183157	0.350328	0.750757	0.613794	0.221508	0.628929	0	1.18211	0.382981	0.85355	0.572521	0.447658	0	1.39312	0.3884	0.594599	0.832956	1.73365	2.03566
Solyc01g007250.4.1	19.3275	17.1721	16.5156	18.6803	17.538	18.7326	26.4274	27.8727	27.9535	18.3862	17.9344	20.9571	19.7442	15.7204	13.3892	18.2341	20.3219	20.7648	17.8446	16.8003	15.405	18.7748	22.7646	22.1718	22.6815	24.4636	24.5825	21.5479	21.6557	17.4449	21.3559	22.714	22.8259	38.2877	35.1551	37.1921	14.518	16.0236	14.0312	19.5608	18.5964	21.6067	15.7712	14.2197	17.1819	24.4055	22.571	22.6944	33.4905
Solyc01g007260.3.1	0.590366	0.377901	0.583386	0.436181	0.395825	0.497078	0.406582	1.01585	0.941492	0.149908	0.281378	0.189648	0.344151	0.0762044	0.389878	0.361594	0.0790856	0.336275	0	0.163196	0.039412	0	0.0673929	0.144904	0.257158	0.383952	0.302628	1.63453	1.29765	0.743072	0.484679	0.264873	0.141906	0.850798	0.753639	1.22841	0.255271	0.11172	0.108585	0.161336	0.0721444	0.0423076	0.0790709	0.225707	0	0	0.0393609	0.18205	0.0855059
Solyc01g007263.1.1	0.0984182	0.0535489	0.0826663	0.025753	0.0509898	0	0	0	0.0277938	0	0	0.0268732	0	0.0809867	0	0	0	0	0	0	0	0	0.0954963	0	0	0	0.0306304	0	0.0255386	0	0.0245284	0.0234579	0.0502706	0.0273997	0	0	0.0258372	0.0527692	0.0256444	0	0	0	0	0	0	0	0	0	0
Solyc01g007267.1.1	9.62399	6.75461	6.69653	7.09297	4.42555	5.18183	4.9701	6.15071	6.56147	6.57575	5.24852	5.038	4.891	6.24807	7.28836	4.32852	4.6687	4.16636	4.89026	3.34515	4.0716	3.32599	3.81267	2.25735	8.2933	10.6334	9.64152	6.2347	5.61532	6.15054	5.90412	4.88636	5.35212	5.5172	6.04185	4.48361	4.90358	5.43493	4.80763	5.02667	5.91519	5.41139	6.02928	5.86022	6.13971	7.00335	7.939	7.2244	5.88899
Solyc01g007740.4.1	39.1208	39.4402	40.6223	32.8578	31.0964	32.1825	27.0482	29.3852	29.5673	28.2165	29.7664	31.1757	36.7409	34.3504	40.7536	38.1789	39.3104	35.0504	36.4286	37.0467	37.7399	42.1782	42.2014	41.4856	59.2123	63.408	60.2541	36.1903	35.4827	39.4298	30.5362	32.4305	34.3748	27.9546	26.4903	29.191	29.5888	31.6372	25.4287	36.69	36.9442	35.6333	37.7618	35.8997	43.0802	54.5562	53.2596	55.0924	64.7942
Solyc01g007750.3.1	19.3194	23.0254	25.5516	17.2361	16.6821	16.1781	17.625	19.8729	20.6805	14.8922	13.2309	19.2922	18.6392	13.5256	16.1122	13.3149	12.9895	15.936	14.747	13.5102	11.4848	9.22556	9.64073	9.02089	6.1312	7.11995	8.24603	29.3692	27.9785	23.2469	15.4077	17.7174	19.1723	22.9485	19.2993	28.5531	10.3369	11.4437	12.0816	18.8055	19.6853	18.717	7.95981	9.76613	7.8766	11.5124	10.8443	12.8284	9.06062
Solyc01g007760.3.1	16.284	14.1255	13.9122	14.5605	14.6556	13.1764	17.827	19.9698	19.8138	12.0252	11.8275	11.8655	11.8855	10.2349	11.7526	13.0073	14.9925	16.9696	15.502	15.7421	16.659	18.6369	18.7801	19.6075	18.7479	22.8906	23.0813	16.6619	16.2986	13.6292	15.5147	14.638	16.0649	25.1803	23.391	24.0758	10.3576	11.2506	9.91664	14.9413	13.7008	15.7574	17.1614	16.0014	16.7206	22.8118	25.4702	20.3656	22.9684
Solyc01g007770.2.1	52.2797	60.4695	44.2031	79.3621	81.7954	83.5396	96.3631	87.6445	92.1043	80.8923	69.0796	85.4613	37.3609	49.7628	48.7816	30.8227	27.3991	27.1931	22.1997	19.931	26.5226	54.3686	45.6885	54.5356	62.5995	61.4591	62.9285	31.8832	39.3507	43.2147	71.7915	74.27	72.1532	104.1	84.7366	80.5929	95.8005	83.5362	82.8164	31.3653	34.8842	32.4783	32.7151	30.5658	24.3364	55.2778	50.8181	52.0902	61.1648
Solyc01g007780.4.1	7.04068	5.57208	4.83858	6.3365	6.79804	5.80784	5.59191	5.37093	6.38674	3.62639	4.40277	4.45663	3.99378	3.97949	3.98216	3.47112	3.5226	4.07454	2.6261	3.25853	2.87535	3.37976	3.85575	3.08802	2.86356	3.44003	3.41968	4.77542	5.01039	3.96737	3.53603	3.96652	4.74055	3.50448	4.0835	3.95607	3.69671	4.60439	5.44809	5.94717	6.62078	6.20569	1.88242	1.41556	2.64983	2.58932	2.50889	3.01983	3.54591
Solyc01g007790.4.1	5.57966	4.72246	4.66816	3.50682	4.30542	4.09982	3.24311	4.1999	3.96352	3.95735	3.59374	3.29919	4.41545	4.16809	4.02802	4.51867	4.71619	5.18011	5.15019	5.56337	5.34431	4.40439	4.27489	4.30683	4.37921	4.14829	4.40088	6.55943	6.61297	4.97288	3.9055	3.64703	4.23122	3.9514	3.91219	3.85316	3.76761	4.01718	2.69464	4.59607	4.79551	5.83337	4.14467	4.25799	4.04337	6.24689	5.35232	6.11275	7.64859
Solyc01g007800.3.1	1.69118	1.38025	1.42051	1.77012	1.46032	2.59362	2.40001	1.26848	2.38799	0.760453	0.142737	1.53927	0	0	0.474665	1.0272	0.641895	0	0	0	0	0	0.820488	0.147013	3.82656	0.519389	2.10537	2.88405	2.04795	3.73355	1.54545	1.20928	2.01561	1.72637	2.5487	1.92975	0	0.453384	0.440665	0	0	0	0.160444	0	0	0	0.319471	0	0.347003
Solyc01g007810.1.1	4.63001	1.9848	3.14261	1.90908	1.16304	2.58205	1.19465	1.26283	0.475469	0	0.142101	0.306481	0	0	0	0.146089	0	0	0	0	0.15923	0	0.136138	0	0.173159	0.861788	0.34933	2.87119	3.20386	4.00281	0.839214	1.60518	1.14664	0.781213	1.86071	0.320191	0	0	0.146233	0	0	0	0	0	0	0.151357	0	0	0
Solyc01g007830.2.1	4.74914	2.58399	3.3242	0.932027	2.4605	1.82083	4.10697	1.66975	2.68236	4.16419	2.70561	2.59352	4.24886	0	2.99912	2.78154	2.70383	2.55484	1.35943	3.48716	0.673723	0.327093	0.864028	0.928888	2.5643	1.45854	1.10855	5.16306	6.77798	3.02436	3.84673	1.41495	2.12257	0.661083	4.29432	2.70954	3.7403	2.54636	3.71239	1.03422	1.23326	3.25449	2.36541	2.89374	2.82369	2.24143	1.3457	1.55601	4.01958
Solyc01g007840.3.1	57.2165	45.6504	51.2898	43.5314	39.9813	43.1366	34.2872	29.3467	34.0816	35.4136	34.0878	40.4361	42.7515	53.2811	50.471	56.8222	56.6642	53.9299	66.2005	51.9683	52.7936	41.593	37.2063	37.993	36.7911	32.3385	32.6218	55.1005	54.398	53.2773	39.9036	40.3396	41.505	34.4016	38.2593	37.0329	27.3908	30.4202	30.6943	40.6262	39.2052	35.7314	51.5905	49.0882	49.4245	35.9192	44.4144	40.5805	32.408
Solyc01g007850.2.1	16.6439	13.1801	16.4841	13.4749	13.0905	11.6863	17.6722	17.6429	18.0765	13.4172	15.5979	13.8858	17.8853	12.2329	16.6597	14.4488	14.2938	15.8363	15.7509	15.5017	11.8342	10.3861	11.5578	8.45096	22.8184	22.6143	26.7615	17.3995	19.8151	16.6727	14.2335	15.4477	17.2078	22.4204	20.26	21.5545	11.4553	13.9344	11.7878	17.0486	19.0798	17.0033	14.4738	16.5522	12.2514	27.0841	23.7285	21.7814	24.7859
Solyc01g007860.3.1	111.255	113.254	106.265	123.615	121.007	121.732	135.229	131.862	126.49	139.318	138.416	130.731	109.341	119.891	109.358	86.0371	80.2018	78.5617	74.7323	60.3773	69.3011	68.2515	58.6389	61.2548	73.9919	68.8157	67.2691	112.115	104.691	105.188	140.674	132.845	134.827	100.045	121.531	119.683	108.344	103.424	114.423	85.5742	96.7183	89.7249	74.9894	73.89	68.0057	63.5739	67.4068	71.4859	60.9393
Solyc01g007870.3.1	15.0389	10.5082	9.75098	10.1073	8.69376	11.1678	9.267	6.76804	9.29886	3.58761	3.52731	4.66834	2.26606	3.99484	3.02134	1.15383	1.80255	1.87355	0.543772	0.557946	0.179659	1.7445	1.68965	0.825678	4.29826	4.47284	3.74443	16.5218	12.9808	8.71016	8.36417	7.99916	7.92426	5.28867	3.62632	6.50289	1.66236	2.71612	3.62989	3.49338	1.64435	4.24289	1.08133	1.54333	1.6733	1.70776	3.4091	2.65559	1.16933
Solyc01g007880.4.1	3.05807	3.22723	3.35241	2.48522	2.48904	2.04976	2.05518	2.62982	2.37951	2.34304	2.54517	1.99797	2.62467	2.46322	2.53085	2.40496	2.16711	2.48507	2.86676	2.83294	2.77857	2.04641	2.026	2.41903	2.89621	2.84876	3.13993	3.42209	3.61529	2.48521	2.28415	2.47515	3.06741	2.06798	2.14979	1.91868	2.88142	2.79386	2.15698	2.78992	2.2936	2.20608	2.14568	2.32183	2.58788	3.59799	4.07344	3.83586	3.57144
Solyc01g007890.3.1	32.1444	19.8012	20.1095	17.1161	20.5992	20.4073	21.7563	25.2525	25.3543	3.97935	7.7128	6.21619	4.23679	2.63852	3.32981	3.25517	2.647	3.96733	3.02885	0.941755	2.18338	2.47341	2.48899	1.25429	6.23273	4.2344	5.08943	31.9061	30.0366	20.5009	14.9436	14.3679	17.0331	29.2797	29.8633	30.8249	6.56578	9.71349	6.60033	2.69996	2.49794	4.78523	1.46014	1.04199	1.27096	3.11312	1.90797	2.85751	2.66452
Solyc01g150101.1.1	0.0424674	0.0231063	0	0	0.11001	0.043419	0.0904001	0.191118	0.167902	0.0229149	0.0215057	0.115958	0.0233808	0.0465944	0.071516	0	0	0	0	0.0249461	0.0240981	0	0	0	0.0262061	0	0	0	0.0220398	0.0649062	0	0.101221	0	0.0945839	0.0512005	0	0.245273	0.11385	0.110656	0.0493236	0.022056	0.051737	0	0.0460021	0.0224442	0	0	0.044525	0
Solyc01g007900.4.1	5.57121	4.9161	5.53945	5.83125	5.90233	5.64128	6.70892	7.67439	6.89848	4.77903	4.34044	4.31015	4.87619	5.27017	5.93394	6.54464	8.13298	5.85968	8.15774	7.42634	6.62672	6.55263	7.45032	7.54392	10.1815	10.0905	9.71436	5.62741	5.5603	6.42257	6.26601	6.02661	5.27184	8.98803	10.4413	9.06703	5.60656	6.64446	6.27195	5.08112	6.32484	6.00412	9.83908	8.64618	9.28622	11.2304	11.6576	10.9896	8.33158
Solyc01g007910.3.1	25.6663	28.2648	29.5066	35.3781	31.7999	32.4373	36.3375	36.5335	34.3744	39.3619	36.9247	41.8546	31.491	30.9161	28.051	31.6511	31.1625	30.1427	27.8107	22.3487	23.3911	28.7303	27.7186	28.3964	36.9361	38.2182	34.5745	28.6825	29.2812	26.4655	33.3888	34.6661	36.069	41.5018	45.4006	43.0243	42.3169	40.7287	42.7611	27.6834	29.2858	30.4198	27.9654	28.3993	28.9792	28.9293	30.3028	29.8148	28.9446
Solyc01g007920.2.1	20.0114	25.1329	17.4023	20.5016	22.4535	21.879	23.1048	22.2543	23.7813	29.2106	28.4686	29.1421	33.4982	25.0021	30.4314	22.8841	26.7376	27.7949	30.5947	31.1203	31.594	20.1828	25.0667	25.7417	20.7003	19.8466	19.4403	18.1087	21.0913	20.115	23.063	22.4609	21.0733	23.4442	21.1515	21.0745	26.6825	25.3458	23.7105	34.3035	33.8429	31.4725	23.4844	22.8465	27.7139	24.9987	27.1827	25.1044	23.6867
Solyc01g007930.4.1	35.017	33.41	32.7568	30.8519	30.2603	32.2726	29.4391	26.4691	27.8071	21.615	18.6297	19.8422	19.404	17.7399	17.9993	15.4167	14.4803	17.2984	15.3408	16.0608	18.0405	18.9188	20.2278	22.1252	29.8203	30.5192	30.4755	29.463	27.6723	31.098	29.2942	30.9603	28.3952	27.16	28.4738	23.1137	23.1311	21.3321	18.9822	13.926	17.3137	16.4334	16.2873	16.3337	16.1303	34.4439	34.4898	37.4754	39.3073
Solyc01g007940.4.1	24.993	19.6334	12.5322	24.2763	25.9995	23.8898	17.5505	15.4462	17.5131	9.23001	9.73581	8.69535	8.33207	13.1159	10.0172	5.26117	4.37824	5.19775	1.55219	2.05596	2.06999	7.17068	7.46184	6.81354	44.7171	33.3069	30.04	17.8809	19.725	17.2786	18.1584	18.7524	19.7408	13.1202	12.5701	10.4624	5.48714	5.04834	4.05896	4.75211	5.19728	7.77724	3.87234	1.89566	4.16849	7.57805	10.979	14.3165	2.67028
Solyc01g007950.4.1	2.80476	2.98648	2.44874	1.57832	1.21875	1.15629	1.66916	1.64566	1.65229	1.13913	0.809442	0.790548	0.713979	0.843782	0.660242	0.455333	0.274724	0.243362	0.224454	0.496041	0.273816	0.232641	0.278002	0.1573	0.279158	0.203768	0.244041	4.3202	4.38251	3.57995	1.20261	1.107	1.26318	2.53566	2.45434	2.35729	1.06093	0.679153	0.612949	0.840664	1.0651	0.955282	0.188838	0.245017	0.31878	0.309078	0.307643	0.268769	0.148513
Solyc01g007960.3.1	0.563097	0.561694	0.578078	0.736726	0.777965	0.719644	2.5971	1.58383	2.33232	0.455761	0.998042	0.563767	0.981725	0.411879	0.316089	0	0.480883	0.605847	0.537284	0.330773	0.213019	1.29276	1.32042	3.76912	2.08488	3.28578	3.97236	0.576164	0.730593	0.621562	0.654913	0.536856	0.191748	1.56767	1.75381	1.39215	0.295654	0.905754	0.195632	0.381504	0.438677	0.343004	0.587637	1.88073	0.892798	1.82237	0.744598	1.47595	1.09761
Solyc01g007970.2.1	0	0	0	0	0.11931	0	0.0817019	0	0	0	0	0.0419203	0.0422624	0	0	0	0.0437033	0.0412951	0	0.135275	0	0.126887	0	0	0.0473692	0.04715	0.143344	0	0	0	0	0	0.0784185	0	0.0925482	0	0.0403042	0.0411581	0	0	0	0	0	0	0	0.0414049	0.0870044	0	0.0472512
Solyc01g007980.4.1	0.494773	0.244731	0.302243	0.376631	0.046607	0.413885	0.143621	0.202423	0.152429	0.242703	0.455555	0.343887	0.445749	0.246752	0.302985	0.140502	0.40973	0.0967882	0.56651	0.369903	0.255234	0.247833	0.611016	0.750723	3.05318	3.70211	3.30372	0.506254	0.60693	0.274981	0.2242	0.343066	0.0459496	0.250446	0.108458	0.205297	0.377862	0.530568	0.0937606	0.208964	0.654096	0.273986	0.409654	0.389785	0.0950872	1.31012	1.52942	1.22612	1.21823
Solyc01g007990.4.1	22.5588	23.5463	24.7956	23.3051	23.592	22.722	50.2926	53.869	57.3956	32.5653	33.6146	33.6899	28.7572	28.2869	27.2058	10.4153	13.7727	17.2467	13.1784	11.9976	10.6873	17.6184	18.2341	18.2931	58.9889	68.1762	72.8404	21.5835	19.1145	17.527	23.9493	24.9392	29.4588	41.9936	48.3405	44.7484	36.2147	38.9119	36.686	14.0483	14.868	15.3476	17.1055	17.5906	16.0588	21.7173	22.2481	20.1852	26.7416
Solyc01g008000.3.1	142.042	152.375	142.828	159.926	157.69	165.837	180.8	164.483	168.976	164.266	158.464	146.932	139.016	162.381	167.938	122.677	102.643	107.471	113.601	105.437	107.607	116.875	102.85	108.595	156.568	143.235	139.372	125.553	132.818	131.968	172.176	162.099	157.089	144.742	163.186	169.259	169.11	153.727	167.052	115.446	121.524	117.262	111.943	111.246	108.133	135.899	131.461	135.793	90.5176
Solyc01g150102.1.1	0	0	0.274748	0	0	0.250823	0	0.552026	0.55425	0	0	0	0	0.807499	0	0	0.279343	0	0	0	0	0.540692	0.238043	0	0	0.301374	0	0	0.763919	0.999867	0.489133	0	0	0.273196	0.887326	0	0	0.263075	0.255694	0	0.254826	0	0	0	0	0	0	0	0
Solyc01g008010.3.1	6.73492	6.04924	6.58486	6.18211	5.81553	5.87482	8.10699	9.35143	8.81551	5.30692	5.71139	6.36346	6.41539	4.89696	5.25081	7.20743	6.02548	8.25265	6.05898	6.84488	7.46145	7.09783	6.84617	6.32856	5.34348	5.12175	5.78921	8.31321	9.45951	7.16188	6.34107	6.06434	7.56277	9.88101	8.44213	8.87432	5.30426	4.81479	7.52096	7.60496	7.60647	7.29333	6.20693	5.38477	6.07365	4.03639	3.93793	4.34322	5.69209
Solyc01g008020.4.1	28.8725	26.5357	26.6154	14.1213	14.7751	12.5865	9.8978	9.73193	10.8717	4.46032	4.96342	5.22354	2.43804	1.4252	2.25378	0.952918	0.941235	1.01642	1.14928	0.90177	0.469061	0.650657	1.31769	0.677509	1.71246	2.21227	1.43334	28.1832	30.9492	30.1707	12.302	11.1178	12.3048	10.6518	8.32875	8.32056	4.12314	3.54568	3.84621	2.98307	2.1159	2.30182	0.571358	0.831458	0.68651	0.82804	0.7696	0.835713	0.39979
Solyc01g008040.1.1	0	0	0	0	0	0	0	0	0	0	0	0	0	0	0	0	0	0	0	0	0	0	0	0	0	0	0	0	0	0	0	0	0	0	0	0	0	0	0	0	0	0	0	0	0	0	0	0	0
Solyc01g008050.4.1	0.648723	0.256703	0.330239	0.432093	0.366653	0.180889	0.313848	0.132703	0.399715	0.381865	0.298651	0.257651	0.194815	0.0647059	0	0	0.537219	0	0.0675256	0.0692857	0	0.0649895	0.171672	0.123039	0.582282	0.579587	0.293673	0.784464	0.550923	0.0600904	0.117584	0.224906	0.240988	0.262699	1.06654	0.471058	0.123859	0.189724	0.184402	0.205488	0.183776	0.28739	0.0671399	0.127767	0.0623369	0.0636208	0.0668434	0.123664	0
Solyc01g008060.3.1	18.7255	17.492	18.224	15.8518	16.1508	17.2913	17.7735	16.5422	17.1941	13.7132	13.7495	11.4325	11.1399	12.17	12.5555	9.85191	11.2769	10.6063	9.42056	10.0062	9.87354	8.59661	9.38784	8.08994	11.9407	12.5219	11.7032	18.552	17.8865	18.2724	16.1157	16.9667	16.6857	15.1178	15.1733	15.2298	13.7437	14.28	12.4184	11.7857	12.2021	10.5247	9.78305	10.7114	10.6615	11.4892	11.3459	10.5272	11.7422
Solyc01g008070.3.1	15.9906	16.2732	15.8274	17.1484	17.3653	17.3536	21.0129	22.6744	21.5145	16.1769	17.3173	18.9091	32.874	31.5998	32.4145	43.9224	44.1465	46.0775	52.902	61.7324	59.1675	54.2819	60.9539	61.6716	49.371	54.1029	55.5835	18.2629	18.786	18.8417	18.8977	17.9368	18.8361	25.9846	24.621	27.0942	18.1426	19.5998	17.5416	41.3153	40.4945	40.7468	56.078	56.2417	62.7931	55.0276	57.4909	55.5598	64.073
Solyc01g008080.3.1	239.719	280.967	276.796	326.528	330.386	311.355	343.499	285.936	285.396	329.601	305.341	262.125	169.618	191.659	200.288	143.059	113.417	113.197	105.533	99.0919	102.462	107.746	108.655	126.594	239.286	180.509	172.218	331.641	261.663	261.894	350.499	349.011	308.55	255.643	313.166	379.909	271.948	278.781	290.855	129.285	120.696	123.848	96.7811	98.0378	90.6202	158.275	152.267	190.012	85.0512
Solyc01g008090.4.1	167.067	177.542	169.432	155.31	156.435	159.582	200.455	188.177	194.925	153.73	161.28	151.45	136.702	137.321	133.497	178.687	139.494	150.075	111.58	110.039	107.802	146.825	145.755	165.98	173.551	154.295	148.503	236.88	202.365	205.983	195.367	196.95	190.53	189.279	210.782	208.71	173.382	166.971	164.984	113.696	130.136	124.027	141.48	138.583	142.567	162.185	163.962	177.742	104.508
Solyc01g008100.3.1	24.107	25.4203	26.5967	18.3848	20.9244	22.326	15.7383	17.6447	17.2434	17.0537	18.6976	20.6527	23.3211	19.403	22.168	22.115	25.2047	24.5873	19.5644	19.548	19.2563	10.2707	11.913	11.5609	12.7194	10.899	11.0449	31.8799	29.3941	27.5155	17.183	22.1007	19.1035	20.1259	20.8529	19.5314	18.5077	19.0279	15.8476	18.7007	22.1548	21.2534	13.4672	13.4289	17.3664	10.3122	12.7306	13.9999	11.1431
Solyc01g008110.4.1	349.072	313.542	324.5	193.562	195.33	193.435	181.696	170.995	182.151	195.921	193.257	181.526	166.65	191.712	186.976	209.912	174.844	185.518	156.281	164.847	172.486	136.959	129.252	137.624	182.25	165.807	163.999	285.688	248.742	317.91	176.293	177.153	171.74	152.925	153.033	145.452	185.648	192.526	198.571	149.53	151.758	153.681	182.905	192.143	184.953	178.343	171.595	182.478	108.884
Solyc01g008120.4.1	18.5869	14.655	17.5309	16.0184	17.2	14.5749	17.9447	20.5263	21.4529	17.5956	18.346	19.7468	19.4023	12.7232	15.4734	15.8494	17.9256	18.4273	18.7393	18.4628	17.6252	9.72769	9.72911	9.89464	23.6754	24.0625	25.929	20.2805	20.7651	17.0461	16.4455	17.6619	18.7218	24.8427	24.5658	23.8991	17.6469	16.6464	16.5509	19.3111	19.684	19.2958	13.7245	13.5934	14.4161	21.6999	21.8825	20.4216	26.3586
Solyc01g008130.4.1	4.03116	3.70223	3.52205	6.0447	6.76916	6.44531	11.2437	11.5476	10.5445	9.04006	10.5979	9.28972	7.64982	8.37528	9.48472	5.40301	4.91567	5.24463	3.10983	3.54356	3.50421	2.96152	2.42734	2.60955	5.61028	6.25162	5.60569	3.01308	3.17524	3.10241	5.10173	5.23343	5.68067	13.1649	14.3219	12.8534	10.0274	10.1479	10.3846	6.97314	7.67665	7.38401	3.61283	4.42862	3.85301	2.99168	3.32144	3.20732	3.3261
Solyc01g008140.4.1	24.2615	20.5427	23.3344	22.4301	23.0022	22.9108	34.5294	36.1853	32.2636	24.1452	23.2976	29.2477	30.8722	25.5836	29.6713	28.3559	30.9694	30.5417	36.185	33.2675	33.3268	28.7391	26.662	25.5637	36.8031	36.8475	37.3843	34.089	30.4803	26.1453	23.0712	23.5309	23.0349	40.7602	38.7761	39.3319	25.3669	23.3176	22.1533	32.0763	31.5194	36.9678	26.8643	26.5081	25.2012	44.6899	46.0026	42.114	47.4709
Solyc01g008150.1.1	1.67803	1.82602	0.93964	0.878177	0	1.71563	0	1.88793	0.947768	1.81089	0	3.66551	3.69542	0.920549	0	0	0	3.61085	0.960664	0	0.952195	0.924584	0.814106	0	0	1.0307	0	0.858485	0	0	1.67283	2.39975	0	0	0	0	0	1.79943	0	0.974469	3.48602	0	0.955177	3.63539	0	0	0	0.879665	5.16456
Solyc01g008160.4.1	36.0782	32.5638	37.3842	32.0273	29.0859	28.9577	31.4913	23.6149	26.5667	28.9282	32.9546	35.7221	61.1675	59.6538	57.6334	141.574	141.287	139.941	146.995	144.389	148.473	75.7069	82.6102	79.7545	57.8432	49.3948	51.6302	31.1366	32.1982	35.3006	32.0169	30.2178	32.8092	29.4756	32.7247	33.5689	30.4502	29.5586	26.8844	73.8195	75.4759	74.5561	114.679	116.421	132.671	80.2052	78.7264	79.541	53.0292
Solyc01g008170.3.1	34.7678	30.4446	30.9608	26.5664	30.0216	27.1847	36.5231	38.9809	36.888	40.0936	38.7589	34.3806	36.4557	32.153	36.7969	24.26	19.8975	23.5095	25.2952	22.9407	20.9962	19.4562	16.2528	17.4414	46.3363	45.677	48.4677	31.7454	33.2997	29.675	29.0038	28.2272	30.0915	29.9457	40.171	35.5742	28.9986	29.354	31.1099	24.537	27.117	30.4439	22.6769	23.4404	19.97	32.2324	30.2049	30.1238	28.0521
Solyc01g008180.3.1	11.6558	11.1294	10.4728	9.70805	8.95952	10.2034	6.99347	7.99255	8.97138	5.52886	6.40407	7.92539	6.2075	5.39123	4.93923	3.47038	3.99028	4.32367	3.03115	3.04303	3.17734	2.09878	2.51328	2.26487	2.77364	2.50344	2.94002	10.4842	11.1494	8.88782	6.47438	7.62631	8.32729	8.84419	8.67963	8.45377	7.65985	8.27145	7.20568	5.57429	5.40074	6.07908	2.40673	2.64072	2.1943	3.16406	3.56178	2.61583	3.63426
Solyc01g008190.4.1	11.4476	10.5886	10.8975	7.48872	9.78604	6.94933	8.37665	7.24475	7.75888	7.79846	6.66669	8.75221	7.56311	8.79206	9.96031	9.38672	8.06538	9.62242	9.25711	8.06944	8.7695	6.5441	9.02505	9.32936	10.8612	8.52567	9.97587	7.83325	7.87197	11.2997	7.91719	10.3684	10.452	8.44563	8.45356	8.16404	9.46664	9.05342	7.45714	8.14366	7.06023	10.1111	8.30825	11.9354	9.07518	13.8159	13.0561	12.7524	9.51288
Solyc01g008200.3.1	9.52928	7.62827	8.83212	8.48369	9.76061	8.175	12.9404	9.85863	9.40344	10.6384	8.32012	7.29752	6.63342	9.01321	11.8051	9.46601	7.98207	9.30995	10.5347	11.8387	9.57167	9.89763	10.8406	10.5118	8.38126	9.68802	11.0449	10.647	5.22975	9.26313	8.51704	10.4428	9.62295	6.46469	6.60282	7.62396	8.97152	10.2187	9.01873	8.01456	6.02999	5.60449	9.85104	8.66135	12.1565	12.9977	14.7734	14.8142	8.36038
Solyc01g008220.3.1	6.88436	5.30297	6.67046	9.1488	8.93688	8.5017	5.88657	7.83252	9.0437	7.17901	8.69608	11.7434	8.38965	3.52208	5.42762	2.89951	4.75622	4.95187	3.40986	3.22611	3.37979	3.53751	3.67774	2.66277	3.96185	5.32137	5.7778	8.15218	10.3171	7.32985	7.2486	7.11664	7.19091	4.65156	6.38826	6.88459	4.34568	6.34556	4.99853	6.73803	5.42347	5.32436	1.89333	1.92718	2.04405	1.75237	1.88497	1.8653	2.80924
Solyc01g008230.4.1	123.717	129.56	136.599	104	103.058	101.192	99.559	97.5987	95.1422	101.575	100.831	96.9721	111.653	114.128	111.661	72.1385	74.3585	77.1516	73.5497	82.4207	74.3329	70.1457	70.1437	81.5836	108.02	109.666	111.013	146.148	130.227	144.25	116.95	117.212	121.133	117.674	118.157	111.939	99.7549	105.302	107	84.9749	93.9371	104.382	70.3679	71.6848	67.4878	119.751	123.837	111.908	95.0883
Solyc01g008240.4.1	0	0	0	0	0	0	0	0	0	0	0	0	0	0	0	0	0	0	0	0	0	0	0	0	0	0	0	0	0	0	0	0	0	0.0332187	0	0	0	0	0	0	0	0	0	0	0	0.386158	0.0338099	0	0
Solyc01g008250.3.1	20.9003	22.3514	21.6918	18.387	18.3894	19.6186	15.8209	16.1663	15.8753	17.208	14.8267	17.8093	11.0605	13.2943	10.9736	13.6951	15.6433	12.7459	16.4523	19.3154	17.5853	13.8489	15.5158	13.6263	8.8947	8.74286	8.74776	20.9244	19.8704	21.3875	17.6025	16.8343	16.8416	18.6097	15.6403	15.8819	15.4199	18.4999	18.1217	14.1776	13.6621	12.1824	13.4867	13.418	14.093	10.9333	11.8955	12.6566	13.9188
Solyc01g008260.4.1	4.56354	4.08316	5.11085	4.2812	4.55354	5.25334	7.15985	6.50354	5.68966	6.42056	5.85452	7.67955	8.89611	7.93705	7.32456	5.98363	7.73675	5.74651	6.85083	7.14854	6.90552	8.04634	7.34729	8.85092	6.84208	7.1011	6.43868	6.39886	6.52624	5.99316	6.16697	5.83339	5.04185	6.47482	7.25448	7.98451	4.96966	5.83619	4.72117	8.67678	8.00577	8.9778	5.92656	5.38278	6.32441	11.2318	10.2299	12.1565	12.5681
Solyc01g008270.3.1	26.6319	26.5687	23.5427	23.6702	19.9521	22.7319	20.8629	21.8197	23.1596	19.6587	18.5549	24.0946	18.8762	18.1627	17.6906	18.7511	18.3762	18.556	17.0112	14.1183	12.5771	19.0056	19.6918	19.0385	23.2515	24.7606	23.2382	24.9821	27.0319	26.1477	23.4768	24.5324	22.9256	18.8589	21.8789	18.8892	20.8019	19.5343	23.6787	20.5137	20.8643	19.2814	16.6381	16.3938	15.5576	18.1197	18.3309	20.5513	18.12
Solyc01g008280.4.1	35.6631	28.9252	33.1221	34.0894	30.8521	30.68	37.9579	39.6749	39.3463	46.5647	45.4194	50.4334	57.7318	43.7644	50.384	38.6231	40.9491	40.1245	46.1667	40.4131	42.2484	21.4099	23.8228	24.5353	46.478	43.6065	52.432	33.7675	35.6358	29.7956	33.2975	40.4715	39.933	54.4224	45.5238	46.0084	39.6856	39.7059	37.1357	42.2708	43.2988	41.5426	34.2758	36.9017	37.4853	39.5852	40.4591	38.5769	34.5259
Solyc01g008290.3.1	6.83224	6.16823	6.95758	5.53739	4.71443	5.22354	3.82899	4.79578	5.19076	5.10577	4.85301	4.91978	5.00986	5.87091	5.20978	4.07636	4.11355	4.14709	2.75184	2.6815	2.26441	3.91443	3.52004	4.08386	8.13369	7.57611	7.80927	4.71723	5.41285	5.02089	5.36448	4.69804	5.01853	4.34286	4.3373	4.65691	5.84121	5.70562	4.89962	5.00343	5.68373	4.49324	2.54683	2.1122	2.44453	6.63669	8.22352	7.16326	7.8529
Solyc01g008300.2.1	2.12545	3.29412	2.23609	2.08983	1.93541	2.89743	3.08483	1.88406	1.67339	2.29373	1.89174	2.60281	1.63117	1.20133	1.51849	2.41428	4.10694	1.38594	1.03244	1.51336	0.950245	1.2066	1.12492	1.47811	1.66929	2.05718	2.32526	3.36101	2.4067	3.47817	2.11887	2.14921	1.77652	3.94485	3.72731	2.93972	1.96139	1.93388	1.54398	2.76781	1.73944	2.11858	1.46649	2.44189	2.92741	1.04222	0.657008	0.540224	0.951505
Solyc01g008310.4.1	27.0549	24.6212	26.0539	23.7303	23.5787	23.5866	33.1751	34.2569	33.925	24.7566	24.7511	26.9137	29.8212	25.0985	25.9414	26.6878	30.2062	32.8195	28.4579	28.4501	29.4032	24.1794	24.547	23.3417	37.6698	40.6418	47.1601	34.6932	35.1073	25.6259	24.556	27.0899	27.1473	43.2156	42.0384	45.5473	24.9245	26.1963	24.4398	32.1852	31.6177	34.3233	23.9689	24.5591	26.8869	34.1038	35.433	32.9899	43.3814
Solyc01g008320.3.1	9.58788	7.44346	7.6822	7.10561	7.56781	6.41454	8.07482	7.72479	8.69361	8.31234	7.88586	7.42876	10.5857	8.95227	8.34401	9.45391	9.65709	11.5758	12.4	11.937	12.1373	10.0977	11.1514	10.2768	14.5333	15.1459	15.9014	10.0803	9.97859	7.63838	6.97941	7.83433	8.16445	9.69539	10.0312	9.33971	6.98695	7.26608	7.90058	11.0984	10.9818	11.422	12.5197	11.8009	11.2295	19.6382	19.3639	17.73	23.3855
Solyc01g008330.4.1	30.8656	30.1792	28.7991	23.6269	24.6331	24.7728	19.6381	19.9554	20.2402	19.2747	20.5096	18.8003	28.8604	29.8853	31.6702	66.8045	63.6674	67.2783	66.027	64.3366	61.6416	40.4448	37.8847	36.3687	20.2923	19.9177	21.6896	26.4579	27.383	24.6397	20.3678	22.2474	21.9806	16.3061	16.6322	16.9146	20.395	19.1629	20.9671	43.4895	45.4113	48.146	80.5748	77.3989	78.1517	30.822	31.3257	31.4228	34.67
Solyc01g008340.3.1	12.81	10.864	11.6992	10.5533	10.3277	9.75097	9.50002	9.61444	9.70921	10.1319	10.3291	11.7165	11.1387	9.41224	10.5217	10.8083	12.2336	12.6799	8.80041	10.3697	9.4169	10.2914	9.87962	8.58666	13.1374	14.3762	15.7415	9.99536	11.392	9.41453	10.5953	10.779	12.7486	9.82925	10.3228	8.24213	10.5879	11.7693	10.4227	13.2079	13.3747	11.7197	10.3873	11.0473	10.4479	15.9589	17.2544	14.1758	17.6629
Solyc01g008360.3.1	41.9507	57.4857	45.3869	52.5144	45.6154	48.914	51.5405	49.0919	45.4139	51.63	60.7815	59.6069	62.0181	70.1777	74.0619	71.992	73.0521	64.7779	82.9462	67.7671	72.2963	77.9047	78.8979	79.2154	58.7257	62.1123	56.3352	67.2347	62.0896	61.346	59.4398	59.8085	52.8421	64.6678	58.1486	65.1543	52.2103	49.2205	56.3415	60.378	63.1437	59.4678	70.9749	76.4386	75.5462	70.2579	69.2673	74.2557	46.4651
Solyc01g008370.3.1	70.6938	70.7788	69.0411	66.9541	64.7913	68.5871	66.6893	71.9456	75.391	61.4967	66.8333	76.5082	76.754	60.6601	68.6799	81.3053	94.3691	89.1229	85.3723	85.0226	83.1077	79.798	83.9612	78.2272	88.1237	99.6998	102.265	81.6125	78.7304	74.2206	64.1343	70.3699	74.392	78.1747	74.3508	80.372	58.8018	59.8633	55.8323	79.9607	79.2345	79.2399	78.3777	81.8149	85.8531	93.9264	92.2301	98.0443	105.39
Solyc01g008400.3.1	1.81096	1.40182	1.52634	3.34153	2.45685	3.16861	3.9742	4.34803	3.79613	6.62865	6.63699	8.0341	13.4652	10.9794	8.27923	3.8879	5.97362	6.3475	11.4365	10.8572	10.3398	10.7601	10.6881	11.1009	13.4794	15.6187	14.8982	1.62375	1.89909	1.25551	2.88484	3.47093	3.24231	6.29956	5.69476	5.13409	7.35188	7.52766	7.43323	7.32912	8.84304	8.9842	5.63244	5.37947	5.09137	11.7822	12.1674	10.2569	14.1813
Solyc01g008390.3.1	0	0	0	0	0	0	0	0	0	0	0	0	0	0	0	0	0	0	0	0	0	0	0	0	0	0	0	0	0	0	0	0	0	0	0	0	0	0	0	0	0	0	0	0	0	0	0	0	0
Solyc01g008410.3.1	3.99613	4.57445	4.76601	18.1973	17.2083	14.1142	20.5483	17.9256	19.3462	32.204	32.7465	33.8398	42.3449	46.6918	44.2812	8.10566	10.7551	10.5533	7.42782	6.46297	6.47885	22.3616	24.4735	23.9287	48.6147	53.4263	56.1444	4.08887	4.95586	3.59581	3.10423	2.96876	3.49915	14.7952	15.8303	11.37	30.6278	30.3306	30.6697	14.5869	14.7707	14.4787	15.2434	22.2621	15.689	5.82258	5.76457	4.8971	13.9922
Solyc01g008420.3.1	1.49118	1.87685	1.73039	3.87376	5.11945	3.96763	3.15515	3.01179	3.1457	8.08503	7.38765	8.30038	7.99224	6.64294	6.91836	3.03051	2.51624	2.97682	5.65702	7.23975	6.36156	2.25701	1.6561	2.3614	3.94684	5.09831	4.89818	2.50008	2.14453	2.1784	3.49253	3.61418	3.45048	5.66201	5.69675	4.48959	10.9424	9.13202	9.45631	5.80091	6.51296	7.17914	1.92263	1.69314	2.37379	4.30267	4.31698	4.59611	4.4236
Solyc01g008425.1.1	0.586268	0.212657	0.32829	0	0	0	0	0	0	0	0	0	0	0	0	0	0	0	0	0	0	0	0	0	0	0	0	0.499894	0.507104	0.696918	0.0974088	0.186316	0.499096	0	0	0	0	0	0	0	0	0	0	0	0	0	0	0	0
Solyc01g008440.3.1	11.1894	10.1058	10.8436	9.58226	10.0718	9.16749	11.1074	8.68938	9.46917	7.0541	7.00185	7.15984	9.04357	9.56925	10.2358	12.1019	12.6551	12.9914	10.849	11.7293	10.732	12.808	14.458	13.6372	12.81	14.2548	12.9683	7.38212	8.77906	7.77344	8.84491	8.38708	8.1016	8.28605	8.85732	9.24268	8.16958	8.10027	7.95155	13.6084	12.6988	12.9662	14.4971	13.447	14.5551	18.8379	19.1729	19.75	17.3234
Solyc01g008450.1.1	0	0	0.169	0	0	0	0	0	0	0	0	0.329632	0	0	0	0	0	0.162358	0	0	0	0	0	0	0	0	0	0.154404	0	0.307513	0	0	0	0.168045	0	0	0.158462	0	0	0	0	0	0	0	0	0	0	0	0
Solyc01g008460.3.1	6.42103	8.46697	8.09354	8.46023	8.21889	8.67598	11.5243	10.1989	10.6382	9.5925	9.28311	8.91075	8.01303	8.20538	8.22648	8.10161	7.85615	7.88382	6.34292	7.69157	6.57277	11.1549	8.79586	9.92895	10.9392	10.9195	11.2224	7.52334	7.44889	7.00432	9.43856	8.4985	9.36343	10.6276	10.5952	10.4587	8.17059	8.45171	8.08338	7.42843	8.23902	7.57717	6.50736	7.1464	7.39926	9.88778	11.9869	14.0979	10.3539
Solyc01g008470.3.1	5.85454	5.99217	5.38749	4.30661	5.85429	4.68813	5.42512	5.66562	5.71158	4.94843	4.29165	3.80085	4.66586	3.81815	4.36653	5.11548	5.12796	5.41803	4.42987	4.73773	4.64636	3.7221	4.21089	4.74053	3.56224	5.43179	4.02645	5.57149	5.37564	4.98498	5.95886	5.11332	5.43713	5.31146	5.08408	4.92855	5.22353	4.41223	4.65116	5.25434	4.97557	4.11487	6.08249	5.25529	5.27953	3.66579	4.33871	4.29244	3.98178
Solyc01g150103.1.1	0.0106872	0	0	0	0	0	0	0	0	0	0	0	0	0	0	0	0	0	0	0	0	0	0	0	0	0	0	0	0	0.0108893	0	0	0.0218354	0	0	0.0243895	0	0	0	0.0124126	0	0	0	0	0	0	0	0	0
Solyc01g150104.1.1	0	0	0	0	0	0	0	0	0	0	0	0	0	0	0	0	0	0	0	0	0	0	0	0	0	0	0	0	0	0	0	0	0	0	0	0	0	0	0	0	0	0	0	0	0	0	0	0	0
Solyc01g008473.1.1	0	0	0	0	0	0	0	0	0	0	0	0	0	0	0	0	0	0	0	0	0	0	0	0	0	0	0	0	0	0	0	0	0	0	0	0	0	0	0	0	0	0	0	0	0	0	0	0	0
Solyc01g150105.1.1	0	0	0	0	0	0	0	0	0	0	0	0	0	0	0	0	0	0	0	0	0	0	0	0	0	0	0	0	0	0	0	0	0	0	0	0	0	0	0	0	0	0	0	0	0	0	0	0	0
Solyc01g008475.1.1	0	0	0	0	0	0	0	0	0	0	0	0	0	0	0	0	0	0	0	0	0	0	0	0	0	0	0	0	0	0	0	0	0	0	0	0	0	0	0	0	0	0	0	0	0	0	0	0	0
Solyc01g150106.1.1	0	0	0	0	0	0	0	0	0	0	0	0	0	0	0	0	0	0	0	0	0	0	0	0	0	0	0	0	0	0	0	0	0	0	0	0	0	0	0	0	0	0	0	0	0	0	0	0	0
Solyc01g008477.1.1	0	0	0	0	0	0	0	0	0	0	0	0	0	0	0	0	0	0	0	0	0	0	0	0	0	0	0	0	0	0	0	0	0	0	0	0	0	0	0	0	0	0	0	0	0	0	0	0	0
Solyc01g150107.1.1	0	0	0	0	0	0	0	0	0	0	0	0	0	0	0	0	0	0	0	0	0	0	0	0	0	0	0	0	0	0	0	0	0	0	0	0	0	0	0	0	0	0	0	0	0	0	0	0	0
Solyc01g008479.1.1	0	0	0	0	0	0	0	0	0	0	0	0	0	0	0	0	0	0	0	0	0	0	0	0	0	0	0	0	0	0	0	0	0	0	0	0	0	0	0	0	0	0	0	0	0	0	0	0	0
Solyc01g008480.4.1	7.83997	6.84756	6.31561	7.95398	6.91225	6.83791	8.01506	9.05277	8.75909	6.71662	7.26128	6.27193	9.01137	7.6964	8.14551	7.64409	8.24188	10.692	9.17356	8.7865	8.6439	7.14279	7.15679	5.90055	11.331	10.5393	12.8636	9.67555	8.54806	6.18391	8.56985	8.40895	7.79833	11.9663	11.5251	12.8499	8.12443	8.31499	6.98863	10.6033	10.8402	9.13234	6.18516	6.70462	7.01481	11.6107	11.6337	11.2842	13.4617
Solyc01g008490.4.1	5.98271	5.1041	6.70023	5.7109	6.34798	5.62742	7.15726	6.0041	6.3527	6.81796	6.37442	5.69795	7.5363	7.85066	6.3674	7.32577	6.29454	6.4369	7.72696	8.91238	8.47361	4.74686	5.71221	4.26875	8.03347	7.73171	8.46085	5.87668	6.55758	5.90081	6.25046	5.8408	5.8673	7.67505	7.01104	6.79935	6.50861	6.03061	6.13579	6.67064	6.7861	7.49267	6.94724	8.73593	8.14502	12.4175	11.392	11.0146	9.45706
Solyc01g008500.4.1	0.486172	0.577143	0.445483	0.948338	0.938834	0.813381	0.658579	0.6713	0.524226	0.596211	0.447635	0.531	0.365	0.58191	0.496196	0.345149	0.578748	0.713293	0.202423	0.233661	0.426356	0.803633	0.964919	0.437993	2.10007	1.11305	1.65065	0.678346	0.344065	0.315235	0.242333	0.358171	0.677263	0.66445	0.772651	0.655618	0.3945	0.355463	0.414588	0.230998	0.41318	0.565369	0.679274	0.430885	0.373737	0.64367	0.876652	0.37071	1.14264
Solyc01g008510.3.1	0.80804	0.659476	0.226238	0.634317	1.88388	2.06537	1.29005	2.72734	2.05375	3.05206	3.06896	0.66191	3.55899	2.65969	4.53585	11.5687	9.8909	8.9112	22.2048	27.5301	26.8235	23.1517	15.289	14.7509	5.73426	3.72242	5.78414	2.06698	2.30647	3.08747	1.00692	0.770384	0.619103	0.674878	0.974207	1.61354	4.03048	1.08312	5.26369	6.80408	7.76381	6.64481	23.9178	20.3506	21.5662	27.6764	17.4012	27.7454	9.94778
Solyc01g008520.3.1	1.63245	1.41203	1.17195	1.10989	0.708416	1.04136	1.35138	1.28722	0.740772	0.737808	0.579383	0.655281	0.414813	0.428637	0.4386	0.377725	0.571941	0.870686	0.271585	0.393407	0.427538	0.13838	0.460304	0.451194	0.981535	0.959852	1.30273	1.3277	1.60753	1.10889	0.987565	0.824747	0.669917	0.99441	1.1607	1.01893	0.835141	0.792986	0.857993	0.583385	0.463772	0.696921	0.524182	0.19648	0.22122	0.526811	0.537682	0.541257	0.326363
Solyc01g008530.3.1	4.87982	4.68923	4.95823	4.51034	4.56708	4.5667	4.71213	5.11387	4.80108	3.01532	2.96938	3.63198	2.42664	1.72711	1.81143	0.594153	0.873799	1.0797	0.65336	0.67039	0.669931	0.585454	0.439128	0.513144	2.40416	1.52284	1.54323	6.44266	5.5961	5.21272	3.76623	4.10838	3.93983	3.30872	4.22271	4.26595	3.03739	3.39714	3.03523	2.44531	2.14606	1.79787	0.380816	0.468918	0.519962	0.742939	0.825175	0.433231	0.436032
Solyc01g008540.4.1	0.0902328	0.0736429	0.101055	0.0944445	0.046749	0.0691911	0.0960389	0.0507598	0.0254822	0.243443	0.434096	0.0492764	0.571303	0.742512	0.531839	0.352325	0.436665	0.436874	9.815	9.46127	8.85802	0.64633	0.590989	0.4471	0.306248	0.387967	0.365078	0.507797	0.140488	0.275819	0.179907	0.451646	0.530031	0.0753628	0	0.0257404	0	0.0241902	0.0235116	5.18762	3.93653	4.1498	11.4025	11.8025	11.326	1.63047	1.89203	1.53732	0.694285
Solyc01g008550.4.1	64.1352	60.3772	62.0239	47.3075	46.4451	46.8374	42.7771	43.4939	41.7069	30.0304	31.0468	35.1919	22.0525	22.3473	18.9281	9.96554	11.9064	9.4913	8.1507	5.88221	8.11749	8.21991	9.18761	6.67961	19.757	18.745	15.307	65.3099	65.3327	60.9757	47.5365	46.5986	45.3029	44.1121	44.3905	44.8889	29.8651	33.9676	30.8492	17.1686	19.1755	16.8883	15.2777	14.5735	14.8688	5.40128	4.70975	4.64235	6.6671
Solyc01g008560.3.1	15.2724	14.2526	15.4442	20.8584	24.0547	23.5702	30.4012	32.5711	32.0108	29.3644	29.957	37.2498	20.9677	15.9081	18.3216	12.4969	14.4	13.1212	12.8937	14.0058	11.5002	16.2086	16.3353	16.6204	22.9049	26.5987	26.0723	15.8741	15.6014	11.08	17.2005	17.0028	18.8769	30.6779	26.7261	26.8203	39.0788	38.8702	38.8879	13.5655	13.521	15.191	10.3074	9.79001	11.307	13.9034	13.9686	12.5498	24.2758
Solyc01g008570.1.1	0	0	0	0	0	0	0	0	0	0	0	0	0	0	0	0	0	0	0	0	0	0	0	0	0	0	0	0	0	0	0	0	0	0	0	0	0	0	0	0	0	0	0	0	0	0	0	0	0
Solyc01g008580.1.1	0	0	0	0	0	0	0	0	0	0	0	0	0	0	0	0	0	0	0	0	0	0	0	0	0	0	0	0	0	0	0	0	0	0	0	0	0	0	0	0	0	0	0	0	0	0	0	0	0
Solyc01g008590.1.1	0	0	0	0	0	0	0	0	0	0	0	0	0	0	0	0	0	0	0	0	0	0	0.452281	0	0	0	0	0	0	0	0	0	0	0	0	0	0	0	0	0	0	0	0	0	0	0	0	0	0
Solyc01g008600.4.1	25.2069	18.54	21.1555	12.556	15.6399	13.1653	11.1194	13.0182	13.6539	10.6844	11.6576	12.1402	12.2059	8.83008	10.3309	14.9888	16.1493	15.8476	12.6922	11.132	11.5463	9.06958	9.54767	8.07845	15.7423	14.6621	16.6353	19.8566	19.3234	15.8744	13.0186	12.1319	15.7917	14.7455	15.8909	15.6289	9.82251	10.8448	9.65425	13.9327	16.4669	14.7255	9.92287	12.0076	13.5146	19.3953	18.278	17.6718	16.3386
Solyc01g008610.4.1	0	0	0	0	0	0	0	0	0	0	0	0	0	0	0	0	0	0	0	0	0	0	0	0	0	0	0	0	0	0	0	0	0	0	0	0	0	0	0	0	0	0	0	0	0	0	0	0	0
Solyc01g008620.4.1	1.01494	0.394445	0.16238	2.35226	2.62916	2.5942	2.16049	2.77317	2.45677	6.49355	5.21311	3.64228	2.23513	2.22714	1.87195	1.73615	2.0637	1.24799	2.65621	2.04409	2.79735	3.99446	6.04952	5.59615	7.51566	5.69971	6.40778	3.338	5.64358	3.02854	0.144542	0.345586	0.0740594	0.242194	0.437018	0.909942	4.87216	4.4312	4.15577	1.85239	0.677725	1.85471	3.38383	4.16206	4.44445	2.97185	2.46504	2.35625	1.96348
Solyc01g008640.4.1	0	0.0774173	0	0	0	0.290949	0.0757209	0	0	0.076776	0	0.077703	0	0.23417	0	0	0	0	0	0	0	0	0.069031	0	0.439015	0.699173	0.2657	0	0	0	0	0	0	0.237676	0	0	0	0.0762902	0.0741499	0	0.0738981	0	0	0	0.075199	0	0	0.14918	0
Solyc01g008650.3.1	1.10397	0.743678	0.412123	0	0	0	0	0	0	0.170197	0	0	0	0	0.0590192	0	0	0	0	0	0	0	0	0	0.194641	0.0645801	0	0.699267	0.327394	0.107129	0.0524071	0.10024	0.107408	0	0	0	0	0	0	0	0	0	0	0	0	0.0567113	0.476671	0.275584	0
Solyc01g008660.4.1	23.6602	24.1034	18.1538	23.3946	15.8574	12.3525	19.396	21.4091	17.0598	17.9278	12.5425	12.9759	8.20383	12.0408	13.338	7.33833	6.87855	5.41627	8.99182	6.97878	7.65565	7.87745	6.25233	8.19204	18.2661	14.0999	14.2887	20.9127	18.0792	16.619	16.0592	18.814	13.9881	11.9968	16.8727	15.7392	17.0219	14.7913	13.9566	8.18554	9.30767	9.44468	7.33576	7.4162	6.27887	18.4643	18.829	19.1063	18.5924
Solyc01g008670.4.1	0.160016	0.0870637	0.224008	0.0837422	0.207257	0.163601	0.170312	0.40507	0.58746	0.172685	0.243098	0.218462	0.396441	0.658371	0.449116	0.624801	1.45763	0.688655	1.1451	0.610974	1.63441	0.749424	0.271714	0.584221	0.987436	1.08115	0.79682	0.163729	0.0830452	0.163043	0.03988	0.0381397	0.122601	0.668228	0.0964607	0.228235	0.126024	0.128694	0.250167	1.85849	1.24659	1.31587	0.36434	1.12667	0.211422	1.68306	0.952168	1.42603	0.492488
Solyc01g008680.4.1	0.264026	0.0478851	0.492818	0.78299	0.364773	0.629864	0.468358	1.1387	0.546789	0.379907	0.935926	0.672864	1.84125	2.12434	1.38328	2.56585	2.80593	2.31991	2.9223	4.03243	3.94528	4.55826	5.16644	5.50837	6.13691	8.81139	8.92936	0.450254	0.822147	0.448367	0.614152	0.629304	0.584396	0.637044	1.27328	1.05445	0.924177	0.66063	0.779689	1.73769	2.69679	1.28662	2.80541	2.76468	2.83729	6.07628	5.83543	6.36681	5.20067
Solyc01g008690.3.1	0.402678	0.235948	0.13876	0.291789	0.706114	0.44337	1.31873	1.46369	1.60955	0.233994	0.250975	0.304482	0.306966	0.169927	0.0347753	0.0645048	0.0705405	0	0.0354663	0	0	0	0.120222	0.0323118	0	0.0380519	0.0385613	0.47541	0.450116	0.410295	1.35869	0.915483	1.42395	4.48424	3.58512	3.03964	0.227689	0.0332162	0.419696	0.143904	0.0643494	0	0.0352637	0.0335533	0	0	0	0.0324759	0.0381336
Solyc01g008700.4.1	9.98663	9.07018	8.38104	6.3743	7.8078	6.01544	7.14109	8.70994	9.21144	9.80265	9.80092	9.80826	42.3094	36.1557	36.3876	50.8636	57.4446	60.9983	56.2866	56.632	55.7318	17.9153	20.4069	18.7624	11.0195	12.395	10.2801	8.44931	8.86581	9.70227	7.1002	8.51253	7.69768	8.33369	8.86689	9.33421	8.72558	7.96959	7.01982	46.4856	52.9926	58.5688	45.8591	48.6384	54.0345	27.0309	27.7566	27.0014	18.966
Solyc01g008710.5.1.1	0	0.18754	0	0.180386	0	0	0.0917154	0.193899	0.14601	3.95222	69.9504	3.62347	484.241	431.076	387.597	1403.15	1515.65	1481.36	3126.98	3140.7	2939.71	1149.67	1112.04	1044.06	353.932	411.521	383.131	0.969873	1.02858	1.49261	0.21476	0.246465	0.220074	0	0.155836	0.196652	0.633414	0.369619	0.583781	1108.16	1033.05	1050.85	2149.25	2037.11	2359.65	1192.43	1227	1281.15	521.937
Solyc01g008720.2.1	3.54776	2.27575	3.01131	0.19544	0.0386962	0	0	0	0	0	0	0	0	0	0	0	0	0	0	0.0877481	0.0423826	0	0	0	0	0	0	2.02521	1.31793	1.52205	0.260605	0.213627	0.267053	0	0	0	0	0	0	0	0	0.0909927	0.0425153	0	0	0	0	0	0
Solyc01g008730.3.1	6.8991	5.51897	6.28799	6.7083	5.955	6.26844	9.42895	9.4009	9.63325	7.28815	7.01428	6.81208	8.45701	7.36614	6.63049	7.36282	7.20737	7.67932	9.46109	8.8676	8.28061	7.22331	7.79928	6.63044	8.51469	9.59773	8.98439	7.9941	8.48051	7.20501	6.78533	7.38559	8.0625	10.6174	9.83453	11.0907	6.22964	6.37582	6.12794	8.3359	8.10158	9.88919	7.38694	7.01431	8.11823	10.3282	10.296	9.27424	9.91177
Solyc01g008740.2.1	0.0234668	0	0	0	0	0	0	0.0264021	0	0	0	0	0	0	0	0	0	0	0	0	0	0	0	0	0	0	0	0	0	0	0.0233941	0	0.023973	0	0.0282925	0	0	0	0	0	0	0	0	0.02542	0	0	0	0	0
Solyc01g008760.4.1	4.37721	3.31784	3.68508	3.22286	3.22184	2.68517	2.89171	3.09069	3.61466	3.16005	3.2103	2.9674	2.29357	3.54397	3.18576	3.86618	4.12482	3.76761	2.83429	3.05003	2.39819	1.92945	2.66552	2.61369	3.24134	2.29923	2.40518	2.96526	3.63471	3.81408	4.27337	3.22345	3.57731	2.92469	3.34838	3.8924	3.1383	3.43139	2.73732	2.91008	3.29244	2.79504	2.3026	1.96201	2.45696	2.44243	2.87409	2.94347	1.93253
Solyc01g008770.3.1	12.1395	11.1984	12.1001	9.44538	9.5068	9.01637	8.24937	7.30274	8.46912	7.32987	6.81667	7.23141	5.37546	5.22852	5.27317	6.46617	5.81601	6.6742	4.79783	5.34922	5.28393	4.06684	4.21868	3.85685	6.10951	6.42609	6.82751	11.2793	12.0176	10.6599	8.92797	9.47183	9.60354	9.35551	8.907	8.42992	8.50564	8.7299	8.29944	6.09938	6.36524	6.41451	5.84611	5.16205	5.76805	6.15275	6.97659	5.95823	6.81077
Solyc01g008780.3.1	17.3639	14.5267	16.5755	14.1497	14.5341	15.948	18.0436	18.3659	16.9648	15.8679	15.5044	15.901	23.5136	18.0431	21.5847	24.5514	28.0052	27.3207	38.4063	37.1912	37.1894	33.3394	33.2041	29.5159	24.6834	25.7873	25.3798	22.8643	21.0856	19.1462	14.8993	15.1713	16.9232	23.7263	23.7921	25.3876	12.6215	14.2374	11.9476	23.2569	28.3105	29.6687	23.4022	23.446	25.5369	36.3158	37.799	35.7765	34.2385
Solyc01g008790.4.1	41.2221	38.8538	44.2132	24.4331	24.9972	25.5695	14.9295	13.7905	15.8451	16.0082	17.1323	21.943	17.7664	14.562	15.4264	6.66589	7.08218	8.23192	5.87006	7.88808	6.02505	1.49126	1.46458	1.57452	2.53734	2.04605	1.58748	56.824	54.4292	49.0817	24.7241	25.2083	27.383	20.6631	17.4449	21.4696	28.7489	30.1673	27.6935	20.0395	16.7327	17.2155	4.17742	4.2567	3.52098	1.65638	1.91726	1.85537	2.08248
Solyc01g008800.3.1	6.99917	5.39899	7.24326	5.6335	5.66884	5.18584	5.98792	7.25167	7.20584	9.27436	8.5021	10.5233	12.9993	8.67572	9.4493	5.76564	6.58256	7.14925	6.18802	5.6207	5.05256	7.44451	8.31729	7.11635	24.6571	30.3931	33.6952	8.77069	8.34543	7.42497	7.0879	7.85556	9.27711	14.158	13.6458	13.0413	11.9086	11.5433	11.2888	11.9879	12.5848	11.6301	4.89188	5.44637	4.84628	7.19215	8.48532	6.03783	16.7425
Solyc01g008810.3.1	19.2034	18.1347	16.6449	15.7102	14.0279	16.6623	17.3458	19.2049	20.6121	12.3073	14.2331	16.715	12.1929	13.6024	11.0275	9.8827	10.2629	10.2119	11.0781	11.1075	8.30839	10.7837	10.2447	8.74963	11.8956	10.1684	11.9533	20.5901	17.5268	15.8558	14.8164	16.1339	15.7467	15.2809	18.5397	19.8974	12.0529	14.0046	13.4584	11.1946	11.3874	11.9664	7.37114	8.16927	8.36036	12.4615	11.4665	11.3783	9.51087
Solyc01g008820.3.1	27.1569	25.4475	25.6969	24.5863	24.8176	23.6735	27.1647	26.8289	27.4341	23.9929	21.7534	25.3812	28.2417	26.4623	29.1476	37.135	38.1282	34.404	31.9822	35.2529	34.1972	22.8606	24.7851	22.6018	33.3871	38.3037	37.6165	24.1636	24.0989	25.3648	23.9394	25.0923	25.4523	31.4788	33.2468	32.7811	23.4125	24.5377	23.3251	30.5191	29.4274	29.1022	30.3443	31.2331	33.9323	30.3814	28.6903	27.7696	32.3494
Solyc01g008830.2.1	0.886499	1.1809	0.821643	1.18384	1.07695	1.17202	1.2689	1.3929	1.64024	3.00202	2.5852	3.03827	3.16404	2.64963	2.02483	2.03708	2.19288	2.12138	1.96006	1.43654	1.31832	0.269492	0.459751	0.3986	0.226364	0.150211	0.3425	1.32933	1.14226	0.99671	0.792331	0.93262	1.29598	1.51486	1.9349	1.62197	2.56803	2.08156	2.02316	2.48529	2.33382	2.01103	0.730825	0.745048	0.662388	0.296794	0.346475	0.2564	0.357517
Solyc01g008840.3.1	17.6343	16.5649	17.9783	17.8388	18.0242	17.0986	21.4382	20.6129	22.8071	18.1514	16.9704	14.3755	18.2391	21.9593	19.7439	20.3074	17.7333	19.7808	14.2838	18.6907	17.0402	20.0489	19.8231	21.3778	27.9145	27.0985	29.0919	11.7512	12.3683	15.4941	17.3568	17.6958	17.77	19.0329	21.3185	16.3855	18.5346	19.3555	17.2808	18.5519	18.6656	18.9343	20.785	19.3962	20.3787	31.1028	31.4291	31.0155	25.8785
Solyc01g008850.3.1	50.0845	55.0994	53.1054	58.0457	54.7437	57.4281	61.2134	61.0432	59.7489	90.3542	90.3215	83.2208	120.92	126.002	121.368	110.911	110.189	114.43	83.6309	89.8275	83.8637	99.5527	98.5971	97.9526	127.82	148.305	150.645	49.4559	49.1341	52.1102	75.6955	76.7578	80.0634	60.6469	62.0033	62.2352	86.8511	82.6461	84.7394	103.908	115.146	119.752	119.459	121.579	123.067	95.6339	91.8742	87.7816	114.023
Solyc01g008860.1.1	0.198505	0	0	0	0	0	0	0	0	0	0	0	0	0	0	0	0	0	0	0	0	0	0	0	0	0	0	0	0.0515103	0.151695	0.0494726	0.141941	0	0	0	0	0	0	0	0	0	0	0	0	0	0	0	0	0
Solyc01g008870.1.1	0	0	0	0.0446682	0	0	0.0454223	0	0	0.230276	0.0432228	0	0	0	0	0	0	0	0	0	0.0484331	0.329201	0.165637	0.267106	0.21068	0.366983	0.26564	0	0	0.0869671	0	0.0406875	0	0.0475245	0	0	0.134443	0	0	0	0	0	0.291509	0.138685	0.180437	0	0.193481	0.0447439	0
Solyc01g008880.3.1	1.04877	1.36951	0.93964	1.09772	0.217344	0.857815	0	0	0.710826	0	0	0	0	0	0	0	0	0	0	0	0	0	0	0	0.258873	0	1.0445	1.07311	1.95945	1.70977	1.04552	0.399958	1.49995	0	0	0	0	0	0	0	0	0.255538	0	0	0.221712	0	0	0	0
Solyc01g008890.4.1	35.6125	28.495	30.409	23.2756	25.6304	20.5942	26.2412	28.3733	31.6732	35.8236	31.8252	29.8321	28.9222	32.2664	26.594	23.2385	22.4771	28.6937	23.6168	25.179	25.9689	38.7118	32.5225	33.1989	42.1621	46.421	48.4468	30.668	33.7029	32.9202	27.952	27.7308	26.339	28.6221	32.3476	27.0295	27.836	32.7457	32.8348	25.3599	34.6482	40.4411	23.3902	22.6048	23.7609	51.5427	50.4093	42.5753	51.0835
Solyc01g008900.4.1	2.92022	3.45966	2.79571	2.83468	2.51345	3.20236	2.83241	2.96755	2.63367	2.69397	3.36311	2.41784	2.64502	2.5322	3.51643	3.06516	2.84246	3.14192	2.50772	1.93673	1.92435	2.75091	2.2394	2.23554	3.25529	3.38487	2.55065	3.10847	2.85998	3.43138	3.35725	2.31263	3.60873	2.98972	4.28736	2.95595	3.38802	3.38403	3.63273	2.65317	3.08223	3.87323	2.70788	2.75512	2.88756	3.22649	3.44331	3.85183	2.66732
Solyc01g008910.2.1	5.73268	5.73048	3.95664	3.34898	3.79891	3.47579	4.75353	3.29987	3.08727	6.25851	6.81879	7.42615	8.66114	8.99583	10.4772	17.4213	13.966	14.3439	13.5857	14.6446	14.0711	11.239	13.4534	13.3508	9.54319	11.7919	10.3731	7.02521	5.3276	7.1316	4.85104	5.08421	5.03918	5.64162	6.42935	5.09617	5.66989	5.57557	6.39181	12.2325	10.94	9.66388	14.0393	18.4128	15.0783	19.0563	16.6216	16.5636	16.3307
Solyc01g008920.4.1	4.03063	4.15765	3.80871	3.88917	3.13236	3.77754	3.1728	3.75539	3.48595	4.7349	4.69885	5.15892	3.35177	3.68527	3.32313	2.95089	2.62941	2.77815	4.20641	3.72414	3.14486	1.17983	1.18144	1.55481	1.50271	1.54734	1.43738	4.53228	3.72606	3.61491	3.16011	3.52256	2.95951	3.7872	3.89772	3.44941	3.70349	5.2227	3.98218	3.38911	4.27393	4.60352	1.50566	1.22797	2.37429	1.06439	1.18969	1.29859	1.8091
Solyc01g008930.4.1	3.54774	3.54957	3.29533	2.99178	2.54366	2.88804	1.98644	2.66731	2.52612	2.12299	1.83916	1.89152	3.7954	2.84097	2.71824	3.6415	3.5036	3.38291	3.60008	4.02973	3.24395	2.16786	2.18618	2.12227	3.46547	3.53205	3.28629	4.43866	4.85172	4.12881	3.0339	2.99768	3.04026	2.65882	3.02046	2.60926	2.56016	2.56031	2.43591	3.63229	3.56287	4.03535	2.14388	1.4935	1.88388	2.70264	3.46843	3.2084	2.44256
Solyc01g008940.2.1	67.7924	42.3636	37.2097	60.7698	53.5535	56.9589	26.4329	28.6965	30.7077	6.51921	11.2168	14.2955	0.369542	4.41864	1.50711	4.19333	3.05713	1.08325	0	0.394282	0	1.47933	1.62821	1.05026	0.828393	0.412279	0	22.664	44.2401	38.9828	46.1702	31.3567	38.7416	13.4544	16.5894	16.8497	4.22904	6.47795	6.99579	1.16936	5.57763	1.22658	2.29242	0.363539	1.06422	1.08613	0.380383	1.40746	0.413164
Solyc01g008950.4.1	139.055	145.773	139.418	136.221	130.989	134.95	122.588	119.019	116.053	158.511	167.134	146.617	146.709	169.785	152.691	147.505	136.906	136.141	129.947	129.892	128.756	121.617	124.725	126.008	112.085	114.376	104.267	117.357	121.924	151.418	144.106	138.123	132.708	119.234	136.25	124.876	159.128	159.143	160.952	126.314	137.729	134.304	138.799	126.633	126.41	108.665	112.578	127.953	83.4464
Solyc01g008960.3.1	232.585	188.41	200.382	163.438	165.348	155.325	142.341	149.914	156.32	90.529	90.1633	95.1574	96.425	75.8759	89.2684	58.3456	57.7111	58.2924	52.6784	55.6233	56.2957	33.689	36.2802	35.3869	89.5579	80.4305	79.8776	202.536	199.633	183.628	136.821	144.292	148.231	141.223	134.995	131.441	89.1322	94.2603	90.0115	81.0721	75.7336	81.4286	44.7125	45.4424	48.6002	67.6506	67.5715	64.6475	64.858
Solyc01g008970.4.1	610.039	531.738	576.576	541.923	567.74	519.175	546.698	487.863	531.054	526.356	496.807	448.807	428.465	469.572	489.869	439.827	351.556	391.458	366.509	403.391	402.246	332.865	310.865	321.559	802.061	686.181	696.582	503.903	493.821	545.434	550.869	576.165	571.473	435.185	522.206	446.631	475.825	508.013	512.562	389.329	395.288	405.156	410.879	409.585	414.393	544.044	543.657	565.186	380.182
Solyc01g008980.3.1	6.18064	7.1806	6.11936	5.9066	6.00209	6.53283	7.59528	8.33107	10.186	6.5089	6.07836	4.82647	5.49053	8.32098	5.86621	4.88103	4.75977	5.71824	6.80328	6.87537	7.82765	7.17293	6.2579	6.7588	8.18075	8.25292	8.8838	8.03493	9.01859	7.69702	6.78659	7.11669	7.13753	8.81131	7.84762	8.21089	5.95727	6.46771	6.56634	5.75665	6.79215	6.32934	7.47825	6.5657	5.11278	10.3395	9.20501	8.92187	7.05761
Solyc01g008990.4.1	7.97159	8.23985	7.24439	7.26836	6.72238	7.43051	8.03904	7.64161	7.28556	6.18002	5.8385	5.04943	5.27917	6.55448	6.74954	5.74483	6.60732	6.28418	5.81627	6.28079	6.88776	7.27507	7.67955	8.05757	9.50961	8.50735	8.40809	6.22937	7.6423	6.31957	6.67616	7.20105	6.74419	6.10175	7.47768	6.27392	6.73273	5.9369	6.58334	5.74517	6.75861	6.44349	6.88767	6.86273	7.36022	9.19479	9.29395	9.41501	7.02661
Solyc01g009000.3.1	104.577	115.138	106.848	89.962	84.2595	80.819	103.759	97.2332	98.5864	94.2861	87.2426	84.1676	74.8593	83.0984	87.6837	64.1917	52.8639	57.174	57.1635	52.7659	57.9472	48.4521	48.5344	52.5723	60.6824	51.8059	54.0298	101.973	97.0647	117.539	98.8807	93.033	89.6396	104.033	97.0132	103.469	78.937	83.7526	87.7102	60.1813	64.8227	69.4618	55.007	55.6166	59.0676	59.1621	51.9776	61.9599	41.9062
Solyc01g009010.3.1	21.4289	23.5365	23.1474	18.4082	17.4981	20.9271	22.1689	21.5431	21.9463	17.6411	18.6637	17.7011	35.4267	30.9752	30.1453	55.8541	62.7435	59.3508	71.248	77.5713	74.1849	53.3583	51.2149	51.073	26.768	29.5691	29.7159	26.4916	27.1229	22.6293	22.4396	21.8037	21.5437	23.7742	22.7478	22.9449	17.1237	16.7141	16.3286	45.9426	46.0554	48.3369	70.8182	74.1889	79.6681	40.5142	41.2284	43.8224	41.3575
Solyc01g009020.4.1	93.3332	112.308	100.708	120.434	138.052	130.389	124.959	111.249	115.146	146.307	155.349	128.119	129.164	188.614	186.999	160.609	140.811	140.718	112.11	110.907	127.697	153.829	121.573	128.628	64.0639	65.4554	63.0373	50.301	66.5564	92.8691	131.043	114.068	114.946	90.2217	97.4943	78.5097	159.038	146.854	162.306	113.012	125.07	108.498	156.949	152.424	148.304	75.9262	77.6956	85.9567	67.2248
Solyc01g009030.4.1	7.11277	7.2951	8.08296	6.7182	6.62131	7.05826	8.81532	7.98108	8.62551	7.14231	6.48156	6.33536	8.37647	7.84571	7.51564	8.50508	8.73786	9.42271	9.00419	8.45687	8.67659	7.8277	6.52331	7.55855	10.2336	10.5367	10.5594	7.06377	7.5802	7.31514	7.01491	7.65163	7.79077	8.06906	7.99076	7.97507	6.41066	7.39283	5.97629	8.58137	8.17838	8.21351	9.41825	8.98204	10.0914	10.1145	10.0772	9.94982	9.89206
Solyc01g009040.4.1	5.15136	2.68889	3.42398	2.23562	1.73586	2.01251	1.15897	0.895273	1.13543	0.0451969	0.0424174	0.0457426	0.0922318	0.0459509	0.141057	0	0	0	0	0	0.0475305	0	0	0	0.0516884	0.102898	0.208552	3.42823	3.69503	2.30435	1.46129	1.67703	1.41189	0.279833	0.454441	0.143367	0.0439792	0.449109	0.0873019	0	0	0	0	0	0	0.0903606	0.189875	0.0878201	0
Solyc01g009050.3.1	8.87144	8.01684	8.23564	6.95887	6.47161	6.77006	5.95414	6.83039	6.70619	7.29816	7.10099	6.72613	8.60753	7.81779	7.30586	7.9506	7.71573	8.15041	8.68135	8.94708	9.07735	7.53383	7.64365	7.33474	11.7031	11.1045	10.8602	10.3142	9.15944	7.86915	6.47397	7.11344	7.29965	5.77351	6.40451	6.32201	6.94637	7.61925	6.60055	7.52692	7.72216	8.78701	8.86113	8.6132	8.26272	12.7146	13.998	13.0542	13.6417
Solyc01g009060.3.1	14.1681	12.3115	14.6855	12.0953	12.5656	11.4965	14.5642	12.7873	14.7539	13.2176	15.3307	14.7376	13.5245	16.2472	15.2653	15.8331	15.1872	13.6989	16.4798	13.7186	14.0375	11.4381	11.6661	11.8741	16.8241	19.2751	18.7579	14.8332	13.8441	14.2951	12.8308	13.2605	12.6181	14.7952	14.3911	15.7719	12.2257	13.1711	12.8557	14.4463	13.1534	14.2469	14.6723	13.7733	13.2204	17.8223	16.5486	17.158	17.8896
Solyc01g009070.3.1	17.1675	14.7663	15.2175	12.6928	13.5308	12.8467	13.2181	13.6643	18.258	12.9687	12.3561	11.6293	12.6492	9.53813	9.08319	6.78883	7.50724	8.62626	8.72	9.05457	7.89696	11.0491	10.3137	9.83049	12.397	14.4935	17.3477	22.7796	22.2172	16.1338	13.3637	15.2182	15.7281	21.477	21.6226	21.173	9.22474	10.2623	9.02266	14.7634	15.3282	16.8208	5.26033	5.75696	6.9303	17.5348	16.1253	14.0739	17.9422
Solyc01g009080.4.1	3.68286	4.69863	4.69346	4.47507	4.51795	4.24147	2.52311	3.33388	5.26007	3.92877	4.80188	3.97621	2.00433	1.20758	1.7109	9.69699	11.3274	9.74673	15.4618	13.3781	12.3949	4.33836	4.72362	3.97425	0.470203	0.312018	0.474293	4.67792	5.53629	3.75253	3.46045	3.06729	4.28125	3.53556	3.11325	4.20238	3.42284	3.26839	3.3973	4.96576	3.34179	5.00246	4.5301	4.76893	5.05619	1.918	1.96717	1.37586	2.18881
Solyc01g009090.3.1	26.1599	22.6837	25.6069	20.3964	22.5127	19.8015	23.7498	22.0896	22.4897	23.6845	20.8055	18.2661	20.0322	21.3906	21.1046	18.3215	15.3849	17.0851	16.0064	17.351	16.4278	19.2085	18.8905	20.0883	57.4803	51.7567	56.609	21.4512	20.8936	21.0433	22.7664	23.1119	21.5294	20.9749	26.1059	23.8382	18.5643	19.2234	19.8225	18.4752	18.3823	18.4175	20.4711	18.6728	18.8029	32.0727	29.952	30.786	32.1377
Solyc01g009100.4.1	71.5306	77.3362	70.8826	71.2024	63.5078	69.8271	92.1958	98.9299	90.196	74.1197	74.3184	88.7224	76.7289	70.5407	64.4436	81.2145	84.2985	83.2157	45.5353	46.5413	43.6483	61.9406	64.8122	62.1274	80.8215	76.6639	73.0893	100.292	88.1124	85.5148	88.5415	87.6873	92.7776	128.403	120.541	129.724	76.8526	76.912	75.2358	69.441	74.3005	71.0097	58.0294	58.0089	55.9128	59.5563	56.3768	57.3572	51.4718
Solyc01g009120.3.1	2.39398	2.35634	2.12639	2.18669	2.1253	2.26584	2.25064	2.52197	2.21651	2.43277	2.37962	2.29568	3.16746	2.38974	2.68767	2.18193	2.63916	2.79436	2.58113	3.0438	2.60161	3.037	2.87129	2.21907	4.42797	5.28116	5.96058	2.39106	2.48486	1.96047	2.36125	2.10079	2.41319	2.6023	2.26615	2.63024	1.9938	2.15861	2.05834	2.60347	2.7835	3.17956	1.90129	2.0567	2.12102	5.13775	4.62788	4.98665	6.61367
Solyc01g009140.1.1	0	0	0	0	0	0	0	0	0	0	0	0	0	0	0	0	0	0	0	0	0	0	0	0	0	0	0	0.337543	0	0	0	0	0	0	0	0	0	0	0	0	0	0	0	0	0	0	0	0	0
Solyc01g009145.1.1	9.27501	8.97927	8.95464	8.20152	7.68851	7.39007	7.82937	8.24019	9.0321	8.42168	8.09811	7.65006	8.38161	6.91289	7.2531	5.99428	5.79039	7.53598	6.29864	4.99741	5.26308	5.74487	4.59292	5.03779	10.2233	9.97957	11.6262	7.42857	7.46932	5.93098	7.11008	5.70207	7.35136	6.62461	5.43693	7.95578	6.71702	7.27089	8.66696	5.23762	6.27882	5.96147	4.66058	4.81562	5.78084	6.34843	5.40125	5.06338	6.45733
Solyc01g009160.2.1	22.1062	25.0085	24.5123	60.2506	61.9147	62.9935	46.3584	42.109	40.9189	75.9393	74.2617	82.713	25.0646	22.3333	33.7872	50.0237	48.8476	48.9819	44.7335	41.0139	44.9601	90.569	93.1267	95.551	62.8048	65.6062	66.4845	19.4839	24.7629	20.5173	70.5863	69.8013	66.2959	102.858	94.0743	94.0304	151.809	134.371	120.906	89.2275	69.4551	66.9287	30.8979	32.3629	34.1243	69.6543	64.8719	61.1558	111.15
Solyc01g009165.1.1	0	0	0	0	0	0	0	0	0	0	0	0	0	0	0	0	0	0	0	0	0	0	0	0	0	0	0	0	0	0	0	0	0	0	0.0489145	0	0	0	0	0	0	0	0	0	0	0	0	0	0
Solyc01g009170.4.1	103.043	81.2153	77.1416	83.1874	79.4255	75.3254	84.9677	83.2876	88.9815	92.9588	84.6354	90.3333	103.461	96.558	105.374	76.2395	78.0869	82.1453	96.2012	88.2154	87.0491	47.7121	48.6701	46.0595	121.818	104.826	101.832	106.054	105.908	93.5268	68.0134	71.8769	72.5317	108.905	103.792	112.858	87.0098	90.6389	85.0982	96.1185	96.0263	100.084	61.6997	59.363	59.8461	139.523	140.47	147.081	118.656
Solyc01g009180.4.1	18.4864	16.7003	17.465	15.0687	13.9759	16.0708	17.9172	21.0312	18.666	19.1922	18.8696	18.1606	25.5186	20.9175	22.2153	24.3888	24.5541	24.8679	29.4206	27.688	28.5049	18.7329	19.7213	18.1637	29.0865	29.8654	30.2909	18.07	19.9172	18.3521	15.0728	17.6052	18.0834	27.1421	26.895	25.478	18.263	17.3653	15.8663	26.077	23.8795	25.5664	25.5372	25.2383	24.2125	33.9138	36.2404	34.6062	34.8372
Solyc01g009190.3.1	0.194517	0	0.272307	0	0.4535	0.198875	0.155275	0	0.0549325	0	0	0.212452	0.0535465	0.0533549	0.10919	0.101269	0	0	0	0.0571312	0	0.0535887	0.188742	0.253637	0.360101	0.179217	0.302694	0.19903	0.151426	0.0495491	0.145436	0.0927259	0.0496782	0.162461	0.0586293	0	0.102131	0.0521473	0	0.16944	0.252561	0.0592437	0	0	0.102803	0.20984	0	0.0509852	0
Solyc01g009200.4.1	3.04928	2.21213	1.03485	2.5146	1.43619	1.51157	2.06531	1.14357	0.835038	1.19662	1.21662	1.00923	0.305238	0	0.103739	0.288638	0.946936	1.09359	0.8464	1.30269	1.46814	0.101826	0.268978	0	0	0.227026	0.230066	2.55276	1.34275	3.20112	1.19751	0.704772	1.03835	0.617399	1.33685	1.15981	0.582191	1.08996	0.577846	0.429282	0	0.337715	0	0	0	0.0996819	0.104731	0.0968794	0.113757
Solyc01g009210.2.1	0	0	0	0	0.271115	0	0	0	0	0	0	0	0	0	0	0	0	0	0	0.307392	0	0	0.253879	0	0	0	0.325727	0	0	0	0	0.748362	0	0	0	0	0	0	0.272705	0	0	0	0	0	0	0	0	0	0
Solyc01g009220.3.1	0.300184	1.1433	0.336186	0.314196	0.311047	0.306911	0	0.2533	0	0	0.0760073	0	0	0	0	0	0	0	0	0	0	0	0	0	0	0.184382	0	0.30715	0.233685	0.305863	0	0.143098	0.15333	0.250715	0.271436	0.171265	0.157612	0.0804754	0.234653	0.0871618	0	0	0	0	0	0	0	0	0
Solyc01g009230.4.1	9.58035	6.96048	9.04194	7.43881	8.14487	7.96391	7.83671	7.82016	7.659	6.70341	6.57907	6.83091	7.05882	6.12902	5.87253	3.64087	4.11102	4.00684	2.26224	2.58839	2.64558	1.3001	1.28267	1.17137	6.57854	5.16862	6.70654	8.46462	8.40966	8.15396	7.19844	8.07685	8.42206	9.59235	9.11699	9.73156	6.83624	7.78893	6.97782	6.32293	6.21589	7.09988	1.60203	1.60131	1.6527	5.22888	5.20374	4.27711	4.77724
Solyc01g009240.4.1	0.0292612	0.0636834	0	0	0.03032	0.0299168	0	0.0987639	0	0	0.0296359	0	0	0.0321047	0	0	0	0	0	0	0	0	0	0	0	0	0	0.0299402	0	0	0	0.0557951	0	0	0	0	0	0	0	0	0	0	0	0	0	0	0	0	0
Solyc01g009245.1.1	6.00922	8.54552	7.95354	7.64771	8.20789	9.28563	7.19538	8.83525	9.5651	4.49529	4.6338	7.75664	2.7069	2.62229	4.06319	1.99086	1.71062	2.05718	0.938251	0.962706	0.85248	0	0	0.284933	0.0842776	0	0	5.79931	6.16648	5.28796	7.01174	7.16148	7.81309	3.9543	5.02208	4.36349	4.01563	5.05266	4.4127	1.50691	2.48258	0.915111	0.544186	0	0.433077	0.147332	0	0	0
Solyc01g009250.3.1	1.8964	0.938022	2.70307	2.52626	0.535916	2.64395	3.85336	1.74569	1.94747	0.372101	1.22226	3.20104	0.759333	1.32408	2.32261	1.79509	0.588917	1.6694	1.38178	1.41779	1.3696	1.89983	2.50923	0.539518	0.425544	2.32966	1.07311	1.58761	1.43156	2.63492	2.23426	2.13676	2.28955	1.3439	4.98847	1.77048	2.17245	2.7731	1.61718	1.8021	0.537229	1.89028	0.588808	0.18675	1.82229	0.743928	0.390805	0.723012	1.27345
Solyc01g009260.1.1	0	0	0	0	0	0	0.378391	0	0	0	0	0	0	0	0	0	0	0	0	0	0.100868	0	0.08624	0	0.219384	0.327552	0.221292	0	0	0	0	0	0	0	0	0	0	0.0953088	0	0	0.369282	0	0	0	0	0	0	0	0
Solyc01g009270.1.1	0	0.192618	0	0.0926347	0	0	0	0	0	0.191022	0.448186	0.0966643	0.389812	0.679731	0.198723	0.552918	0.503878	0	0.101336	0.103977	0.301327	0.0975299	0.0858762	0	0.109229	0	0	0	0	0	0.0882296	0.337517	0	0	0.213407	0	0.0929377	0.474533	0	0.205584	0	0.107822	0.100757	0	0.0935492	0.47738	0	0	0
Solyc01g009280.4.1	11.5824	8.93027	10.6619	9.42488	8.86207	8.246	8.44142	8.01733	8.33685	10.373	9.64922	8.80123	9.05969	9.01952	8.579	9.25821	7.64765	8.16088	9.51769	9.01902	8.96089	5.58797	5.60554	5.32646	9.492	9.36131	10.234	9.6977	9.76427	8.69998	8.96966	8.39642	8.78758	7.66812	8.06346	8.12314	9.09972	9.55758	9.76055	10.0318	8.96447	8.78465	8.16081	8.30051	7.74871	12.251	11.4627	10.6256	10.1639
Solyc01g009290.4.1	6.59665	5.62568	6.45357	5.07789	4.67443	5.24071	5.46736	5.79172	6.72018	4.91575	4.54673	4.29177	5.64417	5.70827	5.95185	4.51434	4.86176	4.94814	5.115	5.78991	4.88305	4.54793	4.39856	4.75164	7.62665	8.25206	8.51285	6.86204	6.6648	6.1287	4.70512	5.54625	5.06823	6.41711	5.91527	6.67554	4.57583	4.4256	3.44344	5.74942	5.21033	5.22843	4.23607	4.45863	4.08386	8.51355	7.41459	8.05554	7.87791
Solyc01g009300.3.1	33.8851	30.7972	33.8513	31.9201	34.4684	33.2456	22.3674	23.608	23.4157	26.6964	25.4735	29.5555	25.9604	17.821	18.8068	12.9203	13.9843	15.2335	10.3462	7.98058	9.02725	3.27829	3.73556	4.04917	3.98568	4.16266	4.95116	52.6257	52.2619	38.0598	37.7609	40.8603	42.7907	27.9732	25.893	27.7009	29.5521	30.0417	28.2704	25.5904	26.935	27.424	6.19398	5.58337	6.37305	5.90365	5.26507	4.75359	5.91466
Solyc01g009305.1.1	0	0	0	0	0	0	0	0	0	0	0	0	0	0	0	0	0	0	0	0	0	0	0	0	0	0	0	0	0	0	0	0	0	0	0	0	0	0	0	0	0	0	0	0	0	0	0	0	0
Solyc01g009310.3.1	50.7963	54.3469	52.6992	63.1822	62.8158	62.0221	62.0562	59.8643	61.2232	53.8528	56.1139	49.9586	43.8597	44.476	46.727	30.185	28.1946	26.9618	25.1236	23.5015	24.3483	26.8085	26.6298	25.5468	41.3483	43.0715	43.0577	51.1014	54.2299	47.863	52.4089	56.6729	55.2149	59.6911	52.9414	58.0391	62.293	58.1046	58.6216	35.5273	35.9545	37.7776	25.7361	26.5872	27.3475	41.4494	44.7624	43.1401	39.2431
Solyc01g009320.2.1	0	0	0	0	0	0	0	0	0	0	0	0	0	0	0	0	0	0	0.0955568	0	0	0.275904	0	0.435288	0	0	0	0	0	0.0850351	0	0	0	0.0929375	0	0	0	0.178988	0	0	0	0	0	0	0	0	0	0	0
Solyc01g009330.1.1	0	0.10691	0	0	0.407202	0.100447	0	0.110534	0	0	0.0995037	0	0	0.107793	0.110298	0.204593	0	0	0	0	0	0	0	0.102485	0.485007	0.844835	0	0.603151	0.20395	0.100104	0	0	0.200729	0.109406	0	0	0	0	0	0.114106	0	0.11969	0	0	0.103846	0.42394	0	0.103005	0
Solyc01g009340.4.1	1.0078	0.299093	0.752441	0.671259	0.94933	0.780589	0.780104	0.652826	0.724453	0.494359	0.402095	0.433617	0.100882	0.33507	0.41143	0.286186	0.382512	0.328577	0.0349672	0.107636	0.173294	0.235577	0.11853	0.127428	0.866887	0.862875	0.912446	1.12493	1.61663	0.560105	0.548004	0.465857	0.343178	0.51013	0.957304	0.487861	0.384831	0.130995	0.477449	0.0709393	0.475828	0.260437	0.243372	0.264649	0.258242	0.197671	0.0692277	0.256151	0.413565
Solyc01g009350.2.1	0.365495	0	0	0	0	0	0	0	0	0	0	0	0	0	0	0	0	0	0	0	0	0	0	0	0	0	0	0.124659	0	0	0	0	0	0	0	0	0	0	0	0	0	0	0	0	0	0	0	0	0
Solyc01g009360.1.1	0	0	0	0	0	0	0	0	0	0	0	0	0	0	0	0	0	0	0	0	0	0	0	0	0	0	0	0	0	0	0	0	0	0	0	0	0	0	0	0	0	0	0	0	0	0	0	0	0
Solyc01g009370.2.1	0.0978329	0.106461	0.0438265	0	0	0	0.0624768	0	0.198925	0.232274	0.217989	0.470156	0.560173	0.21468	0.175736	0.346347	0.289636	0.0842082	0.336053	0.137925	0.0666181	0.237183	0.056957	0.102054	0.0482971	0.0721104	0.0730759	0.260268	0.0406188	0.259177	0.078024	0.0373095	0.139921	0.0217894	0	0.0446534	0.123281	0.0839287	0.142755	0.295431	0.304864	0.357562	0.40096	0.233147	0.351595	0.042216	0.110886	0.0410291	0.0481768
Solyc01g009380.3.1	3.24838	3.0842	2.65963	2.57371	2.61497	2.48757	2.36233	2.44618	2.39756	2.70251	2.45766	2.67153	3.3346	3.05998	2.66616	3.2341	4.07458	4.1007	4.57883	4.40169	4.44299	3.93622	3.82377	3.94881	5.03929	5.56447	5.56646	3.31052	3.33812	2.86149	2.10943	2.696	2.67724	3.21388	3.26886	3.04947	2.41905	2.70622	2.5089	3.71269	3.57582	3.3583	4.08856	4.87859	4.3843	8.78167	8.61774	8.10735	9.55957
Solyc01g009390.4.1	7.18646	6.0106	5.54294	6.05068	5.88747	5.0805	7.5646	8.48632	8.43107	6.28129	5.83484	7.17879	9.5917	7.42869	7.95697	7.33849	9.01702	8.77577	11.3113	9.90821	8.94227	6.8722	8.1449	8.15742	10.0422	10.6037	10.7949	9.23712	9.16486	6.43485	6.23661	6.77607	6.51229	11.1776	10.8125	11.7695	5.84178	5.24374	4.99346	9.81827	10.1381	7.95918	6.89675	7.54871	7.42875	12.4084	12.0048	12.3709	14.5261
Solyc01g009400.3.1	0	0	0	0	0	0	0	0	0	0	0	0	0	0	0	0	0	0	0	0	0	0	0	0	0	0	0	0	0	0	0	0	0	0	0	0	0	0	0	0	0	0	0	0	0	0.0985961	0	0	0
Solyc01g009410.3.1	0	0.0390397	0	0.0375503	0.074348	0.0366797	0.0381842	0.0403633	0.081052	0	0	0	0	0	0	0	0	0	0	0	0	0	0	0	0	0	0	0	0	0.0365544	0	0	0	0	0.0865067	0	0	0	0	0	0	0	0	0	0	0.0774041	0.0406624	0	0
Solyc01g009420.4.1	175.969	187.933	191.214	189.364	178.159	189.721	181.018	198.41	200.075	185.275	181.789	220.064	206.828	162.608	188.532	143.662	166.635	158.524	156.809	154.511	145.262	133.092	141.354	135.009	164.709	174.98	181.675	207.206	224.921	175.033	189.44	198.13	204.972	233.668	214.032	227.55	206.168	200.931	191.305	188.878	186.891	198.306	118.119	117.559	129.925	119.883	122.688	118.573	147.68
Solyc01g009430.3.1	484.246	562.539	513.405	513.509	507.826	500.241	563.914	590.685	589.221	722.6	693.447	750.961	753.586	798.378	747.161	322.712	322.495	329.084	300.652	306.924	306.482	148.064	148.75	161.074	66.8412	80.7108	75.528	457.556	492.416	483.757	704.98	700.949	695.366	673.065	630.837	670.496	609.897	576.643	574.886	590.869	662.236	682.516	278.551	254.782	275.595	211.273	203.861	204.79	82.7968
Solyc01g009440.3.1	0	0.865411	0.222663	0	0	0	0	0	0	0	0	0	0	0	0	0	0	0	0	0	0	0	0	0	0	0	0	0	0.206367	0.20258	0.396406	0	0	0	0	0	0	0	0	1.3855	0	0	0	0	0	0	0	0	0
Solyc01g009443.1.1	42.5535	39.3523	42.6083	46.847	45.2996	47.3056	52.3305	55.7906	60.1285	54.1289	51.0258	52.3747	56.375	52.6132	49.8317	41.3164	42.4184	42.133	45.4902	45.9484	41.4629	56.5832	55.0855	53.6138	65.3882	65.3898	66.3886	48.7365	48.7452	43.5856	48.3726	48.198	46.3307	58.8071	64.623	62.9422	51.422	50.0678	47.5273	49.3947	50.4276	51.9626	37.8706	36.5435	39.141	65.2247	64.8789	63.8324	61.8405
Solyc01g009447.1.1	32.7751	32.9849	32.3276	27.9148	28.5784	25.9535	33.6871	36.2121	33.5147	30.9778	28.693	30.4744	22.7032	28.0865	29.5811	25.7622	25.0628	22.7022	22.1362	21.0773	16.5925	25.5539	23.228	27.8208	36.815	27.9604	30.8682	42.7964	41.1902	37.0511	36.571	29.9713	30.8561	38.3473	36.4804	44.7927	30.1994	28.3697	27.5738	22.3299	25.2551	25.0536	19.9368	19.4339	17.6048	24.3225	23.8549	28.0183	19.5154
Solyc01g009470.2.1	13.7612	6.19765	5.41304	7.41123	10.7821	8.87612	10.5836	9.14407	13.2497	8.53839	9.01104	8.33885	21.7291	20.6381	23.2606	7.02008	8.55331	8.41324	3.91269	3.25514	3.42399	6.34407	7.58744	7.12935	29.8261	23.4479	26.8278	13.6081	16.8081	12.7982	8.37849	8.45312	9.21482	18.7529	13.6589	9.27393	4.91387	4.19266	3.33703	7.11544	8.2503	14.4021	5.67779	3.96843	6.31292	7.14038	12.4569	8.39211	2.53932
Solyc01g009480.4.1	0	0	0	0	0	0	0	0.0411373	0	0	0	0	0	0	0	0	0.124901	0	0	0	0	0	0	0	0	0.0449171	0	0.187061	0.151807	0.0372554	0	0	0	0.122153	0	0	0.0383955	0	0.114327	0	0	0.0890893	0	0	0	0	0	0	0
Solyc01g009490.1.1	0	0	0	0	0	0	0	0	0	0	0	0	0	0	0	0	0	0	0	0	0	0	0	0	0	0	0	0	0	0	0	0	0	0	0	0	0	0	0	0	0	0	0	0	0	0	0	0	0
Solyc01g009500.4.1	5.96092	5.54501	5.41962	5.46764	4.7819	6.42215	6.48092	6.12963	6.84218	8.92303	8.8936	9.27578	5.99906	7.24344	6.40437	3.53715	4.59796	4.99974	4.88038	5.5347	5.34655	3.07253	3.29623	3.0422	6.01202	7.12591	6.34359	5.93528	7.58433	6.10633	4.66451	5.10259	6.2532	8.85081	8.88682	8.11826	8.27877	6.9764	8.01657	6.88605	7.72304	6.67639	3.83092	4.82543	4.13274	4.70188	3.26915	3.69607	4.61614
Solyc01g009505.1.1	0	0	0.0488886	0	0.0452329	0.0446314	0	0	0.197246	0	0	0	0	0	0	0.13636	0.0497062	0	0	0	0	0	0	0	0	0.0536263	0.326066	0.133999	0	0.133437	0.043518	0	0	0	0	0	0	0	0	0	0	0.106363	0	0	0	0	0.0494775	0.0457682	0
Solyc01g009510.2.1	4.73495	3.85236	2.94876	4.30751	3.80581	5.06726	2.61401	2.58893	1.84955	0.143267	0.0224093	0	0	0.0728283	0	0	0	0	0	0	0	0	0	0.0461613	0	0	0	1.58476	1.72244	1.14977	2.36014	1.96182	2.03429	0.911663	1.5472	0.984637	0.162641	0.0949067	0.115305	0	0	0	0	0	0	0.071607	0	0	0
Solyc01g009520.4.1	109.13	122.189	115.989	125.945	115.337	126.559	131.27	142.947	123.869	101.832	101.279	121.696	99.1027	91.0791	89.1459	96.0215	101.412	91.7402	61.6156	63.9722	67.1284	116.781	120.11	113.564	139.045	146.249	134.734	117.007	112.375	123.523	139.698	129.518	140.43	146.301	157.849	148.837	110.453	109.61	113.428	92.4858	94.1506	95.4547	73.3281	75.5112	78.7675	128.632	123.008	143.415	112.929
Solyc01g009530.1.1	0.100121	0	0	0	0	0	0	0	0	0	0	0	0	0.109851	0	0	0	0	0	0	0.113627	0	0	0	0.247134	0	0	0	0	0	0	0	0	0	0	0	0	0	0	0.581426	0	0	0	0	0	0	0	0	0
Solyc01g009540.1.1	0	0	0	0	0	0	0	0	0	0	0	0	0	0	0	0	0	0	0	0	0	0	0	0.455843	0	0	0	0	0	0	0	0	0	0	0	0	0	0	0	0	0	0	0	0	0	0	0.495291	0	0
Solyc01g009550.1.1	0	0	0	0	0	0	0	0	0	0	0	0	0	0	0	0	0	0	0	0	0	0	0	0	0	0	0	0	0	0	0	0	0	0	0	0	0	0	0	0	0	0	0	0	0	0	0	0	0
Solyc01g009560.2.1	0	0	0	0	0	0	0	0	0	0	0	0	0	0	0	0	0	0	0	0	0	0	0.271973	0	0.691865	0.344331	0	0.286799	0	0	0	0.267232	0	0	0	0	0	0	0	0	0	0	0	0	0	0	0	0	0
Solyc01g009565.1.1	1.78261	1.93982	1.86331	0.746326	2.46282	0.607518	0.379463	0.267412	0.939713	0.513	0.842539	1.16819	0	0.130389	0.40026	0	0.405958	0.511451	0.408214	0.139618	1.07897	0	0.345937	0	0.44001	0	0	6.56631	7.03108	4.84355	1.42167	0.793118	0.971234	0.661708	1.00295	0.542419	0.374383	0.382315	0.867042	0.41408	1.11098	1.30303	0.135294	0	0.251231	0	0.134697	0	0
Solyc01g009580.2.1	0	0	0	0	0	0.072045	0	0	0	0	0	0	0	0	0	0	0	0	0	0	0	0	0	0	0	0	0	0.0721012	0.292565	0	0	0	0	0.156943	0	0	0	0.075564	0	0	0	0	0	0	0	0	0	0.22164	0
Solyc01g009590.3.1	0	0	0	0	0	0	0	0	0	0	0	0	0	0	0	0	0	0	0	0	0	0	0	0	0	0	0	0	0	0	0	0	0	0	0	0	0	0	0	0	0	0	0	0	0	0	0	0	0
Solyc01g009600.4.1	0	0	0	0	0	0	0	0	0	0	0	0	0	0	0	0	0	0	0	0	0	0	0	0	0	0	0	0	0	0	0	0	0	0	0	0	0	0	0	0	0	0	0	0	0	0	0	0	0
Solyc01g009610.3.1	13.029	14.7043	12.9349	16.1383	16.5956	16.2004	15.3207	14.4667	13.4324	10.7757	12.2451	10.6572	7.36119	8.4897	7.72889	6.13147	4.92361	6.36632	3.64809	3.7766	3.61593	4.10671	4.19566	4.42159	5.6526	5.59149	4.24976	10.9154	11.3386	13.1016	14.5484	16.3816	14.9956	10.0107	10.1178	9.3811	14.3091	13.7276	14.0244	4.13004	5.17111	5.75307	4.56645	5.45432	4.90131	4.20435	5.70704	4.2651	3.25703
Solyc01g009620.3.1	4.94554	5.56483	5.39367	4.03811	4.11838	4.15627	3.6929	4.03474	3.53914	3.8701	4.18281	4.46829	4.73284	3.48011	3.98251	4.13844	4.92369	4.48523	5.08447	5.14095	4.18746	5.62112	5.84136	6.33388	4.63366	5.78913	4.7062	5.82862	5.25423	3.69357	3.8719	3.27092	4.15287	4.31075	4.69824	4.63863	3.64347	3.49853	2.96859	4.54104	4.06122	4.85787	4.0974	4.33341	4.85799	5.34911	5.88418	6.01314	5.78562
Solyc01g009630.3.1	7.44303	6.75979	7.25807	4.9764	5.57167	5.8882	6.5213	6.11337	7.14503	5.10038	6.57815	6.92383	7.57241	6.64485	5.6396	7.92673	9.39349	9.46964	8.71662	10.3402	10.4384	10.775	11.6981	11.1887	10.7577	13.3849	12.1549	7.57231	8.37184	7.52615	5.76953	5.27491	6.12913	5.70432	5.4763	6.36165	5.52761	5.29572	5.1619	6.91902	9.23046	9.51587	6.21821	6.14653	7.02976	14.1354	13.2636	14.183	14.1627
Solyc01g009640.3.1	0	0	0	0	0	0	0	0	0	0	0	0	0	0	0	0	0	0	0	0	0	0	0	0	0	0	0	0	0	0	0	0	0	0	0	0	0	0	0	0	0	0	0	0	0	0	0	0	0
Solyc01g009650.1.1	0	0	0	0	0	0	0	0	0	0	0	0	0	0	0	0	0	0	0	0	0	0	0	0	0	0	0	0	0	0	0	0	0	0	0	0	0	0	0	0	0	0	0	0	0	0	0	0	0
Solyc01g009660.3.1	4.78952	2.43962	2.68197	2.34655	3.32615	2.81308	2.49462	2.06373	2.87784	9.0178	11.5595	7.12326	15.2604	33.9336	20.6503	8.8599	6.09183	6.63328	3.15036	2.574	1.50347	6.06407	3.41133	4.19892	11.3191	5.00744	5.45507	2.76314	3.64918	6.38569	4.16515	5.4893	4.94489	4.3123	2.39578	2.96513	3.63834	3.49687	4.72641	7.634	10.4263	9.12487	5.45263	3.53236	7.21685	3.35295	2.71427	3.09841	1.63091
Solyc01g009670.4.1	0.856815	0.910695	0.825681	0.959376	0.68135	0.91676	0.530202	0.650133	0.675262	0.602101	0.70634	0.587607	0.504639	0.415384	0.648743	0.311213	0.249578	0.385896	0.159705	0.140458	0.271366	0.197623	0.212678	0.228643	0.860723	0.807783	0.49612	1.5699	1.01344	1.17757	0.456878	0.569921	0.590318	0.687878	0.912895	0.500209	0.376636	0.17094	0.602274	0.671143	0.538136	0.509781	0.272216	0.19426	0.147433	0.859828	0.677535	0.668523	0.392493
Solyc01g009690.3.1	0.871955	0.421713	0.434014	1.6732	2.20858	1.4363	2.47483	4.52361	3.1191	1.56832	1.47187	2.32798	1.70689	0.584645	1.03331	0.151318	0.165477	0.364837	0.110931	0.170734	0	0.373677	0.517042	0	2.21208	2.55889	1.74887	0.89219	1.00562	1.23396	0.193168	0.92369	0.395896	3.3446	3.1538	2.70849	2.44171	2.85706	2.01957	0.281313	0	0.118031	0.0551488	0.157422	0.204814	0.313549	0.274526	0.203156	0.298184
Solyc01g009700.3.1	0.768731	1.01578	0.799432	1.60922	1.64999	0.898236	2.39614	2.16222	1.36459	0.592569	0.722964	1.13947	1.14877	0.361472	0.616457	0.285867	0	0.118156	0	0	0	0.544585	0.266396	0.171836	2.23633	2.90052	2.73429	0.78657	0.797915	0.727325	0.383175	0.471155	0.617032	1.71213	2.18463	1.56638	0.922564	0.471055	0.40061	0.127548	0	0.133789	0	0	0.0580397	0.11847	0.311178	0	0.337994
Solyc01g009705.1.1	0.53783	0	1.807	1.12587	1.67188	2.19953	0.572437	0	0	0	0	0	0	0	0.603811	0	0	0	0	0	0	0	0	0	0	0	1.3391	0	1.1165	0	0.536165	0	0	0	1.94529	0.613699	0	1.73022	0	0	0	0	0	0	0.568491	0	0	0	0
Solyc01g009710.1.1	0	0	0.412123	0.385165	0.76261	1.1287	3.52501	0.414019	0.415688	1.5885	0.372702	0.40192	4.8624	3.23	5.78388	2.29897	7.12325	3.56333	0.421344	0.432326	0.835258	0	0	0	0	0	0	0.376528	1.14588	2.2497	1.4674	2.45588	3.00742	5.32733	2.21831	3.77909	2.70498	1.97306	1.53417	0	1.14672	3.5865	1.25681	0	0	0	0.417087	0	0
Solyc01g009720.2.1	0.470652	0.102432	0.10542	0.394096	0.195073	0.192479	1.50281	1.05905	0.425326	0.30475	0.47668	0.411239	0.207297	0	0.317035	0.294035	0	0.30383	0.215557	0.110588	0.427312	0	0	0	0.116173	0.115636	0.351551	0.288944	0.293112	0.287733	0.281517	0.179487	0.288483	1.04824	0.794412	1.50372	0.79077	0.302821	0.0981086	0	0.782203	0.34403	0	0.509825	0.198993	0.609275	0.106689	0.0986909	0
Solyc01g009730.3.1	0	0	0	0	0	0	0	0	0	0	0	0	0	0	0	0	0	0	0	0	0	0	0	0	0	0	0	0	0	0	0	0	0	0	0	0	0	0	0	0	0	0	0	0	0	0	0	0	0
Solyc01g009735.1.1	0	0	0	0	0	0	0	0	0	0	0	0	0	0	0	0	0	0	0	0	0	0	0	0	0	0	0	0	0	0	0	0	0	0	0	0	0	0	0	0	0	0	0	0	0	0	0	0	0
Solyc01g009740.3.1	0	0.0606516	0.0832276	0.0194459	0	0	0	0	0	0	0	0	0	0	0	0	0	0	0	0	0	0	0	0	0	0	0	0.0570296	0.0385681	0.0567905	0.0185212	0	0	0	0	0	0	0	0	0	0	0	0	0	0	0	0	0	0
Solyc01g009750.3.1	56.7261	60.9224	61.3267	59.2546	57.6564	55.4325	58.8289	47.6579	48.977	79.6136	71.3973	57.847	52.9516	70.7145	67.2376	49.7453	40.4429	38.8585	42.5934	39.4505	35.6507	53.0562	44.1996	45.2874	74.689	62.5072	61.8891	44.0131	40.1802	51.177	59.1081	57.3983	51.456	40.1244	43.0969	41.7318	59.5681	61.0441	70.4729	39.9941	41.9862	40.2147	61.14	53.8824	51.0715	76.7244	79.2537	88.106	56.3246
Solyc01g009760.3.1	1.14743	1.64591	1.22663	2.8387	2.86429	3.94602	2.7756	4.22495	3.71173	5.4034	5.22957	6.60794	10.2225	6.23746	7.72919	4.12729	6.35451	6.5094	5.55378	6.67893	6.68864	2.24153	3.94739	2.72032	0.965543	1.3455	1.42845	1.76109	1.67821	2.55084	2.65172	1.88956	2.98374	2.38132	3.58424	3.21372	6.84611	8.83682	5.65346	8.17779	9.1015	6.86235	1.78131	1.97739	0.77181	2.53191	2.83751	1.64049	2.18311
Solyc01g009770.3.1	1.47639	2.60529	1.8769	1.87942	1.44712	2.3254	1.65633	2.02021	1.75791	0.473679	0.889097	1.30745	1.0545	1.0945	0.895953	1.99429	2.36264	2.10366	3.33522	3.094	2.49068	2.15463	2.47794	1.83147	1.52664	1.86271	1.3909	2.7355	2.56787	2.68338	2.0685	2.16845	2.16045	2.57726	1.92432	2.27656	0.628523	0.470682	0.790188	1.34399	0.8704	1.36114	2.18049	1.51283	1.89797	1.0331	1.04021	1.1714	0.835106
Solyc01g009780.3.1	39.5113	39.9301	38.7861	51.5327	52.7962	51.6727	53.2071	49.4402	52.4339	76.7515	79.6521	81.2806	47.7439	46.0275	55.3133	61.8181	72.8056	74.2648	70.4959	73.5847	68.4707	164.131	180.39	168.127	116.821	130.209	124.767	37.1237	41.7959	40.3988	61.3441	56.5706	60.0541	65.8853	65.1999	67.0786	84.93	85.4766	81.0017	98.4445	93.2175	96.983	89.6505	87.9818	89.7378	118.458	120.252	103.276	240.463
Solyc01g009790.1.1	0	0	0	0	0	0	0	0	0	0	0	0	0	0	0	0	0	0	0	0	0	0	0	0	0	0	0	0	1.61272	0	0	0	0	0	0	0	0	0	0	0	0	0	0	0	0	0	0	0	0
Solyc01g009795.1.1	0.0862002	0.0938022	0	0	0	0	0	0	0	0	0	0	0	0	0	0	0	0	0	0	0	0	0	0	0	0	0	0	0	0.0878308	0	0	0	0	0	0	0	0	0	0	0	0	0	0	0	0	0	0	0
Solyc01g009810.3.1	0.0385695	0.209855	0.215976	0.322958	0.239791	0.157735	0.246308	0.520728	0.130707	0.166493	0	0.168503	0.0849392	0.0423176	0.0866024	0.240959	0.0439176	0.124493	0.0441617	0.271877	0.0437724	3.44275	2.50744	2.29332	2.52288	2.65334	2.83292	0.118394	0.120101	0.196496	0.0384501	0	0	0.171805	0.093002	0	0	0.330879	0	0	0	0	1.4051	2.2561	1.14151	0.457688	0.306009	0.485258	0
Solyc01g009820.4.1	15.6137	13.4518	15.2928	18.3346	18.8784	18.4762	23.0888	26.4229	24.8596	22.2938	23.2808	25.3682	20.6107	15.5497	18.3383	11.9863	13.192	14.4532	15.0426	14.3492	14.8261	16.8192	16.2439	16.8464	28.6429	30.871	33.3776	13.1401	13.905	11.8424	15.9706	15.8903	17.9137	18.5193	18.1117	19.3343	22.935	24.1936	23.4186	13.8852	15.3547	14.3846	13.9469	12.5299	12.2265	20.8703	23.0375	19.7799	27.9573
Solyc01g009830.3.1	0.699341	0.570762	0.979018	0.518488	0.362324	0.476674	0.37217	0.196705	0.296246	0.251571	0.147562	0.190956	0.288772	0.415622	0.32714	0.0303407	0.331797	0.156757	0.133456	0.102701	0.03307	0	0	0	0.323666	0.143186	0.0362757	0.357785	0.3327	0.326595	0.348588	0.611188	0.625124	0.292046	0.386446	0.299247	0.489585	0.156237	0.182224	0.169218	0.151338	0.0709992	0.0331735	0	0.123202	0.0943043	0.0660541	0.091653	0.143493
Solyc01g009840.3.1	0	0	0	0	0	0	0	0	0	0	0	0	0	0	0	0	0	0	0	0	0	0	0	0	0	0	0	0	0	0	0	0	0	0	0	0	0	0	0	0	0	0	0	0	0	0	0	0	0
Solyc01g009850.4.1	9.52812	10.1375	9.26679	9.4076	8.59383	8.28235	8.5605	7.87721	7.56036	8.30512	9.10319	7.963	5.71304	9.50176	8.07691	10.3628	9.79512	8.32155	11.6605	9.40384	9.36872	11.1375	9.26397	10.6435	7.92686	7.98495	5.95484	6.7692	8.04801	9.05983	10.8253	9.2496	9.379	6.33627	8.604	7.94507	7.95982	7.07362	7.51847	7.79575	7.61315	6.90833	9.74939	11.1151	9.17427	10.8822	10.5589	12.0929	5.41388
Solyc01g009860.3.1	99.0712	90.7574	88.2311	70.1757	75.0354	73.5908	172.488	172.428	188.848	103.479	100.15	99.3424	100.84	115.137	106.53	40.3005	32.9824	38.2175	29.6634	29.9965	28.1974	31.5762	35.7383	29.5647	75.8127	76.9956	80.8242	97.2822	98.2965	113.285	115.132	113.143	111.986	142.652	141.723	130.356	68.6353	70.8258	73.003	65.6172	71.8473	70.2729	33.0474	38.7478	38.0737	37.9824	39.977	44.7687	30.8183
Solyc01g009870.3.1	8.73272	10.2786	8.94842	20.5191	19.3594	19.2234	14.8588	15.9741	13.8575	13.1105	13.1465	13.7554	4.97142	4.3996	3.30137	2.53609	3.04396	3.7391	2.92485	2.93129	3.06761	14.1404	14.9871	14.4389	15.0668	15.8363	16.1223	13.3423	14.7371	10.623	19.1288	20.1064	20.4821	17.068	15.757	17.9295	21.2412	21.2135	18.1417	7.38269	5.33763	5.97079	3.21248	4.24715	4.01875	4.51808	5.52126	5.26304	18.2838
Solyc01g009880.2.1	0	0	0	0	0	0	0	0	0	0	0	0	0	0	0	0	0	0	0	0	0	0	0	0	0	0	0	0	0	0	0	0	0	0	0	0	0	0	0	0	0	0	0	0	0	0	0	0	0
Solyc01g009890.1.1	0	0	0	0	0	0	0	0	0	0	0	0	0	0	0	0	0	0	0	0	0	0	0	0	0.790451	0.786792	0	0	0	0	0	0	0	0	0	0	0	0	0	0	0	0	0	0	0	0	0	0	0
Solyc01g009900.3.1	0	0	0	0	0	0	0	0	0	0	0	0	0	0	0	0	0	0	0	0	0	0	0	0	0	0	0	0	0	0	0	0	0	0	0	0	0	0	0	0	0	0	0	0	0	0	0	0	0
Solyc01g009910.1.1	0	0	0	0	0	0	0	0	0	0	0	0	0	0	0	0	0	0	0	0	0	0	0	0	0	0.425908	0	0	0	0	0	0	0	0	0	0	0	0	0	0	0	0	0	0	0	0	0	0	0
Solyc01g009920.3.1	0	0.0523814	0	0	0	0	0.0768504	0	0	0.0259738	0.0487528	0.105149	0.0530037	0.0528141	0	0.225545	0.30146	0.492011	0.220462	0.593798	0.191204	0.0530455	0.163475	0.15064	0	0	0.0299626	0	0	0.0245234	0	0	0	0	0	0	0.12637	0.0258094	0.0250853	0.0279538	0.0250001	0.117286	0.438406	0.834284	0.483364	0.0519284	0.218235	0.151405	0.0296303
Solyc01g009930.3.1	0	0.178632	0.122562	0.458179	1.19067	1.84617	1.57246	2.03157	2.34882	0.76766	0.110838	0.47811	0.0602514	0	0.245725	0.113949	0.124611	0.0588725	0.062652	0	0	0.0602989	0.212375	0.114159	0.067532	0.403317	1.02179	0.335929	0.340774	0.278767	0.218196	0.208674	0.167696	3.29047	2.37495	2.12286	0.976815	0.997511	1.31171	0	0	0	0.373765	0.296363	0.231351	0	0	0	0.0673638
Solyc01g009940.1.1	0	0	0.0449015	0	0	0	0	0	0	0	0	0	0	0	0	0	0	0	0	0	0	0	0	0	0	0	0	0.0410235	0	0	0	0	0	0	0	0	0	0	0	0	0	0	0	0	0	0	0	0	0
Solyc01g009960.4.1	0	0	0	0	0	0	0	0	0	0	0	0	0	0	0	0	0	0	0	0	0	0	0	0	0	0	0	0	0	0	0	0	0	0	0	0	0	0	0	0	0	0	0	0	0	0	0	0	0
Solyc01g009970.3.1	9.87886	10.0242	11.6328	7.87965	7.96525	10.2951	7.20126	8.86306	8.39643	8.63853	6.20913	9.19384	12.9414	11.6056	12.232	19.4148	20.725	19.7539	16.5849	15.7111	17.376	14.2468	15.9965	13.2873	7.33102	6.9459	7.35525	13.0658	12.4629	10.8425	7.63162	7.72256	9.18337	7.67604	7.6594	8.15528	9.53988	9.40137	6.22417	15.0524	14.3528	15.6341	17.6474	19.4409	20.3805	11.4795	11.0169	12.4223	8.13398
Solyc01g009975.1.1	0	0	0	0	0	0	0	0	0	0	0	0	0	0	0	0	0	0	0	0	0	0	0	0	0	0	0	0	0	0	0	0	0	0	0	0	0	0	0	0	0	0	0	0	0	0	0	0	0
Solyc01g009980.1.1	0	0	0	0	0	0	0	0	0	0	0	0	0	0	0	0	0	0	0	0	0	0	0	0	0	0	0	0	0	0	0	0	0	0	0	0	0	0	0	0	0	0	0	0	0	0	0	0	0
Solyc01g009990.3.1	90.9647	98.5094	101.453	65.6172	65.122	63.4869	47.2079	42.8487	40.047	51.5191	51.3984	46.4922	49.0805	56.5398	53.6663	71.771	66.8867	70.8904	72.3549	70.4478	69.298	66.1831	66.3045	73.0802	67.2747	61.9959	68.6403	101.96	93.5721	87.6711	59.1533	58.3351	56.7424	35.3952	36.2798	40.4885	48.6826	50.7897	43.7782	59.7788	54.7974	55.5246	75.6885	75.8543	75.4427	68.8809	68.5685	78.4468	69.654
Solyc01g010000.3.1	4.21598	5.30819	4.44846	5.57978	4.18802	5.09417	6.67526	6.8602	7.47824	4.54979	3.63478	4.83305	4.98759	5.39026	6.02407	8.8522	8.05385	7.94746	8.13852	7.57289	8.42265	5.98983	5.95028	4.47059	5.50427	4.36591	5.16176	5.1338	6.69063	5.75131	4.58501	6.07909	3.8442	8.88546	8.61163	8.78649	5.19556	3.10118	3.88575	5.09897	6.98507	7.76801	7.81436	9.20926	8.24973	9.1714	7.77985	8.98661	6.21977
Solyc01g010020.3.1	7.70524	8.25168	7.25961	16.3858	17.7424	18.2567	22.6505	18.5765	20.4475	34.8451	41.0016	48.8913	29.3587	27.6433	31.5813	10.952	13.7872	12.1063	7.56208	9.05238	5.96857	19.8125	18.0385	20.4133	21.8872	18.3302	18.2711	7.7589	9.26725	5.73248	13.8996	11.8938	17.6171	17.9784	20.7914	12.4207	45.2083	41.8381	39.5171	14.2051	19.4374	16.3902	8.49355	9.67141	6.72245	7.25673	5.2677	4.23162	19.1224
Solyc01g010030.3.1	3.92261	3.0161	2.94624	2.48309	2.59206	2.29343	1.9125	1.98201	1.8308	1.59695	1.41548	1.6034	2.1079	1.86842	1.89866	1.9688	2.09953	1.94593	2.15154	1.53154	1.55945	1.54011	1.15096	1.1516	1.75384	1.58702	1.82758	3.30464	4.03495	2.41723	2.16597	2.41856	2.62749	1.70021	1.96816	1.3267	1.3936	1.675	1.67697	2.29159	2.18364	2.40372	1.39051	1.46301	1.15449	1.60903	1.45093	1.19439	1.14222
Solyc01g010050.3.1	92.1301	87.5584	95.3082	71.2084	72.5755	70.1591	77.3853	89.6311	89.0537	94.4179	94.3621	114.919	68.1645	59.3355	64.9515	42.9715	51.0135	52.7099	51.3764	46.6142	47.9372	42.1976	45.1846	40.9559	60.7621	65.1169	67.411	114.177	121.502	94.8254	87.3923	88.6949	91.7831	99.8976	95.4643	100.425	78.8945	81.3085	80.8317	63.0925	72.3936	70.9039	47.4567	46.3925	50.5393	52.9621	56.2727	53.76	58.991
Solyc01g010060.2.1	64.3603	81.5465	73.6854	241.874	206.755	223.802	162.381	176.691	153.709	271.053	269.454	323.277	121.799	102.873	109.491	83.6277	86.3493	87.1849	53.5755	43.8091	45.9821	148.763	155.341	143.813	45.1368	57.9217	57.1349	37.788	36.2861	38.9083	171.215	161.521	176.551	89.041	79.3247	75.6895	307.426	282.218	287.567	97.6551	107.821	83.432	53.6777	51.8509	57.7966	81.6148	82.9041	89.8461	120.506
Solyc01g010063.1.1	0.386168	0.210112	0.129745	0.404193	0.400142	0.315857	0.534321	0.47792	0.130867	0.166698	0.27378	0.253065	0.0425217	0.296587	0.260126	0	0	0.0830971	0.132648	0.0453684	0.0438261	0.0851105	0.337233	0.161133	0.857878	0.142318	0.144223	0.711233	0.881823	0.629557	0.230983	0.184086	0.315599	0.129012	0.419023	0.440643	0.0405515	0.165643	0.120747	0.269108	0.240673	0.0940919	0	0.083662	0	0.124977	0.175077	0.0404878	0.285247
Solyc01g010065.1.1	0	0.0873414	0	0.0840093	0.249502	0.410307	0	0	0.272	0	0	0	0	0	0	0	0	0	0	0.0942957	0	0	0	0	0	0	0	0.246376	0	0.0817812	0	0	0	0	0	0	0	0	0.0836551	0	0	0.391129	0	0	0.0848386	0	0	0.0841516	0
Solyc01g010067.1.1	0.158637	0.0575425	0.059221	0.166042	0.0547926	0	0	0	0	0	0	0	0.291131	0	0	0	0	0.113787	0	0	0	0	0	0	0	0	0	0.0541062	0.0548866	0.107759	0.0527154	0	0	0.0588864	0.0637532	0	0	0	0	0	0.0549268	0	0	0.0572803	0	0	0	0	0
Solyc01g010080.3.1	1.77778	0.913546	0.898714	1.22759	1.08736	1.38846	1.30087	1.19454	1.56195	0.519605	0.375115	0.43149	0.326258	0.149	0.332647	0.321369	0.337382	0.199245	0.212036	0.391613	0.518411	0.204072	0.347397	0.180298	1.09705	1.10714	0.783834	1.36428	2.34504	1.29566	1.09537	1.10642	0.908067	1.52606	1.19076	0.845235	0.311142	0.225061	0.180145	0.301116	0.525775	0.511377	0.30921	0.254092	0.234892	0.506096	0.391802	0.841351	0.0911928
Solyc01g150108.1.1	0	0	0.466194	0.290466	0.143778	0	0	0	0	0	0	0	0	0	0	0	0	0	0.158875	0	0	0	0	0	0	0	0	0	0	0.141381	0	0	0.14175	0.15452	0	0	0	0	0.144621	0	0	0	0	0	0	0	0	0	0
Solyc01g150109.1.1	0.105758	0	0	0	0.109585	0.108128	0	0	0	0	0	0	0	0	0	0	0	0	0	0	0	0	0	0	0	0	0	0	0.439093	0	0	0	0.10804	0	0	0	0	0	0	0	0	0	0	0	0	0	0	0	0
Solyc01g150110.1.1	0	0	0	0.833712	0.275119	0	0	0.298723	0	0	0	0	0	0	0	0	0	0	0	0	0	0	0	0	0	0	0	0	0	0	0	0	0	0	0	0	0	0	0	0	0	0	0	0	0	0	0	0	0
Solyc01g010130.4.1	13.3463	10.3216	10.8733	7.99496	8.43669	7.4091	7.59389	6.83104	5.87878	5.46528	5.86596	4.03385	4.12839	3.80663	5.12018	3.78733	4.17357	4.21453	2.43477	2.03803	2.98487	2.34332	2.90494	2.56845	6.73368	6.80563	7.66305	15.1447	15.6245	10.4343	7.1127	6.72228	7.26013	7.50913	7.45508	6.8642	4.46597	4.83062	4.57845	3.63964	4.79541	5.4539	2.03862	2.21251	1.89278	4.31629	4.05923	4.10693	2.34231
Solyc01g010140.1.1	0.844174	0.153104	0.15757	0.0736314	0	0	0.0748744	0	0	0	0	0	0	0	0	0	0	0	0	0	0	0	0	0	0	0.259259	0	0.0719803	0.438111	0.0716786	0.21039	0.0670695	0	0	0	0	0	0	0	0	0	0	0	0	0	0	0	0	0
Solyc01g010150.3.1	2.63932	2.2904	2.13271	1.67849	2.4925	2.56183	4.69377	3.94676	4.11362	3.96598	3.55289	2.84619	5.40775	4.80191	3.56324	3.79175	3.42375	4.16968	6.50304	8.24255	7.16611	5.52247	5.02468	6.13373	4.20574	5.41753	4.8246	4.30724	3.0863	3.71048	2.3314	2.8667	2.55974	4.27853	4.63214	4.42215	2.10498	3.04523	4.00443	4.26832	6.0383	4.92489	5.74323	4.88563	3.53138	8.28945	8.78507	9.35242	6.33402
Solyc01g010160.3.1	0	0	0	0	0	0	0	0	0.532454	0	0	0.257409	0	0	0	2.45396	2.14686	2.02856	5.93669	5.53766	4.27953	11.9469	10.9767	7.37544	0	2.6057	0.586796	0	0	0	0	0	0	0	0	0.268924	0	0	0	0	0	0.287121	9.65909	9.44589	9.46634	3.30518	4.80822	7.9071	14.7973
Solyc01g010170.2.1	0	0	0	0	0	0.224168	0	0.24668	0	0	0	0	0	0	0	1.59807	3.74485	1.1795	5.02089	5.40935	6.22078	10.1479	11.2755	14.4091	2.16479	3.23215	5.732	0	0	0	0	0	0	0	0.264343	0.750551	0	0	0	0.509305	0.910981	0.267113	6.73949	7.83763	12.5147	7.09583	5.46718	6.66645	17.2752
Solyc01g010175.1.1	0	0	0	0	0	0	0	0	0	0	0.0873641	0	0	0.0946418	0	0.628712	0.29466	1.02089	1.38272	1.72279	2.1537	1.14068	0.418492	1.07978	0.319377	0.211932	0.107385	0	0	0	0	0	0	0	0	0	0	0	0	0.601112	0	0	1.37483	2.24253	1.1853	3.34997	3.81296	3.43666	1.80529
Solyc01g010180.3.1	187.652	219.379	203.188	314.774	300.946	318.225	298.048	337.509	316.206	203.436	202.878	216.087	40.4039	32.49	45.4109	28.0404	32.9854	29.6671	13.0218	10.9663	11.5676	18.2079	17.5939	16.9	10.9905	7.51276	9.75042	255.899	238.876	240.287	256.915	260.637	269.41	219.365	195.196	225.753	253.837	231.602	247.47	25.0471	27.5271	21.175	13.1917	13.9465	13.2687	3.35655	6.32351	3.71214	12.5482
Solyc01g010185.1.1	546.386	623.517	597.178	592.843	540.773	622.894	664.834	784.676	754.63	505.196	557.922	718.78	352.843	279.39	256.966	182.496	242.133	207.403	196.514	177.789	173.492	89.9386	118.992	103.245	44.5756	57.7833	54.5486	831.651	866.895	679.392	560.185	556.56	576.764	1080.82	830.732	967.22	565.822	619.543	528.186	289.902	269.013	272.877	94.0302	93.2605	101.213	82.1548	84.4121	98.3385	133.911
Solyc01g010210.1.1	0	0	0	0	0	0	0	0	0	0	0	0	0	0	0	0	0	0	0	0	0	0	0	0	0	0	0	0	0	0	0	0	0	0	0	0	0	0	0	0	0	0	0	0	0	0	0	0	0
Solyc01g010215.1.1	68.3453	82.5593	74.8285	89.8196	89.7122	85.2601	91.0645	89.6622	74.6115	98.2505	103.573	86.3456	53.0725	54.2816	51.1056	37.0421	34.7005	28.9471	25.4036	25.4665	20.1148	12.5058	16.4553	12.2371	13.3764	12.3746	17.6199	57.6672	56.7784	52.4885	73.7267	73.5485	72.2946	85.4814	68.4104	73.7669	94.9337	90.5185	98.7438	35.691	43.9726	39.6123	19.7423	19.0609	18.5995	11.5546	10.8392	10.9624	7.22096
Solyc01g010220.3.1	38.5725	46.9124	47.2643	47.0226	49.6861	47.0149	73.5761	79.1364	88.5115	56.808	70.7794	75.8324	36.8099	30.3715	28.1904	15.1202	22.2189	20.9946	15.4145	19.9036	18.8837	15.0023	15.558	13.7279	16.0551	15.2375	16.0064	37.7651	44.1191	33.1371	39.3578	44.4184	41.877	67.885	55.6232	76.8082	53.8478	54.6642	49.5045	18.974	16.9692	21.0082	11.3657	12.2891	12.7911	12.2386	10.4583	12.2117	18.2497
Solyc01g010230.2.1	192.86	217.511	222.58	246.366	232.883	256.18	341.644	397.234	404.839	214.07	232.05	173.738	75.0371	91.4301	80.1293	73.9209	61.6009	62.4954	71.2891	53.5224	76.6926	80.3258	69.6226	70.4927	81.5273	70.8896	74.9108	107.408	122.158	158.792	168.986	158.716	142.723	146.914	230.002	192.34	225.246	206.202	218.421	57.3217	63.4897	51.5701	54.8903	66.4158	56.9829	98.0879	97.4625	99.9076	66.1343
Solyc01g010240.3.1	0	0	0	0	0	0	0	0	0	0	0	0	0	0	0	0	0	0	0	0	0	0	0	0	0	0	0	0	0	0	0	0	0	0	0	0	0	0	0	0	0	0	0	0	0	0	0	0	0
Solyc01g010250.4.1	9.81721	10.7232	9.58929	7.22371	8.14562	8.18824	18.8552	18.2703	17.6768	23.8974	19.998	19.5503	36.2904	40.6553	37.0839	29.4747	30.1735	29.7021	35.7502	35.1211	33.634	30.2591	30.4394	24.9861	67.9142	70.5016	75.1211	17.5977	16.1276	14.8164	12.3623	13.5118	13.3091	31.9755	31.37	30.1108	18.9128	16.5036	17.7331	38.3215	42.9746	45.772	33.6133	31.4232	31.3257	53.4706	50.1554	43.6479	58.9305
Solyc01g010260.3.1	0	0	0	0	0	0	0	0	0.0646794	0	0.057991	0	0	0	0	0	0	0	0.0655594	0	0	0	0	0	0	0	0	0	0	0	0	0	0	0.0637624	0	0	0	0	0	0	0	0	0	0	0	0	0	0	0
Solyc01g010270.3.1	44.1316	53.7375	50.6379	66.2558	61.6192	61.8223	50.431	48.386	42.4613	54.7315	59.0471	40.7363	23.907	34.9778	32.2819	27.2063	19.55	22.8219	14.41	16.646	16.0328	25.2577	22.8058	21.9964	27.7731	26.1599	22.0486	31.7668	32.9603	52.0575	68.9629	67.3836	53.9812	28.3548	36.9786	31.7168	64.2845	59.9264	72.6653	21.1027	21.7299	18.7846	29.0823	26.6786	23.2136	40.6851	38.1171	40.3714	24.5744
Solyc01g010280.3.1	0	0	0	0.337544	0.0835403	0	0.257432	0	0	0	0	0.0880567	0	0	0	0	0	0	0	0	0	0	0	0	0	0	0	0.412469	0	0	0	0	0	0	0.194405	0	0	0	0	0	0	0	0	0	0	0	0	0	0
Solyc01g010290.4.1	18.239	18.3842	19.0145	15.894	17.2153	16.2129	20.3967	23.3889	22.9768	11.0056	10.0167	10.1593	8.79225	8.42266	8.20952	8.02236	6.38037	7.11398	7.02534	7.70218	8.90298	3.85929	5.43704	4.32543	3.52694	5.81661	4.95276	21.3857	22.4793	18.3842	15.0544	14.7981	16.4859	24.3671	27.7996	24.1367	11.3564	11.5669	9.57795	10.966	12.6011	10.7517	6.63435	7.43548	7.61085	6.37729	7.11314	6.43299	6.07054
Solyc01g010310.4.1	14.7091	13.6128	13.856	9.92805	10.612	10.6114	9.07146	10.7878	9.39486	4.52475	5.08186	5.44271	5.67634	3.73298	3.43391	2.57646	2.73927	3.29088	1.8101	2.26104	1.20909	0.946802	0.700282	0.53775	3.22354	3.50415	3.03766	20.9581	19.9405	15.7227	10.0041	10.1901	10.7783	9.68265	9.57134	11.6861	4.58328	4.75409	4.47744	4.3907	4.71212	5.61039	0.821629	0.819006	0.908158	1.55713	1.32438	2.08986	0.930805
Solyc01g010350.4.1	0.152882	0.366002	0.239704	0.0320035	0.158414	0.156307	0.0976314	0.103203	0.0345397	0	0	0.0333957	0.134673	0.100643	0.205965	0.0955113	0.278529	0.361874	0.350096	0.143689	0.312309	0.0336947	0.148343	0	0.0754731	0.150248	0	0.156429	0.126949	0.186929	0.121927	0.145757	0.218652	0.10215	0.0737282	0.0348896	0	0.131154	0	0.39064	0.476406	0.372504	0.174048	0.0993638	0.258556	0.0329851	0	0.192347	0.0376425
Solyc01g010360.3.1	0.464971	0.843296	1.12826	1.78447	1.44539	1.94118	1.48467	1.43861	1.66326	1.0872	1.45202	1.01569	1.27997	1.27539	0.870024	1.2507	1.80894	1.08392	0.665485	0.864919	0.747567	1.06748	1.46629	0.97007	0.908605	0.904399	0.916508	1.46693	1.80984	1.53974	1.46785	1.55156	1.58334	2.37322	1.30804	2.12225	0.447577	0.91412	0.969245	1.66512	1.65017	1.46336	0.485235	1.25918	0.901045	1.5048	1.93237	1.17812	1.14485
Solyc01g010365.1.1	0.230077	0	0	0	0	0	0	0	0.12995	0	0	0	0	0.126218	0	0	0	0	0	0	0.130557	0	0.111623	0	0	0.141321	0	0.117708	0.238812	0.586074	0.114682	0	0	0	0.416086	0.262533	0	0	0	0	0	0.140149	0	0	0	0	0	0	0
Solyc01g010370.3.1	5.23472	4.26632	4.61153	6.02925	3.60853	4.76979	3.03055	3.4992	3.93391	4.68008	2.99472	3.37302	2.02586	2.76357	1.96717	2.05251	1.99517	1.9088	1.40438	0.952081	1.36714	0.651682	0.743832	0.616887	2.89238	2.31396	2.18134	4.66146	4.81963	5.22216	4.84732	4.07197	4.76589	3.65862	3.35365	3.8738	4.43898	5.02626	4.9309	3.00176	2.45708	2.66834	1.24675	1.30491	0.879747	0.96875	1.16677	1.53857	1.26732
Solyc01g010390.3.1	30.907	26.1956	27.6026	20.5964	21.6167	18.6149	18.7866	20.6458	22.7351	13.1248	12.245	14.498	16.868	13.3634	14.3588	11.6361	13.7257	14.6871	14.4182	13.087	11.5835	8.28251	8.37197	6.81114	15.1427	16.4389	18.0212	25.9895	23.9811	18.3686	13.2687	14.5709	14.2018	14.9618	13.9492	12.936	9.92687	9.61782	8.95538	26.084	25.0048	29.0212	7.08622	7.05342	7.50836	11.1075	11.1415	10.325	14.84
Solyc01g010400.1.1	0	0	0	0	0	0	0	0	0	0	0	0	0	0	0	0	0	0	0	0	0	0	0	0	0	0	0	0	0	0	0	0	0	0	0	0	0	0	0	0	0	0	0	0	0	0	0	0	0
Solyc01g010405.1.1	0	0	0	0	0	0.102938	0.10716	0	0	0	0	0.219931	0	0	0	0	0	0	0	0	0	0	0	0	0	0	0	0.206036	0.209008	0	0	0	0	0	0	0	0	0	0	0	0	0	0	0	0	0	0	0	0
Solyc01g010410.3.1	5.03623	4.83906	4.20018	4.87876	4.77435	5.03953	5.98756	5.30452	4.17599	7.40083	5.37205	5.1495	8.61321	5.46686	6.55633	6.63855	6.52764	9.68426	9.20177	11.7076	9.9719	4.95945	4.73076	5.30944	6.48008	6.25264	5.86946	4.76936	4.39326	3.38461	3.57854	5.26126	6.34899	5.54871	5.55514	7.15276	6.52629	5.68786	5.24908	9.52068	11.4642	10.7045	6.40444	5.97774	7.30544	8.43846	9.04807	7.13394	5.47456
Solyc01g010415.1.1	0	0	0	0	0	0	0	0	0	0	0	0	0	0	0	0	0	0	0	0	0	0	0	0	0	0	0	0	0	0	0	0	0	0	0	0	0	0	0	0	0	0	0	0	0	0	0	0	0
Solyc01g010420.3.1	0.520051	1.32047	2.71797	0.725766	1.61661	3.01299	1.47604	1.1702	1.17492	0.187076	0.351141	3.78668	1.14527	0.380392	0.583851	0.90249	0.394774	0.186511	0	0.203658	0.786938	0.573089	1.00922	1.26581	6.63228	8.09226	9.06382	1.59636	1.61938	1.05978	1.90095	0.991631	1.41672	0.579131	1.25399	2.17584	1.82035	0.743566	0.722706	0.60401	1.26044	0	0.986753	0.751114	1.64909	3.92714	4.51902	3.81673	8.74987
Solyc01g010430.4.1	43.7235	34.1796	35.7362	59.2508	59.2117	57.8405	59.2633	66.5406	62.535	65.5588	68.4677	74.3419	54.6295	44.8004	43.8782	44.1141	52.306	47.4653	48.1831	47.0907	46.0569	116.936	117.648	111.4	128.893	145.967	146.944	50.8006	44.0126	40.3319	48.3917	49.6147	57.2463	70.7903	69.4545	73.0653	89.954	92.587	89.3943	89.5428	83.1588	86.8365	38.7245	36.9236	40.557	94.875	86.8565	88.3532	224.847
Solyc01g010440.4.1	35.2533	34.2437	37.3014	31.7375	33.0554	30.7805	33.5854	31.0734	33.1287	27.8449	27.4467	25.5118	27.3632	26.6958	30.2786	23.2853	21.8193	20.9428	21.4453	21.1912	20.5444	18.0897	19.3069	17.3946	50.5823	45.4595	41.3024	30.539	32.5958	35.193	32.9018	32.5795	33.4288	37.3315	36.4273	36.9934	27.0492	25.2335	25.7428	24.3157	24.6894	25.9007	20.3133	17.571	19.3402	34.9041	40.6678	40.1359	27.8508
Solyc01g010460.4.1	9.83388	7.95276	8.9671	6.07449	7.5727	5.49412	6.80618	6.46909	6.67727	7.59693	7.9461	5.16489	6.39046	5.89592	5.48999	8.00126	5.7517	8.67251	7.1373	7.32333	6.9524	6.7508	5.10989	4.48447	9.68286	10.6943	9.56638	8.68749	8.70123	7.99403	7.44632	7.58246	7.95996	6.52276	7.9041	6.43833	5.9815	6.5116	6.44094	6.05403	6.92143	6.67759	7.7083	8.73146	8.23608	10.4347	10.1714	9.23986	9.79104
Solyc01g010470.2.1	10.6589	7.22022	7.09524	6.85516	7.31872	5.73336	5.37624	5.10511	7.10826	7.06802	5.28933	6.4988	5.89193	7.32682	5.95925	6.37379	5.02048	7.32302	6.42077	5.38114	5.48969	6.60417	5.98119	4.91194	9.72093	10.6751	9.85878	9.76746	8.70867	8.06908	7.85208	7.10129	8.92098	7.24583	5.78029	5.61722	7.19224	6.65606	6.20163	6.56275	7.78129	7.19678	5.36069	5.23979	4.56997	9.37437	10.2859	9.1557	9.22242
Solyc01g010480.3.1	21.0536	21.3385	21.8395	29.1802	27.3909	29.3528	16.7582	15.8862	18.6834	36.01	38.6233	37.1152	47.3194	50.5576	47.5973	83.7388	84.0081	84.0027	108.54	105.132	102.132	32.8313	35.7412	33.6777	19.8779	18.7211	21.5793	22.2073	22.5276	20.0904	31.5366	30.9867	31.4316	22.7618	25.4702	21.4687	39.8558	40.1968	41.1015	85.5212	74.4968	79.0151	67.0131	66.6184	65.3493	58.7479	53.2509	54.4837	47.1256
Solyc01g010490.4.1	5.88154	6.26259	4.60376	4.10404	3.14548	3.55627	3.29827	3.41535	3.14335	6.89322	8.26275	9.67031	20.9608	20.1919	23.2173	54.8531	58.2574	58.5855	53.2227	58.845	54.8349	65.8592	76.3378	68.9399	20.6838	20.9765	24.2491	7.70048	6.43304	8.05484	4.4763	3.678	3.74718	5.98629	5.33733	5.55659	6.77389	7.18868	6.26194	46.4954	41.2541	42.4527	46.0069	45.1455	49.8015	32.5431	32.4712	31.0314	54.111
Solyc01g150111.1.1	0.10344	0	0.0386153	0.396984	0.32155	0.105758	0.183494	0.659481	0.350544	0.483731	0.453982	0.527231	0.265767	0.226985	0.11613	0.359018	0.981528	0.704857	0.276355	0	0.0782626	0.379966	0.401477	0.251775	0.170218	0.0423575	0.558019	0.105841	0.322102	0.316191	0.20624	0.0986197	0	0.614355	0.581988	0.236064	0.181037	0.147898	0.215624	0.921074	0.143261	0.966143	0.5103	0.597599	0.25512	1.11589	1.25058	1.48218	0.169794
Solyc01g150112.1.1	0	0	0	0	0	0	0	0	0	0	0	0	0	0	0	0	0	0	0	0	0	0	0	0	0	0	0	0	0	0	0	0	0	0	0	0	0	0	0	0	0	0	0	0	0	0	0	0	0
Solyc01g010500.3.1	0.0625975	0	0.0350525	0	0	0	0	0.105641	0	0	0	0	0	0	0	0	0	0	0	0	0	0	0	0	0	0	0	0	0	0	0	0	0	0	0.0377351	0.0714277	0	0	0	0	0	0	0	0	0	0	0	0	0
Solyc01g010510.4.1	2.23862	3.42568	5.0142	3.00211	3.18948	4.14841	4.39303	3.227	2.76586	2.79334	3.40093	4.50803	4.23669	3.68424	3.2201	4.589	3.50491	2.5591	1.3617	2.63	2.06424	2.62111	3.19035	2.77307	5.95738	5.58605	6.35756	3.29269	2.54144	3.27889	3.27779	2.0009	3.3589	3.58359	3.71108	3.83161	2.865	4.27602	2.55197	2.35628	2.83396	4.00565	2.70784	2.9554	2.73596	4.2262	3.3302	4.10738	4.13394
Solyc01g010520.3.1	7.6269	6.5456	7.05288	5.23497	5.59573	5.43638	2.38755	3.14073	3.9605	3.67606	3.53413	4.42823	3.91547	2.73467	2.59302	1.81666	2.15692	2.35987	1.54107	1.28842	1.09375	0.769062	0.580429	0.728001	1.76364	1.38805	2.21339	8.43296	7.65774	6.82306	5.10199	5.32291	6.38252	4.23743	3.56594	3.94375	4.24006	4.91791	3.75814	3.8212	3.86619	3.56282	0.643174	0.57598	0.7728	0.824567	0.941667	1.06271	1.32966
Solyc01g010530.1.1	0	0	0	0	0	0	0	0	0	0	0	0	0	0	0	0	0	0	0	0	0	0	0	0	0	0	0	0	0.266592	0	0	0	0	0	0	0	0	0	0	0	0	0	0	0	0	0	0	0	0
Solyc01g010540.3.1	76.4422	85.1319	81.3998	76.2627	77.9099	71.3829	95.7468	86.0544	86.8057	73.656	76.0162	72.6389	55.6876	79.0586	64.3652	57.5986	56.9237	55.8095	35.7174	35.1236	43.2754	53.0189	52.9806	55.6038	76.999	72.739	62.4581	62.8294	65.315	79.3476	83.4335	82.3526	83.6235	90.6587	88.9784	86.3573	76.4652	74.7736	81.8187	52.4488	53.9732	49.4537	53.8561	54.1527	50.1926	59.6756	67.4666	66.0687	36.9159
Solyc01g010550.1.1	0	0	0	0	0	0	0	0	0	0	0	0	0	0	0	0	0	0	0	0	0	0	0	0	0	0	0	0	0	0	0	0	0	0	0	0	0	0	0	0	0	0	0	0	0	0	0	0	0
Solyc01g010570.4.1	14.5395	14.2824	14.4936	15.6021	14.4685	16.1778	19.797	18.0383	19.561	13.5421	13.4257	14.1348	12.6636	13.4806	12.588	9.71082	8.53136	10.7953	8.99873	10.1874	10.5546	11.4322	12.3539	12.2429	19.3023	20.983	20.3834	15.1182	16.5055	15.9357	16.6622	16.5095	17.2618	17.7667	18.9824	19.6994	13.5073	12.3608	13.2973	12.688	13.2794	13.2769	9.24557	9.08091	8.25188	16.335	17.5187	15.3539	16.158
Solyc01g010580.3.1	160.379	179.997	167.768	172.185	168.365	180.721	198.66	194.227	190.153	153.403	146.582	150.324	118.883	134.969	127.293	102.21	95.1763	99.7855	62.7697	77.388	75.4892	115.328	107.347	116.302	180.742	177.846	162.777	117.466	139.734	180.893	195.888	194.595	186.635	171.799	209.844	180.648	145.296	148.836	156.536	101.775	102.633	101.674	85.7603	80.4829	76.8529	132.752	128.755	146.105	83.4763
Solyc01g010590.2.1	14.0054	15.1457	13.1481	10.5099	10.9688	12.4486	10.78	11.1992	10.3585	9.59039	9.79476	10.634	10.5289	11.0887	9.09667	9.63874	8.97814	9.25678	9.32732	9.74956	8.00911	9.12102	9.02449	8.17961	9.38178	9.57918	9.92435	14.1521	14.6501	11.9622	9.83637	11.0269	9.83501	10.2602	9.9527	10.8114	10.8416	12.169	9.82989	11.8646	11.6744	11.9145	7.83582	7.57373	8.19619	9.09341	10.4428	10.5505	9.19752
Solyc01g010600.4.1	0.0743588	0	0	0	0	0	0	0	0	0	0	0	0	0	0	0.0387124	0	0	0	0	0	0	0	0	0.229429	0.685102	0.18514	0	0	0	0	0	0	0	0	0	0	0	0	0	0	0	0	0	0	0	0	0.155923	0.0915431
Solyc01g010640.3.1	32.2224	29.6033	32.6853	31.3766	32.8411	31.8643	31.6252	28.2298	29.8353	31.0683	28.3551	32.0203	26.4651	29.9927	31.1346	63.527	59.8474	61.2385	63.5067	76.4877	82.73	54.5727	51.6398	53.8631	23.3067	23.1988	19.0706	25.6735	28.9223	39.2907	40.4166	32.4835	35.4807	27.6476	36.142	29.6855	26.3483	27.1897	28.0786	41.259	34.5676	34.9119	74.4196	80.8236	92.6861	63.1109	61.2186	61.475	50.3991
Solyc01g010650.3.1	19.6448	19.8399	22.1515	18.9421	18.1249	19.3054	16.0397	15.3907	16.314	11.665	13.2188	13.4468	12.2972	13.8033	14.1997	11.7685	11.9504	11.0265	14.3278	16.3874	15.8049	10.0086	8.57335	8.37477	10.628	10.6339	8.73827	16.9571	18.8543	18.6226	17.0577	18.0879	17.3424	13.3607	16.7631	13.1783	15.5659	13.3707	14.2344	13.2574	14.2559	13.0592	10.7228	10.6885	10.4772	15.9669	16.0894	16.9522	11.2365
Solyc01g010660.3.1	8.61664	9.12871	9.35247	16.7663	16.0869	15.3103	11.8982	12.0647	12.4135	13.3134	13.3019	12.6242	21.4628	20.0116	19.9441	21.2046	20.3576	20.8695	21.3183	22.097	20.1826	49.7778	44.7691	46.5855	60.2696	59.2445	58.9509	10.7586	10.9334	10.1913	13.4715	12.9741	12.9517	11.7514	12.631	13.1889	14.0508	15.0201	14.4207	20.7209	20.3649	16.6248	23.2924	23.1701	23.9934	33.0255	35.107	29.2116	73.3209
Solyc01g010670.3.1	0	0	0	0	0	0	0	0	0	0	0	0	0	0	0	0	0	0	0	0	0	0	0.0914041	0	0	0	0	0	0	0	0	0	0	0	0	0	0.0989202	0	0	0.109409	0	0	0	0	0	0	0	0	0
Solyc01g010690.1.1	0.414533	0.451091	0.371399	0.260329	0.343627	0.254293	0.352965	0.279831	1.21749	0.447354	0.923653	0.633858	0.82161	0.454817	0	0.17265	0	0.624405	0.474637	0.779213	0.282271	0.274086	0.0804453	0.086484	1.12553	1.52771	0.82569	0.763475	0.688433	0.084475	0.3306	0.0790431	0.33878	1.29255	0.899601	0.378407	0	0.800142	0.172821	1.05921	0.60282	0.404012	0	0.62865	0.438165	1.52044	0.657778	0.608464	0.408265
Solyc01g010700.3.1	23.3672	19.071	21.0015	17.3662	16.9987	18.6545	18.0001	17.7969	18.4411	16.351	14.751	18.413	21.8236	22.7113	23.6584	24.0252	27.9134	26.0022	26.5109	24.2247	24.0975	18.9306	22.0782	20.7303	29.0038	28.4436	26.9316	24.7283	23.6452	23.7005	16.2479	17.4717	19.375	23.9425	26.7574	21.276	14.0897	11.7852	11.2321	23.0192	23.8842	22.0332	20.5288	21.9314	21.908	30.0713	32.4108	31.7429	33.7261
Solyc01g010705.1.1	0.0236921	0	0	0.0743937	0	0.0242229	0	0	0	0	0	0	0	0	0	0	0	0	0	0	0	0	0	0	0	0	0	0	0	0	0	0	0	0	0	0	0.024879	0	0	0	0	0	0	0	0	0	0	0	0
Solyc01g010710.4.1	1.74855	2.06925	2.47231	2.49361	1.69859	2.61456	1.58191	2.48368	1.75299	1.36807	1.63813	1.83817	0.361006	0.407676	0.932458	0	0.0248876	0.117581	0.025026	0	0	0	0	0.228001	0.188827	0.214803	0.0272099	3.01916	2.0418	2.11569	1.39451	1.45869	1.45135	1.14398	1.47569	1.02255	1.42302	2.17976	1.36684	0.507712	0.34055	0.23965	0	0	0.023103	0.0707364	0	0.0458318	0
Solyc01g010720.4.1	0.0102989	0.0336214	0	0.0215592	0.0213431	0	0.0219231	0.0231742	0.0116338	0	0	0	0	0	0	0	0	0	0	0	0	0	0	0	0.063553	0.0126518	0.0384635	0.0526893	0.0320696	0	0.010267	0.0196379	0.010521	0	0	0	0	0	0	0	0	0	0	0	0	0	0	0	0.0126789
Solyc01g010740.4.1	0	0	0.0709519	0	0	0.0647734	0	0	0	0	0	0	0	0	0	0.0659661	0	0	0	0	0	0.069815	0	0	0	0	0	0	0	0	0	0	0	0	0	0	0	0	0	0	0	0	0	0	0	0	0	0	0
Solyc01g010750.4.1	146.202	141.274	147.769	124.61	129.472	130.317	110.657	118.178	114.442	127.69	128.081	144.031	179.422	164.929	153.44	156.316	166.946	170.019	195.5	184.161	183.017	153.378	159.337	157.519	120.493	128.258	130.977	164.033	147.958	135.807	131.658	129.723	134.244	110.567	122.673	125.669	124.992	127.901	121.595	152.851	136.827	146.197	185.782	186.592	195.599	139.71	143.196	148.967	125.503
Solyc01g010755.1.1	0.115461	0	0	0	0	0	0	0.129903	0	0	0	0	0	0	0	0	0	0	0	0	0	0	0	0	0.284997	0	0	0.23628	0	0	0.115103	0	0	0	0	0.263496	0	0	0	0	0	0	0	0	0	0	0	0	0
Solyc01g010760.3.1	29.8273	31.7224	30.3428	27.6828	24.9545	26.6327	38.9721	38.4659	39.1761	39.3826	38.5784	43.1124	49.6541	47.0161	43.4187	94.5789	93.9847	90.2601	119.514	104.441	98.1711	99.8604	106.497	103.565	67.9375	71.9627	64.7425	41.0174	35.2959	31.3931	24.774	25.3915	26.4226	42.6572	41.9237	43.5338	30.7088	33.6652	34.8018	62.3285	59.3164	59.5403	99.6326	98.5602	98.1549	103.59	101.63	109.502	102.522
Solyc01g010780.4.1	31.2926	27.4793	28.8264	23.1679	25.5604	22.9893	24.2434	25.2761	26.3465	23.9714	23.5826	22.7924	20.9401	18.8129	19.8189	16.8595	18.6589	17.9662	19.2981	20.6709	19.1058	17.0917	16.3729	16.7889	18.661	18.407	18.6535	33.7532	34.321	25.5116	23.4453	24.5585	24.8615	24.3239	25.8878	26.769	21.75	22.1481	22.6234	18.7607	22.7085	22.6459	17.3689	17.8984	18.0417	19.9478	19.7215	19.2644	20.2456
Solyc01g010785.1.1	0	0	0	0	0	0	0	0	0	0	0	0	0	0	0	0	0	0	0	0	0	0	0	0	0	0	0	0	0	0	0	0	0	0	0	0	0	0	0	0	0	0	0	0	0	0	0	0	0
Solyc01g010810.4.1	6.4002	7.98532	6.88973	7.16093	5.48839	4.73848	5.10902	5.27643	4.05118	6.96649	6.67776	6.29733	6.22721	8.5053	7.61898	6.26196	5.37151	5.60979	4.8328	5.15323	4.32057	5.65451	5.88897	5.03606	6.87755	5.2529	6.21616	6.46404	6.38547	6.49317	7.06792	6.33866	6.651	5.46836	4.78946	6.70495	6.05456	4.76285	8.02208	5.54307	6.27552	6.28482	6.18708	6.39501	6.53179	7.38057	7.72315	8.27217	5.46795
Solyc01g010820.3.1	18.4723	15.9876	16.8773	15.7554	15.9358	14.7049	19.9353	19.5263	20.2455	18.6924	19.5095	19.6876	18.9779	17.7788	18.0955	15.7808	15.1443	18.4881	17.2943	15.0197	16.5568	10.055	10.3208	10.5578	19.0231	20.7294	19.9159	18.5317	17.4435	16.4581	15.3488	17.0708	17.5367	21.0492	20.5722	19.5487	14.4716	14.3176	15.2412	16.4053	18.1524	18.6943	13.9677	15.0213	12.7142	18.5002	16.8664	17.3675	16.7545
Solyc01g010830.4.1	6.12449	6.25624	5.71584	5.45194	5.024	4.86511	5.01675	5.38748	5.10398	5.75083	5.32114	4.83656	5.68594	6.5879	5.44338	7.42423	6.06782	7.20317	7.64842	7.31871	8.92683	6.38518	6.24854	7.06209	4.50187	5.55057	4.55971	5.77511	5.93631	5.12381	5.55184	5.82477	5.35185	4.96475	4.03583	3.95669	4.49247	4.79691	5.55412	6.7297	6.45521	7.02241	8.39084	7.33344	8.44112	6.76891	6.02289	6.62582	6.17233
Solyc01g010840.1.1	0	0	0	0	0	0	0	0	0	0	0	0	0	0	0	0	0	0	0	0	0	0	0	0	0	0	0	0	0	0	0	0	0	0	0	0	0	0	0	0	0	0	0	0	0	0	0	0	0
Solyc01g010860.3.1	10.1195	10.5156	10.4073	9.30887	9.36326	9.15132	14.4418	14.1755	17.5171	8.85962	9.00766	9.49587	11.488	8.03787	11.649	9.26047	9.28305	9.8143	10.8687	11.3864	10.8052	6.59669	7.46802	6.54184	10.0617	10.1903	10.5396	14.7294	10.9771	11.9084	9.26405	10.1643	11.0367	15.2371	14.2625	15.6454	7.06436	7.30573	7.96237	9.53501	9.80073	11.7727	9.93038	9.38697	10.0938	12.4543	13.3436	13.987	12.6687
Solyc01g010870.3.1	22.0837	19.463	21.1765	19.5144	21.1465	19.2062	27.0341	26.7313	28.0345	26.7446	27.2972	23.4264	47.0797	43.9309	39.7637	62.2424	62.262	69.7055	82.5013	83.139	76.7694	62.7641	60.5873	56.6531	68.1813	70.9427	75.9768	32.1796	30.3552	26.8687	21.4174	21.1723	19.9833	34.8459	32.5582	35.3831	23.4123	23.9273	26.2342	61.6435	56.3211	58.3207	70.1222	70.5424	70.2144	108.651	117.934	107.594	110.768
Solyc01g010880.3.1	4.60759	5.53895	5.29527	9.03931	8.3988	7.32522	7.98515	8.1423	7.4666	7.54972	8.45363	8.08878	3.34692	4.6848	4.49577	3.96867	3.4885	4.61997	3.75648	4.53458	3.75074	7.25737	7.39671	7.24735	4.82316	4.44522	4.92518	3.65313	5.0329	5.13718	7.31083	5.91082	6.4567	6.60855	6.83481	8.0102	9.11954	7.94171	8.39777	5.63164	5.76326	6.64193	4.64131	3.39707	4.30929	4.91852	5.05829	4.5779	7.72159
Solyc01g010890.4.1	0	0	0	0	0	0	0	0	0	0	0	0	0	0	0	0	0	0	0	0	0	0	0	0	0	0	0	0	0.0527479	0	0	0	0	0	0	0	0	0	0	0	0	0	0	0	0	0	0	0	0
Solyc01g010900.3.1	0	0	0	0	0	0	0	0	0	0	0	0	0	0	0	0	0	0	0	0	0	0	0	0	0	0	0	0	0	0	0	0	0	0	0	0	0	0	0	0	0	0	0	0	0	0	0	0	0
Solyc01g010910.2.1	0	0	0	0	0	0	0	0	0	0	0	0	0	0	0	0	0	0	0	0	0	0	0	0	0.0482521	0	0	0	0	0	0	0	0	0	0	0	0	0	0	0	0	0	0	0	0	0	0	0	0
Solyc01g010920.2.1	6.26414	6.81658	8.80115	5.84127	5.42868	5.24005	6.30354	5.76629	6.43282	5.531	2.99916	5.84657	10.0328	8.7473	3.83598	3.55769	4.02027	3.43112	3.12977	4.01418	4.00697	4.76935	3.97844	4.39589	2.53016	4.0575	4.25361	6.99218	8.03877	5.8024	4.99579	6.94949	6.86467	6.34161	6.31648	6.36802	3.82718	7.20587	5.46052	5.42352	6.1518	5.27264	2.33392	2.59083	2.88927	3.07165	3.6145	4.1794	3.50535
Solyc01g010930.4.1	1.13229	1.02848	1.11088	1.15575	1.0666	0.956742	1.25494	1.09494	1.42704	1.37342	1.65858	0.868749	1.17465	0.821369	0.819449	0.828205	0.873734	0.855794	0.717873	0.648634	0.690304	0.525917	0.490316	0.419746	0.600552	0.91965	0.722271	1.25431	1.31125	1.04882	0.886233	1.42746	1.23319	1.09419	1.18462	1.27066	0.874564	0.702432	1.02409	1.2064	1.17613	1.35664	0.713773	0.658879	0.633038	0.787405	0.848502	0.461123	0.691219
Solyc01g010940.3.1	10.4169	11.7005	9.83868	10.599	10.1221	11.7016	11.8009	15.5679	13.2822	10.1561	11.3654	11.6948	14.0547	12.5574	11.0173	19.8308	19.6501	20.323	20.3224	18.4885	20.0671	14.8541	14.9446	16.9525	11.2285	11.3963	12.8568	12.6943	12.8542	11.5706	10.2509	10.2938	9.08876	14.8116	12.4512	15.891	11.7604	10.9788	11.0668	16.72	17.2985	17.5382	17.5851	18.8146	21.7143	15.2647	13.935	15.8668	13.6498
Solyc01g010950.3.1	4.33204	4.49328	4.87431	3.68473	4.03676	4.08681	4.5352	3.81238	3.83921	4.13855	4.16147	3.71205	3.74234	3.77347	3.56504	4.14093	3.45406	4.06056	4.00761	4.14782	4.13347	3.62231	3.89826	3.78873	4.78304	4.74844	5.16565	3.50868	4.00157	4.39331	4.03543	4.43968	4.04201	3.90905	4.6113	4.57268	4.6556	4.27555	4.46225	3.5703	4.24687	3.96748	4.92026	4.34093	4.67551	5.71304	6.37039	6.30763	5.05839
Solyc01g010960.3.1	0	0	0	0	0	0	0	0	0	0	0	0	0	0	0	0	0	0	0	0	0	0	0	0	0	0	0	0	0	0	0	0	0	0	0	0	0	0	0	0	0	0	0	0	0	0	0	0	0
Solyc01g010970.3.1	1.06257	0.714173	0.945006	0.948614	1.29532	1.2781	1.13094	1.30097	1.55333	1.48397	1.51931	2.01389	1.30767	1.5773	1.61396	0.780978	0.854053	0.672494	1.78917	1.02805	0.744826	1.06762	0.454864	0.945418	2.00567	1.57407	1.9064	1.37503	0.875841	1.14636	1.1839	1.4004	1.05357	1.74013	1.99698	2.53191	1.05017	0.871341	1.53093	1.27042	2.33729	1.82754	0.604843	1.11716	0.759777	1.65199	2.30242	2.09704	1.23118
Solyc01g010990.2.1	43.0742	36.7648	39.8626	41.299	42.6738	41.6861	41.6462	39.1212	41.6931	51.0976	48.0384	50.5474	54.9425	48.162	53.8035	32.7818	35.0068	37.8537	32.9424	32.5456	30.0398	31.2523	26.0025	27.6971	62.9005	67.4565	60.8892	34.2329	34.044	32.833	38.6795	45.3773	39.8886	38.6304	31.2187	30.2031	46.4407	56.5922	48.4074	42.8677	39.7044	50.8739	28.9173	35.885	32.1489	36.9789	33.5413	35.5945	45.3374
Solyc01g011000.3.1	108.158	113.447	111.355	119.046	111.865	127.165	162.963	179.257	180.475	168.201	174.89	203.66	190.183	145.909	152.253	175.234	178.562	174.168	138.624	148.792	154.091	168.024	177.451	165.371	165.111	177.174	168.929	133.992	135.635	132.456	133.249	130.018	137.727	210.624	214.963	217.454	153.542	151.41	143.3	177.645	188.844	189.299	118.369	123.981	135.723	151.115	155.923	157.479	158.273
Solyc01g011005.1.1	0	0.39696	1.22562	0	1.13397	0.745926	0.388262	0	0	0.787344	0	0	0	0	0	0	0.415371	0	0.41768	0	0	0	0	0	0.450213	0	0	0	0.757276	0	0	0	0	0	0.439805	0	0	1.17354	0	0	0	0	0	0.790303	0	0	0	0	0
Solyc01g011020.2.1	0	0	0	0	0	0	0	0	0	0	0	0	0	0	0	0	0	0	0	0	0	0	0	0	0	0	0	0	0	0	0	0	0	0	0	0	0	0	0	0	0	0	0	0	0	0	0	0	0
Solyc01g011030.3.1	33.7504	35.3994	31.7641	36.6025	34.445	36.8971	29.9711	33.7402	30.8905	37.9585	33.256	35.641	54.1776	49.2992	55.8091	44.986	51.2789	43.9689	44.5801	45.0255	41.4182	42.0096	39.9491	46.4474	44.9159	44.708	44.8003	32.5572	31.9717	35.8389	38.5103	38.4774	41.1249	45.2826	45.3482	36.5394	38.3235	39.8985	38.7792	53.2495	49.8405	52.0158	40.5063	39.863	40.9396	41.8925	38.8295	45.0846	45.1794
Solyc01g011040.3.1	31.817	30.179	31.8114	29.9776	30.4106	32.0103	32.1836	32.4071	40.3902	33.0434	34.265	43.2154	48.2046	37.3185	37.5542	32.1651	39.5561	39.173	30.5905	32.1981	30.5062	29.4616	33.7078	32.603	44.823	46.3101	49.3478	37.0867	36.2275	26.6674	29.7281	32.6703	33.9867	36.7251	32.4735	33.9649	37.4325	38.4397	35.9425	39.1882	41.3632	43.3611	26.3245	27.525	28.4318	24.6902	23.7602	22.4356	39.3486
Solyc01g011050.3.1	0	0	0	0	0	0	0	0	0	0	0	0	0	0	0	0	0	0	0.068717	0	0	0	0	0	0	0	0	0	0	0	0	0	0	0.334167	0	0	0	0	0	0	0	0	0	0	0	0.97115	0	0	0
Solyc01g011060.1.1	0	0	0	0	0	0	0	0	0	0	0	0	0	0	0	0	0	0	0	0	0	0	0	0	0	0	0	0	0	0	0	0	0	0	0	0	0	0	0	0	0	0	0	0	0	0	0	0	0
Solyc01g011070.1.1	2.20793	0.800884	0.824245	0	0	0	0	0	0.831376	0	0	0	0	0	0	0	0	0	0	0	0	0	0	0	0	0	0	2.25917	0	0	0	0	0.751854	0	0	0	0	0	0	0	0	0	0.837874	0	0	0	0	0	0
Solyc01g011080.3.1	37.7557	38.5492	33.4094	28.5407	29.4622	23.3516	41.1773	51.1314	44.2292	47.0329	37.5311	44.5461	45.9361	29.6621	33.2298	23.5389	21.4955	29.0874	18.1459	26.0116	25.1274	24.3987	20.3527	16.775	57.2396	48.3855	49.0334	45.5474	34.8347	29.4461	34.6184	31.33	38.5701	61.7697	48.3297	45.741	38.6683	36.4885	35.7077	33.0237	36.3127	38.3307	32.3699	24.9933	26.359	39.2215	40.1516	34.6979	50.211
Solyc01g011090.4.1	3.97482	3.73453	3.68284	3.88156	3.95943	3.14218	2.80222	3.01976	2.92778	4.04631	4.26437	3.66998	4.70388	3.19214	4.39345	4.65072	4.84092	5.31266	4.94994	4.65772	5.28997	1.74982	1.7793	1.42129	6.4734	7.2237	7.30766	3.22849	2.73276	2.63042	3.33954	2.96916	3.5059	3.70766	3.17422	3.1211	4.17396	4.89955	4.51652	4.94969	4.33092	4.56786	3.942	4.80502	4.59124	6.95135	6.50228	7.96961	7.21398
Solyc01g011100.2.1	15.8274	13.0426	15.1675	13.5756	14.8613	12.9638	13.7361	14.0114	14.4508	16.706	16.962	15.7	18.3077	16.1346	16.5549	18.1692	20.145	21.6227	19.0833	20.5763	18.8234	13.9995	13.1725	13.1931	26.5962	28.0595	30.7361	13.7915	14.736	12.6317	13.8554	15.9132	15.8143	12.9067	13.808	12.304	17.3407	18.2534	18.7676	18.2608	17.9912	19.8917	18.3678	18.4299	19.1696	26.9479	27.9744	23.897	31.4086
Solyc01g011105.1.1	1.54465	2.48129	3.04793	2.54061	3.88704	4.28657	3.99267	6.1239	5.73314	3.96893	3.42686	3.29382	1.94382	1.45265	0.412893	0.306351	1.25631	1.97847	0.757976	0.259244	0.333908	0.810564	0.428226	0.306915	0	0.271078	0.091569	2.78468	5.3443	1.49892	2.12648	2.45445	2.47967	2.78497	3.45855	3.60902	2.93511	5.12696	4.36982	2.13575	2.3685	1.25454	0.167477	0.876446	0.233244	0.158699	0.333475	0.0771185	0.362213
Solyc01g011110.1.1	0	0	0	0	0	0	0	0	0	0	0	0	0	0	0	0	0	0	0	0	0	0	0	0	0	0	0	0	0	1.29528	0	0	0	0	0	0	0	0	0	0	0	0	0	0	0	0	0	0	0
Solyc01g011113.1.1	0	0	0	0	0	0	0	0	0	0	0	0	0	0	0	0	0	0	0	0	0	0	0	0	0	0	0	0	0	0	0	0	0	0	0	0	0	0	0	0	0	0	0	0	0	0	0	0	0
Solyc01g011115.1.1	0	0	0	0	0	0	0	0	0	0	0	0	0	0	0	0	0	0	0	0	0	0	0	0	0	0	0	0	0	0	0	0	0	0	0	0	0	0	0	0	0	0	0	0	0	0	0	0	0
Solyc01g011117.1.1	0.278024	0.100848	0	0	0.0960282	0	0	0	0	0.100012	0	0	0	0	0	0	0.105525	0.199421	0	0	0	0	0	0	0	0	0	0	0	0	0.0923877	0	0	0	0	0	0	0	0	0	0	0	0	0	0	0	0	0	0
Solyc01g011170.1.1	0	0	0	0	0	0	0	0	0	0	0	0	0	0	0	0	0	0	0	0	0	0	0	0	0	0	0	0	0	0	0	0	0	0	0	0	0	0	0	0	0	0	0	0	0	0	0	0	0
Solyc01g150113.1.1	0	0	0	0	0	0	0	0	0	0	0	0	0	0	0	0	0	0	0	0	0	0	0	0	0	0	0	0	0	0	0	0	0	0	0	0	0	0	0	0	0	0	0	0	0	0	0	0	0
Solyc01g011180.1.1	0	0	0	0	0	0	0	0	0	0	0	0	0	0	0	0	0	0	0	0	0	0	0	0.694618	0	0	0	0	0	0	0	0	0	0	0	0	0	0	0	0	0	0	0	0	0	0	0	0	0
Solyc01g011190.1.1	0	0	0	0	0	0	0	0.749178	0	0	0	0	0	0	0	0	0	0	0	0	0	0	0	0	0	0	0	0	0	0	0	0	0.680249	0	1.60564	0	0	0.71406	0	0	0	0	0	0	0	0	0	0	0.819771
Solyc01g011200.3.1	4.43067	4.93621	3.07175	3.53332	2.51412	2.58855	2.80701	2.9672	3.21749	0.910758	1.28212	1.72829	0.813116	2.43062	0.710604	1.42795	1.08108	0.908008	0.966301	1.48723	2.03529	1.51126	2.45665	1.43058	1.82274	1.55512	2.62657	3.66997	3.7229	3.33212	2.94464	2.5144	3.77188	2.46701	1.7806	4.69456	0.332332	1.47062	1.42936	1.71533	1.53408	2.82741	0.960781	0.914181	1.22657	2.27606	2.03264	2.32267	3.37666
Solyc01g011220.3.1	2.79537	3.04189	1.56531	1.78095	1.952	1.80178	2.00505	3.07666	1.99072	0.524642	1.29249	1.26107	0.736051	0.800091	0.750464	0.69602	0.345975	1.56917	0.765377	1.21369	0.827596	1.2054	1.70998	1.71156	1.79998	1.26909	2.3452	3.04677	3.02764	1.48604	1.69626	1.15874	1.61407	2.23319	1.9049	2.42694	1.21245	0.586488	0.823382	1.48217	1.89366	1.03646	0.553458	0.789921	0.963498	1.50779	1.85967	1.52911	1.27181
Solyc01g011230.3.1	1.35786	1.011	2.08097	0.523615	0.888629	0.730677	0.0760649	0.723652	0.403649	0.462749	0.0723817	0.156112	0.393465	0.940936	0.481403	0.818545	0.0813759	0.307568	0.0818283	0.251883	0.324427	0.94506	0.970825	0.670951	1.58763	0.614556	0.444846	1.38937	2.07703	1.01946	1.35366	0.817631	2.55528	0.955023	0.689303	0.570834	0.525327	0.613094	0.595894	1.16206	0.0742338	0.60946	0.406804	0.541903	1.35973	1.31064	1.13402	0.899146	0.879822
Solyc01g011260.1.1	0	0	0	0	0	0	0	0	0	0	0	0	0	0	0	0	0	0	0	0	0	0	0	0	0	0	0	0	0	0	0	0	0	0	0	0	0	0	0	0	0	0	0	0	0	0	0	0	0
Solyc01g011270.2.1	0	0	0	0	0	0	0	0	0	0	0	0	0	0	0	0	0	0	0	0	0	0	0	0	0	0	0	0	0	0	0	0	0	0	0	0	0	0	0	0	0	0	0	0	0	0	0	0	0
Solyc01g011273.1.1	5.99296	3.49365	6.2323	0	0.221779	0	0	0	0	0	0	0	0	0	0	0	0	0	0	0	0	0	0	0	0	0	0	1.53301	0.66648	3.9255	1.06686	0.81624	0.218652	0	0	0	0	0	0	0	0	0	0	0	0	0	0	0	0
Solyc01g011277.1.1	0.302893	0.0549343	0.0565367	0.158516	0.156927	0.206454	0	0.227187	0	0.108959	0.0511288	0	0.0555869	0.221552	0.0566754	0.157691	0.114964	0.0543148	0	0.118617	0	0	0.0489835	0.0526606	0.249216	0	0.502767	0.258269	0.0523987	0.102874	0.301956	0.144389	0.154714	0	0	0.115207	0	0.270673	0	0.0586323	0	0.0615013	0.0574715	0.054684	0.0533602	0.163378	0	0	0.0621487
Solyc01g011300.1.1	0	0	0	0	0	0	0	0	0	0	0	0	0	0	0	0	0	0	0	0	0	0	0	0	0	0	0	0	0	0	0	0	0	0	0	0	0	0	0	0	0	0	0	0	0	0	0	0	0
Solyc01g011310.2.1	0	0	0	0	0	0	0	0	0	0	0	0	0	0	0	0	0	0	0	0	0	0	0	0	0	0	0	0	0	0	0	0	0	0	0	0	0	0	0	0	0	0	0	0	0	0	0	0	0
Solyc01g011320.2.1	0	0	0	0	0	0	0	0	0	0	0	0	0	0	0	0	0	0	0	0	0	0	0	0	0	0	0	0	0	0	0	0	0	0	0	0	0	0	0	0	0	0	0	0	0	0	0	0	0
Solyc01g011330.3.1	0	0	0	0	0	0	0	0	0	0	0	0	0	0	0	0	0	0	0	0	0	0	0	0	0	0	0	0	0	0	0.0626999	0	0	0	0	0	0	0	0	0	0	0	0	0	0	0	0	0	0
Solyc01g150114.1.1	0	0	0	0	0	0	0.0177606	0	0	0	0	0	0	0	0	0.0173749	0	0	0	0	0	0	0	0	0.0205945	0	0.0207736	0	0	0	0	0.0159092	0	0	0.0201184	0.0380815	0	0	0	0	0	0	0	0	0.0176382	0	0	0.0174953	0
Solyc01g150115.1.1	0	0	0	0	0	0	0	0	0	0	0	0	0	0	0	0	0	0	0	0	0	0	0	0	0	0	0	0	0	0	0	0	0	0	0	0	0	0	0	0	0	0	0	0	0	0	0	0	0
Solyc01g011340.3.1	30.4612	27.9273	29.0957	26.8206	29.2928	29.5088	31.5177	32.961	34.9002	37.2617	40.7685	39.2641	40.1497	38.7497	37.2124	30.2166	33.4486	34.4517	29.159	33.2356	31.5232	31.7187	32.2769	31.2402	55.7216	57.6463	60.2122	25.3708	30.2652	27.5977	29.7568	30.265	30.6948	32.3389	31.6794	33.5643	35.8224	39.2276	38.5592	34.072	33.8759	36.8215	33.6896	34.3224	33.8462	34.2239	32.3997	33.8619	37.5007
Solyc01g011350.3.1	59.0135	60.3521	61.0153	60.9404	63.2281	62.5683	27.7749	28.125	29.1317	24.6083	25.0195	22.6495	12.6973	13.7785	13.3832	12.5597	12.0282	12.0257	11.4328	12.5905	11.5999	11.6798	11.4523	13.0138	13.0371	12.7013	13.3415	57.2068	56.7824	52.9985	63.7843	63.7014	63.1683	28.4689	30.3949	31.5277	30.5388	30.8821	30.6923	14.6952	14.822	14.1057	12.1603	11.66	12.6377	18.0802	18.9692	19.5641	18.933
Solyc01g011352.1.1	0.501403	0.545622	0.280769	0.524807	0.519547	0	0	0	0	0	0	0	0	0	0	0	0	0	0	0	0	0	0	0	0	0	0	0.256519	0	1.02178	0.999701	0.478037	1.02444	0	0	0	0	0	0	0	0	0	0	0	0	0	0	0	0
Solyc01g011354.1.1	0.469598	0.511012	0	0	0	0	0	0	0	0	0	0	0	0	0	0	0	0	0	0	0	0	0	0	0	0	0	0	0.487426	0	0	0	0	0	0	0	0	0	0	0	0	0	0	0	0	0	0	0	0
Solyc01g011356.1.1	0	0	0	0	0	0	0	0	0	0	0	0	0	0	0	0	0	0	0	0	0	0	0	0	0	0	0	0	0	0	0.156632	0	0	0	0	0	0	0	0	0	0	0	0	0	0	0	0	0	0
Solyc01g011358.1.1	0	0	0	0	0	0	0	0	0	0	0	0	0	0	0	0	0	0	0	0	0	0	0	0	0	0	0	0	0	0	0	0	0	0	0	0	0	0	0	0	0	0	0	0	0	0	0	0	0
Solyc01g011390.2.1	0	0.161881	0	0	0	0	0.158334	0	0	0	0.150667	0	0	0	0	0	0	0	0	0	0	0	0	0	0	0	0	0	0	0	0	0.283658	0	0	0	0	0.156214	0	0	0	0	0	0	0	0	0	0.16861	0	0
Solyc01g011410.2.1	0	0	0	0	0	0	0	0	0	0	0	0	0	0	0	0	0	0	0	0	0	0	0	0	0	0	0	0	0	0	0	0	0	0	0	0	0	0	0	0	0	0	0	0	0	0	0	0	0
Solyc01g011413.1.1	0.333715	0.453932	0.327021	0.392953	0.518686	0.213245	0.31079	0.797848	0.801064	1.44055	0.549232	0.911214	0.964582	0.686522	0.561983	0.0868688	0.379988	0.448812	0.525388	0.39206	0.568098	0.0459687	0.404759	0.478658	0.308897	0.204978	0.311584	0.554871	0.43298	0.467538	0.540608	0.397704	0.2983	0.743253	0.704096	0.475988	0.394238	1.02884	1.04346	0.726734	0.606616	0.863933	0.427408	0.677795	0.0881849	0.360005	0.42552	0.656031	0.0513545
Solyc01g011417.1.1	0.0491995	0.267692	0.0551001	0.154488	0	0.0503019	0.0523652	0	0	0	0	0.053736	0	0	0	0	0	0	0	0	0	0	0	0	0	0	0	0	0	0.10026	0.0980942	0	0	0	0	0	0	0	0	0	0	0	0	0	0	0	0.223055	0	0
Solyc01g011430.4.1	3.77764	3.88554	5.15797	2.76236	3.11002	4.02101	7.38048	3.60973	5.3195	5.91965	10.1154	12.717	3.9317	5.96162	4.99634	1.18541	1.64987	2.6725	0.711018	0.729551	2.17298	1.42565	1.45615	0.863702	1.59667	1.08071	1.03075	7.78355	6.44556	8.06729	2.78576	4.44032	5.65653	10.3729	12.478	8.6801	6.68395	7.32499	9.65445	5.16885	6.71904	7.69135	0.648043	0.952945	1.58626	0.669902	2.34611	0.813835	0.573368
Solyc01g011435.1.1	0	0	0	0	0	0	0	0	0	0	0	0	0	0	0	0	0	0	0	0	0	0	0	0	0	0	0	0	0	0	0	0	0	0	0	0	0	0	0	0	0	0	0	0	0	0	0	0	0
Solyc01g011460.3.1	0	0	0	0	0	0	0	0	0	0	0	0	0	0	0	0	0	0	0	0	0	0	0	0	0	0	0	0	0.158532	0	0	0	0	0	0	0	0	0.0818916	0	0	0	0	0	0	0	0	0	0	0
Solyc01g011465.1.1	0.0355013	0	0	0.0371584	0.024524	0.0241979	0.0377857	0	0	0.0255415	0.0838974	0.0129249	0	0.0389513	0.0265711	0	0.040424	0	0	0	0	0	0	0	0	0	0	0.0726503	0	0.0602882	0	0.0225646	0.0362672	0.0263563	0	0.0540124	0.0497066	0.0507597	0	0	0.0737522	0.0288336	0	0	0	0.0255321	0	0	0
Solyc01g011470.1.1	0	0	0	0	0	0	0	0	0	0	0	0	0	0	0	0	0	0	0	0	0	0	0	0	0	0	0	0	0	0	0	0	0	0	0	0	0	0	0	0	0	0	0	0	0	0	0	0	0
Solyc01g011480.1.1	0	0	0	0	0	0	0	0	0	0	0	0	0	0	0	0	0	0	0	0	0	0	0	0	0	0	0	0	0	0	0	0	0	0	0	0	0	0	0	0	0	0	0	0	0	0	0	0	0
Solyc01g011490.1.1	0	0	0	0	0.144735	0	0.297337	0	0	0	0	0	0	0	0	0	0	0	0	0	0	0	0	0	0	0	0	0	0	0	0	0	0	0.155549	0	0	0	0	0	0	0	0	0	0	0	0	0	0	0
Solyc01g011495.1.1	0	0	0.335319	0	0	0.612239	0	0.224575	0	0	0.303245	0	0.219791	0	0.112047	0.103919	0.113642	0.10738	0.228548	0	0	0	0	0	0	0.490419	0	0.816956	0	0.101692	0	0.285458	0	0.222283	0	0.341647	0.104804	0.214048	0.104022	0	0.207337	0.851117	0	0	0	0	0.11312	0	0
Solyc01g011500.1.1	0	0	0	0	0	0	0	0	0	0	0	0	0	0	0	0	0	0	0	0	0	0	0	0	0	0	0	0	0	0	0	0	0	0	0	0	0	0	0	0	0	0	0	0	0	0	0	0	0
Solyc01g011510.4.1	3.79859	4.39271	4.43194	5.87482	5.78069	6.06321	5.31022	6.39146	6.18667	7.69698	7.21214	8.99121	10.2133	8.38522	7.40894	10.4016	11.7235	11.8217	10.2826	12.6954	12.2638	7.90965	9.14301	8.40995	4.7301	5.32111	5.06768	6.29999	6.17901	4.59832	5.56154	5.21073	5.98876	6.31362	6.19289	6.22346	8.98989	9.25331	9.15917	11.9054	11.4601	11.9492	9.74626	10.7352	10.4034	5.54125	6.6059	5.82533	6.3097
Solyc01g011520.2.1	0	0	0	0	0	0	0	0	0	0	0	0	0	0	0	0	0	0	0	0	0	0	0	0	0	0	0	0	0	0	0	0	0	0	0	0	0	0	0	0	0	0	0	0	0	0	0	0	0
Solyc01g011530.1.1	0	0	0	0	0	0	0	0	0	0	0	0	0	0	0	0	0	0	0	0	0	0	0	0	0	0	0	0	0	0	0	0	0	0	0	0	0	0	0	0	0	0	0	0	0	0	0	0	0
Solyc01g011540.1.1	0	0	0	0	0	0	0	0	0	0	0	0	0	0	0	0	0	0	0	0	0	0	0	0	0	0	0	0	0	0	0	0	0	0	0	0	0	0	0	0	0	0	0	0	0	0	0	0	0
Solyc01g012540.1.1	0	0	0	0	0	0	0	0	0	0	0	0	0	0	0	0	0	0	0	0	0	0	0	0	0	0	0	0	0	0	0	0	0	0	0	0	0	0	0	0	0	0	0	0	0	0	0	0	0
Solyc01g012550.1.1	0	0	0	0	0	0	0	0	0	0	0	0	0	0	0	0	0	0	0	0	0	0	0	0	0	0	0	0	0	0	0	0	0	0	0	0	0	0	0	0	0	0	0	0	0	0	0	0	0
Solyc01g012560.1.1	0	0	0	0	0	0	0	0	0	0	0	0	0	0	0	0	0	0	0	0	0	0	0	0	0	0	0	0	0	0	0	0	0	0	0	0	0	0	0	0	0	0	0	0	0	0	0	0	0
Solyc01g012570.2.1	0	0	0	0	0	0	0	0	0	0	0	0	0	0	0	0	0	0	0	0	0	0	0	0	0	0	0	0	0	0	0	0	0	0	0	0	0	0	0	0	0	0	0	0	0	0	0	0	0
Solyc01g012580.1.1	0	0	0	0	0	0	0	0	0	0	0	0	0	0	0	0	0	0	0	0	0	0	0	0	0.423225	0.842532	0	0.350879	0	0	0	0	0	0	0	0	0	0	0	0.398284	0	0	0	0	0	0	0.388675	0	0
Solyc01g012585.1.1	0	0	0	0	0	0	0	0	0	0	0	0	0	0	0	0	0	0	0	0	0	0	0	0	0	0	0	0	0	0	0	0	0	0	0	0	0	0	0	0	0	0	0	0	0	0	0	0	0
Solyc01g012590.1.1	0	0	0	0	0	0	0	0	0	0	0	0	0	0	0	0	0	0	0	0	0	0	0	0	0	0	0	0	0	0	0	0	0	0	0	0	0	0	0	0	0	0	0	0	0	0	0	0	0
Solyc01g012610.1.1	0	0	0	0	0	0	0	0	0	0	0	0	0	0	0	0	0	0	0	0	0	0	0	0	0	0	0	0	0	0	0	0	0	0	0	0	0	0	0	0	0	0	0	0	0	0	0	0	0
Solyc01g012650.1.1	0	0	0	0	0	0	0	0	0	0	0	0	0	0	0	0	0	0	0	0	0	0	0	0	0	0	0	0	0	0	0	0	0	0	0	0	0	0	0	0	0	0	0	0	0	0	0	0	0
Solyc01g012670.3.1	0	0	0	0	0	0	0	0	0	0	0	0	0	0	0	0	0	0	0	0	0	0	0	0	0	0	0	0	0	0	0	0	0	0	0	0	0	0	0	0	0	0	0	0	0	0	0	0	0
Solyc01g012680.1.1	0	0	0	0	0	0	0	0	0	0	0	0	0	0	0	0	0	0	0	0	0	0	0	0	0	0	0	0	0	0	0	0	0	0	0	0	0	0	0	0	0	0	0	0	0	0	0	0	0
Solyc01g012690.1.1	0	0	0	0	0	0	0	0	0	0	0	0	0	0	0	0	0	0	0	0	0	0	0	0	0	0	0	0	0	0	0	0	0	0	0	0	0	0	0	0	0	0	0	0	0	0	0	0	0
Solyc01g012700.4.1	0	0	0	0	0	0	0.0300742	0	0	0	0	0	0	0	0	0	0	0	0	0	0	0	0	0	0	0	0	0	0	0	0	0	0	0	0	0	0	0	0	0	0	0	0	0	0	0	0	0	0
Solyc01g012720.1.1	0	0	0	0	0	0	0	0	0	0	0	0	0	0	0	0	0	0	0	0	0	0	0	0	0	0	0	0	0	0	0	0	0	0	0	0	0	0	0	0	0	0	0	0	0	0	0	0	0
Solyc01g012730.1.1	0	0	0	0	0	0	0	0	0	0	0	0	0	0	0	0	0	0	0	0	0	0	0	0	0	0	0	0	0	0	0	0	0	0	0	0	0	0	0	0	0	0	0	0	0	0	0	0	0
Solyc01g012740.1.1	0	0	0	0	0	0	0	0	0	0	0	0	0	0	0	0	0	0	0	0	0	0	0	0	0	0	0	0	0	0	0	0	0	0	0	0	0	0	0	0	0	0	0	0	0	0	0	0	0
Solyc01g012750.3.1	0	0	0	0	0	0	0	0	0	0	0	0	0	0	0	0	0	0	0	0	0	0	0	0	0	0	0	0	1.28069	0	0	0	0	0	0	0	0	0	0	0	0	0	0	0	0	0	0	0	0
Solyc01g012760.1.1	0	0.0385019	0	0	0	0	0	0	0	0	0	0	0	0	0	0	0	0	0	0	0	0	0	0	0	0	0	0	0	0	0	0	0	0	0	0	0	0	0	0	0	0	0	0	0	0	0	0	0
Solyc01g013760.1.1	0	0	0	0	0	0	0	0	0	0	0	0	0	0	0	0	0	0	0	0	0	0	0	0	0	0	0	0	0	0	0	0	0	0	0	0	0	0	0	0	0	0	0	0	0	0	0	0	0
Solyc01g013780.1.1	0	0	0	0	0	0	0	0	0	0	0	0	0	0	0	0	0	0	0	0	0	0	0	0	0	0	0	0	0	0	0	0	0	0	0	0	0	0	0	0	0	0	0	0	0	0	0	0	0
Solyc01g013790.1.1	0	0	0	0	0	0	0	0	0	0	0	0	0	0	0	0	0	0	0	0	0	0	0	0	0	0	0	0	0	0	0	0	0	0	0	0	0	0	0	0	0	0	0	0	0	0	0	0	0
Solyc01g013810.1.1	0	0	0	0	0	0	0	0	0	0	0	0	0	0	0	0	0	0	0	0	0	0	0	0	0	0	0	0	0	0	0	0	0	0	0	0	0	0	0	0	0	0	0	0	0	0	0	0	0
Solyc01g013820.1.1	0	0	0	0	0	0	0	0	0	0	0	0	0	0	0	0	0	0	0	0	0	0	0	0	0	0	0	0	0	0	0	0	0	0	0	0	0	0	0	0	0	0	0	0	0	0	0	0	0
Solyc01g013840.1.1	0	0	0	0	0	0	0	0	0	0	0	0	0	0	0	0	0	0	0	0	0	0	0	0	0	0	0	0	0	0	0	0	0	0	0	0	0	0	0	0	0	0	0	0	0	0	0	0	0
Solyc01g013850.1.1	0	0	0	0	0	0	0	0	0	0	0	0	0	0	0	0	0	0	0	0	0	0	0	0	0	0	0	0	0	0	0	0	0	0	0	0	0	0	0	0	0	0	0	0	0	0	0	0	0
Solyc01g013860.1.1	0	0	0	0	0	0	0	0	0	0	0	0	0	0	0	0	0	0	0	0	0	0	0	0	0	0	0	0	0	0	0	0	0	0	0	0	0	0	0	0	0	0	0	0	0	0	0	0	0
Solyc01g013870.1.1	0	0	0	0	0	0	0	0	0	0	0	0	0	0	0	0	0	0	0	0	0	0	0	0	0	0	0	0	0	0	0	0	0	0	0	0	0	0	0	0	0	0	0	0	0	0	0	0	0
Solyc01g013880.1.1	0	0	0	0	0	0	0	0	0	0	0	0	0	0	0	0	0	0	0	0	0	0	0	0	0	0	0	0	0	0	0	0	0	0	0	0	0	0	0	0	0	0	0	0	0	0	0	0	0
Solyc01g013883.1.1	0.0455986	0	0	0	0	0	0	0	0	0.032806	0	0	0	0	0.0511927	0	0	0.0163535	0	0	0	0	0	0	0.0562767	0	0	0.062209	0	0	0	0	0	0	0.0366504	0	0	0	0.0158419	0	0	0	0.0346079	0	0	0	0	0	0.0374243
Solyc01g013887.1.1	0	0	0	0	0	0	0	0	0	0	0	0	0	0	0	0	0	0	0	0	0	0	0	0	0	0	0.681194	0	0	0	0	0	0	0	0	0	0	0	0	0	0	0	0	0	0	0	0	0	0
Solyc01g013890.3.1	0.0441742	0	0	0	0	0	0	0	0	0.0238359	0	0	0	0	0	0	0	0	0	0.0259487	0.0250665	0	0.0107157	0	0.0272593	0	0.0412446	0.0112998	0	0	0	0	0.0112818	0.0122981	0	0	0	0	0	0.0128265	0	0	0	0	0	0	0.025034	0	0
Solyc01g013910.1.1	0	0	0	0	0	0	0	0	0	0	0	0	0	0	0	0	0	0	0	0	0	0	0	0	0	0	0	0	0	0	0	0	0	0	0	0	0	0	0	0	0	0	0	0	0	0	0	0	0
Solyc01g013920.1.1	0	0	0	0	0	0	0	0	0	0	0	0	0	0	0	0	0	0	0	0	0	0	0	0	0	0	0	0	0	0	0	0	0	0	0	0	0	0	0	0	0	0	0	0	0	0	0	0	0
Solyc01g013930.1.1	0	0	0	0	0	0	0	0	0	0	0	0	0	0	0	0	0	0	0	0	0	0	0	0	0	0	0	0	0	0	0	0	0	0	0	0	0	0	0	0	0	0	0	0	0	0	0	0	0
Solyc01g013950.2.1	0	0	0	0	0	0	0	0	0	0	0	0	0	0	0	0	0	0	0	0	0	0	0	0	0	0	0	0	0	0	0	0	0	0	0	0	0	0	0	0	0	0	0	0	0	0	0	0	0
Solyc01g013970.1.1	0	0	0	0	0	0	0	0	0	0	0	0	0	0	0	0	0	0	0	0	0	0	0	0	0	0	0	0	0	0	0	0	0	0	0	0	0	0	0	0	0	0	0	0	0	0	0	0	0
Solyc01g013975.1.1	0	0	0	0	0.0688742	0.0271833	0	0.0149566	0	0	0.0403922	0	0.0292761	0.043757	0.0149247	0.0415258	0.0756856	0.0429091	0.0456638	0.093708	0.0754353	0.0146496	0.0257982	0	0.0328137	0.0979855	0.0827478	0.0816136	0.0413954	0	0	0	0	0	0.0320551	0.0910143	0	0	0.0138556	0.06176	0.0552343	0.097173	0	0	0.0140516	0.0430232	0.0753374	0	0.0818299
Solyc01g013980.1.1	0	0	0	0	0	0	0	0	0	0	0	0	0	0	0	0	0	0	0	0	0	0	0	0	0	0	0	0	0	0	0	0	0	0	0	0	0	0	0	0	0	0	0	0	0	0	0	0	0
Solyc01g013985.1.1	0	0	0	0	0	0	0	0	0	0	0	0	0	0	0	0	0	0	0	0	0	0	0	0	0	0	0	0	0	0	0	0	0	0	0	0	0	0	0	0	0	0	0	0	0	0	0	0	0
Solyc01g013990.1.1	0	0	0	0	0	0	0	0	0	0	0	0	0	0	0	0	0	0	0	0	0	0	0	0	0	0	0	0	0	0	0	0	0	0	0	0	0	0	0	0	0	0	0	0	0	0	0	0	0
Solyc01g013995.2.1	2.90748	3.70627	1.95371	4.43436	2.15192	3.22742	1.50307	2.61693	1.2199	0	0	0	0	0	0	0	0	0	0	0	0	0	0.161209	0	0	0	0	1.61497	2.75918	0.846422	1.07658	1.34639	1.61239	0.555048	1.10169	0.758313	0	0	0.173163	0	0.0862876	0	0	0	0	0	0	0	0
Solyc01g014000.1.1	0	0	0	0	0	0	0	0	0	0	0	0	0	0	0	0	0	0	0	0	0	0	0	0	0	0	0	0	0	0	0	0	0	0	0	0	0	0	0	0	0	0	0	0	0	0	0	0	0
Solyc01g014010.1.1	0	0	0	0	0	0	0	0	0	0	0	0	0	0	0	0	0	0	0	0	0	0	0	0	0	0	0	0	0	0	0	0	0	0	0	0	0	0	0	0	0	0	0	0	0	0	0	0	0
Solyc01g014020.1.1	0	0	0	0	0	0	0	0	0	0	0	0	0	0	0	0	0	0	0	0	0	0	0	0	0	0	0	0	0	0	0	0	0	0	0	0	0	0	0	0	0	0	0	0	0	0	0	0	0
Solyc01g014050.1.1	0	0	0	0	0	0	0	0	0	0	0	0	0	0	0	0	0	0	0	0	0	0	0	0	0	0	0	0	0	0	0	0	0	0	0	0	0	0	0	0	0	0	0	0	0	0	0	0	0
Solyc01g014055.1.1	0	0	0	0	0	0	0	0	0	0	0	0	0	0	0	0	0	0	0	0	0	0	0	0	0	0	0	0	0	0	0	0	0	0	0	0	0	0	0	0	0	0	0	0	0	0	0	0	0
Solyc01g014060.3.1	0	0	0	0	0	0	0	0	0	0	0	0	0	0	0	0	0	0	0	0	0	0	0	0	0.166299	0	0	0	0	0	0	0	0	0	0	0	0	0	0	0	0	0	0	0	0	0	0	0	0
Solyc01g150116.1.1	0	0	0	0	0	0	0	0	0	0	0	0	0	0	0	0	0	0	0	0	0	0	0.245706	0	0	0	0	0	0	0	0	0	0	0	0	0	0	0	0	0	0	0	0	0	0	0	0	0	0
Solyc01g014070.1.1	0	0	0	0	0	0	0	0	0	0	0	0	0	0	0	0	0	0	0	0	0	0	0	0	0	0	0	0	0	0	0	0	0	0	0	0	0	0	0	0	0	0	0	0	0	0	0	0	0
Solyc01g014090.1.1	0	0	0	0	0	0	0	0	0	0	0	0	0	0	0	0	0	0	0	0	0	0	0.121994	0	0	0	0	0	0	0	0	0	0	0	0	0	0	0	0	0	0	0	0	0	0	0	0	0	0
Solyc01g014100.3.1	14.135	8.89534	11.825	3.20849	2.11756	4.35292	1.45007	1.53282	0.961876	0.551354	0	0	0	0.18685	0.191193	0	0	0	0	0	0	0	0	0	0	0	0	6.2731	6.36358	10.2378	2.88615	4.70857	2.43564	0.568943	0.410643	0.582972	0.178833	0	0.354996	0	0	0	0	0	0	0	0	0	0
Solyc01g014105.1.1	4.16729	2.96824	3.05482	2.02229	1.96277	1.70427	2.21772	2.60002	2.65329	1.30829	1.57316	1.65511	1.37661	1.03915	1.10584	0.986165	1.0353	1.01902	1.3447	0.756636	1.16086	0.292237	0.404357	0.395192	0.467561	0.605015	0.330139	5.15556	3.65701	3.3969	2.00166	1.30028	1.47067	4.85166	5.02426	4.10672	1.75043	1.62501	1.73737	1.01202	0.983788	1.52307	0.690074	0.451415	0.720796	0.204345	0.687026	0.43692	0.419756
Solyc01g014130.2.1	0	0.271191	0	0	0	0	0	0	0	0	0	0	0	0	0	0	0	0	0	0	0	0	0	0	0	0	0	0	0	0	0	0	0	0	0	0	0	0	0	0	0	0	0	0	0	0	0	0	0
Solyc01g014140.3.1	0.24249	0	0.543144	1.77666	1.00506	0.991694	0.516186	3.00104	1.36961	0.785068	1.71917	3.17819	0	0	0	0.757466	0	0	0	0	0	0	0.235291	0	0	0	0.905634	0.744351	1.51017	0.741231	0	1.38714	0.247721	1.62023	1.16942	4.98054	0.763915	0.520067	0	0	0	0	0	0.262673	0	0	0	0	0
Solyc01g014150.1.1	0	0	0	0	0.112711	0	0	0	0	0	0	0.118804	0	0	0	0	0	0	0	0	0	0	0	0	0	0	0	0.333896	0	0	0	0	0	0	0	0	0	0	0	0	0	0	0	0	0	0	0	0	0
Solyc01g014160.1.1	0	0	0	0	0	0	0	0	0	0	0	0	0	0	0	0	0	0	0	0	0	0	0	0	0	0	0	0	0	0	0	0	0	0	0	0	0	0	0	0	0	0	0	0	0	0	0	0	0
Solyc01g014170.1.1	0	0	0	0	0	0	0	0	0	0	0	0	0	0	0	0	0	0	0	0	0	0	0	0	0	0	0	0	0	0	0	0	0	0	0	0	0	0	0	0	0	0	0	0	0	0	0	0	0
Solyc01g014180.3.1	793.926	811.605	801.341	882.136	890.264	917.713	950.416	989.421	1023.12	990.377	993.855	1034.16	1163.72	1184.03	1162.76	804.241	816.504	788.855	1045.17	915.917	848.048	1005.63	1022.22	972.246	1259.14	1271.53	1212.62	984.663	888.445	880.025	984.804	952.768	955.164	1033.89	998.389	1119.86	866.199	874.18	890.647	1059.29	1076.88	1046.71	849.53	795.056	794.345	1194.91	1168.33	1252.44	1232.03
Solyc01g014210.1.1	0	0	0	0	0	0	0	0	0	0	0	0	0	0	0	0	0	0	0	0	0	0	0	0	0	0	0	0	0	0	0	0	0	0	0	0	0	0	0	0	0	0	0	0	0	0	0	0	0
Solyc01g014220.3.1	0.0415766	0.226216	0.0465629	0	0	0	0	0	0	0	0	0	0	0	0	0	0	0	0	0	0	0	0	0	0	0	0	0.0425414	0.129465	0	0	0	0	0	0	0	0	0	0	0	0	0	0	0	0	0	0	0	0
Solyc01g014230.4.1	19.3217	15.8708	19.0072	24.2839	23.7313	21.242	30.4108	30.4256	32.1494	28.3388	30.5627	29.5772	30.9686	24.8827	25.8798	19.1863	19.1552	20.0662	18.1513	17.7041	16.8059	12.8658	15.2373	13.2294	32.9614	30.8385	36.4057	21.7547	19.126	16.4567	23.5382	24.1824	24.6541	33.0228	28.3318	28.0912	28.2803	29.5594	26.0865	17.7623	21.6972	20.3582	14.9476	17.0914	15.416	22.1718	23.1257	19.8277	28.9301
Solyc01g014240.1.1	0	0	0	0	0	0	0	0	0	0	0	0	0	0	0	0	0	0	0	0	0	0	0	0	0	0	0	0	0	0	0	0	0	0	0	0	0	0	0	0	0	0	0	0	0	0	0	0	0
Solyc01g014250.2.1	64.5967	56.4772	58.3741	64.3478	51.2393	59.212	122.333	127.31	133.862	106.25	117.538	111.425	253.12	168.143	168.05	142.638	201.892	225.278	233.11	219.036	214.117	173.544	207.705	142.901	223.501	243.537	257.889	118.744	129.012	89.1957	67.9496	81.3366	83.0566	204.395	135.888	175.122	86.3116	80.9744	80.3278	285.356	260.526	314.786	198.051	215.711	187.415	317.911	342.093	282.816	375.687
Solyc01g014260.1.1	0	0	0	0	0	0	0	0	0	0	0	0	0	0	0	1.77884	0	0	0	0	0	0	0	0	0	0	0	0	0	0.58024	0	0	0	0	0	0	0	0	0	0	0	0	0	0	0	0	0	0.597058	0
Solyc01g014270.3.1	22.2256	19.7552	19.0822	19.8188	20.6315	20.5568	19.1442	19.7661	21.7674	16.1307	19.1775	16.0513	15.8445	13.4013	10.5507	10.1628	10.8279	12.6916	12.5165	11.7289	10.7921	13.5522	13.7458	11.6069	15.9006	13.3605	17.1151	30.2458	30.1899	19.8331	18.5428	18.3982	19.8847	27.2039	21.5176	25.3609	13.0898	13.726	14.5326	18.0081	16.0764	17.8022	8.50833	6.7061	8.04705	12.966	16.4674	14.6188	19.2941
Solyc01g014275.1.1	0	0	0	0	0	0	0	0	0	0	0	0	0.0447027	0	0	0.0422715	0.0462268	0	0.232419	0.143086	0.368591	0.357903	0.315138	0.338794	0.0501044	0.099745	0.303241	0	0	0.0413655	0	0	0	0	0	0	0	0	0	0	0.0421696	0	0	0	0.21456	0	0.276085	0.0851289	0.0999591
Solyc01g014300.1.1	0	0	0	0	0	0	0	0	0	0	0	0	0	0	0	0	0	0	0	0	0	0	0	0	0	0	0	0	0	0	0	0	0	0	0	0	0	0	0	0	0	0	0	0	0	0	0	0	0
Solyc01g014310.2.1	0	0	0	0	0	0	0	0	0	0	0	0	0	0	0	0	0	0	0	0	0	0	0	0	0	0	0	0	0	0	0	0	0	0	0	0	0	0	0	0	0	0	0	0	0	0	0	0	0
Solyc01g014315.1.1	0	0	0	0	0	0	0	0	0	0	0	0	0	0	0	0	0	0	0	0	0	0	0	0	0	0	0	0	0	0	0	0	0	0	0	0	0	0	0	0	0	0	0	0	0	0	0	0	0
Solyc01g014320.4.1	0	0	0	0	0	0	0	0	0	0.12392	0	0	0	0	0	0	0	0	0	0	0	0	0	0	0	0	0	0	0	0	0	0.109478	0.234612	0	0	0	0	0	0	0	0	0	0	0	0	0	0	0	0
Solyc01g014350.1.1	0	0	0	0	0	0	0	0	0	0	0	0	0	0	0	0	0	0	0	0	0	0	0	0	0	0	0	0	0	0	0	0	0	0	0	0	0	0	0	0	0	0	0	0	0	0	0	0	0
Solyc01g014355.1.1	0.0184561	0	0	0.00643919	0	0	0	0	0.00694947	0.00663914	0	0	0	0	0	0	0	0	0	0	0	0	0	0	0	0	0.00765873	0	0.00638559	0	0.012266	0.0117307	0	0	0.00741715	0	0	0	0.00641204	0	0	0	0	0	0	0.00663669	0	0	0
Solyc01g014360.1.1	0	0	0	0	0	0	0	0	0	0	0	0	0	0	0	0	0	0	0	0	0	0	0	0	0	0	0	0	0	0	0	0	0	0	0	0	0	0	0	0	0	0	0	0	0	0	0	0.571211	0
Solyc01g014363.1.1	0	0	0	0	0.113852	0.067403	0.0233893	0.148344	0	0	0	0.0240015	0	0	0	0.0457627	0	0.0472871	0.0251615	0	0	0	0	0	0	0	0	0.0449704	0.0684285	0	0	0.0209512	0	0.097887	0.0264943	0.0752255	0.18461	0.0235651	0	0.0765691	0.0228262	0.0267719	0	0	0	0	0	0	0
Solyc01g014367.1.1	0	0	0	0	0	0	0	0	0	0	0	0	0	0	0	0	0	0	0	0	0	0	0	0	0	0	0	0.229951	0	0.114494	0	0	0	0	0	0	0	0	0	0	0	0	0	0	0	0	0	0	0
Solyc01g014370.2.1	0	0	0	0	0	0	0	0	0	0	0	0	0	0	0	0	0	0	0	0	0	0	0	0	0	0	0	0	0	0	0	0	0	0	0	0	0	0	0	0	0	0	0	0	0	0	0	0	0
Solyc01g014373.1.1	3.22205	3.13988	3.4469	1.66105	1.54474	1.3767	1.22843	1.62317	1.95565	0.518979	0.7793	0.735343	0.529531	0.158291	0.5399	0.450659	0.547585	0.310447	0.0550629	0.451985	0.43662	0.10599	0	0.150496	0.534166	0.177231	0.59868	2.60793	3.84353	2.94	1.19853	1.05453	0.982553	1.44595	1.62343	2.24984	0.504996	0.773542	0.501227	0.781959	0.79924	0.468698	0.32849	0	0.355823	0.103758	0.490559	0.151261	0.118408
Solyc01g014377.1.1	0	0	0	0	0	0	0	0	0	0	0	0	0	0	0	0	0	0	0	0	0	0	0	0	0	0	0	0	0	0	0	0	0	0	0	0	0	0	0	0	0	0	0	0	0	0	0	0	0
Solyc01g014390.3.1	0	0	0	0	0	0	0	0	0.113234	0	0	0	0.220754	0	0	0	0	0	0	0	0	0	0	0	0	0	0	0.102567	0.208093	0.204274	0	0	0	0	0	0.0571905	0.0526314	0.107493	0.104477	0.116424	0	0.122121	0	0	0	0	0	0	0
Solyc01g014400.2.1	0	0	0	0	0	0	0	0	0	0	0	0	0	0	0	0	0	0	0	0	0	0	0	0	0	0	0	0	0	0	0	0	0	0	0	0	0	0	0	0	0	0	0	0	0	0	0	0	0
Solyc01g014410.1.1	0	0	0	0	0	0	0	0	0	0	0	0	0	0	0	0	0	0	0	0	0	0	0	0	0	0	0	0	0	0	0	0	0	0	0	0	0	0	0	0	0	0	0	0	0	0	0	0	0
Solyc01g014420.1.1	0	0	0	0	0	0	0	0	0	0	0	0	0	0	0	0	0	0	0	0	0	0	0	0	0	0	0	0	0	0	0	0	0	0	0	0	0	0	0	0	0	0	0	0	0	0	0	0	0
Solyc01g014430.1.1	0	0	0	0	0	0	0	0	0	0	0	0	0	0	0	0	0	0	0	0	0	0	0	0	0	0	0	0	0	0	0	0	0	0	0	0	0	0	0	0	0	0	0	0	0	0	0	0	0
Solyc01g014440.2.1	0	0	0	0	0	0	0	0	0	0	0	0	0	0	0	0	0	0	0	0	0	0	0	0	0	0	0	0	0	0	0	0	0	0	0	0	0	0	0	0	0	0	0	0	0	0	0	0	0
Solyc01g014450.1.1	0	0	0	0	0	0	0	0	0	0	0	0	0	0	0	0	0	0	0	0	0	0	0	0	0	0	0	0	0	0	0	0	0	0	0	0	0	0	0	0	0	0	0	0	0	0	0	0	0
Solyc01g014470.1.1	4.36987	2.85315	5.22022	8.23291	5.4336	6.2549	4.34098	4.26095	9.21441	3.77269	3.83573	7.0001	11.2274	7.03197	5.5601	3.94338	7.62956	8.46292	11.6747	13.3481	14.2168	10.9152	10.459	6.98959	4.67409	3.22093	2.90138	12.2215	6.35007	10.3892	11.6169	9.1657	13.9876	12.9768	16.8592	13.2968	5.50656	7.49763	4.25092	4.06029	9.38078	15.2613	6.96483	7.25816	5.85072	4.71412	5.94349	2.74895	6.81434
Solyc01g014480.3.1	25.2157	23.2497	22.5328	21.9676	25.1895	23.5037	32.222	35.4623	36.586	27.0086	27.9091	31.7873	29.0956	20.8739	23.1814	25.3122	26.3482	27.0489	23.642	23.5043	24.2904	18.2199	18.387	19.4916	27.5334	38.8135	36.5605	24.6808	29.1508	22.385	23.5948	28.2874	27.495	36.5297	37.1823	35.0184	25.0124	27.8091	23.252	26.963	26.0354	26.3509	20.5417	23.5935	24.8977	22.2749	23.0181	22.2819	23.6076
Solyc01g014490.4.1	7.95428	6.99482	7.48963	6.61268	7.39426	6.16173	6.67407	6.93102	7.50998	5.80762	6.15168	6.37614	7.03461	5.54194	5.15844	4.84975	6.47713	6.23873	5.6303	6.00814	5.08956	4.62985	4.93166	4.7684	6.35044	7.87715	7.41452	7.52704	7.91326	6.19681	6.0943	6.73597	7.54717	7.07933	7.37036	6.89479	6.11381	6.21803	5.30556	6.67983	7.05278	7.06419	5.3563	4.48288	4.77354	7.25685	8.40917	7.18481	9.4535
Solyc01g014510.2.1	0	0	0	0	0	0	0	0	0	0	0	0	0	0	0	0	0	0	0	0	0	0	0	0	0	0	0	0	0	0	0	0	0	0	0	0	0	0	0	0	0	0	0	0	0	0	0	0	0
Solyc01g014520.1.1	0	0	0	0	0	0	0	0	0	0	0	0	0	0	0	0	0	0	0.111966	0	0	0	0	0	0	0	0	0	0	0	0.0974845	0	0	0	0	0	0	0.104862	0	0	0	0	0	0	0	0	0	0	0
Solyc01g014530.2.1	1.84934	1.16509	1.5261	0.815013	0.302567	1.09466	0.517983	0.219017	0.32985	0.63024	0.887222	0.63785	2.35787	2.02905	3.05968	6.28351	3.76822	6.17865	11.8133	12.3499	8.28476	1.6089	2.83332	2.1322	4.20443	3.58712	4.60451	3.8841	1.81852	2.57854	5.82193	4.54708	4.97166	5.74473	5.98482	4.44255	2.24862	1.2525	0.811577	2.26095	3.23528	3.79453	1.2189	1.26522	1.749	5.14507	7.1708	7.0414	1.67758
Solyc01g014533.1.1	0	0	0	0	0	0	0	0	0	0	0	0	0	0	0	0	0	0	0	0	0	0	0	0	0	0	0	0	0	0	0	0	0	0	0	0	0	0	0	0	0	0	0	0	0	0	0	0	0
Solyc01g150117.1.1	0	0	0	0	0	0	0	0	0	0	0	0	0	0	0	0	0	0	0	0	0	0	0	0	0	0	0	0	0	0	0	0	0	0	0	0	0	0	0	0	0	0	0	0	0	0	0	0	0
Solyc01g014540.3.1	0	0	0	0	0	0	0	0	0	0	0	0	0	0	0	0	0	0	0	0	0	0	0	0	0	0	0	0	0	0	0	0	0	0	0	0	0	0	0	0	0	0	0	0	0	0	0	0	0
Solyc01g014550.3.1	0.0924704	0	0.103561	0.29036	0	0.0945425	0.590523	0	0.731195	0	0.374619	0.201993	0	0.608739	0.415259	1.1554	1.89526	1.29338	2.54107	1.62956	1.36428	0.407605	0.538351	0.289382	0.570623	0.567982	0.920938	0.189233	0.191962	0	0.368736	0.352645	0.0944652	0.205951	0	0.211029	0.194206	0.495802	0.578271	1.28879	1.63287	1.01389	1.158	1.00167	1.56387	0.698286	1.04808	0.872555	0.569202
Solyc01g014560.4.1	7.1539	6.24834	4.42762	4.33505	3.90146	2.69471	11.8221	15.568	10.7395	3.75858	2.76474	2.87867	11.6087	11.3606	10.5678	27.0512	28.189	24.7115	31.6868	34.061	34.3987	10.8917	8.9509	14.1397	11.1526	11.6792	13.1246	10.8836	6.44846	8.63199	5.0673	7.35898	6.92358	14.7802	13.505	17.2928	2.86654	2.52351	2.55082	21.4281	21.6084	20.9858	21.3254	23.1461	25.5706	14.318	14.1897	16.3827	8.22775
Solyc01g014620.1.1	5.7053	2.55642	3.75856	3.16144	2.43425	0.686252	0.714402	1.51034	1.13732	1.08653	2.03943	0	1.10863	0	0	0	0.764283	0	0.384266	0	0.380878	1.47933	0	2.10052	2.07098	0.412279	0.417799	12.0188	7.31528	5.47127	2.34197	2.23976	3.08561	0.373732	2.42772	1.91474	1.40968	0.719772	0.34979	1.16936	1.04581	0	0	0.363539	0	1.44818	0.380383	0	0
Solyc01g014640.1.1	0	0	0	0	0	0	0	0	0	0	0	0	0	0	0	0	0	0	0	0	0	0	0	0	0	0	0	0	0	0	0	0	0	0	0	0	0	0	0	0	0	0	0	0	0	0	0	0	0
Solyc01g014650.1.1	0	0	0	0	0	0	0	0	0	0	0	0	0	0	0	0	0	0	0	0	0	0	0	0	0	0	0	0	0	0	0	0	0	0	0	0	0	0	0	0	0	0	0	0	0	0	0	0	0
Solyc01g014660.1.1	0	0	0	0	0	0	0	0	0	0	0	0	0	0	0	0	0	0	0	0	0	0	0	0	0	0	0	0	0	0	0	0	0	0	0	0	0	0	0	0	0	0	0	0	0	0	0	0	0
Solyc01g014680.1.1	0	0	0	0	0	0	0	0	0	0	0	0	0	0	0	0	0.796128	2.25678	4.80332	0	1.58699	0	0	1.4587	0	0	0	0	0	0	0	0	0	0	0	0	0	0	0	0	0	3.40717	3.18392	0	3.69519	0	0	1.46611	0
Solyc01g014690.2.1	0.238356	0.259377	0	0.249482	0.493963	0.487395	0.507387	0	0	0	0	0	1.31229	0.784559	1.87319	1.98548	1.35704	1.28226	3.82082	1.12012	1.62306	1.31333	0.92512	0	0.588347	0.585624	0.890197	0	0	0.242865	0	0	0	0	0	0.27198	0	0.255601	0	1.38419	3.7138	2.61346	1.62814	0.516391	2.51945	1.02854	2.16127	1.99924	0.586881
Solyc01g014700.2.1	0.114411	0.373503	0.512531	0.239503	0	0.116975	1.09596	1.02978	0.646206	0.37041	0.231753	0.999684	2.5196	3.01271	2.56894	2.73996	2.60551	2.09265	4.19199	5.24215	4.28488	0.252159	0.222029	0.238696	0.141203	0.562199	0.142431	0.702397	0.475018	0.699453	0.342171	0.654476	0.350638	2.03854	1.7932	1.17495	0	0.736131	0.119246	3.32205	2.8522	4.32091	1.82352	1.48721	2.41867	1.85137	1.81547	1.07959	0.704258
Solyc01g014710.1.1	0	0	0	0	0	0	0	0	0	0	0	0	0	0	0	0	0	0	0	0	0	0	0	0	0	0	0	0	0	0	0	0	0	0	0	0	0	0	0	0	0	0	0	0	0	0	0	0	0
Solyc01g014720.3.1	0.239719	0.782579	0.536937	0.501815	0.248393	2.20581	0	1.61822	0.812373	0	0	0	0	0	0	0	0	0	0	0	0	0	0	0	0	0	0	0.735844	0.248819	0.488507	0.238976	0.228547	0.734669	0	0	0.273534	0	0	0	0	0	0	0	0	0	0	0	0	0
Solyc01g014725.2.1	0	0	0.30311	0	0	0	0	0.304504	0	0	0	0	0	0	0	0	0	0	0	0	0	0	0	0	0.835073	0	0	0.415396	0	0.137885	0	0	0	0	0	0	0	0.145115	0	0	0	0	0	0	0	0	0.306761	0	0
Solyc01g014730.2.1	0	0	0	0	0	0	0	0	0	0	0	0	0	0	0	0	0	0	0	0	0.0760134	0	0.19497	0	0	0	0.0833819	0	0	0	0	0	0	0	0	0	0	0	0	0	0	0	0	0	0	0	0	0.140447	0
Solyc01g014740.1.1	1.41407	0	0	0	0	0	0	1.06063	0.532454	0	0	0	0	0	0	0.490792	0	0	0	0	0	0	0	0	1.16347	0	0	0	0.489251	0	0.469897	0	0	1.04981	0	1.0757	0	0.505458	0.982555	0	0	0	0	0	0	0	0	0	0
Solyc01g014745.1.1	0	0	0	0	0	0	0	0	0	0	0	0	0	0	0	0	0	0	0	0	0	0	0	0	0	0	0	0	0	0	0	0	0	0	0	0	0	0	0	0	0	0	0	0	0	0	0	0	0
Solyc01g014760.1.1	0	0	0	0	0	0	0	0	0	0	0	0	0	0	0	0	0	0	0	0	0	0	0	0	0	0	0	0	0	0	0	0	0	0	0	0	0	0	0	0	0	0	0	0	0	0	0	0	0
Solyc01g014800.1.1	0	0	0	0	0	0	0	0	0	0	0	0	0	0	0	0	0	0	0	0	0	0	0	0	0	0	0	0	0	0	0	0	0	0	0	0	0	0	0	0	0	0	0	0	0	0	0	0	0
Solyc01g014820.2.1	0	0	0	0.143493	0	0	0	0	0	0	0	0	0	0	0	0	0	0	0	0	0	0	0	0	0	0	0	0	0	0	0	0	0	0	0	0	0.143962	0	0	0	0	0	0	0	0	0	0	0	0
Solyc01g014830.1.1	0	0	0	0	0	0	0	0	0	0	0	0	0	0	0	0	0	0	0	0	0	0	0	0	0	0	0	0	0	0	0	0	0	0	0	0	0	0	0	0	0	0	0	0	0	0	0	0	0
Solyc01g014840.3.1	5.03759	5.45803	4.80776	7.77154	7.08089	7.23306	9.67445	9.83227	10.7626	11.7002	11.4909	13.1572	15.8451	9.42017	10.3276	8.43811	8.47947	10.3688	8.62692	8.92897	8.89886	31.8841	34.11	34.3401	53.1712	62.5845	66.3127	4.70628	4.25127	3.70461	5.50236	6.13928	6.42164	5.87819	6.07353	5.29836	14.5819	15.2902	13.1262	12.1088	9.64631	9.84617	6.63271	6.57199	5.32478	19.2332	18.9662	14.4212	52.3916
Solyc01g014850.4.1	92.9318	86.2009	77.9619	70.3499	73.9088	88.5279	74.4574	76.1987	83.2848	74.0146	80.0558	95.3207	98.1753	78.2592	73.5334	62.3072	74.9705	71.9463	69.694	76.3451	74.528	75.579	82.0206	89.072	97.9766	91.6254	93.7059	92.983	95.036	73.0264	74.8673	79.6101	82.1498	87.0685	79.1739	90.1936	67.8792	57.7338	67.5513	80.4535	82.9948	75.1992	65.3919	56.091	57.0892	88.9698	92.116	85.3898	98.3658
Solyc01g014860.3.1	155.507	123.571	132.846	109.772	122.162	125.714	126.252	113.113	107.849	127.231	109.15	151.676	140.171	76.1834	136.42	103.176	107.889	129.181	160.663	146.156	134.621	111.588	77.9015	100.348	135.685	172.375	149.471	179.098	156.906	114.968	137.72	117.229	141.867	151.426	179.638	176.618	110.131	106.259	111.571	138.61	110.441	140.986	99.6348	101.07	78.7458	134.987	154.941	141.808	169.184
Solyc01g014910.2.1	0.694768	0.162009	0.666937	0.155828	0.25711	0	0	0	0.0560588	0	0	0	0	0	0	0	0	0.106788	0	0.0583027	0	0.0546875	0.048153	0	0.183742	0.182892	0.0617802	0.558557	0.463593	0.40452	0.247363	0.189254	0.15209	0	0	0	0	0	0	0	0.051548	0	0	0	0	0.0535358	0.112495	0	0.305474
Solyc01g014930.2.1	0	0.243541	0.0835483	0.4685	0.309203	0.152546	0.476409	0.503597	0.589897	0.805079	0.604454	0.651839	0.16429	0.0818509	0.167507	0	0	0	0	0.175288	0.169329	0.164419	0.144773	0.0778203	0.368284	0.458224	0.55723	0	0	0.0760124	0	0	0	0.166153	0.179885	0.17025	0.470032	0.159997	0.0777541	0.953097	0.23247	0.272655	0.16986	0.161621	0.157708	0.0804782	0	0	0.183683
Solyc01g014940.2.1	0	0	0	0	0	0	0	0	0	0	0	0	0	0	0	0	0	0	0	0	0	0	0	0	0	0	0	0	0	0	0	0	0	0	0	0	0	0	0	0	0	0	0	0	0	0	0	0	0
Solyc01g014960.1.1	0.144106	0.261357	0.0537962	0	0.0497734	0.0491116	0	0.108087	0	0	0	0	0	0	0	0	0	0	0	0	0	0	0	0	0	0	0	0.0491499	0.299153	0.0978878	0	0	0	0	0	0	0	0	0	0	0	0	0	0	0	0	0	0	0
Solyc01g014963.1.1	0	0	0	0	0	0	0	0	0	0	0	0	0	0	0	0	0	0	0	0	0	0	0	0	0	0	0	0	0	0	0	0	0	0	0	0	0	0	0	0	0	0	0	0	0	0	0	0	0
Solyc01g014967.1.1	0	0	0	0	0	0	0	0	0	0	0	0	0	0	0	0	0	0	0	0	0	0	0	0	0	0	0	0	0	0.215156	0	0	0	0	0	0	0	0	0	0	0	0	0	0	0	0	0	0	0
Solyc01g014970.1.1	0	0	0	0	0	0	0	0	0	0	0	0	0	0	0	0	0	0	0	0	0	0	0	0	0	0	0	0	0	0	0	0	0	0	0	0	0	0	0	0	0	0	0	0	0	0	0	0	0
Solyc01g014980.4.1	0.299292	0.651373	0	0.313262	0.155061	0	0.159275	0	0	0	0	0	0	0	0	0	0	0	0	0	0	0	0	0	0	0	0	0	0	0.304954	0.149183	0	0.152874	0	0	0	0	0	0	0	0	0.18231	0	0	0	0	0	0.627585	0
Solyc01g014990.3.1	0.179022	0.584429	0.200492	0	0	0	0	0.201415	0	0	0	0	0	0	0	0	0	0	0	0	0	0	0	0	0	0	0	0	0.185818	0	0	0	0	0	0	0	0	0	0	0	0	0	0	0	0	0	0	0	0
Solyc01g015000.3.1	1.02696	0.50469	0.593613	0.728154	0.926815	0.677401	0.176297	0.447258	0.486483	0	0	0.0361823	0.0729551	0	0.0371919	0.0689874	0	0	0	0	0	0	0	0	0	0	0.041241	0.271172	0.515781	0.236281	0.363277	0.189504	0.236897	0.110674	0.0798803	0.0756017	0.0695748	0.0355244	0	0.076952	0	0	0.0377143	0.035885	0	0	0	0.0347328	0
Solyc01g015010.1.1	0.723289	4.72246	0.810034	2.27115	2.99785	5.91597	2.30949	0.813762	4.08521	0	0	0	0	0	0	0	0	0	0	0	0	0.797055	0	0	0	0	0	1.48015	1.5015	0	0.721049	2.06875	0	1.61092	1.74405	0	0	0.775617	0	0	0	0	0	0	0	0	0	0	0
Solyc01g015020.4.1	87.9955	77.7041	91.4035	91.7689	96.6891	76.9207	107.353	95.2937	108.831	105.406	96.6617	74.971	81.3203	111.831	107.387	72.4133	57.7571	67.5603	48.0332	56.2189	62.2125	56.6586	46.4319	46.2013	119.692	107.903	112.194	56.3619	65.9497	78.1208	100.868	108.43	92.338	74.2491	95.7705	71.9544	87.3232	86.7786	98.2537	60.5184	67.3787	65.7468	92.3701	89.9633	83.4018	114.659	117.032	115.17	66.5043
Solyc01g015030.1.1	0	0	0	0	0	0	0	0	0	0	0	0	0	0	0	0	0	0	0	0	0	0	0	0	0	0	0	0	0	0.100182	0	0	0	0	0	0	0	0	0	0	0	0	0	0	0	0	0	0	0
Solyc01g015035.1.1	0	0	0	0	0	0	0	0	0	0	0	0	0	0	0	0	0	0	0	0	0	0	0	0	0	0	0	0	0	0	0	0	0	0	0	0	0	0	0	0	0	0	0	0	0	0	0	0	0
Solyc01g015050.1.1	0.441587	0.480531	0	0.462198	0.457566	0	1.41	0	0	0	0.447243	0	0	0	0	0	0	0	0	0	0	0	0	0	20.7098	9.76451	19.7905	1.3555	0.458351	1.79976	0	1.26302	0	0	0	0	0	0.473534	1.38075	0	0.917373	0	0	0	0	1.42912	0	0	0
Solyc01g015060.1.1	0.271233	0	0.303763	0	0	1.10924	0	2.74645	0	0.585417	0	0	0	0	0	0.847252	0	0	0	0	0	0	0	0	16.7375	7.9968	15.5324	1.66516	0.563061	0	0	0	0.831253	0.302047	0	0	0	0	0	0.945067	0.281736	0.330437	0	0	0.286696	0	0	0	0
Solyc01g015080.3.1	0	0	0	0	0	0	0	0	0	0	0	0	0	0	0	0	0	0	0	0	0	0	0	0	0	0	0	0	0	0	0	0	0	0	0	0	0	0	0	0	0	0	0	0	0	0.213302	0.0560266	0.0518263	0
Solyc01g150118.1.1	0.360904	0.252471	0.115482	0.242839	0.133558	0.368991	0.356689	0.261031	0.262083	0.0834597	0.443853	0.112623	0.113542	0.056568	0.0578828	0.0536836	0.117413	0.13868	0.0295165	0	0.0585126	0.113632	0.050027	0.134456	0.477234	0.601698	0.513477	0.131885	0.267575	0.315198	0.488281	0.344085	0.263349	0.373197	0.37296	0.176492	0.243633	0.221151	0.080605	0.149703	0	0.0314057	0.176087	0.25132	0.0817454	0.139048	0.35062	0.0810834	0.0952089
Solyc01g015130.1.1	0	0	0	0	0	0	0	0	0	0	0	0	0	0	0	0	0	0	0	0	0	0	0	0	0	0	0	0	0	0	0	0	0	0	0	0	0	0	0	0	0	0	0	0	0	0	0	0	0
Solyc01g015133.1.1	0	0	0	0	0	0	0	0	0	0	0	0	0	0	0	0	0	0	0	0	0	0	0	0	0	0	0	0	0	0	0	0	0	0	0	0	0	0	0	0	0	0	0	0	0	0	0	0	0
Solyc01g015137.1.1	0	0	0	0	0	0	0	0	0	0	0	0	0	0	0	0	0	0	0	0	0	0	0	0	0	0	0	0	0	0	0	0	0	0	0	0	0	0	0	0	0	0	0	0	0	0	0	0	0
Solyc01g015180.1.1	0	0	0	0	0	0	0	0	0	0	0	0	0	0	0	0	0	0	0	0	0	0	0	0	0	0	0	0	0	0	0	0	0	0	0	0	0	0	0	0	0	0	0	0	0	0	0	0	0
Solyc01g015185.1.1	0	0	0	0	0	0	0	0	0	0	0	0	0	0	0	0	0	0	0	0	0	0	0	0	0	0	0	0	0	0.37605	0	0	0	0	0	0	0	0	0	0	0	0	0	0	0	0	0	0	0
Solyc01g015200.1.1	0	0	0	0	0	0	0	0	0	0	0	0	0	0	0	0	0	0	0	0	0	0	0	0	0	0	0	0	0	0	0	0	0	0	0	0	0	0	0	0	0	0	0	0	0	0	0	0	0
Solyc01g015210.1.1	0	0	0	0.0991917	0	0	0	0	0	0	0	0	0	0	0	0	0	0	0	0	0	0	0	0	0	0	0	0	0	0	0	0.0903519	0	0	0	0	0	0	0	0	0	0	0	0	0	0	0	0	0
Solyc01g015230.3.1	0	0	0	0	0	0	0	0	0	0	0	0	0	0	0	0	0	0	0	0	0	0	0	0	0	0	0	0	0	0	0	0	0	0	0	0	0	0	0	0	0	0	0	0	0	0	0	0	0
Solyc01g015250.1.1	1.98192	2.51616	6.65886	0	0	0	0.351576	0.371639	0	4.2777	3.34552	2.52545	1.81861	3.62421	0.370845	7.5667	5.64185	7.10796	14.7504	10.0899	10.8715	19.2925	27.8847	24.8093	1.63069	2.84051	0	2.70389	1.71431	0	0.658596	0	0.674893	7.35694	1.99124	7.91526	0.34687	0.708437	0.688562	13.0441	19.9005	12.8775	0.752108	1.07344	0	1.42537	1.49757	1.03897	0.406658
Solyc01g015280.1.1	0	0	0	0	0	0	0	0	0	0	0	0	0	0	0	0	0	0	0	0	0	0	0	0	0	0	0	0	0	0	0	0	0	0	0	0	0	0	0	0	0	0	0	0	0	0	0	0	0
Solyc01g015290.1.1	0	0	0	0	0	0	0	0	0	0	0	0	0	0	0	0	0	0	0	0	0	0	0	0	0	0	0	0	0	0	0	0	0	0	0	0	0	0	0	0	0	0	0	0	0	0	0	0	0
Solyc01g015293.1.1	0.621492	0.169076	0.0870037	0.325251	0.764729	0.516278	0.124028	0.262212	0.263269	0.377269	0.0786816	0.169699	0	0	0	0.0404449	0	0	0.489227	0.501979	0.220415	0.0428048	0.18845	0.364674	1.582	1.81327	1.5474	1.868	2.41908	1.46439	0.464676	0.296265	0.238087	0.562329	0.608804	0.354581	0.0407893	0.083307	0.0404849	1.48877	1.65425	2.03484	0.0884423	0	0.0821154	0.25142	0.0440259	0.244351	0.38256
Solyc01g015297.1.1	1.21499	0.881424	0.793742	1.11273	0.734388	1.03518	0	0	0	27.5895	28.0975	23.3886	0	0	0.22734	0.0527118	0	0.163403	0	0	0	63.0956	66.4122	62.7897	0	0	0	0	0	0.0515821	0	0.0965305	0	0.0563756	0	0.0577657	0.744249	0.162861	0.685931	0	0	0	0	0	0	0	0.0573788	0	0.436266
Solyc01g016300.1.1	0.101822	0.221604	0	0	0	0	0	0	0	0	0.206253	0	0	0	0	0	0	0	0.116585	0	0	0	0	0	0	0	0	0.20837	0	0	0	0	0	0	0	0.116186	0	0	0.106126	0	0	0	0	0	0	0	0	0	0
Solyc01g016305.1.1	0	0	0	0	0	0	0	0	0	0	0	0	0	0	0	0	0	0	0	0	0	0	0	0	0	0	0	0	0	0.0161026	0	0	0	0	0	0	0	0	0	0	0	0	0	0	0	0	0	0	0
Solyc01g016350.1.1	0	0	0	0	0	0	0	0	0	0	0	0	0	0	0	0	0	0	0	0	0	0	0	0	0	0	0	0	0	0	0	0	0	0	0	0	0	0	0	0	0	0	0	0	0	0	0	0	0
Solyc01g016355.1.1	0	0.151663	0	0	0	0	0	0	0	0	0.141156	0	0	0	0	0	0	0	0	0	0	0	0	0	0	0	0	0.142605	0.433987	0	0	0	0.284756	0	0	0	0	0	0	0	0	0	0	0	0	0	0	0	0
Solyc01g016380.4.1	0	0	0	0	0.075423	0	0.0774727	0	0	0	0	0.238502	0	0	0	0	0	0	0.0833428	0.17103	0	0	0	0	0	0	0.0906158	0	0	0	0.0725636	0	0	0.243175	0	0	0	0	0	0	0	0	0	0	0	0.0785233	0	0	0
Solyc01g016390.4.1	0.157054	0	0.0586298	0	0	0	0	0	0	0	0	0	0	0.114877	0	0	0	0	0	0.123008	0	0	0	0.0546101	0	0	0	0.053566	0	0	0	0	0.0534805	0	0	0	0	0	0	0	0.0543784	0	0	0	0	0	0	0	0.128899
Solyc01g016400.1.1	0.364789	0.39696	0.0680898	0.127272	0.503986	0.186482	0.647103	0.478822	0.412073	0.852956	0.431038	0.398425	2.27616	1.0006	1.36514	2.15237	1.73071	2.42031	1.46188	1.71427	1.93199	1.27298	1.12087	0.824481	0.300142	0.44813	0.151376	2.11511	1.76698	0.805328	1.15159	0.637614	0.496878	0.406231	0.293203	0.416248	0.893818	0.717164	1.20399	2.25964	2.3998	3.40717	1.17667	1.58061	1.73513	0.91823	1.17147	0.509951	1.49697
Solyc01g016410.4.1	26.0429	29.4906	26.9456	28.2271	30.4099	24.3288	33.0655	43.579	37.9306	37.9488	39.7656	47.7921	47.7455	36.8413	43.7827	48.59	45.9112	43.8081	51.6155	49.2334	52.6608	35.4003	40.1495	36.6819	31.6521	31.0184	36.7	32.7342	34.853	32.4623	30.9703	32.0134	33.8974	40.3372	32.3548	33.6387	40.8133	33.1723	37.4775	42.9913	51.4938	43.8065	41.6887	37.6618	43.7368	37.3644	44.2016	50.3128	41.8264
Solyc01g016412.1.1	0	0	0	0	0	0	0	0	0	0	0	0	0	0	0	0	0	0	0	0	0	0	0	0	0	0	0	0	0	0	0	0	0	0	0	0	0	0	0	0	0	0	0	0	0	0	0	0	0
Solyc01g016414.1.1	0	0.0412131	0	0.0198204	0	0	0	0	0	0	0	0	0	0	0	0	0	0	0	0	0	0	0	0	0	0	0	0	0.0196554	0	0	0	0	0	0.0456614	0	0.0198852	0	0	0	0	0	0	0	0	0	0	0	0
Solyc01g016416.1.1	0	0	0	0	0	0	0	0	0	0	0	0	0	0	0	0	0	0	0	0	0	0	0	0	0	0	0	0	0	0	0	0	0	0	0	0	0	0	0	0	0	0	0	0	0	0	0	0	0
Solyc01g016418.1.1	0.280685	0.381799	0.117881	0.146893	0.363553	0.39459	0.261403	0.355269	0.317068	0.151454	0.177675	0	0	0.230971	0.11817	0.0730647	0.0399507	0.0377493	0.0401727	0.0412198	0.0398186	0	0	0.0731992	0.47632	0.775825	0.698855	0.143599	0.218506	0.250246	0.174885	0.133802	0.107528	0.273501	0.126902	0.24021	0	0.263368	0.182842	0.04075	0.109333	0.21372	0.11983	0	0.0370859	0.340647	0.238601	0.147142	0.172776
Solyc01g016430.1.1	0.367989	0	0	0	0	0	0	0	0	0	0	0	0	0	0	0	0	0	0	0	0	0	0	0	0	0	0	0.376528	0	0	0	0	0	0	0	0	0	0	0	0	0	0	0	0	0	0	0	0	0
Solyc01g016450.1.1	0	0	0	0	0	0	0	0	0	0	0	0	0	0	0	0	0	0	0	0	0	0	0	0	0	0	0	0	0	0	0	0	0	0	0	0	0	0	0	0	0	0	0	0	0	0	0	0	0
Solyc01g016460.4.1	0	0	0	0	0	0	0	0	0	0	0	0	0	0	0	0	0	0	0	0	0	0	0	0	0	0	0	0	0	0	0	0	0	0	0	0	0	0	0	0	0	0	0	0	0	0	0	0	0
Solyc01g016470.3.1	58.5758	64.6751	60.3858	72.7254	65.0127	76.5519	91.6914	93.2015	84.4409	72.4709	85.2657	91.4146	52.7596	63.9992	63.5607	64.3086	71.3027	65.0005	44.7593	43.4785	37.8282	58.2029	65.9925	63.7878	66.6969	71.6571	75.8201	80.2479	88.5283	97.8916	87.836	92.298	93.6399	136.056	128.094	150.457	81.7137	85.8102	82.892	68.3172	66.4448	73.153	44.5036	49.7787	54.532	61.604	59.8632	68.8657	48.4271
Solyc01g016510.1.1	0.309981	0.449758	0.694315	0.10815	0	0	0	0	0	0	0	0	0	0	0	0	0	0	0	0	0	0	0	0	0	0	0	0.211449	0.10725	0.736971	0	0	0.52778	0	0.249151	0	0	0	0	0	0	0	0	0	0	0	0	0	0
Solyc01g016520.1.1	0	0	0	0	0	0	0	0	0	0	0	0	0	0	0	0	0	0	0	0	0	0	0	0	0	0	0	0	0	0	0	0	0	0	0	0	0	0	0	0	0	0	0	0	0	0	0	0	0
Solyc01g016530.1.1	0.176759	0.577042	0	0	0.36631	0	0	0	0	0	0	0	0	0	0	0	0	0	0	0	0	0	0	0	0	0	0	0	0	0.540308	0	0	0	0	0.213108	0	0	0	0	0	0.183604	0	0	0	0	0	0	0	0
Solyc01g016540.3.1	0.385459	1.46808	1.07922	0.201725	0	1.57638	0	0	0	0	0	0	0	0	0	0	0	0	0	0	0	0	0	0	0	0	0	0.394403	1.00023	0.589125	0	0	0.393774	0	0	0	0	0	0	0	0	0	0	0	0	0	0	0	0
Solyc01g016545.1.1	0	0	0	0	0	0	0	0	0	0	0	0	0	0	0	0	0	0	0	0	0	0	0	0	0	0	0	0	0	0	0	0	0	0	0	0	0	0	0	0	0	0	0	0	0	0	0	0	0
Solyc01g016550.2.1	0	0	1.70327	0	0	0	0	0	0	0	0	0	0	0	0	0	0	0	0	0	0	0	0	0	0	0	0	0	0	0	0	0	0	0	0	0	0	0	0	0	0	0	0	0	0	0	0	0.39864	0
Solyc01g016560.1.1	53.8557	56.1377	67.9334	62.3031	65.7906	64.9158	85.3782	66.9704	77.4864	59.6493	68.8996	65.3228	50.2502	39.1855	45.8244	36.3021	38.7306	35.9865	23.043	27.9727	21.2314	27.4876	28.3287	33.4121	79.4109	74.5167	85.3947	48.7248	57.0771	51.1199	69.7956	75.1272	78.4723	95.327	90.2195	92.5026	72.3294	66.2628	64.4038	44.1145	41.2198	43.8558	28.3971	28.248	26.0661	51.677	49.7968	59.4368	70.1402
Solyc01g016565.1.1	0	0	0	0	0	0	0	0	0	0	0	0	0	0	0	0	0.503997	0	0	0	0	0	0	0	0	0	0	0	0	0	0	0	0	0	0	0	0	0	0	0	0	0	0	0	0	0	0	0	0
Solyc01g016580.1.1	0	0	0	0	0	0	0	0	0	0	0	0	0	0	0	0	0	0	0	0	0	0	0	0	0	0	0	0	0	0	0	0	0	0	0	0	0	0	0	0	0	0	0	0	0	0	0	0	0
Solyc01g016590.1.1	0	0	0	0	0	0	0	0	0	0	0	0	0	0	0	0	0	0	0	0	0	0	0	0	0	0	0	0	0	0	0	0	0	0	0	0	0	0	0	0	0	0	0	0	0	0	0	0	0
Solyc01g016600.2.1	0	0	0	0	0	0	0	0	0	0	0	0	0	0	0	0	0	0	0	0	0	0	0	0	0	0	0	0	0	0	0	0	0	0	0	0	0	0	0	0	0	0	0	0	0	0	0	0	0
Solyc01g016605.1.1	0.498425	0.271191	0	0	0	0	0	0	0	0	0	0	0	0	0	0	0	0	0	0	0	0	0	0	0	0	0	0	0	0.76178	0	0	0	0	0	0	0	0	0	0	0	0	0	0	0	0	0	0	0
Solyc01g016630.1.1	0	0.228252	0	0	0	0.214454	0	0	0	0	0	0	0	0	0	0	0	0	0	0	0	0	0	0	0	0	0	0	0.217717	0.427443	0	0	0	0	0	0	0	0	0	0	0	0	0	0	0	0	0	0	0
Solyc01g016640.3.1	0	0	0	0	0	0	0	0	0	0	0	0	0	0	0	0	0	0	0	0	0	0	0	0	0	0	0	0	0	0	0	0	0	0	0	0	0	0	0	0	0	0	0	0	0	0	0	0	0
Solyc01g150119.1.1	0	0	0.066531	0	0	0	0	0	0	0	0	0	0	0	0	0	0	0	0	0	0	0	0	0	0	0	0	0	0	0	0	0	0	0	0	0	0	0	0	0	0	0	0	0	0	0	0	0	0
Solyc01g016660.1.1	0	0	0	0	0	0	0	0	0	0	0	0	0	0	0	0	0	0	0	0	0	0	0	0	0	0	0	0	0	0	0	0	0	0	0	0	0	0	0	0	0	0	0	0	0	0	0	0	0
Solyc01g016665.1.1	0	0	0	0	0	0	0	0	0	0	0	0	0	0	0	0	0	0	0	0	0	0	0.0798665	0	0	0	0	0	0	0	0	0	0	0	0	0	0	0	0	0	0	0	0	0	0	0	0	0	0
Solyc01g016670.2.1	0	0	0	0	0	0	0	0	0	0	0	0	0	0	0	0	0	0	0	0	0	0	0	0	0	0	0	0	0	0	0	0	0	0	0	0	0	0	0	0	0	0	0	0	0	0	0	0	0
Solyc01g016680.3.1	0	0	0	0	0	0	0	0	0	0	0	0	0	0	0	0	0	0	0	0	0	0	0	0	0	0	0.146699	0	0	0	0	0	0	0	0	0	0	0	0	0	0	0	0	0	0	0	0	0	0
Solyc01g016685.1.1	0	0	0	0	0	0	0	0	0	0	0	0	0	0	0	0	0	0	0	0	0	0	0	0	0	0	0	0	0	0	0	0	0	0	0	0	0	0	0	0	0	0	0	0	0	0	0	0	0
Solyc01g016690.1.1	0	0	0	0	0	0	0	0	0	0	0	0	0	0	0	0	0	0	0	0	0	0	0	0	0	0	0	0	0	0	0	0	0	0	0	0	0	0	0	0	0	0	0	0	0	0	0	0	0
Solyc01g016700.3.1	0	0	0	0	0	0	0	0	0	0	0	0	0	0	0	0	0	0	0	0	0	0	0	0	0	0	0	0	0	0	0	0	0	0	0	0	0	0	0	0	0	0	0	0	0	0	0	0	0
Solyc01g016720.2.1	4.05975	3.92692	4.04146	6.60993	7.94591	4.61191	12.0027	7.61261	13.2484	6.32838	10.9647	12.3169	3.97357	4.45427	6.07707	7.04525	5.13631	3.3973	5.68135	7.41928	5.63126	2.48544	2.18846	5.17602	8.35073	9.9745	12.3543	9.23102	4.21387	5.5154	8.99373	8.60124	2.30407	11.0512	7.06998	4.63243	7.57892	3.86974	4.23133	5.23908	3.74841	4.94589	4.10829	2.44314	4.29119	11.1922	9.20282	4.72938	12.2172
Solyc01g016725.1.1	0	0	0	0	0	0	0	0	0	0	0	0	0	0	0	0	0	0	0	0	0	0	0	0	0	0	0	0	0	0	0	0	0	0	0	0	0	0	0	0	0	0	0	0	0	0	0	0	0
Solyc01g016760.1.1	0	0	0	0	0	0	0	0	0	0	0	0	0	0	0	0	0	0	0	0	0	0	0	0	0	0	0	0	0	0	0	0.78939	0	0	0	0	0	0	0	0	0	0	0	0	0	0	0	0	0
Solyc01g016770.1.1	0	0	0	0	0	0	0	0.842825	0.846222	0	0	0	0	0	0	0	0	0	0	2.64028	0	0	0	0	0	0	0	3.06602	1.55512	0	3.734	0.71421	0	0	2.70951	1.70959	0	3.21327	0	1.74012	0	1.82527	0	0	0	0	0	0	0
Solyc01g016780.1.1	0	0.713288	0	0	0	0.670168	0.697658	0	1.48089	2.12214	0	0	0	0	0	0	0	0.705243	0	0.770081	0	0	0	0	0	0	0	0.670691	0	0	0	0	0.66962	0	0	0	0	0	2.04955	2.28391	0.680863	0	0	0	0.692849	0	0	0	0
Solyc01g016790.1.1	0	0	0	0	0	0	0	0	0	0	0	0	0	0	0	0	0	0	0	0	0	0	0	0	0	0	0.18296	0	0	0	0	0	0	0	0	0	0	0	0	0	0	0	0	0	0	0	0	0	0
Solyc01g016800.2.1	0	0.0717398	0.0738324	0.0690029	0.0683113	0.067403	0	0	0.074471	0.0711455	0.0667701	0	0	0.144665	0	0.0686441	0	0.141861	0.0754844	0.464711	0.0748189	0	0	0.0687704	0	0	0	0	0.0684285	0	0.0657216	0	0.0673479	0.0734152	0.158966	0.0752255	0	0.141391	0	0.153138	0	0.0803157	0	0	0	0.355597	0.44833	0.13824	0.0811612
Solyc01g150120.1.1	4.38927	4.2553	4.8263	3.17413	2.06732	2.3662	3.31266	3.5017	4.9582	4.3923	4.76879	3.39937	0.527248	2.10144	1.16474	3.90549	3.7257	3.34868	4.11191	6.28175	3.3511	2.90215	3.94921	2.66395	3.64424	4.60775	3.47724	5.06272	5.05291	3.25258	4.137	4.94558	4.3209	7.90953	5.67675	5.0995	2.7655	3.85103	3.49346	2.87336	2.90133	3.30563	2.27135	1.29671	1.18096	5.33769	4.25127	2.76115	2.94743
Solyc01g016830.1.1	0	0	0	0	0	0	0	0	0	0	0	0	0	0	0	0	0	0	0	0	0	0	0	0	0	0	0	0	0	0	0	0	0	0	0	0	0	0	0	0	0	0	0	0	0	0	0	0	0
Solyc01g016840.1.1	0	0	0	0	0	0	0	0	0	0	0	0	0	0	0	0	0	0	0	0	0	0	0	0	0	0	0	0	0	0	0	0	0	0	0	0	0	0	0	0	0	0	0	0	0	0	0	0	0
Solyc01g016850.2.1	0	0	0	0	0	0	0	0	0	0	0	0	0	0	0	0	0	0	0	0	0	0	0	0	0	0	0	0	0	0	0	0	0	0	0	0	0	0	0	0	0	0	0	0	0	0	0	0	0
Solyc01g016870.1.1	0	0	0	0	0	0	0	0	0	0	0	0	0	0	0	0	0	0	0	0	0	0	0	0	0	0	0	0	0	0	0	0	0	0	0	0	0	0	0	0	0	0	0	0	0	0	0	0	0
Solyc01g016880.1.1	0	0	0	0	0	0	0	0	0	0	0	0	0	0	0	0	0	0	0	0	0	0	0	0	0	0	0	0	0	0	0	0	0	0	0	0	0	0	0	0	0	0	0	0	0	0	0	0	0
Solyc01g016890.1.1	0	0	0	0	0	0	0	0	0	0	0	0	0	0	0	0	0	0	0	0	0	0	0	0	0	0	0	0	0	0	0.18183	0	0	0	0	0	0	0	0	0	0	0	0	0	0	0	0	0	0
Solyc01g016900.1.1	0	0	0	0	0	0	0	0	0	0	0	0	0	0	0	0	0	0	0	0	0	0	0	0	0	0	0	0	0	0	0	0	0	0	0	0	0	0	0	0	0	0	0	0	0	0	0	0	0
Solyc01g016910.1.1	0	0	0	0	0	0	0	0	0	0	0	0	0	0	0	0	0	0	0	0	0	0	0	0	0	0	0	0	0	0	0	0	0	0	0	0	0	0	0	0	0	0	0	0	0	0	0	0	0
Solyc01g016920.1.1	0	0	0	0	0	0	0	0	0	0	0	0	0	0	0	0	0	0	0	0	0	0	0	0	0	0	0	0	0	0	0	0	0	0	0	0	0	0	0	0	0	0	0	0	0	0	0	0	0
Solyc01g016930.1.1	0	0	0	0	0	0	0	0	0	0	0	0	0	0	0	0	0	0	0	0	0	0	0	0	0	0	0	0	0	0	0	0	0	0	0	0	0	0	0	0	0	0	0	0	0	0	0	0	0.890441
Solyc01g016940.2.1	0	0	0	0	0	0	0	0	0	0	0	0	0	0	0	0	0	0	0	0	0	0	0	0	0	0	0	0	0	0	0	0	0	0	0	0	0	0	0	0	0	0	0	0	0	0	0	0	0
Solyc01g016960.1.1	0	0	0	0	0	0	0	0	0	0	0	0	0	0	0	0	0	0	0	0	0	0	0	0	0	0	0	0	0	0	0	0	0	0	0	0	0	0	0	0	0	0	0	0	0	0	0	0	0
Solyc01g016970.2.1	3.58646	4.61235	3.65145	2.38882	3.71624	3.66683	3.81724	2.56778	2.94643	5.98157	3.6324	7.1221	14.3604	12.8782	11.7133	9.50561	7.79628	9.82225	7.09299	7.27787	9.99064	12.216	19.2981	19.0462	14.4861	8.41114	9.33554	8.3402	10.1526	3.65431	2.92529	10.8797	7.99381	8.35089	8.25489	8.5568	4.4509	3.14667	7.13625	16.6619	15.5787	11.9163	8.90838	8.4763	12.7513	10.9036	13.6731	12.9899	15.6542
Solyc01g016980.1.1	0	0	0	0	0	0	0	0	0	0	0	0	0	0	0	0	0	0	0	0	0	0	0	0	0	0	0	0	0	0	0	0	0	0	0	0	0	0	0	0	0	0	0	0	0	0	0	0	0
Solyc01g150121.1.1	0	0	0	0	0	0	0	0	0	0	0	0	0	0	0	0	0	0	0	0	0	0	0	0	0	0	0	0	0	0	0	0	0	0	0	0	0	0	0	0	0	0	0	0	0	0	0	0	0
Solyc01g017020.1.1	0	0	0	0	0	0	0	0	0	0	0	0	0	0	0	0	0	0	0	0	0	0	0	0	0	0	0	0	0	0	0	0	0	0	0	0	0	0	0	0	0	0	0	0	0	0	0	0	0
Solyc01g017030.1.1	0	0.0636095	0	0	0	0	0	0	0	0	0	0	0	0	0	0	0	0	0	0	0	0	0	0	0	0	0	0	0	0	0	0	0	0	0	0	0	0	0	0	0	0	0	0.0316598	0	0	0	0	0
Solyc01g017040.1.1	0	0	0	0	0	0	0	0	0	0	0	0	0	0	0	0	0	0	0	0	0	0	0	0.244474	0	0	0	0	0	0	0	0	0	0	0	0	0	0	0	0	0	0	0	0	0	0	0	0	0
Solyc01g017050.1.1	0	0	0	0	0	0	0	0	0	0	0	0	0	0	0	0	0	0	0	0	0	0	0	0	0	0	0	0	0	0	0	0	0	0	0	0	0	0	0	0	0	0	0	0	0	0	0	0	0
Solyc01g017060.2.1	0	0	0	0	0	0	0	0	0	0	0	0	0	0	0	0	0	0	0	0	0	0	0	0	0	0	0	0	0	0	0	0	0	0	0	0	0	0	0	0	0	0	0	0	0	0	0	0	0
Solyc01g017070.1.1	0	0	0	0	0	0	0	0	0	0	0	0	0	0	0	0	0	0	0	0	0	0	0	0	0	0	0	0	0	0	0	0	0	0	0	0	0	0	0	0	0	0	0	0	0	0	0	0	0
Solyc01g017080.2.1	0	0	0	0	0	0	0	0	0	0	0	0	0	0	0	0	0	0	0	0	0	0	0	0	0	0	0	0	0	0	0	0	0	0	0	0	0	0	0	0	0	0	0	0	0	0	0	0	0
Solyc01g017085.1.1	0	0	0	0	0	0	0	0	0	0	0	0	0	0	0	0	0	0	0	0	0	0	0	0	0	0	0	0	0	0	0	0	0	0	0	0	0	0	0	0	0	0	0	0	0	0	0	0	0
Solyc01g017090.2.1	0	0	0	0	0	0	0	0	0	0	0	0	0	0	0	0	0	0	0	0	0	0	0	0	0	0	0	0	0	0	0	0	0	0	0	0	0	0	0	0	0	0	0	0	0	0	0	0	0
Solyc01g017100.2.1	0	0	0	0	0	0	0	0	0	0	0	0	0	0	0	0	0	0	0	0	0	0	0	0	0	0	0	0	0	0	0	0	0	0	0	0	0	0	0	0	0	0	0	0	0	0	0	0	0
Solyc01g017110.2.1	0	0	0	0	0	0	0	0	0	0	0	0	0	0	0	0	0	0	0	0	0	0	0	0	0	0	0	0	0	0	0	0	0	0	0	0	0	0	0	0	0	0	0	0	0	0	0	0	0
Solyc01g017120.1.1	0	0	0	0	0	0	0	0	0	0	0	0	0	0	0	0	0	0	0	0	0	0	0	0	0	0	0	0	0	0	0	0	0	0	0	0	0	0	0	0	0	0	0	0	0	0	0	0	0
Solyc01g017130.1.1	0	0	0	0	0	0	0	0	0	0	0	0	0	0	0	0	0	0	0	0	0	0	0	0	0	0	0	0	0	0	0	0	0	0	0	0	0	0	0	0	0	0	0	0	0	0	0	0	0
Solyc01g017140.1.1	0	0	0	0	0	0	0	0	0	0	0	0	0	0	0	0	0	0	0	0	0	0	0	0	0	0	0	0	0	0	0	0	0	0	0	0	0	0	0	0	0	0	0	0	0	0	0	0	0
Solyc01g017145.1.1	0	0	0	0	0	0	0	0	0	0	0	0	0	0	0	0	0	0	0	0	0	0	0	0	0	0	0	0	0	0	0	0	0	0	0	0	0	0	0	0	0	0	0	0	0	0	0	0	0
Solyc01g017150.1.1	0	0	0	0	0	0	0	0	0	0	0	0	0	0	0	0	0	0	0	0	0	0	0	0	0	0	0	0	0	0	0	0	0	0	0	0	0	0	0	0	0	0	0	0	0	0	0	0	0
Solyc01g017160.2.1	0	0	0	0	0	0	0	0	0	0	0	0	0	0	0	0	0	0	0	0	0	0	0	0	0	0	0	0	0	0	0	0	0	0	0	0	0	0	0	0	0	0	0	0	0	0	0	0	0
Solyc01g017170.1.1	0	0	0	0	0	0	0	0	0	0	0	0	0	0	0	0	0	0	0	0	0	0	0	0	0	0	0	0	0	0	0	0	0	0	0	0	0	0	0	0	0	0	0	0	0	0	0	0	0
Solyc01g017180.3.1	0	0	0	0	0	0	0	0	0	0	0	0	0	0	0	0	0	0	0	0	0	0	0	0	0	0	0	0	0	0	0	0	0	0	0	0	0	0	0	0	0	0	0	0	0	0	0	0	0
Solyc01g017200.2.1	0	0	0	0	0	0	0	0	0	0	0	0	0	0	0	0	0	0	0	0	0	0	0	0	0	0	0	0	0	0	0	0	0	0	0	0	0	0	0	0	0	0	0	0	0	0	0	0	0
Solyc01g017210.1.1	0	0	0	0	0	0	0	0	0	0	0	0	0	0	0	0	0	0	0	0	0	0	0	0	0	0	0	0	0	0	0	0	0	0	0	0	0	0	0	0	0	0	0	0	0	0	0	0	0
Solyc01g017220.2.1	0	0	0	0	0	0	0	0	0	0	0	0	0	0	0	0	0	0	0	0	0	0	0	0	0	0	0	0	0	0	0	0	0	0	0	0	0	0	0	0	0	0	0	0	0	0	0	0	0
Solyc01g017230.2.1	0	0	0	0	0	0	0	0	0	0	0	0	0	0	0	0	0	0	0	0	0	0	0	0	0	0	0	0	0	0	0	0	0	0	0	0	0	0	0	0	0	0	0	0	0	0	0	0	0
Solyc01g017240.1.1	0	0	0	0	0	0	0	0	0	0	0	0	0	0	0	0	0	0	0	0	0	0	0.342061	0	0	0	0	0	0	0	0	0	0	0	0	0	0	0	0	0	0	0	0	0	0	0	0	0	0
Solyc01g017250.1.1	0	0	0	0	0	0	0	0	0	0	0	0	0	0	0	0	0	0	0	0	0	0	0	0	0	0	0	0	0	0	0	0	0	0	0	0	0	0	0	0	0	0	0	0	0	0	0	0	0
Solyc01g017260.1.1	0	0	0	0	0	0	0	0	0	0	0	0	0	0	0	0	0	0	0	0	0	0	0	0	0	0	0	0	0	0	0	0	0	0	0	0	0	0	0	0	0	0	0	0	0	0	0	0	0
Solyc01g017280.1.1	0	0	0	0	0	0	0	0	0	0	0	0	0	0	0	0	0	0	0	0	0	0	0	0	0	0	0	0	0	0	0	0	0	0	0	0	0	0	0	0	0	0	0.852836	0	0	0	0	0	0
Solyc01g017290.1.1	0	0	0	0	0	0	0	0	0	0	0	0	0	0	0	0	0	0	0	0	0	0	0	0	0	0	0	0	0	0	0	0	0	0	0	0	0	0	0	0	0	0	0	0	0	0	0	0	0
Solyc01g017300.2.1	0	0	0	0	0	0	0	0	0	0	0	0	0	0	0	0	0	0	0	0	0	0	0	0	0	0	0	0	0	0	0	0	0	0	0	0	0	0	0	0	0	0	0	0	0	0	0	0	0
Solyc01g017320.1.1	0	0	0	0	0	0	0	0	0	0	0	0	0	0	0	0	0	0	0	0	0	0	0	0	0	0	0	0	0	0	0	0	0	0	0	0	0	0	0	0	0	0	0	0	0	0	0	0	0
Solyc01g017330.3.1	0	0	0	0	0	0	0	0	0	0	0	0	0	0	0	0	0	0	0	0	0	0	0	0	0	0	0	0	0	0	0	0	0	0	0	0	0	0	0	0	0	0	0	0	0	0	0	0	0
Solyc01g017360.3.1	0	0	0	0	0	0	0	0	0	0	0	0	0	0	0	0	0	0	0	0	0	0	0	0	0	0	0	0	0	0	0	0	0	0	0	0	0	0	0	0	0	0	0	0	0	0	0	0	0
Solyc01g017370.2.1	0	0	0	0	0	0	0	0	0	0	0	0	0	0	0	0	0	0	0	0	0	0	0	0	0	0	0	0	0	0	0	0	0	0	0	0	0	0	0	0	0	0	0	0	0	0	0	0	0
Solyc01g017380.1.1	0	0	0	0	0	0	0	0	0	0	0	0	0	0	0	0	0	0	0	0	0	0	0	0	0	0	0	0	0	0	0	0	0	0	0	0	0	0	0	0	0	0	0	0	0	0	0	0	0
Solyc01g017390.1.1	0	0	0	0	0	0	0	0	0	0	0	0	0	0	0	0	0	0	0	0	0	0	0	0	0	0	0	0	0	0	0	0	0	0	0	0	0	0	0	0	0	0	0	0	0	0	0	0	0
Solyc01g017410.3.1	0	0	0	0	0	0	0	0	0	0	0	0	0	0	0	0	0	0	0	0	0	0	0	0	0	0	0	0	0	0	0	0	0	0	0	0	0	0	0	0	0	0	0	0	0	0	0	0	0
Solyc01g017420.1.1	0	0	0	0	0	0	0	0	0	0	0	0	0	0	0	0	0	0	0	0	0	0	0	0	0	0	0	0	0	0	0	0	0	0	0	0	0	0	0	0	0	0	0	0	0	0	0	0	0
Solyc01g017430.1.1	0	0	0	0	0	0	0	0	0	0	0	0	0	0	0	0	0	0	0	0	0	0	0	0	0	0	0	0	0	0	0	0	0	0	0	0	0	0	0	0	0	0	0	0	0	0	0	0	0
Solyc01g017440.1.1	0	0	0	0	0	0	0	0	0	0	0	0	0	0	0	0	0	0	0	0	0	0	0	0	0	0	0	0	0	0	0	0	0	0	0	0	0	0	0	0	0	0	0	0	0	0	0	0	0
Solyc01g017450.1.1	0	0	0	0	0	0	0	0	0	0	0	0	0	0	0	0	0	0	0	0	0	0	0	0	0	0	0	0	0	0	0	0	0	0	0	0	0	0	0	0	0	0	0	0	0	0	0	0	0
Solyc01g017460.3.1	0	0	0	0	0	0	0	0	0	0	0	0	0	0	0	0	0	0	0	0	0	0	0	0	0	0	0	0	0	0	0	0	0	0	0	0	0	0	0	0	0	0	0	0	0	0	0	0	0
Solyc01g017470.3.1	0	0	0	0	0	0	0	0	0	0	0	0	0	0	0	0	0	0	0	0	0	0	0	0	0	0	0	0	0	0	0	0	0	0	0	0	0	0	0	0	0	0	0	0	0	0	0	0	0
Solyc01g017480.1.1	0	0	0	0	0	0	0	0	0	0	0	0	0	0	0	0	0	0	0	0	0	0	0	0	0	0	0	0	0	0	0	0	0	0	0	0	0	0	0	0	0	0	0	0	0	0	0	0	0
Solyc01g017510.1.1	0	0	0	0	0	0	0	0	0	0	0	0	0	0	0	0	0	0	0	0	0	0	0	0	0	0	0	0	0	0	0	0	0	0	0	0	0	0	0	0	0	0	0	0	0	0	0	0	0
Solyc01g017520.1.1	0	0	0	0	0	0	0	0	0	0	0	0	0	0	0	0	0	0	0	0	0	0	0	0	0	0	0	0	0	0	0	0	0	0	0	0	0	0	0	0	0	0	0	0	0	0	0	0	0
Solyc01g017530.1.1	0	0	0	0	0	0	0	0	0	0	0	0	0	0	0	0	0	0	0	0	0	0	0	0	0	0	0	0	0	0	0	0	0	0	0	0	0	0	0	0	0	0	0	0	0	0	0	0	0
Solyc01g017535.1.1	0	0	0	0	0	0	0	0	0	0	0	0	0	0	0	0	0	0	0	0	0	0	0	0	0	0	0	0	0	0	0.107693	0	0.220716	0	0	0	0	0	0	0	0	0	0	0	0	0	0	0	0
Solyc01g017540.2.1	0	0	0	0	0	0	0	0	0	0	0	0	0	0	0	0	0	0	0	0	0	0	0	0	0	0	0	0	0	0	0	0	0	0	0	0	0	0	0	0	0	0	0	0	0	0	0	0	0
Solyc01g017560.3.1	0	0	0	0.264511	0	0.258378	0	0	0.285472	0	0	0	0	0	0	0.263136	0	0	0	0	0	0	0	0	0.311895	0	0	0.51716	0	0	0	0	0	0	0	0	0	0.812996	0	0	0	0	0	0	0.534245	0	0	0	0
Solyc01g017565.1.1	0	0	0	0	0	0	0	0	0	0	0	0	0	0	0	0	0	0	0	0	0	0	0	0	0	0	0	0	0	0	0	0	0	0	0	0	0	0	0	0	0	0	0	0	0	0	0	0	0
Solyc01g017600.3.1	10.6118	11.6152	10.3555	2.59816	1.47897	2.28412	3.76487	4.04955	4.97718	1.54033	1.50845	0.745573	3.21163	3.13205	2.64748	2.77849	2.11987	2.47044	1.49216	2.62466	1.54943	0.410318	0.180645	0.0647351	0.459537	0.15247	0.309023	12.3185	10.0485	11.4449	3.65004	3.31326	3.67697	1.38215	1.27192	1.41623	0.586497	1.33094	0.840841	4.46872	5.02791	7.10667	0.353246	1.00834	0.13119	0.535569	0.422023	0	0.458392
Solyc01g017610.1.1	0	0	0	0	0	0	0	0	0	0	0	0	0	0	0	0.0590277	0	0	0	0	0	0	0	0	0	0	0	0	0	0	0	0	0	0	0	0	0	0	0	0	0	0	0	0	0	0	0	0	0
Solyc01g017620.1.1	0	0	0	0	0	0	0	0	0	0	0	0	0	0	0	0	0	0	0	0	0	0	0	0	0	0	0	0	0	0	0	0	0	0	0	0	0	0	0	0	0	0	0	0	0	0	0	0	0
Solyc01g017640.3.1	0	0	0	0	0	0	0	0	0	0	0	0	0	0	0	0	0	0	0	0	0	0	0	0	0	0	0	0	0	0	0	0	0	0	0	0	0	0	0	0	0	0	0	0	0	0	0	0	0
Solyc01g017670.2.1	0	0	0	0	0	0	0	0	0	0	0	0	0	0	0	0	0	0	0	0	0	0	0	0	0	0	0	0	0	0	0	0	0	0	0	0	0	0	0	0	0	0	0	0	0	0	0	0	0
Solyc01g017675.1.1	0	0	0	0	0	0	0	0	0	0	0	0	0	0	0	0	0	0	0	0	0	0	0	0	0	0	0	0	0	0	0	0	0	0	0	0	0	0	0	0	0	0	0	0	0	0	0	0	0
Solyc01g017690.1.1	0	0	0	0	0	0	0	0	0	0	0	0	0	0	0	0	0	0	0	0	0	0	0	0	0	0	0	0	0	0	0	0	0	0	0	0	0	0	0	0	0	0	0	0	0	0	0	0	0
Solyc01g017700.1.1	0	0	0	0	0	0	0	0	0	0	0	0	0	0	0	0	0	0	0	0	0	0	0	0	0	0	0	0	0	0	0	0	0	0	0	0	0	0	0	0	0	0	0	0	0	0	0	0	0
Solyc01g017720.2.1	0.360953	0.654643	0.134748	1.889	0.623357	0.615068	1.79283	2.16588	2.17461	1.29844	1.82788	0.394235	0.264968	0.79206	0.540313	0.250557	0	0.776712	0.688813	0.42406	0.136548	0.397765	0	1.00407	0.148493	0.147806	0.449354	2.5853	0.749312	0.735562	1.19945	0.344132	0.860392	4.82351	3.77156	3.84412	0.505382	0.387067	0.250805	0.558969	0.249954	0.7329	0	0.260664	0	0.129796	0.681854	0	0.148123
Solyc01g017725.1.1	0.045965	0.150056	0.0514777	0	0	0	0	0	0	0	0	0	0	0	0	0.0478603	0	0	0	0	0	0	0	0	0	0	0	0.0470317	0	0	0	0	0.0469566	0	0	0	0	0	0	0	0	0	0	0	0	0	0	0	0
Solyc01g017740.2.1	0	0	0	0	0	0	0	0	0	0	0	0	0	0	0	0	0	0	0	0	0	0	0	0	0	0	0	0	0	0	0	0	0	0	0	0	0	0	0	0	0	0	0	0	0	0	0	0	0
Solyc01g017750.1.1	0	0	0	0	0	0	0	0	0	0	0	0	0	0	0	0	0	0	0.0875986	0	0	0	0	0	0	0	0	0	0.198526	0	0	0	0.0390782	0	0	0	0	0	0	0	0	0.0466027	0	0	0	0	0	0	0
Solyc01g017790.3.1	0	0	0	0	0	0	0	0	0.0306986	0	0	0	0	0	0	0	0	0	0	0	0	0	0	0	0	0	0	0	0	0	0	0	0	0	0	0	0	0	0	0	0	0	0	0	0	0	0	0	0
Solyc01g150122.1.1	0	0.0387525	0	0	0	0	0	0	0	0	0	0	0	0	0	0	0	0	0	0	0	0	0	0	0	0	0	0	0	0	0	0	0	0	0	0	0	0	0	0	0	0	0	0	0	0	0	0	0
Solyc01g017795.1.1	0.0411125	0.0223691	0.0230216	0.0286877	0.106501	0.0630506	0.102102	0.0925102	0.0696623	0.0739461	0.117977	0.0823228	0.0150899	0.00751796	0.0153854	0.0142692	0.0234066	0.0958397	0.0235367	0.0402503	0.0077764	0.0377545	0.0132973	0	0	0.0252526	0.0597116	0.0630998	0.0711222	0.0488719	0.0956321	0.0718604	0.0489993	0.106827	0.115656	0.179829	0.0215861	0.110217	0.185684	0.00795832	0.0284697	0.00834773	0.00780076	0.0593792	0.0144854	0.0221757	0	0.0215522	0.0168712
Solyc01g150123.1.1	0	0	0	0	0	0	0	0	0	0	0	0	0	0	0	0	0	0	0	0	0	0	0	0	0	0	0	0	0	0	0	0	0.0794605	0	0	0	0	0	0	0	0	0	0	0	0	0	0	0	0
Solyc01g017820.3.1	0	0	0	0	0	0	0	0	0	0	0	0	0	0	0	0	0	0	0	0	0	0	0	0	0	0	0	0	0	0	0	0	0	0	0	0	0	0	0	0	0	0	0	0	0	0	0	0	0
Solyc01g017825.1.1	0	0	0	0	0	0	0	0	0	0	0	0	0	0	0	0	0	0	0	0	0	0	0	0	0	0	0	0	0	0	0	0	0	0	0	0	0	0	0	0	0	0	0	0	0	0	0	0	0
Solyc01g017860.3.1	7.94672	7.19994	8.42931	7.03519	8.74212	7.48053	6.85587	8.74381	7.31587	7.55587	7.33938	9.4824	9.17431	8.10442	7.15302	6.81635	8.25139	7.72138	9.57992	10.8578	10.3298	7.25264	8.56	8.39918	7.21531	11.6975	10.8082	9.77885	9.01148	6.59892	9.07379	7.37613	9.76323	9.35631	10.6783	10.3859	8.38161	7.5456	7.44337	9.39231	9.81806	10.1078	8.01073	7.09129	7.06764	8.53499	10.1973	8.14822	10.9899
Solyc01g017870.2.1	0	0.276669	0	0	0	0	0.135303	0	0	0.137189	0	0	0.139978	0	0	0.26473	0.579002	0	0	0	0	0	0	0	0	0	0	0	0	0.259057	0.12673	0	0	0.283131	0	0	0.133492	0	0	0	0	0	0.144724	0	0	0	0	0.133283	0
Solyc01g017873.1.1	0	0	0	0	0	0	0	0	0	0	0	0	0	0	0	0	0	0	0	0	0	0	0	0	0	0	0	0	0.0628331	0	0	0	0	0	0	0	0	0	0	0	0	0	0	0	0	0	0	0	0
Solyc01g017877.1.1	0	0	0	0	0	0	0	0	0	0	0	0	0	0	0	0	0	0	0	0	0	0	0	0	0	0	0	0	0	0	0	0	0	0	0	0	0	0	0	0	0	0	0	0	0	0	0	0	0
Solyc01g017950.3.1	0	0	0	0	0	0	0	0	0	0	0	0	0	0	0	0	0	0	0	0	0	0	0	0	0	0	0	0	0	0	0	0	0	0	0	0	0	0	0	0	0	0	0	0	0	0	0	0	0
Solyc01g017960.1.1	0	0	0	0	0	0	0	0	0	0	0	0	0	0	0	0	0	0	0	0	0	0	0	0	0	0	0	0	0	0	0	0	0	0	0	0	0	0	0	0	0	0	0	0	0	0	0	0	0
Solyc01g017970.1.1	0	0	0	0	0	0	0	0	0	0	0	0	0	0	0	0	0	0	0	0	0	0	0	0	0	0	0	0	0	0	0	0	0	0	0	0	0	0	0	0	0	0	0	0	0	0	0	0	0
Solyc01g018010.2.1	11.087	11.0865	13.4234	15.3681	13.9721	17.1563	13.714	15.1708	13.2011	18.4323	13.6569	12.7638	8.57865	11.8356	17.1569	8.7361	8.52994	7.73753	8.92045	7.04074	9.86202	6.60417	4.65203	10.6277	12.204	12.8837	13.8023	8.27825	9.64174	11.602	12.845	17.4267	15.9178	19.354	16.6183	14.7025	16.0477	14.4597	9.99399	9.74469	12.7613	9.49141	6.82269	4.21965	5.38442	17.779	15.6229	7.53998	7.00904
Solyc01g018015.1.1	0.180175	0.0490162	0	0.0471462	0	0	0	0	0	0	0	0	0	0	0.0505697	0	0	0	0	0	0	0	0	0.0469874	0	0	0	0.092178	0.187015	0.0458958	0	0.0429446	0	0	0	0	0.0473004	0	0	0	0	0	0	0.0975857	0	0	0	0	0
Solyc01g018020.3.1	1.19083	0.704762	0.655127	1.07148	1.01745	0.854398	1.06733	0.658142	0.920392	2.29969	2.79304	2.761	4.27881	4.17181	3.11949	1.26169	0.999125	1.03398	0.693707	0.859055	0.663881	1.1281	0.689233	1.04608	1.41813	0.795609	0.806261	3.24925	2.92747	2.51187	1.87444	1.45403	2.15559	2.41958	1.96467	1.69256	0.987231	1.18737	0.958089	1.81985	2.03988	3.33421	0.761097	0.475244	1.4133	0.428215	0.331509	0.262848	0.205759
Solyc01g018040.1.1	0	0	0	0	0	0	0	0.249726	0	0	0	0	0	0	0	0	0	0	0	0	0	0	0	0	0	0	0	0	0	0	0	0	0	0	0	0	0	0	0	0	0	0	0	0	0	0	0	0	0
Solyc01g018045.1.1	0	0	0	0	0	0	0	0	0	0	0	0	0	0	0	0	0	0	0	0	0	0	0	0	0	0	0	0	0	0	0	0	0	0	0	0	0	0	0	0	0	0	0	0	0	0	0	0	0
Solyc01g018070.3.1	0.029173	0	0	0	0	0	0	0	0	0	0	0	0	0	0	0	0	0	0	0	0	0	0	0	0	0	0	0	0.0302805	0	0	0.0278135	0	0	0	0	0	0	0	0	0	0	0	0	0	0	0	0	0
Solyc01g018100.1.1	0	0	0	0	0	0	0	0	0	0	0	0	0	0	0	0	0	0	0	0	0	0	0	0	0	0	0	0	0	0	0	0	0	0	0	0	0	0	0	0	0	0	0	0	0	0	0	0	0
Solyc01g019100.1.1	0	0	0	0	0	0	0	0	0	0	0	0	0	0	0	0	0	0	0	0	0	0	0	0	0	0	0	0	0	0	0	0	0	0	0	0	0	0	0	0	0	0	0	0	0	0	0	0	0
Solyc01g020100.3.1	0	0	0	0	0	0	0	0	0	0	0	0	0	0	0	0	0	0	0	0	0	0	0	0	0	0	0	0	0	0	0	0	0	0	0	0	0	0	0	0	0	0	0	0	0	0	0	0	0
Solyc01g020110.2.1	0	0	0	0	0	0	0	0	0	0	0	0	0	0	0	0	0	0	0	0	0	0	0	0	0	0	0	0	0	0	0	0	0	0	0	0	0	0	0	0	0	0	0	0	0	0	0	0	0
Solyc01g020113.1.1	0	0	0	0	0	0	0	0	0	0	0	0	0	0	0	0	0	0	0	0	0	0	0	0	0	0	0	0	0	0	0	0	0	0	0	0	0	0	0	0	0	0	0	0	0	0	0	0	0
Solyc01g020117.1.1	0	0	0	0	0	0	0	0	0	0.595688	0.186351	0	0	0	0	0.191581	0.209507	0	0	0	0.208815	0	0	0	0	0	0	0	0	0	0	0	0	0.204897	0	0	0	0	0	0.213699	0.382239	0	0	0	0	0	0	0	0
Solyc01g020120.3.1	0	0	0	0	0	0	0	0	0	0	0	0	0	0	0	0	0	0	0	0	0	0	0	0	0	0	0	0	0	0	0	0	0	0	0	0	0	0	0	0	0	0	0	0	0	0	0	0	0
Solyc01g020130.3.1	0.961438	0.73236	0.753722	0.905683	0.996229	0.982982	0.920972	0.75719	0.868848	0.311268	0.292126	0.315027	0.105866	0.210974	0.107939	0.300324	0	0	0.110084	0.225906	0.109113	0	0	0.100292	0.949266	0	0.239381	1.27887	0.898144	0.7837	0.575077	0.916634	0.982178	0.749464	0.23183	0.87765	0.504803	0.206199	0.200414	0	0	0.11713	0.328365	0	0	0.51859	0.217943	0.100802	0.118363
Solyc01g020150.3.1	0	0.57063	2.3491	2.7443	1.63008	3.21681	1.11625	0.589977	0	0	1.0622	0	0	0	0	1.63802	0	0	0	0	0	0	0	0	0	0	0	0	0.544292	0	0.522761	0	2.14279	0	0.63222	0	0	0	0	0	0	0	0	0.56803	0	0	0	0	2.58228
Solyc01g020160.1.1	0	0	0.0535306	0.0500291	0.148583	0.0977382	0.152621	0	0.107987	0	0	0	0	0.052443	0.0536619	0	0	0	0	0	0	0	0	0	0.0589911	0	0	0.0489072	0	0	0	0.136712	0.244146	0.0532281	0	0.0545406	0	0	0	0	0	0	0	0.0517764	0	0	0	0	0
Solyc01g020170.2.1	0.257104	0.419667	0.287939	0	0	0	0	0	0	0	0	0	0	0	0	0	0	0	0	0	0	0	0	0	0	0	0	0.460372	0.200148	1.17885	0.0640769	0	0.0656625	0	0	0	0	0	0	0	0	0	0	0	0	0	0	0	0
Solyc01g020180.1.1	0	0	0	0	0	0	0	0	0	0	0	0	0	0	0	0	0	0	0	0	0	0	0	0	0	0	0	0	0	0	0	0	0	0	0	0	0	0	0	0	0	0	0	0	0	0	0	0	0
Solyc01g020190.2.1	0	0	0.520096	0.729114	0	0.237403	0	0	1.04919	0.501169	0.705521	2.02888	2.55679	1.01906	1.8248	0.241774	0.528794	1.24914	0	0	0.790568	0.255881	0.675918	0.484438	2.00602	0.570497	0.578135	0.475176	0.241015	0.946369	0.231481	0.885516	0	0	0.839849	0.264955	0	0.746996	1.45208	0.269687	0.964765	0.565767	0	0	0.490874	0.500984	1.57908	0.486899	0
Solyc01g020220.3.1	2.38751	2.25465	2.50482	1.69469	1.66349	1.41691	1.75251	2.06865	1.78249	1.61405	1.9317	1.61855	1.94904	1.20438	1.77154	1.70017	1.40616	1.90443	1.58679	2.24072	1.49494	1.2399	1.45122	1.05919	2.37084	2.20816	2.30605	2.6114	3.0336	1.94335	2.02447	2.09311	2.27081	2.18506	1.72048	2.08237	1.51292	1.64797	1.51593	1.83271	1.95262	1.78865	1.35903	1.12962	1.01525	3.36012	3.12597	2.94916	3.80078
Solyc01g020240.4.1	7.43696	7.40893	7.47841	6.76997	6.36294	6.42558	6.13172	7.71905	6.89232	5.99109	6.11329	6.66404	8.2034	6.63692	6.2473	6.61206	8.18491	8.32557	8.97999	8.86026	7.90524	7.38743	8.21983	7.59397	8.33822	9.10386	9.11164	9.84685	9.02397	8.28472	6.43498	6.09174	7.00886	7.9319	7.05623	7.58964	5.82966	6.37439	5.28124	7.92289	6.35132	9.17193	6.52883	6.69439	6.60152	10.2545	11.6199	10.4193	12.992
Solyc01g020245.1.1	0	0	0	0	0	0	0	0	0	0	0	0	0	0	0	0	0	0	0	0	0	0	0	0	0	0	0	0	0	0	0	0	0	0	0	0	0	0	0	0	0	0	0	0	0	0	0	0	0
Solyc01g020280.2.1	0	0	0	0	0	0	0	0	0	0	0	0	0	0	0	0	0	0	0	0	0	0	0	0	0	0	0	0	0	0	0	0	0	0	0	0	0	0	0	0	0	0	0	0	0	0	0	0	0
Solyc01g150124.1.1	0	0	0	0	0	0	0	0	0	0	0	0	0	0	0	0	0	0	0	0	0	0	0	0	0	0	0	0	0	0	0	0	0	0	0	0	0	0	0	0	0	0	0	0	0	0	0	0	0
Solyc01g020290.1.1	0	0	0	0	0	0	0	0	0	0	0	0	0	0	0	0	0	0	0	0	0	0	0	0	0	0	0	0	0	0	0	0	0	0	0	0	0	0	0	0	0	0	0	0	0	0	0	0	0
Solyc01g020300.4.1	0	0	0	0	0	0	0	0	0	0	0	0	0	0	0	0	0	0	0	0	0	0	0	0	0	0	0	0	0	0	0	0	0	0	0	0	0	0	0	0	0	0	0	0	0	0	0	0	0
Solyc01g020320.3.1	12.553	13.8352	12.0759	13.3074	11.84	13.9861	16.7866	16.8392	14.1802	16.3258	21.1897	14.5894	14.1768	17.481	12.2862	14.2436	14.2937	13.3329	8.84499	11.5335	12.2373	9.22219	9.05719	11.7517	6.7532	9.09439	7.01229	5.1048	10.858	14.9223	20.3756	15.9574	17.9205	12.9038	15.5225	7.89646	15.5479	17.9483	20.9673	12.8974	19.893	12.5482	15.3903	9.06524	13.6089	13.7156	9.48526	12.8238	8.12328
Solyc01g020323.1.1	0	0.35274	0.272272	0.0848207	0	0.165708	0.0862526	0.364699	0	0.437272	0	0	0.0892326	0	0.18196	0.0843796	0	0.348762	0	0.0952064	0	0.089303	0	0.0845349	0	0	0	0	0	0.247713	0.484723	0	0.0827863	0.451222	0.097703	0	0.0850981	0.173802	0.253389	0.376485	0.0841762	0	0	0	0	0	0	0	0
Solyc01g020327.1.1	0	0.350932	0	0	0	0	0	0	0.182146	0.435031	0.163311	0.0880567	0	0	0	0.251842	0.0918021	0	0	0	0	0	0	0	0	0	0	0.247481	0.167367	0.246444	0.160746	0	0	0.089782	0.194405	0	0	0	0	0	0	0	0	0	0	0	0	0	0
Solyc01g020340.2.1	1.89202	1.17143	1.49787	1.70719	1.85908	1.5342	1.18048	2.16539	2.10042	2.28826	1.65195	1.63893	2.44254	0.89478	1.31843	1.01899	1.04004	1.5092	1.00847	1.11141	0.666388	0.754909	0.569748	0.680574	2.17405	2.36435	2.88333	1.90255	2.26859	1.96105	1.72357	1.46174	2.16611	1.30777	1.41586	1.45169	1.54149	1.50419	1.39399	1.85649	1.55868	1.35121	0.928438	1.23677	1.03442	1.79474	2.25538	1.77848	2.04815
Solyc01g020343.1.1	7.19156	3.55718	3.29484	5.47435	4.40333	3.00792	3.82715	4.41334	3.32334	4.23325	5.29721	3.21327	5.7591	1.79328	4.77089	2.38257	2.60551	5.27559	2.99428	4.99253	2.22591	2.52159	3.17184	2.38696	7.66532	7.22827	6.9181	4.0137	5.08948	5.99531	7.16929	2.8049	3.33941	3.27623	4.33522	3.73001	3.08939	3.50538	3.74775	1.13899	4.75366	4.38065	1.48859	0.708193	2.41867	5.64226	2.59352	6.5118	8.85352
Solyc01g020347.1.1	6.16923	2.23777	3.68486	2.36763	5.32706	3.99473	3.50197	5.55273	3.25215	4.43846	3.12412	4.04284	9.73671	4.06125	3.0013	4.2824	3.51233	5.08881	3.76731	2.41594	2.33381	4.75889	4.78886	5.36286	4.31454	7.57866	9.47216	5.47074	8.11102	4.19062	3.28007	4.11721	2.52092	5.95407	2.97515	2.81579	2.59132	2.4257	4.28664	5.25449	5.1265	7.76635	2.80934	2.89584	2.17364	3.7713	4.42848	2.80285	5.56962
Solyc01g020350.1.1	0.806745	4.38946	1.807	1.6888	1.67188	0.824822	0	0	0.911316	0	0.817078	0.881132	0	0	0.905717	2.52003	5.51166	4.33996	2.77115	0	0	0	0	0	1.99133	0.991056	9.03892	0	2.51212	0	0.804247	0.76915	2.47244	0.898395	4.86323	1.8411	0.847163	0.865111	0	5.62194	2.51396	0	0.918439	0	2.55821	1.7406	3.65753	0.845832	1.98637
Solyc01g020353.1.1	5.06478	3.17326	4.29713	6.26504	3.49871	4.86444	3.43043	5.00761	7.62838	4.96891	5.59599	6.7052	13.1818	4.54662	4.8246	3.67556	2.79616	6.93547	5.27194	5.58966	5.22546	6.76525	6.99933	5.60353	9.66037	12.0667	14.33	9.73647	4.77915	3.75316	6.42613	3.07285	6.27157	5.12743	5.5512	4.02796	4.19036	3.62081	3.83916	7.30852	4.78265	7.1052	4.19346	3.82381	1.29782	6.12606	6.78428	9.17212	12.0926
Solyc01g020357.1.1	1.37094	0.980354	1.8863	1.10695	1.21761	1.00118	1.04225	1.23394	1.59289	2.15582	1.6662	1.79682	1.50957	0.687619	0.835526	1.22354	0.981222	1.55931	0.583036	0.874341	1.15579	0.474809	1.71031	1.38924	0.821818	1.20296	1.07278	1.72338	0.813135	1.19732	1.71813	1.71784	1.16043	1.43945	1.13339	1.29616	1.76868	2.01617	1.79631	1.95622	1.95295	2.14738	0.891855	0.594018	1.20068	1.47894	0.754729	0.698147	1.68776
Solyc01g020360.1.1	0	0	0	0	0	0	0	0	0	0	0	0	0	0	0	0	0	0	0	0	0	0	0	0	0	0	0	0	0	0	0	0	0	0	0	0	0	0	0	0	0	0	0	0	0	0	0	0	0
Solyc01g020370.2.1	0	0	0	0	0	0	0	0	0	0	0	0	0	0	0	0	0	0	0	0	0	0	0	0	0	0	0	0.011827	0	0	0	0	0	0	0	0	0	0	0	0	0	0.0281636	0	0	0	0	0	0	0
Solyc01g020372.1.1	0.0959483	0	0.0358185	0.0334756	0	0	0	0	0.0361284	0	0	0	0	0	0	0	0.0364175	0.137643	0	0.112723	0	0	0	0	0	0	0	0.032725	0.199182	0.0325878	0.127535	0	0.0326727	0	0.0385598	0	0	0	0	0	0	0	0.0728216	0.0692896	0	0	0.0725	0.0335323	0
Solyc01g150125.1.1	0	0	0	0	0	0	0	0	0	0	0	0	0	0	0	0	0	0	0	0	0	0	0	0	0	0	0	0	0	0	0	0	0	0	0	0	0	0	0	0	0	0	0	0	0	0	0	0	0
Solyc01g150126.1.1	0.632272	0.982904	1.07901	1.54416	2.09025	1.9701	3.17251	2.33733	1.66653	1.36467	1.37222	0.591918	0.0663054	0.198204	0.304217	0.0626993	0.102849	0.0647879	0	0	0.136679	0.0331788	0	0	0.0371588	0	0	0.831786	0.312512	0.460166	1.44072	1.32043	0.645911	1.13997	1.23419	0.721463	1.01173	0.807161	1.31799	0.139876	0.15637	0.293441	0.0685534	0.0652283	0.0318246	0	0	0	0.0370662
Solyc01g150127.1.1	0	0	0	0	0	0	0	0	0	0	0	0	0	0	0	0	0	0	0	0	0	0	0	0	0	0	0	0	0	0	0	0	0	0	0	0	0	0	0	0	0	0	0	0	0	0	0	0	0
Solyc01g020430.2.1	0	0	0	0	0	0	0	0	0	0	0	0	0	0	0	0	0	0	0	0	0	0	0	0	0	0	0	0	0	0	0	0	0	0	0	0	0	0	0	0	0	0	0	0	0	0	0	0	0
Solyc01g020440.3.1	6.56761	5.72135	6.0892	4.93024	4.87153	4.86179	4.10627	4.68381	4.54053	4.08603	4.45266	4.92911	4.85078	4.42982	3.87805	3.24171	3.68806	4.36329	2.87645	2.54033	2.7289	2.73875	2.95996	3.61269	4.2964	3.84666	4.61301	6.55477	7.04045	5.38456	4.50796	4.28557	4.94031	4.83585	4.44586	4.42272	4.43759	4.57009	3.90886	4.14742	4.67843	4.44873	2.14501	2.23535	2.40884	4.1426	4.73886	4.52469	4.99261
Solyc01g150128.1.1	0	0	0	0	0	0	0	0	0	0	0	0	0	0	0	0	0	0	0	0	0	0	0	0	0	0	0	0	0	0	0	0	0	0	0	0	0	0	0	0	0	0	0	0	0	0	0	0	0
Solyc01g020450.1.1	0	0	0	0	0	0	0	0	0	0	0	0	0	0	0	0	0	0	0	0	0	0	0	0	0	0	0	0	0	0	0	0	0	0	0	0	0	0	0	0	0	0	0	0	0	0	0	0	0
Solyc01g020460.3.1	0	0	0	0	0	0	0	0	0	0	0	0	0	0	0	0	0	0	0	0	0	0	0	0	0	0	0	0	0	0	0	0	0	0	0	0	0	0	0	0	0	0	0	0	0	0	0	0	0
Solyc01g020470.3.1	0	0	0	0	0	0	0	0	0	0	0	0	0	0	0	0	0	0	0	0	0	0	0	0	0	0	0	0	0	0	0	0	0	0	0	0	0	0	0	0	0	0	0	0	0	0	0	0	0
Solyc01g020480.1.1	0	0	0	0	0	0	0	0	0	0	0	0	0	0	0	0	0	0	0	0	0	0	0.0706281	0	0	0	0	0	0	0	0	0	0	0	0	0	0	0	0	0	0	0	0	0	0	0	0	0	0
Solyc01g020490.1.1	0	0	0	0	0	0	0	0	0	0	0	0	0	0	0	0	0	0	0	0	0	0	0	0	0	0	0	0	0	0	0	0	0	0	0	0	0	0	0	0	0	0	0	0	0	0	0	0	0
Solyc01g020495.1.1	6.35299	4.71359	5.20389	4.67115	4.95076	3.11347	6.14707	6.35019	6.34613	4.64622	5.53036	5.16107	7.31337	2.44827	3.03568	3.71749	4.84253	4.29325	3.87752	4.07112	4.29024	1.07039	1.83403	1.6157	3.85555	5.38569	5.42511	8.40756	7.62962	5.26948	4.23966	5.60642	5.52458	9.61812	8.514	7.30908	5.04481	4.61681	4.32312	5.45776	5.07196	6.55635	2.98866	2.50246	2.49738	5.77731	5.1178	4.04602	6.91624
Solyc01g020500.2.1	7.09481	6.66771	4.06314	5.31632	5.09596	4.53362	9.35335	8.52651	8.37873	8.17859	7.43065	10.919	6.39182	5.92666	6.69801	5.03683	6.15074	7.72018	6.09262	7.00917	4.66642	4.44227	3.52032	4.962	6.36817	7.72528	5.92172	9.15681	10.4604	7.88621	8.6803	7.68657	6.17715	12.3001	11.5671	9.84355	4.74107	5.53316	5.46196	9.83209	8.207	9.03632	4.95639	4.01733	4.09051	7.04491	6.48796	5.57891	8.73442
Solyc01g020510.1.1	0	0	0	0	0	0	0	0	0	0	0	0	0	0	0	0	0	0	0	0	0	0	0	0	0	0	0	0	0	0	0	0	0	0	0	0	0	0	0	0	0	0	0	0	0	0	0	0	0
Solyc01g020520.4.1	1.11274	0.760017	1.08711	0.811559	0.97515	0.829051	1.25994	1.35182	1.00959	0.843146	0.995111	0.989082	1.29043	0.857211	1.08313	1.20793	1.38161	1.46468	0.955559	0.709273	0.980721	0.952282	1.14288	0.882916	1.16878	1.43967	1.22316	1.10223	1.19799	0.952867	1.08569	0.931097	1.14279	1.38416	1.49856	1.44531	0.733413	0.894934	0.746447	1.16177	1.04517	1.12488	0.774905	0.698851	0.807058	1.48135	1.28804	1.22871	1.87268
Solyc01g020521.1.1	0	0.339829	0.116581	0	0	0	0	0.234234	0	0	0.105429	0	0	0	0	0	0	0	0	0	0	0	0	0	0	0	0	0.106512	0	0	0	0	0	0	0	0	0	0	0	0	0	0.253636	0	0	0	0	0	0.10914	0
Solyc01g020522.1.1	0	0.0808688	0	0	0	0	0	0.0836106	0.125921	0	0	0	0	0	0	0	0	0.0799567	0	0	0	0.040947	0.0721086	0	0	0.091293	0	0.0760394	0.0385681	0	0	0.0708517	0	0	0	0	0	0	0	0	0	0	0	0	0.0392757	0	0	0.0389577	0
Solyc01g020524.1.1	0.0866154	0	0	0	0	0	0	0	0	0	0	0	0	0	0	0	0	0	0	0	0	0	0	0	0	0.212808	0	0	0	0	0	0	0	0	0	0	0	0	0	0	0	0	0	0	0	0	0	0	0
Solyc01g020526.1.1	0	0	0.154886	0	0	0	0	0	0	0	0	0	0	0	0	0	0	0	0.475054	0	0	0	0	0	0	0	0.17217	0	0	0	0	0	0	0	0	0	0	0	0	0	0	0	0	0	0	0	0	0	0
Solyc01g020528.1.1	0	0.224143	0	0.215592	0.213431	0	0	0	0	0	0	0	0	0	0	0	0	0	0	0	0	0	0	0	0	0	0	0	0.427594	0.839496	0	0	0	0	0.49667	0.940134	0	0	0	0	0	0	0	0	0	0	0	0	0
Solyc01g020570.3.1	0	0	0	0	0	0	0	0	0	0	0	0	0	0	0	0	0	0	0	0	0	0	0	0	0	0	0	0	0	0	0	0	0	0	0	0	0	0	0	0	0	0	0	0	0	0	0	0	0
Solyc01g020575.1.1	0.379073	0	0	0	0	0	0	0	0	0	0	0	0	0	0	0	0	0	0	0	0	0	0	0	0	0	0	0	0	0	0	0	0	0	0	2.59528	0	0	0	0	0	0	0	0	0	0	0	0	0
Solyc01g021600.4.1	2.29418	5.17134	2.20228	1.20063	1.1886	1.34034	1.39532	2.02805	1.666	0.176845	0.331938	0.8949	0.18044	0	0	0	0.186593	0.176311	0.375259	0	0	0	0	0	0.606733	0	0.816014	3.6888	2.21119	5.34304	0.653451	0.781168	0	0.364973	0	0.560959	1.03248	0	0.512387	0	0.170216	0	0.373116	0.710037	0.173212	0	0	0	0
Solyc01g021610.1.1	0	0	0	0	0	0	0	0	0	0	0	0	0	0	0	0	0	0	0	0	0	0	0	0	0	0	0	0	0	0	0	0	0	0	0	0	0	0	0	0	0	0	0	0	0	0	0	0	0
Solyc01g021620.3.1	0	0	0	0	0	0	0	0	0	0	0	0	0	0	0	0	0	0	0	0	0	0.417734	0	0	0	0	0	0	0	0	0	0	0	0	0	0	0	0	0	0	0	0	0	0	0	0	0	0	0
Solyc01g021640.3.1	3.05837	2.68411	2.81012	3.04255	2.89432	2.51701	3.89007	3.638	4.08585	3.58663	3.43798	3.31451	4.13915	3.43349	2.96584	3.15983	3.67651	4.51814	4.1035	3.97129	3.54078	3.81374	4.01495	3.6595	5.63846	6.22885	5.89968	4.24834	3.94106	2.98115	3.11497	2.98806	3.39518	4.5815	5.2113	4.5054	3.0873	3.34563	3.21723	4.59137	4.18491	5.21977	3.50336	2.87188	3.3328	6.74161	6.63235	5.60897	9.09815
Solyc01g021680.1.1	0	0	0	0	0	0.64986	0	1.43025	0	0	0	0.694225	4.19934	2.78954	0	0	2.17126	0.683872	2.18333	1.49349	0	0	0.616747	0	0	0	2.37386	1.30073	0	0	0	0	1.29866	0	0	1.45056	0	0	0	0.738234	5.28185	0	0	0	0	0	0	0	0
Solyc01g021685.1.1	0.35187	0.382902	0.919498	0.122765	0	0	0.124837	0.791768	0	0	0.118792	0.25621	0	0	0	0	0	0	0	0	0	0	0	0	0	0	0	0.360036	1.33917	0.358527	0.467707	0.111824	0.23964	0.522459	0	0	0	0	0	0	0	0	0	0	0	0	0	0	0
Solyc01g021690.1.1	0.315419	0	0	0	0	0	0	0	1.06891	0.340393	0	0	0.347314	0	0	0	0	0	0	0	0	0	0	0	0.389282	0	0	1.61369	0	0.321386	0	0	0	1.75626	1.14085	0	0	0	0	0	1.31053	0.384267	0	0	0	0	0	0	0
Solyc01g021695.1.1	0	0	0	0.364893	0.361236	0	0.371053	0	0	0	0.353086	0	0	0	0	0	0	0	0	0	0	0	0	0	0	0	0	0.356711	1.80928	0	0.347542	1.66187	0.356142	0	0	0	0.732174	0.373843	0	0	0	0	0	0	0	0	0	0	0
Solyc01g021700.3.1	0	0	0	0	0	0	0.068763	0	0	0	0	0	0	0	0	0	0	0	0	0	0	0	0	0	0	0.0793659	0	0.0661051	0	0	0	0	0	0	0	0	0.135685	0	0	0	0	0	0	0	0	0	0	0	0
Solyc01g021720.1.1	2.41096	2.09887	1.62007	4.54229	2.99785	5.91597	7.18507	2.71254	1.08939	7.28519	1.46511	0.526654	3.18571	4.23241	5.41348	0.502075	1.09811	0	0.552106	1.69949	0.547238	2.65685	4.21089	1.006	7.73643	8.88533	5.40257	3.94706	1.001	4.91314	5.28769	8.27499	2.46297	0.536972	7.55757	2.20085	5.0635	4.6537	5.52829	1.12008	6.01038	2.34977	5.48952	3.13396	3.56777	2.6009	3.27917	9.60554	2.96814
Solyc01g021730.2.1	0.708361	1.79861	0.793317	1.85356	0.611662	1.08635	2.38748	4.7818	3.20072	11.7215	7.65263	7.09204	6.23992	8.67873	9.54316	20.4061	17.0727	20.0697	8.92174	5.82545	10.5849	41.5022	37.2305	42.4883	8.59671	7.1066	5.43805	2.2952	1.34797	2.76675	4.23701	5.17769	6.03035	3.54976	8.5403	5.11914	8.55428	6.07688	8.73654	20.8423	16.3101	15.1021	20.9673	23.659	20.3409	48.0151	46.7004	56.32	35.7546
Solyc01g021740.1.1	0	0	0	0	0	0	0	0	0	0	0	0	0	0	0	0	0	0	0	0	0	0	0	0	0.438767	0	0	0	0	0	0	0	0	0	0	0	0	0	0	0	0	0	0	0	0	0	0	0	0
Solyc01g021745.1.1	0	0	0	0	0.0602339	0	0	0	0	0	0	0	0	0	0	0	0	0	0	0	0	0	0	0	0	0	0	0	0	0	0	0	0	0	0	0	0	0	0	0	0	0	0	0	0	0	0	0	0
Solyc01g022740.3.1	4.72391	4.43734	4.19244	3.82492	3.9713	2.8933	3.20172	3.43457	3.3729	4.49677	3.9494	2.67709	4.07294	4.10727	3.8525	4.33866	4.26256	3.1646	3.26571	3.24612	3.5151	2.89751	3.30803	2.67307	3.68509	3.36692	3.1346	4.53714	3.51554	3.76889	3.06548	3.65401	3.25515	2.60547	3.84167	3.58505	3.39285	3.44084	2.78692	3.7526	3.19408	3.50188	2.99338	3.28267	2.73214	4.423	5.10164	3.59778	3.42902
Solyc01g022745.1.1	0	0	0	0	0	0	0	0	0	0	0	0	0	0	0	0	0	0	0	0	0	0	0	0	0	0	0	0	0	0	0	0	0	0	0	0	0	0	0	0	0	0	0	0	0	0	0	0	0
Solyc01g022750.3.1	13.8316	14.3286	14.134	14.2114	13.0973	12.4837	11.8106	13.122	14.2342	17.3092	15.9874	21.679	29.9228	22.9566	25.5957	32.2824	38.573	35.1654	34.269	31.6046	30.5081	29.7526	34.4434	35.1337	19.2406	18.3356	19.8944	19.6297	17.6823	15.5066	14.2952	14.0066	16.026	18.7316	16.04	17.7891	15.7145	16.5502	16.0859	29.7469	24.2904	28.6796	29.1357	29.5213	31.9868	20.7381	20.5042	20.4418	22.3434
Solyc01g022760.1.1	0	0	0	0	0	0	0	0	0	0	0	0	0	0	0	0	0	0	0	0	0	0	0	0	0	0	0	0	0	0	0	0	0	0	0	0	0	0	0	0	0	0	0	0	0	0	0	0	0
Solyc01g022780.1.1	0	0	0	0	0	0	0	0	0	0	0	0	0	0	0	0	0	0	0	0	0	0	0	0	0	0	0	0	0	0	0	0	0	0	0	0	0	0	0	0	0	0	0	0	0	0	0	0	0
Solyc01g022785.1.1	0	0	0	0	0	0	0	0	0	0	0	0	0	0.0074619	0	0	0	0	0	0	0	0	0	0	0	0	0	0	0	0	0.00677993	0	0.0138954	0	0	0	0	0	0	0	0	0	0	0	0	0	0	0	0
Solyc01g033990.1.1	0	0	0	0	0	0	0	0	0	0	0	0	0	0	0	0	0	0	0	0	0	0	0	0	0	0	0	0	0	0	0	0	0	0	0	0	0	0	0	0	0	0	0	0	0	0	0	0	0
Solyc01g033995.1.1	0.898698	0.564205	0.890348	0.651216	0.608873	0.530097	0.809367	0.233334	0.390457	0.820645	1.19027	1.05707	0.152242	0.151697	0.0776116	0.215943	0.118074	0	0.0395769	0	0	0.228543	0.100617	0.0721136	0.127979	0.59447	0.258184	0.601246	0.717551	0.246534	0.551332	0.296591	0.812152	0.153968	0.25004	0.670501	0.072594	0.18533	0.180131	0.0802913	0.179519	0.0421101	0	0	0.146143	0.111865	0	0.0724799	0
Solyc01g034010.2.1	1.13933	0.953699	0.588911	1.00905	0.0908122	0.896047	0.839521	0.29581	0.396003	0.75664	1.77527	0.957218	0	0.576946	0	0	0.498966	0	0.200696	0	0	0.0965791	0	0.457113	0.865313	0.861308	0.872839	0.627722	2.91098	0.982286	0.698956	1.58758	0.537189	0.195195	0.950971	0.500019	0	0.469907	0.274034	0.20358	0.0910346	0	0.199549	0	0.185274	0	0	0.551322	0
Solyc01g034020.3.1	13.8443	13.9055	13.9015	14.392	13.5982	13.2892	13.2338	13.8714	13.3372	15.1208	14.519	13.3177	16.0265	15.5565	15.05	15.2855	15.2642	14.7379	14.1528	13.3187	13.5892	11.6523	10.8987	10.0492	13.8882	14.8765	14.3992	12.0166	11.7887	12.7115	14.2389	15.4205	14.3991	12.9736	13.1892	13.52	15.284	14.6442	14.5818	15.8245	15.4657	16.2551	13.7626	12.7556	13.6395	13.8754	14.2111	11.9845	11.9499
Solyc01g034040.1.1	0.955096	0.839456	1.11078	0.461389	0.494829	0.863824	0.899258	1.28121	0.539448	0.39643	0.186025	0.361094	0.323592	0.362738	0.536134	0.229495	0.543765	0.553326	0.126182	0.215785	0.0833796	0.647694	0.356439	0.229917	1.26943	1.03792	1.73778	1.12761	1.10574	1.12288	0.292966	0.210135	0.412796	0.654523	0.442886	0.670662	0.385748	0.709058	0.804026	0.127995	0.38157	0.49228	0.209102	0.159168	0.0776573	0.673682	0.707806	0.500685	0.949699
Solyc01g034050.1.1	0	0	0	0	0	0.171792	0	0	0	0	0	0	0	0	0	0	0	0	0	0	0	0	0	0	0	0	0	0	0	0	0	0	0	0	0	0	0	0	0	0	0	0	0	0	0	0	0	0	0
Solyc01g034070.2.1	0	0	0	0	0	0	0	0	0	0	0	0	0	0	0	0	0	0	0	0	0	0	0	0	0	0	0	0	0	0	0	0	0	0	0	0	0	0	0	0	0	0	0	0.763025	0	0	0	0	0
Solyc01g034075.1.1	0	0	0	0	0	0	0	0	0	0	0	0	0	0	0	0	0	0	0	0	0.1038	0	0	0	0	0	0	0	0	0	0	0	0	0	0	0	0	0	0	0	0	0	0	0	0	0	0	0	0
Solyc01g034080.1.1	2.31575	1.06615	1.29674	0.745798	1.47665	0.728506	0.379194	0.501042	0.100612	0	0	0.19456	0	0	0	0.18548	0.101418	0	0.407925	0	0.404329	0	0.259269	0.278732	0	0	0.110881	1.27588	0.462244	1.27053	0.799124	0.934084	0.636921	0.297558	0.107383	0.304895	0	0	0	0	0	0.108509	0.101399	0	0	0	0.605706	0.653679	0.109651
Solyc01g034140.1.1	0	0	0	0	0	0	0	0	0	0	0	0	0	0	0	0	0	0	0	0	0	0	0	0	0	0	0	0	0	0	0	0	0	0	0	0	0	0	0	0	0	0	0	0	0	0	0	0	0
Solyc01g034145.1.1	0	0	0	0	0	0	0	0	0	0	0	0	0	0	0	0	0	0	0	0	0	0	0	0	0	0	0	0	0	0	0	0	0	0	0	0	0	0	0	0	0	0	0	0	0	0	0	0	0
Solyc01g034150.4.1	5.58861	4.37653	5.29536	4.52437	5.42846	4.5911	6.16411	7.37365	7.45078	5.95562	5.92231	5.51568	6.14603	4.35129	4.17758	4.0493	4.34059	5.32054	4.56493	4.347	4.19922	4.64784	4.85939	4.34131	10.1086	9.615	10.658	7.028	6.95513	5.04579	5.27845	6.20843	6.45944	9.97787	9.46169	8.94691	4.83297	5.38539	4.57091	5.71911	6.32813	6.31424	3.66294	3.87926	3.09038	9.68847	9.29924	7.86873	12.7872
Solyc01g150129.1.1	0	0	0.178413	0.166742	0.330143	0	0	0	0	0	0	0	0	0	0	0	0	0	0	0	0	0	0	0	0.393224	0	0	0	0	0	0	0	0	0	0	0	0	0	0	0	0	0	0	0	0	0	0	0	0
Solyc01g034190.1.1	0	0	0	0	0	0	0	0	0	0	0	0	0	0	0	0	0	0	0	0	0	0	0	0	0	0	0	0	0	0	0	0	0	0	0	0	0	0	0	0	0	0	0	0	0	0	0	0.448809	0
Solyc01g034210.1.1	0	0	0	0	0	0	0	0	0	0	0	0	0	0	0	0	0	0	0	0	0	0	0	0	0	0	0	0	0	0	0	0	0	0	0	0	0	0	0	0	0	0	0	0	0	0	0	0	0
Solyc01g034213.1.1	0	0	0	0	0	0	0	0	0	0	0	0	0	0	0	0	0	0	0	0	0	0	0	0	0	0	0	0	0	0	0	0	0	0	0	0	0	0	0	0	0	0	0	0	0	0	0	0	0
Solyc01g034217.1.1	0	0	0	0	0	0	0	0	0	0	0	0	0	0	0	0	0	0	0	0	0	0	0	0	0	0	0	0	0	0	0	0	0	0	0	0	0	0	0	0	0	0	0	0	0	0	0	0	0
Solyc01g038230.1.1	0	0	0	0	0	0	0	0	0	0	0	0	0	0	0	0	0	0	0	0	0	0	0	0	0	0	0	0	0	0	0	0	0	0	0	0	0	0	0	0	0	0	0	0	0	0	0	0	0
Solyc01g038231.1.1	0	0	0	0	0	0	0	0	0	0	0	0	0	0	0	0	0	0	0	0	0	0	0	0	0	0	0	0	0	0	0	0	0	0	0	0	0	0	0	0	0	0	0	0	0	0	0	0	0
Solyc01g038232.1.1	0	0	0	0	0	0	0	0	0	0	0	0	0	0	0	0	0	0	0	0	0	0	0	0	0	0	0	0	0	0	0	0	0	0	0	0	0	0	0	0	0	0	0	0	0	0	0	0	0
Solyc01g038233.1.1	0	0	0	0	0	0	0	0	0	0	0	0	0	0	0	0	0	0	0	0	0	0	0	0	0	0	0	0	0	0	0	0	0	0	0	0	0	0	0	0	0	0	0	0	0	0	0	0	0
Solyc01g038234.1.1	0	0	0	0	0	0	0	0	0	0	0	0	0	0	0	0	0	0	0	0	0	0	0	0	0	0	0	0	0	0	0	0	0	0	0	0	0	0	0	0	0	0	0	0	0	0	0	0	0
Solyc01g038236.1.1	0	0	0	0	0	0	0	0	0	0	0	0	0	0	0	0	0	0	0	0	0	0	0	0	0	0	0	0	0	0	0	0	0	0	0	0	0	0	0	0	0	0	0	0	0	0	0	0	0
Solyc01g038238.1.1	0	0	0	0	0	0	0	0	0	0	0	0	0	0	0	0	0	0	0	0	0	0	0	0	0	0	0	0	0	0	0	0	0	0	0	0	0	0	0	0	0	0	0	0	0	0	0	0	0
Solyc01g028980.1.1	0	0	0	0	0	0	0	0	0	0	0	0	0	0	0	0	0	0	0	0	0	0	0	0	0	0	0	0	0	0	0	0	0	0	0	0	0	0	0	0	0	0	0	0	0	0	0	0	0
Solyc01g028985.1.1	0	0	0	0	0	0	0	0	0	0	0	0	0	0	0	0	0	0	0	0	0	0	0	0	0	0	0	0	0	0	0	0	0	0	0	0	0	0	0	0	0	0	0	0	0	0	0	0	0
Solyc01g028960.1.1	0	0	0	0	0	0	0	0	0	0	0	0	0	0	0	0	0	0	0	0	0	0	0	0	0	0	0	0	0	0	0	0	0	0	0	0	0	0	0	0	0	0	0	0	0	0	0	0	0
Solyc01g028965.1.1	0	0	0	0	0	0	0	0	0	0.342108	0	0	0	0	0	0.660159	0	0	0	0	0	0	0	0	0	0.389433	0	0	0.329043	0	0	0.302235	0	0	0.382198	0	0	0	0	0	0	0	0	0	0	0	0	0	0
Solyc01g028930.4.1	5.59343	5.81455	5.99689	6.33049	6.1139	6.6254	6.40106	6.61286	7.03763	5.88908	5.74568	6.25819	6.05889	6.5112	4.78631	6.00163	6.47259	6.29941	6.78193	6.71828	6.16733	7.3666	7.54537	7.74414	9.4008	9.97179	9.89301	6.15364	6.2778	5.39806	6.12012	6.60093	6.07413	5.4566	5.94869	6.27868	5.61102	5.68113	5.20182	6.10034	6.23516	6.23263	7.5327	6.85946	6.5492	8.14355	9.05859	7.7954	8.70556
Solyc01g028910.2.1	0	0	0	0	0	0	0	0	0	0	0	0	0	0	0	0	0	0	0	0	0	0	0	0	0	0	0	0	0	0	0	0	0	0	0	0	0	0	0	0	0	0	0	0	0	0	0	0	0
Solyc01g028900.3.1	35.3683	38.4596	36.1227	41.7002	41.8533	41.0478	54.9795	56.6032	54.5297	42.2621	42.4405	39.7492	46.5361	42.6578	42.2106	38.3211	36.4641	37.1986	42.3892	39.2485	39.3976	38.0858	38.2972	39.207	46.276	47.7463	51.3847	42.4304	40.1161	34.7317	40.5859	41.3682	42.1793	51.6446	53.9508	56.135	41.8501	41.8298	42.8467	40.2449	41.6496	44.5871	34.5754	35.8551	36.1385	42.4954	45.3451	44.0146	46.8549
Solyc01g028870.3.1	12.2515	11.1657	12.5242	11.9347	9.90409	11.4335	10.3602	11.4125	10.7971	10.3466	11.1186	10.1678	14.4574	12.6551	13.2944	15.2867	14.6503	16.2053	16.9775	15.7176	15.366	15.356	17.924	15.5286	13.5307	13.0905	13.7942	14.1084	13.7953	11.3498	10.3166	10.6618	11.1401	12.0133	12.1767	12.1425	9.1302	10.0457	8.81797	15.2325	14.4744	14.7474	12.5979	13.4456	12.7797	15.8221	15.6613	15.7763	19.2274
Solyc01g028875.1.1	0	0	0	0	0	0	0	0	0	0	0	0	0	0	0	0	0	0	0	0	0	0	0	0	0	0	0	0	0	0	0	0	0	0	0	0	0	0	0	0	0	0	0	0	0	0	0	0	0
Solyc01g028860.3.1	393.606	355.815	369.627	403.449	417.924	407.989	476.294	466.212	469.058	455.326	436.948	403.077	300.517	293.804	323.613	290.155	251.032	278.333	255.274	248.233	232.866	254.271	245.76	245.564	511.995	486.177	490.554	327.132	313.73	339.074	414.17	422.194	434.239	411.959	436.215	413.575	390.09	400.962	390.26	257.338	265.411	290.862	241.583	243.869	244.184	371.183	377.962	369.842	379.248
Solyc01g028865.1.1	0.23612	0.513888	0	0.247142	0	0	0	0	0	0.254816	0	0	0	0	0	0	0	0	0	0	0	0	0	0	0	0	0	0.4832	0	0	0.470779	0	0	0	0	0	0	0	0	0.274241	0	0	0	0	0	0	0	0.24756	0
Solyc01g028830.3.1	28.77	27.6283	31.0697	32.4026	32.2152	31.3802	29.7746	32.8908	33.8471	34.768	36.0874	36.3824	33.0661	28.6202	26.9783	21.8805	21.6257	22.3954	19.5827	19.0807	19.5981	20.8561	19.5218	19.8463	27.0395	28.0137	30.0393	31.8456	31.4448	27.1191	29.7713	30.3365	34.7067	33.3672	36.5645	35.7784	35.1886	35.863	36.2042	28.8722	32.363	31.8598	16.6785	19.3163	18.7086	27.9972	27.7248	24.8818	36.1124
Solyc01g028810.3.1	425.207	416.284	440.179	317.91	324.812	312.965	380.033	369.604	378.969	364.184	343.571	294.389	310.69	342.187	333.251	426.694	377.657	424.853	453.557	451.47	439.87	476.767	448.447	452.205	594.818	568.416	591.344	385.617	396.308	367.551	301.476	308.865	297.516	301.955	317.061	309.596	326.502	319.937	335.64	352.258	349.974	350.899	460.072	458.346	450.766	749.633	765.452	761.846	616.193
Solyc01g028800.3.1	7.13309	6.20337	6.02417	4.37559	5.42224	5.52947	4.60503	4.34158	5.11861	3.18641	2.69436	2.39471	2.57521	1.4113	1.54256	2.89174	3.39533	3.33406	2.04183	3.1254	2.52149	1.22419	1.10628	1.03684	1.11847	0.933733	1.34656	6.90976	6.31151	5.39144	5.07096	6.13176	5.10685	5.56692	4.65243	4.10301	1.99541	2.00633	2.22427	3.08978	2.76331	3.41904	2.09673	2.24837	2.44115	0.599203	1.25911	0.980811	1.18767
Solyc01g028803.1.1	1.77319	2.17077	1.24116	1.57756	1.51582	1.7676	4.7654	5.43635	4.5569	3.44446	1.8857	2.46928	7.27304	5.83652	5.6238	11.7702	12.8715	12.7823	10.1514	10.364	7.59676	10.2587	7.31233	7.21385	3.82975	4.84671	4.58048	2.58543	2.99083	2.39392	2.12124	2.49357	2.30959	5.23278	7.37552	6.32289	2.69994	2.04409	2.31016	8.59826	7.6437	8.37091	12.5159	13.0613	11.4331	6.12122	4.62248	6.78572	2.23755
Solyc01g028807.1.1	89.3556	97.236	95.7569	126.756	125.851	115.467	174.008	196.7	201.477	147.325	146.839	130.107	186.713	133.23	129.228	137.879	148.185	157.42	159.386	160.32	142.798	151.815	148.946	139.067	264.03	295.842	301.796	136.13	135.136	108.547	145.886	140.425	145.366	261.383	230.576	236.122	129.422	132.193	114.881	238.953	254.236	268.43	120.293	117.457	120.321	206.197	226.329	191.893	259.898
Solyc01g044270.3.1	18.5793	19.363	20.3237	20.3921	21.3681	20.2406	20.7364	24.0852	25.1585	25.9849	25.7793	21.6224	24.5237	24.1343	24.7834	22.5356	23.9733	24.3428	25.8156	26.0732	24.7856	19.8682	19.6285	20.6102	31.8985	28.4214	32.2249	21.6229	20.1408	16.8896	17.9736	19.9979	18.94	20.69	20.5057	20.6175	21.82	20.7238	20.3061	21.7613	21.6652	23.3525	20.2573	22.1681	22.2542	21.7379	25.5548	24.0096	25.5326
Solyc01g044275.1.1	0	0	0	0	0	0	0	0	0	0	0	0	0	0	0	0	0	0	0	0	0	0	0	0	0	0	0	0	0	0	0	0	0	0	0	0	0	0	0	0	0	0	0	0	0	0	0	0	0
Solyc01g044300.3.1	0	0	0	0	0	0	0	0	0	0	0	0	0	0	0	0	0	0	0	0	0	0	0	0	0	0	0	0	0	0	0	0	0	0	0	0	0	0	0	0	0	0	0	0	0	0	0	0	0
Solyc01g044340.3.1	27.4522	35.4987	34.3381	23.8824	26.7832	30.4366	27.3213	36.7023	40.6762	32.319	31.5952	34.0721	26.3024	19.9496	32.0208	33.7813	29.4319	34.3312	29.3914	29.7387	33.9877	12.7687	13.1456	13.0167	29.0407	34.3809	46.1591	34.2908	30.8997	29.6062	23.813	31.4414	36.7855	38.3129	39.1152	38.2405	22.0886	27.3355	24.8965	32.7124	36.2921	33.2272	24.353	23.7511	26.5677	34.9994	37.9845	34.0154	40.1606
Solyc01g044350.3.1	19.5459	18.1461	18.1779	18.1334	17.3852	18.237	23.7495	23.6824	21.3074	23.0479	24.5722	19.8553	16.7438	19.6832	19.2584	16.9006	13.1514	16.14	18.5455	18.1457	15.6674	15.8909	14.6884	14.3295	18.3453	19.9815	22.929	18.1464	17.415	17.8962	17.748	19.4821	18.9552	17.0478	19.9811	16.3764	19.1616	18.5049	16.8104	13.7717	16.008	13.5297	16.8446	17.9154	17.1566	22.1179	22.2312	23.144	15.9859
Solyc01g044360.4.1	61.9235	55.0512	59.6592	61.4469	58.4534	55.5822	77.4006	80.6716	83.7584	64.7898	59.6433	61.0632	67.2879	51.8588	57.5544	49.5048	52.8794	54.7072	45.5245	45.1113	44.0158	31.0768	33.9078	32.0797	76.4906	79.2848	80.9737	63.6568	65.8326	55.9824	62.7473	67.022	69.525	104.697	102.258	105.236	63.0329	63.8394	62.3725	58.2589	58.7971	63.3957	40.7356	38.9805	40.4056	62.8574	63.1974	62.0007	72.1814
Solyc01g044365.1.1	2.20061	1.32121	1.0623	0.794251	0.786291	0.775835	1.73647	0.939126	1.11435	0.57324	0.922261	1.57472	0.584895	0.499544	0.255578	0	0	0.0816441	0.434428	0.490326	0.688956	2.96859	2.57706	2.65178	0.515092	0.372878	0.425105	3.80456	4.64708	2.0876	4.72801	4.05143	5.46517	4.05619	3.47654	3.37691	0.199212	0.284806	0.474541	2.02708	1.73408	2.12627	0.129584	0.287697	0.240628	4.25678	3.56932	2.30723	0.467099
Solyc01g044370.3.1	5.4987	5.37855	5.67382	4.20335	3.84113	4.99024	5.98403	6.95113	7.3281	7.93432	5.50655	6.81547	6.12275	6.16863	7.49117	3.1522	3.86925	4.98552	4.38595	3.33891	2.8047	3.13187	2.63775	2.96466	2.9738	2.58054	2.23052	7.01707	6.79764	6.29519	5.72804	5.65478	6.18536	7.15541	7.07639	6.27437	6.09857	6.42654	4.95836	9.3285	7.76525	8.35485	2.32112	1.94084	1.63263	2.59936	2.31087	2.2024	3.34669
Solyc01g044375.1.1	1.42596	1.65182	1.49394	1.44437	2.7168	1.17573	1.71355	1.39731	0.987258	1.93599	1.44422	1.65792	1.3169	1.81687	1.18776	0.910011	1.20467	1.73218	0.895356	1.13486	0.991869	0.456209	0.89266	0.479835	0.738014	0.847614	1.08802	1.41198	1.19362	2.29657	1.78839	2.19275	1.92663	1.99775	1.88557	1.52213	1.98043	1.52912	1.91771	1.44247	2.10231	1.96137	0.418937	0.448445	0.388968	0.645091	1.09485	1.10923	0.622918
Solyc01g044420.4.1	0	0.0507603	0.0522409	0.292943	0.290007	0.333842	0.198592	0.0524813	0.474235	0.402719	0	0.356633	0.102727	0.102359	0.0523691	0	0	0	0	0	0	0.0514038	0	0	0	0	0.116141	0.334103	0.242087	0.237645	0.23251	0.355782	0.0476527	0.415566	0.674868	0.212907	0.538818	0.500212	0.388943	0.216709	0.0969056	0.113657	0.106209	0.050529	0	0	0	0.097813	0.172279
Solyc01g044490.4.1	2.48704	2.43797	2.51484	2.73758	2.51314	2.93153	3.24867	3.38782	3.13446	2.98895	3.30474	2.44135	2.96485	3.05572	2.51524	3.18348	3.73295	3.49408	3.10063	3.22974	3.31822	3.79392	3.48518	3.41447	3.41189	3.61073	3.09613	2.48166	2.37878	2.09952	2.58691	2.52301	2.68242	2.74096	3.08521	3.05481	2.73035	2.51819	2.60821	2.87065	2.91427	2.94225	3.18236	3.31188	3.12308	3.89695	3.80896	3.9113	3.4287
Solyc01g044500.1.1	0	0	0	0	0	0	0	0	0	0	0	0	0	0	0	0	0	0	0	0	0	0	0	0	0	0	0	0	0	0	0	0	0	0	0	0	0	0	0	0	0	0	0	0	0	0	0	0	0
Solyc01g044520.2.1	1.45971	1.72657	1.06616	0.464995	1.11796	0.324438	0.202648	0.285617	0.788612	0.136981	0.321392	0.0693175	0.279533	0	0.0712516	0.26433	0.144532	0.136568	0	0	0	0.0699382	0	0.198612	0	0	0	1.42864	2.96437	1.09932	1.39192	1.02864	1.4912	0.918783	0.459101	0.651765	0.533161	0.680571	0.264591	0.294847	0.131846	0.231956	0	0	0	0.0684654	0	0	0
Solyc01g044523.1.1	0	0	0	0	0	0	0	0	0	0	0	0	0	0	0	0	0	0	0	0	0	0	0	0	0	0	0	0	0	0	0	0	0	0	0	0	0	0	0	0	0	0	0	0	0	0	0	0	0
Solyc01g044527.1.1	0	0	0	0	0	0	0	0	0	0	0	0	0	0	0	0	0	0	0	0	0	0	0	0	0	0	0	0	0	0	0	0	0	0	0	0	0	0	0	0	0	0	0	0	0	0	0	0	0
Solyc01g044550.3.1	0	0	0	0	0	0	0	0	0	0	0	0	0	0	0	0	0	0	0	0	0	0	0	0	0	0	0	0	0	0	0	0	0	0	0	0	0	0	0	0	0	0	0	0	0	0	0	0	0
Solyc01g044551.1.1	3.48967	2.40388	1.39834	2.68077	2.25582	2.74955	2.28305	3.31384	3.29103	1.52021	1.42672	1.32876	0.987075	1.1943	1.04235	0.533367	0.364546	1.44673	0.586516	0.451353	0.145336	0.811451	1.11833	0.901713	1.5805	0.629274	1.03626	4.45512	5.44984	2.1856	1.85114	1.77036	2.55106	3.52959	2.12295	1.93617	0.403431	0.755294	1.60168	1.00397	1.59624	2.69124	0.182239	0.20808	0.642969	0.690749	0.616877	0.167832	0.512383
Solyc01g044552.1.1	0	0	0	0	0	0	0	0	0	0	0	0	0	0	0	0	0	0	0	0	0	0	0	0	0	0	0	0	0	0	0	0	0	0	0	0	0	0	0	0	0	0	0	0	0	0	0	0	0
Solyc01g044554.1.1	0.201686	0.109737	0.112937	0.10555	0	0	0	0	0	0	0	0	0	0	0	0	0	0	0	0	0	0	0	0	0	0	0	0.103183	0.104672	0.411003	0	0	0	0.112299	0	0	0	0	0.105105	0	0	0	0	0	0	0	0	0	0
Solyc01g044556.1.1	5.76084	5.35267	6.45175	4.17443	5.51013	5.66339	4.10341	5.68372	5.55646	4.35188	5.25117	5.22722	6.88012	8.41136	6.36808	3.41446	3.68349	5.57838	5.17541	4.58144	5.12978	3.56486	4.85884	3.55943	4.43	5.33495	5.62705	9.97535	11.1772	8.12744	6.67072	6.7176	8.14862	5.82312	5.07557	6.01727	5.30491	4.79954	6.14287	5.61006	6.62835	7.55816	3.43056	4.36823	3.13831	4.87613	7.78514	4.69258	6.60117
Solyc01g044558.1.1	24.4919	19.9763	18.5811	14.4471	17.5769	14.0646	16.2244	15.4771	15.907	16.8016	16.7097	19.2886	20.9812	15.7051	18.7311	10.9363	15.0288	15.8008	15.7509	14.5235	12.9749	10.1916	12.4912	11.0049	17.2072	17.7556	16.2576	33.8575	26.6759	23.2505	20.9876	23.9709	20.7474	21.0121	19.2748	20.8939	19.521	22.5759	22.7176	18.4602	19.0682	21.6282	11.1637	13.4414	11.2984	18.5501	20.4906	17.59	23.1718
Solyc01g047580.1.1	0	0	0	0	0	0	0	0	0	0	0	0	0	0	0	0	0	0	0	0	0	0	0	0	0	0	0	0	0	0.243326	0	0	0	0	0	0	0	0	0	0	0	0	0	0	0	0.257622	0	0	0
Solyc01g049650.3.1	175.964	176.767	180.518	167.854	164.194	178.904	130.874	134.049	125.719	137.7	140.111	158.361	99.2504	82.8016	95.4393	43.1506	40.2962	45.2334	34.9635	33.4405	33.4176	20.07	25.1851	24.3453	44.4166	39.7899	35.5708	187.58	178.513	161.736	168.189	172.911	170.903	117.318	109.526	126.681	146.644	161.972	146.232	51.4256	56.0172	55.802	25.8866	30.4787	28.6458	33.3535	31.2111	31.1008	31.1484
Solyc01g049660.2.1	0	0	0	0	0	0	0	0	0	0	0	0	0	0	0	0	0	0	0	0	0	0	0	0	0	0	0	0	0	0	0	0	0	0	0	0	0	0	0	0	0	0	0	0	0	0	0	0	0
Solyc01g049680.3.1	98.5392	111.956	109.817	100.31	104.905	101.142	119.056	108.476	106.733	122.173	112.118	83.2751	95.8571	133.635	117.129	128.831	96.7076	109.758	90.9463	111.912	106.793	154.535	140.939	152.123	124.116	130.3	127.358	83.0505	99.375	105.124	114.206	119.435	93.8619	79.6403	107.982	91.2952	109.962	114.155	124.532	92.4774	101.653	100.647	140.749	140.823	142.106	148.781	155.989	145.307	110.618
Solyc01g049690.4.1	78.2632	80.4949	92.5974	78.7452	87.2428	85.8245	90.2854	91.8873	83.5595	86.7756	81.3112	106.574	99.1036	83.3757	110.964	117.898	117	128.209	109.267	121.31	119.765	122.83	120.156	119.827	131.332	132.585	126.503	98.8076	101.019	89.3901	92.1149	96.3991	107.29	127.358	124.795	111.197	91.0653	98.4092	87.6228	114.356	120.63	123.181	114.391	109.8	117.283	122.013	132.056	131.95	155.714
Solyc01g049720.1.1	0	0	0	0	0	0	0	0	0	0	0	0	0	0	0	0	0	0	0	0	0	0	0	0	0	0	0	0	0	0	0	0	0	0	0	0	0	0	0	0	0	0	0	0	0	0	0	0	0
Solyc01g049740.1.1	0	0	0	0	0	0	0	0	0	0	0	0	0	0	0	0	0	0	0	0	0	0	0	0	0	0	0	0	0	0	0	0	0	0	0	0	0	0	0	0	0	0	0	0	0	0	0	0	0
Solyc01g049750.1.1	0	0	0	0	0	0	0	0	0	0	0	0	0	0	0	0	0	0	0	0	0	0	0	0	0	0	0	0	0	0	0	0	0	0	0	0	0	0	0	0	0	0	0	0	0	0	0	0	0
Solyc01g049760.1.1	0	0	0	0	0	0	0	0	0	0	0	0	0	0	0	0	0	0	0	0	0	0	0	0	0	0	0	0	0	0	0	0	0	0	0	0	0	0	0	0	0	0	0	0	0	0	0	0	0
Solyc01g049770.3.1	27.0789	22.1704	26.283	18.3553	25.9209	23.4669	29.3702	28.435	30.0062	16.4205	20.3734	18.0271	16.7543	11.6012	12.1604	8.86142	14.0954	10.544	11.2209	11.8163	15.2195	14.2098	17.2664	9.95382	7.95715	16.1575	13.8053	33.2487	35.8697	27.0656	17.4825	20.8994	27.1361	26.7089	26.1179	27.6617	15.4364	16.3166	15.0524	10.4835	20.8947	15.7093	13.7992	14.2473	10.3587	17.2491	14.3228	13.7898	13.0172
Solyc01g049790.1.1	0	0	0	0	0	0	0	0	0	0	0	0	0	0	0	0	0	0	0	0	0	0	0	0	0	0	0	0	0	0	0	0	0	0	0	0	0	0	0	0	0	0	0	0	0	0	0	0	0
Solyc01g049810.4.1	2.87548	2.54691	3.22034	1.32986	2.07874	1.43577	0.854093	1.42949	1.13309	1.37116	1.82866	2.11809	2.42991	1.98099	1.12613	2.08887	2.28432	1.36702	2.14388	1.02132	1.13838	0.810607	0.973294	1.39514	1.81569	2.46447	0.998988	3.2159	5.13636	1.97596	1.66661	2.10392	1.98111	2.45746	1.53184	1.37348	1.47466	1.43419	2.16063	1.70869	0.972455	2.60698	2.13164	1.66606	1.20162	1.87563	2.27381	1.40223	3.29302
Solyc01g049820.2.1	0.618656	0.192347	0.197958	0.462523	0	0	0	0	0	0	0.179023	0	0	0	0	0	0	0	0	0	0.100301	0	0.171511	0	0	0	0.220049	0.361721	0.733877	0	0.264317	0.0842608	0.0902859	0	0	0	0	0.189547	0	0	0	0	0	0	0	0.0953418	0	0.0926613	0.108804
Solyc01g049830.2.1	0.483118	0.197147	0.0676324	0.126417	0.062575	0	0	0	0.0682175	0.130342	0.0611632	0	0.0664963	0.132517	0	0	0.137527	0	0.207437	0	0.137072	0	0.117194	0	0.0745315	0.22256	0.225539	0.55612	0.814871	0.0615321	0.120406	0.0575755	0.123385	0.0672503	0	0	0	0	0	0	0	0.0735714	0	0	0	0	0.136894	0	0
Solyc01g049840.1.1	0.098553	0.107245	0.441491	0	0	0	0	0	0	0	0	0	0.434074	0.432521	0	0	0	0	0	0	0	0	0	0.102806	0	0	0	0.60504	0.511472	0.100417	0	0	0	0	0	0.337366	0	0	0	0	0	0.24013	0	0	0	0	0	0	0
Solyc01g150130.1.1	0	0	0	0.0600668	0	0	0.122162	0	0.0648268	0	0	0	0	0	0	0	0	0	0	0	0	0	0	0	0	0.0704992	0	0.17616	0.119134	0	0	0	0	0	0	0	0	0	0	0	0	0	0	0	0	0	0.13009	0	0
Solyc01g049880.3.1	4.02727	4.93024	4.51027	6.20578	7.2448	5.60439	2.55994	4.15344	5.05476	5.97594	4.0222	4.58189	5.7279	4.60275	4.27015	5.2999	6.11426	6.49952	11.9122	13.9313	11.4263	3.69833	4.50472	4.31774	3.3826	2.6111	2.64606	5.32261	7.02499	4.33143	4.7397	5.3861	6.74263	1.49493	3.16953	2.61681	4.75766	5.6982	4.89706	9.28994	7.66924	8.58607	4.58485	5.87722	4.07949	6.51681	7.41748	7.21325	7.3681
Solyc01g049890.3.1	68.6283	78.2989	76.8765	76.1087	76.1992	79.3956	72.697	70.9371	68.4499	75.9233	76.0851	71.9356	83.6602	82.5767	82.2807	77.1851	70.9615	70.4282	77.0666	71.9746	72.5608	66.6214	64.3295	68.3319	80.3081	82.494	78.0665	82.5735	76.7976	73.4886	71.715	69.5186	68.585	68.6733	68.5045	79.0185	73.6329	76.7257	74.8161	73.7348	73.6099	77.7592	74.9283	71.4792	74.1009	86.4382	86.0794	86.6796	61.3817
Solyc01g049910.4.1	0.890775	0.562453	0.708178	0.638835	0.63813	0.64651	0.766668	0.977453	0.962758	0.723945	1.008	0.870815	1.16854	0.898911	0.83338	0.601161	0.882809	1.21279	0.837349	0.723516	0.723881	0.769544	0.720275	0.619475	1.24867	1.23614	1.34852	1.14775	0.913178	0.924434	0.69068	0.702477	0.786412	1.02259	1.12699	0.916043	0.681343	0.566057	0.487135	0.983495	0.845308	0.957932	0.513312	0.470546	0.511463	1.57786	1.51444	1.31442	1.63818
Solyc01g049920.2.1	19.2274	25.9954	20.8809	18.2954	16.3008	28.5938	17.9841	26.2212	26.9851	20.121	25.3748	15.273	15.3976	14.0639	15.6991	11.5268	10.615	11.9108	1.33426	12.3213	2.64499	1.28414	9.04562	7.90128	7.91	6.44186	10.1548	17.8851	19.9574	16.6228	21.4913	29.9968	30.9513	33.7397	32.3134	35.2365	11.625	13.7457	15.1818	9.47401	15.1303	4.96879	6.63317	8.20488	8.00625	5.65695	3.30194	7.33054	2.8692
Solyc01g150131.1.1	1.20956	0.877491	0.451543	0.844014	0.596825	1.00111	1.41	1.16645	2.79776	1.30533	1.51674	1.88728	2.15637	0.947934	1.22862	1.49933	1.11494	1.11548	0.0659495	0.744353	1.24199	1.07903	1.11777	1.86259	3.05671	2.61802	4.30228	1.11976	1.01634	1.29113	0.459359	0.439313	0.706089	2.18082	1.80552	1.84025	1.5121	1.72943	2.04111	1.60553	1.79486	1.05256	0.524582	0.686315	0.669701	1.36699	2.61133	1.81167	1.91455
Solyc01g049950.1.1	0	0	0	0	0	0	0	0	0	0	0	0	0	0	0	0	0	0	0	0	0	0	0	0	0	0	0	0	0	0	0	0	0	0	0	0	0	0	0	0	0	0	0	0	0	0	0	0	0
Solyc01g049960.4.1	7.8309	8.04934	8.28413	6.43746	6.67982	6.85858	6.67076	6.14483	6.19294	6.32519	6.05478	6.10066	7.92504	7.69266	6.93585	6.68367	6.88557	7.31387	7.27872	6.52173	6.60486	8.18934	7.41129	7.10549	8.88268	8.34238	8.58268	8.9217	8.49993	7.35447	7.26423	7.04572	6.75447	5.96708	6.5765	6.51502	6.93586	6.24084	5.84323	6.85536	6.94657	7.13207	7.36259	7.06517	7.08341	9.10164	9.32848	9.64729	9.18275
Solyc01g050010.3.1	16.8207	15.171	15.1044	16.099	15.9377	12.6271	19.5159	23.3576	20.7984	16.4354	17.3431	18.7855	15.7684	16.0445	13.6954	10.4928	12.0785	10.3532	9.28276	10.1478	8.94295	10.4371	10.9544	9.95884	13.5593	15.3581	16.3183	14.6526	15.8077	14.4368	16.6931	17.0482	17.261	21.2629	15.6209	21.7872	16.6291	15.1126	14.6886	15.8403	14.0091	17.8153	6.64196	9.43867	6.64734	11.2798	12.5382	8.97671	16.6037
Solyc01g050040.4.1	24.2427	22.3808	21.5634	30.3209	27.3871	33.6445	30.367	32.4939	31.1419	34.5681	36.2537	44.9267	26.1159	30.6316	30.6558	24.4222	25.5115	24.3883	29.4613	26.5276	27.7116	29.0299	31.9302	28.3929	33.1602	33.3292	34.865	31.0738	28.1609	25.3256	34.2884	32.8755	33.4382	41.7135	39.4632	44.2401	37.221	38.2911	34.0242	32.8324	34.0905	32.0933	26.6028	26.0709	29.0476	33.6113	36.8017	31.8404	40.1887
Solyc01g050045.1.1	3.13562	5.89371	4.78865	4.02788	5.75974	3.93449	5.30947	5.61247	7.88912	7.07539	7.21768	3.58041	5.33597	2.03292	5.28044	2.67129	3.24582	4.14041	3.59025	1.84192	2.74983	2.04183	4.28719	2.67621	5.27713	5.60289	3.19382	4.37506	3.4026	3.77583	6.67807	6.38664	3.93127	8.41216	8.24821	7.80641	6.88475	6.72494	8.02179	3.97292	3.55313	5.20915	3.89427	2.62465	2.56111	5.22771	4.03861	4.63244	5.08852
Solyc01g050070.4.1	2.44797	2.273	2.53115	1.85661	2.34187	2.05085	2.14673	2.42467	2.4719	2.36748	2.41217	2.25121	2.54948	1.99469	1.92939	1.74914	1.70516	2.18791	1.85384	1.66845	1.59919	1.38231	1.32974	1.33733	2.56429	2.70176	2.69666	2.94015	2.83343	2.30284	2.67176	2.26013	2.92416	2.97837	2.59828	2.96354	2.24566	2.25176	2.29801	2.63139	2.24429	2.39661	1.38401	1.26301	1.16818	2.50967	2.83722	2.42753	3.22459
Solyc01g050050.1.1	0	0	0	0	0	0	0	0	0	0	0	0	0	0	0	0	0	0	0	0	0	0	0	0	0	0	0	0	0	0	0	0	0	0	0	0	0	0	0	0	0	0	0	0	0	0	0	0	0
Solyc01g055160.1.1	0	0	0	0	0	0	0	0	0	0	0	0	0	0	0	0	0	0	0	0	0	0	0	0	0	0	0	0	0	0	0	0	0	0	0	0	0	0	0	0	0	0	0	0	0	0	0	0	0
Solyc01g055165.1.1	0	0	0	0	0	0	0	0	0	0	0	0	0	0	0	0	0	0	0	0	0	0	0	0	0	0	0	0	0	0	0	0	0	0	0	0	0	0	0	0	0	0	0	0	0	0	0	0	0
Solyc01g055200.1.1	0	0	0	0	0	0	0	0	0	0	0	0	0	0	0	0	0	0	0	0	0	0	0	0	0	0	0	0	0	0	0	0	0	0	0	0	0	0	0	0	0	0	0	0	0	0	0	0	0.203062
Solyc01g056200.1.1	0	0	0	0	0	0	0	0	0	0	0	0	0	0	0	0	0	0	0	0	0	0	0	0	0	0	0	0	0	0	0	0	0	0	0	0	0	0	0	0	0	0	0	0	0	0	0	0	0
Solyc01g056220.2.1	0	0	0	0	0	0	0	0	0	0	0	0	0	0	0	0	0	0	0	0	0	0	0	0	0	0	0.188311	0	0	0	0	0	0	0	0	0	0	0	0	0	0	0	0	0	0	0	0	0	0
Solyc01g056240.1.1	0	0	0	0	0	0	0	0	0	0	0	0	0	0	0	0	0	0	0	0	0	0	0	0	0	0	0	0	0	0	0	0	0	0	0	0	0	0	0	0	0	0	0	0	0	0	0	0	0
Solyc01g056250.2.1	0	0	0	0	0	0	0	0	0	0	0	0	0	0	0	0	0	0	0	0	0	0	0	0	0	0	0	0	0	0	0	0	0	0	0	0	0	0	0	0	0	0	0	0	0	0	0	0	0
Solyc01g056260.1.1	1.77257	2.57185	1.98515	1.23687	5.51013	3.02048	1.88662	0.664763	0	0	0.598423	0.645336	0.650602	0	0	0	0	0.635712	0	0	0	0	0	0	0	0	0	1.20913	0.613287	0.602033	1.17805	1.68996	1.8108	0	0	0.674204	0	0	1.23165	0	0	0	0	0	0.62454	0	0	0	0
Solyc01g056280.3.1	0	0	0	0	0	0	0	0	0	0	0	0	0	0	0	0	0	0	0	0	0	0	0	0.109494	0	0	0	0	0	0	0	0	0	0	0	0	0	0	0	0	0	0	0	0	0	0	0	0	0
Solyc01g056285.1.1	0	0	0	0	0	0	0	0	0	0	0	0	0	0	0	0	0	0	0	0	0	0	0	0	0	0	0	0	0.394852	0	0	0	0	0	0	0	0	0	0	0	0	0	0	0	0	0	0	0	0
Solyc01g056290.2.1	0	0	0	0	0	0	0	0	0	0	0	0	0	0	0	0	0	0	0	0	0	0	0	0	0	0	0	0	0	0	0	0.206875	0	0	0	0	0	0	0	0	0	0	0	0	0	0	0	0	0
Solyc01g056310.3.1	0.0622415	0	0.0697062	0.130293	0	0	0	0	0	0	0	0	0	0	0	0	0	0	0	0	0	0	0	0	0	0	0	0.0636858	0.129209	0	0.248195	0	0	0.415874	0	0	0	0	0	0	0	0	0	0	0	0.738593	0	0	0
Solyc01g056320.1.1	17.6635	16.0177	18.9576	19.2583	17.54	8.27716	20.3667	23.1851	15.7961	26.2103	15.6535	19.2922	21.8808	17.765	19.0042	13.7938	7.54227	11.8778	13.483	22.481	14.1994	5.67727	10.7119	9.98056	27.2498	25.3154	39.3977	21.8387	24.4454	14.998	13.2066	21.7521	30.0742	16.3918	35.493	28.5531	20.0941	17.3629	18.41	6.83838	25.9922	28.692	15.9196	20.7281	10.8911	34.9341	31.6986	33.1803	28.0879
Solyc01g056330.2.1	0	0	0	0	0	0	0	0	0	0	0	0	0	0	0	0	0	0	0	0	0	0	0	0	0	0	0	0	0	0	0	0	0	0	0	0	0	0	0	0	0	0	0	0	0	0	0	0	0
Solyc01g056340.4.1	3.12514	2.55222	2.81769	3.02871	2.74586	2.08028	2.80103	3.04998	3.39947	3.55665	3.37494	4.12523	5.54072	3.24168	3.12553	3.80584	4.8348	5.82028	4.492	4.50888	4.2519	3.06121	3.22151	3.12654	4.73662	4.67728	5.42245	3.71502	3.8508	3.05391	2.68428	3.08985	3.30457	4.05002	3.9661	3.88574	2.92986	3.01154	2.97149	4.974	4.44843	4.89825	2.65622	3.0421	2.76885	5.14572	4.4259	4.47731	8.28719
Solyc01g056360.4.1	1.48761	0.647524	0.333206	0	0	0	0	0	0	0	0	0	0	0	0	0	0	0	0	0	0	0	0	0	0	0	0	0	0	0	0	0	0	0	0	0	0	0	0	0	0	0	0.338715	0	0	0	0	0	0
Solyc01g056370.3.1	0.576823	0.741819	0.70473	0.493974	0.217344	0.750588	0.167438	0.235991	0.236942	0	0.0531101	0.114547	0.115482	0.0575343	0.117743	0.109201	0	0.282097	0.300208	0.0616065	0	0.0577865	0	0.109402	0.7119	0.193256	0.456968	0.697519	0.326575	0.587735	0.209104	0.149984	0.107139	0.233583	0.31611	0	0	0	0	0.0609043	0.108938	0.255538	0	0	0	0.113139	0.0594349	0.329874	0.0645569
Solyc01g056380.1.1	0	0	0	0	0	0	0	0	0	0	0	0	0	0	0	0	0	0	0	0	0	0	0	0	0	0	0	0	0	0	0	0	0	0	0	0	0	0	0	0	0	0	0	0	0	0	0	0	0
Solyc01g056390.1.1	0	0	0	0	0.0831673	0	0	0	0	0	0	0	0	0	0	0	0	0	0	0	0	0	0	0	0	0	0	0	0	0	0	0	0	0	0	0	0	0	0	0	0	0	0	0	0	0	0	0	0
Solyc01g056400.1.1	0	0	0	0	0	0	0	0	0	0	0	0	0	0	0	0	0	0	0	0	0	0	0	0	0	0	0	0	0	0	0	0	0	0	0	0	0	0	0	0	0	0	0	0	0	0	0	0	0
Solyc01g056410.1.1	0	0	0	0	0	0	0	0	0	0	0	0	0	0	0	0	0	0	0	0	0	0	0	0	0	0	0	0	0	0	0	0	0	0	0	0	0	0	0	0	0	0	0	0	0	0	0	0	0
Solyc01g056420.1.1	0	0	0	0	0	0	0	0	0	0	0	0	0	0	0	0	0	0	0	0	0	0	0	0	0	0	0	0	0	0	0	0	0	0	0	0	0	0	0	0	0	0	0	0	0	0	0	0	0
Solyc01g056430.2.1	0	0	0	0	0	0	0	0	0	0	0	0	0	0	0	0	0	0	0	0	0	0	0	0	0	0	0	0	0	0	0	0	0	0	0	0	0	0	0	0	0	0	0	0	0.0338061	0	0	0	0
Solyc01g056440.1.1	0	0	0	0	0	0	0	0	0	0	0	0	0	0	0	0	0	0	0	0	0	0	0	0	0	0	0	0	0	0	0	0	0	0	0	0	0	0	0	0	0	0	0	0	0	0	0	0	0
Solyc01g056450.3.1	0.0426329	0	0	0	0	0	0	0	0	0	0	0	0	0	0	0	0	0	0	0	0	0	0.0413672	0	0	0	0	0	0	0.0868787	0	0	0	0	0	0	0	0	0	0	0	0	0	0.0461813	0	0	0	0	0
Solyc01g056460.1.1	0	0	0	0	0	0	0	0	0	0	0	0	0	0	0	0	0	0	0	0	0	0	0	0	0	0	0	0	0	0	0	0	0	0	0	0	0	0	0	0	0	0	0	0	0	0	0	0	0
Solyc01g056470.1.1	0	0	0	0	0	0	0	0	0	0	0	0	0	0	0	0	0	0	0	0	0	0	0	0	0	0	0	0	0	0	0	0	0	0	0	0	0	0	0	0	0	0	0	0	0	0	0	0	0
Solyc01g056480.3.1	7.77132	7.98687	12.088	10.1676	10.513	11.2561	13.0963	13.6008	12.9241	9.08552	11.1504	18.6262	17.352	10.895	13.5718	11.9129	11.7985	15.3291	17.3018	10.1445	14.2094	15.2247	9.00683	9.00739	19.9816	18.0328	18.0055	14.1363	14.1161	10.3378	7.53206	9.87889	14.3342	15.3852	12.4926	11.8234	9.29409	14.8152	9.22473	17.8012	16.3687	13.9384	11.0591	10.5227	9.35524	15.6027	19.8184	17.6537	17.0085
Solyc01g150132.1.1	0.0916288	0.0997097	0.102618	0	0	0	0	0	0	0	0	0	0	0	0	0	0	0	0	0	0	0	0	0	0	0	0	0.0468776	0.0475537	0.0466811	0	0	0	0	0	0	0	0	0	0	0	0	0	0	0	0	0	0	0
Solyc01g056520.3.1	3.91092	3.18092	3.81122	3.22162	3.45564	3.1026	3.71434	3.80786	4.03308	3.15457	3.52508	3.21971	5.24404	3.47898	3.58766	4.27208	5.43693	5.807	4.76515	5.15856	4.68799	4.24153	4.44981	4.44791	5.38854	5.61085	5.9828	4.04603	4.36151	3.34441	3.4759	3.75818	3.79916	4.32763	4.17383	3.89727	3.18663	3.22758	2.90143	5.00266	4.46763	5.719	4.45591	4.76305	4.95541	6.42707	6.31391	6.04184	7.99786
Solyc01g056530.2.1	0.444932	0.0691673	0.213554	0.332643	0.0658618	0.129972	0.135303	0.0715124	0.359003	0.685944	0.836886	0.83307	0.349945	1.32503	0.499517	0.26473	0.217126	0.889034	0.436666	0.149349	0.072136	0.770486	0.431723	0.265218	0.392231	0.468499	0.158257	1.75599	1.78132	0.323821	0.12673	0.363598	0.90906	0.637044	0.383163	0.290112	0.266985	0.340801	0.397488	0.664411	1.45251	2.32307	0.361809	0	0.268741	0.342845	0.216127	0.466489	0.156502
Solyc01g056570.3.1	21.8792	17.7988	19.2135	16.5181	15.9124	15.4069	14.9218	16.8136	16.091	18.1368	17.9705	18.7515	18.5193	17.7538	17.7877	17.6943	18.6385	21.2951	21.5034	21.5647	20.8174	14.8023	15.6646	14.8201	21.7441	19.5251	20.1599	19.8043	19.3247	18.0789	16.0565	17.6193	16.0198	18.4371	16.5562	19.0628	17.9236	17.9416	17.9852	19.8822	18.9885	20.2766	17.938	17.9884	18.3321	25.6652	26.2854	23.6336	23.9358
Solyc01g056575.1.1	0	0	0	0	0	0	0	0	0	0	0	0	0	0	0	0	0	0	0	0	0	0	0	0	0	0	0	0	0	0	0	0	0	0	0	0	0	0	0	0	0	0	0	0	0	0	0	0	0
Solyc01g056580.4.1	0.331714	0.469258	0.371497	0.312477	0.412461	0.237403	0.42367	0.149283	0.224826	0.0715956	0.134385	0.14492	0	0.0363949	0	0	0.037771	0	0	0	0	0.0365544	0.0965598	0.173014	1.63757	0.855746	0.949794	0.271529	0.48203	0.202793	0.429893	0.158128	0.33887	0.221639	0	0	0.0348333	0.0711425	0.172867	0	0	0	0	0	0	0.286277	0.0375972	0.382564	0.245024
Solyc01g056590.2.1	0	0	0	0	0	0	0	0	0	0	0	0	0	0	0	0	0	0	0	0	0	0	0	0	0	0	0	0	0	0	0	0	0	0	0	0	0	0	0	0	0	0	0.111413	0	0	0	0	0	0
Solyc01g056600.2.1	11.6652	9.11816	8.46412	8.7703	15.1517	11.2546	9.96758	10.3516	11.878	6.91496	9.48493	10.4079	15.9202	8.83295	13.2807	8.7247	9.35398	10.6063	13.7327	12.3535	12.12	12.4927	6.21739	9.42631	13.7885	16.3485	18.4082	7.22876	7.50355	7.86808	8.68083	10.3383	11.4133	11.3437	10.8946	12.7483	9.83416	13.2138	10.7882	14.8842	15.5301	12.4099	7.85589	7.65283	9.37788	16.8379	16.5735	13.2639	12.7428
Solyc01g056610.1.1	14.3516	9.00995	8.65458	11.555	8.57936	16.9306	13.5125	8.07337	10.6	10.7224	4.47243	13.8662	15.195	4.845	9.91522	9.1959	9.42783	10.0961	22.1206	13.6183	15.0347	9.12418	12.3187	9.78863	17.0311	14.2399	8.9332	8.47189	17.7611	7.31153	6.05302	14.209	8.45836	4.30284	9.31692	12.597	13.3317	10.0626	5.75312	8.97537	6.8803	15.4668	8.16928	10.7627	9.33522	12.5048	15.0151	12.1533	15.6296
Solyc01g056620.4.1	6.82894	5.92392	6.09672	6.47338	5.72426	6.09275	5.7084	7.42946	7.89605	5.19698	6.6391	6.52628	8.97371	6.16723	6.07551	6.43972	8.06928	7.55533	9.03619	7.83366	6.85449	5.6973	6.07923	5.04029	10.8532	12.1088	12.1707	8.53651	8.19155	6.154	6.05316	7.00208	7.71666	8.35804	6.5633	7.13065	5.88569	5.6995	5.50603	9.59629	8.34811	8.59424	4.52896	4.85014	5.68608	9.34765	9.60208	7.05848	14.8314
Solyc01g056640.1.1	0	0.406384	0	0	0.386962	0	0	0	0	0	0	0	0	0	0	0	0	0	0	0	0	0	0	0	0	0	0	0	0	0	0	0	0	0.415874	0	0	0	0	0	0	0	0	0	0	0	0	0	0	0
Solyc01g056650.1.1	0	0	0	0	0	0	0	0	0	0	0	0	0	0	0	0	0	0	0	0	0	0	0	0	0	0	0	0.574878	0	0	0	0	0	0	0	0	0	0	0	0	0	0	0	0	0	0	0	0	0
Solyc01g056653.1.1	0	0	0.350903	0	0	0	0.111162	0.117506	0	0	0	0.456287	0	0.114591	0	0	0	0	0.23917	0	0	0	0	0	0.128899	0.256605	0.13002	0	0	0	0.104118	0	0.640168	0	0	0	0	0	0	0	0	0	0	0	0	0	0	0	0
Solyc01g150133.1.1	0	0	0	0	0	0	0	0	0	0	0	0	0.599906	0	0	0	0	0	0	0	0	0	0	0	0	0	0	0	0.565498	0	0	0	0	0	0	0.621669	0	0	0	0	1.13182	0	0	0	0.575874	0	0	0	0
Solyc01g056657.1.1	0.0820954	0.178671	0.0919413	0	0.170132	0.16787	0.0873779	0	0.0927366	0	0.249441	0.448325	0.542381	0.720587	0.0921669	0.170961	0	0	0	0.0964485	0	0.361872	0.159316	0.342551	0.70924	0.403404	1.32862	0.0840005	0.766908	0.334594	0.163682	0.0782696	0.167733	0.182844	0	0	0	0.0880348	0.34226	0.190698	0.0852744	0.700104	0.0934615	0	0.260327	0.265688	0	0	0.101068
Solyc01g056660.2.1	0	0	0	0	0	0	0	0	0	0	0	0	0	0	0	0	0	0	0	0	0	0	0	0	0	0	0	0	0	0	0	0	0	0	0	0	0	0	0	0	0	0	0	0	0	0	0	0	0
Solyc01g056665.1.1	0	0	0	0	0	0	0	0	0.00750489	0	0	0	0	0	0	0	0	0	0	0	0	0	0	0	0	0	0	0	0	0.00676941	0	0.0126683	0.00678705	0	0	0	0	0	0	0	0	0	0	0	0	0	0	0	0
Solyc01g056690.4.1	7.92135	7.29379	7.7832	6.69664	6.62953	6.17095	5.49508	6.04954	7.17151	5.72272	5.57927	5.27019	5.35853	4.67081	4.68693	5.53866	5.48497	5.46624	5.03463	5.4077	5.12107	3.51165	3.24385	3.7021	5.23369	5.64443	5.42272	7.43114	6.70928	6.01564	5.5327	6.25686	6.16591	5.68521	5.42044	5.57171	5.4907	6.36641	6.11056	5.36519	4.9437	5.32677	4.47153	4.22789	4.43017	6.7155	7.18632	6.23317	6.80205
Solyc01g056695.1.1	0	0	0	0	0	0	0	0	0	0	0	0	0	0	0	0	0	0	0	0	0	0	0	0	0	0	0	0	0	0	0	0	0	0	0	0	0	0	0	0	0	0	0	0	0	0	0	0	0
Solyc01g056720.4.1	9.05565	8.32775	9.44035	10.1076	9.81162	9.98849	13.1177	11.3157	12.1395	10.7459	11.0491	10.6157	10.0817	10.1693	10.8697	7.12069	7.80123	6.8458	7.9163	8.24036	6.95098	7.08068	7.07319	7.0554	12.2274	10.3398	10.5406	9.48366	8.08638	8.75476	10.8256	11.5115	8.4193	11.0329	11.5068	11.8337	10.1275	10.745	10.7569	9.00472	8.8729	9.47586	7.42905	7.31293	6.55338	9.35018	9.38371	8.91659	7.86402
Solyc01g056730.3.1	11.0813	11.915	10.9329	10.9082	14.8997	11.0599	13.058	20.1854	19.8197	6.97592	8.95189	7.78056	9.29666	6.22384	7.25713	5.21969	3.75532	4.82582	4.98458	3.25468	3.59319	2.03525	3.2001	1.92658	10.9085	11.8303	9.52529	12.8233	12.0497	12.0975	13.5457	12.5773	15.2286	19.2449	20.0402	18.0636	11.498	11.883	11.2747	4.74977	5.48116	6.91077	3.75463	4.00122	2.23106	13.2351	9.56939	7.60716	9.41963
Solyc01g056750.1.1	5.16202	6.16677	7.4149	8.45681	7.5581	6.19555	12.541	16.6656	12.5496	7.99279	6.13737	7.84416	7.04321	5.29429	6.29924	2.92112	4.02501	4.76912	4.24011	1.84572	3.24757	2.53508	2.50438	2.57532	9.41775	11.9934	10.6173	7.17637	6.40629	5.37401	6.041	8.02412	11.2346	15.0584	15.6942	15.6218	4.83143	5.1143	5.9065	6.25607	5.53676	6.28876	2.61896	2.24882	2.19438	8.23196	7.63141	8.58879	14.0224
Solyc01g056760.3.1	3.3065	2.30189	2.64504	3.00942	3.23462	2.4777	4.10944	3.7663	4.33827	3.5018	2.99524	3.23005	3.23379	2.95183	1.84454	0.940899	1.47325	1.25949	1.50496	1.85785	1.74807	1.83317	1.83333	1.99238	2.45861	2.97705	3.19588	3.99263	3.83705	3.38997	3.56242	3.15241	3.23096	4.73417	5.52161	5.01494	2.50167	2.77491	2.65425	2.09905	2.45324	2.05164	1.05213	1.06784	0.933446	2.41491	2.86312	1.83024	3.69138
Solyc01g056770.1.1	24.3193	14.5552	14.9798	9.5454	14.4896	16.7833	27.8254	23.9411	26.098	11.8102	14.7785	9.96062	4.01676	12.0072	6.82569	8.86271	11.0766	7.84966	3.48067	8.57134	14.4899	13.3998	10.0288	18.3923	18.0085	18.6721	23.4634	21.7732	18.3008	11.1507	25.4562	13.3319	29.8127	41.9772	27.1213	31.2186	10.2151	14.9953	17.743	9.88592	11.999	9.62896	6.92157	9.87878	14.7808	18.3646	11.7147	9.56157	18.7122
Solyc01g056780.3.1	50.9989	56.7274	53.2002	35.6221	33.4539	33.4296	21.0118	15.8484	19.8613	27.8513	23.9516	23.134	20.4924	26.1725	27.2425	36.0793	26.6937	32.9667	30.2562	27.3001	29.5227	27.8735	33.3225	26.0635	24.1107	24.2517	21.6324	52.6032	42.3694	50.3922	29.9306	34.4081	33.0871	15.6867	15.4956	21.1184	23.9697	29.1084	18.6469	25.6754	30.9726	25.3033	22.4747	23.3895	27.0619	16.3053	18.6462	22.4228	14.6835
Solyc01g056790.3.1	2.39668	2.31826	2.50518	1.78385	2.4834	1.74249	1.53054	2.39686	2.34636	1.20701	1.45643	1.5706	1.05561	0.701223	0.597934	0.332734	0.485156	0.80224	0.36589	0.312856	0.423108	0.352148	0.413427	0.500019	0.657315	0.457991	0.331516	2.3433	2.3771	1.89935	1.06189	2.0311	1.9587	1.89792	2.44005	1.7624	1.11856	1.25648	1.27674	1.54645	0.829829	1.36258	0.242533	0.0576924	0.337775	0.229821	0.241462	0.390879	0.327839
Solyc01g056800.1.1	5.88334	5.84548	5.72951	8.56758	6.89139	3.66141	6.80642	8.92161	5.49012	4.14076	4.40425	5.30828	2.25331	2.80655	2.58461	1.33172	2.33013	1.37608	0	0.901558	2.03212	1.69131	1.98562	0.800505	2.20989	1.25695	2.54756	7.59026	8.76177	7.81908	7.65015	3.65815	5.74894	5.982	5.8596	5.54574	4.02919	2.46873	4.53234	2.37675	2.92273	1.86979	1.45606	0.831263	0.81114	0	1.15971	1.60914	0.314912
Solyc01g056810.4.1	3.16433	2.3798	2.90074	2.39131	2.77245	2.4233	2.75677	2.43299	2.69122	1.45033	1.50962	1.46784	2.09865	1.74262	1.60481	1.28485	1.07119	1.11733	0.587534	0.846858	1.17857	0.928982	1.35144	1.03232	1.1912	1.02059	1.36887	2.17517	2.53626	2.48972	2.61862	2.36457	2.47124	2.09524	2.19476	2.30025	1.73199	1.65077	1.83367	1.20614	1.63709	1.50331	0.570269	0.608781	0.761925	0.724898	1.01087	1.0888	1.12807
Solyc01g056830.3.1	2.18026	2.17062	2.80541	1.84505	3.02823	1.84969	3.30802	1.7745	3.14409	1.60197	1.92629	0.86132	1.7367	1.5269	1.09367	1.15923	0.686671	0.648834	0.424916	0.926482	0.894986	0.255598	0.31508	0.725854	0.916026	0.68384	1.03949	1.32902	1.73339	1.13439	1.94229	1.63639	2.46424	1.70473	1.90155	1.6409	1.46138	1.98979	1.88562	0.700411	1.83103	0.565141	0.211244	0.753744	0.588398	0.700603	0.788668	0.924086	0.742417
Solyc01g056840.1.1	0	0	0	0	0	0	0	0	0	0	0	0	0	0	0	0	0	0	0	0	0	0	0	0	0	0	0	0	0	0	0	0	0	0	0	0	0	0	0	0	0	0	0	0	0	0	0	0	0
Solyc01g056850.3.1	29.7063	32.6903	30.3752	42.2031	44.9199	39.1149	35.0012	34.4888	35.1528	22.148	21.5202	20.7099	19.0366	19.8659	21.1207	9.67811	9.29247	9.32046	5.38511	6.00595	4.95788	10.1609	10.1012	10.3746	29.7799	27.0159	28.6041	29.3495	31.3551	25.6087	30.3371	35.1278	32.2462	31.5285	31.8258	35.4877	26.0801	24.2604	25.808	17.6182	18.7496	18.3217	6.22205	6.36328	5.06956	14.6195	14.6858	15.9236	16.7524
Solyc01g056880.3.1	0.336954	0	0	0	0	0	0	0	0	0	0	0	0	0	0	0	0	0	0	0	0	0	0	0	0	0	0	0	0	0	0	0	0.172111	0	0	0	0	0	0	0	0.350002	0	0	0	0	0	0	0	0
Solyc01g150134.1.1	0.144919	0.0450572	0.0347786	0.0541728	0.0750818	0.15875	0.0440698	0.128108	0.0584657	0.022342	0.0838718	0.0226117	0.0341943	0.0567866	0.0116213	0.0646693	0.0353602	0.044549	0.0592612	0.0243224	0	0.0798497	0.0803526	0.0647883	0.102203	0.0890141	0.128865	0.148282	0.150421	0.116019	0.0515967	0.069083	0.116322	0.0576368	0.0499203	0	0.05435	0.0444012	0.0215777	0.0360677	0.107522	0.176552	0.0117845	0	0.0109415	0.0335006	0.0586625	0.0108529	0.0127436
Solyc01g056890.1.1	0	1.59246	0.819453	0.255284	0.252725	0.49873	0	0.548816	0.275514	1.05284	0	1.06555	0.805688	0	0	0.253957	0	0.262416	0	0	0.276801	0.806323	0	0	0.903044	0.299622	0.910899	0	0	0	0	0.697601	0.996644	0	0	0	0.256119	0.784636	0.254208	0	0	0.594274	0.277668	0.2642	0	0	1.38221	0.255717	0.300265
Solyc01g056900.1.1	0	0	0	0	0	0	0	0	0	0	0	0	0	0	0	0	0	0	0	0	0	0	0	0	0	0	0	0	0	0	0	0	0	0	0	0	0	0	0	0	0	0	0	0	0	0	0	0	0
Solyc01g056910.1.1	0	0	0	0	0	0	0	0	0	0	0	0	0	0	0	0	0	0	0	0	0	0	0	0	0	0	0	0	0	0	0	0	0	0	0	0	0	0	0	0	0	0	0.654231	0	0	0	0	0	0
Solyc01g056940.4.1	0.834564	2.54286	1.30852	1.22293	1.90248	2.04783	1.59888	1.69012	1.88548	1.44103	1.0143	0.729213	1.10274	2.93013	1.49912	1.04277	1.3304	0.718338	1.3378	0.588285	0	0.919679	1.1337	1.04469	0.205999	1.43532	0.831165	2.04943	0.866247	1.02042	2.66233	2.06875	1.53462	1.487	1.00619	3.42825	1.4022	1.25292	2.60951	1.74474	0.520129	0.813383	2.09024	0.542416	0.705713	1.4405	0.567548	1.05	1.64389
Solyc01g056950.1.1	0	0	0	0	0	0	0	0	0	0	0	0	0	0	0	0	0	0	0	0	0	0	0	0	0.22675	0	0	0	0	0	0	0	0	0	0	0	0	0	0	0	0	0	0	0	0	0	0	0	0
Solyc01g056960.1.1	0	0	0	0	0	0	0	0	0	0	0	0	0	0	0	0	0	0	0	0	0	0	0	0	0	0	0	0	0	0	0	0	0	0	0	0	0	0	0	0	0	0	0	0	0	0	0	0	0
Solyc01g056970.1.1	0	0	0	0	0	0	0	0	0	0	0	0	0	0	0	0	0	0	0	0	0	0	0	0	0	0	0	0	0	0	0	0	0	0	0	0	0	0	0	0	0	0	0	0	0	0	0	0	0
Solyc01g056990.3.1	0.871218	0.800576	0.715517	0.466073	0.461402	0.356296	0.566669	0.609899	0.645162	0.626799	0.411776	0.327756	0.298453	0.169935	0.19562	0.0907141	0.0771572	0.104151	0.144089	0.136472	0.120846	0.128009	0.112714	0.171664	0.465935	0.214052	0.289223	0.554671	0.854054	0.680569	0.357058	0.359934	0.435117	0.323397	0.606884	0.331372	0.426937	0.363319	0.332947	0.202374	0.150826	0.200484	0.077143	0	0.0818564	0.167085	0.131661	0.101492	0.154925
Solyc01g057000.3.1	123.883	139.095	126.84	163.953	155.918	173.983	208.98	198.979	199.312	261.061	292.674	261.779	549.975	562.737	454.427	662.926	717.932	680.826	878.604	838.417	806.561	641.059	654.738	619.268	119.499	135.056	130.476	188.386	175.285	178.407	204.626	206.617	209.107	279.145	299.653	315.601	234.16	228.949	246.567	620.261	629.239	628.825	934.13	894.381	920.505	430.897	420.176	449.759	304.704
Solyc01g057003.1.1	0	0	0	0	0	0	0	0	0	0	0	0	0	0	0.0233695	0	0	0	0	0	0	0	0	0	0	0	0	0	0	0	0	0	0	0	0	0	0	0	0	0	0	0	0	0	0	0	0	0	0.0256263
Solyc01g057007.1.1	0	0	0	0	0	0	0	0	0	0	0	0	0	0	0	0	0	0	0	0	0	0	0	0	0	0	0	0	0	0	0	0	0	0	0	0	0	0	0	0	0	0	0	0	0	0	0	0	0
Solyc01g057010.1.1	0	0	0	0	0	0	0	0	0	0	0	0	0	0	0	0	0	0	0	0	0	0	0	0	0	0	0	0	0	0	0	0	0	0	0	0	0	0	0	0	0	0	0	0	0	0	0	0	0
Solyc01g057020.3.1	30.5499	26.7398	28.8834	22.0123	29.2468	21.7283	23.6799	17.1856	16.7547	24.9654	20.7396	13.9028	17.307	20.1598	19.8828	23.0504	18.0232	21.7937	17.9966	18.5957	16.5818	15.1251	18.5805	14.664	23.7698	18.6287	25.4924	22.9911	22.6334	19.2857	21.738	21.4225	17.4137	11.0936	15.0799	16.293	18.4811	20.4157	23.7654	15.427	19.7756	14.8333	22.5563	23.7404	22.4637	34.3895	36.2569	38.877	18.1236
Solyc01g057060.1.1	0	0.236123	0	0	0	0	0	0	0	0	0	0	0	0	0	0	0	0	0	0	0	0	0	0	0	0	0	0	0.675673	0	0	0	0	0	0	0	0	0	0	0	0	0	0	0	0	0	0	0	0
Solyc01g057080.1.1	0.367989	0.800884	0.824245	2.31099	2.28783	0.75247	2.35001	3.31215	9.14513	1.5885	1.86351	0.80384	0	0.40375	0	0	0	0	0	0	1.25289	0	0	0	0	0.452061	0.916226	0	0.763919	1.4998	1.10055	2.45588	0.375927	4.09794	3.10564	1.6796	2.31855	1.18384	0.767083	0	0	0	0	0.398618	0	0	0	0	0
Solyc01g057090.4.1	5.27112	4.96875	4.59354	4.23451	4.16887	4.27363	4.9909	5.18129	4.92405	3.56888	3.51375	3.26361	4.1282	3.74507	4.27186	3.8629	3.82294	3.94944	4.03	3.99699	3.71505	3.71215	3.88212	3.56065	5.62842	6.18666	6.68746	4.46591	4.75684	4.67525	3.98294	4.524	4.51594	5.07233	5.2082	5.42727	3.74889	3.18627	3.06188	4.1854	4.6092	4.92192	3.17246	3.21255	3.53698	6.96611	6.81159	6.36546	7.60527
Solyc01g057110.1.1	0	0	0	0	0	0	0	0	0	0	0	0	0	0	0	0	0	0	0	0	0	0	0	0	0	0	0	0	0	0	0	0	0	0	0	0	0	0	0	0	0	0	0	0	0	0	0	0	0
Solyc01g057113.1.1	0	0	0	0	0	0	0	0	0	0	0	0	0	0	0	0	0	0	0	0	0	0	0	0	0	0	0	0	0	0	0	0	0	0	0	0	0	0	0	0	0	0	0	0	0	0	0	0	0
Solyc01g057117.1.1	0	0	0	0	0	0	0	0	0	0	0	0	0	0	0	0	0	0	0	0	0	0	0	0	0	0	0	0	0	0	0	0	0	0	0	0	0	0	0	0	0	0	0	0	0	0	0	0	0
Solyc01g057120.2.1	0	0	0	0	0	0	0	0	0	0	0	0	0	0	0	0	0	0	0	0	0	0	0	0	0	0	0	0	0	0	0	0	0	0	0	0	0	0	0	0	0	0	0	0	0	0	0	0	0
Solyc01g057130.1.1	0	0	0	0	0	0	0	0	0	0	0	0	0	0	0	0	0	0	0	0	0	0	0	0	0	0	0	0	0	0	0.789073	0	0	0	0	0	0	0	0	0	0	0	0	0	0	0	0	0	0
Solyc01g057133.1.1	0	0	0	0	0	0	0	0	0	0	0	0	0	0	0	0	0	0	0	0	0	0	0	0	0	0	0	0	0	0	0	0	0	0	0	0	0	0	0	0	0	0	0	0	0	0	0	0	0
Solyc01g057137.1.1	0	0	0	0	0	0	0	0	0	0	0	0	0	0	0	0.0325893	0	0	0	0	0	0	0.0911086	0.0326493	0	0.0384493	0.0389641	0.0320251	0	0.0318908	0	0.0895205	0	0.0348544	0	0	0.0328668	0	0.0326215	0	0	0	0	0	0	0	0	0.0328152	0
Solyc01g057140.1.1	0	0	0	0	0	0	0	0	0	0	0	0	0	0	0	0	0	0	0	0	0	0	0	0	0	0	0	0	0	0	0	0	0	0	0	0	0	0	0	0	0	0	0	0	0	0	0	0	0
Solyc01g057150.1.1	0.902166	0.981729	0.505183	0.472138	1.86962	1.84476	0	2.53754	1.01911	0.486799	0.913722	2.95606	1.49009	0.989838	0.506422	0.469683	0	0.485329	0.516486	2.11979	1.02387	0	2.18846	0	0.556715	1.66242	0	0	0.936416	0.459616	1.79875	1.29019	0.460814	1.50699	1.08769	1.54414	0	1.45115	0.940295	0.523908	0	0.549544	1.02707	0	0	0	1.5338	0.472938	1.11066
Solyc01g057160.1.1	10.6442	6.13215	7.01224	9.17498	6.48788	4.48112	7.99703	11.2712	9.90206	3.37853	6.97565	7.5225	5.51555	2.06093	3.51472	3.25974	4.99065	2.021	5.0184	2.2068	11.3695	5.5199	1.82263	2.61259	7.72754	6.15342	7.01528	7.04726	14.9477	10.2076	6.24192	7.16342	10.2342	9.06441	9.05867	11.4313	3.2875	7.38572	5.87333	2.90886	2.60151	7.628	0.712819	2.71298	4.63278	7.43002	2.12901	1.9694	0.770829
Solyc01g057165.1.1	7.86796	4.81604	4.8385	6.2867	9.35373	6.28458	9.42101	9.6425	10.9907	8.45301	11.9887	12.2763	12.2218	11.2532	9.93736	3.65731	5.35937	5.55534	5.75112	5.61216	4.54438	8.32203	8.41826	8.35402	21.7184	17.9933	14.8235	23.7203	20.3802	13.8147	8.68398	8.6064	12.7024	18.8926	15.8381	13.5068	5.79088	7.30721	6.77272	13.5441	11.6387	14.8915	4.87852	2.81558	5.34632	6.89633	7.72339	7.36532	8.99437
Solyc01g057180.2.1	0	0	0	0	0	0	0	0	0	0	0	0	0	0	0	0	0	0	0	0	0	0	0	0	0	0	0	0	0	0	0	0	0	0	0	0	0	0	0	0	0	0	0	0	0	0	0	0	0
Solyc01g057185.1.1	0.229867	0	0	0	0	0	0	0	0.259663	0	0	0	0	0	0	0	0	0	0	0	0	0	0	0	0	0	0	0.352802	0.357891	0.117108	0.343733	0	0	0	0	0	0	0	0	0	0	0	0	0	0	0	0	0	0
Solyc01g057190.1.1	0	0	0	0	0	0	0	0	0	0	0	0	0	0	0	0	0	0	0	0	0	0	0	0	0	0	0	0	0	0	0	0	0	0	0	0	0	0	0	0	0	0	0	0	0	0	0	0	0
Solyc01g057200.4.1	15.936	16.3524	14.5221	11.7964	10.3597	10.0361	13.8658	10.4986	11.773	8.50081	10.8624	11.1845	10.8754	11.9002	9.1156	7.12937	9.03837	9.32266	8.67234	9.04076	7.28931	9.61531	7.40809	6.06796	9.87131	11.2399	14.634	14.3839	16.2266	13.2123	9.54409	10.8607	8.60415	12.4832	10.812	9.67971	8.97168	9.03181	9.85205	9.50072	13.0915	11.5158	4.00098	2.88801	5.38	12.5504	13.8729	13.0234	9.92132
Solyc01g057210.3.1	29.9754	32.5151	31.3966	37.4363	36.6984	38.3251	38.915	41.279	41.3375	31.0095	29.5859	35.5893	24.9476	20.5291	21.8993	21.8016	24.7112	23.2811	25.14	21.9821	21.4154	10.6251	11.98	9.5931	14.3738	16.1446	14.7365	38.0946	36.365	33.9793	38.8601	41.1082	43.2025	51.1343	50.5648	52.5767	34.685	34.9422	34.9237	27.1275	27.2028	27.7958	15.9397	15.9939	15.5731	19.0863	16.5546	20.6182	19.8617
Solyc01g057220.3.1	0	0	0	0	0	0	0	0	0	0	0	0	0	0	0	0	0	0	0	0	0	0	0	0	0	0	0	0	0	0	0	0	0	0	0	0	0	0	0	0	0	0	0	0	0	0	0	0	0
Solyc01g057250.2.1	0	0	0	0	0	0	0	0	0	0	0	0	0	0	0	0	0	0	0	0	0	0	0	0	0	0	0	0	0	0	0	0	0.190752	0	0	0	0	0	0	0	0	0	0	0	0	0	0	0	0
Solyc01g057255.1.1	0	0	0.443226	0	0	0	0	0	0	1.28129	0	0	0	0	0	0	0	0	0	0	0	0	0	0	0	0	0	0	0	0	0	0	0	0	0	0	0	0	0	0.459655	0	0	0	0	0	0	0	0	0
Solyc01g057260.4.1	0.234799	0.0425843	0.306785	0.0819195	0.202746	0.20005	0.208256	0.132084	0.221028	0.25339	0.158538	0.128224	0.301632	0.300553	0.043934	0	0	0.21052	0	0	0	0.129373	0	0	0.579566	0.240368	0.194869	0.120124	0.0812376	0.199367	0.039012	0.373095	0.0799547	0.261473	0.0943611	0.223267	0.164375	0.335715	0.0815741	0	0.162594	0.047675	0	0	0	0.042216	0	0.205146	0.0963536
Solyc01g057270.4.1	1.27691	0.828617	0.800308	0.613081	0.461272	0.503047	0.461339	0.659008	0.569031	0.455125	0.272892	0.345465	0.361183	0.526983	0.39456	0.634289	0.880387	0.932709	0.630428	0.578045	0.624869	0.400197	0.341011	0.427711	0.708448	0.633213	0.875033	0.958933	1.00924	0.954914	0.56057	0.536107	0.562474	0.326142	0.338973	0.20051	0.172224	0.314059	0.195359	0.653093	0.644928	0.613691	0.506796	0.532974	0.606751	1.17531	1.02239	1.38791	1.44221
Solyc01g057300.2.1	3.49968	4.45129	3.5631	1.5223	1.74252	1.57994	1.45125	1.73861	1.43757	0.931932	0.598423	0.347489	0.55051	0.0498672	0.153079	0.236623	0.103505	0.0489009	0.416323	0.213587	0.206326	0	0	0.0948232	0	0.111668	0.113163	3.34837	4.43453	3.1954	0.996813	1.68996	1.57865	0.759207	0.876751	1.19282	0.525002	0.536125	0.473713	0.422305	0.991419	0.996681	0.362201	0.0492334	0.288249	0	0.206058	0.428872	0.55954
Solyc01g057310.4.1	3.49041	4.1028	3.22678	2.86062	2.49075	1.85164	1.91007	1.74122	1.85983	1.27928	1.10055	1.33069	0.906451	0.596117	0.831781	0.788581	0.768632	0.991991	0.867162	0.560938	0.971627	0.43544	0.447311	0.360667	0.589271	0.566318	0.881346	3.65564	4.2894	3.58999	2.01882	2.63708	1.69875	2.32849	1.29024	1.409	1.21023	1.28884	1.26984	0.917867	1.16292	0.782259	0.374873	0.231849	0.43507	0.177612	0.317235	0.776784	0.749955
Solyc01g057320.3.1	1.8092	0.826172	1.21209	0.676301	0.937332	0.528496	0.894033	0.92688	1.02185	0.331218	0.392651	0.458718	0.160083	0.0177233	0.181353	0.084098	0.165541	0.399737	0.221948	0.246711	0.219991	0.320418	0.0626959	0.219057	0.239235	0.277816	0.442413	1.43797	1.37488	0.757119	0.54752	0.80084	1.12214	0.611615	0.447934	0.460806	0.169628	0.3118	0.252544	0.318945	0.318802	0.177115	0.1839	0.0699921	0.0853722	0.261392	0.274632	0.423404	0.17898
Solyc01g057330.1.1	0	0	0	0	0	0	0	0	0	0	0	0	0	0	0	0	0	0	0	0	0	0	0	0	0	0	0	0	0	0	0	0	0	0	0	0	0	0	0	0	0	0	0	0	0	0	0	0	0
Solyc01g057340.3.1	7.55803	6.57366	6.81174	7.75202	7.31705	6.83902	7.85352	8.96895	9.25437	6.72758	8.39517	8.37544	11.3141	5.97727	5.62071	5.83045	7.97786	8.2357	8.85917	7.90724	6.24535	4.57479	4.21551	3.97085	12.1195	11.1654	13.753	10.4147	10.8656	6.25355	6.33844	7.94218	8.66507	8.96958	8.31412	9.15927	6.387	6.80333	6.79934	6.40747	6.87653	8.51886	5.41703	5.24393	4.35891	7.48391	8.3007	8.19896	17.7604
Solyc01g057350.1.1	0.045076	0	0.151446	0.04718	0	0	0	0	0	0	0.0913067	0	0	0	0	0	0	0	0	0	0	0	0	0	0	0	0	0.0922441	0.0467873	0.0918574	0.0449364	0.128926	0.184194	0	0	0	0	0	0	0	0	0	0	0	0	0	0	0	0
Solyc01g150135.1.1	0	0	0	0	0	0	0	0	0	0	0	0	0	0	0	0	0	0	0	0	0	0	0	0	0	0	0.116747	0	0	0	0	0	0	0	0	0	0	0	0	0	0	0	0	0.101585	0	0	0	0	0
Solyc01g057390.2.1	0	0	0	0	0	0	0	0	0	0	0	0	0	0	0	0	0	0	0.0991739	0	0	0	0	0	0	0	0	0	0	0	0	0.082579	0	0	0	0	0	0	0	0	0	0	0	0	0	0	0	0.181624	0.213264
Solyc01g057395.1.1	0	0	0	0	0	0	0	0	0	0	0	0	0	0	0	0	0	0	0	1.07531	0	0	0.444058	0	0	0.562199	0	0	0	0	0	0	0	0	0	0	0	0	0	0	0	0.557537	0	0	0	0	0	0	0.563406
Solyc01g057410.1.1	0	0	0	0	0	0	0	0	0	0	0	0	0	0	0	0	0	0	0	0	0	0	0	0	0	0	0	0	0	0	0	0	0	0	0	0	0	0	0	0	0	0	0	0	0	0	0	0	0
Solyc01g057420.1.1	0	0	0	0	0	0	0	0	0	0	0	0	0	0	0	0	0	0	0	0	0	0	0	0	0	0	0	0	0	0	0	0	0	0	0	0	0	0	0	0	0	0	0	0	0	0	0	0	0
Solyc01g057430.3.1	4.23187	4.60509	4.73941	5.00715	4.19436	4.51482	3.32917	2.0701	3.94903	6.15544	6.33594	4.82304	7.49619	5.45062	2.4788	5.93902	2.9331	5.74093	4.42411	5.62024	3.96748	1.0138	1.60679	3.07094	7.03952	6.32885	7.32981	7.71883	6.68429	3.18708	2.75137	5.43802	4.51113	2.86856	4.88029	5.87859	5.21674	4.34073	3.2601	5.76988	4.96911	7.6213	2.72309	1.99309	6.029	6.35166	8.1332	6.94472	9.51365
Solyc01g057435.1.1	0	0	0	0	0	0	0	0	0	0	0	0	0	0	0	0	0	0	0	0	0	0	0	0	0	0	0	0	0	0	0	0	0	0	0	0	0	0	0	0	0	0	0	0	0	0	0	0	0
Solyc01g057440.3.1	1.71645	1.20074	1.51038	2.05321	1.39744	1.12815	1.17443	1.5863	1.38495	2.5139	2.11095	1.27213	1.41751	1.81599	1.78938	1.5319	0.837621	1.12124	2.7374	1.8725	2.29584	0.94575	1.9629	0.383681	2.87496	2.2592	2.28945	1.88173	1.52709	1.56153	1.5278	0.526004	1.8161	2.04797	1.8477	3.07776	1.4162	1.51194	0.830601	1.92236	2.35599	2.01642	1.18641	0.996058	1.16633	1.7194	3.19611	1.99242	2.18858
Solyc01g057445.1.1	25.1459	29.2323	23.7657	40.0572	46.1379	53.2999	71.414	61.1368	53.3466	50.0378	47.5817	41.3977	20.26	33.7804	32.7753	22.4789	22.0681	21.7759	11.6572	18.7341	20.7423	62.0444	40.7053	49.7749	40.1177	39.48	32.6787	14.8101	18.2067	37.995	60.4079	49.1176	56.0132	55.4588	79.2678	48.7083	62.3432	58.7972	51.1388	20.6576	26.6293	15.392	31.5599	27.6375	29.3022	38.9039	39.2062	37.4243	22.3495
Solyc01g057470.1.1	0	0	0	0	0	0	0	0	0	0	0	0	0	0	0	0	0	0	0	0	0	0	0	0	0	0	0	0	0	0	0	0	0	0.622887	0	0	0	0	0	0	0	0	0	0	0	0	0	0	0
Solyc01g057510.2.1	0	0	0.126183	0	0	0	0	0	0	0	0	0	0	0	0	0	0	0	0	0	0	0	0	0	0	0	0	0.115284	0	0	0	0	0.0575502	0	0	0	0	0	0	0	0	0	0	0	0	0	0	0	0
[truncated: 32,384 more rows]
[truncated: 32 more columns]
