# Supplementary material for: Light regulates tomato fruit metabolome via SlDML2‐mediated global DNA demethylation
Source: J Integr Plant Biol. 2025 Oct 23;68(2):383–405. doi: 10.1111/jipb.70066 (PMC12863027; doi:10.1111/jipb.70066)
Supplement: Supplementary file 5 — Table S4. Summary of co‐expression clusters [file JIPB-68-383-s003.zip]

Archive with 2 entries (2 files):
- metabolite_kmeans_clusters(1).csv
- gene_cluster_W(1).xlsx
