# Supplementary material for: Light regulates tomato fruit metabolome via SlDML2‐mediated global DNA demethylation
Source: J Integr Plant Biol. 2025 Oct 23;68(2):383–405. doi: 10.1111/jipb.70066 (PMC12863027; doi:10.1111/jipb.70066)
Supplement: Supplementary file 5 — Table S4. Summary of co‐expression clusters [file JIPB-68-383-s003.zip › metabolite_kmeans_clusters(1).csv]

Compound	Cluster
(R*,S*)-2,3-Dihydroxybutanoic acid	8
1,2,3-Butanetriol	8
1,2-Ethenediol	2
1,5-DICQA	1
13-HOTrE(r)	8
13-Hydroperoxy-9,11-octadecadienoic acid	6
14,15-Dehydrocrepenynic acid	4
15alpha-Hydroxytomatidenol	9
15-deoxylactucin-8-sulfate-Pro	6
16-Hydroxy-hexadecanoic acid	5
1-Amino-1-cyclopentanecarboxylic acid	3
1-Caffeoylquinic acid	5
1-Deoxypentitol	9
1-hydroxy-cyclopentene	8
1-Linolenoylglycerol	2
1-Monolinolein	7
1-Monopalmitin	2
2,3,4,5-Tetrahydroxypentanoic acid-1,4-lactone	2
2(1H)-Pyridinone	2
2-(Formylamino)benzoic acid	9
2-Aminoisobutyric acid	6
2'-Deoxycytidine 5'-triphosphate degr prod	7
2-Deoxyerythritol	6
2-Hydroxyisocaproic acid	3
2-Isopropylmalate	3
2-Ketovaleric acid	6
2-linoleoylglycerol	2
2-methylfumarate	10
2-Methylsuccinic acid	5
2-Monoolein	4
2-Monopalmitin	2
2-Octanol	2
2-Oleoylglycerol	2
2-Pentenedioic acid	6
2-Picolinic acid	3
2-Propenoic acid	1
3,4,5-Tricaffeoylquinic acid	3
3,4-Dihydroxycinnamic acid	9
3,4-Dimethoxycinnamic acid	5
3-Furoic acid isomer 1	1
3-Hydroxy-3-methylpentane-1,5-dioic acid	5
3-hydroxybutyric acid	9
3-Octenoic acid, TMS derivative	6
3-O-Feruloylquinic acid	10
3-O-p-Coumaroylquinic acid	5
4,5-Dicaffeoylquinic acid	1
4-Ethylbenzoic acid	3
4-Hydroxy-3-methoxymandelate	5
4-Hydroxybenzaldehyde	7
4-Hydroxybenzoic acid	7
4-hydroxybutyrate	2
4-Hydroxycoumarin	5
4-Hydroxyquinazoline	8
4-Hydroxysphinganine	10
4-Methoxycinnamic acid	4
4-oxo-9Z,11Z,13E,15E-Octadecatetraenoic acid	3
5-Aminovaleric acid	6
5-Caffeoylquinic acid	10
5-Dodecenoic acid	6
5-Methyluridine	3
5-Oxoproline	2
6,7-Dihydroxycoumarin	7
6-Aminocaproic acid	6
6-deoxy-D-glucose	6
6-Hydroxymethylherniarin	10
6-Hydroxynicotinic acid	4
6-phosphogluconic acid	1
9,10-EODE	6
9-HOTrE	4
9-HpOTrE	1
9-KODE	8
Acetoxy-dehydrotomatine	5
Acetoxy-hydroxy -tomatine	9
Acetoxy-hydroxy-dehydrotomatine	1
Acetoxy-hydroxytomatine	9
Acetyl tryptophan	9
Aconitic acid	6
Adonitol	2
A-Ketoglutaric acid	10
Alanine	6
alpha-D-(+)-Talopyranose	6
Alpha-D-Arabinopyranose, 4TMS derivative	8
Alpha-Linolenic acid	7
Alpha-Tocopherol	8
Alpha-Tomatine	5
Aminoadipic Acid	7
Apigenin diglucoside	6
Arabinofuranose	2
Arabinonic acid	1
Arabinose	2
Arbutin	3
Ascorbate	2
Asparagine	6
Astragalin	1
Azelaic Acid	10
Behenic acid	6
Benzoic acid	1
Benzothiazole	10
Benzyl alcohol	7
beta-D-Galactofuranose	6
beta-D-Glucopyranose:3	2
beta-Hydroxypyruvic acid	10
beta-Tocopherol	8
Betaine	6
Beta-Tomatine	5
C15H12O6 (289)-C9H12O8 (248; hexose+malonyl)	3
Caffeic acid	3
Caffeic acid-4-O-beta-d-glucoside	3
Caffeic aldehyde	3
Caffeoyl glucose	1
Caffeoyl glucose isomer 2	3
Caffeoyl shikimic acid	4
Caffeoylmalic acid	3
Caffeoylquinic acid isomer1	10
Calycosin	7
Caprylic acid	9
Carnitine	2
Cellobiose	6
Cellulose	8
Chicoric acid	6
Chlorogenic acid	5
Chlorogenic acid 1	10
Chlorogenoquinone	8
Cholesterol	7
Chorismate	5
Cichoric acid	6
Cinnamic acid	6
Citramalate	2
Citric acid	2
Citric acid, 3TMS derivative	10
Citridic acid	9
Coniferylaldehyde	4
Coumarin	4
Cryptochlorogenic acid	10
CYS-GLY	1
Cytidine-monophosphate	3
D-(-)-Fructofuranose	2
D-(-)-Fructopyranose	10
D-(-)-Lyxose	3
D-(-)-Rhamnose (syn)	9
D-(-)-Ribofuranose	2
D-(-)-Tagatofuranose	2
D(-)-Threose	3
D-(+)-Galactopyranose	9
D-(+)-Glucono-1,5-lactone	10
D-(+)-Glucuronic acid gamma-lactone	6
D-(+)-Sucrose	8
D-(+)-Talofuranose	8
D-(+)-Xylose	3
D-Alanyl-D-Alanine	4
D-Arabinose	2
D-Arabitol	1
Dehydroascorbate	3
Dehydrotomatine	5
Delphinidin	6
Delphinidin 3-O-galactoside chloride	3
Delphinidin 3-O-glucoside chloride	3
Delphinidin chloride	3
Delphinidin-3-O-rutinoside-5-O-glucoside	3
Delta-Tomatine	5
D-Erythro-Pentitol	9
D-erythronolactone	2
D-erythro-sphingosine	4
D-Fructose	10
D-fructose 6-phosphate	4
D-Fucitol:2	2
D-galacturonic acid	8
D-Gluconic acid	4
D-Glyceric acid	2
Di (4-hydroxyphenylacetyl)-hexose	8
dicaffeoylquinic acid	1
Dihydrocaffeic acid hexose isomer 3	3
Dihydrochrysin (Pinocembrin)	4
Dihydrokaempferol	7
Dihydrokaempferol-7-O-hexoside	3
Dihydromyricetin	4
Dihydroquercetin (Taxifolin)	3
Dihydroxyacetone	8
Dihydroxybenzoic acid hexose isomer 3	3
Dihydroxytomatine	9
Disaccharide isomer	8
Disaccharide isomer 2	8
DL-Arabinose	10
Dl-Norvaline	6
D-Mannose	10
Dodecanal	4
Dodecane	1
D-Pantothenic acid	5
D-Psicofuranose	2
D-Talose	5
D-Threitol	4
D-Xylofuranose	8
D-Xylonic acid	9
Eriocitrin	3
Eriodictyol 7-O-glucoside	3
Eriodictyol glucoside	3
Eriodictyol-7-O-glucoside	3
Erythritol	6
Erythrono-1,4-lactone	2
Erythrose	5
Esculeoside B	3
Esculin	1
Ethyl alpha-D-glucopyranoside:3	9
Ethyl caffeate	5
Ferulic acid	9
Ferulic acid methyl ester	7
Ferulic acid1	9
Ferulic acid-O-beta-d-glucoside	1
Feruloyl tyramine	4
Feruloylquinic acid	5
Fucose	2
Fumaric acid	4
GABA	4
Galactinol	1
Galactonic acid	6
Galactose	8
Galacturonate	8
gamma-Tocopherol	8
Gamma-Tomatine	5
Geniposide	9
Gentiobiose	2
Glucoheptonic acid	8
Gluconic acid	4
Glucose	6
Glucose-1-phosphate	2
Glucose-6-phosphate	9
Glucuronic acid	4
Glutathione reduced form	1
Glycerol	9
Glycerophosphoglycerol	4
Glycerophosphoinositol	4
Glycine	10
Glycollic acid	2
Guanosine	3
Histamine	4
Homocystine	10
Homogentisic acid	9
Homovanillic acid	3
Hydoxytomatine	7
Hydroxylated naringenin chalcone	1
Inositol	10
Irisolidone 7-O-beta-d-glucoside	3
Isochlorogenic acid A	8
Isochlorogenic acid B	1
Isochlorogenic acid C	1
Isocitric acid	2
Isomaltose	2
Isopentenyl pyrophosphate	1
Isopropylmalic acid	1
Isoquercitrin	1
Isorhamnetin 3-Sophoroside	5
Isovitexin	3
Itaconic acid	2
Kaempf-3,7-O-Glucoside	1
Kaempf-3-O-Glucoside	3
Kaempferide	1
Kaempferol	7
Kaempferol 3-O-galactoside (Trifolin)	7
Kaempferol 3-O-glucoside	7
Kaempferol-3-7-di-O-glucoside	1
Kaempferol-3-O-rutinoside	7
Kaempferol-3-O-rutinoside-7-O-glucoside	3
Kaempferol-3Rha6"Glc2"Api	10
Kaempferol-Glucose-Rhamnose	7
Kaempferol-Hexose-Deoxyhexose-Pentose	10
Kaempf-hexose	7
Kumatakenin	7
L-(-)-Arabitol	6
L(-)-Malic acid	3
L-(-)-Tyrosine	4
L-(+)-Lysine	4
L-(+)-Rhamnopyranose	8
Lactic Acid	4
Lactobionic Acid	3
L-Alanine	6
L-Alpha-Aminoadipic Acid	3
L-Arginine	3
L-ascorbate	1
L-Asparagine	5
L-Aspartic Acid	3
L-Carnosine	5
L-Cysteine	3
Leucrose	3
Levoglucosan	6
Levoglucosan:2	2
L-Glutamic acid	3
L-Glutamine	10
L-Histidine	3
L-Homocystine	10
L-Homoglutamic acid	3
L-Isoleucine	6
L-Leucine	6
L-Lysine	3
L-Malic acid	8
L-Methionine	3
L-Phenylalanine	4
L-Proline	4
L-Rhamnose	2
L-Serine	5
L-Sorbose	10
L-Threitol	6
L-Threonic acid	2
L-Threonine1	6
L-Tryptophan	3
L-Tyramine	3
lactulose	8
Luteolin diglucoside	9
L-Valine	6
Lactose	6
Leucine	6
Linoleic acid	4
Lycoperoside	5
LysoPC 16:0	1
LysoPC 16:1	3
LysoPC 16:2	1
LysoPC 18:2	5
LysoPE 14:0	3
Lyxonic acid, 1,4-lactone	1
Lyxose	8
Malonic acid	5
Maltitol	2
Maltose	2
Maltotriose	2
m-Coumaric acid	4
Maleimide	10
Malic acid	10
Malvidin-3-O-rutinoside-5-O-glucoside	4
Mannitol	9
Melezitose	6
Melibiose	2
Methyl ether of hydroxylated naringenin or Methyl ether of hydroxylated naringenin chalcone I	3
Methyl ferulate	5
Methyl p-coumarate	4
Methyl Phosphate	4
Methylmalonic acid	9
Methylsuccinic acid	10
Mevalonate	2
Monostearin	2
myo-inositol	4
Myricitrin	7
N,N-Dimethylglycine	6
N-Acetyl-beta-D-mannosamine	4
N-Acetyl-D-galactosamine	4
N-Acetyl-D-glucosamine	4
N-Acetyl-L-aspartic acid	4
N-Acetyl-l-leucine	5
N-Acetyl-L-phenylalanine	4
N-Acetyltryptamine	9
Naringenin	1
Naringenin 7-O-glucoside (Prunin)	3
Naringenin chalcone	1
Naringenin Chalcone Hexose II	4
Naringenin Chalcone-Dihexose	7
Naringenin chalcone-glucoside	3
Naringenin Dihexose	7
Naringenin Hexose	3
Naringenin-7-O-glucoside	3
Naringenin-C-diglycoside	3
Naringenin-Dihexose	7
Naringin	3
N-Coumaroyltyramine	3
Neochlorogenic acid	3
N-Feruloylputrescine-I	4
N-Hydroxy-L-tryptophan	3
Niacinamide	1
Nicotiflorin	10
N-Isovaleroylglycine	2
O-Acetyl-L-serine	3
O-Feruloylquinic acid	5
Oleic acid	9
Oxalic acid	9
Oxoglutaric acid	7
Palatinitol	2
Palmitic acid	9
p-Coumaric acid	3
p-coumaric acid glucoside	1
p-Coumaric acid-rutin conjugate	3
p-Coumaroyl quinic acid	1
Pantetheine	5
Pantothenic acid	7
PC 16:1/14:1	9
Pelargonic acid	1
pelargonidin	5
Pelargonin chloride	1
Petunidin-3-O-rutinoside-5-O-glucoside	3
Phloretin	1
Phloretin Dihexoside	3
Phloridzin	3
Phlorizin	3
phosphate	2
p-Hydroxy-cinnamic acid	10
Phosphoenolpyruvate	4
Phosphoric acid	4
phytosphingosine	6
Pimelic acid	8
Piperidine	6
Plantamajoside	2
Prephenate	5
Propylene glycol	10
Protocatechuic aldehyde	1
Punicic acid	7
Pyridoxine	1
pyrogallol	6
Pyroglutamic acid	2
Pyruvic acid	2
Que-hexose-deoxyhexose, -hexose, -pentose	10
Quercetin	1
Quercetin 3,7-dihexoside	9
Quercetin 3-(6''-malonylglucoside)	1
Quercetin 3-arabinoside	7
Quercetin 3-galactoside	4
Quercetin 3-glucoside -6'acetate isomer 1	3
Quercetin 3-O-galactoside	1
Quercetin -3-O-Glucoside	7
Quercetin 3-O-rutinoside	1
Quercetin-3Rha6"Glc2"Api	10
Quercetin-Dihexose-Deoxyhexose	3
Quercetin-dihexose-deoxyhexose-p-coumaric acid	7
Quercetin-Dihexose-Pentose-Deoxyhexose	10
Quercetin-hexose-deoxyhexose-pentose-p-coumaric acid or Quercetin-hexose-deoxyhexose, -pentose, -C9H6O2 (146)	3
Quercitrin	1
Quinic acid	4
Raffinose	5
Riboflavin-5'-monophosphate	1
Rutin	1
Rutin Hexoside	8
Saccharic acid	2
Saccharose	8
Salicylaldehyde	10
Salicylic acid	1
Sebacate	9
shikimic acid	6
Sinapaldehyde glucoside	3
Sinapic acid	9
Sinapic acid glucose	10
Sinapic acid-O-glucoside	1
Sinapyl alcohol	2
Stachyose	3
stearic acid	9
Stigmasterol	8
Suberic acid	2
succinate semialdehyde	2
Succinic acid	10
sucrose	8
Taurocholic acid	4
Taxifolin 3'-O-glucoside	3
Taxifolin O-glucoside	7
Terephthalic acid	9
Threonic acid	6
threonine	2
Tianshic acid	6
Tomatidine	5
Tomatidine+3hexoase	9
Tomatidine+4xhexose	5
trans-Resveratrol	1
Trehalose	8
Tricetin	1
Trigalacturonic acid	7
Trigonelline	6
Tryptamine	8
Turanose	2
Tyrosine	3
UDP hexose isomer	7
UDP hexose isomer 2	1
UDP-glucose	7
Undecane	1
Undecane, 2,8-dimethyl-	8
Urea	3
uridine	1
Vanillic acid	1
Verbascoside	2
Viscumamide	3
Xanthosine	1
Xylitol	2
Xylose	8
Lutin	4
Zeaxanthin (ug/ml)	4
a-carotene (ug/ml)	4
b-carotene (ug/ml)	8
