# Supplementary material for: Light regulates tomato fruit metabolome via SlDML2‐mediated global DNA demethylation
Source: J Integr Plant Biol. 2025 Oct 23;68(2):383–405. doi: 10.1111/jipb.70066 (PMC12863027; doi:10.1111/jipb.70066)
Supplement: Supplementary file 5 — Table S4. Summary of co‐expression clusters [file JIPB-68-383-s003.zip › gene_cluster_W(1).xlsx]

## Sheet: Sheet1
Gene	cluster
Solyc00g014850.1.1	1
Solyc00g019950.1.1	1
Solyc00g019970.2.1	1
Solyc00g019980.2.1	1
Solyc00g020010.1.1	1
Solyc00g020020.2.1	1
Solyc00g020030.1.1	1
Solyc00g020040.1.1	1
Solyc00g021630.1.1	1
Solyc00g021640.2.1	1
Solyc00g021650.1.1	1
Solyc00g023570.1.1	1
Solyc00g023600.1.1	1
Solyc00g094530.1.1	1
Solyc00g094540.1.1	1
Solyc00g094550.1.1	1
Solyc00g181240.1.1	1
Solyc00g500020.1.1	1
Solyc00g500025.1.1	1
Solyc00g500052.1.1	1
Solyc00g500074.1.1	1
Solyc00g500087.1.1	1
Solyc00g500100.1.1	1
Solyc00g500103.1.1	1
Solyc00g500161.1.1	1
Solyc00g500175.1.1	1
Solyc00g500176.1.1	1
Solyc00g500177.1.1	1
Solyc00g500206.1.1	1
Solyc00g500228.1.1	1
Solyc00g500240.1.1	1
Solyc00g500242.1.1	1
Solyc00g500244.1.1	1
Solyc00g500256.1.1	1
Solyc00g500302.1.1	1
Solyc00g500303.1.1	1
Solyc00g500311.1.1	1
Solyc00g500333.1.1	1
Solyc00g500361.1.1	1
Solyc00g500365.1.1	1
Solyc00g500375.1.1	1
Solyc00g500384.1.1	1
Solyc00g500409.1.1	1
Solyc01g004004.1.1	1
Solyc01g005030.4.1	1
Solyc01g005110.3.1	1
Solyc01g005290.4.1	1
Solyc01g005370.3.1	1
Solyc01g005380.3.1	1
Solyc01g005390.3.1	1
Solyc01g005520.4.1	1
Solyc01g005560.3.1	1
Solyc01g005930.3.1	1
Solyc01g006050.2.1	1
Solyc01g006230.3.1	1
Solyc01g006290.4.1	1
Solyc01g006300.3.1	1
Solyc01g006540.4.1	1
Solyc01g007020.4.1	1
Solyc01g007060.3.1	1
Solyc01g007110.3.1	1
Solyc01g007210.3.1	1
Solyc01g007230.4.1	1
Solyc01g007920.2.1	1
Solyc01g008070.3.1	1
Solyc01g008160.4.1	1
Solyc01g008330.4.1	1
Solyc01g008360.3.1	1
Solyc01g008370.3.1	1
Solyc01g008510.3.1	1
Solyc01g008540.4.1	1
Solyc01g008670.4.1	1
Solyc01g008700.4.1	1
Solyc01g008710.5.1.1	1	SlMAN4
Solyc01g008820.3.1	1
Solyc01g008840.3.1	1
Solyc01g008850.3.1	1
Solyc01g008910.2.1	1
Solyc01g009010.3.1	1
Solyc01g009030.4.1	1
Solyc01g009180.4.1	1
Solyc01g009210.2.1	1
Solyc01g009260.1.1	1
Solyc01g009270.1.1	1
Solyc01g009320.2.1	1
Solyc01g009630.3.1	1
Solyc01g009780.3.1	1
Solyc01g009920.3.1	1
Solyc01g009970.3.1	1
Solyc01g010160.3.1	1
Solyc01g010170.2.1	1
Solyc01g010250.4.1	1
Solyc01g010410.3.1	1
Solyc01g010480.3.1	1
Solyc01g010490.4.1	1
Solyc01g010660.3.1	1
Solyc01g010750.4.1	1
Solyc01g010760.3.1	1
Solyc01g010830.4.1	1
Solyc01g010870.3.1	1
Solyc01g010940.3.1	1
Solyc01g011000.3.1	1
Solyc01g011030.3.1	1
Solyc01g011090.4.1	1
Solyc01g011100.2.1	1
Solyc01g011510.4.1	1
Solyc01g014550.3.1	1
Solyc01g014560.4.1	1
Solyc01g014840.3.1	1
Solyc01g016400.1.1	1
Solyc01g021640.3.1	1
Solyc01g021730.2.1	1
Solyc01g022750.3.1	1
Solyc01g028803.1.1	1
Solyc01g028870.3.1	1
Solyc01g028930.4.1	1
Solyc01g028960.1.1	1
Solyc01g044270.3.1	1
Solyc01g044490.4.1	1
Solyc01g049680.3.1	1
Solyc01g049690.4.1	1
Solyc01g056340.4.1	1
Solyc01g056520.3.1	1
Solyc01g056600.2.1	1
Solyc01g057000.3.1	1
Solyc01g057590.3.1	1
Solyc01g057680.4.1	1
Solyc01g057830.3.1	1
Solyc01g057900.3.1	1
Solyc01g058190.4.1	1
Solyc01g058225.1.1	1
Solyc01g058260.4.1	1
Solyc01g058340.1.1	1
Solyc01g058400.3.1	1
Solyc01g058673.1.1	1
Solyc01g059830.3.1	1
Solyc01g060260.4.1	1
Solyc01g060280.4.1	1
Solyc01g065530.3.1	1
Solyc01g065720.4.1	1
Solyc01g065845.1.1	1
Solyc01g065980.4.1	1
Solyc01g066070.3.1	1
Solyc01g066790.1.1	1
Solyc01g066890.2.1	1
Solyc01g067090.4.1	1
Solyc01g067100.4.1	1
Solyc01g067200.1.1	1
Solyc01g067530.3.1	1
Solyc01g067660.3.1	1
Solyc01g067680.3.1	1
Solyc01g067710.3.1	1
Solyc01g067730.3.1	1
Solyc01g067740.3.1	1
Solyc01g067750.3.1	1
Solyc01g067830.3.1	1
Solyc01g067890.4.1	1	SlDXS1
Solyc01g067900.3.1	1
Solyc01g067910.3.1	1
Solyc01g067920.1.1	1
Solyc01g067930.4.1	1
Solyc01g068000.4.1	1
Solyc01g068030.3.1	1
Solyc01g068080.4.1	1	SlDFRL2
Solyc01g068100.4.1	1
Solyc01g068190.3.1	1
Solyc01g068290.4.1	1
Solyc01g068500.4.1	1
Solyc01g073660.3.1	1
Solyc01g073690.2.1	1
Solyc01g073940.3.1	1
Solyc01g073950.4.1	1
Solyc01g079190.2.1	1
Solyc01g079220.4.1	1
Solyc01g079260.4.1	1
Solyc01g079280.1.1	1
Solyc01g079380.1.1	1
Solyc01g079420.4.1	1
Solyc01g079450.3.1	1
Solyc01g079590.3.1	1
Solyc01g079600.4.1	1
Solyc01g079620.4.1	1
Solyc01g079660.2.1	1
Solyc01g079670.2.1	1
Solyc01g079760.3.1	1
Solyc01g079800.4.1	1
Solyc01g079860.3.1	1
Solyc01g080140.3.1	1
Solyc01g080190.3.1	1
Solyc01g080210.3.1	1
Solyc01g080220.3.1	1
Solyc01g080300.4.1	1
Solyc01g080330.4.1	1
Solyc01g080410.3.1	1
Solyc01g080460.3.1	1
Solyc01g080560.1.1	1
Solyc01g080640.3.1	1
Solyc01g080690.3.1	1
Solyc01g080800.3.1	1
Solyc01g080930.4.1	1
Solyc01g080970.3.1	1
Solyc01g081033.1.1	1
Solyc01g081060.4.1	1
Solyc01g081070.3.1	1
Solyc01g081190.4.1	1
Solyc01g081240.3.1	1
Solyc01g081300.4.1	1
Solyc01g081340.4.1	1
Solyc01g081390.4.1	1
Solyc01g081490.3.1	1
Solyc01g081590.4.1	1
Solyc01g081605.1.1	1
Solyc01g081610.3.1	1
Solyc01g081630.4.1	1
Solyc01g086940.2.1	1
Solyc01g086950.4.1	1
Solyc01g087000.3.1	1
Solyc01g087180.4.1	1
Solyc01g087260.4.1	1
Solyc01g087470.3.1	1
Solyc01g087560.3.1	1
Solyc01g087620.3.1	1
Solyc01g087640.3.1	1
Solyc01g087680.4.1	1
Solyc01g087950.3.1	1
Solyc01g088030.4.1	1
Solyc01g088090.3.1	1
Solyc01g088140.3.1	1
Solyc01g088290.2.1	1
Solyc01g088400.4.1	1
Solyc01g088490.3.1	1
Solyc01g088520.3.1	1
Solyc01g088560.3.1	1
Solyc01g088590.5.1	1
Solyc01g088690.3.1	1
Solyc01g088710.3.1	1
Solyc01g088760.4.1	1
Solyc01g088770.3.1	1
Solyc01g089870.3.1	1
Solyc01g089900.4.1	1
Solyc01g090160.4.1	1
Solyc01g090170.4.1	1
Solyc01g090290.4.1	1
Solyc01g090410.3.1	1
Solyc01g090550.3.1	1
Solyc01g090590.3.1	1
Solyc01g090900.3.1	1
Solyc01g090940.3.1	1
Solyc01g091130.4.1	1
Solyc01g091190.3.1	1
Solyc01g091250.3.1	1
Solyc01g091270.3.1	1
Solyc01g091290.4.1	1
Solyc01g091300.3.1	1
Solyc01g091450.3.1	1
Solyc01g091690.3.1	1
Solyc01g091730.3.1	1
Solyc01g094080.4.1	1
Solyc01g094090.4.1	1
Solyc01g094110.3.1	1
Solyc01g094170.3.1	1
Solyc01g094220.3.1	1
Solyc01g094630.3.1	1
Solyc01g094705.1.1	1
Solyc01g094770.4.1	1
Solyc01g094915.1.1	1
Solyc01g094920.3.1	1
Solyc01g094930.3.1	1
Solyc01g095000.3.1	1
Solyc01g095010.4.1	1
Solyc01g095080.3.1	1	SlACS2
Solyc01g095090.3.1	1
Solyc01g095295.1.1	1
Solyc01g095320.4.1	1
Solyc01g095330.2.1	1
Solyc01g095460.3.1	1
Solyc01g095490.3.1	1
Solyc01g095540.3.1	1
Solyc01g095810.3.1	1
Solyc01g095900.4.1	1
Solyc01g095905.1.1	1
Solyc01g095920.4.1	1
Solyc01g095950.1.1	1
Solyc01g096010.4.1	1
Solyc01g096090.4.1	1
Solyc01g096100.2.1	1
Solyc01g096170.4.1	1
Solyc01g096230.4.1	1
Solyc01g096270.3.1	1
Solyc01g096330.2.1	1
Solyc01g096340.3.1	1
Solyc01g096350.3.1	1
Solyc01g096400.4.1	1
Solyc01g096660.3.1	1
Solyc01g096710.4.1	1
Solyc01g096720.4.1	1
Solyc01g096830.3.1	1
Solyc01g097020.4.1	1
Solyc01g097170.3.1	1
Solyc01g097200.1.1	1
Solyc01g097240.3.1	1
Solyc01g097280.2.1	1
Solyc01g097310.3.1	1
Solyc01g097400.1.1	1
Solyc01g097420.1.1	1
Solyc01g097430.4.1	1
Solyc01g097450.3.1	1
Solyc01g097540.4.1	1
Solyc01g097650.3.1	1
Solyc01g097810.3.1	1	SlZDS
Solyc01g097840.3.1	1
Solyc01g097880.4.1	1
Solyc01g098110.4.1	1
Solyc01g098140.4.1	1
Solyc01g098260.1.1	1
Solyc01g098490.3.1	1
Solyc01g098520.3.1	1
Solyc01g098540.3.1	1
Solyc01g098550.3.1	1
Solyc01g098670.3.1	1
Solyc01g098730.2.1	1
Solyc01g098740.4.1	1
Solyc01g098750.3.1	1
Solyc01g098950.3.1	1
Solyc01g099010.3.1	1
Solyc01g099035.1.1	1
Solyc01g099040.4.1	1
Solyc01g099045.1.1	1
Solyc01g099050.3.1	1
Solyc01g099100.4.1	1
Solyc01g099130.3.1	1
Solyc01g099140.4.1	1
Solyc01g099150.5.1.1	1
Solyc01g099160.4.1	1
Solyc01g099170.4.1	1
Solyc01g099190.4.1	1
Solyc01g099380.4.1	1
Solyc01g099400.4.1	1
Solyc01g099420.3.1	1
Solyc01g099440.4.1	1
Solyc01g099450.4.1	1
Solyc01g099480.4.1	1
Solyc01g099490.1.1	1
Solyc01g099500.1.1	1
Solyc01g099520.3.1	1
Solyc01g099590.4.1	1
Solyc01g099640.4.1	1
Solyc01g099690.3.1	1
Solyc01g099720.2.1	1
Solyc01g099730.3.1	1
Solyc01g099890.3.1	1
Solyc01g099940.3.1	1
Solyc01g099990.3.1	1
Solyc01g100050.3.1	1
Solyc01g100170.3.1	1
Solyc01g100230.3.1	1
Solyc01g100240.3.1	1
Solyc01g100250.3.1	1
Solyc01g100260.4.1	1
Solyc01g100320.3.1	1
Solyc01g100360.4.1	1
Solyc01g100410.3.1	1
Solyc01g100420.3.1	1
Solyc01g100480.3.1	1
Solyc01g100490.4.1	1
Solyc01g100520.3.1	1
Solyc01g100630.3.1	1
Solyc01g100640.4.1	1
Solyc01g100760.2.1	1
Solyc01g100820.3.1	1
Solyc01g100990.3.1	1
Solyc01g101000.3.1	1
Solyc01g101090.3.1	1
Solyc01g101130.3.1	1
Solyc01g102290.3.1	1
Solyc01g102380.5.1.1	1
Solyc01g102480.3.1	1
Solyc01g102490.3.1	1
Solyc01g102580.3.1	1
Solyc01g102620.3.1	1
Solyc01g102660.4.1	1
Solyc01g102740.3.1	1
Solyc01g102750.3.1	1
Solyc01g102895.1.1	1
Solyc01g102910.4.1	1
Solyc01g102940.3.1	1
Solyc01g102960.3.1	1
Solyc01g103000.3.1	1
Solyc01g103110.3.1	1
Solyc01g103140.3.1	1
Solyc01g103150.3.1	1
Solyc01g103170.4.1	1
Solyc01g103440.3.1	1
Solyc01g103710.4.1	1
Solyc01g103870.1.1	1
Solyc01g103873.1.1	1
Solyc01g103900.2.1	1
Solyc01g103910.1.1	1
Solyc01g103920.3.1	1
Solyc01g103970.4.1	1
Solyc01g103990.3.1	1
Solyc01g104020.2.1	1
Solyc01g104130.4.1	1
Solyc01g104140.3.1	1
Solyc01g104180.2.1	1
Solyc01g104320.4.1	1
Solyc01g104350.3.1	1
Solyc01g104420.1.1	1
Solyc01g104430.3.1	1
Solyc01g104440.1.1	1
Solyc01g104500.2.1	1
Solyc01g104540.3.1	1
Solyc01g104595.1.1	1
Solyc01g104620.4.1	1
Solyc01g104660.3.1	1
Solyc01g105060.3.1	1
Solyc01g105120.4.1	1
Solyc01g105280.3.1	1
Solyc01g105340.4.1	1
Solyc01g105370.4.1	1
Solyc01g105420.4.1	1
Solyc01g105660.4.1	1
Solyc01g105820.3.1	1
Solyc01g105950.3.1	1
Solyc01g106050.4.1	1
Solyc01g106070.2.1	1
Solyc01g106080.4.1	1
Solyc01g106090.3.1	1
Solyc01g106130.1.1	1
Solyc01g106280.3.1	1
Solyc01g106310.3.1	1
Solyc01g106380.2.1	1
Solyc01g106470.3.1	1
Solyc01g106520.1.1	1
Solyc01g106605.1.1	1
Solyc01g106620.2.1	1
Solyc01g106700.3.1	1
Solyc01g106820.3.1	1
Solyc01g106950.3.1	1
Solyc01g107010.3.1	1
Solyc01g107080.3.1	1
Solyc01g107130.4.1	1
Solyc01g107170.2.1	1
Solyc01g107300.4.1	1
Solyc01g107320.3.1	1
Solyc01g107360.4.1	1
Solyc01g107380.3.1	1
Solyc01g107440.2.1	1
Solyc01g107570.1.1	1
Solyc01g107640.3.1	1
Solyc01g107670.2.1	1
Solyc01g107680.4.1	1
Solyc01g107690.4.1	1
Solyc01g107700.4.1	1
Solyc01g107740.3.1	1
Solyc01g107825.1.1	1
Solyc01g107850.4.1	1
Solyc01g107860.3.1	1
Solyc01g107920.2.1	1
Solyc01g108120.3.1	1
Solyc01g108150.3.1	1
Solyc01g108210.4.1	1
Solyc01g108220.3.1	1
Solyc01g108250.3.1	1
Solyc01g108400.3.1	1
Solyc01g108410.3.1	1
Solyc01g108412.1.1	1
Solyc01g108517.1.1	1
Solyc01g108530.3.1	1
Solyc01g108600.3.1	1
Solyc01g108630.3.1	1
Solyc01g108720.2.1	1
Solyc01g108730.2.1	1
Solyc01g108880.4.1	1
Solyc01g109130.3.1	1
Solyc01g109140.3.1	1
Solyc01g109170.3.1	1
Solyc01g109300.3.1	1
Solyc01g109320.4.1	1
Solyc01g109330.3.1	1
Solyc01g109520.3.1	1
Solyc01g109680.3.1	1
Solyc01g109730.1.1	1
Solyc01g109890.3.1	1
Solyc01g110210.3.1	1
Solyc01g110370.4.1	1
Solyc01g110410.3.1	1
Solyc01g110440.5.1.1	1
Solyc01g110480.4.1	1
Solyc01g110500.3.1	1
Solyc01g110620.1.1	1
Solyc01g110640.2.1	1
Solyc01g110720.2.1	1
Solyc01g110880.1.1	1
Solyc01g110890.1.1	1
Solyc01g111000.4.1	1
Solyc01g111020.3.1	1
Solyc01g111030.2.1	1
Solyc01g111040.4.1	1
Solyc01g111090.3.1	1
Solyc01g111250.3.1	1
Solyc01g111350.3.1	1
Solyc01g111430.2.1	1
Solyc01g111450.3.1	1
Solyc01g111750.4.1	1
Solyc01g111960.3.1	1
Solyc01g111970.4.1	1
Solyc01g112100.3.1	1
Solyc01g112120.4.1	1
Solyc01g112130.4.1	1
Solyc01g150111.1.1	1
Solyc01g150150.1.1	1
Solyc01g150152.1.1	1
Solyc01g150156.1.1	1
Solyc01g150159.1.1	1
Solyc01g150161.1.1	1
Solyc01g150162.1.1	1
Solyc01g150172.1.1	1
Solyc01g150173.1.1	1
Solyc01g150175.1.1	1
Solyc02g004000.1.1	1
Solyc02g005000.1.1	1
Solyc02g005200.4.1	1
Solyc02g005210.3.1	1
Solyc02g005310.3.1	1
Solyc02g005320.2.1	1
Solyc02g005350.3.1	1
Solyc02g005525.1.1	1
Solyc02g005603.1.1	1
Solyc02g011710.1.1	1
Solyc02g014050.2.1	1
Solyc02g014220.3.1	1
Solyc02g014300.2.1	1
Solyc02g014460.4.1	1
Solyc02g014540.3.1	1
Solyc02g014773.1.1	1
Solyc02g014840.3.1	1
Solyc02g014860.3.1	1
Solyc02g014870.4.1	1
Solyc02g020890.4.1	1
Solyc02g020920.1.1	1
Solyc02g021050.3.1	1
Solyc02g021230.4.1	1
Solyc02g021240.3.1	1
Solyc02g021260.3.1	1
Solyc02g021340.4.1	1
Solyc02g021680.3.1	1
Solyc02g030260.2.1	1
Solyc02g030280.2.1	1
Solyc02g030450.3.1	1
Solyc02g030523.1.1	1
Solyc02g032030.1.1	1
Solyc02g032510.3.1	1
Solyc02g032600.1.1	1
Solyc02g032790.2.1	1
Solyc02g032810.1.1	1
Solyc02g032930.3.1	1
Solyc02g036240.1.1	1
Solyc02g036360.1.1	1
Solyc02g036380.3.1	1
Solyc02g037500.1.1	1
Solyc02g038800.1.1	1
Solyc02g038802.1.1	1
Solyc02g038811.1.1	1
Solyc02g038819.1.1	1
Solyc02g043810.4.1	1
Solyc02g044005.1.1	1
Solyc02g050265.1.1	1
Solyc02g061770.4.1	1
Solyc02g061790.4.1	1
Solyc02g061820.4.1	1
Solyc02g062000.4.1	1
Solyc02g062190.2.1	1
Solyc02g062350.3.1	1
Solyc02g062390.3.1	1
Solyc02g062460.4.1	1
Solyc02g062500.3.1	1
Solyc02g062600.3.1	1
Solyc02g062710.1.1	1
Solyc02g062790.3.1	1
Solyc02g062817.1.1	1
Solyc02g063355.1.1	1
Solyc02g063455.1.1	1
Solyc02g063490.3.1	1
Solyc02g063547.1.1	1
Solyc02g064650.3.1	1
Solyc02g064700.3.1	1
Solyc02g064950.3.1	1
Solyc02g065240.3.1	1
Solyc02g065250.2.1	1
Solyc02g065253.1.1	1
Solyc02g065257.1.1	1
Solyc02g065260.4.1	1
Solyc02g065270.1.1	1
Solyc02g065280.3.1	1
Solyc02g065620.3.1	1
Solyc02g065720.3.1	1
Solyc02g065757.1.1	1
Solyc02g066910.3.1	1
Solyc02g066930.3.1	1
Solyc02g067040.3.1	1
Solyc02g067120.4.1	1
Solyc02g067180.3.1	1
Solyc02g067190.4.1	1
Solyc02g067250.3.1	1
Solyc02g067350.3.1	1
Solyc02g067490.3.1	1
Solyc02g067510.3.1	1
Solyc02g067540.3.1	1
Solyc02g067840.3.1	1
Solyc02g067860.4.1	1
Solyc02g068010.4.1	1
Solyc02g068050.4.1	1
Solyc02g068100.3.1	1
Solyc02g068110.4.1	1
Solyc02g068180.3.1	1
Solyc02g068295.1.1	1
Solyc02g068310.4.1	1
Solyc02g068450.3.1	1
Solyc02g068460.1.1	1
Solyc02g068500.3.1	1
Solyc02g068590.3.1	1
Solyc02g068740.3.1	1
Solyc02g069010.4.1	1
Solyc02g069050.1.1	1
Solyc02g069100.4.1	1
Solyc02g069120.3.1	1
Solyc02g069240.1.1	1
Solyc02g069340.4.1	1
Solyc02g069410.4.1	1
Solyc02g069420.4.1	1
Solyc02g069430.4.1	1
Solyc02g069470.4.1	1
Solyc02g069570.3.1	1
Solyc02g069580.3.1	1
Solyc02g069610.3.1	1
Solyc02g069640.3.1	1
Solyc02g069860.4.1	1
Solyc02g069930.1.1	1
Solyc02g069960.4.1	1
Solyc02g070010.1.1	1
Solyc02g070020.1.1	1
Solyc02g070050.3.1	1
Solyc02g070090.1.1	1
Solyc02g070130.1.1	1
Solyc02g070385.1.1	1
Solyc02g070390.3.1	1
Solyc02g070490.4.1	1
Solyc02g070510.3.1	1
Solyc02g070520.3.1	1
Solyc02g070560.3.1	1
Solyc02g070580.1.1	1
Solyc02g070770.3.1	1
Solyc02g070880.1.1	1
Solyc02g070890.3.1	1
Solyc02g071040.3.1	1
Solyc02g071080.3.1	1
Solyc02g071090.3.1	1
Solyc02g071100.3.1	1
Solyc02g071110.3.1	1
Solyc02g071280.3.1	1
Solyc02g071320.4.1	1
Solyc02g071330.4.1	1
Solyc02g071430.3.1	1
Solyc02g071480.3.1	1
Solyc02g071730.4.1	1
Solyc02g071750.3.1	1
Solyc02g071770.3.1	1
Solyc02g071800.3.1	1
Solyc02g071980.3.1	1
Solyc02g072000.3.1	1
Solyc02g072190.4.1	1
Solyc02g072260.4.1	1
Solyc02g072340.1.1	1
Solyc02g072350.1.1	1
Solyc02g072420.1.1	1
Solyc02g076710.3.1	1
Solyc02g076760.3.1	1
Solyc02g076770.1.1	1
Solyc02g076810.4.1	1
Solyc02g076820.4.1	1
Solyc02g076860.3.1	1
Solyc02g076870.4.1	1
Solyc02g076910.3.1	1
Solyc02g076950.2.1	1
Solyc02g077360.1.1	1
Solyc02g077530.2.1	1
Solyc02g077660.3.1	1
Solyc02g077670.3.1	1
Solyc02g077700.1.1	1
Solyc02g077710.1.1	1
Solyc02g077720.4.1	1
Solyc02g077780.3.1	1
Solyc02g077790.1.1	1
Solyc02g077900.4.1	1
Solyc02g077920.4.1	1	SlCNR
Solyc02g077940.1.1	1
Solyc02g077990.3.1	1
Solyc02g078020.3.1	1
Solyc02g078030.3.1	1
Solyc02g078320.3.1	1
Solyc02g078340.4.1	1
Solyc02g078370.1.1	1
Solyc02g078400.3.1	1
Solyc02g078410.1.1	1
Solyc02g078470.4.1	1
Solyc02g078650.4.1	1
Solyc02g078810.4.1	1
Solyc02g078820.3.1	1
Solyc02g078840.4.1	1
Solyc02g078910.3.1	1
Solyc02g078940.3.1	1
Solyc02g078960.4.1	1
Solyc02g078990.4.1	1
Solyc02g079010.4.1	1
Solyc02g079100.3.1	1
Solyc02g079300.3.1	1
Solyc02g079490.3.1	1
Solyc02g079770.3.1	1
Solyc02g079780.1.1	1
Solyc02g079860.1.1	1
Solyc02g079920.3.1	1
Solyc02g079930.3.1	1
Solyc02g080060.1.1	1
Solyc02g080070.3.1	1
Solyc02g080110.3.1	1
Solyc02g080270.3.1	1
Solyc02g080440.3.1	1
Solyc02g080520.4.1	1
Solyc02g080570.3.1	1
Solyc02g080590.3.1	1
Solyc02g080890.3.1	1
Solyc02g080970.4.1	1
Solyc02g081170.4.1	1
Solyc02g081390.3.1	1
Solyc02g081400.3.1	1
Solyc02g081420.3.1	1
Solyc02g081550.3.1	1
Solyc02g081560.1.1	1
Solyc02g081610.3.1	1
Solyc02g081670.1.1	1
Solyc02g081700.1.1	1
Solyc02g081720.2.1	1
Solyc02g081800.1.1	1
Solyc02g081830.4.1	1
Solyc02g081970.4.1	1
Solyc02g082200.4.1	1
Solyc02g082320.1.1	1
Solyc02g082350.3.1	1
Solyc02g082370.1.1	1
Solyc02g082520.3.1	1
Solyc02g082560.1.1	1
Solyc02g082570.3.1	1
Solyc02g082610.1.1	1
Solyc02g082630.2.1	1
Solyc02g082633.1.1	1
Solyc02g082635.1.1	1
Solyc02g082637.1.1	1
Solyc02g082690.3.1	1
Solyc02g082770.3.1	1
Solyc02g082930.3.1	1
Solyc02g083150.3.1	1
Solyc02g083170.3.1	1
Solyc02g083280.4.1	1
Solyc02g083360.1.1	1
Solyc02g083370.1.1	1
Solyc02g083380.3.1	1
Solyc02g083590.3.1	1
Solyc02g083650.3.1	1
Solyc02g083710.3.1	1
Solyc02g083820.1.1	1
Solyc02g083860.3.1	1	SlF3H
Solyc02g083940.3.1	1
Solyc02g083980.3.1	1
Solyc02g084083.1.1	1
Solyc02g084085.1.1	1
Solyc02g084100.3.1	1
Solyc02g084130.4.1	1
Solyc02g084170.2.1	1
Solyc02g084173.1.1	1
Solyc02g084177.1.1	1
Solyc02g084190.3.1	1
Solyc02g084280.3.1	1
Solyc02g084290.3.1	1
Solyc02g084300.1.1	1
Solyc02g084303.1.1	1
Solyc02g084305.1.1	1
Solyc02g084510.3.1	1
Solyc02g084520.3.1	1
Solyc02g084550.3.1	1
Solyc02g084710.3.1	1
Solyc02g084870.3.1	1
Solyc02g084950.3.1	1
Solyc02g085000.3.1	1
Solyc02g085170.4.1	1
Solyc02g085300.4.1	1
Solyc02g085350.4.1	1
Solyc02g085440.4.1	1
Solyc02g085500.4.1	1
Solyc02g085520.4.1	1
Solyc02g085600.1.1	1
Solyc02g085640.4.1	1
Solyc02g085660.1.1	1
Solyc02g085700.1.1	1
Solyc02g085710.4.1	1
Solyc02g085830.4.1	1
Solyc02g085940.4.1	1
Solyc02g085970.1.1	1
Solyc02g085980.1.1	1
Solyc02g085990.1.1	1
Solyc02g086050.3.1	1
Solyc02g086070.2.1	1
Solyc02g086200.3.1	1
Solyc02g086390.1.1	1
Solyc02g086400.3.1	1
Solyc02g086640.4.1	1
Solyc02g086680.4.1	1
Solyc02g086710.3.1	1
Solyc02g086830.3.1	1
Solyc02g086900.4.1	1
Solyc02g086920.2.1	1
Solyc02g086960.2.1	1
Solyc02g087070.4.1	1
Solyc02g087110.3.1	1
Solyc02g087190.1.1	1
Solyc02g087230.3.1	1
Solyc02g087260.1.1	1
Solyc02g087270.2.1	1
Solyc02g087380.1.1	1
Solyc02g087480.4.1	1
Solyc02g087630.3.1	1
Solyc02g087680.1.1	1
Solyc02g087690.1.1	1
Solyc02g087710.3.1	1
Solyc02g087720.1.1	1
Solyc02g087730.3.1	1
Solyc02g087890.4.1	1
Solyc02g087950.3.1	1
Solyc02g088130.1.1	1
Solyc02g088260.3.1	1
Solyc02g088270.3.1	1
Solyc02g088340.4.1	1
Solyc02g088350.4.1	1
Solyc02g088390.4.1	1
Solyc02g088550.4.1	1
Solyc02g088560.4.1	1
Solyc02g088580.1.1	1
Solyc02g088600.4.1	1
Solyc02g088610.4.1	1
Solyc02g088620.3.1	1
Solyc02g088700.4.1	1
Solyc02g088740.1.1	1
Solyc02g088930.4.1	1
Solyc02g088940.3.1	1
Solyc02g088980.3.1	1
Solyc02g089150.4.1	1
Solyc02g089160.3.1	1
Solyc02g089290.3.1	1
Solyc02g089310.1.1	1
Solyc02g089320.3.1	1
Solyc02g089370.2.1	1
Solyc02g089380.1.1	1
Solyc02g089390.3.1	1
Solyc02g089400.4.1	1
Solyc02g089490.4.1	1
Solyc02g089500.4.1	1
Solyc02g089510.3.1	1
Solyc02g089520.2.1	1
Solyc02g089530.3.1	1
Solyc02g089540.3.1	1
Solyc02g089610.2.1	1
Solyc02g089640.3.1	1
Solyc02g089655.1.1	1
Solyc02g089660.2.1	1
Solyc02g089680.4.1	1
Solyc02g089720.3.1	1
Solyc02g089740.3.1	1
Solyc02g089750.4.1	1
Solyc02g089760.3.1	1
Solyc02g089780.3.1	1
Solyc02g090000.3.1	1
Solyc02g090210.3.1	1
Solyc02g090360.3.1	1
Solyc02g090670.3.1	1
Solyc02g090820.3.1	1
Solyc02g091140.3.1	1
Solyc02g091180.1.1	1
Solyc02g091193.1.1	1
Solyc02g091280.3.1	1
Solyc02g091320.4.1	1
Solyc02g091330.4.1	1
Solyc02g091490.4.1	1
Solyc02g091500.1.1	1
Solyc02g091520.3.1	1
Solyc02g091530.4.1	1
Solyc02g091680.4.1	1
Solyc02g091700.3.1	1
Solyc02g091790.3.1	1
Solyc02g091850.1.1	1
Solyc02g091900.4.1	1
Solyc02g091970.4.1	1
Solyc02g092130.2.1	1
Solyc02g092140.1.1	1
Solyc02g092150.3.1	1
Solyc02g092160.3.1	1
Solyc02g092210.1.1	1
Solyc02g092230.3.1	1
Solyc02g092240.3.1	1
Solyc02g092270.3.1	1
Solyc02g092340.2.1	1
Solyc02g092350.3.1	1
Solyc02g092375.1.1	1
Solyc02g092640.4.1	1
Solyc02g092710.3.1	1
Solyc02g092800.3.1	1
Solyc02g092880.3.1	1
Solyc02g093140.4.1	1
Solyc02g093290.3.1	1
Solyc02g093330.4.1	1
Solyc02g093380.1.1	1
Solyc02g093390.4.1	1
Solyc02g093520.3.1	1
Solyc02g093580.4.1	1
Solyc02g093600.3.1	1
Solyc02g093630.3.1	1
Solyc02g093640.3.1	1
Solyc02g093660.1.1	1
Solyc02g093680.3.1	1
Solyc02g093710.1.1	1
Solyc02g094150.4.1	1
Solyc02g094170.3.1	1
Solyc02g094180.3.1	1
Solyc02g094400.4.1	1
Solyc02g150107.1.1	1
Solyc02g150120.1.1	1
Solyc02g150125.1.1	1
Solyc02g150132.1.1	1
Solyc02g150141.1.1	1
Solyc02g150142.1.1	1
Solyc02g150143.1.1	1
Solyc02g150147.1.1	1
Solyc03g005020.3.1	1
Solyc03g005030.3.1	1
Solyc03g005213.1.1	1
Solyc03g005260.3.1	1
Solyc03g005270.3.1	1
Solyc03g005340.4.1	1
Solyc03g005390.3.1	1
Solyc03g005450.3.1	1
Solyc03g005640.1.1	1
Solyc03g005650.1.1	1
Solyc03g005730.4.1	1
Solyc03g005810.4.1	1
Solyc03g006130.3.1	1
Solyc03g006140.3.1	1
Solyc03g006330.4.1	1
Solyc03g006400.3.1	1
Solyc03g006500.3.1	1
Solyc03g006610.3.1	1
Solyc03g006770.4.1	1
Solyc03g006960.4.1	1
Solyc03g007000.4.1	1
Solyc03g007110.3.1	1
Solyc03g007190.3.1	1
Solyc03g007370.3.1	1
Solyc03g007430.3.1	1
Solyc03g007480.3.1	1
Solyc03g007500.4.1	1
Solyc03g007600.3.1	1
Solyc03g007660.4.1	1
Solyc03g007770.3.1	1
Solyc03g007810.3.1	1
Solyc03g007830.3.1	1
Solyc03g007860.1.1	1
Solyc03g007890.3.1	1
Solyc03g007960.3.1	1
Solyc03g007980.1.1	1
Solyc03g013330.1.1	1
Solyc03g020030.3.1	1
Solyc03g020040.3.1	1
Solyc03g025160.4.1	1
Solyc03g025170.1.1	1
Solyc03g025180.2.1	1
Solyc03g025250.4.1	1
Solyc03g025260.1.1	1
Solyc03g025310.3.1	1
Solyc03g025700.2.1	1
Solyc03g025830.4.1	1
Solyc03g025950.4.1	1
Solyc03g025960.1.1	1
Solyc03g025970.3.1	1
Solyc03g026015.1.1	1
Solyc03g026310.4.1	1
Solyc03g026320.4.1	1
Solyc03g026330.4.1	1
Solyc03g026412.1.1	1
Solyc03g031430.1.1	1
Solyc03g031440.4.1	1
Solyc03g031670.3.1	1
Solyc03g031690.3.1	1
Solyc03g031750.2.1	1
Solyc03g031850.1.1	1
Solyc03g031860.3.1	1	SlPSY1
Solyc03g031920.3.1	1
Solyc03g032075.1.1	1
Solyc03g032080.4.1	1
Solyc03g033340.3.1	1
Solyc03g033580.3.1	1
Solyc03g033620.3.1	1
Solyc03g033640.3.1	1
Solyc03g034140.4.1	1
Solyc03g034190.3.1	1
Solyc03g034240.4.1	1
Solyc03g034410.1.1	1
Solyc03g034440.2.1	1
Solyc03g043640.3.1	1
Solyc03g043710.1.1	1
Solyc03g043750.3.1	1
Solyc03g043850.3.1	1
Solyc03g043890.3.1	1
Solyc03g043940.4.1	1
Solyc03g044010.4.1	1
Solyc03g044190.3.1	1
Solyc03g044300.3.1	1
Solyc03g044430.3.1	1
Solyc03g044460.1.1	1
Solyc03g044625.1.1	1
Solyc03g044800.2.1	1
Solyc03g044810.2.1	1
Solyc03g044850.1.1	1
Solyc03g045110.3.1	1
Solyc03g045130.1.1	1
Solyc03g045150.1.1	1
Solyc03g046340.3.1	1
Solyc03g051660.3.1	1
Solyc03g053000.4.1	1
Solyc03g053010.4.1	1
Solyc03g053020.4.1	1
Solyc03g058860.3.1	1
Solyc03g058970.4.1	1
Solyc03g059030.4.1	1
Solyc03g059110.1.1	1
Solyc03g059170.2.1	1
Solyc03g059180.4.1	1
Solyc03g059310.3.1	1
Solyc03g059400.1.1	1
Solyc03g059490.1.1	1
Solyc03g062890.3.1	1
Solyc03g063030.4.1	1
Solyc03g063040.4.1	1
Solyc03g063110.3.1	1
Solyc03g063140.4.1	1
Solyc03g063240.3.1	1
Solyc03g063340.3.1	1
Solyc03g063353.1.1	1
Solyc03g063600.4.1	1
Solyc03g063730.4.1	1
Solyc03g063750.3.1	1
Solyc03g063880.3.1	1
Solyc03g064030.3.1	1
Solyc03g065250.4.1	1
Solyc03g070450.1.1	1
Solyc03g071530.1.1	1
Solyc03g071560.4.1	1
Solyc03g071627.1.1	1
Solyc03g071710.1.1	1
Solyc03g078240.3.1	1
Solyc03g078360.1.1	1
Solyc03g078380.1.1	1
Solyc03g078490.4.1	1
Solyc03g078780.3.1	1
Solyc03g078787.1.1	1
Solyc03g080020.4.1	1
Solyc03g080090.4.1	1
Solyc03g081345.1.1	1
Solyc03g082370.1.1	1
Solyc03g082400.3.1	1
Solyc03g082420.3.1	1
Solyc03g082500.4.1	1
Solyc03g082520.1.1	1
Solyc03g082530.1.1	1
Solyc03g082590.4.1	1
Solyc03g082720.3.1	1
Solyc03g082730.1.1	1
Solyc03g082750.1.1	1
Solyc03g082940.3.1	1
Solyc03g082970.4.1	1
Solyc03g082980.3.1	1
Solyc03g083030.3.1	1
Solyc03g083090.4.1	1
Solyc03g083250.3.1	1
Solyc03g083280.4.1	1
Solyc03g083330.3.1	1
Solyc03g083420.4.1	1
Solyc03g083445.1.1	1
Solyc03g083450.1.1	1
Solyc03g083570.3.1	1
Solyc03g083620.1.1	1
Solyc03g083900.4.1	1
Solyc03g083910.5.1	1
Solyc03g083920.1.1	1
Solyc03g083998.1.1	1
Solyc03g093130.3.1	1
Solyc03g093410.3.1	1
Solyc03g093690.3.1	1
Solyc03g093750.3.1	1
Solyc03g093810.1.1	1
Solyc03g093830.3.1	1
Solyc03g095290.3.1	1
Solyc03g095420.3.1	1
Solyc03g095510.3.1	1
Solyc03g095515.1.1	1
Solyc03g095520.1.1	1
Solyc03g095537.1.1	1
Solyc03g095620.4.1	1
Solyc03g095710.4.1	1
Solyc03g095785.1.1	1
Solyc03g095845.1.1	1
Solyc03g095860.3.1	1
Solyc03g095870.3.1	1
Solyc03g095900.4.1	1
Solyc03g095903.1.1	1
Solyc03g096050.3.1	1
Solyc03g096355.1.1	1
Solyc03g096380.3.1	1
Solyc03g096430.1.1	1
Solyc03g096930.4.1	1
Solyc03g096950.4.1	1
Solyc03g096990.4.1	1
Solyc03g097010.3.1	1
Solyc03g097050.3.1	1
Solyc03g097090.4.1	1
Solyc03g097100.1.1	1
Solyc03g097110.4.1	1
Solyc03g097120.3.1	1
Solyc03g097180.3.1	1
Solyc03g097250.4.1	1
Solyc03g097260.4.1	1
Solyc03g097370.4.1	1
Solyc03g097440.3.1	1
Solyc03g097470.3.1	1
Solyc03g097570.3.1	1
Solyc03g097630.3.1	1
Solyc03g097700.3.1	1
Solyc03g097950.4.1	1
Solyc03g097970.3.1	1
Solyc03g098000.3.1	1
Solyc03g098090.2.1	1
Solyc03g098100.4.1	1
Solyc03g098230.3.1	1
Solyc03g098240.3.1	1
Solyc03g098290.4.1	1
Solyc03g098400.2.1	1
Solyc03g098590.3.1	1
Solyc03g098670.1.1	1
Solyc03g098680.3.1	1
Solyc03g098740.1.1	1
Solyc03g110870.3.1	1
Solyc03g110930.3.1	1
Solyc03g110960.3.1	1
Solyc03g111010.4.1	1
Solyc03g111100.1.1	1
Solyc03g111140.3.1	1
Solyc03g111160.3.1	1
Solyc03g111180.3.1	1
Solyc03g111250.3.1	1
Solyc03g111260.3.1	1
Solyc03g111360.3.1	1
Solyc03g111410.3.1	1
Solyc03g111550.4.1	1
Solyc03g111590.4.1	1
Solyc03g111600.4.1	1
Solyc03g111690.4.1	1	SlPL
Solyc03g111720.3.1	1
Solyc03g111750.3.1	1
Solyc03g111790.4.1	1
Solyc03g111830.4.1	1
Solyc03g111880.3.1	1
Solyc03g111885.1.1	1
Solyc03g111970.4.1	1
Solyc03g111993.1.1	1
Solyc03g112080.1.1	1
Solyc03g112090.3.1	1
Solyc03g112160.3.1	1
Solyc03g112280.3.1	1
Solyc03g112370.1.1	1
Solyc03g112380.1.1	1
Solyc03g112640.3.1	1
Solyc03g112680.3.1	1
Solyc03g112860.3.1	1
Solyc03g112870.3.1	1
Solyc03g113020.3.1	1
Solyc03g113040.4.1	1
Solyc03g113070.4.1	1
Solyc03g113100.3.1	1
Solyc03g113270.3.1	1
Solyc03g113330.3.1	1
Solyc03g113380.4.1	1
Solyc03g113390.3.1	1
Solyc03g113420.4.1	1
Solyc03g113480.1.1	1
Solyc03g113640.4.1	1
Solyc03g113920.4.1	1
Solyc03g113930.3.1	1
Solyc03g113990.3.1	1
Solyc03g114237.1.1	1
Solyc03g114300.4.1	1
Solyc03g114320.4.1	1
Solyc03g114360.4.1	1
Solyc03g114460.3.1	1
Solyc03g114470.2.1	1
Solyc03g114480.4.1	1
Solyc03g114560.2.1	1
Solyc03g114580.4.1	1
Solyc03g114640.4.1	1
Solyc03g114705.1.1	1
Solyc03g114710.4.1	1
Solyc03g114750.3.1	1
Solyc03g114830.3.1	1
Solyc03g115230.3.1	1
Solyc03g115370.3.1	1
Solyc03g115410.3.1	1
Solyc03g115500.3.1	1
Solyc03g115510.3.1	1
Solyc03g115710.1.1	1
Solyc03g115740.2.1	1
Solyc03g115815.1.1	1
Solyc03g115820.3.1	1
Solyc03g115860.3.1	1
Solyc03g115930.3.1	1
Solyc03g115960.3.1	1
Solyc03g115985.1.1	1
Solyc03g115990.3.1	1
Solyc03g116100.3.1	1
Solyc03g116110.3.1	1
Solyc03g116150.4.1	1
Solyc03g116177.1.1	1
Solyc03g116190.2.1	1
Solyc03g116340.3.1	1
Solyc03g116360.2.1	1
Solyc03g116460.4.1	1
Solyc03g116470.2.1	1
Solyc03g116480.1.1	1
Solyc03g116530.3.1	1
Solyc03g116570.3.1	1
Solyc03g116600.3.1	1
Solyc03g116620.3.1	1
Solyc03g116625.1.1	1
Solyc03g116630.3.1	1
Solyc03g116660.3.1	1
Solyc03g116680.3.1	1
Solyc03g116750.3.1	1
Solyc03g116790.4.1	1
Solyc03g117130.3.1	1
Solyc03g117150.3.1	1
Solyc03g117160.4.1	1
Solyc03g117170.1.1	1
Solyc03g117280.4.1	1
Solyc03g117310.1.1	1
Solyc03g117430.3.1	1
Solyc03g117500.1.1	1
Solyc03g117610.2.1	1
Solyc03g117670.4.1	1
Solyc03g117770.3.1	1
Solyc03g117850.4.1	1
Solyc03g117870.3.1	1
Solyc03g117890.3.1	1
Solyc03g117950.3.1	1
Solyc03g118060.3.1	1
Solyc03g118100.4.1	1
Solyc03g118140.3.1	1
Solyc03g118190.4.1	1
Solyc03g118340.3.1	1
Solyc03g118390.3.1	1
Solyc03g118430.3.1	1
Solyc03g118540.4.1	1
Solyc03g118580.3.1	1
Solyc03g118620.3.1	1
Solyc03g118650.3.1	1
Solyc03g118690.4.1	1
Solyc03g118820.4.1	1
Solyc03g118850.4.1	1
Solyc03g118880.3.1	1
Solyc03g119260.4.1	1
Solyc03g119280.3.1	1
Solyc03g119830.4.1	1
Solyc03g119840.3.1	1
Solyc03g120090.1.1	1
Solyc03g120100.3.1	1
Solyc03g120140.3.1	1
Solyc03g120150.3.1	1
Solyc03g120420.3.1	1
Solyc03g120560.3.1	1
Solyc03g120570.3.1	1
Solyc03g120580.3.1	1
Solyc03g120720.3.1	1
Solyc03g120750.3.1	1
Solyc03g120930.1.1	1
Solyc03g120980.3.1	1
Solyc03g121010.4.1	1
Solyc03g121040.4.1	1
Solyc03g121210.4.1	1
Solyc03g121390.1.1	1
Solyc03g121400.1.1	1
Solyc03g121530.3.1	1
Solyc03g121620.1.1	1
Solyc03g121660.3.1	1
Solyc03g121670.4.1	1
Solyc03g121840.3.1	1
Solyc03g121850.3.1	1
Solyc03g121890.1.1	1
Solyc03g121960.3.1	1
Solyc03g121990.4.1	1
Solyc03g122110.1.1	1
Solyc03g122120.4.1	1
Solyc03g122270.4.1	1
Solyc03g122300.3.1	1
Solyc03g122310.4.1	1
Solyc03g122350.3.1	1
Solyc03g123370.3.1	1
Solyc03g123520.3.1	1
Solyc03g123550.1.1	1
Solyc03g123560.3.1	1
Solyc03g123570.3.1	1
Solyc03g123600.4.1	1
Solyc03g123610.4.1	1
Solyc03g123710.3.1	1
Solyc03g123730.4.1	1
Solyc03g123760.3.1	1	SlPDS
Solyc03g123800.3.1	1
Solyc03g123870.3.1	1
Solyc03g123880.3.1	1
Solyc03g124110.2.1	1
Solyc03g150151.1.1	1
Solyc04g005020.3.1	1
Solyc04g005030.4.1	1
Solyc04g005120.3.1	1
Solyc04g005140.2.1	1
Solyc04g005410.3.1	1
Solyc04g005610.3.1	1
Solyc04g005630.3.1	1
Solyc04g005640.3.1	1
Solyc04g007120.4.1	1
Solyc04g007260.4.1	1
Solyc04g007290.4.1	1
Solyc04g007300.4.1	1
Solyc04g007450.4.1	1
Solyc04g007610.3.1	1
Solyc04g007620.1.1	1
Solyc04g007630.2.1	1
Solyc04g007880.4.1	1
Solyc04g007960.4.1	1
Solyc04g007980.3.1	1
Solyc04g008210.2.1	1
Solyc04g008590.3.1	1
Solyc04g008710.4.1	1
Solyc04g008770.3.1	1
Solyc04g008930.2.1	1
Solyc04g009230.4.1	1
Solyc04g009290.1.1	1
Solyc04g009430.3.1	1
Solyc04g009600.3.1	1
Solyc04g009670.1.1	1
Solyc04g009920.3.1	1
Solyc04g009940.4.1	1
Solyc04g009960.3.1	1
Solyc04g010000.3.1	1
Solyc04g010030.1.1	1
Solyc04g010070.4.1	1
Solyc04g010110.3.1	1
Solyc04g010190.1.1	1
Solyc04g010200.1.1	1
Solyc04g010280.2.1	1
Solyc04g011330.1.1	1
Solyc04g011350.3.1	1
Solyc04g011440.4.1	1
Solyc04g011500.3.1	1
Solyc04g011520.3.1	1
Solyc04g011540.4.1	1
Solyc04g011600.4.1	1
Solyc04g011620.3.1	1
Solyc04g012120.3.1	1
Solyc04g012140.1.1	1
Solyc04g012160.4.1	1
Solyc04g012170.4.1	1
Solyc04g014240.1.1	1
Solyc04g014250.3.1	1
Solyc04g014480.3.1	1
Solyc04g014490.1.1	1
Solyc04g014600.3.1	1
Solyc04g014670.3.1	1
Solyc04g014810.3.1	1
Solyc04g015100.3.1	1
Solyc04g015150.4.1	1
Solyc04g015200.3.1	1
Solyc04g015340.3.1	1
Solyc04g015360.3.1	1
Solyc04g015480.3.1	1
Solyc04g015530.3.1	1
Solyc04g016250.3.1	1
Solyc04g016460.3.1	1
Solyc04g016470.4.1	1
Solyc04g016530.3.1	1
Solyc04g017670.3.1	1
Solyc04g018120.1.1	1
Solyc04g018140.1.1	1
Solyc04g019313.1.1	1
Solyc04g024340.4.1	1
Solyc04g024420.3.1	1
Solyc04g025005.1.1	1
Solyc04g025290.4.1	1
Solyc04g025540.3.1	1
Solyc04g025550.1.1	1
Solyc04g025610.2.1	1
Solyc04g025930.3.1	1
Solyc04g039730.3.1	1
Solyc04g040170.3.1	1
Solyc04g040190.1.1	1
Solyc04g045480.3.1	1
Solyc04g045580.4.1	1
Solyc04g045590.3.1	1
Solyc04g047720.4.1	1
Solyc04g049130.4.1	1
Solyc04g049330.3.1	1
Solyc04g049350.4.1	1
Solyc04g049407.1.1	1
Solyc04g049490.3.1	1
Solyc04g049550.3.1	1
Solyc04g049625.1.1	1
Solyc04g050240.3.1	1
Solyc04g050470.4.1	1
Solyc04g050795.1.1	1
Solyc04g051120.4.1	1
Solyc04g051800.3.1	1
Solyc04g053040.3.1	1
Solyc04g053130.4.1	1
Solyc04g053140.3.1	1
Solyc04g054147.1.1	1
Solyc04g054310.3.1	1
Solyc04g054400.3.1	1
Solyc04g054430.2.1	1
Solyc04g054810.3.1	1
Solyc04g054820.3.1	1
Solyc04g054830.4.1	1
Solyc04g054890.3.1	1
Solyc04g055110.3.1	1
Solyc04g055120.3.1	1
Solyc04g056390.3.1	1
Solyc04g056540.3.1	1
Solyc04g056590.3.1	1
Solyc04g056610.3.1	1
Solyc04g056650.4.1	1
Solyc04g056713.1.1	1
Solyc04g057890.3.1	1
Solyc04g058030.3.1	1
Solyc04g058160.2.1	1
Solyc04g058170.1.1	1
Solyc04g063350.3.1	1
Solyc04g064500.4.1	1
Solyc04g064510.3.1	1
Solyc04g064640.4.1	1
Solyc04g064805.1.1	1
Solyc04g064850.3.1	1
Solyc04g071070.2.1	1
Solyc04g071150.3.1	1
Solyc04g071260.3.1	1
Solyc04g071265.1.1	1
Solyc04g071480.1.1	1
Solyc04g071520.3.1	1
Solyc04g071560.4.1	1
Solyc04g071600.3.1	1
Solyc04g071610.4.1	1
Solyc04g072032.1.1	1
Solyc04g072033.1.1	1
Solyc04g072036.1.1	1
Solyc04g072060.4.1	1
Solyc04g072160.3.1	1
Solyc04g072230.4.1	1
Solyc04g072400.4.1	1
Solyc04g072560.3.1	1
Solyc04g072640.3.1	1
Solyc04g072830.4.1	1
Solyc04g072840.3.1	1
Solyc04g072880.3.1	1
Solyc04g072890.4.1	1
Solyc04g073950.2.1	1
Solyc04g073960.3.1	1
Solyc04g074120.4.1	1
Solyc04g074230.3.1	1
Solyc04g074270.3.1	1
Solyc04g074490.3.1	1
Solyc04g074500.3.1	1
Solyc04g074580.1.1	1
Solyc04g074730.1.1	1
Solyc04g074780.4.1	1
Solyc04g074800.3.1	1
Solyc04g074830.1.1	1
Solyc04g074840.3.1	1	SlPAT2
Solyc04g074850.3.1	1
Solyc04g074925.1.1	1
Solyc04g076090.3.1	1
Solyc04g076200.3.1	1
Solyc04g076540.4.1	1
Solyc04g076550.3.1	1
Solyc04g076690.4.1	1
Solyc04g076820.1.1	1
Solyc04g076830.4.1	1
Solyc04g076890.4.1	1
Solyc04g077110.3.1	1
Solyc04g077220.3.1	1
Solyc04g077260.3.1	1
Solyc04g077380.2.1	1
Solyc04g077420.4.1	1
Solyc04g077470.3.1	1
Solyc04g077630.3.1	1
Solyc04g077650.3.1	1
Solyc04g077710.3.1	1
Solyc04g077755.1.1	1
Solyc04g077810.1.1	1
Solyc04g077820.4.1	1
Solyc04g077860.4.1	1
Solyc04g077910.1.1	1
Solyc04g077920.3.1	1
Solyc04g078130.4.1	1
Solyc04g078280.3.1	1
Solyc04g078410.4.1	1
Solyc04g078420.1.1	1
Solyc04g078440.4.1	1
Solyc04g078450.4.1	1
Solyc04g078480.3.1	1
Solyc04g078500.1.1	1
Solyc04g078510.4.1	1
Solyc04g078600.3.1	1
Solyc04g078640.3.1	1
Solyc04g078750.3.1	1
Solyc04g078790.3.1	1
Solyc04g078810.4.1	1
Solyc04g078850.4.1	1
Solyc04g078870.4.1	1
Solyc04g078880.3.1	1
Solyc04g078890.4.1	1
Solyc04g078920.3.1	1
Solyc04g079000.4.1	1
Solyc04g079120.3.1	1
Solyc04g079180.3.1	1
Solyc04g079200.3.1	1
Solyc04g079240.3.1	1
Solyc04g079530.3.1	1
Solyc04g079550.4.1	1
Solyc04g079660.2.1	1
Solyc04g079680.4.1	1
Solyc04g079750.4.1	1
Solyc04g079760.4.1	1
Solyc04g079790.3.1	1
Solyc04g079960.1.1	1	SlGGPP2
Solyc04g080160.3.1	1
Solyc04g080250.3.1	1
Solyc04g080280.3.1	1
Solyc04g080380.3.1	1
Solyc04g080390.4.1	1
Solyc04g080430.3.1	1
Solyc04g080550.4.1	1
Solyc04g080680.4.1	1
Solyc04g080770.3.1	1
Solyc04g080810.4.1	1
Solyc04g080860.1.1	1
Solyc04g080960.4.1	1
Solyc04g081190.3.1	1
Solyc04g081410.3.1	1
Solyc04g081420.4.1	1
Solyc04g081590.4.1	1
Solyc04g081720.2.1	1
Solyc04g081750.4.1	1
Solyc04g081840.4.1	1
Solyc04g081890.1.1	1
Solyc04g081900.4.1	1
Solyc04g082020.3.1	1
Solyc04g082090.3.1	1
Solyc04g082150.1.1	1
Solyc04g082200.2.1	1
Solyc04g082250.3.1	1
Solyc04g082260.4.1	1
Solyc04g082270.3.1	1
Solyc04g082400.3.1	1
Solyc04g082510.3.1	1
Solyc04g082540.2.1	1
Solyc04g082690.1.1	1
Solyc04g082700.3.1	1
Solyc04g082720.3.1	1
Solyc04g082780.3.1	1
Solyc04g082790.4.1	1
Solyc04g082830.3.1	1
Solyc04g082860.3.1	1
Solyc04g082880.4.1	1
Solyc04g082930.3.1	1
Solyc04g082940.3.1	1
Solyc04g083010.4.1	1
Solyc04g083150.2.1	1
Solyc04g150111.1.1	1
Solyc04g150113.1.1	1
Solyc04g150119.1.1	1
Solyc04g150126.1.1	1
Solyc04g150134.1.1	1
Solyc04g150170.1.1	1
Solyc05g004003.1.1	1
Solyc05g005020.4.1	1
Solyc05g005210.3.1	1
Solyc05g005290.4.1	1
Solyc05g005470.4.1	1
Solyc05g005480.2.1	1
Solyc05g005490.4.1	1
Solyc05g005520.1.1	1
Solyc05g005680.3.1	1
Solyc05g005790.4.1	1
Solyc05g005910.4.1	1
Solyc05g006070.4.1	1
Solyc05g006380.1.1	1
Solyc05g006390.1.1	1
Solyc05g006400.2.1	1
Solyc05g006530.4.1	1
Solyc05g006660.4.1	1
Solyc05g006670.2.1	1
Solyc05g006730.4.1	1
Solyc05g006780.3.1	1
Solyc05g006800.2.1	1
Solyc05g006950.4.1	1
Solyc05g007060.4.1	1
Solyc05g007070.2.1	1
Solyc05g007220.4.1	1
Solyc05g007280.3.1	1
Solyc05g007800.4.1	1
Solyc05g007890.4.1	1
Solyc05g007940.3.1	1
Solyc05g008105.1.1	1
Solyc05g008170.1.1	1
Solyc05g008360.1.1	1
Solyc05g008380.4.1	1
Solyc05g008450.3.1	1
Solyc05g008530.3.1	1
Solyc05g008640.1.1	1
Solyc05g008650.1.1	1
Solyc05g008750.3.1	1
Solyc05g008790.4.1	1
Solyc05g008920.3.1	1
Solyc05g009030.4.1	1
Solyc05g009090.3.1	1
Solyc05g009120.3.1	1
Solyc05g009130.4.1	1
Solyc05g009140.3.1	1
Solyc05g009160.3.1	1
Solyc05g009280.4.1	1
Solyc05g009370.4.1	1
Solyc05g009520.2.1	1
Solyc05g009770.3.1	1
Solyc05g009800.4.1	1
Solyc05g009910.3.1	1
Solyc05g009920.4.1	1
Solyc05g010280.3.1	1
Solyc05g010290.3.1	1
Solyc05g010330.4.1	1
Solyc05g010340.3.1	1
Solyc05g010420.2.1	1
Solyc05g010425.1.1	1
Solyc05g010450.1.1	1
Solyc05g010670.3.1	1
Solyc05g010735.1.1	1
Solyc05g010813.1.1	1
Solyc05g011830.4.1	1
Solyc05g011960.4.1	1
Solyc05g011970.3.1	1
Solyc05g012100.3.1	1
Solyc05g012270.3.1	1
Solyc05g012450.4.1	1
Solyc05g012480.4.1	1
Solyc05g012500.3.1	1
Solyc05g012690.4.1	1
Solyc05g012700.3.1	1
Solyc05g012710.4.1	1
Solyc05g012770.3.1	1
Solyc05g012940.4.1	1
Solyc05g012950.3.1	1
Solyc05g013060.4.1	1
Solyc05g013160.4.1	1
Solyc05g013180.4.1	1
Solyc05g013470.4.1	1
Solyc05g013480.4.1	1
Solyc05g013535.1.1	1
Solyc05g013580.4.1	1
Solyc05g013640.1.1	1
Solyc05g013710.3.1	1
Solyc05g013820.4.1	1
Solyc05g014050.3.1	1
Solyc05g014120.1.1	1
Solyc05g014280.4.1	1
Solyc05g014310.3.1	1
Solyc05g014760.3.1	1
Solyc05g014860.3.1	1
Solyc05g015390.3.1	1
Solyc05g015470.1.1	1
Solyc05g015473.1.1	1
Solyc05g015477.1.1	1
Solyc05g015510.3.1	1
Solyc05g015520.3.1	1
Solyc05g015555.1.1	1
Solyc05g015640.3.1	1
Solyc05g015860.4.1	1
Solyc05g015950.3.1	1
Solyc05g016180.3.1	1
Solyc05g016310.1.1	1
Solyc05g018130.3.1	1
Solyc05g018150.3.1	1
Solyc05g018240.4.1	1
Solyc05g018310.1.1	1
Solyc05g018520.3.1	1
Solyc05g018575.1.1	1
Solyc05g018747.1.1	1
Solyc05g018870.3.1	1
Solyc05g021370.2.1	1
Solyc05g023750.3.1	1
Solyc05g023800.3.1	1
Solyc05g023830.1.1	1
Solyc05g024235.1.1	1
Solyc05g024260.3.1	1
Solyc05g025650.3.1	1
Solyc05g025980.3.1	1
Solyc05g026310.4.1	1
Solyc05g041200.4.1	1
Solyc05g041700.1.1	1
Solyc05g043430.4.1	1
Solyc05g044555.1.1	1
Solyc05g044590.1.1	1
Solyc05g046120.3.1	1
Solyc05g046240.1.1	1
Solyc05g046290.3.1	1
Solyc05g046310.3.1	1
Solyc05g048850.4.1	1
Solyc05g048860.3.1	1
Solyc05g050007.1.1	1
Solyc05g050010.3.1	1	SlACS4
Solyc05g050200.4.1	1
Solyc05g050217.1.1	1
Solyc05g050220.3.1	1
Solyc05g050230.4.1	1
Solyc05g050460.1.1	1
Solyc05g050540.4.1	1
Solyc05g050930.2.1	1
Solyc05g051080.3.1	1
Solyc05g051220.3.1	1
Solyc05g051240.1.1	1
Solyc05g051350.2.1	1
Solyc05g051425.2.1	1
Solyc05g051490.3.1	1
Solyc05g051583.1.1	1
Solyc05g051700.3.1	1
Solyc05g051710.4.1	1
Solyc05g052140.3.1	1
Solyc05g052150.4.1	1
Solyc05g052220.3.1	1
Solyc05g052240.3.1	1
Solyc05g052260.3.1	1
Solyc05g052410.3.1	1
Solyc05g052580.3.1	1
Solyc05g052620.4.1	1
Solyc05g052760.4.1	1
Solyc05g052920.4.1	1
Solyc05g052980.4.1	1
Solyc05g053090.2.1	1
Solyc05g053190.3.1	1
Solyc05g053250.4.1	1
Solyc05g053290.3.1	1
Solyc05g053300.3.1	1
Solyc05g053330.3.1	1
Solyc05g053380.4.1	1
Solyc05g053470.3.1	1
Solyc05g053490.4.1	1
Solyc05g053550.3.1	1
Solyc05g053820.3.1	1
Solyc05g053850.3.1	1
Solyc05g053940.3.1	1
Solyc05g054050.4.1	1
Solyc05g054080.3.1	1
Solyc05g054160.1.1	1
Solyc05g054250.1.1	1
Solyc05g054520.4.1	1
Solyc05g054650.1.1	1
Solyc05g054720.3.1	1
Solyc05g054940.3.1	1
Solyc05g054950.2.1	1
Solyc05g055000.4.1	1
Solyc05g055010.4.1	1
Solyc05g055250.2.1	1
Solyc05g055350.3.1	1
Solyc05g055540.3.1	1
Solyc05g055660.3.1	1
Solyc05g055930.2.1	1
Solyc05g056160.3.1	1
Solyc05g056200.1.1	1
Solyc05g056260.2.1	1
Solyc05g056270.3.1	1
Solyc05g056290.4.1	1
Solyc05g056480.3.1	1
Solyc05g056490.4.1	1
Solyc05g056560.3.1	1
Solyc05g150141.1.1	1
Solyc06g005040.1.1	1
Solyc06g005190.4.1	1
Solyc06g005200.3.1	1
Solyc06g005260.3.1	1
Solyc06g005280.1.1	1
Solyc06g005290.3.1	1
Solyc06g005300.4.1	1
Solyc06g005360.3.1	1
Solyc06g005490.3.1	1
Solyc06g005820.3.1	1
Solyc06g005940.3.1	1
Solyc06g005960.4.1	1
Solyc06g005965.1.1	1
Solyc06g005970.2.1	1
Solyc06g006100.3.1	1
Solyc06g007320.3.1	1
Solyc06g007330.3.1	1
Solyc06g007340.3.1	1
Solyc06g007490.3.1	1
Solyc06g007540.3.1	1
Solyc06g007550.1.1	1
Solyc06g007710.4.1	1
Solyc06g007930.3.1	1
Solyc06g007990.4.1	1
Solyc06g008230.3.1	1
Solyc06g008250.3.1	1
Solyc06g008300.4.1	1
Solyc06g008310.3.1	1
Solyc06g008330.2.1	1
Solyc06g008340.4.1	1
Solyc06g008350.3.1	1
Solyc06g008650.4.1	1
Solyc06g008870.2.1	1
Solyc06g008920.3.1	1
Solyc06g009000.1.1	1
Solyc06g009050.3.1	1
Solyc06g009380.3.1	1
Solyc06g009400.3.1	1
Solyc06g009520.3.1	1
Solyc06g009645.1.1	1
Solyc06g009840.3.1	1
Solyc06g011370.4.1	1
Solyc06g011380.2.1	1
Solyc06g011400.2.1	1
Solyc06g011560.3.1	1
Solyc06g011575.1.1	1
Solyc06g011580.1.1	1
Solyc06g016820.1.1	1
Solyc06g019170.3.1	1
Solyc06g030470.4.1	1
Solyc06g030490.3.1	1
Solyc06g030570.3.1	1
Solyc06g034020.3.1	1
Solyc06g034160.3.1	1
Solyc06g034200.1.1	1
Solyc06g034220.3.1	1
Solyc06g034290.3.1	1
Solyc06g034410.3.1	1
Solyc06g035690.3.1	1
Solyc06g035930.1.1	1
Solyc06g035960.3.1	1
Solyc06g036130.4.1	1
Solyc06g036170.1.1	1
Solyc06g036190.1.1	1
Solyc06g036240.2.1	1
Solyc06g036260.3.1	1
Solyc06g036340.4.1	1
Solyc06g036640.4.1	1
Solyc06g048540.3.1	1
Solyc06g048860.3.1	1
Solyc06g048940.4.1	1
Solyc06g048947.1.1	1
Solyc06g049060.3.1	1
Solyc06g049080.3.1	1
Solyc06g050225.1.1	1
Solyc06g050230.4.1	1
Solyc06g050293.1.1	1
Solyc06g050303.1.1	1
Solyc06g050490.1.1	1
Solyc06g050590.3.1	1
Solyc06g050630.3.1	1
Solyc06g050770.3.1	1
Solyc06g050990.3.1	1
Solyc06g051000.2.1	1
Solyc06g051020.2.1	1
Solyc06g051140.4.1	1
Solyc06g051200.3.1	1
Solyc06g051240.1.1	1
Solyc06g051410.4.1	1
Solyc06g051420.3.1	1
Solyc06g051750.3.1	1
Solyc06g051793.1.1	1
Solyc06g051797.1.1	1
Solyc06g051800.3.1	1	SlEXP1
Solyc06g051820.4.1	1
Solyc06g051920.4.1	1
Solyc06g053290.1.1	1
Solyc06g053300.3.1	1
Solyc06g053310.3.1	1
Solyc06g053360.4.1	1
Solyc06g053560.4.1	1
Solyc06g053740.4.1	1
Solyc06g053860.3.1	1
Solyc06g053900.4.1	1
Solyc06g053930.3.1	1
Solyc06g053950.3.1	1
Solyc06g053960.3.1	1
Solyc06g054315.1.1	1
Solyc06g054380.4.1	1
Solyc06g054510.4.1	1
Solyc06g054650.3.1	1
Solyc06g059710.3.1	1
Solyc06g059720.3.1	1
Solyc06g059740.4.1	1
Solyc06g060090.3.1	1
Solyc06g060170.3.1	1
Solyc06g060180.3.1	1
Solyc06g060190.3.1	1
Solyc06g060260.3.1	1
Solyc06g060570.3.1	1
Solyc06g060680.2.1	1
Solyc06g060790.1.1	1
Solyc06g060910.2.1	1
Solyc06g060940.2.1	1
Solyc06g061100.4.1	1
Solyc06g061170.3.1	1
Solyc06g061190.1.1	1
Solyc06g062290.1.1	1
Solyc06g062480.4.1	1
Solyc06g062590.4.1	1
Solyc06g062600.3.1	1
Solyc06g062690.4.1	1
Solyc06g062790.3.1	1
Solyc06g062800.4.1	1
Solyc06g063070.3.1	1
Solyc06g063090.4.1	1
Solyc06g063410.4.1	1
Solyc06g064500.3.1	1
Solyc06g064570.3.1	1
Solyc06g064590.3.1	1
Solyc06g064890.4.1	1
Solyc06g064900.3.1	1
Solyc06g064940.3.1	1
Solyc06g065040.4.1	1
Solyc06g065230.3.1	1
Solyc06g065270.4.1	1
Solyc06g065370.3.1	1
Solyc06g065400.3.1	1
Solyc06g065460.2.1	1
Solyc06g065480.4.1	1
Solyc06g065500.4.1	1
Solyc06g065540.3.1	1
Solyc06g065570.3.1	1
Solyc06g065580.3.1	1
Solyc06g065820.3.1	1
Solyc06g066090.3.1	1
Solyc06g066190.3.1	1
Solyc06g066330.3.1	1
Solyc06g066400.3.1	1
Solyc06g066410.3.1	1
Solyc06g066460.3.1	1
Solyc06g066470.4.1	1
Solyc06g066550.3.1	1
Solyc06g066600.3.1	1
Solyc06g067960.3.1	1
Solyc06g068000.2.1	1
Solyc06g068010.3.1	1
Solyc06g068200.1.1	1
Solyc06g068220.3.1	1
Solyc06g068270.3.1	1
Solyc06g068330.1.1	1
Solyc06g068440.4.1	1
Solyc06g068510.1.1	1
Solyc06g068540.3.1	1
Solyc06g068730.1.1	1
Solyc06g068740.4.1	1
Solyc06g068820.3.1	1
Solyc06g068840.3.1	1
Solyc06g068850.4.1	1
Solyc06g068900.4.1	1
Solyc06g069030.3.1	1
Solyc06g069040.4.1	1
Solyc06g069080.3.1	1
Solyc06g069170.4.1	1
Solyc06g069180.3.1	1
Solyc06g069210.3.1	1
Solyc06g069280.4.1	1
Solyc06g069310.3.1	1
Solyc06g069320.4.1	1
Solyc06g069370.4.1	1
Solyc06g069420.3.1	1
Solyc06g069430.3.1	1
Solyc06g069570.3.1	1
Solyc06g069670.4.1	1
Solyc06g069820.4.1	1
[truncated: 44,246 more rows]
