# Supplementary material for: Light regulates tomato fruit metabolome via SlDML2‐mediated global DNA demethylation
Source: J Integr Plant Biol. 2025 Oct 23;68(2):383–405. doi: 10.1111/jipb.70066 (PMC12863027; doi:10.1111/jipb.70066)
Supplement: Supplementary file 6 — Table S5. Summary of SOM [file JIPB-68-383-s011.zip]

Archive with 336 entries (332 files):
- Supplemental Data 5 Summary of SOM/
- __MACOSX/._Supplemental Data 5 Summary of SOM
- Supplemental Data 5 Summary of SOM/RLS/
- __MACOSX/Supplemental Data 5 Summary of SOM/._RLS
- Supplemental Data 5 Summary of SOM/.DS_Store
- __MACOSX/Supplemental Data 5 Summary of SOM/._.DS_Store
- Supplemental Data 5 Summary of SOM/BLS/
- __MACOSX/Supplemental Data 5 Summary of SOM/._BLS
- Supplemental Data 5 Summary of SOM/SOM.pptx
- __MACOSX/Supplemental Data 5 Summary of SOM/._SOM.pptx
- Supplemental Data 5 Summary of SOM/Control/
- __MACOSX/Supplemental Data 5 Summary of SOM/._Control
- Supplemental Data 5 Summary of SOM/RLS/Cluster228.csv
- __MACOSX/Supplemental Data 5 Summary of SOM/RLS/._Cluster228.csv
- Supplemental Data 5 Summary of SOM/RLS/Cluster189.csv
- __MACOSX/Supplemental Data 5 Summary of SOM/RLS/._Cluster189.csv
- Supplemental Data 5 Summary of SOM/RLS/Cluster162.csv
- __MACOSX/Supplemental Data 5 Summary of SOM/RLS/._Cluster162.csv
- Supplemental Data 5 Summary of SOM/RLS/Cluster163.csv
- __MACOSX/Supplemental Data 5 Summary of SOM/RLS/._Cluster163.csv
- Supplemental Data 5 Summary of SOM/RLS/Cluster188.csv
- __MACOSX/Supplemental Data 5 Summary of SOM/RLS/._Cluster188.csv
- Supplemental Data 5 Summary of SOM/RLS/Cluster229.csv
- __MACOSX/Supplemental Data 5 Summary of SOM/RLS/._Cluster229.csv
- Supplemental Data 5 Summary of SOM/RLS/Cluster212.csv
- __MACOSX/Supplemental Data 5 Summary of SOM/RLS/._Cluster212.csv
- Supplemental Data 5 Summary of SOM/RLS/Cluster206.csv
- __MACOSX/Supplemental Data 5 Summary of SOM/RLS/._Cluster206.csv
- Supplemental Data 5 Summary of SOM/RLS/Cluster164.csv
- __MACOSX/Supplemental Data 5 Summary of SOM/RLS/._Cluster164.csv
- Supplemental Data 5 Summary of SOM/RLS/.DS_Store
- __MACOSX/Supplemental Data 5 Summary of SOM/RLS/._.DS_Store
- Supplemental Data 5 Summary of SOM/RLS/Cluster165.csv
- __MACOSX/Supplemental Data 5 Summary of SOM/RLS/._Cluster165.csv
- Supplemental Data 5 Summary of SOM/RLS/Cluster207.csv
- __MACOSX/Supplemental Data 5 Summary of SOM/RLS/._Cluster207.csv
- Supplemental Data 5 Summary of SOM/RLS/Cluster211.csv
- __MACOSX/Supplemental Data 5 Summary of SOM/RLS/._Cluster211.csv
- Supplemental Data 5 Summary of SOM/RLS/Cluster167.csv
- __MACOSX/Supplemental Data 5 Summary of SOM/RLS/._Cluster167.csv
- Supplemental Data 5 Summary of SOM/RLS/Cluster166.csv
- __MACOSX/Supplemental Data 5 Summary of SOM/RLS/._Cluster166.csv
- Supplemental Data 5 Summary of SOM/RLS/Cluster210.csv
- __MACOSX/Supplemental Data 5 Summary of SOM/RLS/._Cluster210.csv
- Supplemental Data 5 Summary of SOM/RLS/Cluster277.csv
- __MACOSX/Supplemental Data 5 Summary of SOM/RLS/._Cluster277.csv
- Supplemental Data 5 Summary of SOM/RLS/Cluster101.csv
- __MACOSX/Supplemental Data 5 Summary of SOM/RLS/._Cluster101.csv
- Supplemental Data 5 Summary of SOM/RLS/Cluster128.csv
- __MACOSX/Supplemental Data 5 Summary of SOM/RLS/._Cluster128.csv
- Supplemental Data 5 Summary of SOM/RLS/Cluster100.csv
- __MACOSX/Supplemental Data 5 Summary of SOM/RLS/._Cluster100.csv
- Supplemental Data 5 Summary of SOM/RLS/Cluster276.csv
- __MACOSX/Supplemental Data 5 Summary of SOM/RLS/._Cluster276.csv
- Supplemental Data 5 Summary of SOM/RLS/Cluster274.csv
- __MACOSX/Supplemental Data 5 Summary of SOM/RLS/._Cluster274.csv
- Supplemental Data 5 Summary of SOM/RLS/Cluster98.csv
- __MACOSX/Supplemental Data 5 Summary of SOM/RLS/._Cluster98.csv
- Supplemental Data 5 Summary of SOM/RLS/Cluster99.csv
- __MACOSX/Supplemental Data 5 Summary of SOM/RLS/._Cluster99.csv
- Supplemental Data 5 Summary of SOM/RLS/Cluster275.csv
- __MACOSX/Supplemental Data 5 Summary of SOM/RLS/._Cluster275.csv
- Supplemental Data 5 Summary of SOM/RLS/20230604_RLS_1.jpg
- __MACOSX/Supplemental Data 5 Summary of SOM/RLS/._20230604_RLS_1.jpg
- Supplemental Data 5 Summary of SOM/RLS/Cluster76.csv
- __MACOSX/Supplemental Data 5 Summary of SOM/RLS/._Cluster76.csv
- Supplemental Data 5 Summary of SOM/RLS/Cluster77.csv
- __MACOSX/Supplemental Data 5 Summary of SOM/RLS/._Cluster77.csv
- Supplemental Data 5 Summary of SOM/RLS/Cluster272.csv
- __MACOSX/Supplemental Data 5 Summary of SOM/RLS/._Cluster272.csv
- Supplemental Data 5 Summary of SOM/RLS/Cluster75.csv
- __MACOSX/Supplemental Data 5 Summary of SOM/RLS/._Cluster75.csv
- Supplemental Data 5 Summary of SOM/RLS/Cluster273.csv
- __MACOSX/Supplemental Data 5 Summary of SOM/RLS/._Cluster273.csv
- Supplemental Data 5 Summary of SOM/RLS/Cluster256.csv
- __MACOSX/Supplemental Data 5 Summary of SOM/RLS/._Cluster256.csv
- Supplemental Data 5 Summary of SOM/RLS/Cluster79.csv
- __MACOSX/Supplemental Data 5 Summary of SOM/RLS/._Cluster79.csv
- Supplemental Data 5 Summary of SOM/RLS/Cluster120.csv
- __MACOSX/Supplemental Data 5 Summary of SOM/RLS/._Cluster120.csv
- Supplemental Data 5 Summary of SOM/RLS/Cluster121.csv
- __MACOSX/Supplemental Data 5 Summary of SOM/RLS/._Cluster121.csv
- Supplemental Data 5 Summary of SOM/RLS/Cluster78.csv
- __MACOSX/Supplemental Data 5 Summary of SOM/RLS/._Cluster78.csv
- Supplemental Data 5 Summary of SOM/RLS/Cluster255.csv
- __MACOSX/Supplemental Data 5 Summary of SOM/RLS/._Cluster255.csv
- Supplemental Data 5 Summary of SOM/RLS/Cluster123.csv
- __MACOSX/Supplemental Data 5 Summary of SOM/RLS/._Cluster123.csv
- Supplemental Data 5 Summary of SOM/RLS/Cluster122.csv
- __MACOSX/Supplemental Data 5 Summary of SOM/RLS/._Cluster122.csv
- Supplemental Data 5 Summary of SOM/RLS/Cluster254.csv
- __MACOSX/Supplemental Data 5 Summary of SOM/RLS/._Cluster254.csv
- Supplemental Data 5 Summary of SOM/RLS/Cluster250.csv
- __MACOSX/Supplemental Data 5 Summary of SOM/RLS/._Cluster250.csv
- Supplemental Data 5 Summary of SOM/RLS/Cluster251.csv
- __MACOSX/Supplemental Data 5 Summary of SOM/RLS/._Cluster251.csv
- Supplemental Data 5 Summary of SOM/RLS/Cluster253.csv
- __MACOSX/Supplemental Data 5 Summary of SOM/RLS/._Cluster253.csv
- Supplemental Data 5 Summary of SOM/RLS/Cluster97.csv
- __MACOSX/Supplemental Data 5 Summary of SOM/RLS/._Cluster97.csv
- Supplemental Data 5 Summary of SOM/RLS/Cluster119.csv
- __MACOSX/Supplemental Data 5 Summary of SOM/RLS/._Cluster119.csv
- Supplemental Data 5 Summary of SOM/RLS/Cluster124.csv
- __MACOSX/Supplemental Data 5 Summary of SOM/RLS/._Cluster124.csv
- Supplemental Data 5 Summary of SOM/RLS/Cluster118.csv
- __MACOSX/Supplemental Data 5 Summary of SOM/RLS/._Cluster118.csv
- Supplemental Data 5 Summary of SOM/RLS/Cluster96.csv
- __MACOSX/Supplemental Data 5 Summary of SOM/RLS/._Cluster96.csv
- Supplemental Data 5 Summary of SOM/RLS/Cluster252.csv
- __MACOSX/Supplemental Data 5 Summary of SOM/RLS/._Cluster252.csv
- Supplemental Data 5 Summary of SOM/RLS/Cluster209.csv
- __MACOSX/Supplemental Data 5 Summary of SOM/RLS/._Cluster209.csv
- Supplemental Data 5 Summary of SOM/RLS/Cluster143.csv
- __MACOSX/Supplemental Data 5 Summary of SOM/RLS/._Cluster143.csv
- Supplemental Data 5 Summary of SOM/RLS/Cluster142.csv
- __MACOSX/Supplemental Data 5 Summary of SOM/RLS/._Cluster142.csv
- Supplemental Data 5 Summary of SOM/RLS/Cluster208.csv
- __MACOSX/Supplemental Data 5 Summary of SOM/RLS/._Cluster208.csv
- Supplemental Data 5 Summary of SOM/RLS/Cluster140.csv
- __MACOSX/Supplemental Data 5 Summary of SOM/RLS/._Cluster140.csv
- Supplemental Data 5 Summary of SOM/RLS/Cluster168.csv
- __MACOSX/Supplemental Data 5 Summary of SOM/RLS/._Cluster168.csv
- Supplemental Data 5 Summary of SOM/RLS/Cluster141.csv
- __MACOSX/Supplemental Data 5 Summary of SOM/RLS/._Cluster141.csv
- Supplemental Data 5 Summary of SOM/RLS/Cluster233.csv
- __MACOSX/Supplemental Data 5 Summary of SOM/RLS/._Cluster233.csv
- Supplemental Data 5 Summary of SOM/RLS/Cluster186.csv
- __MACOSX/Supplemental Data 5 Summary of SOM/RLS/._Cluster186.csv
- Supplemental Data 5 Summary of SOM/RLS/Cluster145.csv
- __MACOSX/Supplemental Data 5 Summary of SOM/RLS/._Cluster145.csv
- Supplemental Data 5 Summary of SOM/RLS/Cluster144.csv
- __MACOSX/Supplemental Data 5 Summary of SOM/RLS/._Cluster144.csv
- Supplemental Data 5 Summary of SOM/RLS/Cluster187.csv
- __MACOSX/Supplemental Data 5 Summary of SOM/RLS/._Cluster187.csv
- Supplemental Data 5 Summary of SOM/RLS/Cluster232.csv
- __MACOSX/Supplemental Data 5 Summary of SOM/RLS/._Cluster232.csv
- Supplemental Data 5 Summary of SOM/RLS/Cluster230.csv
- __MACOSX/Supplemental Data 5 Summary of SOM/RLS/._Cluster230.csv
- Supplemental Data 5 Summary of SOM/RLS/Cluster185.csv
- __MACOSX/Supplemental Data 5 Summary of SOM/RLS/._Cluster185.csv
- Supplemental Data 5 Summary of SOM/RLS/Cluster184.csv
- __MACOSX/Supplemental Data 5 Summary of SOM/RLS/._Cluster184.csv
- Supplemental Data 5 Summary of SOM/RLS/Cluster231.csv
- __MACOSX/Supplemental Data 5 Summary of SOM/RLS/._Cluster231.csv
- Supplemental Data 5 Summary of SOM/BLS/Cluster228.csv
- __MACOSX/Supplemental Data 5 Summary of SOM/BLS/._Cluster228.csv
- Supplemental Data 5 Summary of SOM/BLS/Cluster189.csv
- __MACOSX/Supplemental Data 5 Summary of SOM/BLS/._Cluster189.csv
- Supplemental Data 5 Summary of SOM/BLS/Cluster188.csv
- __MACOSX/Supplemental Data 5 Summary of SOM/BLS/._Cluster188.csv
- Supplemental Data 5 Summary of SOM/BLS/Cluster229.csv
- __MACOSX/Supplemental Data 5 Summary of SOM/BLS/._Cluster229.csv
- Supplemental Data 5 Summary of SOM/BLS/Cluster149.csv
- __MACOSX/Supplemental Data 5 Summary of SOM/BLS/._Cluster149.csv
- Supplemental Data 5 Summary of SOM/BLS/Cluster148.csv
- __MACOSX/Supplemental Data 5 Summary of SOM/BLS/._Cluster148.csv
- Supplemental Data 5 Summary of SOM/BLS/Cluster206.csv
- __MACOSX/Supplemental Data 5 Summary of SOM/BLS/._Cluster206.csv
- Supplemental Data 5 Summary of SOM/BLS/Cluster164.csv
- __MACOSX/Supplemental Data 5 Summary of SOM/BLS/._Cluster164.csv
- Supplemental Data 5 Summary of SOM/BLS/.DS_Store
- __MACOSX/Supplemental Data 5 Summary of SOM/BLS/._.DS_Store
- Supplemental Data 5 Summary of SOM/BLS/Cluster165.csv
- __MACOSX/Supplemental Data 5 Summary of SOM/BLS/._Cluster165.csv
- Supplemental Data 5 Summary of SOM/BLS/Cluster207.csv
- __MACOSX/Supplemental Data 5 Summary of SOM/BLS/._Cluster207.csv
- Supplemental Data 5 Summary of SOM/BLS/Cluster205.csv
- __MACOSX/Supplemental Data 5 Summary of SOM/BLS/._Cluster205.csv
- Supplemental Data 5 Summary of SOM/BLS/Cluster167.csv
- __MACOSX/Supplemental Data 5 Summary of SOM/BLS/._Cluster167.csv
- Supplemental Data 5 Summary of SOM/BLS/Cluster166.csv
- __MACOSX/Supplemental Data 5 Summary of SOM/BLS/._Cluster166.csv
- Supplemental Data 5 Summary of SOM/BLS/Cluster204.csv
- __MACOSX/Supplemental Data 5 Summary of SOM/BLS/._Cluster204.csv
- Supplemental Data 5 Summary of SOM/BLS/Cluster129.csv
- __MACOSX/Supplemental Data 5 Summary of SOM/BLS/._Cluster129.csv
- Supplemental Data 5 Summary of SOM/BLS/Cluster128.csv
- __MACOSX/Supplemental Data 5 Summary of SOM/BLS/._Cluster128.csv
- Supplemental Data 5 Summary of SOM/BLS/Cluster248.csv
- __MACOSX/Supplemental Data 5 Summary of SOM/BLS/._Cluster248.csv
- Supplemental Data 5 Summary of SOM/BLS/Cluster249.csv
- __MACOSX/Supplemental Data 5 Summary of SOM/BLS/._Cluster249.csv
- Supplemental Data 5 Summary of SOM/BLS/Cluster265.csv
- __MACOSX/Supplemental Data 5 Summary of SOM/BLS/._Cluster265.csv
- Supplemental Data 5 Summary of SOM/BLS/Cluster107.csv
- __MACOSX/Supplemental Data 5 Summary of SOM/BLS/._Cluster107.csv
- Supplemental Data 5 Summary of SOM/BLS/Cluster106.csv
- __MACOSX/Supplemental Data 5 Summary of SOM/BLS/._Cluster106.csv
- Supplemental Data 5 Summary of SOM/BLS/Cluster266.csv
- __MACOSX/Supplemental Data 5 Summary of SOM/BLS/._Cluster266.csv
- Supplemental Data 5 Summary of SOM/BLS/Cluster105.csv
- __MACOSX/Supplemental Data 5 Summary of SOM/BLS/._Cluster105.csv
- Supplemental Data 5 Summary of SOM/BLS/Cluster267.csv
- __MACOSX/Supplemental Data 5 Summary of SOM/BLS/._Cluster267.csv
- Supplemental Data 5 Summary of SOM/BLS/Cluster108.csv
- __MACOSX/Supplemental Data 5 Summary of SOM/BLS/._Cluster108.csv
- Supplemental Data 5 Summary of SOM/BLS/Cluster109.csv
- __MACOSX/Supplemental Data 5 Summary of SOM/BLS/._Cluster109.csv
- Supplemental Data 5 Summary of SOM/BLS/Cluster269.csv
- __MACOSX/Supplemental Data 5 Summary of SOM/BLS/._Cluster269.csv
- Supplemental Data 5 Summary of SOM/BLS/20230604_BLS_1.jpg
- __MACOSX/Supplemental Data 5 Summary of SOM/BLS/._20230604_BLS_1.jpg
- Supplemental Data 5 Summary of SOM/BLS/Cluster268.csv
- __MACOSX/Supplemental Data 5 Summary of SOM/BLS/._Cluster268.csv
- Supplemental Data 5 Summary of SOM/BLS/Cluster244.csv
- __MACOSX/Supplemental Data 5 Summary of SOM/BLS/._Cluster244.csv
- Supplemental Data 5 Summary of SOM/BLS/Cluster126.csv
- __MACOSX/Supplemental Data 5 Summary of SOM/BLS/._Cluster126.csv
- Supplemental Data 5 Summary of SOM/BLS/Cluster127.csv
- __MACOSX/Supplemental Data 5 Summary of SOM/BLS/._Cluster127.csv
- Supplemental Data 5 Summary of SOM/BLS/Cluster245.csv
- __MACOSX/Supplemental Data 5 Summary of SOM/BLS/._Cluster245.csv
- Supplemental Data 5 Summary of SOM/BLS/Cluster247.csv
- __MACOSX/Supplemental Data 5 Summary of SOM/BLS/._Cluster247.csv
- Supplemental Data 5 Summary of SOM/BLS/Cluster125.csv
- __MACOSX/Supplemental Data 5 Summary of SOM/BLS/._Cluster125.csv
- Supplemental Data 5 Summary of SOM/BLS/Cluster124.csv
- __MACOSX/Supplemental Data 5 Summary of SOM/BLS/._Cluster124.csv
- Supplemental Data 5 Summary of SOM/BLS/Cluster246.csv
- __MACOSX/Supplemental Data 5 Summary of SOM/BLS/._Cluster246.csv
- Supplemental Data 5 Summary of SOM/BLS/Cluster209.csv
- __MACOSX/Supplemental Data 5 Summary of SOM/BLS/._Cluster209.csv
- Supplemental Data 5 Summary of SOM/BLS/Cluster208.csv
- __MACOSX/Supplemental Data 5 Summary of SOM/BLS/._Cluster208.csv
- Supplemental Data 5 Summary of SOM/BLS/Cluster168.csv
- __MACOSX/Supplemental Data 5 Summary of SOM/BLS/._Cluster168.csv
- Supplemental Data 5 Summary of SOM/BLS/Cluster169.csv
- __MACOSX/Supplemental Data 5 Summary of SOM/BLS/._Cluster169.csv
- Supplemental Data 5 Summary of SOM/BLS/Cluster227.csv
- __MACOSX/Supplemental Data 5 Summary of SOM/BLS/._Cluster227.csv
- Supplemental Data 5 Summary of SOM/BLS/Cluster186.csv
- __MACOSX/Supplemental Data 5 Summary of SOM/BLS/._Cluster186.csv
- Supplemental Data 5 Summary of SOM/BLS/Cluster145.csv
- __MACOSX/Supplemental Data 5 Summary of SOM/BLS/._Cluster145.csv
- Supplemental Data 5 Summary of SOM/BLS/Cluster187.csv
- __MACOSX/Supplemental Data 5 Summary of SOM/BLS/._Cluster187.csv
- Supplemental Data 5 Summary of SOM/BLS/Cluster226.csv
- __MACOSX/Supplemental Data 5 Summary of SOM/BLS/._Cluster226.csv
- Supplemental Data 5 Summary of SOM/BLS/Cluster185.csv
- __MACOSX/Supplemental Data 5 Summary of SOM/BLS/._Cluster185.csv
- Supplemental Data 5 Summary of SOM/BLS/Cluster146.csv
- __MACOSX/Supplemental Data 5 Summary of SOM/BLS/._Cluster146.csv
- Supplemental Data 5 Summary of SOM/BLS/Cluster147.csv
- __MACOSX/Supplemental Data 5 Summary of SOM/BLS/._Cluster147.csv
- Supplemental Data 5 Summary of SOM/BLS/Cluster225.csv
- __MACOSX/Supplemental Data 5 Summary of SOM/BLS/._Cluster225.csv
- Supplemental Data 5 Summary of SOM/Control/Cluster162.csv
- __MACOSX/Supplemental Data 5 Summary of SOM/Control/._Cluster162.csv
- Supplemental Data 5 Summary of SOM/Control/Cluster163.csv
- __MACOSX/Supplemental Data 5 Summary of SOM/Control/._Cluster163.csv
- Supplemental Data 5 Summary of SOM/Control/Cluster148.csv
- __MACOSX/Supplemental Data 5 Summary of SOM/Control/._Cluster148.csv
- Supplemental Data 5 Summary of SOM/Control/Cluster164.csv
- __MACOSX/Supplemental Data 5 Summary of SOM/Control/._Cluster164.csv
- Supplemental Data 5 Summary of SOM/Control/.DS_Store
- __MACOSX/Supplemental Data 5 Summary of SOM/Control/._.DS_Store
- Supplemental Data 5 Summary of SOM/Control/Cluster165.csv
- __MACOSX/Supplemental Data 5 Summary of SOM/Control/._Cluster165.csv
- Supplemental Data 5 Summary of SOM/Control/Cluster166.csv
- __MACOSX/Supplemental Data 5 Summary of SOM/Control/._Cluster166.csv
- Supplemental Data 5 Summary of SOM/Control/Cluster70.csv
- __MACOSX/Supplemental Data 5 Summary of SOM/Control/._Cluster70.csv
- Supplemental Data 5 Summary of SOM/Control/Cluster128.csv
- __MACOSX/Supplemental Data 5 Summary of SOM/Control/._Cluster128.csv
- Supplemental Data 5 Summary of SOM/Control/Cluster71.csv
- __MACOSX/Supplemental Data 5 Summary of SOM/Control/._Cluster71.csv
- Supplemental Data 5 Summary of SOM/Control/Cluster67.csv
- __MACOSX/Supplemental Data 5 Summary of SOM/Control/._Cluster67.csv
- Supplemental Data 5 Summary of SOM/Control/Cluster72.csv
- __MACOSX/Supplemental Data 5 Summary of SOM/Control/._Cluster72.csv
- Supplemental Data 5 Summary of SOM/Control/Cluster89.csv
- __MACOSX/Supplemental Data 5 Summary of SOM/Control/._Cluster89.csv
- Supplemental Data 5 Summary of SOM/Control/Cluster107.csv
- __MACOSX/Supplemental Data 5 Summary of SOM/Control/._Cluster107.csv
- Supplemental Data 5 Summary of SOM/Control/Cluster106.csv
- __MACOSX/Supplemental Data 5 Summary of SOM/Control/._Cluster106.csv
- Supplemental Data 5 Summary of SOM/Control/Cluster88.csv
- __MACOSX/Supplemental Data 5 Summary of SOM/Control/._Cluster88.csv
- Supplemental Data 5 Summary of SOM/Control/Cluster49.csv
- __MACOSX/Supplemental Data 5 Summary of SOM/Control/._Cluster49.csv
- Supplemental Data 5 Summary of SOM/Control/Cluster110.csv
- __MACOSX/Supplemental Data 5 Summary of SOM/Control/._Cluster110.csv
- Supplemental Data 5 Summary of SOM/Control/Cluster105.csv
- __MACOSX/Supplemental Data 5 Summary of SOM/Control/._Cluster105.csv
- Supplemental Data 5 Summary of SOM/Control/Cluster48.csv
- __MACOSX/Supplemental Data 5 Summary of SOM/Control/._Cluster48.csv
- Supplemental Data 5 Summary of SOM/Control/Cluster86.csv
- __MACOSX/Supplemental Data 5 Summary of SOM/Control/._Cluster86.csv
- Supplemental Data 5 Summary of SOM/Control/Cluster51.csv
- __MACOSX/Supplemental Data 5 Summary of SOM/Control/._Cluster51.csv
- Supplemental Data 5 Summary of SOM/Control/Cluster108.csv
- __MACOSX/Supplemental Data 5 Summary of SOM/Control/._Cluster108.csv
- Supplemental Data 5 Summary of SOM/Control/Cluster109.csv
- __MACOSX/Supplemental Data 5 Summary of SOM/Control/._Cluster109.csv
- Supplemental Data 5 Summary of SOM/Control/Cluster50.csv
- __MACOSX/Supplemental Data 5 Summary of SOM/Control/._Cluster50.csv
- Supplemental Data 5 Summary of SOM/Control/Cluster87.csv
- __MACOSX/Supplemental Data 5 Summary of SOM/Control/._Cluster87.csv
- Supplemental Data 5 Summary of SOM/Control/Cluster91.csv
- __MACOSX/Supplemental Data 5 Summary of SOM/Control/._Cluster91.csv
[truncated: 36 more entries]
