# Supplementary material for: Light regulates tomato fruit metabolome via SlDML2‐mediated global DNA demethylation
Source: J Integr Plant Biol. 2025 Oct 23;68(2):383–405. doi: 10.1111/jipb.70066 (PMC12863027; doi:10.1111/jipb.70066)
Supplement: Supplementary file 6 — Table S5. Summary of SOM [file JIPB-68-383-s011.zip › Supplemental Data 5 Summary of SOM/RLS/Cluster228.csv]

neuron_number	gene_id	R_10	R_20	R_30	R_35	R_40	R_44	R_47	R_50	R_55
228	Solyc01g091190.3.1	30.68856046	28.82282706	39.45050982	21.87645944	33.21820456	43.86543946	28.34307947	27.10337163	18.90911943
228	Solyc01g102270.2.1	3.668825073	3.789729582	6.155302412	2.652109542	2.717943226	6.509098198	3.348328188	4.204887615	2.92078035
228	Solyc02g092580.3.1	2.981950864	2.741199162	17.74848543	2.24221319	2.679250783	18.12548771	1.327062776	1.075059633	0.812164863
228	Solyc04g005650.3.1	79.32069508	87.40480315	88.6522375	85.32480058	66.7522777	99.65165152	88.20326597	66.43896362	77.23447337
228	Solyc04g063350.3.1	30.51821912	22.12047264	45.12068713	11.23050621	37.44775865	54.81162649	24.74990816	29.65414656	20.50188708
228	Solyc06g008920.3.1	18.3542647	9.475096826	39.21256821	6.579054391	15.72432552	44.7987137	22.98603938	16.39216781	6.385820437
228	Solyc06g053260.1.1	1.988540632	1.1661507	6.792852703	0.22422417	0	8.465113519	3.053627465	1.409620898	1.519189327
228	Solyc06g082120.4.1	55.79583561	51.48114049	61.15778893	53.3298112	44.55005005	65.00679732	56.18151081	54.67051674	52.17080397
228	Solyc08g080860.4.1	1.840371815	1.519278015	7.891574973	1.620584841	3.005053364	14.05093652	7.636661428	5.87988094	2.191280682
228	Solyc09g090990.2.1	14.67600674	3.607820727	29.86822464	8.617032176	3.807297835	53.71987067	3.584996675	2.3394162	2.792532248
228	Solyc09g091670.3.1	1.262683218	1.37490465	8.139861246	7.982897302	2.438259831	17.78733875	7.032531228	4.519695064	2.276042079
228	Solyc10g012370.3.1	17.23929415	13.43626334	41.74118463	10.54874878	25.61275865	54.06773497	26.77756025	21.64605818	18.67504387
228	Solyc11g069800.1.1	74.7833961	70.91402773	110.3860362	53.95957654	26.14634292	114.0898733	59.70911696	33.597819	26.12157109
228	Solyc12g100240.1.1	104.7678664	71.53054735	492.9232943	255.9408109	64.20745696	870.4847358	220.4093217	26.08615436	90.98864092
228	Solyc12g100260.1.1	9.626141612	5.789776821	50.77449659	27.57179893	7.370860018	74.00706493	11.20377832	6.469067132	17.03949693
228	Solyc12g100270.2.1	8.747144295	3.109461448	21.83798788	5.848132456	5.04497196	45.06127012	9.092623672	3.059576577	2.960975448
