# Supplementary material for: Light regulates tomato fruit metabolome via SlDML2‐mediated global DNA demethylation
Source: J Integr Plant Biol. 2025 Oct 23;68(2):383–405. doi: 10.1111/jipb.70066 (PMC12863027; doi:10.1111/jipb.70066)
Supplement: Supplementary file 6 — Table S5. Summary of SOM [file JIPB-68-383-s011.zip › Supplemental Data 5 Summary of SOM/RLS/Cluster189.csv]

neuron_number	gene_id	R_10	R_20	R_30	R_35	R_40	R_44	R_47	R_50	R_55
189	Solyc01g081560.2.1	2.183819385	2.338104197	2.038746418	1.913885252	2.421701479	2.518026744	2.966746147	2.769909761	1.968341281
189	Solyc01g095680.2.1	32.48506527	25.60775278	27.62622109	21.99476621	29.81114543	37.13095696	47.93448162	39.37613448	24.8377343
189	Solyc01g098210.3.1	11.56540888	10.75733148	11.22031806	10.03613796	12.14125416	12.22599071	16.62739221	11.83196834	8.948011876
189	Solyc01g102470.2.1	15.12398145	9.110314174	7.45170299	7.236616814	10.22380949	12.65512672	18.39855207	13.62192135	10.23870344
189	Solyc01g107210.4.1	18.62043244	15.15685602	15.2411396	13.79835048	16.85358005	17.43954481	19.34036942	16.94711233	13.41442817
189	Solyc01g108540.3.1	24.16590923	16.77470935	12.53227215	9.701257288	13.66602803	23.17052067	26.23758752	23.10892056	13.03664457
189	Solyc02g078140.3.1	56.84512821	29.4913943	54.4724861	24.03123602	42.82636957	69.27988291	68.59234817	58.60019524	36.9984064
189	Solyc02g079730.4.1	26.18749026	25.09853096	19.14275108	18.13950052	22.68247664	24.38746886	30.9265763	26.61252046	22.94820881
189	Solyc02g083180.4.1	64.74096111	58.93995328	67.2122635	57.5279354	57.5995172	68.05342196	84.93255472	77.49656204	57.93292143
189	Solyc03g031700.4.1	34.52656308	28.17614542	28.41363489	23.05366917	28.17143755	42.19142874	47.99308607	36.40096687	17.29004725
189	Solyc03g032160.3.1	28.20484053	24.6161682	26.2480049	24.11507557	27.28785616	27.69460198	33.76810871	30.00115994	26.16603005
189	Solyc03g079950.4.1	7.25709823	6.80051905	6.5727259	5.882403143	6.985999013	7.061293602	8.811326151	7.776655809	5.916329435
189	Solyc04g045430.4.1	10.6846501	10.51078158	11.03983899	8.860734186	9.989961476	10.79578481	15.16280603	11.26687796	8.986134489
189	Solyc04g054190.3.1	10.05420753	6.441997051	7.158016114	5.456142678	7.939608222	11.63450161	14.79312857	15.11922965	5.303150916
189	Solyc04g074190.3.1	4.083574541	3.716342423	2.644051479	2.458153408	2.463999493	4.572485835	8.630770347	5.459984486	2.576828885
189	Solyc04g078090.3.1	40.15241083	32.99932002	38.94405803	23.96305171	35.87049008	50.9632485	64.80141709	46.02627336	32.75418923
189	Solyc05g008120.4.1	9.758001221	6.443176473	3.781352861	8.476305088	5.513865914	12.46405314	22.13189045	15.19763244	3.819158704
189	Solyc05g010100.4.1	20.79231415	17.53964403	19.99842095	15.63728297	20.13266412	20.5582717	24.02007994	19.77590353	14.78868901
189	Solyc06g048410.4.1	164.2269927	149.0282284	103.4235935	105.4720761	121.1098586	183.2852946	194.58343	154.5120747	110.6606793
189	Solyc06g052050.4.1	5.927707919	4.140825266	3.094684202	1.964028656	4.873946465	4.987899393	10.31759039	5.504673864	2.617583597
189	Solyc06g054490.3.1	38.09530871	31.39143954	33.70768509	33.82812419	36.12052397	37.63799501	39.78060745	37.61736069	31.67638167
189	Solyc06g071170.4.1	20.42724856	17.68209435	19.06935389	15.47392598	17.71193559	20.74055023	28.32166166	23.6971981	18.5683412
189	Solyc06g073520.3.1	7.467467244	5.650112921	5.271429204	4.776788898	7.821221264	8.768079324	10.83132481	8.907862525	6.481866056
189	Solyc07g005570.4.1	19.05761804	13.95846779	15.73030301	10.28273056	17.18897978	17.78397982	23.10817767	22.09654412	15.13035751
189	Solyc07g049230.1.1	121.8889876	132.8534153	118.4566386	100.9574751	127.8100288	124.5396904	154.2019229	137.8201887	110.7094592
189	Solyc08g075410.3.1	63.42199384	49.08782718	45.26324735	46.48750724	43.65939413	57.80862869	64.27861791	61.16575211	51.42546068
189	Solyc09g014500.3.1	5.421448082	5.305823973	4.914444119	4.576920839	4.666635899	5.513060032	8.508868665	6.900044127	4.471660635
189	Solyc10g080930.2.1	32.62291431	21.70299698	24.76112248	22.27705688	31.37970841	35.9533671	43.75761392	35.83473627	21.34381427
189	Solyc10g081130.2.1	46.08184659	30.52740744	28.49344589	29.87879427	36.45864164	44.58298439	54.98018988	47.12295575	35.18215186
189	Solyc10g081270.2.1	13.72566661	12.12825492	15.14089059	9.507373515	11.80250222	15.13695964	18.86772	16.26730671	11.76043653
189	Solyc10g081600.2.1	15.69110965	13.73258862	12.39221182	13.08240689	13.96693551	14.3759919	18.00760872	15.95163265	11.429869
189	Solyc10g083140.1.1	108.9132102	69.58927951	85.05517838	19.04049592	112.9247422	134.7032471	160.0071625	103.4122722	76.57563354
189	Solyc10g085690.2.1	8.827218582	6.025525378	7.000647205	5.001132054	6.371854094	9.052202028	11.60979672	10.13965743	6.583488789
189	Solyc11g012480.3.1	7.747390938	6.977025537	7.191400764	5.182227099	6.921938979	9.786245326	12.30477681	10.77167348	6.955245764
189	Solyc12g049580.2.1	21.85193166	20.58863174	19.28406999	18.83918668	21.31309663	24.01572546	24.76231628	23.34609885	17.12857897
189	Solyc12g098350.1.1	132.7405511	91.38951744	111.5565869	77.42952824	123.603024	143.4065847	166.097648	146.8930155	104.2455322
