# Supplementary material for: Light regulates tomato fruit metabolome via SlDML2‐mediated global DNA demethylation
Source: J Integr Plant Biol. 2025 Oct 23;68(2):383–405. doi: 10.1111/jipb.70066 (PMC12863027; doi:10.1111/jipb.70066)
Supplement: Supplementary file 6 — Table S5. Summary of SOM [file JIPB-68-383-s011.zip › Supplemental Data 5 Summary of SOM/RLS/Cluster162.csv]

neuron_number	gene_id	R_10	R_20	R_30	R_35	R_40	R_44	R_47	R_50	R_55
162	Solyc01g005257.1.1	5.620489635	4.799696065	5.099330035	6.427040766	11.75161485	7.099886277	5.964500011	4.231480617	6.852158821
162	Solyc01g006290.4.1	0.877915613	0.072241246	0.372503199	3.236857807	12.75751474	8.154440447	1.854035591	2.648542411	0.292176473
162	Solyc01g011510.4.1	5.692437942	5.587009974	6.243324749	9.134124771	11.77158038	10.29495588	5.990828753	6.440877212	6.610694109
162	Solyc01g079620.4.1	11.52364489	8.516923707	14.20134664	3.573518759	50.24281261	29.42463554	6.854698378	9.514237724	6.032672124
162	Solyc01g090410.3.1	4.264196113	2.190484304	3.413406423	2.848321967	8.677366777	5.244472475	3.525111774	3.650496141	3.12252839
162	Solyc01g097280.2.1	1.943351527	2.653428957	4.729326162	5.000685414	18.72249112	11.93920758	5.676306446	0.756611847	2.230463576
162	Solyc01g100490.4.1	2.403158195	3.737834529	3.447056984	10.23201058	42.31298084	24.01423457	7.648944633	11.20624493	14.82422691
162	Solyc01g100760.2.1	41.67149935	27.74146237	46.61099708	25.30167133	626.6647418	566.253478	40.88703388	42.08016084	105.945091
162	Solyc01g100770.2.1	38.65447279	32.43152278	23.35969637	49.47961291	179.54758	139.9215286	11.49332383	11.14942472	5.321442564
162	Solyc01g106605.1.1	0	0	0.454434692	0.582387167	9.582038846	4.14629145	3.884647667	0.948440049	1.84090635
162	Solyc01g109320.4.1	1.168952204	0.619777373	0.42010132	0.715041517	13.35585809	6.609905021	0.785768444	0.695499926	0.770366609
162	Solyc01g111970.4.1	18.39277561	8.630637564	7.31105295	13.50088309	69.89743212	56.58351754	7.796438424	24.85692107	33.04669386
162	Solyc01g112100.3.1	320.2685477	223.1429256	364.6871821	249.9894432	614.1983493	460.8503792	334.9049698	354.8525113	325.3913753
162	Solyc02g070890.3.1	29.95644838	26.38317647	34.71586249	40.80430576	110.7623583	87.77779141	26.54804787	38.34854081	69.84740485
162	Solyc02g077700.1.1	44.57238834	38.89628302	40.17746174	37.67419619	168.5097319	142.5925987	75.76475291	64.73608518	95.49371432
162	Solyc02g078910.3.1	5.801177418	3.364950796	2.484396178	6.607763823	16.18497511	9.562133566	7.080431941	7.462603674	10.97774712
162	Solyc02g083860.3.1	94.9242367	120.7797047	72.92335392	141.695299	600.4992188	523.4490443	108.9265781	92.36044875	54.47701929
162	Solyc03g006330.4.1	11.86694704	9.565406623	8.607274316	7.737130036	31.53593101	21.99853089	9.653553616	8.786951449	14.29827047
162	Solyc03g065250.4.1	18.04590801	16.50803928	25.17251259	14.99308911	109.5989813	42.47815917	28.81663082	31.86204414	25.52808109
162	Solyc03g098100.4.1	12.52035104	3.653134427	11.42548885	9.634147384	45.79154338	35.38401781	18.07230617	12.18111404	12.24489252
162	Solyc03g111550.4.1	68.33184753	68.08532849	34.8641882	43.06819422	285.4045224	171.9115861	84.10681762	46.61884065	11.99796986
162	Solyc03g115220.4.1	8.195179588	6.975677029	4.699211902	12.03648028	87.78598786	50.78412614	14.14358515	19.38082909	4.337242319
162	Solyc03g117310.1.1	32.66654775	22.88523113	21.31504294	21.61374426	123.0766034	61.05381559	13.47517672	8.122991639	15.91107888
162	Solyc03g120420.3.1	371.8928659	188.2294472	238.7480341	293.8580544	1225.07015	978.6514684	472.8581993	396.7918943	451.5223781
162	Solyc03g122130.3.1	10.21136632	10.50484415	11.28554138	21.53854095	65.99781241	31.25775706	22.19162509	23.95983659	15.84040498
162	Solyc03g122360.3.1	22.13716987	8.704187522	1.959860544	7.585356683	34.08568886	24.21722158	10.05150999	5.271327424	20.03728779
162	Solyc04g016470.4.1	50.53088125	21.25973082	68.60310078	43.60696964	222.6317701	93.32767715	48.64251695	52.61123463	33.59390704
162	Solyc04g055110.3.1	5.408369318	5.283656967	6.025562791	6.735276082	9.17303347	6.729152793	6.359496486	6.271764431	6.376374875
162	Solyc05g009360.4.1	63.83525419	93.31765036	105.1644612	85.18174638	149.3348588	130.788097	103.1430924	71.83817726	94.49523297
162	Solyc05g052240.3.1	10.648784	11.90582366	15.8953103	17.91852819	176.2092645	117.6339183	31.82688623	35.60002544	13.65263327
162	Solyc05g053550.3.1	151.8793919	198.2828894	69.80032981	190.7788078	1460.963049	855.2651852	458.1279904	410.5831937	141.5414902
162	Solyc05g055700.3.1	5.939807722	4.622486631	3.667085333	4.302991087	18.64963761	8.890020628	4.52579757	2.871875714	2.590337945
162	Solyc06g060570.3.1	3.064814741	3.944827018	1.417417727	5.457176737	37.78275698	27.84794861	11.31095725	7.088831717	4.139437799
162	Solyc06g061020.3.1	133.2941131	196.5988199	238.8937676	179.19502	663.5158747	318.8971433	328.0326727	292.9137367	144.5799326
162	Solyc06g072530.3.1	5.443048644	4.53978105	5.475954287	2.024573592	21.77711917	14.52948815	6.140528158	2.815443983	1.049893339
162	Solyc06g076060.1.1	2.714365406	6.156273686	4.592166338	2.164576752	11.03651572	5.468553814	3.343588449	2.839443414	2.726303009
162	Solyc06g084290.3.1	17.77303144	18.6863832	18.30591188	19.76902959	47.34660441	40.90063107	19.41616942	24.71633797	20.88681658
162	Solyc07g047823.1.1	2.020821237	1.325671371	1.604237554	2.320057624	3.247986807	2.503316384	2.059875473	2.141370631	2.013838977
162	Solyc07g053640.1.1	21.504093	5.204615244	8.813105948	5.201534196	51.83866165	32.40936072	8.935707906	5.238495607	6.526528133
162	Solyc07g065970.1.1	33.9344884	31.51726435	32.85590752	69.13977193	102.136549	59.34839855	51.10316104	39.53439934	61.411719
162	Solyc08g068090.3.1	5.023882285	4.871169426	3.551012409	5.285485714	8.258084833	6.830238684	5.533368675	4.558065564	4.933174242
162	Solyc08g076790.3.1	2.351615293	2.768246407	6.705328631	5.153054863	101.3050735	53.63058727	27.37875555	18.59064039	9.389422119
162	Solyc08g078650.3.1	5.477977453	3.860952615	9.22470476	5.628123178	32.64162173	16.31144675	12.45367301	10.15779302	8.000952448
162	Solyc08g080670.1.1	3.208734251	4.320597245	16.12329638	5.113516332	26.77648306	19.5762252	6.223855324	1.066839531	4.460785248
162	Solyc09g008020.4.1	26.44367213	46.98824309	44.17113911	35.10452908	106.9441339	69.2013103	53.57495373	42.45288637	24.72541063
162	Solyc09g008170.3.1	1.153393864	1.217671267	0.257357451	2.135420011	347.1472408	233.2215426	13.94135239	8.829590015	3.307854043
162	Solyc09g008175.1.1	32.52766761	49.36028848	29.26348102	45.08214492	822.5377287	638.420426	159.7353271	193.7940431	71.19056708
162	Solyc09g056340.3.1	29.95638154	42.09864086	42.75562697	45.89558329	122.1261416	77.5412601	33.12738186	52.78517012	65.44965789
162	Solyc09g090970.4.1	35.46511345	16.78279472	29.72391201	24.36743	206.831426	85.76754114	34.27055458	12.67145471	98.23752299
162	Solyc09g091510.3.1	48.77037926	24.38657575	8.895036944	41.90384011	1035.984222	560.731543	79.38085999	81.0273716	19.52365584
162	Solyc10g018120.2.1	3.65318262	3.330250728	8.124258266	4.683538789	23.17079245	18.69382937	8.493532356	8.086691163	9.318498837
162	Solyc10g055820.3.1	0.87191893	1.043597875	3.995684347	5.927086821	28.26249575	27.45547136	6.90794901	2.94910015	5.767473721
162	Solyc10g075150.2.1	59.13797599	10.60531913	8.67678914	74.37003383	337.8129238	138.7910244	115.364354	76.02476934	145.7883486
162	Solyc10g078240.2.1	24.35795201	21.29518384	19.36754781	25.68664427	44.45734911	29.86080794	18.43726032	28.00498738	19.64132021
162	Solyc11g006990.2.1	55.11694286	30.55414881	33.69822148	39.77469252	180.1474752	127.8169653	74.02837456	51.39718704	72.99822447
162	Solyc11g013110.2.1	109.7217867	145.8934693	115.0594141	241.3959381	1086.576627	864.9550689	197.1558322	178.1945652	97.74451293
162	Solyc11g017410.1.1	11.42061795	7.226922941	12.31045421	9.742105474	27.9276554	14.0965783	9.687593978	7.454148995	6.145600156
162	Solyc11g020720.1.1	64.13756926	63.19006331	50.72610779	58.28181492	123.1050608	87.7231442	67.74105591	62.53851022	49.43323883
162	Solyc11g020730.1.1	154.7568623	134.3738741	127.1767881	109.8750703	283.3643037	181.5041387	143.8678092	142.5427738	114.7897875
162	Solyc11g044910.2.1	11.56630369	12.70233834	12.01532435	9.746179326	202.9272669	111.0390746	58.55853419	62.78327642	38.5299724
162	Solyc11g066930.1.1	20.67673372	46.57219609	41.83922511	63.24044783	197.7728345	116.7571372	85.29370835	58.8792506	32.71859282
162	Solyc12g013650.2.1	3.739220838	4.489025959	4.881965053	5.886572739	9.077624257	7.792847511	4.091346413	3.836602519	5.300682415
162	Solyc12g070120.1.1	45.50747412	35.36122014	44.83224435	47.66545912	237.5925343	115.0831691	77.5152673	44.44927716	46.18979173
162	Solyc12g070123.1.1	10.41516455	10.59581308	9.271594466	9.787353438	70.9377391	43.96125342	25.64971066	13.96692269	17.25944229
162	Solyc12g070127.1.1	5.258359315	7.505631353	5.89308922	6.392327824	31.28811922	22.36877887	10.83754081	5.598219354	5.484152627
162	Solyc12g096310.2.1	23.70717822	11.76227056	12.32669649	23.01233699	69.62876825	53.66443755	24.29889746	20.21339247	13.06270893
