# Supplementary material for: Light regulates tomato fruit metabolome via SlDML2‐mediated global DNA demethylation
Source: J Integr Plant Biol. 2025 Oct 23;68(2):383–405. doi: 10.1111/jipb.70066 (PMC12863027; doi:10.1111/jipb.70066)
Supplement: Supplementary file 6 — Table S5. Summary of SOM [file JIPB-68-383-s011.zip › Supplemental Data 5 Summary of SOM/RLS/Cluster163.csv]

neuron_number	gene_id	R_10	R_20	R_30	R_35	R_40	R_44	R_47	R_50	R_55
163	Solyc01g005560.3.1	58.73519639	64.25811739	84.69194947	77.91172434	164.8723986	182.1565017	110.8446521	87.89767647	50.94653135
163	Solyc01g006670.2.1	17.50021535	12.38812093	11.88906498	18.24307973	42.15945291	34.69242643	31.3295021	21.72234408	11.71611553
163	Solyc01g008700.4.1	9.005795727	7.770137511	8.844929299	7.904999144	52.68233561	49.51065415	27.26295733	19.5510572	9.138078888
163	Solyc01g010480.3.1	21.60844488	31.3183149	23.23355329	40.38469221	79.67769609	66.32693482	55.49416894	43.84299851	19.37717733
163	Solyc01g080460.3.1	140.0279333	103.5720097	80.27637157	232.6205551	441.5857102	472.2237787	365.6717991	314.1712195	143.3439767
163	Solyc01g091690.3.1	48.42221516	58.22668794	41.05592685	91.21641666	413.0656129	475.5103151	286.948375	265.8151331	140.2896021
163	Solyc01g104020.2.1	36.89795008	36.05015421	33.61079094	41.38391523	77.26565598	73.62839607	51.32553999	57.00982961	43.78772607
163	Solyc02g032930.3.1	29.98165783	23.23902146	35.96975715	26.09049425	49.33098746	46.74717983	40.71753619	33.10856356	33.07697058
163	Solyc02g068110.4.1	15.38316385	15.08628811	14.66194792	22.5594101	26.99764248	26.57394302	21.27292887	17.92959496	19.365955
163	Solyc02g069930.1.1	7.809321003	2.603298488	11.99638093	3.827075154	169.6808818	161.0137109	106.9885783	53.85232347	30.3688237
163	Solyc02g071800.3.1	22.60705472	24.58484892	25.04063555	31.3025767	67.59263633	59.85969393	39.3631368	38.84711894	25.04337765
163	Solyc02g087110.3.1	16.17715493	18.28855732	20.79747038	24.9745438	310.1433035	170.4218524	151.8958804	106.1927942	56.94918052
163	Solyc02g089780.3.1	8.453242758	8.302951926	7.386294113	7.325908022	69.20803006	49.16915088	28.95851605	27.63827448	12.20051884
163	Solyc03g005390.3.1	21.71019345	21.18655977	22.65710555	23.3406325	34.21435758	30.68946262	25.20591126	25.88474878	18.51385286
163	Solyc03g043895.1.1	14.9127044	20.08610744	26.93228219	37.02415153	82.70286735	49.29199438	47.01678923	35.71544927	30.75798165
163	Solyc03g083030.3.1	18.37839126	11.5413331	13.59082519	15.13805797	79.59996812	54.05924164	48.01923999	39.56235682	38.96164856
163	Solyc03g097700.3.1	10.63585627	18.06426121	32.41885382	34.44738151	300.2577348	275.0112674	213.052166	142.6058827	98.02322357
163	Solyc03g118190.4.1	3.12307341	4.834384267	6.498911434	7.552620548	16.3710828	13.39097788	8.437751125	9.099751729	2.573535564
163	Solyc03g120720.3.1	29.86460629	25.26288956	24.06350189	26.82260298	75.31481805	59.06769456	48.42738213	47.03901877	39.03675097
163	Solyc04g011650.3.1	18.22394832	14.60979886	22.96218187	20.71221992	42.09147784	37.94983922	37.89467713	29.19959864	16.60488875
163	Solyc04g012160.4.1	21.34074519	68.73040327	61.35227008	59.80008317	142.5986824	120.9862193	78.49081568	74.09681335	51.00072943
163	Solyc04g015150.4.1	4.281913227	3.491397248	4.713011249	4.489104181	8.589773844	7.392192791	5.540668489	6.247149478	4.218717131
163	Solyc04g081190.3.1	23.89906877	20.01074891	24.22046669	20.9718189	73.65390358	71.08412234	51.82688402	40.97476863	33.62996146
163	Solyc04g082830.3.1	11.50005081	9.659115678	15.95328194	12.7978892	34.37872676	35.91325044	24.81952515	26.56159468	14.10303465
163	Solyc05g006950.4.1	48.20730917	46.82464277	44.91061151	53.45075551	64.4918438	57.07378138	55.95134346	58.55362885	47.3951041
163	Solyc05g007060.4.1	78.94672694	84.1402308	122.4860946	77.94250407	211.4353737	204.0226911	153.3763692	135.8550289	86.26608908
163	Solyc05g007070.2.1	55.33757064	78.13341924	77.18946037	90.62044788	192.2900905	182.1965031	182.0035009	115.7369301	71.60318092
163	Solyc05g009800.4.1	9.894867874	8.278826899	8.14476606	10.01406645	25.22284546	23.19105756	18.26511165	16.75660535	14.78505839
163	Solyc05g015860.4.1	30.82086267	29.12633643	32.37648118	32.50250456	54.38604504	44.15330605	45.07997478	40.64619492	27.13158937
163	Solyc06g019170.3.1	48.69738338	41.48325885	32.33450607	49.38451428	99.03559334	95.89158109	65.2486767	71.35063848	40.60244232
163	Solyc06g065570.3.1	25.04534237	33.46179088	45.18941356	44.97754527	59.6251109	58.96711301	47.29739841	47.60725423	35.09066068
163	Solyc06g066090.3.1	3.334618543	2.90017684	3.087940942	3.439165836	6.19354928	5.31276943	4.322802196	4.483708607	3.07967444
163	Solyc07g052700.3.1	9.832320934	14.1854968	14.53229106	13.46636867	25.41821162	20.13139119	22.22709073	17.66061754	14.3084737
163	Solyc07g054000.3.1	4.735141529	2.699831467	4.227917938	2.498232767	9.679890276	8.384317863	5.663560809	6.077907028	3.818915345
163	Solyc07g065850.3.1	14.94837057	15.53706713	16.3102618	16.96301945	21.53626614	20.23742859	16.53960238	17.8145343	16.15731337
163	Solyc08g006330.3.1	21.33010528	21.33122148	33.87251508	18.24363643	95.80511044	85.07468523	50.5911007	49.30320499	27.97765656
163	Solyc08g077460.3.1	88.24724789	68.39914047	105.5356121	66.36615878	267.7243386	243.2024314	183.0010114	125.3181128	74.88035913
163	Solyc08g081170.4.1	17.11405955	16.00128056	12.49065325	15.82222061	28.95095577	23.88140875	25.10181152	17.53531846	14.20538375
163	Solyc08g083250.4.1	16.24552921	15.33596716	19.38024344	16.63788265	31.58211319	29.05943811	26.58016607	25.13711393	16.41492971
163	Solyc09g005920.4.1	38.10101694	31.75600058	36.12614083	37.93698818	50.19081342	47.49522388	43.29397683	38.82850744	30.66934637
163	Solyc09g008190.3.1	7.432355357	8.732830905	10.37262834	12.95732305	29.48445072	30.21058915	18.02504399	11.06410839	8.287818934
163	Solyc09g009590.1.1	55.71800945	147.1055191	143.3777666	188.722245	542.0773961	522.0510996	291.8081237	140.8185226	59.84869795
163	Solyc09g042750.3.1	21.80944928	17.59258343	21.76159103	24.28112785	39.41534473	32.52042656	30.90862876	26.78746261	22.48144114
163	Solyc10g006880.3.1	20.95969989	18.40919494	24.05102491	16.97635322	475.8572716	516.9899377	316.6550167	209.6596446	46.82499488
163	Solyc10g008000.1.1	2.567870962	2.004348952	1.189851145	2.55902408	15.50865381	15.17783132	13.37234578	4.31814693	4.266104945
163	Solyc10g024430.1.1	0.756677446	0	0	2.846312605	69.4509695	55.14929599	18.79090093	43.20830122	8.206183088
163	Solyc10g074590.2.1	26.37400173	25.20015182	28.44932817	26.40554889	39.0734647	34.19906403	31.68803682	33.21416464	26.17830853
163	Solyc10g080310.3.1	1.99823304	0.780383808	0.437893728	2.475838026	4.588719346	4.005032748	3.359373826	2.586367983	2.329002538
163	Solyc10g083570.3.1	184.9960389	188.7692888	170.5405422	229.8599516	376.2018663	406.257875	281.3086444	289.7538209	181.0325656
163	Solyc10g083580.2.1	14.27100713	31.91639764	30.30665155	42.99915317	233.7240047	193.8859317	172.8389292	167.6238537	71.7982336
163	Solyc10g083630.2.1	54.5882209	58.22655849	86.02549253	87.23065286	382.1765118	300.6703899	256.3701606	163.9374195	84.6057955
163	Solyc10g085200.2.1	17.58009511	18.5531874	22.92287669	19.00951512	28.09817928	26.02373284	23.42129725	22.63618623	21.15445091
163	Solyc11g005200.2.1	6.005501691	4.871734982	5.003472725	5.581653	11.31772364	11.37318318	8.428902857	8.176790517	6.109453434
163	Solyc11g012160.2.1	35.06424922	37.99009643	41.84630884	43.40291713	91.1341695	68.13043662	54.23613278	58.46632859	38.99917467
163	Solyc11g066360.2.1	87.23748249	79.0192401	138.6093634	95.47182585	304.8406664	267.4580943	143.2525168	182.5278266	144.8309271
163	Solyc11g071220.2.1	15.08145647	13.23572687	17.65618712	16.41201741	21.91094685	20.17778876	17.59013658	15.97077958	13.51258976
163	Solyc12g005730.2.1	7.194869296	8.690742505	10.48862603	8.024906507	28.99051738	19.80201407	19.64916283	8.069627633	7.753130317
