# Supplementary material for: Light regulates tomato fruit metabolome via SlDML2‐mediated global DNA demethylation
Source: J Integr Plant Biol. 2025 Oct 23;68(2):383–405. doi: 10.1111/jipb.70066 (PMC12863027; doi:10.1111/jipb.70066)
Supplement: Supplementary file 6 — Table S5. Summary of SOM [file JIPB-68-383-s011.zip › Supplemental Data 5 Summary of SOM/RLS/Cluster188.csv]

neuron_number	gene_id	R_10	R_20	R_30	R_35	R_40	R_44	R_47	R_50	R_55
188	Solyc01g007267.1.1	6.000186259	5.380865796	5.347553169	5.048712878	5.45108504	6.009736078	7.388916439	4.637238406	4.68372151
188	Solyc01g073770.2.1	42.7799888	37.57655192	38.23076048	31.68896111	44.07990712	48.05698574	65.25997553	27.44814441	23.54685145
188	Solyc01g106890.2.1	26.96998123	23.58416485	23.33321062	24.19533549	16.77625514	31.23348449	31.58235943	15.82852322	16.4625782
188	Solyc02g078460.3.1	35.31608681	24.66994667	29.05055394	30.37019915	39.6021163	46.09156048	52.51358716	29.14157105	15.87339429
188	Solyc03g043740.4.1	16.73536929	15.98692383	22.95053019	14.97154292	14.60486021	22.76611164	30.43315882	12.71046504	7.003050563
188	Solyc03g082400.3.1	29.04811739	30.00173349	29.96246704	30.99789075	31.59337318	36.83384944	37.79045432	32.31575593	24.98141458
188	Solyc03g123550.1.1	11.75554804	7.131902915	5.30758921	2.820609191	8.764731529	10.7300329	16.83072009	4.548869952	1.964403664
188	Solyc04g009960.3.1	33.6578225	18.91871986	36.20883509	6.765211703	36.50138429	88.63788577	67.00861938	27.36643191	19.55594136
188	Solyc05g007240.1.1	147.2199816	118.4710879	192.5634852	63.0761108	113.0981617	172.285697	203.8736472	84.74976513	51.5493243
188	Solyc06g005370.3.1	23.34183783	22.81215364	23.72239861	24.3842066	24.75661777	25.67014172	26.40288683	22.8740878	21.25189503
188	Solyc06g050440.3.1	3.783979873	1.968415473	3.628348011	2.983829806	4.663397361	5.804869206	6.19222497	3.74848682	2.038686029
188	Solyc06g073490.2.1	16.13751375	14.49672397	16.63554722	15.73456311	15.1816404	21.17153544	18.60346265	15.52744366	14.38584899
188	Solyc06g082210.1.1	61.97017601	81.20106112	73.38035243	85.52553925	102.9234983	161.106695	157.5798822	79.07187271	56.94404759
188	Solyc07g006855.2.1	1.449847171	0.931645321	1.868810137	0.980078028	6.135478181	8.185126867	7.765783309	0.772536644	0.087784731
188	Solyc07g006880.1.1	124.6503203	79.84123885	200.5241242	62.28164285	178.1454693	287.8395123	436.2262576	93.75357369	45.94604589
188	Solyc07g007680.4.1	11.92330429	10.5306467	8.995385865	10.78341551	13.27353168	16.73902674	17.88793496	10.59373895	7.537632324
188	Solyc07g008770.4.1	36.94941458	35.67330349	34.30679134	36.9204048	42.16788317	51.79072299	44.10898136	31.95662951	24.46396225
188	Solyc09g010950.3.1	17.92497974	16.16744211	18.67732628	15.12184004	19.09469642	20.65093429	21.20847179	18.16497305	15.68996034
188	Solyc09g090780.1.1	5.371886514	4.428026802	5.414772965	4.30949456	6.12247757	6.155543001	6.99139714	5.375116095	4.352590879
188	Solyc10g008650.2.1	4.717140291	0.702552563	0.5379566	1.433564362	1.526121412	4.758579441	6.257674042	0.541188548	1.505949047
188	Solyc12g006540.2.1	25.56030148	26.29995263	26.95813172	25.99135589	26.71753842	33.22700031	31.57295	24.76416589	23.36545417
188	Solyc12g008780.2.1	27.72766429	26.79032276	28.56136158	24.41870165	32.45049593	35.30356551	33.67797596	25.24188971	20.91145514
188	Solyc12g011430.3.1	7.698615294	6.852551037	11.07880612	6.425947234	14.3565745	22.74417612	25.03211345	10.54220365	3.790898571
