# Supplementary material for: Light regulates tomato fruit metabolome via SlDML2‐mediated global DNA demethylation
Source: J Integr Plant Biol. 2025 Oct 23;68(2):383–405. doi: 10.1111/jipb.70066 (PMC12863027; doi:10.1111/jipb.70066)
Supplement: Supplementary file 6 — Table S5. Summary of SOM [file JIPB-68-383-s011.zip › Supplemental Data 5 Summary of SOM/RLS/Cluster229.csv]

neuron_number	gene_id	R_10	R_20	R_30	R_35	R_40	R_44	R_47	R_50	R_55
229	Solyc01g010640.3.1	31.29548595	36.12692803	31.15835642	27.20553141	36.91281807	82.64310804	61.934828	49.39140009	24.06093366
229	Solyc01g067740.3.1	222.4937883	245.2280205	286.6801739	284.62067	382.4635947	643.8781475	440.9566758	351.0915462	299.0146418
229	Solyc01g079220.4.1	6.4541581	5.353588521	5.553430183	5.847350013	7.971737312	15.85097152	11.01382985	11.73446249	6.287501669
229	Solyc01g079590.3.1	26.38152348	18.12634202	18.30487217	24.34224242	42.16344891	87.75485488	56.27784346	51.16184075	32.79250627
229	Solyc01g096090.4.1	46.2447791	41.07352881	37.48132949	43.88304473	45.57741583	66.70582294	51.364687	49.94415265	46.53365971
229	Solyc01g097240.3.1	42.98036318	28.70182506	137.0971712	62.41564177	114.138514	757.3471417	428.950175	409.9534567	151.260319
229	Solyc01g099045.1.1	0.146234536	0	0.043831856	0	5.067043513	22.62912354	15.10251831	9.384227316	2.431826115
229	Solyc01g099150.5.1.1	0.74566119	0.280283119	0.267895281	0.206599642	5.705594121	16.51747811	9.835636043	7.242989927	2.198818261
229	Solyc01g102660.4.1	128.5432857	158.0434577	138.1712716	209.9295375	295.7664616	579.0194082	345.4485197	361.9953895	212.2803781
229	Solyc01g105370.4.1	19.04853405	20.34146044	29.94111743	14.95234541	40.01853731	113.7226764	83.11570439	33.90261835	21.76578429
229	Solyc01g108880.4.1	7.959483749	9.041065124	5.47840082	5.97278411	63.49451009	509.2978767	300.2582087	176.8619336	40.89446342
229	Solyc01g150152.1.1	64.14643023	90.32808575	95.92179484	133.065342	129.2488648	214.2212923	137.6735407	143.8388969	120.5491479
229	Solyc02g061770.4.1	1.33141302	1.243804019	5.102021898	1.833764722	5.4666697	23.65404331	14.13793781	4.42682552	4.558395554
229	Solyc02g065260.4.1	0.068620248	0	0	0	12.67692304	146.7499412	62.82013976	50.49915228	2.59026366
229	Solyc02g069010.4.1	9.636312862	8.356797569	7.206745352	8.479305995	11.42554073	19.70876946	14.28764505	11.70400074	9.643725771
229	Solyc02g070020.1.1	34.29922907	52.64730757	103.1841465	91.88159836	500.2328391	1331.357585	434.6331584	621.0969352	314.0023103
229	Solyc02g077790.1.1	9.321091056	9.383717432	2.59187062	6.006744295	78.09218973	332.79244	167.6725932	175.4332831	76.64154048
229	Solyc02g079490.3.1	0.417227649	0.070914137	0	0.260338204	2.46955024	11.75510542	3.122049722	6.994699888	0.873054697
229	Solyc02g087510.3.1	3.738355984	3.939393363	4.003071597	2.870296048	3.466816052	6.431518054	4.351161713	4.593522141	4.035539348
229	Solyc02g089660.2.1	11.04768019	14.83141034	9.287627408	31.25995158	51.23713477	146.2246359	43.63309546	57.17674289	74.59654109
229	Solyc03g005020.3.1	21.5746633	17.09178323	12.36209066	28.34028652	171.5616822	488.5134227	193.2958509	218.2789564	63.10877159
229	Solyc03g031860.3.1	89.40710112	105.0170399	113.8807262	82.76125733	1752.57847	4844.136822	2073.499092	2253.709002	908.5374328
229	Solyc03g062890.3.1	34.4904892	39.90501202	34.03168849	40.60116576	52.24092102	94.54744326	59.10932427	60.11522714	45.45167557
229	Solyc03g082420.3.1	5.626812527	2.308488241	1.124852669	6.381154213	174.1285949	859.8937555	422.9354088	305.2002162	87.54094939
229	Solyc03g083280.4.1	40.8233117	45.00768727	38.3606143	41.42700617	50.92761227	85.03661236	71.63972077	61.68304407	41.68929484
229	Solyc03g083910.5.1	106.8345291	218.389787	198.3027591	177.2570448	512.5021085	2750.520048	1054.054214	1233.712794	517.4598848
229	Solyc03g097250.4.1	33.48002117	38.27851595	38.81977584	35.00515651	38.13049997	47.62137524	43.50229016	39.60340543	40.59882511
229	Solyc03g097470.3.1	10.12264711	10.66602326	8.854023905	11.81176857	34.99691535	75.67906866	36.72941831	34.67235378	20.0163849
229	Solyc03g098740.1.1	20.81139779	18.79644501	53.66892819	48.73796638	91.54850453	676.4080668	257.951733	207.4228622	59.29268075
229	Solyc03g117630.1.1	24.83311881	15.71321212	11.18297641	21.68925721	32.20503642	246.7302408	131.661938	100.9049844	17.7081031
229	Solyc04g010190.1.1	58.43721942	55.09061016	57.34220125	59.70137172	106.4195398	222.1707864	121.9030691	117.9250611	49.24650839
229	Solyc04g011620.3.1	22.56867838	22.49014599	22.64616797	22.86945797	26.69110172	36.7065115	28.18281437	27.26187043	26.68784103
229	Solyc04g054310.3.1	13.91418214	12.77535207	14.67729911	13.05412283	35.27290597	68.0305668	44.75231479	38.32840094	22.83292937
229	Solyc04g072033.1.1	6.672471519	6.803799056	5.243558819	5.24511213	11.97168212	24.72036044	15.7407819	16.34375891	7.154172796
229	Solyc04g078790.3.1	0.228765539	0.163197663	0.074977957	0.133202477	3.018003625	20.63181887	8.509882563	8.260338322	4.97075707
229	Solyc04g079530.3.1	1.500099901	1.449175151	1.182868094	0.996046991	50.05953824	181.8878519	71.60446664	78.4804122	30.76411683
229	Solyc05g008640.1.1	8.175413846	5.173081109	5.203832103	2.055139129	30.21173568	87.71618662	55.53989843	16.56182433	6.729244287
229	Solyc05g050010.3.1	0.558484053	0.338794677	1.391141963	0.092640431	43.16758473	183.7962118	71.81994055	41.36628828	20.01117006
229	Solyc06g060790.1.1	245.4117979	243.6190809	292.8760609	230.1475127	302.8642755	532.1567873	371.851775	372.9976752	263.3723012
229	Solyc06g067960.3.1	20.12655602	21.63944239	21.71271929	22.56207573	23.351064	32.3841506	27.81845516	25.11246365	21.82719697
229	Solyc06g076560.2.1	28.29793086	42.92313592	15.35904177	106.6158557	139.0351981	1269.363155	533.5430531	312.1513284	196.9846687
229	Solyc06g076570.4.1	548.6269131	529.7090937	201.6994025	822.6110023	1040.46615	2975.031298	1692.635448	1520.759743	779.1545037
229	Solyc06g084540.3.1	87.47164601	101.958758	88.86664423	118.5503574	365.9327767	883.9899845	378.7966643	351.7772007	172.6885488
229	Solyc07g008360.2.1	0.633132755	0.218675979	0.056906637	0.093560621	3.566264469	36.47298322	13.31226989	5.725083435	0.516602711
229	Solyc07g047800.3.1	183.6042237	293.0963509	361.329141	419.6845458	678.5708804	1158.868075	765.1384533	709.3108245	468.7027773
229	Solyc07g064730.2.1	1.355894485	0.572375813	0.024982117	0	1.906078095	10.63815297	1.59395607	4.917853017	1.805009197
229	Solyc08g007460.3.1	6.744825195	2.94245946	8.275774455	8.160078036	12.88111903	57.04855709	30.00363102	28.26325441	17.71086669
229	Solyc08g007790.3.1	7.558443609	6.051781211	6.289794324	5.342665992	5.862490694	16.38605412	8.330310525	10.5354446	9.363987679
229	Solyc08g078550.1.1	1.325036443	1.216702587	3.051079019	1.370895873	9.801195788	22.56659628	10.94679863	10.22457786	1.928178664
229	Solyc08g080940.3.1	106.7860424	157.5206363	192.629977	206.7100184	211.8496318	478.5435374	281.8811765	335.9229139	197.5791145
229	Solyc09g010210.3.1	12.18534192	1.407157848	0.359967957	0.606811689	63.39370355	258.1161839	102.5883439	49.63705931	34.37071497
229	Solyc09g011920.3.1	22.72574109	29.54035234	33.75579462	29.59102136	31.72025326	50.7319906	34.16838954	34.91019606	32.80794419
229	Solyc09g015000.4.1	30.11399933	18.66985536	17.64193712	40.3107278	125.2219194	533.6773327	223.4687072	140.5099878	29.99027598
229	Solyc09g061280.4.1	5.889847259	6.724698595	12.88673171	7.242527516	8.482005645	23.56506407	12.06449078	15.17325039	12.51248285
229	Solyc09g082690.3.1	10.68753548	4.967708782	22.82588291	21.16082226	225.8045458	1165.527414	368.491056	652.6245042	38.31150917
229	Solyc10g006290.3.1	41.04039035	36.56906728	27.98886318	36.51658603	58.52746874	126.9922315	76.39256259	75.88329707	58.19134091
229	Solyc10g079570.3.1	0.116490414	0	0.064556286	0.208528379	11.4493166	72.55011429	23.40188302	20.62205358	5.870559127
229	Solyc10g083650.1.1	168.5077656	121.3345788	76.82612703	120.5818633	864.4458636	2682.271567	950.8939783	800.6146442	377.5723419
229	Solyc10g084400.2.1	23.7823714	20.50218824	21.64684805	23.26166161	45.26322062	106.7864	81.89715574	57.2025297	25.9466343
229	Solyc11g007590.3.1	29.3856946	30.42689721	26.92415086	38.23025465	43.69214194	74.80443058	57.08775025	53.37468328	27.34461005
229	Solyc11g007680.2.1	14.42718646	11.99368501	18.01583356	12.76034745	28.18318819	53.88528728	37.39708584	33.72270541	17.91001512
229	Solyc12g013700.2.1	31.58071925	23.04697947	36.287432	23.89794058	299.6325224	929.1035207	404.5399487	285.9340022	131.8994905
229	Solyc12g049430.1.1	1.460555425	0.4670282	0.921312997	0.383352157	7.11929622	19.88230485	8.76074358	9.84554301	0.124251468
229	Solyc12g056600.3.1	67.00799797	31.04481043	26.75444719	6.592306895	91.11781279	464.1152646	184.5305069	83.01714908	27.31761413
229	Solyc12g098710.2.1	23.86359504	59.20912313	29.03748318	37.34579471	636.6388928	1978.801443	1040.98102	985.7398526	548.7875733
