# Supplementary material for: Light regulates tomato fruit metabolome via SlDML2‐mediated global DNA demethylation
Source: J Integr Plant Biol. 2025 Oct 23;68(2):383–405. doi: 10.1111/jipb.70066 (PMC12863027; doi:10.1111/jipb.70066)
Supplement: Supplementary file 6 — Table S5. Summary of SOM [file JIPB-68-383-s011.zip › Supplemental Data 5 Summary of SOM/RLS/Cluster212.csv]

neuron_number	gene_id	R_10	R_20	R_30	R_35	R_40	R_44	R_47	R_50	R_55
212	Solyc01g008490.4.1	6.111692681	5.986185884	7.161812514	6.224999955	6.983137128	7.942730538	11.60804616	8.889209114	7.440216752
212	Solyc01g081270.2.1	7.967579966	5.740504495	11.02897993	7.024525835	17.79769294	48.01858486	98.35510403	64.68509685	36.84570239
212	Solyc01g086680.4.1	3.221473828	3.05030893	9.180555813	8.970874885	4.464506804	15.53088629	27.06674019	16.21802549	9.562133091
212	Solyc01g095270.3.1	21.59609229	15.91913971	13.15428141	16.90146967	19.37210037	25.2573602	42.33216858	28.38614503	17.18692777
212	Solyc01g100990.3.1	10.25853906	11.64682813	9.976159765	11.55894851	13.67390648	15.72895135	19.38362742	15.4416126	13.21895639
212	Solyc01g104620.4.1	5.878990803	7.024834179	5.597137101	15.06369425	22.90767808	44.44778395	77.39695117	43.74305312	16.32175967
212	Solyc02g066930.3.1	21.93348002	20.41230403	15.82125328	24.5165402	23.82861658	46.56796098	64.71636098	50.10236279	30.51462038
212	Solyc02g071750.3.1	4.137265998	4.368286544	5.526773448	5.304123544	5.994053211	8.072930525	9.687393399	8.307923687	7.371247701
212	Solyc02g078840.4.1	12.86457102	17.44727796	23.33873179	20.77976889	24.07638018	29.92318535	42.21083127	33.4134299	27.95196769
212	Solyc02g085520.4.1	12.59755584	10.53911491	12.32713279	11.20776348	11.45117682	15.79875119	21.47728866	16.67848103	15.88934408
212	Solyc02g092330.3.1	17.31626208	16.60195018	18.27052932	14.41075605	16.48135605	22.87596052	25.82637982	21.63586865	19.14768531
212	Solyc03g007620.3.1	9.937290125	9.010786701	9.105734047	8.605167203	10.1722149	11.49968103	15.4944591	11.94357835	9.69761423
212	Solyc03g082970.4.1	2.826981836	3.231174117	2.240484366	3.178043553	3.497285496	4.979996212	6.693465333	5.086223439	4.327385725
212	Solyc03g094010.3.1	3.068356217	2.805679776	3.436541561	3.112224437	2.945286299	4.185347187	5.429002105	3.922048012	2.696095042
212	Solyc03g111360.3.1	4.458312208	5.399079348	4.21449545	4.413428751	6.334139567	7.739535154	10.64041594	7.977603151	5.886005827
212	Solyc03g115490.1.1	155.875428	140.9879069	147.9816941	157.5877243	140.55548	215.9840896	250.6837529	189.7129986	195.713205
212	Solyc03g118060.3.1	0	0.050897513	0	0	1.576103802	10.85283079	19.31487467	10.57280437	2.096627951
212	Solyc03g120570.3.1	0.470348544	0.385519851	0.305365058	0.413117783	13.4987218	135.2501768	241.9639307	104.3735147	43.34346412
212	Solyc03g120580.3.1	1.950444029	1.560753766	2.037856446	1.349933977	2.23881148	8.013280197	10.6278142	6.795138455	5.080585719
212	Solyc04g010230.4.1	11.8463898	10.89645678	12.53684644	10.78974737	14.12513999	15.99582843	20.15585744	16.13751674	13.87220202
212	Solyc04g051800.3.1	32.54885223	24.6199102	30.22208863	23.82865939	37.08029077	71.83755689	133.49314	91.91244355	36.68993186
212	Solyc04g064510.3.1	26.99252317	27.93070424	30.9531182	32.15735912	35.02548438	51.71868384	65.9508207	54.57599918	42.13567359
212	Solyc04g079350.1.1	26.75568167	21.11061991	45.4695856	28.30388356	40.41550194	108.2671597	164.5305786	115.636417	47.0860534
212	Solyc05g005510.3.1	52.05107771	47.17107585	67.10544065	45.45785859	69.31816779	74.75463504	103.053454	73.36899516	69.44108224
212	Solyc05g012460.4.1	12.73454313	10.83338139	13.0331007	9.833723087	11.70851824	14.23250844	17.49995078	14.29270557	13.62503475
212	Solyc05g015390.3.1	472.4301505	362.8719599	361.7877347	452.9374921	603.5123212	676.9486937	895.462108	610.3869398	546.4464463
212	Solyc05g026310.4.1	5.762123464	5.04160574	5.647545051	5.780214337	8.501160376	10.42997228	12.0758052	8.778449548	7.854836311
212	Solyc05g054100.3.1	44.8342448	41.87605856	46.02576302	42.40666799	43.14008874	52.10971029	62.28302919	51.22902831	46.11521539
212	Solyc06g008050.4.1	2.995547123	1.121659627	7.813233639	1.203239954	21.17001455	67.41492957	129.7112994	73.96065908	61.83963367
212	Solyc06g011370.4.1	12.06992481	8.745891379	9.404445017	18.6308717	32.45041608	53.03923271	77.76710591	52.7116084	18.82770516
212	Solyc06g011580.1.1	4.110537173	6.487743628	3.811500527	5.801183093	6.539231849	12.99539331	26.40763961	14.19309652	8.579401268
212	Solyc06g036520.1.1	763.4962979	691.033465	726.9908411	768.6863734	848.1137604	999.4845026	1289.152157	838.914464	926.20692
212	Solyc06g062690.4.1	1.10724221	1.905021921	1.854265266	2.282433079	4.861597196	10.09506609	19.94157428	13.84387668	6.929099118
212	Solyc06g083350.3.1	10.70785856	11.10885548	12.03703482	10.41089002	11.07069382	15.4521657	17.49726781	13.30360857	12.84620389
212	Solyc07g007140.3.1	13.42073865	9.333327458	14.809773	5.461903607	13.7247629	27.25825121	38.4076006	25.16012877	19.26440189
212	Solyc07g041780.3.1	4.166205234	3.758877821	3.225070065	3.538515016	4.292762395	5.197097128	8.434623617	5.729091061	3.761675292
212	Solyc07g045290.3.1	14.04209315	13.89749377	16.90252046	15.83657317	17.85408031	19.59048396	22.05759343	18.50748107	18.00599633
212	Solyc07g053150.3.1	2.584333222	3.531538112	3.870642469	3.341803087	3.858391944	4.939125936	7.508569538	5.722193981	3.757313412
212	Solyc07g056430.3.1	2.185197895	2.568378727	1.714210322	2.415938921	22.14028582	130.1688131	216.4438633	77.09736353	61.33964976
212	Solyc07g056510.3.1	0.317107532	0.056753721	0.347784914	2.851044861	69.60501271	320.7927166	507.5373296	169.5532376	89.34075743
212	Solyc07g065650.2.1	33.37952633	31.62379116	38.12495212	31.77804846	36.1998623	46.25299297	53.09098288	40.4529261	37.89488306
212	Solyc08g048460.2.1	5.62862551	4.861324549	6.584018236	6.814687035	8.4808516	10.77511197	20.61566235	13.32546072	10.63175579
212	Solyc08g061060.3.1	0.235574398	0.091246134	0.747457371	0.482986884	2.973807171	8.605532254	15.24688095	7.763071279	4.295636468
212	Solyc08g066705.1.1	0.040371617	0.080783612	0.022015344	0.10392936	14.1498917	41.23607557	57.27755511	29.42716816	9.871083588
212	Solyc08g075300.4.1	3.563456633	3.196871556	3.514834076	3.067135125	4.121746716	5.100620586	6.16765304	4.984900666	3.717485593
212	Solyc08g076740.4.1	11.10879834	13.73628336	14.2346635	12.74074921	14.66721152	17.44936204	20.02597765	16.00574437	15.50829931
212	Solyc08g079170.3.1	142.1882236	131.1108991	136.3554809	154.5150209	148.1941404	196.5966787	272.4463904	212.4739647	179.5566375
212	Solyc08g080630.4.1	11.77784011	11.9518517	76.61560973	13.25050836	88.70100245	192.4171124	395.7370761	108.9100772	38.53132709
212	Solyc08g081455.1.1	6.544864627	5.816363662	8.273671877	10.33128333	15.99054514	29.17993551	46.35838565	28.45513525	18.63050433
212	Solyc09g009400.4.1	6.862024517	6.720592903	6.014071352	6.060136919	7.402316878	10.39496719	13.44861832	9.53454118	8.48726747
212	Solyc09g059950.3.1	1.578114518	0.773461755	0.927398665	1.161706483	4.151018791	5.164822536	9.664409707	6.454432283	2.643411298
212	Solyc09g061791.1.1	4.377109705	5.048313721	10.62761094	1.725699959	15.2597648	25.88055813	44.52761424	33.08161158	23.28956949
212	Solyc09g066150.2.1	190.0743721	89.59483004	101.7668208	52.52227094	358.5358686	1545.939333	2665.205593	1086.132181	382.8483047
212	Solyc09g072570.3.1	21.51991615	21.45210532	18.4949479	20.88849771	19.76164767	27.90003113	37.53499302	29.61224641	23.41313879
212	Solyc09g083110.3.1	7.55502558	7.849075533	7.693374657	8.426127655	8.264386553	11.24315068	12.79216532	11.23944645	8.366615015
212	Solyc09g090690.4.1	5.480352923	5.316605577	6.604198192	5.252579222	6.081924466	7.154476707	9.19210182	6.288742805	6.808281664
212	Solyc09g091500.3.1	17.30177308	14.6224012	14.8966277	15.12453047	16.22168975	20.09368022	26.09085532	19.30507964	20.67498365
212	Solyc10g005370.3.1	59.96738807	53.74189546	66.04758724	43.81147021	67.35871457	95.27681321	109.0010155	84.66790611	77.70543379
212	Solyc10g012420.3.1	14.63194409	14.95036925	15.65217303	17.52876222	18.4033849	24.14334632	29.29781044	23.46025127	20.40328165
212	Solyc10g045480.1.1	7.635185926	4.315774116	11.52657352	6.082485331	9.813248569	26.20925378	39.17961072	25.4589698	11.66934017
212	Solyc10g081360.2.1	9.132255579	7.87504799	8.118083656	7.563046328	8.325216259	9.887230276	13.0433841	10.49903433	8.778055215
212	Solyc10g083400.1.1	50.25714084	33.01470768	45.12440945	25.18693763	83.23178167	119.8673185	196.5038403	92.29176397	60.32993505
212	Solyc11g006750.1.1	10.26750303	13.74929687	12.07183954	23.03680945	30.0851404	70.58194038	118.2723544	54.73082013	57.75696163
212	Solyc11g007120.2.1	10.62936721	8.405266231	11.4948821	9.259128118	13.78578428	17.15517016	20.8520534	16.43323426	13.27049123
212	Solyc11g007490.1.1	2.75371541	3.019084129	4.850268268	3.423291985	4.936727603	7.672437549	8.454774739	6.245309615	5.42951397
212	Solyc11g011470.2.1	96.11704399	83.19311782	83.99628742	87.42716251	99.09297099	108.0523787	127.8632843	111.0163903	101.2219852
212	Solyc11g013480.3.1	6.695681571	8.161887242	7.658457537	7.202783693	23.44000767	38.60298026	62.23398837	38.35143411	29.0250409
212	Solyc11g066830.2.1	47.29794356	31.21603642	39.57282789	50.72616888	55.26395637	60.8304318	78.82172877	63.65706178	46.58505627
212	Solyc11g071930.2.1	4.71530913	5.144896225	5.536350076	5.316568983	5.744451323	6.599059272	8.612833569	6.905186026	5.660686591
212	Solyc12g017230.2.1	14.78038636	13.68686269	16.20203203	10.02574878	24.71093032	39.82889714	77.80136991	49.8877358	29.56958573
212	Solyc12g044740.2.1	27.75004425	28.42987788	30.92964297	29.18308262	33.7847693	39.50859375	50.93508688	44.02108566	33.10995302
212	Solyc12g049310.2.1	6.568912777	6.490821204	6.744958333	7.062496709	7.364700222	7.83639536	8.838190865	7.394049846	7.049385453
212	Solyc12g099920.2.1	13.63220806	12.43420136	15.26192836	12.5673427	14.99849536	19.96697204	25.37824405	16.44828336	13.60217571
