# Supplementary material for: Light regulates tomato fruit metabolome via SlDML2‐mediated global DNA demethylation
Source: J Integr Plant Biol. 2025 Oct 23;68(2):383–405. doi: 10.1111/jipb.70066 (PMC12863027; doi:10.1111/jipb.70066)
Supplement: Supplementary file 6 — Table S5. Summary of SOM [file JIPB-68-383-s011.zip › Supplemental Data 5 Summary of SOM/RLS/Cluster206.csv]

neuron_number	gene_id	R_10	R_20	R_30	R_35	R_40	R_44	R_47	R_50	R_55
206	Solyc01g006450.4.1	33.69820424	24.6413356	11.59432676	17.16640265	17.34851298	34.19813538	21.4048332	25.80214159	16.63027377
206	Solyc01g006980.4.1	49.7441385	40.1138047	27.41171534	33.90523064	58.29551813	82.59599672	32.87151574	41.2652382	24.31136878
206	Solyc01g010750.4.1	149.2659746	131.8748235	119.636389	124.8291934	145.291357	189.3244208	143.9579778	134.4131145	111.998853
206	Solyc01g097460.3.1	185.5700337	113.0443401	101.6430073	91.17255317	155.1561895	230.3779798	141.5649522	117.0771445	105.5248895
206	Solyc01g098700.4.1	22.24705369	11.86482313	8.798097394	12.42020997	16.74964895	21.4560863	8.657612577	15.81222284	9.026605738
206	Solyc01g106470.3.1	20.55555085	15.12988164	10.44794281	16.93576148	19.43389923	37.16984419	21.41110847	12.92614039	9.175836014
206	Solyc02g062600.3.1	16.29839319	12.8477719	11.86140793	13.81484046	16.81337157	21.36848913	13.87821089	14.13839437	11.84217428
206	Solyc02g084303.1.1	3.014983991	3.411968316	1.435256973	2.294606562	3.085444728	5.041968745	2.172758584	3.926793328	1.479321638
206	Solyc02g085080.4.1	18.148145	13.59150709	12.15117128	9.876824336	16.35921021	20.56846211	8.938136809	12.43391343	6.985261791
206	Solyc03g007830.3.1	12.47654552	7.832756711	7.548677093	7.489975696	14.04532013	23.51788649	12.36069289	14.35989822	4.767642507
206	Solyc03g019660.4.1	12.42660232	8.191868089	10.3677364	6.952105563	11.13449617	13.61296225	10.85776365	11.23407591	6.238445997
206	Solyc03g082890.3.1	21.75272217	16.4447121	14.92322918	15.34449247	17.53538897	22.45830585	18.65037631	17.82207889	9.570818881
206	Solyc03g097010.3.1	21.31556487	17.0406508	15.09054162	13.96491641	18.84030065	25.02407376	19.34050398	15.57324449	19.24123514
206	Solyc03g113030.4.1	86.32823144	63.79401462	29.91610568	39.06787989	105.8105385	150.7907804	77.98422925	74.75064895	43.71212149
206	Solyc03g114450.3.1	24.63198176	17.52471953	15.53705957	12.76732629	24.85458929	41.97344088	21.92894877	21.15366245	9.838343141
206	Solyc03g114760.3.1	8.973831202	7.864266358	3.944046491	4.497942654	8.17558471	17.8176605	3.751188598	5.540979138	3.392304035
206	Solyc04g014490.1.1	510.5665419	482.3351974	422.7452096	513.3166153	556.5177589	782.1126294	548.3938736	467.2412164	365.9825366
206	Solyc04g077040.3.1	11.28366413	10.67308142	9.632643014	10.31694027	11.39354845	13.38350597	10.52437156	9.804198393	7.845320926
206	Solyc04g078340.3.1	12.46761508	8.767192059	8.88537539	4.877904507	8.503891358	20.57254578	4.447427884	5.533913458	3.658297743
206	Solyc04g150161.1.1	214.4093876	131.7831214	67.27463218	37.21551018	96.65064217	243.8855366	94.59561021	66.15561829	30.59249489
206	Solyc05g009530.3.1	26.6203403	20.88481797	11.30405759	15.98613826	37.66312844	60.25391614	15.50321799	24.58986965	9.148480098
206	Solyc06g005680.4.1	43.50111589	32.7362047	21.58713228	33.80388216	41.04373222	53.68042612	31.25421563	36.07150436	35.78759555
206	Solyc06g060230.3.1	120.1522185	103.8509704	82.33666304	99.44730872	113.6731178	149.3218591	119.8223303	105.5339359	91.33394139
206	Solyc06g073470.3.1	19.27889107	15.16254726	11.23971398	12.80324912	20.15407769	28.63999668	13.66711876	18.67781823	11.40431658
206	Solyc06g073870.4.1	60.85763783	64.8578118	52.43856432	53.09658226	55.0998218	68.76770838	56.44655437	54.16103329	46.53257226
206	Solyc06g083270.3.1	17.35429541	12.38044539	12.15234913	5.285203376	20.86212728	24.88701253	11.13942726	9.576458454	6.033445657
206	Solyc06g083380.3.1	22.13591933	19.40871323	18.3630797	19.45107144	21.18908388	24.09135419	20.17895754	20.59676039	18.16199081
206	Solyc07g005020.3.1	13.35621013	9.784798056	10.91398347	6.792604776	10.55818989	18.77892656	8.132860198	11.16477441	8.430499315
206	Solyc07g006200.3.1	11.45923048	9.092533228	9.188140666	7.453411779	9.452129483	14.81934669	10.85516441	9.725891647	5.935061386
206	Solyc07g049135.1.1	11969.95386	12992.35818	8960.968278	6962.561356	12310.79959	26947.48104	5306.819984	14580.14604	4239.697254
206	Solyc07g062870.3.1	28.71735341	21.26150871	13.10294396	18.45754026	24.91596429	29.16132744	20.65769076	21.72988603	19.13196756
206	Solyc08g007320.3.1	6.736949076	5.854903309	4.944096549	6.199265311	6.719884043	8.326184673	6.192998145	5.697970112	4.221354692
206	Solyc08g061240.3.1	5.018731001	3.993459244	2.036560981	3.368374564	3.107075743	8.087804656	3.068492466	2.186960993	2.007209656
206	Solyc08g080240.3.1	36.4076313	30.32383378	17.83262564	27.75921731	29.77209911	42.49613228	29.04453919	23.09339761	25.95366866
206	Solyc09g009170.4.1	18.6496625	19.05993312	16.03823829	17.06819723	21.73951291	27.03123294	19.5189457	18.90380552	12.41271213
206	Solyc09g075180.3.1	79.02700599	58.54896789	63.06587524	49.19574145	93.35367913	123.1463089	64.32804086	63.26102122	42.09447841
206	Solyc09g097910.4.1	12.7780116	8.148540429	7.760361797	7.272579394	11.2039599	19.33395755	12.46817707	11.34370304	7.277909517
206	Solyc10g083490.3.1	10.04187928	7.522273587	4.467766146	6.245650816	6.853722526	9.163671672	6.942692939	6.670049798	5.83513292
206	Solyc11g012080.2.1	29.58007867	26.76651121	24.81361722	27.28410109	29.31263066	39.30571466	26.30355211	23.46410591	19.58316471
206	Solyc11g012970.2.1	17.84287982	14.7569955	13.07409558	14.11163474	17.04632548	21.46069273	16.6142057	16.53080045	10.96956297
206	Solyc12g094630.2.1	32.53329585	33.46793799	23.18176346	25.30610972	27.90800016	35.62528678	28.45192225	26.32866203	17.77683854
206	Solyc12g096120.2.1	19.46602143	16.15570514	15.32141767	13.24539435	17.24659508	21.78709484	15.96278633	14.83201322	13.82528277
206	Solyc12g098720.3.1	13.43403841	9.96713069	9.070811633	10.73195196	13.48625073	14.8678359	10.54305203	10.81782336	11.03689775
