# Supplementary material for: Light regulates tomato fruit metabolome via SlDML2‐mediated global DNA demethylation
Source: J Integr Plant Biol. 2025 Oct 23;68(2):383–405. doi: 10.1111/jipb.70066 (PMC12863027; doi:10.1111/jipb.70066)
Supplement: Supplementary file 6 — Table S5. Summary of SOM [file JIPB-68-383-s011.zip › Supplemental Data 5 Summary of SOM/RLS/Cluster164.csv]

neuron_number	gene_id	R_10	R_20	R_30	R_35	R_40	R_44	R_47	R_50	R_55
164	Solyc01g010940.3.1	12.3730183	9.87781943	14.38459284	11.26865461	17.18556689	19.371349	15.02216835	14.65519343	11.28032059
164	Solyc01g028803.1.1	2.656727513	2.30813414	6.310398356	2.351396989	8.204291001	12.33675631	5.843141649	4.042222199	1.623735368
164	Solyc01g067680.3.1	80.07476879	93.65122956	99.22507738	94.98838246	133.7505443	151.1976737	131.2416765	96.34773705	84.49508061
164	Solyc01g106620.2.1	16.52657595	18.7969114	298.8600344	71.44681886	401.2138251	497.8068193	198.3034469	64.09633319	77.206283
164	Solyc01g109170.3.1	16.80876294	15.98762812	72.14413199	9.043334565	74.6951008	97.42120985	53.25869916	59.48641921	39.22462484
164	Solyc01g111150.2.1	66.2210696	70.94413361	76.45919674	69.59734748	80.83245375	89.57514659	84.89423776	71.47876813	70.55086577
164	Solyc03g005470.3.1	50.51470832	43.14073766	56.66561086	49.97229923	55.37879696	68.07291955	62.6561843	34.16370181	53.61742198
164	Solyc03g031920.3.1	19.74801977	25.83819048	53.43761235	34.43081362	45.64233279	71.48835832	51.15544757	43.93045295	30.51859128
164	Solyc04g005080.3.1	21.62414247	20.87447974	22.51957878	22.82461608	22.91055604	24.32427987	23.17774492	21.49868558	22.74132696
164	Solyc05g015470.1.1	102.7370564	148.65157	169.5972083	135.9719844	189.4308537	215.7294734	158.3777437	147.3623095	122.6600027
164	Solyc07g006950.3.1	59.2535048	51.96608143	73.90192805	52.67926442	84.69693354	77.69306801	69.81891081	61.60346986	49.25228958
164	Solyc07g065480.3.1	54.28499438	62.08729019	77.4742162	59.893552	76.50011277	79.8893533	70.71220116	62.01817917	66.94990194
164	Solyc08g061270.1.1	146.6338779	227.6199042	307.0834193	91.4768254	346.1281021	501.4936105	270.4466387	180.9570983	170.7701544
164	Solyc09g008155.1.1	42.94447993	43.02253377	48.76774363	44.35768378	54.907812	63.0851755	54.58570398	40.44553618	37.89294235
164	Solyc09g008200.4.1	86.56749799	82.85089299	178.6460614	81.26370436	246.9766008	219.1099081	227.5100877	68.13997691	44.95548364
164	Solyc09g082470.4.1	6.643169112	5.707574455	10.7985241	5.070463329	9.444422931	11.40398724	8.067244377	5.766782855	5.267027269
164	Solyc10g083690.3.1	13.36079996	8.906734341	35.96413003	4.975238473	43.43577937	58.56960638	38.97764654	19.36995983	12.58938331
164	Solyc11g010650.4.1	19.13060729	20.27860048	23.93368307	22.50722045	36.33711673	38.27167313	33.49537933	19.36455697	16.94100585
164	Solyc11g061770.2.1	31.65938963	34.47211842	38.15044585	34.25626548	46.43862826	51.45696182	41.27735639	35.09787647	30.23309281
164	Solyc11g072410.2.1	14.4549377	15.31646421	17.95145724	14.84848838	16.84701111	21.15606387	18.69587994	16.68060929	15.50600606
164	Solyc11g073170.1.1	1.616153582	2.618159796	2.068232677	2.115256221	3.954007786	4.444462192	3.669047133	2.092540918	1.626251368
