# Supplementary material for: Light regulates tomato fruit metabolome via SlDML2‐mediated global DNA demethylation
Source: J Integr Plant Biol. 2025 Oct 23;68(2):383–405. doi: 10.1111/jipb.70066 (PMC12863027; doi:10.1111/jipb.70066)
Supplement: Supplementary file 6 — Table S5. Summary of SOM [file JIPB-68-383-s011.zip › Supplemental Data 5 Summary of SOM/RLS/Cluster165.csv]

neuron_number	gene_id	R_10	R_20	R_30	R_35	R_40	R_44	R_47	R_50	R_55
165	Solyc01g010830.4.1	5.611746671	5.576152075	4.319088366	4.947832394	6.735772247	8.055132031	6.472537058	6.961090153	5.419041912
165	Solyc01g068030.3.1	15.66395029	12.97944348	12.39370203	13.18324536	31.89319838	53.6076808	26.17740302	33.60932071	12.58604891
165	Solyc01g087680.4.1	11.01824346	9.734673518	10.88609143	10.69212412	29.4543321	48.38282465	28.50274	36.85755776	12.05147985
165	Solyc01g098550.3.1	19.08249611	18.95169397	15.19188209	18.02999246	20.59478101	26.64997412	20.28837808	23.47687664	17.93651669
165	Solyc01g099190.4.1	142.2286005	153.2071594	302.6079078	342.4565179	2113.846911	2864.24198	1136.541273	1438.282067	586.4650022
165	Solyc02g068050.4.1	19.26360984	15.04125205	14.56410702	14.01958681	26.23462218	35.70535027	27.9655047	32.46739837	15.57732613
165	Solyc02g071110.3.1	6.285605109	3.901501654	6.295522169	5.134327639	14.98739363	23.92952713	8.219991213	15.52108176	4.591413578
165	Solyc02g089150.4.1	6.502845262	6.333186864	6.779269803	8.343870431	21.37173775	24.49892332	16.38479276	17.09531293	8.38776974
165	Solyc02g091490.4.1	50.98576242	45.79879125	46.23018557	44.0142246	88.7834153	108.5401915	68.72322213	88.21117089	56.61038634
165	Solyc02g091680.4.1	9.579478746	8.878764234	6.692827591	13.1734155	21.03749784	22.35476639	15.02310115	16.68382994	9.316468285
165	Solyc03g059170.2.1	7.411658126	6.222479165	6.731496017	6.357634227	12.23319914	16.64259678	9.209634675	13.99303874	8.60108771
165	Solyc03g063750.3.1	30.6487227	31.001629	24.65662605	32.71500699	44.05882276	54.95674586	43.69886425	41.57625961	24.70139998
165	Solyc03g122310.4.1	70.27074886	62.44837784	67.66353445	65.01751162	100.4463414	132.4704027	91.2051374	96.41634132	71.79150469
165	Solyc04g056590.3.1	8.312989403	7.155139781	9.154217134	8.25047828	11.96522432	17.39076142	9.667559468	15.20753912	8.509321849
165	Solyc04g076090.3.1	20.21113582	15.97090864	12.60986902	18.20351574	29.3586199	47.68274257	26.39378289	29.70891652	18.28738965
165	Solyc04g076890.4.1	105.8180917	117.8313516	119.6908286	110.6716639	149.5260764	149.1455622	123.9635754	145.9296465	102.9854934
165	Solyc04g077860.4.1	15.10860282	15.11205889	28.301085	6.126519214	41.34179118	53.24177041	20.4182876	46.32015674	6.539035685
165	Solyc04g079750.4.1	10.76247954	12.45622208	7.605133282	14.36084795	14.13812307	19.74312026	12.94714548	17.34961308	12.5842523
165	Solyc04g082780.3.1	94.61065781	76.97203848	70.90261162	77.10639229	112.7618046	163.8848795	112.4852605	125.9611827	87.18432527
165	Solyc05g010180.4.1	4.86229377	3.382827843	3.522087257	5.059677644	8.45964013	8.253225632	6.816237563	8.399627825	3.967723055
165	Solyc05g012480.4.1	26.93264823	25.49165375	23.00870177	28.29482667	32.27810446	38.33253124	26.21744774	34.67271171	20.43998809
165	Solyc05g052150.4.1	250.5769611	277.258861	290.4789428	311.9412221	403.0077797	462.7975615	391.5416332	402.0633243	228.5356344
165	Solyc05g053290.3.1	33.75991353	67.18635916	78.61858597	81.14165292	106.9529099	137.2885166	83.07608368	102.2577806	70.95184236
165	Solyc05g056290.4.1	16.94504235	17.6268516	15.9361377	18.75905423	36.19281326	48.0211384	34.11489768	36.03239647	22.23584038
165	Solyc06g068010.3.1	15.3756937	15.58492884	20.23009978	13.00854232	27.50874996	39.27979608	25.27867482	32.19076124	17.44854186
165	Solyc06g072770.3.1	3.730608223	5.063802004	5.861651255	5.41067358	13.83384006	23.95767399	9.168028316	20.41825608	9.776366058
165	Solyc06g076320.1.1	85.10470778	122.2801133	71.90598098	147.8362521	674.9696583	1043.567818	519.6800639	579.9494554	232.1279054
165	Solyc06g083770.4.1	7.648200554	6.212434619	6.920704015	7.334163321	9.907068869	13.61681156	9.733597473	11.73278306	5.558384478
165	Solyc07g006340.3.1	8.87074445	5.878824392	6.939062808	7.078343367	23.07497887	34.07736886	16.86534057	21.13048198	9.535541103
165	Solyc07g009530.1.1	178.27916	137.7895121	447.010355	502.8931695	1694.169622	3166.403977	1240.08996	1761.123287	970.4741169
165	Solyc07g042460.2.1	5.535802649	5.420364604	4.05786258	2.1051438	11.55133261	16.00525311	9.884838721	9.200629736	4.094773127
165	Solyc07g045320.3.1	8.891447943	6.944919709	5.919802411	5.988172222	14.29353748	18.42133992	13.50153664	13.77723013	7.168021048
165	Solyc07g055980.3.1	13.1823536	11.57296291	10.67985812	10.47176884	14.11477526	16.78189582	13.92591547	15.64348918	11.96367859
165	Solyc08g006720.4.1	26.81883298	22.25292736	17.32931689	23.41661581	50.74785013	100.3187128	51.16489665	79.65461011	28.68547764
165	Solyc08g016750.3.1	11.92307011	12.12994431	10.53628947	12.42442251	15.0330456	17.97073819	13.36539882	16.26885758	10.53633133
165	Solyc08g065190.3.1	45.37148223	37.89202396	48.12628424	39.25313782	56.95369555	60.62940468	47.99497485	53.35485161	39.62428877
165	Solyc08g077180.3.1	12.98566864	12.51192819	9.512161836	17.25051945	17.39730723	22.88825993	16.33103696	17.43803486	10.91762349
165	Solyc08g080080.4.1	10.63984296	10.94061479	6.523206448	12.65161882	14.19088963	21.09363782	13.87460538	16.05793599	11.33988802
165	Solyc09g011480.3.1	29.83072819	30.24477091	26.85202777	32.12165911	94.03415362	93.61331864	65.36156926	92.18527957	29.4765003
165	Solyc09g013080.3.1	96.51623561	81.81822022	88.40469518	93.94945953	280.3294244	390.7611411	177.4127827	248.2986539	113.9992284
165	Solyc09g075450.3.1	19.17183725	23.42051954	22.02912732	29.10882041	34.76747479	41.43616577	27.5831548	31.62409896	27.87792133
165	Solyc09g076020.3.1	16.26792409	14.88465846	16.16728748	14.42736805	21.986765	23.67528849	17.70941365	22.09859545	14.99398295
165	Solyc09g082720.3.1	58.68158712	33.35355783	20.62836999	49.64276019	74.83366579	115.6723872	54.49963201	69.99347989	24.72996506
165	Solyc10g006650.3.1	22.0436931	23.80983337	25.02158687	29.54397911	34.59257722	46.82218793	33.57786116	33.09440168	20.24575425
165	Solyc10g079720.2.1	15.1520429	15.34524259	15.76134826	13.81650484	21.32256782	27.30287374	21.10752924	21.51665941	17.00025243
165	Solyc10g080210.2.1	8.572481016	8.228667345	0.970147246	5.468034882	2611.484172	6636.218954	1883.033249	4499.952218	316.003102
165	Solyc10g084530.1.1	216.4982415	209.070391	222.3601758	222.6710353	289.217627	322.6616163	294.1347215	275.5340994	159.8744434
165	Solyc11g006770.3.1	22.25764116	19.9620044	24.25251531	22.96837713	37.50240707	50.01255958	31.87217745	37.37138483	25.57346654
165	Solyc11g007040.2.1	8.248519376	6.09970461	8.937712219	5.768477046	10.55975679	14.62636966	10.7775576	12.50143348	7.590001388
165	Solyc11g008980.1.1	87.9734004	72.67851019	75.35532334	67.98152865	133.6630578	142.0954326	113.1200376	132.1659565	69.43588307
165	Solyc11g010450.2.1	21.40190867	16.90140798	20.78933426	18.33689198	35.72799762	42.94879777	32.22044988	29.59031965	18.24621426
165	Solyc11g065240.2.1	4.154857192	3.469751668	3.331389314	3.765264232	5.243076605	5.990596376	5.087733091	5.737242386	3.420424085
165	Solyc12g009400.2.1	42.96232265	38.68407449	38.37520442	45.07924561	121.913985	187.4270031	83.8220842	115.2356542	57.19782913
165	Solyc12g009410.2.1	55.55440609	60.96423991	61.15835412	59.72554878	145.382434	238.5722249	114.8731705	140.1430144	68.36069104
165	Solyc12g044600.3.1	199.3563167	169.0775299	144.930161	258.7725916	340.7682218	544.3980331	380.2843984	372.9695634	170.692505
165	Solyc12g089300.2.1	24.99003908	31.43295204	38.54795459	37.18081773	72.63750591	135.1884141	54.17460139	103.9119187	41.97361961
165	Solyc12g099700.3.1	16.29319648	16.53213348	16.95912817	17.18905851	31.16538893	47.79021944	25.92138281	29.68769241	16.91035488
