# Supplementary material for: Light regulates tomato fruit metabolome via SlDML2‐mediated global DNA demethylation
Source: J Integr Plant Biol. 2025 Oct 23;68(2):383–405. doi: 10.1111/jipb.70066 (PMC12863027; doi:10.1111/jipb.70066)
Supplement: Supplementary file 6 — Table S5. Summary of SOM [file JIPB-68-383-s011.zip › Supplemental Data 5 Summary of SOM/RLS/Cluster207.csv]

neuron_number	gene_id	R_10	R_20	R_30	R_35	R_40	R_44	R_47	R_50	R_55
207	Solyc01g067440.4.1	10.88098327	14.58697612	13.2866228	10.53975106	12.57040073	42.27719512	4.151396484	3.74838282	4.815098244
207	Solyc01g080830.3.1	7.056505612	7.636350043	8.172928033	6.750399807	6.213493648	14.02513617	10.17995858	7.316559232	5.226929547
207	Solyc01g101180.4.1	0	0.056191923	0.107152899	0.192105905	0.340557439	18.19905584	1.401940312	0.243238062	0.240555339
207	Solyc02g065240.3.1	42.91597167	25.46687788	42.25519631	9.75549306	41.35360803	292.5384345	79.68067319	53.88688938	17.01024713
207	Solyc02g067690.3.1	28.49173033	34.04847221	30.71242442	36.54514208	38.66611637	88.02490317	18.73829587	14.25812875	6.39944581
207	Solyc02g082920.4.1	74.25599244	33.33591173	48.60796688	114.8719236	47.31118052	324.4647406	96.74582014	71.93776678	49.15164319
207	Solyc02g085540.1.1	655.9631086	1053.865655	626.8077726	895.1566404	824.216454	1638.086383	913.9627132	675.8723967	670.1135332
207	Solyc02g085660.1.1	3.331267941	2.465792067	1.654883847	1.410500555	8.915637123	41.61524015	9.606774101	2.968656899	2.182080007
207	Solyc02g093290.3.1	21.80227691	25.43198154	32.08514567	33.03585518	24.99624974	50.03985343	28.59149765	35.03817864	15.72222162
207	Solyc03g019690.1.1	10.5537335	3.485714819	3.497038406	1.418064247	36.88246863	196.9827573	32.35713561	4.471101008	9.678420298
207	Solyc03g020010.1.1	2.370766732	0.402191698	10.85682914	0.214293198	2.612090551	76.91446356	6.175594534	11.50381466	9.348030947
207	Solyc03g031850.1.1	16.22790122	19.94015726	23.51350762	21.82533973	30.52123141	80.58831182	27.19846259	23.38969717	15.24308208
207	Solyc03g083920.1.1	0	0	0	0.092831663	6.892522361	105.1872584	3.277708351	18.56996922	0.94426391
207	Solyc03g098670.1.1	0	0.141437975	0.944757773	0.952632958	0.621034888	27.37276027	5.574530253	3.749046431	0.425262022
207	Solyc03g111720.3.1	315.8180645	814.4306227	454.0549896	521.2980652	840.86295	2429.009837	378.427363	271.2457848	70.66307086
207	Solyc03g111940.2.1	15.56173612	35.07464071	2.765817165	16.52454651	3.358117653	85.39502567	0.57438362	8.207725579	0.653776493
207	Solyc03g112170.1.1	10.25034917	4.344549709	0.090535968	0.346281053	4.805915745	44.57664884	6.036397441	7.70311015	0.270254272
207	Solyc03g114340.3.1	37.69771641	28.38664879	34.86984993	24.75887052	26.38281828	64.46176651	29.10350053	36.51920845	15.68782923
207	Solyc04g012120.3.1	345.2487389	329.4240695	325.981333	305.1153148	336.500981	536.3716545	299.0375577	340.9342946	262.078487
207	Solyc04g018120.1.1	12.4734154	15.19899575	14.85221432	14.56397334	15.26672428	50.62139466	20.65523911	11.95555835	8.992681913
207	Solyc04g071070.2.1	33.5858543	7.151374134	14.56826959	23.83417027	83.09717319	378.2588592	34.28329626	27.36465202	62.65478163
207	Solyc04g078460.3.1	57.42146435	55.95933765	44.59267457	27.96687786	65.15270923	147.8555216	43.7235078	8.757868186	18.58182517
207	Solyc04g083140.2.1	3.353578897	6.100562853	12.41586144	12.53355818	1.576680708	59.34957826	9.503230543	1.226941307	0.993116615
207	Solyc04g150111.1.1	19.31906683	27.05825542	26.80870118	27.22009427	29.87546796	43.42848013	26.58908342	26.01251511	20.60372241
207	Solyc05g055250.2.1	33.87559475	26.88973562	18.48407434	26.40002412	29.59151964	80.61847587	25.81968309	22.22931262	17.01221717
207	Solyc06g068510.1.1	2.214089763	2.674144899	1.538267963	2.208115289	2.996042691	10.41654608	3.219680385	0.903614556	0.938287008
207	Solyc06g073060.3.1	37.73655831	27.3529297	42.07109833	22.87894557	33.60270694	85.19371248	24.83160125	40.18304667	10.65077262
207	Solyc06g075810.3.1	75.11912974	73.33921895	36.55927679	73.97771752	63.87552241	159.969203	72.83587899	54.83419034	52.78724559
207	Solyc06g076700.1.1	12.66081895	9.636822677	6.988573806	9.207969057	10.73965537	23.07712844	7.694538658	6.980776385	9.939017783
207	Solyc07g005100.4.1	4.049369769	6.875340445	5.380797955	4.93472129	24.19518096	85.64376908	17.5205797	5.923420236	6.082861292
207	Solyc07g005380.4.1	1.460586066	1.355889901	4.207222408	8.045631444	0.772965071	18.11740045	1.989996011	0.431283316	0.22669183
207	Solyc07g052370.4.1	0.63059498	1.226657723	6.585644175	1.873125865	0.715273103	29.16339654	1.236726283	0.632625261	0.330988246
207	Solyc07g062670.1.1	73.82013093	54.6036989	49.77593881	19.87461143	148.3581134	832.7553618	88.407428	39.82356745	1.8769492
207	Solyc07g064660.1.1	2.106939395	8.360689454	6.249401628	1.6114866	5.697590341	39.80936255	4.575621347	2.824772584	1.406034083
207	Solyc08g007850.1.1	14.33170713	8.499327641	5.896079651	13.21027761	324.6380155	1353.124288	142.8195843	114.7885716	25.41240879
207	Solyc08g023510.3.1	1.02368944	1.157554849	2.48856688	5.088486278	2.262803188	11.5910159	3.109823353	0.221700805	0.389367014
207	Solyc08g081750.3.1	8.25269642	9.100580359	9.492622421	8.406606489	8.719208731	12.13702512	9.294123354	8.871258037	8.771251521
207	Solyc09g011520.3.1	0.87999928	0.035774404	0.214443347	0.078511777	0.361442196	39.01281405	8.081838455	3.342268918	0.913715211
207	Solyc09g083320.1.1	60.65422381	74.95663939	69.4251539	65.83343914	65.97090578	106.4380262	75.64830501	67.53865987	56.63324889
207	Solyc09g091000.4.1	16.06281541	2.651450789	55.09499042	14.47454539	25.77966891	276.3878164	50.22439928	32.2642763	38.31537784
207	Solyc09g091770.1.1	0.816936859	0.408149584	0.111229903	0.749762836	1.488363542	15.9251794	4.014742915	1.812810071	0.54160922
207	Solyc10g079090.3.1	6.072367043	6.00154687	6.930755539	5.616897174	7.888252288	11.72179753	6.180341817	6.400916498	4.272193626
207	Solyc10g083230.1.1	2.891341145	6.112203478	22.77031013	3.421628194	29.52483077	77.80334298	8.411224462	11.28844043	8.250318055
207	Solyc11g071790.2.1	22.39182644	26.1464624	22.48135012	22.23568296	30.63384738	50.55470385	27.8612557	18.41499405	20.94793991
207	Solyc12g100170.1.1	4.303893969	2.077411761	1.685170752	0.828482585	2.456387009	15.27701126	2.213882521	2.362888289	0.163894544
207	Solyc12g100250.3.1	1.622502519	0.44406513	8.86512356	10.32163048	2.228510408	50.41317723	10.4090309	1.91163599	3.17099984
