# Supplementary material for: Light regulates tomato fruit metabolome via SlDML2‐mediated global DNA demethylation
Source: J Integr Plant Biol. 2025 Oct 23;68(2):383–405. doi: 10.1111/jipb.70066 (PMC12863027; doi:10.1111/jipb.70066)
Supplement: Supplementary file 6 — Table S5. Summary of SOM [file JIPB-68-383-s011.zip › Supplemental Data 5 Summary of SOM/RLS/Cluster211.csv]

neuron_number	gene_id	R_10	R_20	R_30	R_35	R_40	R_44	R_47	R_50	R_55
211	Solyc01g008510.3.1	2.486973144	0.798803338	1.087543124	3.459098374	7.070896946	21.94484249	24.27433082	7.436447625	3.902809241
211	Solyc01g049680.3.1	95.84968139	109.1675635	92.9723404	116.2163903	98.25938156	141.2261029	150.0257111	124.8817296	111.698863
211	Solyc01g098570.2.1	6.653566723	14.11818316	9.813802622	9.324868709	25.13409732	53.55458248	48.75096547	23.46237527	12.44963558
211	Solyc01g099035.1.1	0.952400328	1.593466782	1.026543843	1.092503981	3.550021169	6.003846294	6.068366535	2.906312333	2.479077673
211	Solyc01g103920.3.1	38.84740529	26.40731906	36.82178115	30.24618122	99.95139114	253.3417115	240.5157807	127.2667534	112.0335341
211	Solyc01g106310.3.1	2.700712709	4.13226276	7.097854797	6.856515189	16.23449659	31.0509972	36.53884723	17.33777804	13.14388168
211	Solyc02g065257.1.1	0	0	0	0	0.273039834	10.99187499	10.16493233	2.529010234	0.936913241
211	Solyc02g069640.3.1	12.71890126	11.68396857	11.07444209	12.71881031	14.4442461	21.3365995	22.39838015	17.39447735	14.30062739
211	Solyc02g079930.3.1	53.08613475	40.04315437	21.21344427	53.53502056	58.53878597	123.4469173	124.3135868	89.88044601	55.24456927
211	Solyc02g083650.3.1	15.91036434	16.76693055	16.02622923	17.70432816	18.92162719	27.28176328	26.84046433	19.89929789	20.72313119
211	Solyc02g084710.3.1	30.17724275	22.88821499	16.58653159	21.23190522	29.18987935	67.53089612	67.59374919	52.5356644	34.92290284
211	Solyc02g086710.3.1	24.64292113	25.78497331	28.85819362	23.84000238	34.45778446	48.64493058	52.2394741	34.00703006	28.17721538
211	Solyc02g087890.4.1	17.48178679	11.56704307	11.57586252	5.717109514	24.49060338	61.40499337	53.28738733	27.58848212	16.21902059
211	Solyc02g089220.4.1	9.97363731	6.951263973	8.828270615	7.181877825	9.29774083	14.38710679	15.45084668	11.79097037	10.31612891
211	Solyc02g091900.4.1	79.83376325	104.3138448	69.3359967	109.0011587	93.0628736	243.7110064	217.468591	157.579563	123.3624055
211	Solyc02g150141.1.1	4.949903108	5.324195497	4.811721182	6.741328136	8.526627452	23.38488805	28.01018258	15.08868338	12.22484035
211	Solyc03g007890.3.1	25.86938337	13.6089707	14.00121818	38.80605547	57.23064223	155.0510871	193.3634114	119.9238065	23.5708633
211	Solyc03g080020.4.1	11.17490829	9.306528518	10.87143949	8.430498143	33.88385007	58.38843968	58.79033609	32.76317212	24.57619832
211	Solyc03g113930.3.1	2.570907373	1.601009673	0.504513208	5.323685038	57.78324631	155.0681454	206.2930928	66.05931347	38.80609025
211	Solyc04g008760.3.1	22.41961804	22.25858716	22.44559936	22.64864497	23.82665489	35.10674481	33.60778099	22.82563352	25.63859204
211	Solyc04g014480.3.1	12.4145545	12.43800307	11.37112298	16.65726037	37.35444135	103.1964237	100.2491688	38.10005633	32.5332658
211	Solyc04g077810.1.1	2.568481729	1.518834655	4.084211617	1.131411328	16.57467242	43.0068301	38.5935235	18.59831383	19.38323535
211	Solyc04g080590.4.1	51.8164908	45.67661296	35.35462725	41.27097755	44.44927757	74.4089003	82.04278826	65.16007656	56.36356782
211	Solyc05g014360.1.1	12.24213871	10.62250266	14.38743114	13.1541746	16.10262768	24.21573503	26.96308851	16.60438922	10.75552891
211	Solyc05g047690.3.1	20.41432014	20.71507897	16.99119879	19.3894374	17.44809808	26.44514358	29.35930439	21.76058567	22.59221397
211	Solyc05g054940.3.1	9.799594018	8.116245593	5.826941985	8.824525248	10.39640696	15.86395378	16.10886699	11.48281923	8.902258674
211	Solyc06g005390.1.1	15.44229996	12.45279327	5.743144215	14.31803001	13.96146382	31.0441491	33.54096049	23.18717215	21.06572021
211	Solyc06g036350.3.1	19.88961871	20.12891171	13.8479687	19.12226191	18.3322778	27.72288292	27.63069966	23.21614386	20.22983888
211	Solyc06g060300.1.1	35.70580739	35.38873905	31.71126969	34.05652763	46.52118066	91.80927237	97.94704905	60.53630437	41.68608949
211	Solyc06g072430.3.1	12.66261991	8.647541354	6.40391949	101.6268917	86.24358584	355.3392425	285.0420371	188.4002803	77.38062634
211	Solyc06g081980.1.1	303.0832084	340.3824168	377.8158606	365.7831885	335.0442544	703.2422592	617.665253	471.852699	520.3017502
211	Solyc06g083010.1.1	679.857436	762.9923248	493.1470607	746.8994973	735.5272389	1340.371608	1256.873621	867.1813744	950.1336679
211	Solyc07g016200.3.1	21.81543658	22.0731547	16.70057919	20.82260039	17.89785286	31.15841161	33.3593975	27.65495633	20.02499893
211	Solyc07g052420.3.1	7.98791533	9.420032174	8.222931684	8.482774419	10.80507623	18.45100912	17.65833131	13.50725716	12.98879046
211	Solyc07g056420.4.1	48.07983677	59.58327652	40.8569126	111.1718937	379.6374451	2309.628463	2528.116953	1392.265115	869.9723183
211	Solyc07g063900.3.1	26.36704914	41.47538653	40.13567965	35.78262534	48.64597195	89.26206614	79.43402233	64.24953358	51.70467537
211	Solyc07g065340.1.1	96.01411616	94.28111515	75.99156195	93.160126	248.6966272	453.1697655	464.9639134	171.6917947	87.5231031
211	Solyc08g007860.4.1	17.7829231	15.76508643	21.08343284	14.9357538	24.76170099	45.27322867	38.61321817	29.36257943	22.25621825
211	Solyc08g062437.1.1	26.35649988	9.846916406	12.04610509	74.42818131	72.91820974	210.1061069	245.8069067	148.6568827	40.69746937
211	Solyc08g075720.3.1	109.0660697	124.6955483	113.123631	126.0695877	102.5710791	182.3958631	187.1075433	127.6878606	132.2443136
211	Solyc08g077130.2.1	13.01785902	17.16090872	10.84687785	18.47959457	11.9839201	35.30614195	45.58151304	26.4649535	20.23239613
211	Solyc08g077980.4.1	92.80298369	97.49628228	113.0859985	126.8413807	121.7085343	168.8773157	169.2721183	139.2367224	97.95853364
211	Solyc08g079480.3.1	3.854915875	5.068514723	6.764817659	3.415687427	4.921005361	14.32815469	14.21105741	7.161301899	5.488661185
211	Solyc09g008140.3.1	13.75354027	17.30782441	15.24035436	16.08528146	21.60718729	29.37442334	30.75303527	21.50492913	22.66827613
211	Solyc09g011220.3.1	14.54612736	16.13285547	15.10220514	12.16814376	20.07290815	28.98824551	27.35216421	21.45862388	22.0941381
211	Solyc09g089620.1.1	0.250080947	0.33937326	0.058742824	0	8.903856966	20.79629041	17.78467535	8.692121257	7.619965553
211	Solyc09g097960.3.1	9.040062562	4.88048592	3.049820077	2.598755739	1.407858384	140.3746098	121.8543319	35.65188137	17.90340003
211	Solyc09g098140.4.1	11.3905191	11.84632728	11.34518522	14.73144888	12.75878669	18.7370727	20.95182149	15.58014022	14.24901357
211	Solyc10g008660.2.1	37.38820231	12.48572687	9.976503309	5.575073289	48.41218806	115.8956035	174.7590965	61.89618787	31.78972394
211	Solyc10g009230.1.1	16.61430563	17.62803462	23.30927768	13.45786467	25.63194143	41.21705727	44.38886877	26.93879611	20.3447646
211	Solyc10g054060.2.1	6.218843805	8.915778058	7.237975089	8.173177275	9.24531471	10.57055519	12.77339979	8.375574387	9.277864328
211	Solyc10g083270.3.1	8.971297097	9.373761925	9.742635956	8.350014021	7.65948118	13.06157222	11.96138709	10.4373401	9.666661035
211	Solyc10g086040.2.1	6.588976363	11.33735642	9.701443364	8.874352476	8.531681181	12.8967393	13.22350042	11.68057525	10.28737243
211	Solyc11g005360.2.1	11.07455445	11.3145924	8.947400072	13.71337971	12.89869929	22.35394673	24.21929346	15.81048168	15.00225757
211	Solyc11g006060.2.1	62.22627066	55.48720981	29.89090443	54.57173733	83.48502641	141.9918909	152.9640621	90.03965608	73.92928775
211	Solyc11g065270.2.1	70.30270475	86.89928494	84.70350073	78.77609164	76.44656709	110.8605528	110.4871832	89.02417692	72.92934576
211	Solyc11g068730.2.1	15.7159665	13.89327612	13.4364277	21.79814251	23.17586236	40.74259236	48.96376482	34.59711635	20.78929931
211	Solyc11g071370.1.1	3.616293142	5.00035987	3.477692317	4.567483851	5.547941022	8.340724849	9.403190952	6.586472551	5.29346874
211	Solyc12g007300.1.1	9.069561107	5.852793803	6.611218218	3.623573617	9.762191901	26.43150908	29.81111917	19.48122002	10.69788584
211	Solyc12g010180.2.1	5.364122044	4.513020169	3.551375636	4.433803615	4.718395846	9.62678236	8.675722578	7.117290171	5.76185584
211	Solyc12g011310.2.1	12.95684131	5.623671987	4.637594956	10.88180426	101.210791	369.9248568	401.0381818	233.7943584	80.2481408
211	Solyc12g011455.1.1	85.38375592	93.76895061	100.31909	98.80256032	107.8211905	200.9896102	229.7499837	124.8870016	151.2101943
211	Solyc12g042380.2.1	60.32050772	66.68490546	80.84060283	72.45867425	94.2283317	284.1530943	269.636898	190.6601412	90.95559789
211	Solyc12g088310.3.1	8.500630673	10.77089575	4.868387055	8.915149767	8.512278074	19.70334875	20.70149959	12.07879625	10.72110362
211	Solyc12g088460.3.1	4.619965443	3.571935217	3.735790734	3.301264789	45.46134669	74.66331715	96.1380343	46.88650495	26.77288677
211	Solyc12g089210.2.1	14.25685217	11.88912621	16.89333186	7.840281263	17.53793167	52.7985305	45.15617658	15.66686131	16.86662608
