# Supplementary material for: Light regulates tomato fruit metabolome via SlDML2‐mediated global DNA demethylation
Source: J Integr Plant Biol. 2025 Oct 23;68(2):383–405. doi: 10.1111/jipb.70066 (PMC12863027; doi:10.1111/jipb.70066)
Supplement: Supplementary file 6 — Table S5. Summary of SOM [file JIPB-68-383-s011.zip › Supplemental Data 5 Summary of SOM/RLS/Cluster167.csv]

neuron_number	gene_id	R_10	R_20	R_30	R_35	R_40	R_44	R_47	R_50	R_55
167	Solyc01g005930.3.1	12.12046687	10.50552294	15.91703598	9.455507839	20.2852821	20.03394569	24.06320078	24.19377214	13.13221737
167	Solyc01g067710.3.1	13.8883264	12.15928337	16.12043979	11.04596125	17.96088571	20.52703377	22.25561874	18.75281613	13.73042449
167	Solyc01g080180.3.1	3.414875305	3.514290315	3.642305893	3.587199393	4.071809112	3.990035726	4.472394315	4.068955547	3.36230845
167	Solyc01g095000.3.1	12.72387232	10.82091497	13.25536587	11.83696863	19.12739892	23.67494063	25.62271397	26.09386897	11.94600274
167	Solyc01g101000.3.1	133.9680999	132.7527182	167.8658483	136.4544015	168.5308789	188.7644944	209.8115277	191.135621	147.0924574
167	Solyc01g102750.3.1	18.8467455	16.2462928	22.59188812	15.57260167	24.03956529	32.97442479	31.30261856	27.07553207	18.98210869
167	Solyc01g110410.3.1	45.43366312	43.66137616	50.43255864	40.85950004	52.10217881	59.91009513	62.23717397	64.57691963	46.00051674
167	Solyc02g005350.3.1	3.510897442	3.335706137	3.464027148	2.958309405	3.927911335	4.29726652	5.034363158	4.508149644	3.649512932
167	Solyc02g062420.4.1	15.79805256	14.50315404	16.96368669	10.87397484	16.56066651	23.37725316	23.30169161	21.52061592	15.45104919
167	Solyc02g068100.3.1	99.28733829	90.04116743	123.1690146	85.52522447	116.4305207	133.9780629	161.9703979	124.6835596	102.73611
167	Solyc02g083590.3.1	53.13049921	43.32111933	58.42476235	46.77131613	62.76101125	69.98312932	67.28027931	67.82132725	49.60495772
167	Solyc02g083710.3.1	61.03058832	58.1220421	67.59145836	60.88341215	70.62158839	76.90260459	75.58333026	74.73209197	49.78302453
167	Solyc02g093220.3.1	13.3353363	11.05670428	12.76937637	9.790131362	14.50947644	15.56218711	18.28992257	17.34785634	11.39888249
167	Solyc03g111830.4.1	20.50635328	17.37797273	23.93502059	20.0358231	26.04264072	30.55029804	32.44070359	26.27610855	16.10472586
167	Solyc03g112080.1.1	22.14808738	34.01147841	32.01261684	26.53598179	32.95631471	36.05006945	37.76150844	34.29104903	27.11139366
167	Solyc03g116110.3.1	30.74962615	40.59695344	59.79544657	45.04508087	58.34885165	85.02469819	80.38539772	76.04820395	46.36394364
167	Solyc04g074180.4.1	25.75276064	14.85559149	26.74020569	12.10823243	31.00087682	38.4274347	55.65136249	35.74324786	21.83377412
167	Solyc04g076820.1.1	230.3146794	189.7130244	267.7119701	171.4983885	404.9950851	580.0380979	504.8880935	593.5343169	161.0816377
167	Solyc04g077220.3.1	14.52166649	22.67499096	48.89983157	24.43628307	46.08667536	70.97332068	79.99260174	65.92758377	24.20014828
167	Solyc04g078760.4.1	32.12589823	29.51128455	34.13654758	30.45628586	34.46644777	38.78936064	39.69109532	35.44570767	34.49059529
167	Solyc04g080700.4.1	78.23351673	77.76032836	110.1247411	67.97741057	83.84534324	140.7771916	150.1548033	157.8645856	57.07242741
167	Solyc05g009870.4.1	10.18998639	7.095086798	11.18100701	6.216186463	16.07768037	20.75209013	23.35505921	18.43869555	9.763118636
167	Solyc05g012700.3.1	29.42948081	23.11257402	31.89402472	19.41106208	35.44639511	39.79711241	38.96945868	38.86925582	25.64160985
167	Solyc05g041200.4.1	37.10363702	38.86192265	85.48645371	37.63967417	95.19635929	120.169398	147.2682439	110.2847007	64.46034595
167	Solyc05g056200.1.1	7.023894268	11.0025481	10.0739118	7.696241104	16.20796667	19.49700339	22.63351306	16.6482384	9.45259669
167	Solyc06g005965.1.1	1.963842592	3.694542505	2.34966185	1.942054102	31.81452211	73.53773807	102.0396241	67.83374844	1.840097815
167	Solyc06g065170.4.1	26.85443064	23.58266145	26.29620578	24.36506893	29.07868177	31.16419877	37.70920228	35.68840421	25.58951766
167	Solyc06g066190.3.1	10.49124118	10.93853956	12.03750828	9.406005638	13.46770759	14.18632163	15.14955967	14.12789939	10.92394121
167	Solyc06g069180.3.1	25.45281765	21.2017724	22.23643597	22.47455925	27.81754263	32.99167878	33.71174452	30.02405953	21.08477043
167	Solyc06g073630.3.1	25.64279447	25.70612965	28.33805334	26.23337424	30.15473492	34.63769316	38.01950101	36.63232676	27.12587243
167	Solyc07g007560.3.1	2.768125885	2.459588407	3.751075556	2.310302893	4.185946201	5.079015038	6.787013207	5.699059408	3.06575505
167	Solyc07g047750.3.1	17.35754738	16.49133931	16.69092097	12.52397222	22.4132413	26.59149316	34.75655451	21.36121721	13.97647856
167	Solyc07g054540.4.1	22.29961517	19.19395907	24.79895132	17.8009575	24.68884944	30.43157769	29.29588091	27.36528239	20.90219738
167	Solyc07g063040.3.1	36.43964571	28.48872419	33.67504288	28.80774958	36.02195808	49.59220281	51.04047949	44.45376839	33.37862978
167	Solyc07g065030.3.1	54.85369352	52.45746908	55.80838016	51.67639719	56.5422482	59.14229419	62.56094588	56.48958431	54.32568631
167	Solyc08g005090.2.1	12.55242251	8.871606851	11.14317702	5.985027755	11.81124416	22.42705311	24.8935227	21.33809188	10.58513205
167	Solyc08g007400.4.1	15.73970686	12.37503105	19.59352722	9.741646128	26.20486734	22.15751266	33.94382299	27.63398072	14.04985339
167	Solyc08g076770.4.1	22.01362811	27.33514666	28.84991028	26.2323188	29.77000155	32.1388143	36.9761926	32.02017054	23.77699043
167	Solyc08g077120.2.1	33.27116431	28.84863584	36.8145089	25.42949478	45.70959147	54.17878352	70.13274748	60.18057744	36.85308874
167	Solyc08g078820.3.1	32.03804145	29.52790975	53.71619367	25.05314293	65.36301505	99.92000348	89.7904932	77.4428462	37.50369416
167	Solyc08g079750.3.1	13.8278336	8.066506413	12.1991612	6.460296794	21.38169258	23.98402091	35.38044474	30.02960316	9.973731409
167	Solyc08g080550.1.1	46.43834697	36.9840702	41.13380865	35.32358328	49.5431691	56.92405895	63.09076017	54.08070979	37.24611836
167	Solyc08g080920.3.1	17.14825316	15.53966057	17.53305698	15.50341125	17.99515212	18.97431346	19.18267998	19.45735467	15.9262408
167	Solyc09g005910.4.1	22.80516722	22.33010131	30.26123259	23.74198104	40.75088113	41.77045155	54.94563624	46.14457943	27.15759997
167	Solyc09g007530.3.1	44.0362708	45.88967156	61.95330852	37.97398695	65.30826713	93.22408314	87.65096294	81.05444126	60.13465575
167	Solyc09g015370.1.1	2.454221829	2.376437031	2.979264489	2.42969534	3.35131652	4.207409124	4.885660819	4.885266156	2.056539129
167	Solyc09g031700.4.1	3.149699301	2.337808799	2.682810399	2.39632603	3.759239411	3.962246639	4.56932499	4.109212791	2.702709688
167	Solyc10g081220.3.1	5.879313121	7.578276138	6.469969862	5.826299208	7.367518387	7.755233603	8.470433784	7.596931361	5.444333405
167	Solyc11g008250.2.1	8.973105935	5.063504499	8.673508634	4.135554303	10.94573411	16.01441557	17.56861968	15.89782173	5.268775383
167	Solyc11g008550.3.1	6.928546152	5.611051999	5.793155102	4.590422115	8.315738668	9.920228847	12.54033958	11.44527357	6.444256426
167	Solyc11g072890.1.1	75.80911017	62.70463594	125.6685784	34.70758634	138.5731647	177.8097668	279.326618	197.7987016	117.0569498
167	Solyc12g005080.2.1	47.10417316	39.93914333	50.84924817	43.35263028	53.67477211	58.84644875	61.30417993	56.98175362	48.78462837
167	Solyc12g015820.1.1	30.06880653	26.83197595	43.62107962	26.81363285	60.80406768	65.27567296	69.38373216	73.45754894	28.33893668
167	Solyc12g056025.1.1	1.932766594	3.228677361	3.873750768	1.979489255	4.038628674	4.010383267	6.614266585	5.714702762	1.963394731
167	Solyc12g099360.2.1	75.04572765	83.33796307	148.1125278	82.67651992	178.1830575	242.5429872	280.0096372	204.0537383	100.2091877
