# Supplementary material for: Light regulates tomato fruit metabolome via SlDML2‐mediated global DNA demethylation
Source: J Integr Plant Biol. 2025 Oct 23;68(2):383–405. doi: 10.1111/jipb.70066 (PMC12863027; doi:10.1111/jipb.70066)
Supplement: Supplementary file 6 — Table S5. Summary of SOM [file JIPB-68-383-s011.zip › Supplemental Data 5 Summary of SOM/RLS/Cluster166.csv]

neuron_number	gene_id	R_10	R_20	R_30	R_35	R_40	R_44	R_47	R_50	R_55
166	Solyc01g005380.3.1	12.04742132	7.850111988	8.537432738	7.727487395	13.56005156	10.66780112	12.43219853	11.76831031	9.062867001
166	Solyc01g006020.4.1	45.80512013	26.13053846	19.24453477	24.86708049	47.78140806	48.45362406	47.15318099	44.09380199	19.59098937
166	Solyc01g096990.4.1	17.70006659	16.21627567	17.58775403	14.94732929	20.19130221	20.21297878	19.83635269	19.6539498	14.33773008
166	Solyc01g105660.4.1	492.4899968	304.6286111	332.0470581	194.3482289	638.4327398	635.3923878	527.3899889	498.4126849	257.293624
166	Solyc02g024020.3.1	9.371417099	8.001260067	7.714128886	8.006566995	12.70291819	12.47754638	12.88221461	13.13080483	7.903015712
166	Solyc02g070250.4.1	11.41155924	9.757719134	10.88061575	9.303868187	12.92040045	12.96727404	13.2191466	13.17409409	11.0808046
166	Solyc02g091240.1.1	133.0112307	107.9761631	122.2223776	103.4460536	152.4539375	128.8203899	154.5007059	135.5944056	80.42429587
166	Solyc02g091580.4.1	49.5607877	42.11755345	46.25314675	46.20748504	52.27151708	47.42456412	51.69054974	56.60598015	39.49882242
166	Solyc02g091970.4.1	20.82431831	19.43731809	19.43765723	16.90271694	21.44025962	21.75008799	22.71791486	20.4584252	19.00763783
166	Solyc02g093460.4.1	14.37769876	10.16602979	10.14947077	9.95055104	17.65516082	18.10668798	18.6026899	17.59782698	12.57046911
166	Solyc03g033620.3.1	12.15008393	8.96757642	10.4655321	7.927022018	14.89611908	14.43999148	14.77998229	14.11694527	11.1792856
166	Solyc04g009830.3.1	3.712134251	3.76731411	3.982307985	3.517805028	4.830420826	4.016925576	5.072840089	4.922270442	3.462893685
166	Solyc04g010120.3.1	14.93583519	12.16515857	13.44363672	13.45552876	16.86568965	16.43182012	17.2479046	17.87655171	12.55826084
166	Solyc04g081220.3.1	11.38757859	9.841785633	8.525567195	9.635141313	12.6023745	11.11206923	10.90018702	11.86914946	9.82660701
166	Solyc05g010150.3.1	6.063661408	5.318753785	5.296591754	5.028479398	6.626288949	7.173376592	6.620660801	7.209866801	5.449528571
166	Solyc05g010290.3.1	34.36459853	30.7044554	36.14549657	27.49957771	46.61707622	42.34822082	48.03892214	48.08809736	26.23430366
166	Solyc05g050580.3.1	22.50116584	17.43607698	17.30755899	16.70197411	26.73649783	22.5468762	24.08324786	22.35024687	17.83791988
166	Solyc05g053410.4.1	8.886068269	7.358575546	7.588542368	5.894130557	13.39179215	13.79393094	12.41792821	12.64924122	6.584526299
166	Solyc06g064570.3.1	11.12126185	9.158280006	10.96797324	9.171502569	17.24578559	18.61975303	17.65703754	18.82936929	9.011657177
166	Solyc06g065580.3.1	13.14083153	11.54247049	11.28330609	10.03311378	14.41658274	15.29867952	15.93345192	15.6955343	11.1565561
166	Solyc07g006970.4.1	17.778656	14.51138915	14.19575736	12.76230461	19.54650734	17.75278824	21.72518487	18.58184841	14.12515732
166	Solyc07g008970.4.1	11.29757328	10.8003914	10.1247468	8.946900053	14.70845263	15.79537657	15.21039424	14.36557791	9.690157599
166	Solyc07g043120.1.1	32.34881281	29.61369623	21.92741148	42.30906081	64.49596419	58.65046631	70.39480243	63.05532528	25.87374174
166	Solyc07g045300.4.1	7.89495178	6.502654176	7.726386171	6.138310978	9.660603411	8.208173646	10.33743161	10.12663196	6.77820879
166	Solyc07g054440.3.1	19.42822145	14.14130939	18.02688846	12.06817531	22.22362336	21.23907858	21.48399672	22.79529742	18.54377584
166	Solyc07g066460.3.1	30.73127194	20.24980882	26.90124897	15.8400184	46.62887443	40.01990392	41.47376144	40.63505339	26.57285407
166	Solyc08g062610.4.1	44.50120859	42.09538826	46.00805089	31.38106051	51.63088154	56.86677615	51.57257939	54.51326468	39.11439567
166	Solyc08g068200.4.1	15.77299465	11.01673641	10.72909646	11.54263021	17.24522414	14.47841595	15.82644078	14.7465425	13.18150676
166	Solyc08g075390.4.1	9.749129011	7.826662535	7.726318017	8.101107135	10.82149611	9.485734154	10.7656628	11.53200601	8.259822224
166	Solyc09g010880.3.1	7.915294429	7.761509533	7.698265839	6.148947372	12.351481	9.567456576	10.23838423	10.04515706	7.184072258
166	Solyc09g011840.1.1	152.7679958	87.76449415	105.630129	76.59950092	146.5444562	159.7132906	163.7821343	132.473886	85.6244423
166	Solyc09g031600.2.1	36.06122507	29.73455469	35.39814217	27.97021469	41.66322813	35.34361004	36.06100835	40.27987154	30.56825661
166	Solyc09g083350.3.1	17.72866851	15.80235404	12.44092424	12.48535975	21.2235846	22.69442752	25.70556224	25.38877042	14.71624045
166	Solyc09g092160.2.1	7.649597055	5.058746808	6.420623088	3.422931667	8.362068821	7.275047476	9.833969445	8.577595376	5.790555108
166	Solyc10g037950.2.1	31.63631129	28.49677263	25.16116293	30.22101874	33.94568883	33.49374712	37.35721492	35.00837385	26.04262395
166	Solyc10g051200.2.1	19.75345566	18.64145189	20.55430486	19.57105866	28.64464802	27.92008052	27.54987208	29.16159682	14.95160954
166	Solyc10g078520.2.1	26.57568943	19.98078591	21.72940929	24.32046125	28.68038622	25.30355841	29.53096358	29.08989641	22.59944417
166	Solyc11g008440.3.1	45.09116545	31.6855042	38.17827435	26.29095935	75.84437631	53.33742846	56.11331311	70.57784889	33.88700672
166	Solyc11g030700.1.1	85.49311798	57.31541402	71.62862796	53.02399916	108.1220039	84.03835564	84.22449025	109.8436826	70.45954984
166	Solyc11g065740.2.1	8.01429453	6.17274216	6.000934726	5.526840397	7.692263825	9.042710817	8.469713575	8.446145103	5.197928851
166	Solyc11g072320.3.1	18.71790193	12.4496859	16.59516881	9.691262901	25.1217945	20.55547839	20.43442738	20.1146841	14.9134517
166	Solyc12g008640.3.1	80.70089587	53.70204124	68.04711618	59.4608984	96.82129667	112.3026409	118.0985169	101.429464	45.68174117
