# Supplementary material for: Light regulates tomato fruit metabolome via SlDML2‐mediated global DNA demethylation
Source: J Integr Plant Biol. 2025 Oct 23;68(2):383–405. doi: 10.1111/jipb.70066 (PMC12863027; doi:10.1111/jipb.70066)
Supplement: Supplementary file 6 — Table S5. Summary of SOM [file JIPB-68-383-s011.zip › Supplemental Data 5 Summary of SOM/RLS/Cluster210.csv]

neuron_number	gene_id	R_10	R_20	R_30	R_35	R_40	R_44	R_47	R_50	R_55
210	Solyc01g081390.4.1	48.518067	32.10201975	26.94653408	33.75339041	54.97802992	60.52100464	50.43222415	49.53473217	48.05454604
210	Solyc01g088350.4.1	7.451753857	5.982628581	5.099516459	6.532808952	7.541266652	8.240073044	8.163159278	7.964373668	6.956285681
210	Solyc01g094030.3.1	17.35299265	13.98074867	10.7031821	15.16591297	17.19857168	18.68753393	17.13463056	18.59582861	11.18036805
210	Solyc01g099720.2.1	13.00114239	11.59077228	8.583436173	9.860564089	13.57241839	14.81884668	14.71310954	14.61935298	14.15973374
210	Solyc01g107640.3.1	46.45308546	39.69951714	27.83682763	36.08608238	54.4432803	73.30129493	61.23532918	59.42059251	51.03313168
210	Solyc01g110550.3.1	7.195024241	4.818798742	3.659945466	4.096398136	7.271337059	8.476431561	6.724616485	6.196217319	6.03385299
210	Solyc02g069410.4.1	4.438547369	3.162284726	1.935671996	2.689491451	4.485777955	5.731622754	5.160162343	6.148133854	3.3417551
210	Solyc02g070770.3.1	23.7531681	17.93878276	12.10998695	16.97529826	24.86234685	30.99159897	22.67144476	26.04831872	19.32235282
210	Solyc02g077990.3.1	73.0813639	50.22779409	35.87226205	50.3758126	81.91691448	106.3397556	88.9777191	87.15600701	68.73747067
210	Solyc02g080630.4.1	178.5891015	145.5968954	88.31442462	155.759677	187.3946523	258.7906097	261.7703166	208.9231267	203.8504877
210	Solyc02g080820.3.1	12.15442651	10.50471554	8.512547073	10.4113383	10.77184801	13.43900657	13.93349095	11.68064783	11.70214486
210	Solyc02g090640.4.1	4.631730285	3.114584824	3.328100538	3.977197002	4.542034769	4.998018887	5.076446796	4.753544929	4.032258211
210	Solyc03g096940.4.1	19.65203535	16.57101775	9.236804068	16.67634452	14.14750235	26.15261047	21.10045024	20.81133161	16.18193638
210	Solyc03g098590.3.1	21.5870153	19.31586192	16.60997603	19.02647676	23.36886403	28.50656628	28.68413354	22.82385314	19.27045691
210	Solyc03g111850.3.1	32.02682991	30.4614522	24.53973172	31.25649781	28.80872587	37.88345404	36.96945871	36.97169822	29.49477762
210	Solyc03g120740.1.1	74.54111605	75.28267071	42.73526011	50.71207116	46.94396541	100.176893	76.87329497	77.16213478	63.21535954
210	Solyc04g015750.3.1	27.65635693	8.4949789	5.885063773	7.999818532	26.99869189	55.85245795	35.54591239	33.21881472	12.17583964
210	Solyc04g056390.3.1	158.4908663	76.97491167	64.37857244	75.13487989	143.9882152	284.4495846	210.2274943	200.402219	151.2498181
210	Solyc04g082250.3.1	92.21055173	56.69443873	47.69819369	79.85287544	125.5156752	156.8562855	140.7798477	107.2870712	64.63105344
210	Solyc05g009030.4.1	26.13398098	18.30485672	19.99949894	16.0462532	23.66712171	30.43355185	24.85479569	25.18114553	18.97142532
210	Solyc05g053190.3.1	6.040828913	5.477205122	4.382942489	6.059541816	7.278783253	7.609565991	8.239622632	7.44181425	6.519793023
210	Solyc06g051200.3.1	52.33035234	33.10628405	21.13923463	30.78556988	47.39313611	71.85323309	51.00766952	54.40946236	34.05914258
210	Solyc06g053370.3.1	25.47800906	21.46830774	18.10935682	21.23376484	27.16853584	31.84994318	32.73676787	23.27833244	21.15653762
210	Solyc06g065270.4.1	52.71562978	39.65187916	28.34418292	37.97900687	49.99494961	64.82404391	52.97093501	56.97298935	46.86195929
210	Solyc06g071790.3.1	147.4050555	114.5158085	99.03311788	109.1614409	144.2699859	217.9785053	193.2206501	186.7203607	136.3786101
210	Solyc06g073280.3.1	72.03917552	51.44738565	48.60424241	47.55457067	68.27084852	107.7894981	87.60052314	92.72366022	63.76548893
210	Solyc07g062610.4.1	40.79770233	36.35057451	27.3282305	37.56258696	33.99118355	39.59019954	39.04276266	42.19672092	30.58634837
210	Solyc08g007180.3.1	13.01657262	10.85611628	7.728532736	11.49109248	12.68794019	15.78961885	13.90655962	13.09338537	10.81251754
210	Solyc08g008520.3.1	27.51261321	14.68806924	13.40084991	11.43351065	22.86055904	33.55920874	24.08918703	27.77917323	16.91079996
210	Solyc08g062960.4.1	118.7678401	51.94086762	39.10954527	129.9840701	139.2753041	208.4647869	234.1076279	142.9378217	59.00580434
210	Solyc08g077050.3.1	13.49504706	12.59486781	6.170232876	10.81186005	10.25705281	17.14622532	16.93360682	15.85353462	13.93133834
210	Solyc08g077880.3.1	85.31400103	53.36948742	30.90730839	54.89198247	67.91410417	102.1602121	87.37608623	74.29804526	53.91116032
210	Solyc08g082690.2.1	33.62305769	22.12555924	20.9813104	20.06800415	32.88267684	40.20625131	31.92441445	37.03238167	27.91345353
210	Solyc09g008920.3.1	50.60861799	42.04179829	33.95397505	46.5079985	60.21994891	66.06694565	64.74144692	58.1683973	53.0807103
210	Solyc09g010930.4.1	44.64940367	24.64852285	15.95481361	22.73716202	48.23271341	82.25238034	56.95309346	52.86271139	36.54941055
210	Solyc09g064450.3.1	32.2607678	27.28184041	27.56660051	26.28293263	32.07850424	36.55493819	34.97234848	30.48619833	29.53532841
210	Solyc12g010040.2.1	114.4920475	90.88980042	85.2097725	106.3269478	108.2873105	142.392291	121.3764708	104.9824405	106.1180326
210	Solyc12g011340.2.1	25.19319379	20.49879611	17.238821	17.39318091	25.52608352	31.39375446	28.14462896	27.15654937	23.21314335
210	Solyc12g049560.2.1	34.53608903	26.26045016	26.89139604	33.21561974	32.677583	39.88644225	41.39410569	34.68130876	26.72348913
210	Solyc12g070270.2.1	3.492071174	3.482369564	2.578088583	2.653474978	3.211564627	3.748409159	3.505139688	3.738849875	2.641997795
210	Solyc12g095770.2.1	31.44882129	28.81942099	25.8254741	30.56110005	31.61209773	37.69987935	35.87924534	35.97486531	29.08633835
210	Solyc12g098810.2.1	16.15879102	11.16761265	7.679701506	9.987286118	16.54018953	16.5734509	17.89924682	15.52243038	10.95705261
