# Supplementary material for: Light regulates tomato fruit metabolome via SlDML2‐mediated global DNA demethylation
Source: J Integr Plant Biol. 2025 Oct 23;68(2):383–405. doi: 10.1111/jipb.70066 (PMC12863027; doi:10.1111/jipb.70066)
Supplement: Supplementary file 6 — Table S5. Summary of SOM [file JIPB-68-383-s011.zip › Supplemental Data 5 Summary of SOM/RLS/Cluster277.csv]

neuron_number	gene_id	R_10	R_20	R_30	R_35	R_40	R_44	R_47	R_50	R_55
277	Solyc01g005300.4.1	112.6475035	98.88483002	44.18916306	102.9532241	125.0199146	114.2097068	167.3101301	149.6404978	138.5839466
277	Solyc01g008340.3.1	10.26728339	11.37430755	9.464716732	10.92663438	12.7674629	10.62746883	15.79638714	15.24266498	12.50467725
277	Solyc01g009280.4.1	9.387316361	8.717887163	7.95157349	9.47261759	9.260301441	8.070008673	11.44644128	9.46715779	8.730073105
277	Solyc01g011090.4.1	2.863889307	3.271534084	3.334326696	4.530006995	4.616154288	4.446087962	7.141080625	6.379490346	4.535483485
277	Solyc01g081470.4.1	5.726767148	5.531137368	5.494784883	5.985892053	6.131239575	5.965057104	6.749304065	6.536634614	5.872034642
277	Solyc01g096110.3.1	9.150458159	8.320179628	8.165816063	9.031721227	11.0670774	10.42079948	14.78327377	16.44217797	10.05226563
277	Solyc01g096160.4.1	9.601208277	9.58384756	10.43669434	12.10835344	15.42878895	11.06642656	17.89119346	17.29612633	13.08971695
277	Solyc01g110100.4.1	6.690021892	5.980742228	3.593326324	5.487573991	6.3493979	3.501554649	7.579987326	8.549896529	6.242123453
277	Solyc02g070530.4.1	3.598788913	4.534273841	1.560682405	4.253073832	4.111785861	4.586070082	5.074585875	6.760862181	4.843228521
277	Solyc02g071900.3.1	12.7871415	12.51506565	13.03099139	14.19336527	15.89907852	14.7334643	18.74811081	18.94507347	14.59033933
277	Solyc02g076820.4.1	35.45063787	37.8195626	34.44254374	42.84790058	38.80180761	40.94631	47.73150751	50.56598457	36.62016298
277	Solyc02g078990.4.1	8.028783046	8.081184599	7.404617521	8.653385934	10.06230904	9.515237952	12.02829028	13.06150559	9.370333477
277	Solyc02g092860.3.1	20.72256254	22.43541648	19.82341602	31.51804986	22.95545088	16.50156305	50.94187872	44.91408883	21.7135195
277	Solyc02g093630.3.1	147.3136717	118.4227379	121.3772528	136.0736707	171.3424593	137.4545176	189.3971227	208.3667037	138.8189446
277	Solyc02g094560.3.1	12.72963153	12.45537353	11.43073294	12.67354118	14.1871839	11.4786545	15.5927569	15.7510173	12.85412069
277	Solyc03g033910.1.1	1.380831113	3.04103567	1.288177848	2.409982654	3.216230563	1.730155104	6.845996515	6.959295107	2.838750506
277	Solyc03g111340.4.1	16.78095497	16.67933378	15.85326733	17.49095575	18.02109109	16.5912484	19.31770395	19.82428459	16.38168492
277	Solyc03g116430.2.1	4.70006014	6.428207048	3.890895131	6.651305144	7.752583441	7.336968537	13.39729933	12.05113871	7.199847405
277	Solyc03g123370.3.1	81.08052023	84.84444911	65.5954066	129.0354118	109.9136429	99.2176337	128.1697109	139.4819259	100.2239078
277	Solyc04g073960.3.1	8.605002978	9.109682879	6.775441637	9.367209559	11.62296162	8.438860334	13.09423631	14.82220197	9.174252634
277	Solyc05g006100.4.1	8.380792172	9.108961484	7.723405455	9.14034355	10.10020106	9.697381257	14.36591005	11.98637894	9.695435257
277	Solyc06g068970.3.1	7.967040047	7.159301589	7.614242183	12.5756762	12.79445071	14.54119407	24.74745189	26.2005575	7.134419238
277	Solyc06g069820.4.1	14.56526654	9.977914419	11.92518085	18.60979967	18.15759639	16.7042748	30.07846974	28.43305428	20.17939601
277	Solyc06g073780.4.1	20.03484185	16.43746724	16.03129023	18.00059028	20.2944637	14.60253676	24.55305911	24.27734049	17.77245516
277	Solyc06g082225.1.1	4.576035836	4.700189335	3.532453596	6.778935371	7.792201845	6.863607336	7.958341572	9.305112014	5.03197429
277	Solyc06g083110.2.1	189.5031695	230.6714741	201.7610971	250.3281225	275.4541686	252.5817899	341.9831566	357.0622265	237.8745181
277	Solyc07g039500.4.1	12.09637074	9.277869477	9.717597171	11.38836212	13.57022678	12.76983985	17.45716659	15.28385715	11.40896433
277	Solyc07g055870.4.1	2.852777656	1.734934095	1.865725948	2.931170139	2.739802991	1.673251306	4.326882881	5.245133371	2.157896911
277	Solyc07g062820.1.1	9.801253068	8.03422197	7.382410797	8.820345324	11.67044112	9.36588389	14.61042555	11.86353299	9.711560759
277	Solyc09g005280.3.1	8.455723751	9.318297058	8.84242125	9.385391684	10.22932609	9.479285058	11.09712683	10.95995105	7.644749549
277	Solyc09g009820.4.1	4.451091368	4.680792864	3.602415264	4.898960105	4.616411866	4.666020987	6.709179299	7.035438037	4.942693614
277	Solyc09g074750.3.1	4.678920647	5.32102305	4.390726207	6.194304782	5.522692329	5.066821487	6.952616535	6.166643622	4.862833646
277	Solyc09g092680.4.1	16.95789601	15.59470581	15.08130836	16.73196729	19.67400068	16.46244349	20.27890516	20.60396216	16.20297942
277	Solyc10g045430.2.1	5.176436107	4.820719181	4.780980518	5.494446983	5.773012344	5.239217495	5.917224087	6.146596337	4.528466067
277	Solyc10g074970.1.1	26.95205746	19.8735335	22.43493489	23.26594333	34.58366931	25.88120366	40.80458565	36.44441393	25.50553116
277	Solyc11g007830.2.1	35.28042242	33.85923674	21.9480431	44.53012341	53.23989002	49.64926013	58.69943084	67.62730885	48.74500477
277	Solyc11g007900.3.1	8.485385688	5.183029899	2.918936989	7.266875942	13.15974051	6.198797197	13.79294177	11.69659818	7.369748411
277	Solyc11g011850.2.1	32.15959572	32.25046314	26.32072346	40.03769453	38.08024453	30.84267795	48.54683381	48.21835768	39.6893997
277	Solyc11g039890.2.1	5.311040701	5.639802371	4.544973892	6.364809417	5.894311585	3.614145672	7.774533346	7.080226228	4.714958475
277	Solyc11g072520.3.1	11.3250898	11.56480398	10.27959353	12.95627959	14.00859683	14.13282108	16.63505673	16.54200889	13.66036472
277	Solyc12g007000.3.1	39.96742396	35.83126149	33.66258257	39.19532809	44.84083102	36.28539299	53.92258086	45.28783632	39.85870164
277	Solyc12g098670.3.1	34.56000573	29.23337756	31.4814261	33.95798799	38.54138711	32.76952863	38.32035493	41.05013646	32.17503976
