# Supplementary material for: Light regulates tomato fruit metabolome via SlDML2‐mediated global DNA demethylation
Source: J Integr Plant Biol. 2025 Oct 23;68(2):383–405. doi: 10.1111/jipb.70066 (PMC12863027; doi:10.1111/jipb.70066)
Supplement: Supplementary file 6 — Table S5. Summary of SOM [file JIPB-68-383-s011.zip › Supplemental Data 5 Summary of SOM/RLS/Cluster101.csv]

neuron_number	gene_id	R_10	R_20	R_30	R_35	R_40	R_44	R_47	R_50	R_55
101	Solyc01g005600.4.1	31.78628035	26.7515939	36.647882	24.22341583	38.09360629	34.60378593	50.57944642	42.61522485	28.9666874
101	Solyc01g006880.4.1	17.39505729	16.6632693	18.46178228	13.21076488	19.06109673	14.33612473	23.49095723	20.64740204	15.53979462
101	Solyc01g007850.2.1	17.96246098	15.62967308	21.41165462	12.39252513	17.71054272	14.42576072	24.19800541	21.18244822	16.1196931
101	Solyc01g009060.3.1	14.32413656	12.90313308	14.98608417	12.75081858	13.94886126	13.88865939	17.17631513	15.62184921	14.81833857
101	Solyc01g009390.4.1	8.278941718	6.508323239	11.25317237	5.359660708	9.305177185	7.2914037	12.26138982	11.28459501	8.482709629
101	Solyc01g066060.4.1	7.722392949	7.020974605	8.68024861	7.768691338	9.16129486	7.029434503	13.08147994	10.82511013	7.223063529
101	Solyc01g087990.3.1	14.41051354	10.79320189	14.45683111	8.066885141	13.60982991	12.05691129	26.22845098	17.69929708	14.5891902
101	Solyc01g091720.3.1	15.20604569	11.89645678	16.02235685	11.44016698	16.58972167	14.5000526	18.46497205	17.86582495	13.55187345
101	Solyc02g021470.4.1	7.657743714	6.421628429	7.757722969	5.65494686	7.55468084	5.995020722	10.51433245	10.09443747	6.901025958
101	Solyc02g055470.2.1	2.261800925	2.021178327	2.329024687	1.901012514	2.328743184	1.936733175	3.127136908	2.964859335	2.002474469
101	Solyc02g069940.4.1	10.64611822	8.202726551	10.60418848	7.056728229	11.34135468	10.72557484	19.27412942	15.49013676	9.944462595
101	Solyc02g084480.3.1	121.4366245	139.1401351	148.3031401	112.6395311	130.8560227	109.4576921	213.5960068	206.0392546	129.4074082
101	Solyc02g089560.4.1	23.78033411	23.75511639	24.55159558	21.33726198	24.58682483	22.02707819	28.59584191	26.89328965	22.24187693
101	Solyc02g094530.1.1	8.298339183	8.303098385	9.935291125	7.910506785	9.297274394	7.80357185	11.47576015	10.27964513	8.387611706
101	Solyc03g044620.4.1	22.5156153	19.12128821	26.0562574	16.52212338	23.81887304	20.96170972	29.11681147	27.41940889	22.26687555
101	Solyc03g117420.4.1	89.60323786	79.57713852	124.8912002	59.19156079	114.5905402	101.0727901	166.1671663	130.8385145	88.50730002
101	Solyc03g118570.4.1	14.7477306	13.43283365	16.75828197	11.42834615	16.17139742	16.32493387	24.70072889	19.60621762	16.47831195
101	Solyc03g120830.3.1	1.991624853	1.782968072	2.719702902	1.533547528	2.26413185	1.93132944	4.03997825	3.539017856	2.11686637
101	Solyc03g121650.3.1	5.890758661	5.330009555	5.745409582	4.266315819	5.596662412	4.884748585	7.803523938	7.131727505	5.293855726
101	Solyc04g014210.3.1	24.61398122	20.62043049	24.52674437	21.17847071	24.92507225	25.38146668	35.47989165	34.57861888	20.36424191
101	Solyc05g008520.3.1	18.43170676	17.0665769	22.20873983	14.86565988	19.11962399	17.920029	25.88588236	24.23703686	18.65217114
101	Solyc05g009290.4.1	74.29847226	71.25813646	93.39159637	69.79220394	79.53009239	81.98643275	106.7444303	96.39140841	76.23725335
101	Solyc05g012120.3.1	5.651149809	5.391064868	5.843344163	4.650999037	6.07637835	5.314712305	7.267420909	6.979646332	4.999918496
101	Solyc05g047450.3.1	14.65784101	13.16907947	14.93429105	12.26222731	13.7535432	14.2484842	17.70947663	15.63213	13.79367754
101	Solyc05g053040.3.1	18.5876632	15.50224552	18.65494823	15.65396032	19.07293863	15.67996152	23.37484362	19.69740269	16.694279
101	Solyc05g053650.3.1	51.43474172	41.54598471	52.86323107	41.21934102	50.00622217	45.87392317	67.85607729	71.13094494	46.28150043
101	Solyc06g048520.3.1	11.05402362	9.222909724	14.32677651	8.685245178	12.80776051	11.54274951	18.23275905	17.84041929	10.88047603
101	Solyc06g048610.3.1	15.26937344	15.10614378	17.73961591	14.37676003	16.78958985	14.97435579	19.41095546	18.30145554	15.52883027
101	Solyc06g063010.4.1	20.29434587	17.98882839	22.43098801	16.81813047	22.2781645	20.09511607	30.14934702	24.53090306	19.3161984
101	Solyc06g064910.3.1	22.49299385	19.44178747	22.03014898	18.21910376	20.63529797	21.01531409	30.50257975	28.13326698	23.20837814
101	Solyc06g065640.3.1	33.03162646	27.7011724	38.09646989	27.04536402	36.72962955	27.77990116	44.02776489	40.67229408	30.77190663
101	Solyc07g053160.4.1	95.9588531	94.30530253	108.7305868	93.70104035	111.6275078	94.90292003	144.6733416	119.5342965	102.7876688
101	Solyc07g064130.2.1	5761.723368	4239.118916	5848.373958	3995.639246	4961.066412	5508.968659	7219.537672	6661.154707	4350.212144
101	Solyc08g078600.3.1	8.348417707	6.397591275	8.314112497	5.127318237	8.170673925	7.371713985	11.39991491	11.05803006	7.355701324
101	Solyc08g083080.3.1	20.33648749	17.70925283	20.88024598	13.74069387	17.0903598	18.13708624	26.60499523	26.39679289	17.16634584
101	Solyc09g007300.3.1	5.222769392	5.042709237	6.279003096	4.989343365	6.383827767	5.517797695	7.68653855	7.010391098	5.886713983
101	Solyc09g007700.3.1	65.24147917	51.63761949	71.02405133	50.79449189	68.59466949	68.28634845	99.13847214	81.52691406	62.69666117
101	Solyc09g083220.3.1	33.66443326	30.73720614	46.28525997	26.57093944	38.49009483	32.92898338	52.01660755	43.7344251	31.53032202
101	Solyc09g092140.3.1	20.19612309	18.26035517	23.83659799	16.8082611	19.43229006	17.05884736	29.35129182	25.48570239	21.18358262
101	Solyc10g018160.2.1	6.171932771	5.445510485	6.572280538	5.950771943	6.073759608	6.399416403	7.435218813	6.912425465	5.745484468
101	Solyc10g050170.3.1	45.63752617	40.53925329	55.16854663	38.04342109	49.71971479	38.89955613	65.43702968	57.87843969	45.5521794
101	Solyc10g076910.2.1	15.26304658	14.45887814	17.85574775	14.00735873	17.56432505	17.42930479	22.59352591	19.072769	15.43966017
101	Solyc10g083930.2.1	10.23024948	8.737881107	12.3516693	7.597764352	11.12970041	10.16563766	13.88400672	12.49749756	9.02786454
101	Solyc11g010310.2.1	18.58831526	13.20066646	18.26189188	10.69824788	22.14169476	21.7892245	36.54122271	31.17668445	14.79350789
101	Solyc11g012000.2.1	8.877181521	9.231607343	12.23166711	7.488668226	13.29501399	9.258462364	21.98006039	18.35998451	7.034408278
101	Solyc11g069370.3.1	16.53996239	13.45975438	17.42873341	13.20298528	15.13215227	18.29036412	24.61118473	21.06086686	17.08391959
101	Solyc12g013840.3.1	5.866336166	5.601561995	7.304064566	4.604236797	7.348778599	6.537740415	11.78412639	9.47846176	7.776127666
101	Solyc12g094590.2.1	13.81799669	12.5987544	15.92150123	11.02923989	13.94134761	14.09838056	21.47749093	17.71332018	15.3139053
