# Supplementary material for: Light regulates tomato fruit metabolome via SlDML2‐mediated global DNA demethylation
Source: J Integr Plant Biol. 2025 Oct 23;68(2):383–405. doi: 10.1111/jipb.70066 (PMC12863027; doi:10.1111/jipb.70066)
Supplement: Supplementary file 6 — Table S5. Summary of SOM [file JIPB-68-383-s011.zip › Supplemental Data 5 Summary of SOM/RLS/Cluster128.csv]

neuron_number	gene_id	R_10	R_20	R_30	R_35	R_40	R_44	R_47	R_50	R_55
128	Solyc01g010820.3.1	17.47777487	16.65209372	20.39003611	14.67680102	17.75065117	13.90107215	17.57802239	15.42622276	12.90120968
128	Solyc01g079870.4.1	130.7467415	133.0458894	184.7323767	119.1950434	130.8143271	102.6409096	138.7273283	128.9365711	103.2618103
128	Solyc01g091710.4.1	14.6401064	12.83744272	17.19189406	11.5465801	12.81142019	9.84919916	14.08585676	13.72905427	9.347341679
128	Solyc01g096030.4.1	13.9721734	13.91242878	16.77059234	12.27871341	11.7661358	8.287164707	13.26935165	15.02201433	10.98981218
128	Solyc02g068370.3.1	20.76931238	17.70420744	26.90250668	19.96442961	19.53530541	14.36221733	19.79088942	20.67376583	14.14892813
128	Solyc02g091410.3.1	10.7308912	10.41699109	13.09687293	10.48024019	10.62769213	8.206188129	12.33746733	10.93583408	9.297645278
128	Solyc03g005440.3.1	2.533223857	2.60844358	4.177793182	2.242173603	2.614390073	1.973858729	3.260498865	2.583146219	2.107907247
128	Solyc03g007090.1.1	15.29904162	10.64112455	18.17685563	9.868135978	11.79918112	8.958165602	14.19765154	14.37179022	8.394234696
128	Solyc03g046410.3.1	13.91583564	13.1568108	18.28967158	12.72697518	13.14921571	9.083388009	14.24480545	13.24629139	10.28327369
128	Solyc03g080140.3.1	70.72421125	71.42429969	89.25245428	63.76030384	77.63668291	53.52953997	66.72628687	72.04021062	53.05501649
128	Solyc03g119300.4.1	6.201414771	4.501302167	9.047303235	3.959820169	5.618101857	3.873955725	6.227649774	5.687355949	2.897176183
128	Solyc03g120350.3.1	16.64996778	17.1067157	20.72954661	16.31150061	17.32740631	12.7567724	16.49087053	15.68831618	14.08376882
128	Solyc03g121020.3.1	15.52109182	13.79717193	17.46203072	13.64439764	14.16188231	12.35842799	16.23239715	15.49874352	13.20766457
128	Solyc04g009500.4.1	21.96914987	21.84101762	36.16388854	21.17420323	20.41401598	15.71102726	21.18152536	22.32311599	15.373279
128	Solyc04g025180.4.1	11.6478483	10.17588905	16.71891853	9.712214846	10.43811535	5.887945541	9.310740932	9.79408655	6.459634286
128	Solyc04g025940.3.1	20.68748591	18.56705099	32.21342366	16.61157348	19.59105483	12.8436972	23.43190749	18.83087374	13.41764778
128	Solyc04g080370.3.1	13.97100044	11.93460719	19.78863882	9.734102122	14.74407154	10.13702643	14.58559072	14.88068444	9.50070076
128	Solyc05g007270.4.1	13.89682311	13.25104458	21.15897376	10.77391586	13.58151953	6.223838017	13.91019209	17.28209596	9.481132967
128	Solyc05g009220.3.1	28.58422907	30.19071258	40.43879095	26.3579223	30.48193672	23.73693383	30.64491197	28.30608658	23.31943271
128	Solyc05g018650.4.1	19.49402124	19.31327673	22.55712583	16.52584532	19.09536709	14.25517762	20.78846311	20.92855442	14.13211549
128	Solyc05g054460.3.1	14.48864395	14.66326333	17.25359466	14.09891251	15.41846516	12.30861161	15.78013845	14.13084861	12.54302151
128	Solyc06g008850.3.1	19.68872893	18.17821646	22.86578492	16.8154655	19.9522351	15.92407988	20.12275753	19.0096988	16.87787789
128	Solyc06g071250.4.1	6.271045497	6.565291119	8.972571782	5.444424336	6.544334223	4.380374223	7.056019887	6.233594668	5.34982394
128	Solyc06g073340.3.1	19.69110038	17.49601395	22.86565873	16.2420059	16.4482355	14.60098764	19.78064152	18.06941971	14.22169376
128	Solyc06g084210.3.1	35.56967203	36.01626426	47.97837887	39.33369303	38.49202836	27.41532623	37.74855611	41.34243531	31.1876258
128	Solyc07g041660.4.1	17.5933155	15.49788201	24.16285142	15.95344082	15.44476714	9.320336218	15.22464877	14.31680706	11.00647504
128	Solyc07g043620.3.1	20.84624666	21.1289007	27.50011126	20.39007235	21.17616853	16.63093525	20.56876937	23.26515751	15.97800597
128	Solyc07g045150.3.1	26.63068119	30.25288587	35.2072916	22.35817595	25.91612212	21.89053408	26.37857923	28.53415275	23.49568412
128	Solyc07g063120.4.1	13.4998891	15.3577746	19.4111082	12.61890234	14.31776957	12.36057831	17.06059758	14.74638676	11.1210861
128	Solyc08g065990.3.1	19.48972024	20.30913404	25.64412183	18.26616196	17.87045544	14.85622293	20.11804928	18.90977089	14.88458823
128	Solyc08g080260.4.1	10.75556266	9.511727868	15.43389028	7.929874103	10.12886962	8.569252139	10.52427402	10.33483422	8.146508979
128	Solyc08g082420.3.1	28.15611471	27.21007786	40.07157936	24.16402909	24.49757479	17.7083735	24.39415413	26.56413593	20.74446425
128	Solyc09g047910.4.1	6.124777885	4.522837007	7.920731739	3.702731386	4.147920039	3.150191578	5.026493268	5.726079738	4.244073824
128	Solyc10g005520.3.1	10.63774384	10.07885891	12.51655753	8.915287992	9.090411902	7.874290924	10.15201011	9.728483006	7.112721686
128	Solyc10g008240.3.1	20.07941468	19.09958241	28.56586435	15.91220479	14.69818171	8.603578801	20.23224517	20.15516516	10.93088028
128	Solyc10g008790.3.1	10.90940566	11.00132356	17.65825453	11.04279882	9.662970216	7.910280762	11.33455313	11.18829806	5.937946403
128	Solyc10g074910.2.1	9.633411008	8.930772762	10.15945458	7.828187041	7.785396494	6.763370905	9.122705872	9.32908466	6.580449288
128	Solyc10g086540.3.1	9.62278903	7.869945554	11.08399932	7.365004873	8.199272884	6.494124156	9.162611758	8.34104639	6.083947062
128	Solyc11g013120.2.1	18.98042946	21.11765284	30.04068569	19.94508683	19.66206198	16.11205224	23.10233613	22.51768724	15.25026319
128	Solyc11g045270.3.1	25.24201589	24.91428652	28.32531722	21.44457096	21.65722737	21.58656537	26.27328023	25.77058603	18.2407865
128	Solyc11g068930.3.1	13.68772274	10.23757387	17.00466259	11.00023383	11.92960806	9.164527622	11.56842206	12.46342895	7.86424561
128	Solyc12g007280.3.1	48.93687447	43.34036986	69.66919818	44.73041318	47.63293167	30.25969994	45.00056664	46.49631098	35.84888267
128	Solyc12g019060.2.1	39.83970493	33.8507264	45.07371807	33.4001044	37.05381451	33.84491695	35.50642588	40.60445301	28.56893007
128	Solyc12g089320.3.1	36.43157766	30.76600141	42.83283982	25.58738924	30.0974302	24.46190353	36.62436443	33.5406619	26.57915614
128	Solyc12g096580.2.1	14.80529103	15.5674059	21.91926945	12.56797486	15.28282713	9.174968376	15.72808456	14.67866059	9.605794362
128	Solyc12g098160.2.1	4.639261677	4.098281103	5.210863977	3.356240769	3.789911954	2.554737915	4.344449716	4.100376791	3.352003785
128	Solyc12g099940.2.1	16.77203151	15.04799045	21.19320297	14.91317319	14.89260573	11.91061681	16.30492651	14.60974124	10.91140555
