# Supplementary material for: Light regulates tomato fruit metabolome via SlDML2‐mediated global DNA demethylation
Source: J Integr Plant Biol. 2025 Oct 23;68(2):383–405. doi: 10.1111/jipb.70066 (PMC12863027; doi:10.1111/jipb.70066)
Supplement: Supplementary file 6 — Table S5. Summary of SOM [file JIPB-68-383-s011.zip › Supplemental Data 5 Summary of SOM/RLS/Cluster100.csv]

neuron_number	gene_id	R_10	R_20	R_30	R_35	R_40	R_44	R_47	R_50	R_55
100	Solyc01g028870.3.1	13.08448922	10.70616625	12.11084182	9.331281253	14.81807572	12.94110192	15.75321285	18.03175404	15.38407791
100	Solyc01g056520.3.1	3.917318625	3.67774543	4.132912116	3.105213461	5.063096422	4.724790337	6.260937987	7.422810866	5.116340729
100	Solyc01g088490.3.1	4.209722548	2.762221819	4.462549843	2.882747468	4.281503765	4.062798361	5.867799506	6.703112027	4.752274774
100	Solyc01g098830.3.1	11.04733924	8.685948693	12.14156581	8.91528589	13.07498951	10.84213133	12.86815845	13.88967995	12.45718932
100	Solyc01g103110.3.1	10.18275558	9.379863145	11.07531558	7.961529024	11.85623883	11.90067742	13.3590858	17.25333218	12.85192998
100	Solyc02g066910.3.1	7.237111181	6.954169699	8.366466775	6.494200379	9.978628633	7.655396008	9.517722919	12.14472821	9.793848564
100	Solyc02g072520.3.1	11.55306051	9.127681994	15.44409947	13.03213135	21.64139125	14.75228277	19.19253332	26.06210806	18.32517822
100	Solyc02g077900.4.1	22.4268	18.03541933	26.76263455	16.96347341	27.90452001	26.45491363	35.19542522	37.9357371	29.7571644
100	Solyc02g078980.3.1	29.63845021	30.81529843	32.60166043	25.13911976	34.00751436	34.15845152	36.80896673	38.88170655	34.93752
100	Solyc02g079780.1.1	116.2534304	120.634137	129.7805918	82.80939923	164.8804461	130.8298875	155.5416256	206.0666952	161.3989876
100	Solyc02g091320.4.1	7.619917648	8.415328016	10.87892859	6.647597498	10.15864815	8.752071885	12.09290217	15.5222531	11.39905075
100	Solyc02g094510.4.1	27.86210339	24.91692758	32.70353569	24.23347384	32.83732816	27.92596816	36.52889545	42.50926981	32.8206428
100	Solyc03g025310.3.1	10.10176244	7.348746897	7.882275555	7.010135709	11.18314472	8.6826584	11.08330087	13.28138994	9.783035921
100	Solyc03g043660.3.1	9.476574016	7.75746433	11.11922009	7.046347349	12.13570055	10.04602337	15.06851536	16.76574381	14.49970893
100	Solyc03g051770.2.1	9.268255082	7.691871958	10.09786069	7.665120396	10.94264463	9.492687138	11.35743152	12.6717415	11.46243283
100	Solyc03g111600.4.1	2.811464516	2.489805619	2.838297067	2.382372905	3.980913767	3.425848136	4.417677846	4.996404422	4.298408047
100	Solyc03g111740.3.1	11.74348613	10.51270213	12.42078056	10.31907367	13.96681937	12.20207328	16.25965246	17.32027266	13.21947988
100	Solyc03g115720.3.1	5.681663464	5.585928655	6.500637572	4.899306625	7.38039349	7.198725287	8.486530746	12.76278543	7.54718026
100	Solyc03g118140.3.1	6.399127478	6.079297326	9.238324468	6.291899724	12.80617766	9.520485969	14.88157336	16.41304398	13.8228041
100	Solyc03g119890.4.1	20.56041809	18.05474264	23.58493511	17.23950024	26.83879102	22.17420636	29.00501339	31.26750255	25.98192521
100	Solyc03g121530.3.1	9.449380593	8.59388737	13.77175087	8.385505072	16.7836745	14.10209974	17.61532957	20.77436774	14.76962854
100	Solyc03g123980.4.1	36.68562781	29.72061143	43.77977051	27.24728303	48.39826568	40.01952997	52.532075	56.52865057	39.94786997
100	Solyc03g150103.1.1	4.772766503	4.729516417	5.915032849	3.362649803	5.424270071	5.304315708	6.602558086	7.31830239	5.984546847
100	Solyc04g012170.4.1	30.35994825	27.05013507	35.89618427	26.65967198	38.23570094	32.04375085	42.06972826	50.76961254	42.41881046
100	Solyc04g077030.3.1	23.15546581	19.02687738	23.43795739	17.17600567	39.08467488	22.12877063	44.24295354	59.3017087	34.29050351
100	Solyc04g079950.4.1	4.939215857	3.983216137	5.322904365	3.784128809	5.081368623	5.20133692	6.714332829	7.909881128	6.189059689
100	Solyc04g080160.3.1	9.794424321	8.376135473	11.19308321	9.238445632	14.54795222	11.56276769	15.24666811	17.13627812	11.78878721
100	Solyc04g081430.3.1	10.45585477	10.88128764	14.15308619	11.30977635	14.52350147	12.21218798	14.50907994	16.43076959	14.41254514
100	Solyc06g033970.1.1	3.260427291	1.106442533	3.832322138	3.647852299	5.281961535	3.35702826	5.082214224	6.964925843	5.321240003
100	Solyc06g034220.3.1	14.61307142	12.47275203	18.56365722	11.48760185	18.85333039	19.2240684	22.20722419	26.76241413	19.14629867
100	Solyc06g050990.3.1	12.47707794	10.68480587	13.40518304	12.48156437	17.05727421	13.71684497	17.22022287	21.71121766	16.86966116
100	Solyc06g051380.3.1	8.571770326	6.795550619	8.903770074	6.654506281	9.538010934	7.688848583	10.8792311	11.19557281	9.577658346
100	Solyc06g065480.4.1	36.59079388	32.58383347	40.29994086	32.81730173	53.68743894	41.56210628	49.42312245	58.70569571	50.16574286
100	Solyc06g071210.3.1	56.66357081	53.06841996	74.51538961	49.08569404	96.78676257	82.62294029	87.16905391	103.4937213	88.54580958
100	Solyc06g073150.3.1	24.85241004	23.27080625	28.0258544	22.6592754	29.93022528	24.51690703	33.05939036	34.52423951	29.46463848
100	Solyc06g076965.1.1	17.12382871	12.27948457	17.30329005	14.13910154	21.16493556	16.1891876	20.75802054	25.72455809	21.61172503
100	Solyc07g008700.3.1	6.113823758	4.377847942	6.485036085	4.773770938	8.337636111	6.632637627	8.450756201	9.391865479	7.088568953
100	Solyc07g017490.3.1	41.87572524	36.32616726	45.1776342	39.08793993	51.45947174	47.26101149	62.01334771	72.94252443	56.11592325
100	Solyc07g045340.4.1	36.35749956	37.94362296	70.44700148	34.51893451	72.39458169	64.86574897	92.55771105	107.5521766	86.30231767
100	Solyc07g064110.3.1	8.063995398	8.078928511	10.27745487	8.544925359	11.82429153	9.265129732	11.84814423	14.04408022	11.65069991
100	Solyc08g060840.1.1	37.86960245	37.7356544	48.23865345	36.40837887	50.49827154	40.92979122	61.74345817	69.1908987	53.08357825
100	Solyc08g061140.3.1	17.050684	13.67067591	21.9975507	12.91149218	24.17009825	20.75931426	29.51166152	33.30845878	19.97982907
100	Solyc08g068590.4.1	11.76736394	9.333687145	10.26845454	8.33701796	12.52605564	12.24623686	12.93755421	16.87213393	14.48716703
100	Solyc08g069231.1.1	35.09939261	27.57726484	47.87649529	24.706705	56.77880326	50.86303157	61.55826067	60.4755981	52.87690582
100	Solyc08g081400.4.1	22.53800708	19.6543054	42.61843163	17.68903244	48.56320721	21.71139254	56.03765936	94.44359187	51.70916188
100	Solyc09g009960.3.1	7.555229752	6.290063585	9.574224518	5.819072763	9.7831979	8.736112731	10.60340545	11.77613694	10.3674732
100	Solyc09g055260.4.1	16.463857	14.20577714	20.54052179	14.67362999	21.12747115	18.04720687	29.76083036	34.98601175	23.34483872
100	Solyc09g066080.3.1	10.4817059	8.033128747	10.7934914	6.567643879	13.72327712	8.800041328	12.123407	15.83978984	10.41303731
100	Solyc09g083070.3.1	14.55088584	12.5686162	15.96801515	11.93797886	17.64344671	17.3336327	20.47824479	21.04160781	17.43953558
100	Solyc10g008890.3.1	3.46969973	3.163589152	4.315475618	3.196337206	5.703784231	4.450787067	5.48607765	7.820070438	4.522444803
100	Solyc10g037880.3.1	11.90433446	9.152685583	11.7416966	9.431501783	12.63327821	11.99604794	13.04875558	16.8476867	12.58968059
100	Solyc11g005060.2.1	14.34791435	13.45919729	15.31675648	12.89352326	16.65114342	14.11566718	15.76236516	17.73862949	15.33075015
100	Solyc11g044270.3.1	7.574267201	5.628693377	7.903070933	5.72544717	9.437834406	8.558101707	11.1635564	12.45022477	10.66809999
100	Solyc12g005590.2.1	12.32998469	11.05293554	17.86779563	12.25393328	17.19989295	15.83051143	20.0307763	23.52501431	19.96501634
100	Solyc12g006240.2.1	6.531253486	4.553293735	7.021926135	3.902009179	10.83818387	8.991214847	12.57329383	13.22525293	10.54428463
100	Solyc12g021170.2.1	2.22850604	1.741574896	2.305321153	1.731436834	2.614946605	2.446417563	3.230903564	3.370512219	2.864140519
100	Solyc12g039100.2.1	8.452561347	5.232173542	6.448356061	3.74473163	10.45944212	7.216876396	11.53912947	15.42617884	9.921927604
100	Solyc12g088660.2.1	10.29482617	10.03674101	13.57659139	10.62452877	13.71107159	11.87776593	15.65878583	16.64947991	14.70722319
100	Solyc12g099020.2.1	6.287539349	6.259901201	10.13953153	4.997142877	9.255048883	7.573665838	14.02296703	17.609636	9.511221289
