# Supplementary material for: Light regulates tomato fruit metabolome via SlDML2‐mediated global DNA demethylation
Source: J Integr Plant Biol. 2025 Oct 23;68(2):383–405. doi: 10.1111/jipb.70066 (PMC12863027; doi:10.1111/jipb.70066)
Supplement: Supplementary file 6 — Table S5. Summary of SOM [file JIPB-68-383-s011.zip › Supplemental Data 5 Summary of SOM/RLS/Cluster276.csv]

neuron_number	gene_id	R_10	R_20	R_30	R_35	R_40	R_44	R_47	R_50	R_55
276	Solyc01g008370.3.1	78.18782832	69.63208399	77.63249566	58.16577436	79.47835135	82.01525143	94.73360908	96.7436948	81.52386431
276	Solyc01g009050.3.1	9.114260219	6.962355625	6.166677905	7.055393414	8.012031321	8.579015872	13.25555714	13.18480294	9.760450257
276	Solyc01g068290.4.1	5.445120528	4.072886241	4.299920486	3.678442118	6.601678829	6.356043033	7.599349743	7.326376819	5.941280043
276	Solyc01g096400.4.1	3.890160063	2.48899359	2.149469409	1.808475843	3.519505409	4.642953737	6.850444228	6.395134906	4.275914294
276	Solyc01g104270.4.1	48.56588626	36.27466668	42.74897385	35.42407842	56.35723388	61.57614815	78.14373839	78.83225244	61.4834345
276	Solyc01g108840.3.1	27.62174256	24.78387405	20.89773979	20.75018311	27.78936504	31.37262431	43.5202654	41.96094892	30.45001248
276	Solyc01g109620.3.1	44.65814697	35.00489256	35.38341467	33.34536648	43.24507122	48.5074681	49.82684167	49.36077499	42.84302726
276	Solyc02g021650.3.1	12.98301438	10.82054524	11.97999181	10.4428025	13.97525641	14.224382	18.61942279	19.07675883	13.41574966
276	Solyc02g036470.4.1	19.3237526	15.12999474	15.63664587	13.84855989	18.79718823	16.26142153	24.70255035	21.42814716	16.77057689
276	Solyc02g065080.3.1	9.838648709	8.878090124	8.743789553	6.862889717	9.986966815	10.19892485	11.88067403	11.49084507	9.314439529
276	Solyc02g067070.4.1	11.96026272	7.109884929	8.174216893	7.189248207	10.2586479	11.09762652	13.78452457	12.01715155	9.721492858
276	Solyc02g067860.4.1	28.99803915	20.44471775	20.21610917	21.3546923	25.35589062	30.31401141	34.26746701	41.83573012	30.35610059
276	Solyc02g076950.2.1	2.938816559	2.21989994	1.994915551	1.956641236	2.638194971	2.792080792	3.429841288	3.70173647	2.808064247
276	Solyc02g084750.4.1	9.890194986	6.586360592	8.463867945	7.216465658	10.31512454	9.364738619	13.2422292	11.92494166	10.28401319
276	Solyc02g085790.3.1	27.64984741	22.45113455	23.33216996	24.19465694	30.60392214	28.25443333	36.65347096	33.13053484	27.54267539
276	Solyc02g088510.4.1	9.614749498	7.275756979	8.551234459	5.555883146	10.70264981	10.10287588	15.25690344	12.49721637	11.68890908
276	Solyc03g019880.3.1	44.59523965	38.16191653	28.60908098	35.57270021	40.87561265	48.94893347	60.72038921	63.59072007	49.47030249
276	Solyc03g082830.2.1	6.149909174	4.60835432	5.075302227	4.244543168	7.865405225	7.312442422	11.3717882	10.64848828	7.717891638
276	Solyc03g098610.3.1	7.303698531	5.060295718	5.57208983	5.174753802	6.500010928	6.876551896	8.41672297	8.994706636	6.589242935
276	Solyc04g054470.3.1	17.58547365	13.12349122	15.29267536	11.79684535	16.44356922	17.00838512	19.2171742	18.76625038	16.28668288
276	Solyc04g063360.3.1	10.31663027	8.12272781	8.887062362	7.997134191	10.93276924	10.40465218	13.29264213	13.93227721	10.99081496
276	Solyc04g080800.4.1	6.800756846	5.669559622	5.543504761	5.123662338	8.045715626	7.583292338	9.96108171	9.668756134	7.49591259
276	Solyc04g081070.3.1	30.01862097	20.16169305	12.60938257	18.53744661	24.37667381	31.8322728	48.2338713	45.52714971	34.95303685
276	Solyc05g006070.4.1	20.79966333	11.01937346	13.46652836	10.14425499	21.9190905	23.26689166	24.92697175	23.85086561	21.11181688
276	Solyc05g050940.4.1	7.672684762	6.355677853	6.038427534	5.821925827	8.212415687	8.337870785	10.59352585	9.692985995	9.065465655
276	Solyc05g052630.4.1	84.6388055	52.9138861	67.15378327	50.83007536	98.92290534	74.95791102	127.6420129	120.2322786	93.92986782
276	Solyc05g053800.3.1	9.618540917	8.204247358	8.094966776	7.736179849	10.50829734	10.37073184	14.62491398	14.92217143	10.34098529
276	Solyc06g007990.4.1	5.491562633	4.352955037	5.033564936	4.413937358	6.491357688	5.944154214	7.872177439	7.098900042	5.99523392
276	Solyc06g009220.4.1	8.709624119	7.438081033	6.185548086	6.916758406	8.214815481	7.792586902	9.735741365	9.692097855	7.703173155
276	Solyc06g082410.1.1	11.5157081	3.716617523	1.38600008	0.70331379	13.89562406	9.262014638	22.20724267	18.74899525	12.16989664
276	Solyc07g007790.3.1	65.16338869	37.29443188	50.88781314	60.87566033	67.68111514	71.64450395	90.52054651	90.36453821	63.35788017
276	Solyc07g043600.4.1	9.701270135	7.183487244	8.541848853	7.231237197	9.859986199	10.03436948	13.82531788	14.77733796	10.10918851
276	Solyc07g054160.3.1	31.11194345	26.61265872	29.07476115	25.65472311	32.12040153	33.69155414	42.53910571	40.60467713	33.35130023
276	Solyc07g061900.3.1	83.43665331	43.56542298	36.6925459	33.70335302	69.95233794	88.8913772	99.6509144	92.22430172	66.48495542
276	Solyc08g016510.3.1	25.51909156	22.12491797	18.7936956	23.58688797	27.41522788	30.57798736	37.6543913	36.82094954	28.71055806
276	Solyc09g031750.4.1	19.15999521	15.22955395	11.51665844	12.37166078	15.50941741	18.16264007	25.39960541	23.34745092	19.2174142
276	Solyc10g005110.3.1	33.42462272	20.71905426	18.13744942	19.10467283	31.90722228	36.4072948	47.03044851	44.23634932	32.92287621
276	Solyc10g080020.3.1	10.0764383	6.676468539	6.254783759	7.191646332	11.19028959	12.66033289	16.78346344	17.05395302	13.31153268
276	Solyc10g080040.3.1	13.63329967	11.37571808	11.80978292	7.740072128	15.15404677	14.23262491	19.49367612	20.84517804	15.06782797
276	Solyc11g007090.3.1	4.198548038	3.405105293	3.528313838	2.982188485	4.72878865	4.616269442	6.615496057	6.577366529	5.629901668
276	Solyc11g069170.2.1	19.94827271	14.42504993	15.49561648	11.9389609	17.65996754	18.03597588	29.03156268	25.12821445	19.66086511
276	Solyc12g008870.1.1	20.94195173	16.63774827	16.4133059	16.31568231	21.64121129	20.88881234	25.21262463	26.44598613	22.48387482
276	Solyc12g009100.2.1	5.855780262	3.770821358	4.164924851	3.84869954	5.569583407	5.630866093	8.531382272	7.867878818	6.043664665
276	Solyc12g009590.2.1	6.832171727	5.095082729	5.519915986	4.503344337	8.035403808	7.962157978	11.11513233	8.778677194	6.734502936
276	Solyc12g039080.3.1	37.3605769	28.11507577	26.37308177	18.28252601	45.32120815	41.72619156	58.19185767	63.83920285	51.37702544
