# Supplementary material for: Light regulates tomato fruit metabolome via SlDML2‐mediated global DNA demethylation
Source: J Integr Plant Biol. 2025 Oct 23;68(2):383–405. doi: 10.1111/jipb.70066 (PMC12863027; doi:10.1111/jipb.70066)
Supplement: Supplementary file 6 — Table S5. Summary of SOM [file JIPB-68-383-s011.zip › Supplemental Data 5 Summary of SOM/RLS/Cluster274.csv]

neuron_number	gene_id	R_10	R_20	R_30	R_35	R_40	R_44	R_47	R_50	R_55
274	Solyc01g006110.3.1	33.34832576	38.08731796	45.14757435	46.33862438	43.04686843	40.58323143	57.43339936	59.41426312	43.3653813
274	Solyc01g008400.3.1	1.592780782	3.199358979	5.709471626	7.437587583	8.385451948	5.367762873	11.40213632	10.98443572	8.232495156
274	Solyc01g091880.3.1	14.72382777	17.49271686	21.38419568	18.87406919	23.1190314	19.8891049	29.53913545	31.57395667	26.77075691
274	Solyc01g096930.3.1	8.93412612	10.38541975	17.09881881	16.02821192	12.59372478	11.96897502	16.95292387	18.03582299	14.07156888
274	Solyc01g099790.3.1	46.18541894	47.24856969	52.77449906	49.09023569	51.61503636	52.0848387	59.93736881	64.85797382	55.15264133
274	Solyc01g100130.3.1	24.6935095	25.39090315	32.99248837	29.03193516	31.88270221	31.79176918	38.12946066	36.01912812	35.07043043
274	Solyc01g108120.3.1	7.243854717	8.274630596	11.88970882	8.747453225	11.58522102	12.06697088	14.93307162	17.62752429	13.21241396
274	Solyc02g078900.3.1	38.9461284	42.14349484	54.28319611	58.42305604	49.2488572	61.27193255	59.99432927	71.17833199	65.91932038
274	Solyc02g079170.3.1	21.84324004	40.87203283	61.26318705	53.77767574	57.372455	76.45247968	86.31951167	105.9452486	69.57119451
274	Solyc02g081590.3.1	83.99004452	80.91393433	101.2387592	113.3529944	101.0448782	106.1876451	152.0090442	151.1997144	124.0789158
274	Solyc02g082710.3.1	8.342620175	9.005413129	10.83976465	9.79308155	10.64383324	10.01779456	13.54437459	13.34312498	10.37366057
274	Solyc02g083360.1.1	52.35309657	79.4118824	111.5838542	103.8383985	112.7284027	131.4954581	147.5471326	153.4986688	130.2917787
274	Solyc02g083400.3.1	22.41638652	40.38712279	54.60803931	63.39622104	48.17777811	45.21403587	78.13633183	83.77032145	66.41602025
274	Solyc02g089720.3.1	75.50714764	106.8547274	126.2090366	139.1526599	122.0513428	138.528377	158.7382137	175.1399216	115.6081598
274	Solyc02g094290.1.1	2.642646238	4.36841608	8.810764431	7.022604821	10.22586679	10.06468362	14.62006092	17.89120621	8.696909874
274	Solyc02g094430.4.1	16.69205311	17.62764331	20.50420565	19.70521883	22.92378274	19.73502106	24.4556162	25.75328815	21.53207833
274	Solyc03g113390.3.1	38.35826923	43.12690338	76.50582376	70.6212002	61.72155315	72.13397969	99.92340899	100.7794093	92.59839209
274	Solyc03g120110.3.1	1.124876576	0.842031567	3.216396164	5.183139733	3.834328659	3.341131633	5.126015815	8.569735158	4.657976883
274	Solyc04g008770.3.1	4.136550514	4.956401632	5.864760977	4.825585615	4.34180055	5.835024151	6.149479988	7.616821888	5.817971197
274	Solyc04g150139.1.1	3.551273249	3.721090719	3.976827981	5.085325414	4.174000503	4.45903797	5.48940123	6.365778618	4.140649309
274	Solyc05g006780.3.1	15.463785	23.26135287	32.73798638	32.35113771	33.23234967	30.15056734	48.04988109	54.80891676	35.3785658
274	Solyc05g008510.3.1	9.47999113	16.04655481	23.22875954	18.55478214	17.59521439	17.3250611	20.6636083	30.15461253	18.61264221
274	Solyc05g009160.3.1	7.845032108	8.241834403	9.807287209	9.147266677	9.912935112	10.55366367	11.57074895	11.76712049	9.550352471
274	Solyc05g013580.4.1	32.46585146	38.60275164	46.61293312	53.23878342	55.36162664	51.86141524	77.08654036	95.24329457	57.69595679
274	Solyc05g014320.3.1	6.910849771	12.58365782	10.97125993	19.3617517	17.65115816	15.51542295	30.23482895	33.02269015	20.29753482
274	Solyc05g053090.2.1	16.77235219	17.68125735	28.98278763	31.06286061	32.50680815	40.27095646	45.16669222	45.58149595	40.95527645
274	Solyc07g007130.1.1	345.3494408	712.9543935	878.1971654	955.9255524	1307.065953	900.2314112	1589.997218	2063.437113	1379.809906
274	Solyc08g069050.3.1	7.635146947	8.101644876	9.240181769	9.194643865	9.687198297	9.522363224	11.08911602	12.09397243	9.770333846
274	Solyc09g011600.3.1	31.25512853	50.24082917	72.3577072	90.48182385	72.93422411	57.75056674	104.8758551	121.9888019	94.84987871
274	Solyc09g059030.4.1	59.29438496	71.52975348	73.49992712	72.3656652	82.50795829	75.63897819	79.84139315	88.2042287	76.27817667
274	Solyc09g098070.3.1	24.08458861	30.9348679	42.49529476	49.21697013	59.53241743	50.02060048	76.37585272	75.13157868	48.34122424
274	Solyc10g006710.4.1	35.37389864	48.001385	61.16504064	70.72241997	70.42280661	75.17580062	98.56781907	106.2359593	71.76714581
274	Solyc10g008080.3.1	0.194259798	1.050744992	3.681300656	2.399048933	1.66548791	4.39522024	3.952151495	6.859111615	2.629456212
274	Solyc10g012170.3.1	5.417307147	8.385198818	14.92226766	16.30180343	15.91904125	18.86687416	20.51191138	25.94917206	22.80730512
274	Solyc11g072550.2.1	51.66003383	59.65342967	82.44664182	73.77989094	67.90291391	88.96838726	86.83236744	112.2306251	86.73313572
274	Solyc12g009340.2.1	14.30950464	15.57383553	18.97925609	16.39535772	16.01671968	18.86945455	19.761417	22.11971497	18.3141378
274	Solyc12g010950.2.1	19.39438428	21.68729869	28.7277554	31.01257119	26.09409785	23.96479227	40.31494624	42.04712711	22.10357141
274	Solyc12g026430.3.1	16.13306955	16.72680588	20.25718687	20.38770398	23.03705327	19.93287737	28.47872024	29.48511431	23.7161632
