# Supplementary material for: Light regulates tomato fruit metabolome via SlDML2‐mediated global DNA demethylation
Source: J Integr Plant Biol. 2025 Oct 23;68(2):383–405. doi: 10.1111/jipb.70066 (PMC12863027; doi:10.1111/jipb.70066)
Supplement: Supplementary file 6 — Table S5. Summary of SOM [file JIPB-68-383-s011.zip › Supplemental Data 5 Summary of SOM/RLS/Cluster98.csv]

neuron_number	gene_id	R_10	R_20	R_30	R_35	R_40	R_44	R_47	R_50	R_55
98	Solyc01g005390.3.1	1.33474781	1.245894701	1.933524293	5.923891721	8.797585988	4.086603788	6.431411925	9.93911594	12.17210489
98	Solyc01g095980.3.1	3.717529057	2.666573591	2.285718419	3.297825635	3.889948288	3.299326068	3.795443149	4.416106695	4.698328408
98	Solyc01g102350.3.1	9.371784168	6.247154876	4.816863057	14.24715453	20.24736017	6.6691503	12.10389841	16.95994603	29.44929583
98	Solyc01g104420.1.1	13.18267028	3.656388159	9.452599294	9.729334251	23.51399731	9.622737157	7.861931999	25.57059442	30.54586993
98	Solyc01g104430.3.1	5.233959953	4.314861027	6.252962079	6.175386797	13.3568071	9.840886713	6.36309476	11.28957744	14.88760037
98	Solyc01g112070.4.1	1.549749366	1.881035931	1.208195053	2.798774257	3.84468649	1.549659032	2.878186462	4.492182875	5.85140031
98	Solyc02g070050.3.1	15.61605655	14.23372005	13.15250229	17.37519773	19.59486457	16.7073065	17.3735131	20.57517524	21.15107334
98	Solyc02g070875.1.1	44.31421989	50.4113385	56.27004329	50.41608524	80.64968045	61.49487208	73.49041767	90.7728675	89.84663286
98	Solyc02g070880.1.1	215.3119598	211.3653992	256.2302379	202.6424033	381.3942657	247.6495886	275.9335119	412.1134264	427.4741781
98	Solyc02g077920.4.1	78.43536626	100.6802598	56.27481979	147.6004791	619.5540376	539.3836106	315.8706573	533.4714683	699.9055241
98	Solyc02g082770.3.1	28.94369854	26.09451425	29.92264037	34.15611979	70.03676176	44.08133992	54.99264326	71.1370697	84.40537816
98	Solyc02g085500.4.1	11.63713317	10.09925656	8.318696728	15.95757254	23.74862863	10.62506389	16.77626642	24.86394414	27.81137486
98	Solyc02g087190.1.1	90.05141335	102.2479475	59.92953433	130.1133112	183.2374084	132.1635591	85.97202875	160.8535296	208.7408509
98	Solyc02g093640.3.1	58.537006	58.93904671	65.64472699	70.49210887	98.89577949	74.19906405	104.532704	104.906811	129.6393121
98	Solyc02g093650.4.1	0.26120815	1.327058282	0.214418216	1.136165393	4.436309407	2.518294273	4.360442504	4.663695821	6.900503112
98	Solyc03g113420.4.1	26.21876468	28.81990287	30.13132968	21.25498039	59.87274303	19.86804535	30.96750641	53.03084576	54.81025981
98	Solyc03g122240.3.1	25.22649611	21.46001065	27.1129812	29.74032749	32.73679968	28.30194573	29.68000421	36.7099688	41.08409142
98	Solyc04g007640.3.1	17.02817593	16.26164865	13.68305386	19.11650634	24.84597118	20.43666485	17.98490125	20.12964233	24.13824147
98	Solyc04g008210.2.1	19.22634398	20.04969343	23.78454084	32.09465143	98.79136756	45.97528667	52.68142457	104.5378818	110.4805966
98	Solyc04g064470.2.1	22.7521297	19.50852892	27.02855474	24.346519	59.70596881	29.46829916	29.90328598	56.95811729	58.62215167
98	Solyc04g082120.3.1	20.5702899	7.951717496	17.6445922	24.45587791	34.97420865	25.32486465	18.62965704	34.85842083	40.96283141
98	Solyc04g082270.3.1	1.979127581	2.5996204	3.426903813	5.080432483	10.15245612	4.640795501	6.800340784	8.460302994	10.93459025
98	Solyc05g018300.3.1	6.119562419	5.674937903	6.072332768	6.205243183	7.751192201	5.682187578	6.533984901	7.454535315	7.359729032
98	Solyc06g060370.3.1	28.92971069	32.82151378	30.48175222	40.83889823	54.6681613	35.15085937	33.9823392	52.40800139	61.68271396
98	Solyc06g069370.4.1	10.83926017	9.084852729	8.23828837	10.28572998	15.38815046	10.94073983	12.98860671	17.07357454	21.03250693
98	Solyc06g071780.4.1	21.73017788	24.10519335	10.75803191	23.97870074	34.34368395	16.87884487	23.41622133	36.66578803	43.95676464
98	Solyc07g041160.3.1	39.14340766	39.5749552	50.40303967	55.44063761	68.74346705	62.98658116	58.13284411	78.40332234	87.14864549
98	Solyc07g042020.3.1	6.713912916	5.714499098	6.524825571	7.659289938	9.671296772	7.709803372	8.327191226	9.715839194	9.577355186
98	Solyc07g063260.4.1	6.09426428	5.963664665	4.716435232	6.29258017	11.08907022	7.986333903	5.6416118	10.09131762	10.766176
98	Solyc07g063480.3.1	35.82366768	36.92729084	16.86362387	58.36640926	111.3856196	66.45548913	79.15627419	113.8993073	145.2199591
98	Solyc08g048190.1.1	1.641361493	2.962243646	3.130756519	3.140538554	8.423093695	4.751297262	6.657633367	10.22078226	12.08695616
98	Solyc08g076320.3.1	63.21360198	55.08564626	72.12195939	100.5181206	112.4411743	88.89193915	76.18488117	152.7383991	126.9000695
98	Solyc08g079510.3.1	16.32981035	10.53295335	14.77636652	14.68352388	60.66922208	44.54812893	45.26653258	69.09225767	86.10065189
98	Solyc09g060215.1.1	15.62217912	14.92434223	17.57639369	14.87510729	24.05379626	19.17273379	15.16245562	30.69038788	28.25986718
98	Solyc09g083100.1.1	48.5086315	57.97118368	40.59302833	82.79353517	118.9598855	70.95703947	81.75745579	139.7195406	208.4765671
98	Solyc10g017810.2.1	2.561658561	2.407368938	2.594250918	2.544771496	3.309250558	2.556920093	3.012688578	3.287914094	3.336822561
98	Solyc10g076740.3.1	11.29235953	11.79915815	13.64911634	15.45462458	25.00811984	7.470424137	15.43733147	21.46028361	25.50648962
98	Solyc11g011610.2.1	42.8773845	81.52298542	113.0143189	107.8616794	153.3983524	116.5141284	142.4237152	179.4187032	203.6021987
