# Supplementary material for: Light regulates tomato fruit metabolome via SlDML2‐mediated global DNA demethylation
Source: J Integr Plant Biol. 2025 Oct 23;68(2):383–405. doi: 10.1111/jipb.70066 (PMC12863027; doi:10.1111/jipb.70066)
Supplement: Supplementary file 6 — Table S5. Summary of SOM [file JIPB-68-383-s011.zip › Supplemental Data 5 Summary of SOM/RLS/Cluster99.csv]

neuron_number	gene_id	R_10	R_20	R_30	R_35	R_40	R_44	R_47	R_50	R_55
99	Solyc01g005740.3.1	2.574012376	2.237442919	3.363952734	3.572933894	2.259304409	6.905230588	7.558757912	8.228921539	8.376782693
99	Solyc01g068000.4.1	21.46700596	27.21230957	25.21564282	42.74530385	41.34312468	38.99541029	55.39503533	69.12452563	67.54081376
99	Solyc01g073950.4.1	19.43022098	27.46591019	30.02047098	33.95096398	31.44086387	29.16422342	43.54022349	45.76715418	46.13304628
99	Solyc01g097230.4.1	18.97860608	19.47061236	24.71215339	22.28725597	24.34254147	26.03824222	31.4184416	33.0019851	34.31344636
99	Solyc01g099940.3.1	0.92095238	1.471974753	1.169143425	2.355328268	2.578803589	2.596627757	4.940809081	4.307190969	4.052328771
99	Solyc01g108250.3.1	44.79650409	88.61295903	53.7942965	118.059996	130.8180062	163.9050754	216.2685852	273.2179128	294.7422389
99	Solyc02g070560.3.1	9.018305756	9.422905335	10.07876651	11.30465335	14.73815335	16.12885582	19.76090259	25.48140308	23.86123297
99	Solyc02g081970.4.1	17.19067034	19.3500205	25.40853184	29.18481609	44.55347936	58.30517761	84.51218234	94.95273707	84.10179704
99	Solyc02g084520.3.1	26.10583646	29.43189839	23.41881589	28.85470517	31.94542786	36.7874844	49.65617698	47.68332469	49.32874022
99	Solyc02g086640.4.1	9.812823681	10.70690065	10.87271654	10.58682614	10.79412995	14.27600917	17.35389743	16.67765174	17.98910712
99	Solyc02g088260.3.1	105.2581663	138.08176	119.2829598	160.9665872	147.2323604	180.1781782	197.7907491	212.2703353	241.7820267
99	Solyc02g088580.1.1	23.68257613	28.73335954	26.46805045	35.82373004	38.71027167	38.3046056	55.97530953	74.89007913	70.99522024
99	Solyc02g088740.1.1	15.92105517	27.25530859	20.92776152	36.14117131	32.8574427	45.42236407	65.17076851	84.77323997	77.44898319
99	Solyc02g090840.3.1	330.305784	446.5890659	506.4506202	544.3194944	557.1373554	545.3452989	969.2370897	847.926599	990.399256
99	Solyc02g091500.1.1	205.4875322	380.8341332	313.0916592	443.8517485	539.2208168	471.7964031	667.3896249	862.7707781	976.7270325
99	Solyc02g091790.3.1	11.23448623	12.06908684	10.28178171	14.60970981	17.1162579	14.68930441	18.56233617	21.66874057	20.03655818
99	Solyc03g026020.3.1	103.1450798	147.0419436	138.2609919	133.171767	180.2915717	147.9939227	213.886859	177.2453703	215.7030196
99	Solyc03g078030.1.1	21.50363716	34.35388674	20.43569136	33.55926151	24.06228775	47.60195285	65.90390012	71.24966519	94.91608192
99	Solyc03g082520.1.1	7.172874815	13.52150737	18.75929294	35.37281883	36.91682117	41.10385245	49.63492954	47.09556744	57.89723164
99	Solyc03g082530.1.1	16.80604789	57.87083015	71.97138785	129.3991871	174.8887526	238.8913473	330.3281583	488.5430926	433.6752369
99	Solyc03g112070.4.1	44.54849889	45.54001359	33.3236737	43.5561447	38.30749149	46.69328571	69.12785251	72.70649408	81.82004692
99	Solyc03g117160.4.1	1.29314597	1.099743213	0.811127663	3.249058408	5.834023692	5.423540977	12.7582323	13.47586994	13.78409474
99	Solyc03g117190.1.1	12.76618007	17.74199241	11.2610419	20.03515938	27.03748459	22.0409564	28.72233004	33.18272318	36.53487968
99	Solyc03g119270.1.1	24.22843052	23.7566021	29.51545753	28.97714672	29.42915629	30.31189029	31.76342773	33.53736462	36.43170095
99	Solyc03g123560.3.1	29.33809629	26.23232968	25.80498576	68.6242789	62.4566682	87.0727733	109.1050504	113.052193	131.4091785
99	Solyc03g150151.1.1	0.444861173	0.325004084	0.513775324	0.457575572	11.06320608	13.37860126	21.92022592	24.28423841	26.9577579
99	Solyc04g005030.4.1	15.24933271	14.59594853	13.70562266	14.83858281	16.58949859	17.33051496	21.45067758	22.48885669	24.27678373
99	Solyc04g074580.1.1	1193.352363	1351.862474	780.3517604	1281.834255	1522.837471	2093.727365	2132.531583	2398.125231	2861.675729
99	Solyc04g081740.3.1	35.31610551	44.96775817	54.36261031	54.67017947	51.58215636	56.54849861	83.44586135	83.82727322	89.53592402
99	Solyc05g008360.1.1	1.189881365	1.354955937	5.804498908	6.243464226	2.342222354	5.730187025	9.911707786	13.43884816	14.86605086
99	Solyc05g023820.3.1	52.10722863	70.81975588	61.5000801	75.43081105	58.46548544	73.17288463	89.14443224	89.92742832	102.6606331
99	Solyc05g044590.1.1	1.980476969	2.379243037	4.105304743	5.245022637	8.001744789	7.792911967	12.05463508	13.30824084	16.49846554
99	Solyc06g005230.3.1	37.45650235	31.53264766	24.90736058	48.29359044	38.42466254	46.44104858	51.70142223	50.55692332	61.87081068
99	Solyc06g031680.2.1	11.70598286	13.25543674	11.25147628	12.33421145	15.2162064	15.0462919	18.81629508	18.59516566	18.54028911
99	Solyc06g062290.1.1	4.880888212	4.386997888	4.454098821	5.994073853	7.031649655	6.514256872	9.949468338	9.302420684	10.03774856
99	Solyc06g068190.2.1	2.734032745	5.020299347	3.82437491	5.154539598	4.467807013	4.692804517	7.247415547	7.544378217	8.886617228
99	Solyc07g006280.3.1	372.8767788	566.7451245	469.3895096	909.1595445	1110.164297	1092.003417	1629.77009	2166.202534	2123.580999
99	Solyc07g018390.3.1	10.46951483	16.67740716	11.85756197	12.46331113	20.80543969	21.8420366	36.27228685	28.91244951	38.37319565
99	Solyc07g022910.3.1	26.06837376	27.7659479	35.65602635	37.21442755	98.37585293	91.65900032	134.9781244	171.0749789	204.7775247
99	Solyc07g047980.3.1	77.5837583	129.8447287	90.96660473	147.4532732	135.5100957	223.0218269	294.8839759	291.0301641	252.0111824
99	Solyc07g066160.1.1	0.776599991	0.96647934	1.452422922	0.930808511	5.906808722	9.753547855	19.79472563	19.03162889	23.97666204
99	Solyc08g006650.3.1	25.78329406	28.55160426	32.09383801	34.37082385	35.28518128	34.64654274	42.5888238	38.31721704	39.70610322
99	Solyc08g022020.1.1	7.454171759	6.115914093	1.986981727	6.2332424	8.245232033	10.66964957	16.75348005	17.5757338	18.36767757
99	Solyc08g068790.3.1	5.504799656	20.08715611	22.91537541	26.45795047	17.17733639	53.25895125	107.3631934	136.2537886	109.8646976
99	Solyc08g069160.3.1	4.054136236	5.10761197	4.759654489	4.345353053	4.778496937	5.448259467	6.914884595	6.278160598	7.127088494
99	Solyc08g079610.3.1	99.59011798	117.9313225	122.7883453	146.1722515	148.8028206	136.002714	189.7607947	167.6339661	191.7478179
99	Solyc09g009260.3.1	401.0981169	462.2093054	456.7392177	585.2943277	786.3658592	1099.277311	1353.48397	1845.990972	1862.137844
99	Solyc09g089640.2.1	4.930450054	4.781577303	8.393342114	9.723476031	10.85276067	11.95557854	13.89762574	14.5611956	14.85034047
99	Solyc09g091030.3.1	110.4454801	129.2927769	113.8705257	143.2936303	138.2407177	232.1440201	268.5465879	257.5630849	292.2907944
99	Solyc10g079050.2.1	2.772556421	3.160212409	2.193375069	2.481724385	12.97515103	21.73158784	37.65014304	38.95819705	49.39048879
99	Solyc10g079370.3.1	60.89508201	57.1310806	62.97474306	62.41892801	71.56253354	96.46863951	105.879366	105.2153916	110.7375426
99	Solyc10g081040.1.1	459.3330127	1139.633582	913.7330401	1286.275554	983.3939518	1403.659842	2252.729317	2298.214967	2277.125178
99	Solyc10g081150.3.1	9.915534501	15.82121979	9.816276105	16.41152415	15.19591918	21.06992289	30.98524146	34.17979602	34.55730989
99	Solyc10g085970.3.1	69.80032183	74.72103203	68.04714117	81.10054735	98.02943093	92.02554214	127.0604795	125.3189555	126.8341236
99	Solyc11g005380.2.1	63.67426369	87.57712491	92.79319086	205.6634685	263.8885207	234.4933049	394.993168	466.0536168	458.7220982
99	Solyc11g005635.1.1	28.85484595	32.89763449	20.12568003	44.54727591	65.66009837	62.33614864	121.4117169	122.3419889	123.6707298
99	Solyc11g018590.1.1	3.424009669	3.209650367	2.622356473	4.03755207	5.280260951	4.572629309	6.691792523	7.616206253	9.253359631
99	Solyc12g010420.1.1	173.444854	437.4216875	274.9434176	435.3317518	448.3687376	454.6448825	847.759852	955.4867521	1263.204901
99	Solyc12g011023.1.1	6.152311995	12.3005404	3.239073508	23.54727854	16.75620112	28.46813884	34.33262824	42.97094309	40.23617337
