# Supplementary material for: Light regulates tomato fruit metabolome via SlDML2‐mediated global DNA demethylation
Source: J Integr Plant Biol. 2025 Oct 23;68(2):383–405. doi: 10.1111/jipb.70066 (PMC12863027; doi:10.1111/jipb.70066)
Supplement: Supplementary file 6 — Table S5. Summary of SOM [file JIPB-68-383-s011.zip › Supplemental Data 5 Summary of SOM/RLS/Cluster275.csv]

neuron_number	gene_id	R_10	R_20	R_30	R_35	R_40	R_44	R_47	R_50	R_55
275	Solyc01g068490.4.1	5.354235693	4.776540243	7.85522792	5.934311796	7.247169002	10.66209394	10.20380392	13.00064957	8.198064333
275	Solyc01g079450.3.1	49.463294	41.03800331	43.90938164	45.25392699	62.22567305	57.15594566	63.04492348	72.75359239	43.25150713
275	Solyc01g086940.2.1	3.474850866	2.621749145	3.519842299	2.514547765	3.884887898	4.169110808	4.513035702	5.070277028	3.077609332
275	Solyc01g086950.4.1	13.2477483	11.8584935	12.99241948	9.548019029	17.43385964	16.5276338	18.26494343	20.11450843	13.54626675
275	Solyc01g096010.4.1	17.79443693	15.31720667	16.76041748	14.47512194	24.25404276	24.1530374	28.00247721	31.31847905	20.08426305
275	Solyc01g100260.4.1	12.36846839	9.638453759	10.8387799	9.799757098	13.61362593	15.01911133	17.03620832	19.7140744	12.12129556
275	Solyc01g100650.3.1	13.56860611	11.98620426	11.24656764	11.57641602	13.29865533	13.7253236	16.08276436	18.21169034	12.59840662
275	Solyc01g104320.4.1	56.92773901	44.82463486	29.4622283	44.76930579	74.44915073	65.57295087	103.1873442	142.7130428	59.93833188
275	Solyc01g104350.3.1	13.28294619	10.96885626	15.15568482	9.799144143	17.76118947	19.08557006	20.67659798	23.80506969	14.49549082
275	Solyc01g105420.4.1	81.6673132	51.06584622	70.41489535	45.0895256	80.76355559	95.48730946	104.4068738	121.7782564	77.87381504
275	Solyc01g108416.1.1	12.64579101	7.716789755	10.96241481	7.612735364	11.25884111	12.07901318	13.51594839	18.79339909	12.52030261
275	Solyc01g109940.3.1	93.38136591	79.37214671	86.18721252	79.73129112	93.08015479	113.6028666	135.2028158	147.8767546	102.4768023
275	Solyc02g061820.4.1	11.58914495	9.19271963	9.490454231	8.277976574	15.33722856	19.68177254	21.31798	25.14741304	12.4120255
275	Solyc02g068500.3.1	13.359082	12.09586391	13.03417412	11.16235838	16.21863023	18.08337068	18.16472977	20.59047441	14.77681441
275	Solyc02g088350.4.1	36.02987639	27.35458864	30.85740547	25.42133971	41.42622265	41.89337601	39.82348623	52.88270121	36.04258098
275	Solyc02g088440.1.1	38.0209392	29.6742395	34.68000193	21.63833079	34.94106565	43.71252809	49.56915253	66.87997176	34.1775611
275	Solyc02g088450.4.1	3.800111021	3.242021876	3.155262743	2.109426339	4.357404118	4.620360087	6.247955021	7.422621253	4.067475447
275	Solyc02g092230.3.1	15.45320462	15.88665597	15.06735555	15.14915933	20.38646528	20.38162229	20.9137112	25.98724998	17.04462339
275	Solyc03g026330.4.1	15.26129284	9.08876691	10.23248948	9.289836792	15.94315508	15.12687445	18.02110704	27.51027073	14.33502886
275	Solyc03g097350.4.1	26.15367435	25.16034609	28.91253883	27.52217654	31.45620693	31.41640226	34.7756091	39.36723706	28.25948458
275	Solyc03g118430.3.1	27.27596483	22.60715477	27.69975899	19.78499186	33.83061911	38.73331347	49.05508766	48.81230626	29.78660537
275	Solyc04g015450.3.1	11.9781698	9.972528933	11.44667594	9.087947909	11.50923167	13.69224553	15.21147871	16.76137105	11.96576666
275	Solyc04g080770.3.1	16.36441616	14.53596104	18.39970695	12.63678678	20.60683561	22.74518486	24.70359568	29.25772074	15.96549192
275	Solyc04g081750.4.1	38.77136808	39.64118516	45.77132128	41.23629097	54.47046572	56.81641387	67.40969008	78.48589481	49.59344818
275	Solyc04g082020.3.1	43.63611615	32.56456116	50.73050776	37.58257466	78.31173483	120.1865884	125.9411322	177.8609775	66.7960399
275	Solyc05g009940.4.1	11.07574285	8.809101897	9.375995905	8.427415881	9.71702146	11.14555159	13.34575354	14.32766695	9.60799586
275	Solyc05g015310.3.1	11.1816829	8.365628321	8.377958174	8.353518892	11.22417646	12.51902592	15.31389788	15.69449085	9.748430488
275	Solyc05g055770.3.1	137.1862115	126.529782	128.5486451	124.0395099	137.1369108	132.3891498	149.7809073	155.1565446	126.7517726
275	Solyc06g048730.3.1	15.83198611	13.8427259	13.47278557	14.20648833	19.62393736	17.03550474	19.27145105	22.02229687	15.18353467
275	Solyc06g065370.3.1	84.91135631	67.35843108	69.06620125	64.8939044	100.3297603	101.4698792	97.95346658	120.6012298	78.22414618
275	Solyc06g073650.1.1	21.71520236	21.18812989	21.61565662	19.26223127	20.46558261	22.66993209	23.27081146	24.46496822	21.99586548
275	Solyc07g038100.3.1	9.887889834	8.352053076	10.18378308	8.080989225	11.03665937	11.85019377	15.29891739	15.41564289	9.032426196
275	Solyc07g053650.4.1	65.97446608	53.29363864	68.02835971	55.25020358	70.03123628	67.31834387	89.44326549	94.18426549	62.97972483
275	Solyc07g065410.1.1	215.9803554	59.89594358	49.30877907	63.01566362	243.0581636	355.122256	443.9837523	510.9678451	188.9336827
275	Solyc08g006010.3.1	1.640347881	1.726697801	2.134827713	1.354776315	2.78496111	3.079317112	4.469281458	4.836046777	2.194348386
275	Solyc08g067290.3.1	18.00916686	12.46038953	16.77042329	12.47472373	17.762446	26.04300341	33.57070963	34.243105	16.74570361
275	Solyc08g079820.3.1	11.22662082	6.731289835	12.42156684	11.77206454	13.83961591	17.48132277	20.83164329	23.01160259	12.86846783
275	Solyc09g007860.4.1	10.61969599	7.220824201	11.95565295	8.971606834	10.91994073	13.01879805	13.56606236	15.85920707	11.67705973
275	Solyc09g008780.4.1	67.21129765	25.92135883	54.50891471	23.44954557	75.67965722	100.9435084	83.39350832	125.0677013	41.56479746
275	Solyc09g010830.4.1	16.62194853	13.09399032	16.15336909	12.90188676	23.6433378	22.58776029	30.0593935	30.86485836	18.0761606
275	Solyc09g082160.4.1	7.000005111	5.504403971	6.90598079	4.677444267	7.589282588	8.128970383	9.893012172	10.40973272	6.884930119
275	Solyc10g005250.3.1	2.602204792	1.797371943	1.762454397	2.394483667	3.782015777	3.945245653	3.433933318	5.4908711	2.435933111
275	Solyc10g050840.3.1	30.02290749	26.21216306	31.07847179	25.35579356	33.75345077	33.66603783	34.06934677	37.63905921	28.32830079
275	Solyc10g084050.2.1	39.60584075	31.87820578	41.18515116	35.55227593	59.9567001	86.52935392	95.46019931	107.6160812	48.87753964
275	Solyc11g007270.3.1	19.38925278	16.03051761	19.60092485	13.86793651	22.56607987	21.37239451	24.91336068	30.05385673	16.96471574
275	Solyc11g008990.2.1	24.01995452	18.80000477	21.29456813	16.79733057	30.78312126	39.30151991	35.58695331	42.92198009	26.72016982
275	Solyc11g042620.3.1	11.91608996	11.07558108	13.01670779	11.04341364	15.01431014	15.36536812	17.62858971	21.05669336	12.57360471
275	Solyc11g066110.2.1	35.13232253	25.42587439	29.05812299	22.85269566	41.90878123	52.04621796	68.30560016	89.97301436	45.39707525
275	Solyc11g072540.3.1	47.84886021	37.43562612	43.95840472	34.92022657	55.95806763	60.88059836	64.82311131	71.87153416	49.89853217
275	Solyc12g007180.2.1	3.076203841	2.199103629	3.0506789	1.59963269	5.718482118	7.516893091	6.947803898	9.283928262	4.693024362
275	Solyc12g062870.2.1	88.83443794	77.54360369	85.00874354	79.37730267	96.45224	95.96055091	111.6671525	123.4672208	86.84187174
275	Solyc12g096550.2.1	57.63166476	37.40865928	35.54503796	40.59611847	63.30517144	76.47881351	65.75963613	100.3280361	46.14273286
