# Supplementary material for: Light regulates tomato fruit metabolome via SlDML2‐mediated global DNA demethylation
Source: J Integr Plant Biol. 2025 Oct 23;68(2):383–405. doi: 10.1111/jipb.70066 (PMC12863027; doi:10.1111/jipb.70066)
Supplement: Supplementary file 6 — Table S5. Summary of SOM [file JIPB-68-383-s011.zip › Supplemental Data 5 Summary of SOM/RLS/Cluster76.csv]

neuron_number	gene_id	R_10	R_20	R_30	R_35	R_40	R_44	R_47	R_50	R_55
76	Solyc00g500062.1.1	1.577765296	0.637247464	1.150130266	1.495281192	4.734091289	1.858794875	4.253497319	6.874728196	11.82710552
76	Solyc01g044270.3.1	19.55111339	18.97047746	20.60440844	20.94997138	22.25968802	21.55984028	23.76743487	24.2098866	27.65036707
76	Solyc01g088560.3.1	58.75772278	68.65310012	55.90907667	73.85901627	98.51325515	85.48023148	85.65784553	173.35887	277.0717459
76	Solyc01g090940.3.1	7.232650591	6.509490394	7.325636745	7.051589265	9.096864595	9.295449262	9.670574575	11.11736837	13.59752565
76	Solyc01g097170.3.1	70.11407537	64.57728043	68.18679115	71.23150142	82.31319169	70.2013736	77.38526672	110.1517317	130.9609597
76	Solyc01g101090.3.1	13.7635414	13.87662384	11.79121611	16.92415397	31.36337894	31.56204103	28.52359582	49.48269197	61.80203576
76	Solyc01g102490.3.1	12.22589627	15.87579908	14.77323665	19.08660923	21.19243587	25.38053923	33.13176675	65.20153562	81.83839839
76	Solyc01g106950.3.1	13.18898155	11.29059603	13.95535315	11.7025672	20.19656241	25.01370627	33.37313295	66.40719031	82.37081328
76	Solyc01g108220.3.1	3.831106012	7.219314348	5.215251081	9.171311001	9.088216859	14.71626651	14.04279146	40.01469879	49.03848514
76	Solyc01g109890.3.1	14.46472263	20.84678319	13.63712328	27.14635753	27.42569664	36.08789056	30.41413868	46.64672833	52.60049452
76	Solyc02g077040.4.1	39.40507575	59.25364295	104.4752778	132.1124904	226.559245	257.1828486	392.5682157	491.509395	776.3435337
76	Solyc02g082630.2.1	13.577413	11.3008983	15.26854251	17.88033069	28.26812233	32.30494022	23.95996432	56.50393281	71.7867751
76	Solyc02g082633.1.1	23.17500572	20.19176943	25.32940754	32.44937032	44.05138744	63.68800285	37.1656415	86.05974422	107.8374163
76	Solyc02g082635.1.1	16.14799494	16.01663515	17.79084229	17.4733437	31.20235258	52.24133577	24.67801852	74.0730558	100.4699726
76	Solyc02g087710.3.1	56.89630902	68.28196525	53.41363732	79.49210668	86.87619992	87.25805909	113.3362366	156.7478178	205.3882898
76	Solyc02g087730.3.1	13.26606035	14.38865657	15.33219465	14.99804018	20.21438324	20.16179287	24.99537164	37.54174212	48.22381419
76	Solyc02g089490.4.1	11.42476829	8.421747084	7.371052976	10.72105902	32.8658251	61.86553163	60.26498169	112.3910121	162.4770345
76	Solyc02g089530.3.1	7.977197705	6.172661848	5.034946239	7.452047175	29.88708038	77.67561997	27.30163196	111.1132164	149.1858399
76	Solyc02g089610.2.1	336.5839759	381.30493	206.9316389	424.7212231	605.9932525	614.2064829	981.2085544	1691.791605	2944.663968
76	Solyc02g090360.3.1	73.62376963	143.2877713	122.3906424	255.2951601	315.6546695	399.8215051	334.3006437	898.9458962	1124.927117
76	Solyc03g006500.3.1	7.752295583	9.684705049	6.680882712	11.97724799	14.65486559	12.48675885	14.50460369	19.51789303	23.52465096
76	Solyc03g115370.3.1	24.06106834	34.51492173	21.86209497	29.68188581	44.89586059	49.40685977	51.48572116	68.7588564	112.5583244
76	Solyc03g118540.4.1	14.6272974	11.41075717	13.6425569	9.522069258	25.88482495	18.5735089	23.40941178	29.44335326	52.08981311
76	Solyc03g121360.1.1	391.590737	811.6538749	605.6585023	920.8103862	757.9915328	913.4440278	923.6202782	1493.46075	1881.883699
76	Solyc03g122300.3.1	405.1509122	381.2892308	475.297795	483.3156813	763.1348139	717.915408	1044.47399	1356.915112	1817.976842
76	Solyc04g011500.3.1	92.57021796	78.48618743	64.01800247	90.33564148	94.22928536	100.9256585	107.1893163	118.9079306	140.7167046
76	Solyc04g074270.3.1	68.05976628	72.75603629	51.92251288	83.60907533	104.5763724	114.1046123	130.2406074	211.4139094	306.2567891
76	Solyc04g074490.3.1	16.98720981	19.0059117	12.96404123	19.31929169	20.71685491	29.88465934	31.14648438	46.35716156	61.38874248
76	Solyc04g074830.1.1	21.0318552	31.90651671	44.17037264	46.30785685	52.58616108	75.62768401	64.47426695	102.5767388	168.4559525
76	Solyc04g076690.4.1	7.070702281	5.248072027	6.408848056	7.204633733	17.39357126	16.51692745	22.50736753	33.46061678	41.06089053
76	Solyc04g079120.3.1	8.747357279	9.353947369	8.981687584	17.65804421	26.73715825	36.02376967	26.06594383	50.01126798	78.00704751
76	Solyc05g005200.3.1	53.84882939	65.854908	78.15350583	64.97334854	65.58791914	94.9203385	87.66466806	109.9817548	152.6327539
76	Solyc05g054220.3.1	6.059891019	8.744616517	5.707568179	7.745558388	8.458056217	8.426454077	10.08632366	12.23653081	15.17132939
76	Solyc06g011575.1.1	84.49422141	117.1030322	56.3184413	156.4376211	209.916404	247.4311337	193.6373764	529.3378398	846.2683486
76	Solyc06g051240.1.1	9.449461476	9.005556982	10.06754018	20.12236066	28.56851484	21.51560281	43.67384629	92.02094766	169.3545406
76	Solyc06g068270.3.1	11.89356216	5.635820843	12.52501492	3.273630794	23.02422165	23.68573626	21.72003767	32.28438744	70.93489543
76	Solyc07g040720.3.1	31.0317169	32.75176468	40.49064061	41.42215429	43.00899992	44.62827542	48.73873427	73.11997389	98.93916307
76	Solyc07g052990.1.1	99.60751934	187.0850272	215.3349505	270.8558415	308.9699829	316.5419692	754.9417533	967.6488837	1686.013096
76	Solyc07g063330.4.1	23.00712561	22.04471337	17.62355885	24.80931322	24.36150638	27.26154481	28.20443061	37.50785746	47.9601676
76	Solyc08g081520.1.1	3.495945612	3.964880668	2.223249084	4.622594637	7.420066356	9.274031855	8.632175678	20.00159925	25.12757717
76	Solyc09g007100.3.1	18.22106873	18.09008045	26.21765685	18.41339479	32.36139506	26.76812158	29.13535459	91.22967715	129.1544412
76	Solyc09g074675.1.1	2.675683668	3.170562131	4.494661662	4.739987413	7.013975627	4.985683404	5.139674446	9.212094459	14.14542422
76	Solyc10g018595.1.1	3.409249214	5.297203635	2.091167713	4.080117858	4.335061138	4.422137363	3.80819526	8.678684787	10.40466571
76	Solyc10g054930.2.1	6.418066771	7.673712824	7.969686163	9.354248698	14.30629979	15.72348921	9.535189326	20.1702236	23.59214767
76	Solyc10g080370.1.1	545.1384739	1444.86399	755.5329755	2379.361231	1595.597421	2117.591244	2170.538121	3050.803841	4472.756682
76	Solyc10g081570.3.1	274.1070324	706.9174528	315.6537744	888.4555545	734.9910996	1246.400313	870.9545832	1754.657565	2426.889671
76	Solyc10g086690.3.1	40.27903574	52.7921031	21.29073931	44.66552182	69.09788142	62.21645388	56.44402863	87.76510079	149.699489
76	Solyc10g086710.3.1	8.195292752	6.525356468	24.85732547	21.15893431	33.13070819	57.11300357	29.5051391	71.0826794	104.526047
76	Solyc12g055930.3.1	15.39643251	16.56211648	11.85559519	19.91700877	25.44245891	49.90507713	71.9800034	123.3828775	193.0335325
