# Supplementary material for: Light regulates tomato fruit metabolome via SlDML2‐mediated global DNA demethylation
Source: J Integr Plant Biol. 2025 Oct 23;68(2):383–405. doi: 10.1111/jipb.70066 (PMC12863027; doi:10.1111/jipb.70066)
Supplement: Supplementary file 6 — Table S5. Summary of SOM [file JIPB-68-383-s011.zip › Supplemental Data 5 Summary of SOM/RLS/Cluster77.csv]

neuron_number	gene_id	R_10	R_20	R_30	R_35	R_40	R_44	R_47	R_50	R_55
77	Solyc01g010490.4.1	7.396118012	3.967162702	5.626739186	6.741504823	43.40074178	46.98465754	32.01522007	64.53540644	56.60631674
77	Solyc01g068260.4.1	4.94554752	3.45070553	2.599475138	3.674177737	4.94635562	6.244784424	6.707224732	8.814014939	7.947528281
77	Solyc01g079260.4.1	25.81304256	28.69638189	32.68653532	53.34877465	101.0299662	87.39008189	84.92546551	152.1798177	154.7228194
77	Solyc01g088030.4.1	2.183477427	3.350358407	3.306332031	3.937488948	8.737270824	7.845333226	9.38121297	14.11905722	10.79237151
77	Solyc01g091450.3.1	4.461646743	3.006439866	2.88047904	3.281051722	6.719723353	6.034289245	7.818635541	9.416428464	9.025798954
77	Solyc01g099440.4.1	6.739204472	5.19929046	10.3799361	8.712415369	19.60839541	20.33927681	17.53992567	21.31668608	26.10814254
77	Solyc01g099500.1.1	2.59811432	2.638131572	3.918977638	4.745166952	8.316330633	10.16477047	6.290238649	11.68992633	10.85021241
77	Solyc01g102290.3.1	297.4900229	324.1320283	548.948241	372.3087818	510.8078451	603.2043246	468.4521877	715.4073427	731.1299
77	Solyc01g107010.3.1	8.751695188	11.53946388	14.34290703	14.50355523	23.71667036	23.21213951	28.10301704	37.62448183	31.9173349
77	Solyc01g111250.3.1	41.12665982	96.79833597	122.8149455	136.5398611	306.2853853	335.7898245	363.4414526	582.4077335	510.716187
77	Solyc01g150172.1.1	2.555657819	1.729219482	1.769591425	1.271649363	2.65141569	3.624993738	3.810725089	4.26239587	4.314351723
77	Solyc02g021230.4.1	5.954540324	5.320615971	7.519730104	5.553300872	9.188742013	10.19488053	12.48393285	13.58185656	13.29463097
77	Solyc02g084177.1.1	3.831022502	1.659009418	0.7358094	1.105680383	3.496111992	3.850435923	2.009635582	5.02294652	4.923489809
77	Solyc02g085170.4.1	0.728801539	0.94762954	0.478238182	0.687132469	2.341977082	3.914192777	2.541188982	3.661356984	4.487582417
77	Solyc02g088940.3.1	46.0996883	40.40965338	46.83815227	47.43588651	74.1830916	68.56537367	81.47442968	116.4246934	99.64892432
77	Solyc02g089390.3.1	82.58424984	75.54037902	75.07940772	76.90884568	103.4205917	97.20620223	104.2960288	124.5221386	118.2607432
77	Solyc02g089500.4.1	28.01416711	20.9997634	18.78434822	30.10396034	76.57438457	146.140527	114.0943647	191.4532996	239.949724
77	Solyc02g089510.3.1	16.46864596	11.1792173	9.753508986	13.37826695	47.66680389	84.87619885	59.72487957	126.8689261	148.0408175
77	Solyc02g089520.2.1	13.2693163	10.18846466	7.043197523	12.94121994	29.3832655	71.67559508	46.91317338	74.15550967	100.8575904
77	Solyc02g089540.3.1	3.539244306	3.317258172	2.677826004	6.171342152	12.68326921	30.11242674	14.36255742	33.56639429	41.05099301
77	Solyc02g090820.3.1	72.51999819	79.08629939	89.4586363	132.3275477	133.409662	183.3228288	168.9689671	211.5459254	235.1724972
77	Solyc02g091530.4.1	9.267802806	8.538853177	6.839116944	8.865033758	14.77336699	15.68456872	18.0440213	22.02172414	25.66919494
77	Solyc03g031750.2.1	26.39632379	35.12026503	47.64458908	52.73030162	80.34891016	81.63505841	72.87970513	107.9735261	96.64168862
77	Solyc03g097370.4.1	9.885359317	12.07452166	13.78000592	17.4212731	36.95330014	52.57589421	50.47064295	83.46853049	59.84633497
77	Solyc03g116360.2.1	3.666295466	3.090990274	1.860605478	2.400513465	6.808826811	7.105294369	7.614633251	10.18667698	11.41258749
77	Solyc03g118390.3.1	15.14835938	18.33664108	18.27783364	25.11249399	30.76102419	31.68761798	35.72271219	48.65205405	45.52725586
77	Solyc03g120100.3.1	4.114633946	3.106469399	4.206388394	5.460802936	6.475187282	7.031853014	7.099609473	8.35399267	8.669428882
77	Solyc03g122120.4.1	22.57258832	29.89818946	29.6939925	36.59276907	49.60928847	46.66728464	49.27378297	54.64323229	61.45573958
77	Solyc04g050240.3.1	12.02363153	9.594122175	11.94120482	10.37350666	12.28540279	13.44614535	13.96463718	16.35382607	14.95841321
77	Solyc04g050470.4.1	10.01903948	10.04319617	11.80210502	9.975036808	17.31574868	15.62114508	17.76304368	22.87558278	20.12948316
77	Solyc04g072890.4.1	69.39000059	74.32758371	76.27601637	72.2758311	163.4177607	120.3245579	144.1517613	179.9626102	175.8688584
77	Solyc05g005210.3.1	8.143096975	8.059714359	10.81698288	7.707715619	10.67070227	14.37926154	14.8519078	17.62585275	19.51697988
77	Solyc05g008380.4.1	20.7113584	13.69785189	17.4125366	12.10975134	30.4178369	52.34793259	27.54085371	78.02718114	58.67416555
77	Solyc05g050220.3.1	3.235391374	3.194697575	3.735257449	2.412370888	13.74389088	20.55670577	9.284812979	20.63557297	25.18855842
77	Solyc06g007140.4.1	6.139089598	4.308001042	8.636187096	3.001165568	6.3117134	9.173151811	7.762057992	12.25656958	13.18602134
77	Solyc06g068840.3.1	12.92135241	11.6900491	9.93120349	12.63831366	15.69498624	17.35319867	16.71846486	25.10576477	21.18131287
77	Solyc06g076310.1.1	14.66424589	21.23393558	21.13291724	15.59053566	35.46791217	51.55106505	26.40195143	43.47092929	54.94560442
77	Solyc07g009510.1.1	0.818631534	2.036554027	3.617915289	2.677760674	24.22361066	66.83220074	53.72729084	80.48712054	80.85261152
77	Solyc07g043510.3.1	7.268741204	17.96037394	10.92761196	26.07357432	31.2342677	39.97088523	36.40869066	48.35955395	43.92050479
77	Solyc07g064900.3.1	24.72947507	22.04106194	18.72013057	25.34256485	67.76413873	76.03231801	71.68146031	122.6050604	149.8824012
77	Solyc07g065860.3.1	11.63756974	12.29920873	9.658962899	11.31515423	33.41250763	51.16015561	26.3740422	53.74465501	56.19996121
77	Solyc08g075970.3.1	24.00733315	32.53525091	42.33846232	31.78680121	48.55065908	52.35244475	55.36695752	67.33870452	61.75708301
77	Solyc08g077680.3.1	24.60421402	26.18294615	22.79745909	27.23957032	43.19090485	37.86698062	42.4051571	58.09990372	60.29226098
77	Solyc08g081280.3.1	7.15421468	7.972423032	9.848515445	6.995997003	14.78570385	18.72080608	19.73184681	23.59578793	21.20129719
77	Solyc09g015830.3.1	137.6272987	226.0512027	181.7546474	367.5435091	419.453129	594.3244062	504.2133502	742.7261956	614.1213071
77	Solyc09g090640.3.1	65.77100419	67.40185935	75.31622933	94.71115447	205.0821899	234.0400997	259.5345053	418.7108463	324.8151463
77	Solyc10g078430.2.1	5.443787453	5.73608222	6.572357289	4.488268605	6.217065614	11.11700293	8.936487913	16.77447939	11.06627742
77	Solyc11g006780.2.1	24.80593981	23.5631999	24.60532972	26.46640599	34.5058016	42.66624426	47.781388	62.22469325	55.47479293
77	Solyc11g067240.2.1	28.41678401	29.53824317	32.67176032	31.94377764	36.98761615	37.88289153	35.00066416	40.43140073	43.23785757
77	Solyc12g006970.1.1	147.8444661	219.2600143	139.7923325	434.4110579	635.3557468	729.213881	568.3931529	1029.181072	1087.077563
77	Solyc12g006980.2.1	40.26332978	51.95463714	40.80104223	109.873422	167.0064323	179.5093822	154.6057762	328.2864984	280.5174633
77	Solyc12g088230.3.1	51.81687768	46.65130596	113.4897643	48.41840881	134.4485632	119.5272729	90.41047119	170.8947509	160.412295
77	Solyc12g098690.2.1	25.11929548	23.5464767	21.6701499	19.52296252	25.82523782	31.71165392	32.36472681	36.07728652	36.78887709
