# Supplementary material for: Light regulates tomato fruit metabolome via SlDML2‐mediated global DNA demethylation
Source: J Integr Plant Biol. 2025 Oct 23;68(2):383–405. doi: 10.1111/jipb.70066 (PMC12863027; doi:10.1111/jipb.70066)
Supplement: Supplementary file 6 — Table S5. Summary of SOM [file JIPB-68-383-s011.zip › Supplemental Data 5 Summary of SOM/RLS/Cluster272.csv]

neuron_number	gene_id	R_10	R_20	R_30	R_35	R_40	R_44	R_47	R_50	R_55
272	Solyc02g062530.3.1	9.690295514	17.58466224	12.32348229	15.93727788	11.29096532	16.825682	19.52876943	12.29130736	11.93007019
272	Solyc02g069610.3.1	23.54054832	24.17033475	24.93968314	27.19365518	24.94361147	27.72157721	28.21009518	22.21717128	22.56149477
272	Solyc02g070690.1.1	8.747516828	12.7334643	4.816959857	16.59815789	8.289400593	19.15208382	29.31832028	12.05819179	7.285828976
272	Solyc03g098410.1.1	160.3259802	226.0405749	190.2182311	242.8340533	156.882712	235.544692	306.9524138	233.8875015	195.8582409
272	Solyc03g112770.3.1	23.31694565	26.53642099	25.879344	25.36364203	21.97978191	31.26175721	30.56939388	23.2486193	25.27569574
272	Solyc05g008625.1.1	8.96599074	14.22030235	8.242183035	10.33601193	8.025029286	17.92503955	20.95456838	11.6276338	9.518220683
272	Solyc05g013700.4.1	19.38048513	27.15057656	16.03880147	27.52448073	17.24434575	29.5899341	33.09920471	21.66727153	23.24393499
272	Solyc06g007520.4.1	249.9017567	277.2804048	278.7966288	308.6332941	228.6577213	355.6303298	397.4823034	270.5579717	283.2826269
272	Solyc06g036590.1.1	16.45243254	25.29565069	12.03398732	27.26041932	14.30813325	26.61942065	41.58843807	23.78198692	15.01203775
272	Solyc06g076150.3.1	41.80069339	48.85814006	50.57078379	54.66176909	45.80522663	59.35253226	80.22287757	53.43627525	50.70466503
272	Solyc06g082680.4.1	33.03697397	46.48697041	32.44653323	48.01578588	44.15511279	55.3739756	60.02966645	43.23638623	45.887162
272	Solyc07g045240.3.1	95.91125958	114.1508715	100.0467785	117.0564142	88.71040937	118.5776221	151.9816796	93.36918007	100.1608486
272	Solyc07g056440.3.1	4.426800086	5.63197543	4.876504034	6.931133945	3.588837064	8.906034433	16.12735804	5.008110113	2.915681633
272	Solyc07g065800.3.1	26.78004316	32.95703051	29.72049163	27.79867224	26.58159123	36.26106381	43.91765206	26.82549391	26.81212113
272	Solyc08g005230.3.1	53.42455467	66.0943323	58.29660194	64.91430689	53.15236174	69.65251609	72.03276271	62.9082723	45.56980412
272	Solyc09g082450.1.1	3.80366042	5.551552525	3.268697656	4.858039747	5.344262053	6.076835083	7.918373003	4.730997121	4.050157271
272	Solyc09g091940.2.1	170.219434	214.992211	175.4453207	227.5182429	170.1778448	245.7383421	268.0647412	210.9710906	225.3151547
272	Solyc09g092040.3.1	53.46162085	65.37455534	61.58242842	68.66299219	51.33701415	71.83942324	76.13764731	65.08177963	46.46603495
272	Solyc11g005900.2.1	8.208731383	11.6965051	7.355968937	14.75583053	8.883440185	14.19152944	15.11720509	10.08542734	9.607270607
272	Solyc11g008290.1.1	35.49726404	41.56004082	39.57108888	44.09810183	40.72930732	44.89330286	51.82642333	37.16582029	38.32953047
272	Solyc12g010340.3.1	95.39348746	108.6932356	109.3612695	115.7612095	119.7343775	131.7842041	145.5880603	105.0721666	110.3300865
272	Solyc12g099240.2.1	30.41880734	40.47141934	36.9931566	40.09049676	33.80380625	43.10185194	46.3616834	29.06889068	28.92419271
