# Supplementary material for: Light regulates tomato fruit metabolome via SlDML2‐mediated global DNA demethylation
Source: J Integr Plant Biol. 2025 Oct 23;68(2):383–405. doi: 10.1111/jipb.70066 (PMC12863027; doi:10.1111/jipb.70066)
Supplement: Supplementary file 6 — Table S5. Summary of SOM [file JIPB-68-383-s011.zip › Supplemental Data 5 Summary of SOM/RLS/Cluster75.csv]

neuron_number	gene_id	R_10	R_20	R_30	R_35	R_40	R_44	R_47	R_50	R_55
75	Solyc01g005110.3.1	8.548477573	7.124947654	10.54862967	7.783256781	11.41744301	9.471993182	10.2367469	13.01542325	15.08500865
75	Solyc01g060080.4.1	44.38011939	37.28975156	51.78406179	41.92368322	59.62593537	45.68087551	57.89713837	72.60873913	72.38085443
75	Solyc01g087000.3.1	11.98452341	11.52105005	14.7756546	13.28871475	18.20473574	12.32623956	14.06057078	19.52284852	19.44076556
75	Solyc01g088710.3.1	9.056758077	10.07530137	12.6427896	10.7269162	11.60395328	10.86484255	12.31352518	15.90576005	16.72978947
75	Solyc01g094630.3.1	12.95544058	12.88216907	15.13034621	10.97140533	16.90960492	12.28232268	18.42934949	22.8797412	24.40497393
75	Solyc01g096330.2.1	12.26036906	18.77679838	28.9725625	19.20615903	43.19726365	20.13622655	16.08223568	41.09796096	44.87162379
75	Solyc01g107670.2.1	40.87565127	38.46086086	64.94592306	61.38494131	86.33425067	33.31633867	83.41167207	113.9862697	112.6056841
75	Solyc02g005003.1.1	9.136070182	7.22112289	13.40026383	8.712811494	14.67205206	4.118825156	10.58428483	14.88461194	21.05375999
75	Solyc02g080040.4.1	10.18988204	12.45544714	60.95283794	46.61403565	46.79268009	24.67990986	52.72045979	72.55074948	114.9435597
75	Solyc02g082350.3.1	32.14775559	36.77138619	42.31876266	47.22156053	57.54279853	32.40034223	46.53423331	65.45784716	65.53278702
75	Solyc02g087720.1.1	58.40492775	62.2217811	67.01697175	59.91203799	77.39285253	56.2612078	66.78101875	97.40819344	93.39006968
75	Solyc02g094030.3.1	92.5651887	116.9794675	129.5068932	114.5847135	156.6030988	104.529987	130.1373931	236.838537	216.511478
75	Solyc03g007480.3.1	66.69082156	52.24291545	69.14092465	59.54877184	89.52520683	60.26674524	79.85362464	108.0751615	127.4213338
75	Solyc03g025150.4.1	41.27652501	47.94496129	51.2290319	47.13877333	51.40033114	42.27412264	55.03008682	59.3974865	62.54692823
75	Solyc03g025930.4.1	4.23896599	4.031117172	4.938604084	3.869911147	4.63089391	3.444273571	4.892942386	5.005828508	6.414965332
75	Solyc03g093820.1.1	2.086739542	1.781230959	2.624129584	0.534804998	4.028677309	2.052581674	2.06943593	3.371922065	3.723134454
75	Solyc03g096620.3.1	2.701577585	1.385261677	3.415370522	2.294179466	3.57623949	1.92638287	2.815737084	4.297991048	4.193193598
75	Solyc03g118470.4.1	83.42427268	187.7980033	257.1620058	184.1625023	239.7337866	108.4696695	250.7162218	429.0083341	466.1535979
75	Solyc03g120770.4.1	10.39883963	10.33616712	11.25785033	10.45235269	12.28768769	8.970260127	9.799738685	13.76402409	14.92901817
75	Solyc03g123520.3.1	28.74782077	25.85521647	33.23189006	29.43831491	37.65702786	25.46294102	41.26152955	54.43884198	56.23443158
75	Solyc03g150136.1.1	19.53819953	16.03394781	21.65623489	14.21541173	22.25060543	14.6884423	20.42013363	26.0324066	28.50091139
75	Solyc04g005653.1.1	23.47940011	26.60986403	34.65171799	30.04878004	33.07756807	27.1536115	29.80245372	34.8314918	45.65692569
75	Solyc04g007610.3.1	17.68204889	16.87300987	21.02668689	18.05130017	21.65998543	20.22285351	22.06272521	25.6243269	30.01786347
75	Solyc04g009600.3.1	5.036905045	5.788789127	8.436023334	7.382130425	8.452909363	7.636108435	6.971899204	11.07455661	12.30435197
75	Solyc04g049490.3.1	12.25830354	13.38002556	17.42359644	13.06970677	16.91194482	15.54047075	15.80972254	19.03312055	20.13008647
75	Solyc04g072600.3.1	2.079507038	1.532037987	2.242426635	1.933697811	2.730981341	1.069316883	2.478736071	3.017034726	4.135879876
75	Solyc05g006660.4.1	12.30029094	11.6239707	17.56094792	11.84629821	16.77323664	16.77385823	10.94048196	18.99118984	21.72588888
75	Solyc06g005190.4.1	34.99001795	39.48623872	45.41002862	42.96235046	47.23723593	39.30544183	50.06441932	62.97790771	69.19926242
75	Solyc06g005410.3.1	18.99990256	13.58584621	21.18834436	20.11395848	24.76897644	15.35624604	24.61853392	25.16132593	36.07913254
75	Solyc06g008730.3.1	27.30274614	25.85874075	30.03892427	25.1820182	29.91792176	21.32366445	29.07779616	35.20081052	37.7787259
75	Solyc06g043140.4.1	11.69581065	10.3123068	16.9978265	10.17939884	16.25931925	11.8306673	13.76433359	20.57715899	18.6389583
75	Solyc06g050225.1.1	68.11430879	74.06094864	109.7188122	92.88389575	119.2985611	78.03646385	129.8449683	140.8750397	160.8642928
75	Solyc06g065460.2.1	19.23623065	17.79854588	22.69140263	19.09514992	23.55877549	15.60451791	23.32159776	32.95178018	34.96959479
75	Solyc07g041730.4.1	4.887419848	5.428222921	6.268287488	6.134587296	8.188695218	5.085955749	6.889959908	10.92074859	11.96016664
75	Solyc07g045480.3.1	7.65869666	6.085135403	8.153799376	6.498964722	8.760715469	5.793245346	7.700599917	9.064493247	9.628629118
75	Solyc07g062940.4.1	7.828927517	7.77858	8.860571294	8.395160723	9.37620136	7.950093667	9.4595042	10.98844252	10.26401523
75	Solyc08g081550.4.1	71.78947764	78.17510047	188.089866	106.5332047	294.8272936	178.0877622	303.1872356	376.6310568	417.1766511
75	Solyc09g055710.3.1	16.34550692	10.41085947	20.06230686	10.65668236	21.95055672	13.04145843	19.88882221	20.10432433	30.54667417
75	Solyc09g056220.1.1	4.201303175	3.202033521	5.68803182	4.325522695	15.22418765	4.320308981	9.218338947	24.16934531	26.31395827
75	Solyc09g065000.4.1	14.01352546	15.23222128	18.1965284	10.97108248	28.6623269	15.19381517	17.88013732	41.30513757	33.19660689
75	Solyc09g090200.4.1	31.90566352	30.82111042	39.13679481	36.23892562	38.13112815	35.16994029	39.09343018	42.36588495	47.69225235
75	Solyc10g078715.1.1	10.07444193	10.1703449	17.84875957	11.18595581	15.29180751	11.44076754	13.01134937	21.90824218	21.99459424
75	Solyc10g086360.2.1	36.84874516	39.70494758	47.97778164	39.08090887	46.60864251	39.16231179	42.95225107	59.44658458	63.71362922
75	Solyc11g065090.2.1	15.07547976	16.18125463	25.34454163	16.12462826	21.96838333	18.48176581	26.25622586	30.63071289	34.17939618
75	Solyc12g019300.2.1	13.81741219	11.67823149	18.73616036	13.35554954	22.21407452	15.8932604	25.60799619	32.994746	36.84730807
75	Solyc12g056390.1.1	3.967558931	1.788511059	8.641981877	5.577710436	8.380472039	3.246576757	6.059344414	13.61984947	17.36056352
75	Solyc12g088890.3.1	3.264371314	4.33276058	3.657186332	3.264851732	4.57400335	2.427067488	4.349456858	5.494775283	6.192945618
