# Supplementary material for: Light regulates tomato fruit metabolome via SlDML2‐mediated global DNA demethylation
Source: J Integr Plant Biol. 2025 Oct 23;68(2):383–405. doi: 10.1111/jipb.70066 (PMC12863027; doi:10.1111/jipb.70066)
Supplement: Supplementary file 6 — Table S5. Summary of SOM [file JIPB-68-383-s011.zip › Supplemental Data 5 Summary of SOM/RLS/Cluster273.csv]

neuron_number	gene_id	R_10	R_20	R_30	R_35	R_40	R_44	R_47	R_50	R_55
273	Solyc01g067820.3.1	9.000316374	11.06564084	13.72212319	13.50438878	13.2851071	12.53664355	14.58660648	12.42192652	11.49957288
273	Solyc02g071350.3.1	1.345189394	2.055415836	2.195827612	2.804320042	1.528219754	2.743302667	2.79371932	2.636206463	1.218639332
273	Solyc02g080800.4.1	12.70711474	15.56494407	18.65441644	19.14956584	16.05918896	14.55916373	19.28282747	17.85155501	16.01649223
273	Solyc02g085980.1.1	0.833238423	1.23047497	2.650139082	4.009883336	2.602749128	2.182968525	3.817022919	3.827683534	1.65445142
273	Solyc04g049407.1.1	6.823506439	9.347871129	9.721775672	9.375409469	8.349671563	10.86914339	9.944040346	9.105763884	8.090984897
273	Solyc05g008310.4.1	4.023528587	6.26401396	14.15904176	21.96594072	14.84702388	15.01179772	16.81587858	15.42168463	8.72411361
273	Solyc05g055470.4.1	25.95772358	33.43607576	42.30289635	40.56754657	37.69273361	49.15453167	50.38768016	45.40651021	35.23165306
273	Solyc06g035960.3.1	15.55585328	34.4316111	60.24629692	64.20213368	55.58818839	47.00039474	59.34741399	65.99389122	50.68270434
273	Solyc06g036190.1.1	8.787677648	16.08015296	21.98104998	25.29849219	20.55625603	23.55351685	22.23330736	24.69975396	20.90642194
273	Solyc06g061080.3.1	2.549744183	2.796942688	5.54406193	6.948368967	4.832843023	6.774688072	4.365568134	7.926577435	2.519779528
273	Solyc07g005590.3.1	15.99083167	19.96354128	21.25598252	21.34313379	19.08632571	18.47607473	22.40163826	22.48763298	17.64017061
273	Solyc08g067810.3.1	6.847684245	9.11235334	10.50912596	9.936475317	7.892922291	9.281985496	10.63870433	10.09436246	8.986765303
273	Solyc08g083040.4.1	14.01710033	16.89127096	18.20182621	19.21397918	17.74244235	17.87578053	17.54406608	18.41585861	14.99394779
273	Solyc11g008430.2.1	11.89340888	15.30240891	16.38377243	15.89325549	14.64609912	18.20796993	18.4155295	17.76785715	13.1436905
273	Solyc11g066610.2.1	4.201980226	5.442331727	5.728927207	5.508032582	4.951018871	5.695484882	6.464987293	5.564624486	4.598557906
273	Solyc12g005220.2.1	15.35165155	24.50815682	25.05914782	26.40598951	26.15123619	26.74408653	20.19601142	28.07794124	17.17383915
