# Supplementary material for: Light regulates tomato fruit metabolome via SlDML2‐mediated global DNA demethylation
Source: J Integr Plant Biol. 2025 Oct 23;68(2):383–405. doi: 10.1111/jipb.70066 (PMC12863027; doi:10.1111/jipb.70066)
Supplement: Supplementary file 6 — Table S5. Summary of SOM [file JIPB-68-383-s011.zip › Supplemental Data 5 Summary of SOM/RLS/Cluster256.csv]

neuron_number	gene_id	R_10	R_20	R_30	R_35	R_40	R_44	R_47	R_50	R_55
256	Solyc01g067100.4.1	45.6561228	44.60098593	47.53597416	49.96582925	50.7908668	52.72450052	68.09417489	64.65632786	48.84028004
256	Solyc01g090290.4.1	10.35840434	11.83980062	12.4342492	12.71542105	13.63208592	14.76135049	20.82065873	19.23907259	15.48943121
256	Solyc01g100330.3.1	8.729475227	9.292945745	8.472754615	8.037106003	8.286741243	10.56099376	11.85363913	12.36107219	10.78810675
256	Solyc01g101010.4.1	15.77292896	16.6362348	22.8341185	15.03278774	19.51291387	23.00349198	43.26632554	44.00453181	23.512722
256	Solyc01g104110.4.1	1.005289853	0.492559457	0.905238077	0.172474692	3.014924819	12.42550586	28.89746625	20.95867478	3.70309765
256	Solyc01g106210.3.1	92.30250041	98.9412423	116.533801	127.2096662	119.5119044	135.2674003	232.9064899	201.8904299	147.6437098
256	Solyc01g107820.2.1	96.80132231	118.5815282	193.4735745	175.4570621	119.2256247	277.7526671	383.8362542	435.7270248	271.4513248
256	Solyc01g111450.3.1	76.36137005	64.83163462	64.33375705	63.42588336	74.57909209	101.3206035	135.0939055	153.4550976	88.36045594
256	Solyc02g014480.1.1	0.295202065	0.09194433	0.23254056	0.201028566	1.218505448	4.43986851	7.574365002	6.835905314	2.158629948
256	Solyc02g079010.4.1	17.48490564	38.46010999	24.02603697	33.92379677	35.83928999	81.29507878	128.4147425	132.8029123	83.17321138
256	Solyc02g079250.4.1	2.823489499	3.099247674	2.41739156	2.763114	2.272283498	3.574089325	4.088852056	4.120409126	3.394044773
256	Solyc02g085320.1.1	130.1376682	196.7286488	196.8235716	196.0721468	242.9937212	453.9199109	1114.108231	1067.724606	589.7667326
256	Solyc02g087340.3.1	71.10889245	74.2441963	78.90842548	71.37191638	71.52508066	96.75827547	108.7631664	110.3083221	84.37323201
256	Solyc02g088790.3.1	19.95716031	23.71026975	17.75068746	22.74703599	14.65709038	34.0580092	64.87654868	45.54477972	35.29945481
256	Solyc03g007150.3.1	3.115621361	3.596222787	3.733253315	4.015889487	3.776884115	4.008852397	6.783120033	5.624862454	4.308094652
256	Solyc03g097970.3.1	57.63522327	64.01545115	65.4396644	77.27807038	69.41316132	78.48961179	114.4489853	111.0401107	73.48978998
256	Solyc03g098320.4.1	3.218832376	2.383510587	3.645368918	4.405226747	4.281802637	5.13253029	10.82767672	9.047567397	3.916997475
256	Solyc03g114170.3.1	41.78627092	42.99428055	36.85588604	50.48399935	46.8079966	52.38836727	69.49365828	65.58471811	54.42484463
256	Solyc03g116140.3.1	11.13020325	13.84668629	12.05928543	13.24498389	11.84067166	16.83827973	19.6941034	18.35634847	13.18030372
256	Solyc03g117430.3.1	30.86413947	26.69048908	34.39877885	22.53572809	40.57325194	68.38962955	92.71309322	92.76709689	55.85537715
256	Solyc03g118800.3.1	50.76149941	58.56414099	46.74235522	57.42941598	52.39001345	61.90754679	80.61503986	75.2668117	63.78993061
256	Solyc03g123730.4.1	18.1789775	15.55670398	15.91131078	13.62871291	20.63372135	41.41134768	57.60321225	54.37132507	26.90801238
256	Solyc04g007560.3.1	18.56307677	18.33253794	21.62067701	21.86320017	21.66597357	26.16670985	36.47199208	36.08234685	16.72217152
256	Solyc04g024420.3.1	7.184731956	6.032279715	5.864643124	6.205101956	8.611231321	12.10275415	22.56608218	21.98595127	10.93998291
256	Solyc04g024840.3.1	1.09074733	1.272577714	2.631023448	1.922851542	2.505730988	3.125485371	19.66050341	17.38511014	6.790450986
256	Solyc04g073950.2.1	41.23370516	51.68025632	65.65948908	56.94117451	84.88829432	155.5075838	255.3426169	230.0253032	121.2839595
256	Solyc04g080340.3.1	32.57450784	40.22818245	36.91410535	35.25616805	31.84125814	50.40726762	59.53543578	53.86410896	39.61585123
256	Solyc04g080680.4.1	3.286979712	2.619865189	3.017920425	2.573242579	4.168922876	8.860371016	21.73508709	20.89800594	7.298209043
256	Solyc05g005290.4.1	24.99493232	13.83550707	24.97018949	17.97004669	23.91287227	70.31060977	100.0525704	145.2651576	55.94953447
256	Solyc05g018590.3.1	15.71011963	14.67736571	15.50568396	16.16726467	15.67351406	17.96687212	30.90500359	27.27071626	19.00382009
256	Solyc05g051510.4.1	16.18268165	8.773932871	10.88389229	8.776776603	12.11797812	24.60998025	38.45909919	37.88454783	13.27523828
256	Solyc05g052480.4.1	6.552842152	4.58029724	4.118254508	4.180594473	7.424832656	9.645514306	17.39392707	17.28693372	9.544606264
256	Solyc06g008130.4.1	18.33521539	14.7976843	17.90852901	11.16090235	17.64699451	28.07986312	70.10297167	66.10842718	37.02586622
256	Solyc06g009520.3.1	44.16532713	42.64495965	40.89877807	46.88280676	43.64890943	55.03111963	71.66483376	75.99558519	55.78222183
256	Solyc06g063290.3.1	11.4991169	14.48629847	12.4656227	12.59860594	13.56040603	15.21519431	17.45161115	17.01433948	11.90399855
256	Solyc06g069780.4.1	10.75373038	12.64614837	11.21186821	15.47756431	11.3849844	15.96305535	18.66024446	20.14123227	15.4979256
256	Solyc06g072330.3.1	0.910860638	1.312657745	1.348345686	0.694408764	2.59307468	11.48511484	32.50484263	30.07220857	11.96302182
256	Solyc06g076270.3.1	15.08276955	18.88926691	17.85527845	18.72867973	18.87392355	19.41431942	40.34789179	37.32868222	26.68972542
256	Solyc06g083830.4.1	21.71970232	25.55912059	16.62902131	21.92382277	21.67051271	26.20698015	28.4390265	30.59130877	24.11603465
256	Solyc07g007040.4.1	30.73481688	26.61694688	25.55843713	24.84232368	29.20467178	39.16143745	54.2859221	52.02170585	36.61482385
256	Solyc07g008660.3.1	11.0050389	13.10629457	13.10761097	12.35524656	11.0905569	13.36338616	15.69706134	14.76498448	11.92171165
256	Solyc07g017800.4.1	6.192870523	7.87013212	9.415075994	10.24767969	10.81106794	16.87201829	22.67806266	22.87954733	12.2078242
256	Solyc07g045160.3.1	7.175077435	7.3470479	10.13031548	11.49829145	7.755233991	11.28917574	16.35291608	14.73600642	11.21439734
256	Solyc07g048120.3.1	7.969335302	7.465803002	8.235355168	7.602079805	9.484670612	13.7565739	19.31988186	17.70942762	8.760254564
256	Solyc08g007225.1.1	1.733570884	2.292073345	1.853142072	2.53963744	2.390355177	4.599123708	7.284117007	6.750365455	3.440139565
256	Solyc08g007890.3.1	2.001851796	2.176266634	4.450688149	1.912845796	6.576259403	19.20910708	45.39405895	31.65393787	16.14451517
256	Solyc08g067300.1.1	9.133651275	13.92989505	16.88558567	15.23534924	15.38994583	24.13595584	47.43739661	57.6658182	21.74381372
256	Solyc08g076810.4.1	2.973823213	2.929212336	3.664639783	3.647483545	3.500986839	3.791426544	5.531947578	5.044021089	3.857315043
256	Solyc08g076990.3.1	28.07735739	27.41147195	31.51348922	29.54603389	31.9308961	35.27425866	48.42399143	42.25808058	30.94128259
256	Solyc08g077750.4.1	14.70186355	17.62097712	17.10658458	16.83620081	17.45806725	20.49004799	28.2608372	25.05348499	21.86193747
256	Solyc08g078150.1.1	18.10403063	20.70901939	20.18595344	21.76376488	21.66163126	25.37705003	27.4555036	29.99807398	23.7323843
256	Solyc08g080410.3.1	29.97486033	34.0945336	40.17164357	40.91927758	42.65789177	52.06810404	66.03090322	64.81908734	45.15969436
256	Solyc08g081340.4.1	19.98997346	18.49858511	21.05450681	20.06738331	24.38214575	31.50238623	43.20142344	41.45704781	24.16079976
256	Solyc08g082700.3.1	45.54691908	42.00922515	42.77587595	39.8954798	48.38907366	54.87605182	70.10045627	71.10321749	50.06154513
256	Solyc09g008440.1.1	1.248515796	0.575412714	1.083301337	1.469173097	2.231680382	15.50094766	24.15852782	25.28358495	4.571787412
256	Solyc09g010285.1.1	9.956924929	13.57379864	11.9414515	13.86476974	15.64476595	15.16201397	20.99012603	22.85985434	14.33222918
256	Solyc09g011040.1.1	21.29218094	15.00091051	7.717731774	6.951273862	14.86091515	36.59604847	66.35684325	55.09213349	22.90567007
256	Solyc09g011450.4.1	16.26316336	16.8583437	15.16671947	19.60081001	18.73596285	28.269956	52.83259074	53.57795621	31.88646277
256	Solyc09g092480.1.1	9.550733281	12.61593826	15.41573568	10.63988944	20.69798716	38.44961798	63.99101007	63.49592821	34.03837555
256	Solyc10g077030.2.1	16.1283843	17.57918998	14.29176614	19.8028877	20.4466562	31.57724804	44.08302563	40.17506529	27.0277298
256	Solyc10g082064.1.1	5.335780315	5.53541222	5.021782332	8.328018579	7.552316146	10.4640208	15.6424209	14.07372543	5.591996265
256	Solyc11g006505.1.1	7.200144655	6.589473914	8.01294594	7.421391076	9.143133912	9.878257555	13.84153517	14.59437158	7.332665668
256	Solyc11g008770.2.1	7.841277911	7.609030464	8.95288464	9.177335617	10.94274631	12.37331613	19.99161955	19.50672738	9.296841837
256	Solyc11g011275.1.1	4.793559087	5.692118285	6.198780146	5.400843539	6.710775535	8.146590514	15.34374906	12.2889348	6.785386213
256	Solyc11g013060.1.1	22.46931563	26.43007662	23.71235927	23.97325417	33.65279123	45.11332931	113.8605481	87.52093234	44.75989648
256	Solyc11g020710.2.1	42.1397221	46.71154779	39.58728296	49.63578808	43.38928893	55.28639183	78.18912732	65.84399167	53.91472296
256	Solyc11g028010.2.1	63.72827768	64.61543378	71.64232359	74.84549791	84.45715274	106.9325712	153.0247409	155.7524672	86.88317654
256	Solyc12g009390.2.1	3.521606639	4.37641451	4.148534986	3.250678137	3.891471059	5.101867466	6.01982054	5.821116292	4.578729926
256	Solyc12g043120.2.1	51.85144463	37.80748511	50.06186725	72.93867828	57.87865668	72.19194869	101.7028168	96.92534249	76.65369714
256	Solyc12g044860.3.1	27.36429015	26.16487962	31.92416935	29.6885193	29.91151129	32.69521984	41.91415027	43.7595887	29.71827925
