# Supplementary material for: Light regulates tomato fruit metabolome via SlDML2‐mediated global DNA demethylation
Source: J Integr Plant Biol. 2025 Oct 23;68(2):383–405. doi: 10.1111/jipb.70066 (PMC12863027; doi:10.1111/jipb.70066)
Supplement: Supplementary file 6 — Table S5. Summary of SOM [file JIPB-68-383-s011.zip › Supplemental Data 5 Summary of SOM/RLS/Cluster79.csv]

neuron_number	gene_id	R_10	R_20	R_30	R_35	R_40	R_44	R_47	R_50	R_55
79	Solyc01g005540.4.1	6.210802458	4.043053426	4.536909583	2.984754343	4.820008454	4.930680079	5.795278892	7.061179417	6.298344403
79	Solyc01g007790.4.1	6.048425186	3.927917415	3.90558322	3.49314262	5.074983993	4.14867915	5.903988897	6.720480073	5.454120989
79	Solyc01g009630.3.1	7.82343507	5.724521763	5.847422808	5.328406333	8.555116858	6.464830769	13.86066989	12.42594119	11.6360163
79	Solyc01g020240.4.1	9.051845094	6.511861132	7.525923189	5.828428708	7.815378334	6.608247111	10.76455168	11.64218466	10.03965575
79	Solyc01g056610.1.1	11.18150861	9.573469509	8.738910696	9.715796691	10.44081392	9.422391374	13.22441165	12.91101069	12.52425143
79	Solyc01g079090.4.1	36.25194859	27.58001298	22.78122858	27.42894166	32.33940898	32.03912497	42.37517416	42.81348901	42.87619757
79	Solyc01g079310.3.1	7.950048417	6.655371166	6.313782546	6.365434443	9.104888817	6.726113347	9.477069974	10.3075701	9.29440685
79	Solyc01g080110.3.1	7.526870912	6.660526155	5.6247431	6.096516468	7.53544819	7.063532724	8.71327007	9.545962292	9.225784146
79	Solyc01g094800.4.1	44.57938243	40.12957375	40.58112536	33.75995123	38.56500498	41.57438724	46.91131994	48.53888668	45.50907188
79	Solyc01g094820.3.1	4.375111586	3.324687408	3.152405401	2.412440202	3.989152655	3.597517922	6.02204708	5.767866229	5.165038234
79	Solyc01g096900.3.1	7.410931746	5.022257957	4.803284335	3.949572287	5.234858152	4.043419908	9.325055808	9.483387602	8.714532791
79	Solyc01g099300.3.1	7.701475537	5.790987023	6.320434548	5.096524921	7.23676518	6.288798746	11.86726189	12.55829787	11.31363312
79	Solyc01g108418.1.1	14.68262061	10.48005616	9.010935116	9.037704123	9.8873224	10.18647406	14.3002116	15.89093379	14.00849406
79	Solyc01g150175.1.1	4.168335383	2.081714914	3.016244416	1.358891564	2.722122243	2.759537526	4.541617879	5.059049781	4.380387958
79	Solyc02g032960.2.1	7.008724986	5.73738406	5.599642542	5.526854819	6.73408937	5.771346144	8.250453628	7.506911635	8.216193333
79	Solyc02g062920.3.1	45.37557701	35.33545925	37.81342364	31.41909184	39.47867365	29.67432471	51.29501342	54.67909806	49.95140536
79	Solyc02g069220.2.1	7.818142154	6.412690794	6.431628972	5.886521696	6.929168797	6.40566582	8.904968841	8.243178722	8.527446328
79	Solyc02g069780.3.1	13.61460424	10.00691361	10.60553831	10.6314248	13.06263213	10.93822709	17.48202541	16.39065166	16.98881316
79	Solyc02g081960.3.1	52.0933334	37.15639573	43.73590856	33.77261914	42.02744746	40.80524907	66.50151337	61.08942578	56.65247803
79	Solyc02g087140.3.1	10.94887963	9.146239267	9.384164364	8.436458664	10.87123985	8.774559886	12.20371461	11.88120088	10.86603266
79	Solyc02g092310.4.1	13.80822725	7.728215187	9.669105863	6.511661793	15.7683916	9.633526133	18.22004207	18.07497167	18.94514944
79	Solyc02g094590.3.1	5.629786686	4.104742287	3.637951089	3.051396575	4.794101111	3.503674771	7.45832699	7.169971259	6.463274273
79	Solyc03g031820.4.1	7.660207262	4.818590118	5.278636786	4.367462732	5.809108704	4.846200714	8.302415408	8.837559425	7.947635585
79	Solyc03g062790.3.1	5.323108453	4.034221329	2.324699345	3.665383144	3.762274983	3.874049326	5.716936242	6.306186192	5.060880643
79	Solyc03g063090.1.1	9.830834232	4.490872779	5.660535393	4.022314664	5.083962267	4.801177709	7.807924154	11.61346334	10.18710866
79	Solyc03g078080.4.1	17.79681929	13.84302875	13.50327026	11.03003586	18.20430287	14.43252924	21.19196912	19.12226801	20.41752623
79	Solyc03g078610.3.1	26.39137933	17.91410037	13.4288453	17.20254668	21.18839325	17.50334255	29.66943208	27.58084252	31.36500573
79	Solyc03g098110.4.1	8.635365513	6.966625004	5.389949267	6.867148029	7.552274961	8.150138455	11.40340767	10.71783348	11.81494891
79	Solyc03g098460.3.1	12.28522629	6.501812028	6.167542445	5.44583536	11.42269029	8.755894286	12.87312683	11.59055309	11.5158437
79	Solyc03g098620.3.1	18.15232521	14.58432319	15.43243028	13.35471618	16.95350277	15.01714917	22.82856756	20.93617862	20.07335622
79	Solyc03g114070.3.1	5.007355854	3.056505582	2.953530614	2.033969888	3.998506157	2.825574999	5.887305948	5.636871779	5.37404695
79	Solyc03g114330.3.1	7.500655453	4.954208086	5.006403577	4.488611155	4.965994064	5.984936124	8.364875874	9.267354751	8.736129018
79	Solyc03g116930.3.1	8.8845182	7.472515429	8.019331547	6.282923004	10.31754341	7.107634731	12.42784261	12.23392589	12.40857018
79	Solyc04g077660.3.1	11.2032384	7.722644109	8.492243569	7.793432541	9.616157712	9.272015838	14.13947361	13.93944366	11.24954573
79	Solyc04g081240.2.1	26.62625184	15.01046146	15.19595518	10.58294383	26.20817631	19.79889221	46.78726782	40.27645242	37.36774806
79	Solyc05g005590.4.1	9.524329804	6.306022441	7.965830246	5.87965916	8.51632136	8.042514252	13.35264764	13.47831301	13.01140444
79	Solyc05g053270.1.1	39.66931736	30.56302332	25.35388064	20.70113046	32.99770348	26.18742984	39.68575716	39.38467428	36.82228583
79	Solyc06g060390.3.1	8.431112424	5.521064937	6.369517379	5.767793103	7.907883393	5.511977265	10.15136371	10.27519645	8.783324632
79	Solyc06g074450.3.1	28.48521961	24.57201464	22.69556307	26.76620302	27.72980868	24.60282758	29.77388263	27.7323531	28.28201813
79	Solyc07g017220.3.1	39.80744376	22.5092346	19.63819658	25.9297356	41.99656425	15.04943971	68.77610894	56.33570208	50.71420352
79	Solyc07g049270.4.1	9.847268592	6.870908574	6.254636412	5.989743635	7.531673632	5.478352132	10.85580051	11.837439	10.18663166
79	Solyc07g066430.3.1	11.03347102	8.532004484	8.311202758	8.386121288	11.05307859	9.733031328	12.26509463	13.23793526	11.5124297
79	Solyc08g029200.3.1	8.413780974	6.308504833	6.404011256	5.280657843	8.438635995	7.253002342	10.33755265	10.27188831	9.271799312
79	Solyc08g066000.2.1	9.586243747	5.755193648	7.791536134	5.432556305	8.657009012	5.704792779	12.36585742	13.59054217	11.82210244
79	Solyc08g068010.2.1	6.610430238	4.557911437	5.121533165	4.306820248	5.888190807	4.759504981	7.911892442	8.327551961	7.828151857
79	Solyc08g075010.4.1	3.673422741	2.910294913	3.138009772	2.543965501	3.967734624	2.644149618	5.045100938	4.92274861	4.424864746
79	Solyc09g011930.3.1	24.34516293	18.25354622	20.06212362	14.7613228	23.05643871	18.13395062	27.08664854	30.16080494	24.93474262
79	Solyc09g014997.1.1	9.424330627	7.012570537	0	1.097213907	8.937334037	2.189871184	12.53311857	13.62574352	12.3102784
79	Solyc09g090750.3.1	6.236530651	4.906638252	4.828200991	4.214866861	5.247711596	5.444007209	7.795927824	7.137558128	7.008101339
79	Solyc10g006510.3.1	10.44722667	7.073038077	8.288372756	8.086211948	8.329376872	8.922548525	10.57763721	11.05531386	9.698715305
79	Solyc11g045370.1.1	3.199923459	2.211326131	2.449355246	1.978549836	3.22468691	2.321050759	4.483032317	4.683354815	4.053354674
79	Solyc12g015710.2.1	8.019995248	5.253828324	6.516846425	4.719037635	8.546640418	6.980511811	10.42902639	10.89454452	9.431022509
79	Solyc12g019110.3.1	3.492257843	2.185896977	2.180788634	1.929332821	3.386182111	2.351006088	4.216114533	4.733070102	5.05941809
79	Solyc12g027800.1.1	2.548113016	1.553029941	1.87061469	1.535597171	2.685624112	2.50840732	3.344175855	3.980223961	3.722150122
79	Solyc12g038557.1.1	5.941254842	3.528673533	4.404749036	3.049731097	5.836318726	3.449738491	5.986689385	6.963020965	7.700296971
