# Supplementary material for: Light regulates tomato fruit metabolome via SlDML2‐mediated global DNA demethylation
Source: J Integr Plant Biol. 2025 Oct 23;68(2):383–405. doi: 10.1111/jipb.70066 (PMC12863027; doi:10.1111/jipb.70066)
Supplement: Supplementary file 6 — Table S5. Summary of SOM [file JIPB-68-383-s011.zip › Supplemental Data 5 Summary of SOM/RLS/Cluster120.csv]

neuron_number	gene_id	R_10	R_20	R_30	R_35	R_40	R_44	R_47	R_50	R_55
120	Solyc01g008850.3.1	50.23341211	77.50553338	61.62848946	84.74555544	112.9353586	121.3683419	91.76323274	106.2041521	77.62039209
120	Solyc01g099480.4.1	1.87953983	3.428839501	2.932323071	5.21546607	7.943913619	7.366887823	3.793667797	8.109970434	5.313914969
120	Solyc01g108400.3.1	10.27837507	30.68493326	17.74915838	74.88572515	121.1800509	101.7888648	89.98343746	70.97583742	55.35159196
120	Solyc02g070820.1.1	1.327778377	1.547991553	2.806048676	2.72946847	4.956727208	3.792774168	3.549356125	4.867741043	4.618970983
120	Solyc02g080110.3.1	10.9896701	13.11523857	15.24053198	41.61645303	47.80420178	28.61140894	35.93622808	43.28666566	34.47832305
120	Solyc02g080270.3.1	28.59055648	34.2597031	43.99169321	51.04219356	76.85486756	61.37136959	60.67843103	69.84949782	59.21041949
120	Solyc02g081610.3.1	22.25302663	21.7366488	27.32385411	32.84134952	43.22909106	34.58848295	29.93525802	36.30265368	31.90149253
120	Solyc02g088340.4.1	24.75200909	22.47583572	20.73920368	51.12716225	119.6399771	95.39946033	84.40112062	99.71335285	67.99678331
120	Solyc02g091700.3.1	22.77330712	39.61768375	32.505184	34.03385282	53.92946635	37.07496704	25.31111889	45.40922968	31.07681151
120	Solyc02g092880.3.1	91.38785294	119.3656932	148.4118053	172.7313859	202.1420454	178.4861334	198.6682533	191.1938778	187.5944738
120	Solyc02g093330.4.1	3.665288165	4.553796031	5.356686854	8.986892441	10.87488566	12.48619225	5.075384714	11.08342462	7.861559462
120	Solyc03g006020.3.1	2.749797912	3.036584377	3.427114352	3.939818668	5.847710578	5.289556049	5.357781012	5.462079608	4.481695777
120	Solyc03g063600.4.1	98.70077779	165.4135684	136.9946978	218.9354906	437.8095949	362.3890336	299.8591936	307.3518263	387.4312835
120	Solyc03g097100.1.1	7.870290168	18.68376497	16.59784287	36.0373211	63.29412234	66.35001236	43.28134984	44.35362913	49.23496802
120	Solyc03g118820.4.1	21.33611942	24.45357164	29.92007809	25.37257564	46.89514946	45.38639773	29.92673297	48.16145551	39.23798368
120	Solyc04g054810.3.1	1057.895301	1348.613942	1039.334931	1872.79763	2200.198883	2055.322641	1391.539814	1992.886447	2062.205724
120	Solyc04g054820.3.1	11.15170954	17.43043697	16.41583942	17.58370992	28.3950756	28.33671083	17.74778465	25.70149776	24.49858299
120	Solyc04g082940.3.1	5.110342262	4.652988639	7.922908003	7.959316824	18.07564485	14.42678593	8.007925721	10.67357095	12.31221964
120	Solyc05g012450.4.1	18.99296536	19.65753454	16.32778444	27.15916967	59.35345711	48.69579987	33.07741616	36.76813147	38.85698731
120	Solyc05g056000.3.1	142.3485229	187.3814998	158.5693013	189.964923	217.1503811	218.3132911	192.7674975	213.7952861	173.1951983
120	Solyc06g053300.3.1	15.21443885	15.95598133	12.45671998	17.75974895	24.358469	21.97497692	19.90055021	24.53498194	21.11329484
120	Solyc06g063070.3.1	602.3156659	814.1905017	966.0199664	1061.744389	1729.210944	1648.646279	1597.068268	1634.683604	1460.018694
120	Solyc06g063410.4.1	6.835783987	7.709802243	7.165924216	9.379088301	11.22785022	9.382425193	9.122226264	9.589027532	8.026804164
120	Solyc06g066770.1.1	10.25890006	35.44605962	13.11984263	54.0663693	58.62526755	52.65703882	42.45931569	44.84926811	47.13485293
120	Solyc06g069420.3.1	17.87102963	28.87605085	20.96080957	31.94670505	64.75315991	43.21665732	31.4991907	48.6517894	29.74232301
120	Solyc06g076350.3.1	40.42832541	51.47480852	46.9441624	48.88350564	64.03622909	56.43442672	46.27658245	65.5932299	50.63285919
120	Solyc07g009500.3.1	510.4469368	1691.211389	1439.490153	3100.358166	6355.351386	4855.983309	4468.979138	3773.737643	6322.526572
120	Solyc07g032380.4.1	14.30082507	25.3041271	21.91049818	37.55550241	62.64421537	34.72963012	27.52177373	53.08371317	45.63452942
120	Solyc09g015160.2.1	161.9584077	198.1806542	239.8960723	279.2954281	295.0228064	304.0118076	235.7176681	324.6057353	226.2896549
120	Solyc09g074230.4.1	13.90106385	8.833547461	10.75532399	28.05528985	58.89466915	36.84721617	38.6867406	51.50213724	39.45795409
120	Solyc10g045600.2.1	28.08585022	31.66665903	25.73138634	44.76907843	60.63013215	46.29439752	34.52591731	48.77484637	48.74091643
120	Solyc11g070110.3.1	7.221958946	6.049852038	7.219358651	7.859506359	12.17326224	9.653085372	9.373160731	10.50736751	9.903865943
120	Solyc11g071270.2.1	6.783809283	7.615948707	9.433607154	10.67151715	12.79775828	11.65185918	10.15656416	12.30450357	9.037356746
120	Solyc11g072100.2.1	14.4638492	14.6552622	7.161058582	24.46179829	32.27273038	25.17426043	21.02987726	27.09165094	24.13941772
120	Solyc12g010430.1.1	101.675614	154.1248633	138.2636535	193.8904656	246.9689801	203.3892141	220.661905	280.9392297	229.6309462
120	Solyc12g010800.2.1	6.919956011	4.178448027	5.318165174	7.22249811	24.6155782	19.28326903	10.93526238	19.47220425	14.60255243
