# Supplementary material for: Light regulates tomato fruit metabolome via SlDML2‐mediated global DNA demethylation
Source: J Integr Plant Biol. 2025 Oct 23;68(2):383–405. doi: 10.1111/jipb.70066 (PMC12863027; doi:10.1111/jipb.70066)
Supplement: Supplementary file 6 — Table S5. Summary of SOM [file JIPB-68-383-s011.zip › Supplemental Data 5 Summary of SOM/RLS/Cluster121.csv]

neuron_number	gene_id	R_10	R_20	R_30	R_35	R_40	R_44	R_47	R_50	R_55
121	Solyc01g081060.4.1	196.2938774	151.5658932	235.0823418	163.6667159	529.1900975	422.7938977	648.3516154	653.9386009	554.1888004
121	Solyc01g090160.4.1	4.615247151	3.702918564	4.691025695	5.661277758	10.07730998	9.27466361	11.71139828	10.340253	10.39492032
121	Solyc01g095540.3.1	11.76347433	9.568223253	11.2723095	9.686102799	18.5584513	17.31932697	20.34292474	19.40200864	23.96286767
121	Solyc01g096270.3.1	60.34503767	48.95368463	54.02520678	53.17118094	87.29767494	96.99953759	101.183729	92.80445621	96.36657502
121	Solyc01g099100.4.1	19.07942107	17.52095615	24.55897185	24.65141673	72.26149662	77.38772563	83.72822292	76.09681038	58.98684103
121	Solyc01g100420.3.1	9.26016208	11.34609908	10.81718074	10.43347024	15.42683589	15.48587047	18.1354414	18.44496084	19.18481361
121	Solyc01g107380.3.1	84.01519877	70.38216002	82.22980112	65.77420111	116.6173859	109.140477	126.9782088	125.9499356	112.3507231
121	Solyc01g107700.4.1	24.01339613	26.30444503	31.44952959	39.50696449	77.4567783	77.17309305	77.89017328	78.67509263	63.8526779
121	Solyc01g108720.2.1	1.242338759	0.468863202	0.820814388	0.509305749	11.05130318	14.22006168	15.64472493	14.79673373	13.83360249
121	Solyc02g038800.1.1	15.8678753	22.82728346	53.7338752	30.38744767	59.43546987	65.17721192	74.52578881	66.47917302	85.62080415
121	Solyc02g062350.3.1	13.63995885	11.50103407	13.16524566	10.86073897	23.1629686	26.95154472	31.0103836	31.98494514	28.23770823
121	Solyc02g069240.1.1	21.42055813	21.73035951	41.28287709	21.23625215	53.36986334	57.41304514	59.01811748	60.88060634	52.47488054
121	Solyc02g071040.3.1	13.0559565	11.11806788	13.53406055	12.66596462	31.26353647	29.34423554	27.88810174	36.96377075	28.63757585
121	Solyc02g081390.3.1	59.10888657	110.093381	156.828086	175.1323396	333.4178273	362.6021829	374.6190582	430.9359946	389.1594669
121	Solyc02g085000.3.1	23.11430943	29.49739159	27.95081696	32.33643731	43.31202983	45.89606032	50.10617029	44.56744474	41.51504887
121	Solyc02g085600.1.1	52.29543006	56.40580553	86.88326017	76.39449198	182.0221408	224.3855265	249.4722294	227.3195661	211.6540056
121	Solyc02g094150.4.1	6.819528973	6.730464446	7.756037459	7.156583196	12.77223684	12.90331931	15.77250134	15.65284652	12.56203405
121	Solyc03g005030.3.1	8.654655698	7.452904446	9.147946886	9.19960377	30.53173232	32.24592792	40.88163424	32.16085511	28.62789944
121	Solyc03g005080.4.1	20.83918634	17.85732717	20.3703381	15.42137143	32.18176629	28.11805761	41.31646874	39.18355724	37.441166
121	Solyc03g005270.3.1	23.52402216	21.81920108	26.7801463	23.31268893	32.28726072	32.60848511	33.80743735	32.7044928	31.01455141
121	Solyc03g044625.1.1	3.182635886	3.163824588	4.020176406	2.504341853	5.399831909	4.69719121	6.126518783	6.125770024	5.883229273
121	Solyc03g082590.4.1	29.02605384	26.81620461	28.02026887	24.03684669	35.21755111	33.32398406	38.65848345	34.94525017	37.69015139
121	Solyc03g083330.3.1	13.30854395	14.70533	13.94933913	14.91246155	21.27670638	20.9647283	26.00469012	25.15214045	23.39321846
121	Solyc03g083620.1.1	1355.321993	1295.610013	1665.126748	1709.487484	6919.003119	6580.834411	7876.292385	6426.342465	7599.530598
121	Solyc03g097310.3.1	24.9109028	29.58589379	32.56155288	27.2407094	39.41996939	40.84010516	45.84878136	48.01584931	44.88490382
121	Solyc03g111410.3.1	6.357425253	5.865934673	6.626318549	5.598762937	8.635444285	7.751159537	8.909964775	9.367223609	8.743473174
121	Solyc03g111970.4.1	32.2231275	24.28159798	44.09285203	40.97937949	605.6071021	468.7992797	859.7636704	734.311299	610.3377729
121	Solyc03g114460.3.1	15.77999884	11.12562967	13.85911152	10.7726327	16.89019944	20.53184662	22.32811622	21.59561973	21.38363299
121	Solyc03g116660.3.1	3.805394789	4.902455979	4.797793528	3.948365094	7.885541868	9.275165034	11.81466316	11.11591626	9.352426102
121	Solyc03g117500.1.1	24.60405386	17.8944145	15.53187679	23.63102199	157.1511481	104.6558914	221.3396955	153.0910473	151.4771543
121	Solyc03g123600.4.1	16.69905932	13.0818897	14.76119729	10.50379402	21.24873601	22.17180749	24.77787617	21.38038676	23.99327773
121	Solyc03g123880.3.1	50.81152198	44.74814024	50.08267944	46.40984227	65.12566545	70.59085787	75.28931092	78.10021784	73.20855807
121	Solyc04g009230.4.1	18.91232219	24.12530876	28.82838076	24.38300557	37.99832749	44.00734414	47.91335446	43.10211009	38.52327302
121	Solyc04g009940.4.1	16.70171347	12.44355567	14.69084108	11.96852457	22.04507507	24.63372579	27.63583286	29.6399677	25.85459573
121	Solyc04g014600.3.1	68.64685876	29.03150441	59.24768142	95.48718266	211.2661737	229.9922757	311.4122739	286.6318015	246.9916754
121	Solyc04g056540.3.1	6.304172929	5.0123162	5.190257248	5.215456888	9.496153259	9.55710665	11.52522562	10.0769823	8.515360336
121	Solyc04g074850.3.1	7.447293529	3.035987493	4.514153423	10.83631295	43.07043387	63.40979589	70.01299035	56.62182398	53.77664985
121	Solyc04g076830.4.1	8.454589757	7.461576876	14.25363348	11.36326701	18.63307757	19.47336562	23.86716271	16.12219066	20.36683652
121	Solyc04g078880.3.1	37.49634402	40.15859614	26.25455447	48.01007269	80.53904548	61.88196562	90.2693195	94.1169542	88.19692921
121	Solyc04g078920.3.1	82.83454531	97.46937425	100.5201625	123.0377785	244.870165	263.7143189	238.6448036	196.1814461	276.085335
121	Solyc04g081420.4.1	18.32726173	17.27091673	15.96639839	12.41120794	25.33477611	23.92442993	29.92496056	30.83119437	29.28984469
121	Solyc05g005790.4.1	3.831476987	4.509696873	3.862119164	3.785673339	8.907570987	7.951168206	9.592649983	10.12247354	8.015153864
121	Solyc05g008750.3.1	9.944582036	9.077258273	12.66618097	9.247079726	16.29162651	14.25804434	19.89700748	17.02318335	16.49947872
121	Solyc05g008790.4.1	7.510418589	6.397866062	7.725327101	6.438936349	10.88724161	10.19454044	12.70623416	13.01502924	10.73064948
121	Solyc05g052220.3.1	6.23600019	5.881867995	6.781823344	6.824616752	7.905522318	8.661671676	9.898597501	9.167954361	8.52689246
121	Solyc06g007340.3.1	30.05942581	25.68219542	35.91669871	29.71821025	37.66102264	35.50373864	37.67807204	37.55069155	38.21220987
121	Solyc06g030490.3.1	10.62948141	10.74290504	13.68062289	12.10593546	15.6716067	14.51633768	18.07726319	16.72942695	17.50645846
121	Solyc06g060170.3.1	3.617810117	3.63886728	3.9944343	3.556944456	9.098748151	8.75240014	7.878107637	8.341817042	8.997167459
121	Solyc06g062800.4.1	1.872413645	2.160247133	1.294788517	2.512482499	5.357309381	3.670470628	5.793565369	3.674373361	5.913269162
121	Solyc06g068440.4.1	28.85002868	15.41998082	13.94889353	16.18902353	62.295479	52.30449954	69.79396221	55.33117027	55.45958397
121	Solyc06g084270.3.1	20.57249198	19.84515482	22.88726601	18.60629217	35.90274666	32.01227205	38.58252601	40.43219391	33.78783919
121	Solyc07g024000.3.1	56.92212227	71.91060906	67.66446238	77.48940569	199.5495231	200.1288144	231.0194375	204.4229164	167.2037751
121	Solyc08g005210.3.1	8.790803297	8.243851849	10.40946369	7.493615858	12.11712709	11.74284409	13.51925603	13.87320763	13.05252943
121	Solyc08g006510.3.1	5.190128472	4.824380477	4.272895751	4.546523616	7.714728128	8.6843342	10.62199422	9.138941773	8.465603429
121	Solyc08g016500.3.1	2.402568327	2.456936623	2.970286431	6.530436961	17.06974079	12.96255288	19.2497727	23.37261971	17.24631332
121	Solyc08g023270.3.1	3.729932905	3.185459344	3.894126042	3.02794705	20.74753598	18.84181738	20.16184702	20.51041259	18.41589942
121	Solyc08g076140.3.1	8.315592955	9.326874626	10.7257625	10.0892041	12.47260792	12.17423065	13.40582061	13.89777248	13.16484392
121	Solyc08g077890.3.1	48.42771708	42.06701822	43.11300381	45.71403679	67.10352322	71.16994022	74.52832005	75.54222981	64.35694851
121	Solyc08g082020.3.1	16.80232637	16.11984731	16.80752144	12.69465638	20.19218342	25.19097996	23.87968444	22.40826945	22.74768451
121	Solyc09g009290.3.1	12.51343332	9.473484939	12.32006366	9.647906683	18.4920464	21.40709175	23.69055224	20.66188858	19.56477944
121	Solyc09g082970.3.1	84.34339262	73.80534157	70.31934422	62.78155127	117.4845189	129.6379032	154.3666238	141.8580928	161.0847217
121	Solyc09g092460.4.1	17.1356796	11.77336716	15.16599441	11.16652499	23.5709723	25.27314972	35.73206689	30.15542634	34.88708361
121	Solyc09g098050.2.1	1.882142622	2.892325196	2.246785446	6.073308972	13.61351826	12.39965914	11.3097074	12.25569539	13.78317461
121	Solyc09g098500.4.1	3.284179046	3.289717526	3.848912111	3.687173979	4.962455655	4.182318358	4.449846327	4.462012897	4.736653496
121	Solyc10g005100.3.1	319.82005	332.6120413	293.0418664	402.2696949	522.9801009	458.9363119	608.4555999	558.6606202	478.1184698
121	Solyc10g079710.3.1	5.621010709	5.712083089	8.03019224	6.513072434	10.09171954	9.239590144	10.40641641	10.59438372	9.842544221
121	Solyc10g084070.1.1	54.74401699	32.39407947	61.67274831	58.16725431	343.5126269	392.3868724	472.570481	538.2889355	474.8383421
121	Solyc10g084930.2.1	9.789535854	10.51504738	13.94825388	12.36386022	18.89936238	18.87334343	20.83006114	22.24756288	18.26899039
121	Solyc10g085060.3.1	8.477049	7.510985056	9.170061552	8.211832336	13.72786223	11.62605307	15.5766966	14.96165097	12.63183978
121	Solyc11g012890.2.1	10.88204511	10.83429532	12.50553979	12.2797513	15.22575322	14.97253257	16.71083661	15.86592903	15.53021925
121	Solyc11g045180.3.1	2.562886108	1.613344367	2.026134219	1.484041355	3.326488881	3.853899921	3.698579788	4.125759511	3.520663811
121	Solyc11g066440.2.1	36.78549187	30.16093329	49.80882791	52.30258356	177.0486993	160.5053975	170.4899666	221.6352956	153.4978207
121	Solyc11g070180.1.1	4.007109995	2.846077456	2.249480416	4.225070621	9.839416164	10.04059045	13.58398929	10.85128175	10.53334365
121	Solyc12g056285.1.1	40.98331168	32.44793167	35.93743627	30.38014479	51.61606954	53.57454745	67.58046158	68.3468784	67.75672481
121	Solyc12g099440.3.1	116.9782123	107.3893198	143.2288084	118.4741657	280.8164207	243.492169	263.14893	241.477471	263.4834296
