# Supplementary material for: Light regulates tomato fruit metabolome via SlDML2‐mediated global DNA demethylation
Source: J Integr Plant Biol. 2025 Oct 23;68(2):383–405. doi: 10.1111/jipb.70066 (PMC12863027; doi:10.1111/jipb.70066)
Supplement: Supplementary file 6 — Table S5. Summary of SOM [file JIPB-68-383-s011.zip › Supplemental Data 5 Summary of SOM/RLS/Cluster78.csv]

neuron_number	gene_id	R_10	R_20	R_30	R_35	R_40	R_44	R_47	R_50	R_55
78	Solyc01g096710.4.1	31.78848787	29.3078046	33.95667476	32.07210634	38.53707174	32.14062041	42.65503322	47.11727849	41.56574555
78	Solyc01g099400.4.1	47.58516593	43.04618262	49.11916965	56.29735496	60.45435103	54.55291194	67.44132054	72.81677571	63.5923716
78	Solyc01g103970.4.1	36.3798764	54.63115742	55.9147436	61.3432135	97.00310761	53.98880025	79.75096753	111.8664668	96.51809525
78	Solyc01g104240.3.1	10.97003605	13.52547643	13.91973237	13.87166081	20.20544373	11.14350789	21.77838678	30.2860255	26.56620529
78	Solyc01g111090.3.1	24.28528823	26.65430408	26.74481944	27.59501603	29.96405683	26.81009688	35.89192424	36.03734184	32.45131519
78	Solyc01g150160.1.1	2.238344398	2.159321951	2.198713103	2.480773907	3.610558083	2.046450319	4.496219281	5.248298752	3.714791678
78	Solyc02g067350.3.1	2.004234214	0.789824008	1.587417048	1.598336738	3.893177316	1.441497681	6.776182647	5.945422362	5.36858852
78	Solyc02g079710.4.1	2.968744682	3.52733009	5.724196717	6.465109309	9.048571157	3.389634454	10.63418677	9.933945341	10.27834641
78	Solyc02g091725.1.1	4.320944744	5.581658275	5.199311832	5.424778008	6.217300878	5.080466753	8.055689671	8.647986727	7.737887662
78	Solyc02g094640.4.1	23.34887579	21.18672196	20.53568132	23.46821809	27.76960303	22.35521666	33.81105742	35.22243054	32.55007131
78	Solyc03g006140.3.1	105.7763981	99.27879178	115.7531572	131.4520666	195.0565767	123.4879117	203.1974462	246.3965215	228.3950944
78	Solyc03g007770.3.1	21.04931032	19.8764885	18.67693071	18.12059752	45.49829305	32.83609657	59.36368754	62.51774784	60.82909962
78	Solyc03g025170.1.1	88.60318453	87.69820758	89.19639676	114.2198111	156.9411761	101.4785981	141.2259713	160.4786882	138.0447574
78	Solyc03g094060.4.1	2.073541057	2.809783734	2.539699249	2.541007116	3.572032827	2.498413228	3.672537199	3.515590516	3.022300307
78	Solyc03g097140.3.1	32.20392635	29.09240401	31.93944351	30.89879827	36.62447309	31.97529311	38.63879462	41.7771446	40.14623553
78	Solyc03g114160.1.1	9.040666456	38.45687961	19.34699944	22.80836586	65.57080926	17.93493281	60.36791453	103.7409674	64.53995659
78	Solyc04g014810.3.1	28.72317776	29.24864188	24.39392637	37.17831096	48.09735196	35.96078418	53.31320785	60.28966242	48.12739267
78	Solyc04g050540.4.1	4.753086345	3.971847264	4.357109292	4.2483621	5.983809829	3.494811415	7.718839802	7.934072526	6.712385539
78	Solyc04g080280.3.1	855.7080346	939.2190685	1069.368291	1040.332568	1334.99033	936.6057097	1735.656637	1741.97082	1783.155618
78	Solyc05g018390.3.1	13.09193045	14.26409637	14.39215578	12.91885066	16.23437659	12.54350694	16.31008894	16.34129619	16.58506674
78	Solyc05g024260.3.1	40.34745786	29.93819494	79.71277917	38.14881595	186.9077595	77.28701166	252.5996378	207.1428728	166.1712023
78	Solyc05g050530.3.1	7.509701456	6.292353457	5.356836951	6.202774299	9.92180043	6.355451152	12.90360631	12.63982482	12.21031869
78	Solyc05g051240.1.1	59.024082	100.4727235	102.3985062	216.2343979	426.522718	135.3668123	468.5549939	521.3803891	544.6534497
78	Solyc05g053500.4.1	18.65814359	29.21306943	23.78460688	24.98342494	41.85428338	17.74893106	38.54309641	47.42370721	40.82675383
78	Solyc06g063100.3.1	6.838130292	6.238958804	6.340727402	6.729188736	8.785617436	6.334013904	10.70896593	10.1686172	9.245246727
78	Solyc06g065020.3.1	98.2142631	96.0006899	107.5205545	96.85361985	133.0321486	93.25447221	140.7116445	134.5959447	148.5510715
78	Solyc06g073390.3.1	16.76792135	16.88319567	19.7520517	18.7023557	23.7235935	17.96809897	27.50534821	25.21175464	24.28264938
78	Solyc06g076290.1.1	6.983708221	9.958938033	4.168174883	9.171151367	13.52485433	6.375986461	21.68639904	18.63713411	15.88703048
78	Solyc06g084570.4.1	5.332355588	5.667500344	5.923574133	5.780859412	7.308742418	5.057473319	6.816132516	7.145238239	6.90093961
78	Solyc07g005800.2.1	4.10524249	3.533772832	3.740010795	3.95670847	5.113372908	3.579553308	6.047116351	5.684566027	5.055337473
78	Solyc07g065620.4.1	12.07880764	9.972094466	11.69490079	12.04734099	15.26458144	11.96175905	15.37261098	17.69652499	15.06965362
78	Solyc08g013900.3.1	9.448544101	10.05832436	5.649909607	13.77356473	15.95121364	7.047770339	17.89738859	20.62932641	16.72955699
78	Solyc08g061880.2.1	12.29926319	8.531539165	12.75850399	11.42255457	20.82458561	11.220305	24.134677	27.12949355	23.2339443
78	Solyc08g076050.4.1	2.507461944	1.367959026	1.604290286	6.777405665	10.56083891	7.5086376	19.96590911	21.20682301	16.13544645
78	Solyc08g076060.3.1	53.4273468	45.25350409	44.04927619	58.50039227	77.3411568	41.07138523	120.6895251	103.4192564	84.23895589
78	Solyc08g082290.4.1	11.86822111	13.06874847	13.3744377	14.84834342	15.86757134	12.29418618	18.57656783	20.34037077	16.98229188
78	Solyc09g031930.3.1	18.0902042	21.95037845	24.13019349	24.94567899	25.49301052	21.70468349	30.25126551	31.58743612	32.13402231
78	Solyc10g085960.2.1	8.613047581	8.546076695	9.023035637	10.15048836	13.1062531	9.660630506	15.85216797	19.1832281	14.54735372
78	Solyc11g008570.2.1	10.18951327	8.522994558	9.830435812	9.288593149	12.18693933	8.557760161	15.76582763	14.38815678	13.07335128
78	Solyc11g019920.2.1	4.139272218	4.209951534	4.568219675	4.412959425	5.79208152	4.069632599	7.734709316	6.283635632	6.197476308
78	Solyc12g062340.2.1	2.873343263	2.926018241	3.56951999	4.1188345	7.021000206	3.507839374	8.881589289	9.20498373	9.186175693
