# Supplementary material for: Light regulates tomato fruit metabolome via SlDML2‐mediated global DNA demethylation
Source: J Integr Plant Biol. 2025 Oct 23;68(2):383–405. doi: 10.1111/jipb.70066 (PMC12863027; doi:10.1111/jipb.70066)
Supplement: Supplementary file 6 — Table S5. Summary of SOM [file JIPB-68-383-s011.zip › Supplemental Data 5 Summary of SOM/RLS/Cluster255.csv]

neuron_number	gene_id	R_10	R_20	R_30	R_35	R_40	R_44	R_47	R_50	R_55
255	Solyc01g006230.3.1	26.83223139	23.71331561	36.78465915	24.78517676	51.36277329	47.04495696	54.20560062	57.58529014	40.95483771
255	Solyc01g008070.3.1	18.63019851	18.55686624	25.89994446	18.42801005	40.85220997	58.37094677	56.02606328	63.41121936	37.0896051
255	Solyc01g008440.3.1	7.978207599	8.444529471	8.795351424	8.073800444	13.0911696	14.16640521	19.25358762	16.85964613	9.789926104
255	Solyc01g009030.4.1	7.319702745	7.485768287	8.011629986	6.593257065	8.324420057	9.497215909	10.04719349	10.13523393	8.180326543
255	Solyc01g067830.3.1	9.023387523	6.624086124	10.68518803	9.975604235	14.78491672	13.96023417	16.27865734	16.20396686	12.0217144
255	Solyc01g080210.3.1	3.396597817	2.664828239	5.165112693	2.528971251	12.29134577	14.51214735	18.57656713	15.31696686	9.279662721
255	Solyc01g080430.4.1	46.30356792	42.97392348	48.58174211	48.18889406	58.99952613	51.91106764	59.37709935	60.82820508	48.48833632
255	Solyc01g090550.3.1	39.07705225	42.2598105	47.25062804	38.63363824	78.04275652	83.16830776	107.7299166	90.87957358	62.05169206
255	Solyc01g094150.3.1	8.56361275	7.988762337	8.699035527	8.146121758	11.00298667	11.51049746	12.94129175	12.64184458	9.499772831
255	Solyc01g094930.3.1	20.33521304	17.57472148	21.30399523	20.51678651	27.37592113	32.12048948	32.88987763	32.73654427	24.58256206
255	Solyc01g099160.4.1	6.05543651	7.725805456	19.76610434	10.00242588	66.25122871	76.95658546	100.8059992	88.65754436	38.34211543
255	Solyc01g100410.3.1	5.284314284	6.642103226	7.228113933	5.822378769	9.564461485	10.32043699	10.48452532	10.80341043	8.160046452
255	Solyc01g104140.3.1	19.53786596	18.12201207	25.33490451	21.17481427	33.16881699	29.75568825	34.54875396	36.60486431	27.67542507
255	Solyc01g106740.4.1	12.01697833	10.9436451	12.5209005	10.74992365	17.05670056	16.19677346	19.20073834	20.04063434	14.82147208
255	Solyc02g005603.1.1	23.57896195	22.3390928	28.74556213	25.32375795	37.04454962	46.47916241	57.34126186	49.97640637	36.1519412
255	Solyc02g014860.3.1	58.42585413	38.02291804	31.59784274	65.33797473	281.2922595	344.0376543	378.2304123	415.2090824	201.7982162
255	Solyc02g068180.3.1	8.042845929	6.527935975	8.030709714	7.996068336	12.9290862	13.47153886	15.53025446	16.33868649	12.15459371
255	Solyc02g072190.4.1	1.231694522	0.922946391	2.963207235	0.835253533	12.16030428	15.19057221	16.47370445	13.94258999	9.855177577
255	Solyc02g078020.3.1	11.52621162	10.36356137	15.08755344	11.55343483	30.77339582	29.5260774	35.77603315	35.12797377	18.59561261
255	Solyc02g081170.4.1	82.89348519	84.72729991	143.9763061	152.4704827	341.1423449	448.9216712	571.5730655	628.3162001	300.6550609
255	Solyc03g007370.3.1	5.068781598	4.046832051	5.105821995	5.224001936	8.953031506	11.98608052	14.15740002	11.90955946	6.317516199
255	Solyc03g053020.4.1	18.55249951	16.64688669	16.70207202	14.55680784	30.90190205	32.97188377	33.83942582	38.7610123	21.78846996
255	Solyc03g093830.3.1	46.15292082	37.29837749	48.75984324	36.21254093	77.81493873	82.8302011	81.3714713	100.4780501	65.50778242
255	Solyc03g095290.3.1	10.34189673	8.818169307	12.64127175	8.738658573	16.41791257	15.89745131	17.70957125	17.76021938	13.76750354
255	Solyc03g096950.4.1	8.904320898	8.549420493	8.231574544	9.051416413	12.40000968	13.12571049	13.7448888	13.82926793	9.434354642
255	Solyc03g113990.3.1	16.2879629	14.5692264	23.78653031	22.90003747	53.84192575	73.78296372	83.9270408	70.52951864	32.02306161
255	Solyc03g118340.3.1	32.43430082	32.16332369	30.3839584	33.40101846	119.402291	142.622282	179.6239373	136.2339188	86.68374412
255	Solyc03g121840.3.1	8.192739732	8.552125621	12.37307527	8.071055393	15.82877421	17.4308393	23.10408845	20.21686635	15.02671454
255	Solyc05g005020.4.1	39.06016414	36.07122213	32.65140888	45.99284113	61.78060913	54.39358594	64.78091648	69.31487183	47.62892692
255	Solyc05g011830.4.1	11.69910225	11.86270609	15.81749205	11.91935803	38.96561937	40.41642318	43.75397827	51.56378523	27.91953298
255	Solyc05g015520.3.1	20.33003555	19.79874947	24.65474053	19.28438997	37.44973956	52.95395648	51.49520342	54.21281979	29.37061782
255	Solyc05g018240.4.1	7.854690619	5.590836231	6.753507385	5.631303966	11.89012396	14.21507261	17.31500472	16.10738603	9.967985103
255	Solyc05g054950.2.1	8.414154975	7.707032892	10.26313221	7.832761887	11.76881376	10.86269154	12.94923622	12.73225514	9.340430322
255	Solyc06g007320.3.1	30.73377933	29.04831208	40.05636575	40.05263566	50.81264333	53.37188488	67.39461631	77.49236529	39.54138622
255	Solyc06g008230.3.1	10.10917143	9.609880152	14.06482696	10.3467407	19.43143914	22.30255365	27.84192415	27.4092731	14.38336806
255	Solyc06g008350.3.1	7.688770616	6.627402889	10.15614209	7.206365386	14.18026404	13.89196831	18.77071223	17.96381358	12.70137389
255	Solyc06g008870.2.1	22.00472523	22.30392509	27.22918914	23.49677772	42.87640681	60.29906935	68.00096113	60.12578654	30.56580275
255	Solyc06g011270.1.1	2.970631627	2.407637214	5.335535946	2.570017117	23.52571389	24.28815701	33.40790752	35.22749542	11.15765958
255	Solyc06g011400.2.1	12.7605622	9.896433666	10.91903359	19.45430965	41.08153724	58.6546295	72.43477958	62.34587422	24.76446772
255	Solyc06g036170.1.1	142.9063991	243.731773	196.5177032	293.9560408	488.6609116	581.0193529	700.9608599	644.6377714	322.6914425
255	Solyc06g053360.4.1	3.875233867	4.609153627	4.467718478	5.47736506	7.347019509	6.47113899	7.692946875	9.399255715	5.418894642
255	Solyc06g062790.3.1	29.65389824	28.53757281	33.04107977	26.86305079	39.14364722	43.01030385	50.66464711	47.51470912	40.14853414
255	Solyc06g063090.4.1	18.72831107	19.82822029	28.25314619	33.22155365	55.90390357	59.85234084	84.55236435	80.39658622	43.3987502
255	Solyc06g064890.4.1	32.5849925	34.38371562	40.45874282	37.90222415	45.0512272	47.13852748	56.10729713	52.80845666	41.0460333
255	Solyc06g069430.3.1	31.81456779	54.7709986	67.32108394	94.16917089	255.3130728	256.1375656	336.6694778	293.1274894	181.0365736
255	Solyc06g071770.4.1	76.13865669	66.70925198	89.53100005	67.83250835	105.0076675	114.5870094	137.9227474	144.1208954	93.42201153
255	Solyc06g084440.3.1	27.27531927	31.6494586	32.32263834	33.82281123	42.06410877	45.24876638	45.03438811	47.28302168	32.63513934
255	Solyc07g005000.3.1	7.789932775	7.901832598	9.302615563	8.96139021	12.15496758	13.58567419	15.84371129	16.84693847	11.78741094
255	Solyc07g005360.3.1	7.698396764	9.117928541	8.949042587	7.954044728	11.47485412	14.2988764	14.27658796	15.19891164	9.744972621
255	Solyc07g005760.3.1	81.55712944	54.08525272	114.5186589	58.89068068	403.6565856	492.4197412	636.0990251	555.0987148	222.3844485
255	Solyc07g017610.3.1	43.6619505	41.37994947	63.58252053	46.18694448	118.7473194	117.3032209	156.6471116	162.6474054	90.67277394
255	Solyc07g055150.3.1	11.3062326	11.16940118	12.52534716	12.25374327	16.9988958	16.81376898	17.84757804	18.62995941	14.85277063
255	Solyc07g065810.2.1	0.631864926	0.351908578	0.961283917	0.235723636	17.30932985	21.14972031	29.85560237	23.33541195	12.36999262
255	Solyc08g005860.3.1	4.765027491	3.60093087	4.694494211	3.835749836	7.974361091	10.39387179	9.668417072	10.8964258	6.894661174
255	Solyc08g008490.4.1	24.95970742	21.15176821	33.76770112	20.32200793	45.47520588	53.20340462	65.04060237	59.82907498	39.4487348
255	Solyc08g016670.3.1	30.40145803	24.38314313	37.29165985	38.59708224	68.04441253	87.02889863	129.9433791	106.4417175	68.68048046
255	Solyc08g023470.3.1	9.099280912	8.374678531	10.93883334	9.25542285	11.70807694	12.87983695	15.14311775	15.36806118	9.95677428
255	Solyc08g045850.3.1	25.23816695	20.14560754	20.13978448	23.877907	39.94959386	46.13825488	59.97726296	57.24996331	34.89709102
255	Solyc08g048250.4.1	15.08238979	12.86051783	16.11506694	12.91212384	21.86665302	26.08064009	25.83476854	28.0740365	18.1966089
255	Solyc08g066800.4.1	49.72631642	39.71924555	53.52534541	41.11226499	105.1564294	115.0716396	136.8961971	130.0178987	67.27629048
255	Solyc08g067870.2.1	8.754712997	8.145624781	11.47200198	9.270515969	18.36254241	20.52223504	21.23289818	22.86001023	12.84217834
255	Solyc09g009440.3.1	61.53994636	55.47694431	68.47961776	71.20657033	97.90392374	93.6877058	103.7450708	112.4958328	62.86992315
255	Solyc09g010170.3.1	10.99222143	9.868838588	12.83660741	11.21562828	13.14628351	14.08015565	14.90458128	15.90171608	12.21967088
255	Solyc09g013100.3.1	12.34062807	8.807934603	8.627687836	10.57725062	16.01309811	18.14358354	19.63506286	20.68099811	14.04748493
255	Solyc09g091050.4.1	14.00245292	10.51268921	7.106518325	17.9508919	47.327774	52.60305854	62.96821246	70.21061565	36.30033667
255	Solyc09g091440.3.1	45.54143552	43.45575781	51.05643659	51.00815388	68.16194469	79.68944901	89.45110343	87.81753432	64.39843199
255	Solyc10g007100.3.1	4.840805545	5.789656334	7.409064838	7.299035283	22.16356357	22.65635878	36.00241499	28.75821544	11.45119717
255	Solyc10g049710.2.1	53.87778074	48.3454145	49.73704558	66.351637	148.1929965	184.2740032	195.8206416	217.0212734	126.4001143
255	Solyc10g083120.3.1	31.08649416	32.3453425	36.48055785	36.41536996	39.50512928	45.10931607	45.73460121	47.24627155	37.3663213
255	Solyc10g086550.2.1	16.15614485	15.69206173	20.73035373	16.21715596	25.3461459	25.83157962	30.17146126	31.22441742	17.95468286
255	Solyc11g006370.2.1	30.28901634	30.79826887	30.39294514	30.80092394	42.03042528	39.35801838	52.71002712	49.03624209	33.34767977
255	Solyc11g008350.2.1	5.703154324	3.850039083	6.561629977	3.967332598	17.05022336	19.53203159	25.42341988	24.53232577	15.15190086
255	Solyc11g010510.2.1	8.649275353	9.046976873	10.29923185	9.719288479	14.48671092	13.30073435	16.97188672	15.78057223	12.56017088
255	Solyc11g011420.3.1	10.08618772	10.51823043	11.5059331	10.02492988	13.58191299	16.63561808	18.79590878	19.34062549	13.02430834
255	Solyc11g013370.3.1	9.940487502	7.435065196	8.916222876	6.848419965	13.88387884	15.90527751	17.99233983	17.96848064	12.37449047
255	Solyc11g044320.2.1	7.202547444	6.356295087	8.257403689	6.602936997	11.81751575	12.3630641	16.31713995	14.42275118	11.57491798
255	Solyc11g045215.1.1	4.468241639	3.89875288	4.04199029	3.470076551	7.272747333	7.909501232	9.516328408	9.098210617	4.932735642
255	Solyc11g065920.2.1	27.37592505	24.86523383	34.50309164	28.38217759	60.01191714	61.18148805	75.54084887	70.95522102	45.77329575
255	Solyc11g068650.2.1	11.503841	11.25666855	14.80916654	12.90692204	16.82030539	18.93293058	21.15529907	23.92646012	16.60592845
255	Solyc12g005980.2.1	20.29914882	15.11658708	26.69813543	28.69462077	36.98019033	52.52246809	52.76688468	62.20910753	30.03872878
255	Solyc12g009140.3.1	70.67779843	58.32213298	63.91963887	58.25511262	84.27715497	100.5907791	102.0785967	105.1586781	67.78300762
255	Solyc12g010870.3.1	4.17531729	3.534361807	4.402555943	4.883481786	7.153838256	7.099932685	9.992637543	8.686413797	5.882133117
255	Solyc12g019860.2.1	7.575403403	7.630395463	8.203903606	7.849278078	10.20061349	10.0812172	11.92260614	11.46592883	8.000874545
255	Solyc12g089220.3.1	14.45037984	12.78592574	15.13682053	11.87223843	58.03974805	67.45496536	81.77698882	91.75209086	48.57226428
255	Solyc12g094420.2.1	21.32505382	18.82071196	21.75045781	20.35048883	42.39783451	42.2349683	51.79401013	47.92675573	31.66468468
