# Supplementary material for: Light regulates tomato fruit metabolome via SlDML2‐mediated global DNA demethylation
Source: J Integr Plant Biol. 2025 Oct 23;68(2):383–405. doi: 10.1111/jipb.70066 (PMC12863027; doi:10.1111/jipb.70066)
Supplement: Supplementary file 6 — Table S5. Summary of SOM [file JIPB-68-383-s011.zip › Supplemental Data 5 Summary of SOM/RLS/Cluster123.csv]

neuron_number	gene_id	R_10	R_20	R_30	R_35	R_40	R_44	R_47	R_50	R_55
123	Solyc01g005080.3.1	5.488080012	3.802279116	7.181340377	7.055916224	8.074047552	2.497646907	15.53210174	13.56536083	5.561931699
123	Solyc01g008260.4.1	6.306087117	5.680737209	7.23793515	5.175672841	8.553449154	5.877916934	11.20608985	9.894270956	8.03443511
123	Solyc01g056480.3.1	12.86340726	10.58172917	13.23374025	11.11134152	16.03612318	10.31233434	17.69159508	18.55081228	12.46253731
123	Solyc01g056570.3.1	19.06932083	16.56520501	18.01870116	17.95016332	19.71574752	18.08617818	25.19473565	23.73109621	18.34106602
123	Solyc01g081420.3.1	3.511988576	2.693695045	3.541651825	2.187035044	4.312212853	2.405811966	5.810024304	6.572413845	3.564066686
123	Solyc01g099220.3.1	10.15926435	8.253693226	13.23296989	7.905929597	12.19706041	9.761508792	19.78877967	19.0197252	13.47974602
123	Solyc01g100190.4.1	6.406462533	5.09333251	5.79832713	5.696033927	7.215166671	4.877686703	9.832504082	9.749319914	7.335482055
123	Solyc02g005606.1.1	14.91897576	14.60526417	27.2932304	12.10107183	37.37443752	9.783513843	58.80075497	49.35582018	34.21766325
123	Solyc02g021340.4.1	9.063567381	8.15153591	8.639749624	8.11457931	10.53736016	8.648083998	12.31803118	11.28763339	9.584177625
123	Solyc02g038819.1.1	4.404187783	4.215150996	4.908408004	4.107181212	5.810323125	4.817076978	6.598155967	7.3841269	4.946439116
123	Solyc02g062520.3.1	2.384155568	1.92508354	2.797813615	2.180469469	3.005657471	2.251479454	3.48762913	3.696827537	2.95742222
123	Solyc02g068190.1.1	1.883131141	1.785463455	3.248132986	1.984266828	3.607193262	1.479146727	4.494959913	4.981457546	3.029654645
123	Solyc02g069860.4.1	7.622759754	5.070688456	8.234739247	5.026368013	9.004427573	6.680061171	10.83722642	10.98559978	8.401499881
123	Solyc03g025160.4.1	13.02324398	14.19467002	15.37023347	15.19612253	18.02496701	14.55207948	20.5952362	19.80376118	16.33249051
123	Solyc03g033530.4.1	2.739701411	2.454000182	3.305659283	2.597724419	3.696173928	2.526092719	4.639201709	4.5534326	3.597926125
123	Solyc03g058190.3.1	16.75524819	13.64593858	15.95023003	14.87494883	17.81393152	15.51152199	23.28186886	23.74607944	15.12201357
123	Solyc03g096260.3.1	2.454524526	1.211313253	3.115583778	3.849852294	5.505368575	2.661916174	6.745645251	7.446408384	3.207442017
123	Solyc03g115550.3.1	25.47075435	17.31457968	31.50070722	23.95511426	32.9941288	14.52282368	45.61083337	45.45811125	33.50266602
123	Solyc04g049850.3.1	9.507368033	7.850466758	9.142791906	7.836459273	10.77774813	8.685807773	11.37266664	12.82712111	9.153828162
123	Solyc04g050545.1.1	4.138656876	4.047945512	5.240167753	3.671265326	4.702927824	3.102949528	6.452538398	7.504607478	4.320639805
123	Solyc04g056600.4.1	8.824349954	7.303226943	8.431393291	7.357942495	9.488139984	8.193635955	10.82233645	10.75727664	9.279507594
123	Solyc04g071280.3.1	14.87926195	10.14950824	15.55262655	11.19251888	22.6960631	12.89701232	30.52117908	24.52736704	15.19722012
123	Solyc05g007100.3.1	11.69263995	10.63920884	10.98823607	10.48113071	13.78901898	9.012649451	16.97880598	15.47453699	12.52962711
123	Solyc05g016230.3.1	10.78752311	9.115885331	12.32080059	8.006282463	13.15567743	10.9136419	17.46552601	18.27777931	11.87272861
123	Solyc05g016460.2.1	9.553564203	7.973654058	10.20021353	8.283651294	11.61575869	7.83519669	12.96835997	15.05194129	9.118812526
123	Solyc05g025590.4.1	7.68387196	6.895883422	8.574182203	7.653140681	8.502525194	7.092646226	10.17991681	10.67058965	8.110593055
123	Solyc05g026060.3.1	4.917787558	5.024060164	4.768105733	4.142753922	5.549453025	4.485292216	6.560264359	6.499141741	4.997428121
123	Solyc05g026560.3.1	11.37871959	10.31098773	10.70665997	10.38749498	15.12290974	11.40999365	19.75342273	20.75711705	14.64540175
123	Solyc05g052360.2.1	2.79557368	1.29429253	1.993777469	2.021086316	3.70024189	2.040265951	5.758771582	5.04516788	3.419608332
123	Solyc05g052370.3.1	3.511369916	2.964844579	4.379295748	2.351343218	7.191430654	3.27810113	7.845013562	8.258318891	5.263618319
123	Solyc06g005990.4.1	6.924977384	6.211951449	7.023007264	5.521259892	8.039928016	6.213335133	9.368257081	9.006513283	6.891074233
123	Solyc06g008310.3.1	3.841733208	3.86433525	4.964617221	4.14995876	4.821953908	3.917275131	5.666313905	5.457370405	4.498173937
123	Solyc06g068430.4.1	3.547879076	4.02635769	5.793896335	4.579653779	5.994700786	3.865017512	7.330765707	7.264487065	4.761677231
123	Solyc07g008880.3.1	94.99938027	81.76441367	94.5103545	79.97569983	94.7314796	77.9066288	126.7523722	127.2587393	83.94055365
123	Solyc07g045330.3.1	6.889541366	6.08102514	6.553270922	6.135117838	7.261798028	6.338564745	9.166054012	8.561257361	7.152121726
123	Solyc07g065630.4.1	53.74438613	44.2289492	54.10627912	47.54557763	65.74022672	50.19981367	77.65548048	78.62299401	58.48640461
123	Solyc08g021920.4.1	14.32389604	12.42694736	16.92513083	13.93798689	18.87839443	13.73359164	23.08418226	26.45240901	18.79243235
123	Solyc09g005600.3.1	8.620562724	7.623656816	10.55182293	8.720348004	10.51244178	8.86230146	12.93872578	14.5390489	8.87232804
123	Solyc09g008610.4.1	55.83894067	48.34478063	66.34990951	58.99270913	74.40494415	54.44036905	75.261251	73.50284059	64.19694711
123	Solyc09g008700.2.1	12.92931272	10.82506904	13.8483065	11.11337092	14.19446332	9.748896269	16.80338973	16.43825011	13.28576077
123	Solyc09g013130.3.1	23.81853889	20.42095103	25.3522251	21.1803031	25.45149497	19.01167547	27.44480655	29.18301876	22.93154233
123	Solyc09g074560.3.1	32.39104738	28.95555169	54.22585633	32.43539802	44.95748458	30.67546101	86.68117151	86.41598586	45.68921315
123	Solyc09g074950.3.1	23.81233062	22.73830609	24.06669885	24.27031161	25.69672221	20.86864053	28.15551744	27.95119405	24.75086481
123	Solyc09g089550.4.1	16.73145462	13.60980226	18.76213093	11.67167779	21.02178767	16.54230197	27.74583876	26.75704764	17.78279628
123	Solyc10g078480.2.1	14.04496545	14.09131546	16.67503148	13.30849065	15.85054015	14.33228983	19.70323266	20.63399312	16.7865848
123	Solyc11g007170.2.1	83.9387676	76.81206664	100.9749488	79.28826852	101.9834603	88.6292632	126.9558275	126.6223902	97.77348774
123	Solyc11g010550.2.1	5.665382479	5.723097909	6.417330787	4.784230194	7.853860503	5.531041924	7.718056641	7.61309865	6.467847266
123	Solyc11g013380.1.1	9.483310697	8.716463815	10.11890861	6.612872804	12.51256625	8.37268417	17.28499697	16.38657923	11.40225779
123	Solyc11g072290.3.1	15.28055221	15.77331558	17.75804117	16.53470343	20.05625037	15.19489588	20.7709145	24.17788656	16.72591398
123	Solyc11g072460.2.1	4.364878348	3.510954437	3.602785103	3.736759756	5.052827025	3.308872768	5.666148984	5.829618842	4.539820778
123	Solyc12g035240.2.1	19.16237632	17.32575458	22.63921365	19.81852773	25.62671823	19.47188566	26.34908272	29.52944519	21.07051845
123	Solyc12g044220.3.1	21.74986969	19.27285347	21.80295467	16.6005956	23.58920136	18.2857783	26.6985653	31.43260021	19.85390216
123	Solyc12g049590.2.1	8.88539667	8.33508222	9.061209282	8.209845339	10.34937042	7.969852542	12.66317685	13.43128551	9.861422554
