# Supplementary material for: Light regulates tomato fruit metabolome via SlDML2‐mediated global DNA demethylation
Source: J Integr Plant Biol. 2025 Oct 23;68(2):383–405. doi: 10.1111/jipb.70066 (PMC12863027; doi:10.1111/jipb.70066)
Supplement: Supplementary file 6 — Table S5. Summary of SOM [file JIPB-68-383-s011.zip › Supplemental Data 5 Summary of SOM/RLS/Cluster122.csv]

neuron_number	gene_id	R_10	R_20	R_30	R_35	R_40	R_44	R_47	R_50	R_55
122	Solyc01g005030.4.1	31.02861064	22.54071092	27.84618204	24.30996501	72.53742617	48.76140674	59.37502061	69.14678708	49.00762047
122	Solyc01g006860.3.1	9.8529569	7.626200237	8.485249464	8.041048177	12.1492621	9.247770857	12.37776733	11.07616935	10.60710992
122	Solyc01g081190.4.1	58.10444776	48.93300699	61.01041222	51.27232515	94.58125065	58.40834142	93.28088852	88.33503038	70.40078639
122	Solyc01g089870.3.1	28.86693474	23.34974891	30.37524654	27.89072743	49.03923686	33.57988914	50.78835488	48.20117037	39.04639708
122	Solyc01g102940.3.1	17.35813582	10.09524911	13.3772328	11.2933933	28.3856527	17.18818852	23.35154221	24.51342729	19.84753624
122	Solyc01g112130.4.1	9.599320138	7.532348288	20.93782378	7.798899713	73.68324519	35.94624485	79.19730154	59.26048011	53.53500739
122	Solyc02g049070.4.1	5.082851602	4.805481562	5.19474167	3.853498269	6.95993361	5.742395381	7.195303951	7.117868496	6.452070586
122	Solyc02g062430.3.1	5.256895717	4.366747621	5.28060304	4.357675745	7.33877798	5.873549893	7.671332525	7.649680661	6.429059759
122	Solyc02g067160.4.1	4.998726832	3.526347693	4.907039008	3.301438163	6.779288304	4.664767326	6.886210556	6.816870971	6.413825562
122	Solyc02g083750.1.1	105.6328275	97.86308834	104.5860235	94.41289945	128.469487	96.92736543	127.5634203	118.2455803	117.3861011
122	Solyc02g086050.3.1	11.20810439	8.79028318	9.544091604	9.81286349	17.75356486	13.01491942	17.39034635	18.43970891	14.27105131
122	Solyc02g086840.3.1	2.964413172	2.239806891	1.244610472	1.816661244	5.184795239	3.264637694	4.279349461	3.667374284	4.862516912
122	Solyc02g150143.1.1	18.41502009	12.94598082	16.59215359	14.60186295	29.83439219	16.15425968	27.08059078	33.10300197	27.70619354
122	Solyc03g005340.4.1	23.2987647	18.98662047	20.43062346	20.19358095	36.72993537	25.15277398	34.97258746	36.47618078	30.23963741
122	Solyc03g095450.3.1	3.40059985	2.756587956	3.114731912	3.060917099	5.174656248	3.92749183	4.961427237	5.797885028	4.960811544
122	Solyc03g095690.3.1	4.709488862	3.795081678	4.145637392	3.726835993	7.259082851	4.40708007	6.63342883	7.114317106	6.821311111
122	Solyc03g111260.3.1	10.08643317	8.268955017	6.842217007	8.940550848	17.7623069	12.25205696	18.54513582	15.91755157	13.52365308
122	Solyc03g121420.4.1	2.76464262	3.072815527	2.142796461	4.861059829	17.52481391	2.230319218	14.28011491	9.358435024	8.802530509
122	Solyc03g121850.3.1	4.339578595	2.937158559	3.378591453	3.410489198	6.252369106	3.470575497	5.87636316	6.189779108	4.093497509
122	Solyc04g007960.4.1	2.182191306	0.934878424	0.65867766	0.605815176	5.857670565	2.138914285	3.977456056	5.058473694	5.028727234
122	Solyc04g010110.3.1	15.27509888	12.99082596	15.76212879	13.34797052	18.50425637	16.82013257	17.11496329	18.1887184	17.32949737
122	Solyc04g057870.3.1	25.20110744	22.65401762	22.9003226	20.67301046	32.7635805	23.61015241	34.94139781	33.4898287	28.54814203
122	Solyc04g064610.3.1	15.7013648	4.822976951	3.11549395	2.459542248	21.94018678	13.3381062	26.8194167	20.59555004	18.67958311
122	Solyc04g071990.3.1	20.00789537	15.56672119	11.56547217	17.64956627	26.70380222	19.09257937	24.44016851	25.52118705	23.41959429
122	Solyc04g080380.3.1	76.12704441	46.87932779	50.32125997	53.45474373	120.8597122	85.51829638	126.2394291	128.57421	110.8303598
122	Solyc04g080390.4.1	34.42370266	24.2656009	24.39437315	31.32751641	62.77768115	46.30470285	67.43286191	62.11527325	49.14286111
122	Solyc04g150126.1.1	27.98011722	20.22384878	21.23966047	19.35914547	33.13311288	28.99947472	34.53708538	36.66790341	34.8426313
122	Solyc05g007850.2.1	4.371389027	2.349216611	3.10226936	3.636202093	5.212656599	3.900789726	6.112074387	5.817163812	6.277495406
122	Solyc05g046120.3.1	2.041227992	1.47000839	2.519709386	1.070408705	4.063007768	1.921547099	4.032756963	3.211823574	2.651903578
122	Solyc05g051990.3.1	27.96953756	23.46861935	25.43815363	24.13650343	31.92313587	24.56869639	31.51864668	30.73640491	28.35663633
122	Solyc05g052700.4.1	11.63480921	8.967250017	11.66039085	12.5372713	16.66723209	12.28482802	17.35147039	16.1042318	16.75770693
122	Solyc06g007310.4.1	10.92478534	8.972523282	9.505605198	8.369026332	12.02552353	8.942609669	11.12527774	12.00309576	10.26047427
122	Solyc06g007330.3.1	6.496181625	5.175595274	6.144771296	6.019975807	11.7839497	8.112199517	10.89931312	9.449162048	9.031878697
122	Solyc06g036640.4.1	18.55116877	13.00120983	15.41941611	17.07725703	46.42366821	27.6776048	30.52080114	37.79408809	33.8643204
122	Solyc06g053860.3.1	3.598262436	3.173978654	3.358877188	3.843496998	4.907771953	3.167860235	4.932201307	4.536470311	4.078888638
122	Solyc06g062480.4.1	24.0283253	21.24690293	28.2960762	21.95592331	43.57160255	23.9896546	36.07913571	40.6352281	37.08809712
122	Solyc06g065820.3.1	3.666395236	1.659878219	0.609719614	3.223090385	10.64537545	3.955187896	7.115728899	8.511442183	5.810648412
122	Solyc06g075590.4.1	30.52138912	26.40477181	26.34358966	26.16106351	35.11753901	27.52386918	31.56657818	32.65495528	33.86327989
122	Solyc06g082640.3.1	2.395834907	1.847951035	2.200660656	1.416493325	5.354216596	1.362467463	4.799753002	4.23299451	3.651568522
122	Solyc07g008310.3.1	9.97245332	7.169322582	8.545691397	8.005507988	14.89684041	10.27273631	14.20733513	13.4015726	12.06359511
122	Solyc07g055140.3.1	12.8124578	9.872091902	16.31409	20.61648729	37.49237424	20.65907931	38.34862051	35.12964117	28.5222288
122	Solyc08g061847.1.1	3.762704354	2.860324887	3.873131494	3.805207409	8.96846241	4.798545229	6.781298284	8.774598465	7.57888842
122	Solyc08g065610.3.1	324.1022628	324.2088579	336.9839787	496.6545401	1259.030871	490.6613156	1193.391689	901.3524379	848.0146957
122	Solyc08g066560.3.1	21.809472	16.13811049	15.6046047	19.82871385	26.85484355	22.3404561	29.42351222	29.18380229	23.90816009
122	Solyc08g150148.1.1	6.818869937	5.407731256	7.291072537	5.132546919	11.50089222	7.900791738	11.41076387	11.68146936	8.584933275
122	Solyc09g074900.4.1	11.15733765	9.382609912	12.2728937	11.19709471	14.76909474	12.2372501	14.3590414	14.70681	14.17857103
122	Solyc09g090840.3.1	8.447119204	6.114460514	5.770976436	6.288037937	9.608501009	8.63642105	8.791204105	9.139384552	9.252730068
122	Solyc10g047630.2.1	36.26691007	36.38689917	38.56345853	42.27639921	49.1702135	37.65484177	45.6180678	43.99028319	43.60473206
122	Solyc10g054670.3.1	19.78158044	10.11414934	18.55271054	9.872257037	45.04967463	29.59882446	50.84178418	47.13029794	38.58442594
122	Solyc12g005955.1.1	3.303728697	1.752973258	2.757820957	2.223914009	4.432390241	2.578736461	4.344185112	4.519845188	4.046677139
122	Solyc12g089180.2.1	11.36875399	11.3381238	14.90632223	12.85439544	27.42102015	17.93528041	24.99639114	31.17820958	22.39987542
122	Solyc12g096145.1.1	3.351189278	1.035520517	2.338314983	1.690262754	3.848667279	2.309604381	5.021411523	4.265394837	3.478147252
