# Supplementary material for: Light regulates tomato fruit metabolome via SlDML2‐mediated global DNA demethylation
Source: J Integr Plant Biol. 2025 Oct 23;68(2):383–405. doi: 10.1111/jipb.70066 (PMC12863027; doi:10.1111/jipb.70066)
Supplement: Supplementary file 6 — Table S5. Summary of SOM [file JIPB-68-383-s011.zip › Supplemental Data 5 Summary of SOM/RLS/Cluster254.csv]

neuron_number	gene_id	R_10	R_20	R_30	R_35	R_40	R_44	R_47	R_50	R_55
254	Solyc01g080690.3.1	13.39334478	11.42582048	14.1241154	12.33915813	24.66292616	28.27491538	41.24010249	43.27817003	30.16074841
254	Solyc01g087260.4.1	38.56475823	40.81582172	45.40766513	48.31657266	59.45991204	67.52239699	83.34876	84.89013827	64.41304539
254	Solyc01g088690.3.1	16.13539316	16.8905899	23.91849867	16.45114253	25.9931183	30.77772771	37.43068433	41.34403496	30.55332516
254	Solyc01g096340.3.1	61.52226431	83.80208977	82.09062299	61.8801694	116.2745606	121.9725906	141.9992312	158.4923531	113.5921988
254	Solyc01g099130.3.1	30.56842063	31.17428867	33.18051501	35.63930309	42.06394903	41.95589674	53.38900516	51.34531264	47.72515487
254	Solyc01g107170.2.1	62.75799058	138.4753289	226.7438357	185.1629863	494.7406999	585.4807436	1035.87645	974.6953472	756.7368422
254	Solyc01g109680.3.1	19.00386223	17.7922449	14.2801366	14.4606125	34.381566	54.46837693	67.12261769	81.33242485	44.10310355
254	Solyc02g064650.3.1	7.952079253	7.160704728	6.744328973	7.915922897	10.19545582	10.90336976	11.65109511	13.5512778	11.81650255
254	Solyc02g069050.1.1	1.507853812	1.02664209	1.893797128	1.9527294	2.516914713	3.107875961	3.683883372	5.381510091	3.630481781
254	Solyc02g069420.4.1	17.84799088	13.7708746	10.65639962	7.6047446	50.15706157	80.0943827	97.01579014	108.3866993	59.74717913
254	Solyc02g069430.4.1	20.18226154	15.791389	10.84211691	6.727800414	57.87114687	86.90277594	94.02945404	119.886396	78.91048495
254	Solyc02g069470.4.1	16.59457788	15.20501813	22.02493912	14.53776978	44.48408912	52.82359103	73.48661327	83.17032098	52.1215349
254	Solyc02g071280.3.1	6.258251922	5.244783107	5.988003721	6.292769928	15.63384248	23.45661516	30.77071192	32.03455282	22.5285412
254	Solyc02g071320.4.1	41.64906732	36.40948269	36.66161539	38.23344398	48.48999978	48.18479129	58.87777202	67.72718484	56.07383516
254	Solyc02g072160.4.1	8.084693931	5.913071544	6.378291846	7.334284162	12.81554182	14.36211274	19.03632649	20.05906552	14.27872435
254	Solyc02g079770.3.1	63.40426272	50.87565246	54.84680591	51.23474776	115.1525577	148.1957154	162.098052	170.6725979	124.6863019
254	Solyc02g080570.3.1	11.3080795	7.375884895	6.314558791	8.408589037	17.12234282	17.77571472	22.44298515	26.31556573	18.45912174
254	Solyc02g080890.3.1	5.500508087	8.969505243	14.59807785	16.24500056	29.30328144	37.74250442	53.52614985	84.434989	40.74543869
254	Solyc02g083150.3.1	9.18036348	9.776233619	9.692399977	9.772863887	11.92953992	11.43212524	13.58980296	14.66778814	11.89548733
254	Solyc02g088700.4.1	76.97745457	78.18952947	88.19853304	88.50734354	93.76019848	106.583673	113.5762417	116.5981399	101.6460128
254	Solyc02g091140.3.1	15.04681531	15.62076162	18.92755356	50.26613982	120.6111822	108.3199013	112.7300192	184.1484351	116.2147006
254	Solyc03g025970.3.1	25.40570078	19.89966279	21.37009088	15.36418756	49.91011231	57.78654244	84.2008166	109.6309941	88.25306525
254	Solyc03g026310.4.1	12.32415088	10.13533017	13.37150269	10.23271745	17.61818647	19.61198654	24.14033981	26.35939466	21.73211961
254	Solyc03g044430.3.1	4.996012155	4.893620671	6.295650875	5.515687015	8.797545314	8.161795654	9.822892544	11.25970753	8.647461023
254	Solyc03g059310.3.1	14.18340472	13.65241178	12.89752031	14.4884924	21.00045413	24.24928281	27.24698629	29.35213097	23.49476217
254	Solyc03g063340.3.1	5.992867113	4.8346925	5.491400019	4.945005956	7.913235822	7.793700461	9.740774713	10.13180032	7.850920835
254	Solyc03g078360.1.1	15.87722272	32.3092399	38.43537257	40.24191075	64.76960456	59.80078222	76.24309634	92.61055472	63.23530132
254	Solyc03g095620.4.1	9.138296819	7.758663284	11.67530858	7.483096214	15.50509349	24.9886288	32.20800981	35.8336325	19.92918097
254	Solyc03g097110.4.1	19.6924118	20.40345986	28.06210479	23.68039208	31.38285986	36.25114032	42.20206663	43.69317901	39.28597627
254	Solyc03g097120.3.1	40.54298223	49.02883977	51.7799534	42.88877223	75.03118817	84.94945162	134.2010225	142.8201616	96.96051226
254	Solyc03g111790.4.1	11.83215884	12.33137398	14.26210601	12.73820258	16.57683027	20.75809762	23.51460666	24.08048851	20.34206939
254	Solyc03g112570.2.1	4.183208966	5.174208241	4.671040585	3.992759466	5.633673744	15.78979413	17.91918618	29.00701184	14.23991573
254	Solyc03g114580.4.1	21.64146479	20.85106091	15.23648833	23.570389	35.09557577	39.70561939	59.17816621	61.07451994	39.4310358
254	Solyc03g114640.4.1	5.970726202	5.994778385	4.151095758	4.947262696	7.37812712	8.893174695	10.76499263	11.74360699	7.383660655
254	Solyc03g115510.3.1	13.94938745	15.21780368	13.20969184	16.78344083	21.0682241	22.06181141	25.68888939	28.97334205	20.16952331
254	Solyc03g121670.4.1	7.336825864	7.162045223	7.337919075	6.734341155	10.78821491	13.3227639	13.72158982	17.46435365	12.34469207
254	Solyc03g123610.4.1	36.65768446	38.10557817	45.99696754	47.06996312	62.16282615	67.32731688	67.26516091	84.51933087	58.05695753
254	Solyc04g025290.4.1	7.258407823	6.765808479	7.005161463	6.534262679	9.0992183	12.73970161	13.80437744	15.6673346	10.3201478
254	Solyc04g025540.3.1	8.538269989	6.936687725	7.91729736	7.945546169	10.20539383	11.5956037	14.81351414	14.58703668	11.52095541
254	Solyc04g056650.4.1	5.995990787	6.34943319	7.387123731	6.461049874	8.282104842	10.52498452	11.38455314	14.45951631	11.65018789
254	Solyc04g071600.3.1	0.64087493	0.205542724	1.007123305	1.01143184	1.836267784	10.62695355	14.31693826	20.77831161	15.60025677
254	Solyc04g072880.3.1	12.18479274	11.56753969	14.27335546	10.77506166	18.69591468	20.10846678	24.65834103	26.53392994	22.12638692
254	Solyc04g076020.3.1	4.908051798	4.334360038	4.969088479	4.7708539	6.768760335	7.018493625	9.997106707	10.85925	7.111242443
254	Solyc04g079200.3.1	50.57231636	44.67038956	54.57591333	52.94490095	62.15900968	66.36434244	77.33859053	83.42378782	60.42588469
254	Solyc05g012020.4.1	2.015774109	1.757504748	2.809296347	4.299911001	148.3191909	237.8050887	378.8005749	335.5171767	198.0773849
254	Solyc05g012690.4.1	8.802420938	9.261331236	12.5857243	8.664416165	16.91355617	18.13035624	24.87889347	27.96567152	17.12971413
254	Solyc05g018130.3.1	8.582855684	6.213742753	6.202327507	8.684881464	14.17804464	14.8384108	17.41779638	20.22832998	12.06071231
254	Solyc05g052260.3.1	19.17556584	22.50891161	29.58353207	22.79719785	34.47979675	44.95550005	42.60596595	50.2647737	37.65500969
254	Solyc05g054080.3.1	17.91110552	18.79890367	26.51433797	19.88483821	35.7300566	37.15768758	54.95791325	63.71490604	51.35330628
254	Solyc05g055010.4.1	11.81894141	8.088013625	12.7143116	16.22679121	26.28527163	23.49573746	37.83121548	37.87624639	24.77953825
254	Solyc05g056260.2.1	21.70091999	19.56579713	19.34069297	20.93294822	33.14251586	35.07457156	42.79178475	49.33884658	35.3885626
254	Solyc06g030570.3.1	4.134468236	3.680061812	4.41767796	3.818578694	5.947589387	7.842445847	10.58973624	11.08102609	8.712318983
254	Solyc06g064900.3.1	5.090282469	4.619365983	7.851297023	5.835457747	12.42225302	17.38864307	27.90953135	45.1459093	17.50451709
254	Solyc06g084360.4.1	23.66057857	23.70573632	24.18791054	23.88491904	30.90427933	35.91543365	41.77594147	40.47957171	34.91931762
254	Solyc07g032390.2.1	7.903485167	3.788040133	4.410847051	8.119314353	12.44271769	11.6041098	23.22162091	25.55565379	13.1745064
254	Solyc07g042500.4.1	13.34681141	10.80608086	11.01499466	13.87525685	22.94933744	23.58092826	36.60234764	35.28319946	21.68779721
254	Solyc07g042830.4.1	8.38562446	5.837687735	5.579900838	6.346446761	11.0142488	11.08541776	16.15927994	20.74905477	13.11776602
254	Solyc07g051840.4.1	3.623835566	2.266317636	7.19663912	6.532540263	23.01076739	29.03082563	32.11890651	48.28645358	28.95696125
254	Solyc07g051950.3.1	1.20251413	1.188283249	1.168722777	1.635627097	24.60375451	57.87957161	79.11795948	107.5131964	62.58037568
254	Solyc07g062740.4.1	6.177177695	4.998056331	5.307962677	4.03247266	12.18471967	12.52582313	16.16158566	29.53370154	18.16916311
254	Solyc07g064920.3.1	11.51381618	10.36923863	11.33514239	10.12996023	14.5870279	18.12306378	19.14859355	19.59526047	17.53178144
254	Solyc07g064950.3.1	14.25895504	10.4002357	12.35129341	12.97308885	28.58106759	22.8936956	34.44489341	38.06452738	27.61770916
254	Solyc07g065730.1.1	5.912246528	5.673489382	5.552506161	6.216807899	9.27718082	10.96534817	11.40936264	12.82780116	10.32659043
254	Solyc08g069080.4.1	19.70645467	19.83725933	20.41323656	20.60223338	25.49055138	29.12464414	29.93326722	32.60952827	25.86266955
254	Solyc08g075860.3.1	91.84473137	88.81255792	100.343098	92.05739391	115.8479913	121.9501911	139.3234143	154.4956375	141.8114958
254	Solyc08g076090.3.1	8.944469638	6.704630101	5.725911533	9.63070317	27.13625015	44.81542318	57.0171764	60.8614494	35.64139036
254	Solyc08g076160.3.1	12.0207436	13.11785813	14.38225469	16.60691247	19.86461615	18.4353039	26.05160185	24.778336	21.16808827
254	Solyc08g076450.3.1	21.04740188	19.95117139	18.44889802	22.81787075	35.00564406	57.63866051	71.28047781	84.7617036	48.66845852
254	Solyc08g076510.3.1	11.89074695	13.08114066	9.932156426	13.01315718	15.72451959	16.11071266	20.23262685	20.83866519	18.04870245
254	Solyc08g077200.4.1	6.713609916	6.241087323	7.060624477	5.377883403	8.535252184	9.855475972	10.1129738	13.47421888	9.976844814
254	Solyc08g077500.4.1	5.880061907	5.000165083	5.085403056	4.735981818	8.018163473	8.714810536	13.16876071	15.31588876	9.499754813
254	Solyc08g079490.4.1	12.63331142	10.26788344	11.03964482	9.831977598	15.0096368	15.23262539	18.10686791	19.97036541	16.01543387
254	Solyc08g079620.3.1	29.36634453	25.9115047	26.29556374	27.35259265	49.99566812	56.53170859	62.90313984	77.05786603	47.89459173
254	Solyc08g082530.4.1	18.20491672	16.20075004	13.82099263	17.54787072	22.94462092	26.27353154	36.94068721	39.17318824	28.05557123
254	Solyc09g007450.3.1	7.534953057	7.955485449	8.591599286	8.262125075	10.09028609	9.473176925	11.24938495	12.09135569	10.09106087
254	Solyc09g008430.4.1	7.15880195	8.095516536	9.414323797	7.269569281	14.02608936	20.71914092	27.95299328	27.78821373	19.30687137
254	Solyc09g009630.3.1	2.986892777	2.95663973	3.139336839	3.286081058	3.827684602	3.895298354	4.527187742	4.350514298	3.938723497
254	Solyc09g010110.3.1	19.46405445	17.76000918	26.17005338	17.35555391	48.98530226	53.55569623	64.45043887	88.36696097	57.26404191
254	Solyc09g010870.4.1	12.54283187	9.978401292	10.87921852	10.00559418	15.64555412	16.451082	21.55708636	24.38690926	15.93780942
254	Solyc09g011630.3.1	3.458331652	1.672862743	2.181124221	1.07721886	1.411390934	17.12444074	17.70902311	28.60268835	11.80946938
254	Solyc09g014760.4.1	26.21710775	22.54206866	21.81347789	24.05905667	32.29024367	34.76458647	43.356938	45.40904073	33.52134982
254	Solyc09g025260.4.1	11.63346118	8.075797862	8.930244675	8.750204268	16.60172459	22.38318592	25.5534497	26.7610682	20.55052236
254	Solyc09g055320.1.1	18.39880253	13.93318785	19.87937539	17.53513842	39.90601999	43.34058956	76.281485	89.61231928	66.57228947
254	Solyc09g055940.3.1	48.9889792	49.89932725	45.14362562	57.48646239	71.55786299	83.71706869	92.94132926	118.1041456	70.51966163
254	Solyc09g059650.4.1	13.1145002	14.29189261	10.97132153	17.46532232	19.65640184	26.32312966	35.62794423	45.75328506	25.98353699
254	Solyc09g074650.3.1	9.695362405	7.316436322	11.08338492	7.582338389	14.6471528	17.66477187	25.01445088	27.46660813	18.022042
254	Solyc09g075390.4.1	13.85222885	14.20940856	12.77877095	13.74249605	19.458911	19.6343808	25.12494014	29.01896218	21.63741031
254	Solyc09g075730.3.1	3.336713961	3.272532117	3.667481317	3.493126443	6.700241654	10.49407198	12.16413888	15.07801616	11.08015735
254	Solyc09g090645.1.1	27.08397116	32.45873753	26.44346898	37.18749483	77.54543996	116.3995048	137.0508097	208.149425	106.7915775
254	Solyc10g007730.3.1	4.57067818	4.271683918	5.450747546	4.220931298	6.826917986	6.650521796	8.452382028	9.075781395	6.965887134
254	Solyc10g018590.2.1	10.21820547	10.05198847	11.60574879	12.28650851	19.61521451	18.56875349	25.73642835	33.04671709	23.75148025
254	Solyc10g045540.2.1	7.886146446	7.505333855	8.527846212	6.905449939	10.67248928	10.85287717	12.76406137	13.6697236	10.87340854
254	Solyc11g005660.2.1	13.08971583	9.974241605	9.629674907	14.36358131	31.48271516	24.08426735	41.73773678	54.7411165	38.84308067
254	Solyc11g006110.1.1	12.65944765	10.16982299	16.44464469	15.10401539	28.59020291	26.55539715	46.70109867	49.89665315	39.3886313
254	Solyc11g006120.1.1	19.12900939	12.2108788	15.53732425	10.03359822	29.40487339	30.69383919	50.92429654	53.79136955	43.00284075
254	Solyc11g006130.2.1	8.60457808	7.464038283	7.558017388	6.997791619	13.05667522	14.59545455	23.75105086	24.64943618	17.23507492
254	Solyc11g006620.3.1	12.99551138	12.16317897	14.8920018	13.43687993	18.50029453	20.02152556	24.59585101	25.38949159	18.46316439
254	Solyc11g010300.2.1	6.812291066	6.475730235	7.763842066	5.602196033	8.927656789	11.21428353	15.09093877	16.60284551	10.63707594
254	Solyc11g013200.2.1	2.225093336	2.104225141	1.858757655	1.778562299	2.664891492	2.646317494	2.870216057	3.170548262	2.70674964
254	Solyc11g040380.2.1	34.39374785	29.88242349	32.06833781	30.95989495	47.39741437	58.54402496	59.77781441	71.86855779	55.76987281
254	Solyc11g040390.2.1	17.93396133	14.83495366	16.19799684	15.88905577	24.06226513	25.77127286	34.9240068	38.53275876	23.37160446
254	Solyc11g051160.2.1	128.9134546	153.8994817	229.0640368	291.9698372	508.3177633	615.2101739	818.0123366	1130.926737	853.307345
254	Solyc12g057120.3.1	25.6736324	37.20660067	32.17628684	39.7105028	57.53789877	55.94783403	77.11780916	92.20355235	65.95790283
254	Solyc12g088680.2.1	3.832840957	3.642463004	3.97294892	3.492899246	5.374739212	7.497764487	8.512972669	8.379224911	7.133421792
254	Solyc12g089340.2.1	13.52757696	11.1551914	12.35825001	11.19076929	20.39296792	21.29434631	27.9666237	32.21611443	22.20660665
254	Solyc12g099810.2.1	3.204158276	3.356779756	5.923212945	2.726170819	6.930380834	11.25947169	14.61902703	14.02349066	12.84774974
