# Supplementary material for: Light regulates tomato fruit metabolome via SlDML2‐mediated global DNA demethylation
Source: J Integr Plant Biol. 2025 Oct 23;68(2):383–405. doi: 10.1111/jipb.70066 (PMC12863027; doi:10.1111/jipb.70066)
Supplement: Supplementary file 6 — Table S5. Summary of SOM [file JIPB-68-383-s011.zip › Supplemental Data 5 Summary of SOM/RLS/Cluster250.csv]

neuron_number	gene_id	R_10	R_20	R_30	R_35	R_40	R_44	R_47	R_50	R_55
250	Solyc01g066720.3.1	112.3638416	171.0368903	165.259964	325.7669986	230.1920397	269.9149751	193.4101043	187.9291869	167.9391595
250	Solyc01g112150.3.1	45.79513427	55.12044484	41.54607653	68.18319958	60.27394382	69.84598035	59.07691345	56.27055918	55.47173287
250	Solyc02g065650.1.1	22.62037442	33.05566028	30.21277373	39.17411109	31.75497557	38.93815406	34.80429382	29.80964542	31.94099321
250	Solyc02g092110.3.1	14.4009772	25.22033127	26.69876109	54.86154295	43.35863488	65.34333899	63.37074999	30.80957312	43.96676613
250	Solyc03g005040.1.1	1.003387969	6.255461015	1.475396605	10.80528138	7.684855833	6.649584011	9.013980974	3.671927716	4.076073407
250	Solyc03g025720.3.1	30.44081441	41.66279035	59.41033834	118.2315691	89.34284382	107.0338777	123.5031088	59.46319804	39.91971592
250	Solyc03g064030.3.1	8.459436619	11.45542937	11.62021176	16.35213592	15.500895	17.33758873	13.23454852	14.36207919	10.16452874
250	Solyc03g083260.1.1	10.4872927	27.80359972	24.3636928	31.40001134	20.68607341	30.48883526	24.52671981	18.5423918	18.72745863
250	Solyc03g112700.1.1	8.194639525	30.93313615	25.36962638	49.33096091	14.56568211	73.25415575	30.87701777	42.15851952	12.65070572
250	Solyc04g007350.3.1	16.33073745	24.12075899	26.85443786	29.34647164	29.89395491	32.55031287	26.34967035	21.86459344	24.87543742
250	Solyc05g015850.4.1	1.28578501	4.763906956	7.339273308	9.580287362	6.114536112	9.33967879	10.35135693	4.164178513	2.930095584
250	Solyc05g050230.4.1	100.5826424	123.1584904	122.3923787	153.8701987	153.1955105	180.8501194	144.6453826	113.1163411	108.1749759
250	Solyc05g054860.1.1	31.46709601	55.54757229	56.15234376	137.623412	119.4290447	113.863335	72.19336386	80.79286154	43.53681045
250	Solyc05g055070.4.1	25.61061025	40.99888362	28.76137961	51.52964127	50.96486666	44.02152143	47.42889967	38.93570342	36.80063794
250	Solyc06g036290.3.1	21.16090218	13.36034733	16.30134002	240.0953105	75.06481733	243.1301328	130.2684827	149.4573691	85.70439756
250	Solyc06g053180.4.1	117.7409355	189.4797847	191.9627552	241.5323536	192.9064819	200.5374305	201.4890396	164.394748	148.9454598
250	Solyc06g059740.4.1	1005.797337	946.5285111	503.0664434	2234.643262	1681.082925	2616.415547	1625.677623	2017.777371	1008.030998
250	Solyc06g071750.3.1	8.893771141	25.22669953	16.33015131	51.09349777	49.90753619	69.3433728	23.61065416	15.55355984	19.6058362
250	Solyc07g008060.1.1	61.86595412	107.3851323	81.39920481	126.2829605	83.06851894	155.2220585	107.3221848	129.0988195	88.80314011
250	Solyc07g054780.1.1	180.1836419	698.5035649	324.2221684	1696.892345	904.9490876	1435.125691	1046.218124	673.3902512	546.9959616
250	Solyc07g063680.4.1	34.49366226	38.85716483	36.30191451	43.63772175	39.47040711	48.32423574	44.00577358	35.23350253	34.63692942
250	Solyc08g063010.3.1	3.341707647	5.775100396	3.896609695	6.923776861	4.36135673	7.785674894	5.751016119	4.967362202	3.540857969
250	Solyc09g061310.3.1	49.49410769	67.66949166	80.73434907	86.20511717	89.98772919	119.6305487	77.25905352	80.33300843	65.92574485
250	Solyc09g098150.3.1	108.6111284	125.1230643	113.0838672	172.9105274	165.362123	192.259553	137.9064802	125.0652999	96.74390173
250	Solyc11g066150.3.1	6.731951956	7.883560186	6.780860087	10.92199162	9.193896498	10.81288597	9.149453772	9.890261119	5.225510542
