# Supplementary material for: Light regulates tomato fruit metabolome via SlDML2‐mediated global DNA demethylation
Source: J Integr Plant Biol. 2025 Oct 23;68(2):383–405. doi: 10.1111/jipb.70066 (PMC12863027; doi:10.1111/jipb.70066)
Supplement: Supplementary file 6 — Table S5. Summary of SOM [file JIPB-68-383-s011.zip › Supplemental Data 5 Summary of SOM/RLS/Cluster251.csv]

neuron_number	gene_id	R_10	R_20	R_30	R_35	R_40	R_44	R_47	R_50	R_55
251	Solyc01g067900.3.1	79.80393028	100.2105904	41.84804726	93.07109775	121.4686335	192.2832471	123.418412	103.6036027	80.69259467
251	Solyc01g068620.4.1	9.998032584	10.22991758	7.874907542	10.14116551	9.492498326	14.23939286	12.35164049	10.46728063	9.250015444
251	Solyc01g104000.3.1	19.37648759	26.15855549	18.06978781	28.09926251	24.01570694	36.07748706	34.51890997	28.78032796	28.0071449
251	Solyc01g104650.3.1	24.95710706	33.43918979	31.99478755	42.21798944	66.26982273	108.8297036	91.85992823	43.19673311	25.16756791
251	Solyc01g111940.4.1	16.08914856	24.27171584	14.59671265	24.16220598	18.61975275	44.95689686	40.7190247	24.09256206	19.08966538
251	Solyc02g063460.1.1	15.95464015	23.1970887	16.70260823	25.10993407	21.33287994	36.18779393	24.84274458	20.9214349	16.83191422
251	Solyc02g087240.4.1	92.89757952	81.66745517	75.21420958	93.39220848	100.8011024	136.2351706	110.9692539	87.00279337	83.38447202
251	Solyc03g007660.4.1	26.66836361	28.20686123	21.21881002	26.58279598	28.36124041	46.76324471	37.63799655	27.65805274	30.22704885
251	Solyc03g025800.3.1	40.55729704	62.14608889	27.2873662	67.43804976	65.78474969	175.227696	114.9641103	86.91108415	51.32022458
251	Solyc03g110960.3.1	10.6215714	9.992042742	7.016585891	8.442410237	8.193074826	14.80911324	11.13790072	10.14676417	8.183554612
251	Solyc03g123710.3.1	26.94437026	47.16592701	12.76205137	62.72484315	56.24940525	155.4275748	93.63071512	67.31806518	37.5449452
251	Solyc04g009430.3.1	3.788072677	4.296053851	3.92751843	4.678284446	4.401908621	5.574865143	5.709505524	4.96707346	3.164318569
251	Solyc04g072160.3.1	16.66024013	8.593432472	5.260706024	27.19261762	26.68042819	72.36834713	42.88492072	26.82671631	6.558380906
251	Solyc04g077130.1.1	111.1141515	112.1160071	48.35312765	101.4004301	84.17523541	210.0349613	167.5571133	110.8100603	118.1557006
251	Solyc04g080870.1.1	74.74901053	101.0351306	61.24609403	102.3020377	83.31063438	199.6412019	187.7330758	92.93584587	73.75481714
251	Solyc04g082235.1.1	58.96329718	71.58560932	36.78478336	84.11707057	54.91133243	142.0741903	84.59848209	53.3682369	69.9157193
251	Solyc04g082930.3.1	71.05389486	86.24477454	51.05714348	106.5542149	92.45491685	139.520901	108.3595494	105.7947634	71.57519941
251	Solyc06g005260.3.1	87.37375391	103.6296111	99.30524056	117.8700335	93.79025904	238.6447334	196.9880436	124.3131553	84.95483925
251	Solyc06g005360.3.1	285.4088451	293.5533691	302.2489978	305.6416053	296.2938561	390.2216741	336.5777563	312.6915174	267.0485337
251	Solyc06g049080.3.1	81.12784898	81.89836684	48.77604686	93.3297666	82.97581282	171.5814973	151.4838449	117.2436114	77.80225123
251	Solyc06g054080.3.1	35.06836577	30.55972533	26.35198778	34.31096005	31.1805827	40.93313797	38.6585704	32.17164952	26.34952308
251	Solyc06g065230.3.1	16.84164794	22.58514898	17.46044749	23.95428917	23.97351432	34.15238453	32.94082835	23.95864303	19.98735437
251	Solyc06g072800.4.1	6.290441269	6.772741128	5.333820391	7.648606504	8.698475989	12.75305786	10.11250231	8.582681014	6.245526434
251	Solyc06g076520.1.1	469.5284872	734.0967386	396.1453848	1690.013912	1593.26832	4859.356921	3611.120066	1764.46402	1243.577133
251	Solyc06g083430.1.1	14.59214225	12.59059801	12.31134713	14.2274511	14.60530326	17.64434322	15.99907591	13.18469682	14.44415001
251	Solyc07g006265.1.1	13.99006919	15.37833053	12.54484679	16.04405257	16.61871303	25.44092821	19.56138031	17.20824858	14.69386214
251	Solyc07g006630.4.1	0.718623945	1.281486703	0.49510562	0.951423114	4.3552661	10.94022951	8.099467552	2.282555376	0.714173867
251	Solyc07g020860.3.1	156.5170884	163.9928984	115.5698889	163.6338284	175.0223684	315.849793	209.0430791	180.047642	175.0855258
251	Solyc07g065200.3.1	37.02418661	43.54071983	32.2925161	40.93723038	42.22471749	66.40847086	53.63737279	45.27300493	34.11667558
251	Solyc07g065275.1.1	21.13802418	24.62124302	14.77902927	24.39890096	22.79179409	47.23129885	32.52654034	20.8594874	25.15563562
251	Solyc08g067430.4.1	5.945489683	6.79180608	5.398347732	7.434997975	6.997833208	11.81812526	9.888713124	9.068063483	7.20509834
251	Solyc09g008970.1.1	26.59167464	23.77538188	16.52707819	95.44593953	72.80557105	325.2645349	260.0637546	149.3798018	32.76892742
251	Solyc09g065660.4.1	0.15220276	0.056280785	0.189462924	8.012649525	4.571787624	32.62351074	14.02434187	6.907520759	1.53503664
251	Solyc09g091170.4.1	40.69202751	38.32668922	30.8829062	36.56505698	40.19400665	62.77791884	52.24100593	41.06948119	43.88162252
251	Solyc10g006400.3.1	23.64409859	21.17691917	14.29072794	19.212695	17.73129722	41.13024556	25.33228605	23.77061296	13.65884689
251	Solyc10g037980.2.1	10.99291864	10.69263421	7.852891383	10.03294657	11.58377338	17.19886917	12.41203366	9.877241837	8.619660068
251	Solyc10g084520.1.1	68.1308482	131.3193449	49.46539585	137.2812576	78.95278008	252.1844596	154.8049291	67.53386803	131.2674359
251	Solyc11g068400.2.1	26.26347387	32.58328548	26.18956732	35.75882893	27.43223472	41.43913338	34.83474905	26.89904551	30.56384743
251	Solyc12g010150.3.1	7.819039459	8.755803277	7.932049084	9.255780253	9.074633198	11.66500138	10.1561607	7.905710362	7.697632082
251	Solyc12g011130.2.1	9.93906854	9.057253585	8.846938477	12.24900203	10.6050977	17.91220806	12.42719432	12.27071789	7.730065101
251	Solyc12g013550.2.1	21.88221387	20.23752397	13.92263097	28.10653227	22.21772662	46.77534844	35.30581263	26.1473475	24.1045505
251	Solyc12g036200.2.1	49.56209071	68.06242918	45.21132633	73.70189956	55.60880712	97.85672583	79.72657886	61.75179049	54.08903133
