# Supplementary material for: Light regulates tomato fruit metabolome via SlDML2‐mediated global DNA demethylation
Source: J Integr Plant Biol. 2025 Oct 23;68(2):383–405. doi: 10.1111/jipb.70066 (PMC12863027; doi:10.1111/jipb.70066)
Supplement: Supplementary file 6 — Table S5. Summary of SOM [file JIPB-68-383-s011.zip › Supplemental Data 5 Summary of SOM/RLS/Cluster253.csv]

neuron_number	gene_id	R_10	R_20	R_30	R_35	R_40	R_44	R_47	R_50	R_55
253	Solyc01g005290.4.1	3.022964935	3.856353553	0.620614055	3.389401161	59.84022353	81.55454135	53.32541689	87.78900516	55.06675171
253	Solyc01g073940.3.1	12.24383263	11.78196544	10.39456307	13.60855333	14.09729996	18.91447934	17.20073183	18.57317779	19.04098369
253	Solyc01g087560.3.1	27.55526944	28.87893298	38.0659145	35.5155093	56.06158479	63.56224431	47.05745056	58.57743235	62.22307702
253	Solyc01g095900.4.1	11.24938284	8.509152159	10.52138217	8.40739097	82.44034523	153.6871756	114.8913015	137.4175962	72.31914868
253	Solyc01g096350.3.1	12.4833508	12.75627327	12.93889446	14.05246991	17.29523654	20.42423599	15.59039329	21.84269281	17.65687826
253	Solyc01g099420.3.1	9.819062203	11.43576276	17.7055836	18.69746641	27.31574375	41.33861193	26.74024035	32.40502248	34.53704708
253	Solyc01g099890.3.1	15.52347768	17.61284789	15.1853833	20.03658238	21.60800004	24.80898952	22.90872917	27.1520201	23.13200894
253	Solyc01g100230.3.1	24.56561442	24.93392845	12.40670284	44.0123708	56.32739643	80.25501553	82.59811253	67.90605716	62.31175349
253	Solyc01g100520.3.1	89.49113603	76.41438083	61.87025833	93.01687251	155.6626936	210.3756905	214.6258516	245.5151735	159.555479
253	Solyc01g150150.1.1	2.238895	1.751108578	2.617826741	2.600215008	5.796028826	6.065942802	5.252955889	6.627268653	6.324562529
253	Solyc02g064950.3.1	12.10697763	13.96626051	7.797005209	19.60936934	31.80009613	47.67095135	46.34001032	57.36913589	41.98673477
253	Solyc02g067250.3.1	34.83270362	38.313274	50.31888052	51.71556801	83.74976144	114.6538983	114.8443056	119.1237393	99.35248439
253	Solyc02g070385.1.1	25.3035177	19.56424887	22.59254221	17.26549906	45.85931652	57.19407724	47.53649793	61.83156904	52.52982732
253	Solyc02g076870.4.1	6.782142932	4.846720881	7.284620721	5.561031928	14.09667939	21.11685443	17.72255823	23.40986267	17.06381883
253	Solyc02g080520.4.1	4.592626417	3.27114411	3.183194769	3.227894347	11.65418984	15.32339665	12.29427453	16.52494712	8.758058777
253	Solyc02g088270.3.1	2.05612994	0.577855821	0.996021524	2.617748564	101.2864361	164.269296	90.45470952	105.6888352	111.0718264
253	Solyc02g089160.3.1	14.86878094	8.706967185	19.75183327	8.391356318	77.32163583	143.2129715	85.47937863	137.5298237	96.31374274
253	Solyc02g093140.4.1	15.83060286	14.65670232	11.62664333	15.33045153	28.13202784	30.74568772	28.81498161	30.43357722	27.77617201
253	Solyc03g007110.3.1	13.86979819	14.64695024	8.779867016	16.04003816	20.16664483	29.57737937	28.98753156	30.72676433	22.97356428
253	Solyc03g007960.3.1	35.46014096	52.02123272	45.86190381	51.94236403	54.37188465	104.0216505	76.71734976	94.39922551	87.10566176
253	Solyc03g034410.1.1	2.748672483	2.196687417	3.192570463	9.369106653	16.59827683	17.56842818	16.40994242	23.73091834	14.04557581
253	Solyc03g111590.4.1	19.96408206	17.68231883	19.79003685	21.27525985	35.75977977	49.3453153	39.30928382	40.85501944	34.61606031
253	Solyc03g123760.3.1	33.53078729	30.74473705	28.94821374	31.90097129	65.13353289	82.04638863	68.33362969	86.29771829	62.57890363
253	Solyc04g015480.3.1	7.22778476	6.00642808	3.818635461	9.739047853	20.00073233	24.33978492	26.21578947	26.65643267	17.40990372
253	Solyc04g016460.3.1	0.313983751	0.26799703	0.428132542	0.271271444	2.678833015	5.813443104	3.868382229	6.674209597	3.534322593
253	Solyc04g054890.3.1	15.94645736	16.15483524	24.86680243	15.91572615	39.19356967	57.12966376	45.38154731	50.42222961	38.25685476
253	Solyc04g076200.3.1	16.68906067	16.39819778	15.07612897	20.40710008	28.60600101	31.54499207	32.21953162	30.31908256	27.87481566
253	Solyc04g079960.1.1	18.46676377	18.94438876	14.01697733	37.34031358	91.29573068	135.5820387	97.37917548	81.54748104	108.6086701
253	Solyc05g008450.3.1	46.62314557	56.96089278	38.97878121	69.25534391	130.0536757	152.05984	144.5654287	152.4221061	111.1303316
253	Solyc05g008870.3.1	7.363269504	6.303526084	5.604478597	6.158777822	9.268782266	10.5624439	10.80574208	11.50677231	10.92289712
253	Solyc05g013710.3.1	2.39621528	1.652279683	2.143663548	2.130416863	5.359865659	8.225910669	6.151399534	5.554404674	5.684224455
253	Solyc06g036130.4.1	13.55242555	23.45183164	19.59033556	45.23619617	143.8749049	148.5222103	96.05388048	153.2068098	120.4205541
253	Solyc06g048540.3.1	34.56926982	29.98965825	31.49394841	36.61819871	72.48661668	92.44578472	83.59498385	100.1677947	64.25749427
253	Solyc06g076160.4.1	3.150615218	1.842153475	11.14342337	5.537251931	23.04718024	45.50575518	29.06624413	47.6710412	29.24554402
253	Solyc06g076410.4.1	23.93052538	22.10757414	22.89755805	25.99771213	41.30904116	44.26040728	45.56429841	53.48787237	44.31581198
253	Solyc06g076580.1.1	5.876676928	4.730276793	3.293252056	6.029852951	15.79484279	26.17576977	20.4056033	29.77367348	20.80029949
253	Solyc07g005620.2.1	7.198254084	7.52121167	7.839571983	10.2859704	14.55681111	18.14890452	15.49709963	18.37266752	14.21673622
253	Solyc07g017500.3.1	19.74374497	19.06885415	25.6888264	21.42044015	38.76760011	52.77607592	43.71545142	55.66122221	35.73945827
253	Solyc07g042080.4.1	6.13355816	4.845338571	3.940101652	6.073073733	10.11291844	10.02109536	9.615732087	11.53219082	10.61823392
253	Solyc07g061990.3.1	10.84312101	8.846688936	11.11658767	8.868887955	27.16056126	51.93936469	28.39299905	38.12127749	29.94211114
253	Solyc07g065310.3.1	11.02597509	10.34389598	9.4314209	11.15398901	16.52509501	19.86365781	18.02612505	19.15115977	16.03698559
253	Solyc07g065820.3.1	14.41038219	17.03361774	16.6765685	16.61693214	20.85928524	27.52425717	20.47008309	23.93835716	21.69243093
253	Solyc07g066010.3.1	26.37085648	19.84600122	24.30003531	28.50580555	86.57141935	88.45574352	83.96832698	106.2380894	76.13370601
253	Solyc07g066470.3.1	96.5518009	62.5197712	49.54096539	61.46973649	136.2279004	166.8998337	158.4025826	158.8068683	126.4291068
253	Solyc08g016170.3.1	17.50581818	18.51249817	13.1216288	21.21970841	29.8888066	39.38811714	27.67185972	38.59159214	29.05004525
253	Solyc08g059710.4.1	1.100434167	1.189148341	0.808497628	2.694122528	2.779941745	7.614164794	2.720856071	7.256014483	5.119688121
253	Solyc08g063040.4.1	8.016997927	8.919022942	5.898949547	8.888429873	43.61320394	57.14452486	44.60407206	64.28284315	29.28182203
253	Solyc08g066430.1.1	5.255025459	9.480730007	9.070544645	23.35005529	49.41825876	78.3648938	65.31120403	68.63355211	43.32308333
253	Solyc08g067860.2.1	3.749647514	3.467686782	4.547865154	3.600207256	7.418282958	8.759993564	7.897021012	8.876328967	6.894937397
253	Solyc08g068330.3.1	18.12301429	20.86736923	21.26229722	23.93723708	43.97802209	65.56897496	66.351537	62.93420421	58.19214741
253	Solyc08g079660.3.1	27.85125201	22.64193937	16.62631672	21.7558205	32.67273301	39.88645092	36.44896861	43.12483287	39.71495383
253	Solyc09g007850.3.1	179.0385083	151.7590205	65.66673714	135.5144938	212.0166037	272.9637696	262.409331	282.6866547	227.5135639
253	Solyc09g009430.3.1	8.781932391	7.915154048	4.042166966	8.941925863	11.37038155	12.16679686	11.18112646	13.28620719	10.45602997
253	Solyc09g013150.4.1	6.176141854	9.316095782	4.8600246	15.76473049	28.39790433	37.13448413	26.1303734	41.90633493	31.48879385
253	Solyc09g015140.2.1	1.681596587	0.193659049	0.256276395	0.261101144	3.184886521	4.488829915	3.483919871	3.157141915	4.650213993
253	Solyc09g074270.3.1	36.34108206	39.89861778	22.52732275	79.79905062	215.1933171	270.2777405	160.6435068	292.8197004	258.8356284
253	Solyc09g092500.1.1	63.29881539	39.53423566	111.2827437	49.96676285	711.8452474	1296.496127	1004.191118	942.489643	736.2600229
253	Solyc10g009430.3.1	4.087433911	1.943003972	2.155496439	1.399184103	9.819223321	15.08111976	10.13793077	16.61930173	7.914058049
253	Solyc10g018140.2.1	1.363094316	2.535496716	2.773467065	10.13530613	45.11844555	48.64814288	38.91463725	62.6991937	39.92659856
253	Solyc10g049620.2.1	136.6039211	112.5902749	103.1072885	137.7207817	137.8531097	175.0850574	166.9852407	175.7110602	178.1222897
253	Solyc10g051310.2.1	34.95736507	26.08103998	24.50129611	26.05643308	45.32416824	57.0731676	51.61711938	56.51972404	41.67665383
253	Solyc10g074580.2.1	23.07143836	23.99870722	27.17356377	22.59605295	37.32382236	48.66685704	46.28449738	53.73597867	39.16862225
253	Solyc10g074730.3.1	1.943080157	1.236376165	1.368360833	0.800912944	18.32852941	41.58460255	37.52311966	39.82323564	27.33739515
253	Solyc10g076750.2.1	5.231176866	4.804140776	3.980238855	6.317541473	7.630283172	10.27856697	8.549273344	11.29866929	9.668588851
253	Solyc10g080890.2.1	6.921357584	6.890073023	8.12662932	8.076291256	13.56268325	17.2996856	13.71332057	15.08276295	13.63410374
253	Solyc10g081650.2.1	32.85878306	31.84794055	42.2033716	42.97397675	137.2432889	229.1084782	159.6954126	206.4076614	125.8273119
253	Solyc11g005730.3.1	5.647317103	4.11539604	3.280953195	4.221668881	6.814293608	7.991150727	6.918177167	7.827174683	7.561908136
253	Solyc11g018580.2.1	34.95509024	32.74841389	24.32455094	28.68329251	44.17712491	56.22474305	39.21262612	54.73443038	48.06291037
253	Solyc11g072010.3.1	10.69289021	8.918089595	8.596211199	9.30832538	13.1568547	15.25222236	15.23560469	15.17226997	14.05870336
253	Solyc12g006870.2.1	18.65438785	16.8156919	17.30760778	15.84755802	18.69068819	25.84533999	23.19812871	25.52675732	23.10271595
253	Solyc12g009440.2.1	32.94333819	28.37474929	11.42826569	28.83915728	39.69339666	54.35434265	43.96140129	47.39311334	43.57522245
253	Solyc12g011030.3.1	3.172286025	6.627312325	2.30055054	15.32178921	24.31970103	54.2606966	38.63102908	43.25702935	33.8315206
253	Solyc12g087830.2.1	12.91437876	13.11060969	12.21901968	14.91455839	20.25350389	22.39858051	21.57163344	21.33747465	17.41149076
