# Supplementary material for: Light regulates tomato fruit metabolome via SlDML2‐mediated global DNA demethylation
Source: J Integr Plant Biol. 2025 Oct 23;68(2):383–405. doi: 10.1111/jipb.70066 (PMC12863027; doi:10.1111/jipb.70066)
Supplement: Supplementary file 6 — Table S5. Summary of SOM [file JIPB-68-383-s011.zip › Supplemental Data 5 Summary of SOM/RLS/Cluster97.csv]

neuron_number	gene_id	R_10	R_20	R_30	R_35	R_40	R_44	R_47	R_50	R_55
97	Solyc01g016970.2.1	7.382368875	7.266261613	8.387526029	4.911274084	14.71896536	10.04532533	12.52217615	10.29316097	16.60443501
97	Solyc01g073660.3.1	10.21275258	6.441533408	16.65410585	7.960190699	32.15416682	12.39099385	19.93395787	14.35357809	27.61431344
97	Solyc01g099140.4.1	3.140604925	1.618763715	1.650791034	2.080462832	10.89787834	4.102277228	5.431845512	4.423219422	8.075676974
97	Solyc01g105320.4.1	2.074426195	1.884855761	3.383909034	4.249313546	6.016842349	2.378315638	2.949520763	2.461747044	5.494957691
97	Solyc02g031950.3.1	73.15635689	54.36082232	82.57942334	53.42525234	118.389773	96.13982328	101.297201	69.79550476	96.17446373
97	Solyc02g061780.3.1	1.163140358	2.010431966	3.011014683	4.245755507	6.81490781	3.183683202	4.29937562	2.997185296	7.371285162
97	Solyc02g062770.2.1	8.312068601	4.307100055	4.010097962	4.937269943	18.48977175	5.971521848	5.161182857	2.399202179	19.65799815
97	Solyc02g069060.4.1	1.656748516	3.802029972	1.791375226	5.248220694	8.110617474	1.316059858	5.178979247	3.74073193	9.088493576
97	Solyc02g084950.3.1	2.365012078	1.693712005	3.655548547	2.088257835	9.511118581	6.540603792	4.920641644	5.421800647	8.185384328
97	Solyc02g088560.4.1	30.060279	29.45858356	27.59673516	19.220896	46.50713873	38.56577622	28.46713197	30.61873968	52.00152491
97	Solyc02g089320.3.1	7.382918112	6.040607545	8.6896789	5.793201481	10.66702399	7.020196639	8.545692408	9.248185885	10.85417527
97	Solyc02g092210.1.1	4.782398508	6.70535955	6.794181202	14.6906972	24.85713497	13.48361789	13.40729849	8.563011311	22.31020396
97	Solyc04g015530.3.1	0.280129306	0.092145111	0.159504157	0.379570037	7.181546537	4.163871992	4.479321382	3.605246463	6.76639441
97	Solyc04g078640.3.1	158.8322013	168.060935	204.0889501	155.8209538	686.6047776	460.5717931	430.4489166	238.6412728	645.2317166
97	Solyc04g081650.3.1	8.751696279	0.377691742	4.673311058	2.744786249	11.70571814	2.785021782	9.558886958	3.984160338	14.26985687
97	Solyc04g081660.3.1	5.020853145	0.383561983	3.580546379	2.460863279	7.64963415	3.087782455	8.248046994	2.334773642	8.114230895
97	Solyc04g081670.4.1	4.300506209	0	1.344995643	1.488953109	6.725946514	0.953555432	4.358808428	1.255372635	6.359262544
97	Solyc05g007890.4.1	2.181172642	1.759486571	3.659301996	3.536625938	9.865008788	2.951976807	4.850961287	4.056668389	8.633756575
97	Solyc05g010340.3.1	4.410195789	2.805803256	2.435427452	3.044699829	7.136579315	4.711270465	4.658140126	1.862274409	5.329671619
97	Solyc06g060190.3.1	1.424931741	0.503877765	0.537916397	0.454969976	11.32961593	2.973814638	2.147821277	1.33500406	11.79192252
97	Solyc06g064940.3.1	73.95290734	41.16596199	51.51117027	40.36695159	156.5504771	99.99988104	125.0154654	89.55294995	161.3158056
97	Solyc06g075000.3.1	2.4244013	3.10591383	2.869605212	2.091372922	4.030636211	2.654462917	3.191333224	3.480980123	3.979287757
97	Solyc07g056040.3.1	19.40363117	14.3220359	16.25455151	11.96696275	27.97848986	12.54907444	17.84908778	10.20569308	35.38528443
97	Solyc07g063320.3.1	3.91016662	3.857608851	1.343402057	2.337725606	9.189928311	5.345093639	4.938328892	2.665274046	8.182293947
97	Solyc07g150110.1.1	2.016954812	1.865672616	1.765427728	1.564832715	5.059664664	3.539744656	4.436996477	1.78539244	4.550191636
97	Solyc08g021880.1.1	4.97827507	4.259272851	8.174757937	5.017265596	8.614317505	7.135334139	8.190373846	5.302196895	10.20789669
97	Solyc08g062760.1.1	2.545726442	3.228865982	6.061222279	1.968061057	7.58773706	0.766383407	3.54867977	2.35948959	9.153523882
97	Solyc08g080590.3.1	5.691746485	4.901235297	2.393131038	10.93482334	39.69098778	2.174796025	22.44588211	8.809150068	24.84896317
97	Solyc09g011110.1.1	5.648686026	2.479036168	6.592019531	2.575835105	20.27653539	7.501379581	12.84725887	7.717491718	17.57484046
97	Solyc09g090930.3.1	10.17500151	9.402536971	9.690489258	8.884963699	11.95824535	10.95079132	11.31990808	9.582322798	13.50156441
97	Solyc09g098400.3.1	3.475810632	0.314739743	1.604594651	1.327357609	36.1408211	14.54565693	19.3223173	1.609080095	28.83415691
97	Solyc10g017540.4.1	1.932870958	0.714918261	0.963859989	0.887463887	7.566039616	2.784040654	2.564688693	1.275322104	11.27480993
97	Solyc10g079860.2.1	2.890332903	0.179643134	1.343193932	0.733498517	39.99981059	34.57021905	35.2812249	13.09606863	45.99965512
97	Solyc10g081120.3.1	35.57419473	22.34629105	29.19201352	24.61900941	91.81835964	12.96149943	24.20950074	18.91338086	96.68247122
97	Solyc10g086440.2.1	5.292925124	3.094829089	4.91987192	5.886026649	9.068330285	3.161114458	5.011383252	5.482635931	8.321647395
97	Solyc11g010530.2.1	5.471840365	0.210521363	0.702220661	0.779907245	50.58255119	18.10467996	32.0641718	3.995686222	54.19709346
97	Solyc11g150145.1.1	2.074192379	2.394715487	2.193140951	2.657605107	2.858991575	2.529046588	2.790030664	2.170689623	3.074285617
97	Solyc12g010650.1.1	10.83106752	11.6447741	11.65446203	10.22550951	12.65963037	11.45931019	11.98251092	11.80958251	13.95628258
97	Solyc12g035420.3.1	16.50396162	4.530439564	17.1894691	5.846852719	28.91983959	6.472726684	10.26954987	16.55679928	42.01962426
