# Supplementary material for: Light regulates tomato fruit metabolome via SlDML2‐mediated global DNA demethylation
Source: J Integr Plant Biol. 2025 Oct 23;68(2):383–405. doi: 10.1111/jipb.70066 (PMC12863027; doi:10.1111/jipb.70066)
Supplement: Supplementary file 6 — Table S5. Summary of SOM [file JIPB-68-383-s011.zip › Supplemental Data 5 Summary of SOM/RLS/Cluster119.csv]

neuron_number	gene_id	R_10	R_20	R_30	R_35	R_40	R_44	R_47	R_50	R_55
119	Solyc01g090170.4.1	23.66043441	21.62769075	22.15545701	20.29094101	25.55258241	20.88343091	22.72590597	24.64175774	21.12418003
119	Solyc01g097570.2.1	1.706093508	0.628061935	0.248834095	1.929510748	12.81761474	3.356216122	10.22141527	6.921193175	3.431835845
119	Solyc02g085370.3.1	5.141443129	5.112282629	5.646615753	5.590297878	7.242547903	5.340311571	6.454830129	6.460320433	5.812655317
119	Solyc02g087250.4.1	27.35509625	25.62372403	21.64642413	23.55020112	31.85994238	22.22505674	27.88084753	30.84478949	25.49857398
119	Solyc03g019710.3.1	51.81753707	61.30351399	33.93976879	49.69222262	94.08953215	40.62089396	54.49533641	70.91260931	57.35252751
119	Solyc03g118850.4.1	9.942049839	12.91028544	11.582509	12.58274868	22.15336408	14.04315424	19.61364653	20.64034418	13.3028933
119	Solyc03g122270.4.1	112.6311424	95.85240056	75.30848884	108.902853	165.1229989	117.4360479	136.2142289	137.1073671	106.9904413
119	Solyc04g072290.3.1	10.02828595	9.229220541	10.72560193	10.68031187	11.99451883	10.56353721	10.66832049	11.60677013	10.50331873
119	Solyc04g078500.1.1	39.78301695	54.02383387	34.17326332	38.63018891	83.17994724	39.45764127	29.11145529	63.01936704	33.90092929
119	Solyc05g008290.4.1	14.32712552	13.18843676	11.73840623	23.50484762	39.92802592	20.67853587	28.67826583	27.57566546	16.94086216
119	Solyc05g009920.4.1	17.52861591	12.50718688	13.62094975	14.71537267	28.91630044	20.88293013	24.0437798	28.39303987	15.77542369
119	Solyc05g046180.1.1	5.813563897	2.698535392	1.880242097	2.116514414	11.62198615	1.387573678	6.618353237	9.891168484	2.619614213
119	Solyc05g053950.4.1	9.958305653	7.378299342	10.41573848	7.382896236	15.50721698	11.15813103	12.19031666	15.6304602	9.581364221
119	Solyc06g071510.3.1	9.835359872	8.861276906	8.776570832	8.857303311	12.85977338	9.23366251	10.57878176	11.05995549	9.287642524
119	Solyc06g074440.2.1	23.51303007	21.298976	24.29076512	25.14401468	33.1599496	22.49229858	26.59863886	30.39664562	25.42458366
119	Solyc06g083410.4.1	5.351517137	4.725659624	5.406734695	4.629080711	12.40050424	8.354594172	8.246951133	10.18225969	7.774353078
119	Solyc07g009380.4.1	30.01493354	41.25132928	27.57288956	56.37263027	442.2495504	173.1356761	318.2825636	408.0363451	140.9674077
119	Solyc07g017510.3.1	48.18516816	47.07060356	39.15797801	57.19498415	80.14438842	53.97175657	59.68391853	67.81024324	58.13878572
119	Solyc07g045420.4.1	26.18427426	26.77856793	29.54828563	44.20357726	67.38087126	40.14683566	49.0394731	60.65544585	34.76360763
119	Solyc07g063390.3.1	31.12228027	25.79887887	29.59170833	28.0076005	76.7684643	44.15253932	52.8716748	70.49930823	35.68798201
119	Solyc08g006620.3.1	8.108519348	7.869314495	12.41723516	10.40729763	16.30723245	10.76901486	12.28878964	16.81892265	12.10047423
119	Solyc08g074560.3.1	5.76879236	4.820147875	6.014558941	4.556136895	9.446878075	6.841030784	6.816451448	8.333713037	5.289841267
119	Solyc09g005710.3.1	6.702076094	7.541057236	5.331258108	5.663066223	8.161112463	5.858664233	7.53709978	8.312374757	5.909105786
119	Solyc09g082770.3.1	25.98132149	26.27937091	28.71923724	26.84257856	33.04412275	27.99693068	26.69331924	30.66479292	28.24959957
119	Solyc09g091820.4.1	92.77372264	76.6606748	86.10477579	87.91448765	113.8358463	90.85882405	93.56895974	105.306143	75.22608312
119	Solyc11g007140.2.1	2.391099557	2.394289897	4.010575898	2.603156018	8.566347194	3.864130122	7.054867283	7.974014589	3.547569017
119	Solyc11g007150.2.1	3.205704712	0.529082794	1.201162112	1.666139636	13.46437547	1.17923065	7.228712122	6.950396682	2.852491982
119	Solyc12g010380.3.1	8.957813679	8.649439139	6.633630516	11.46832205	13.86599022	11.31675791	12.09391186	14.68052238	8.548404736
119	Solyc12g042770.3.1	52.32429809	49.02784816	52.59229153	74.24878795	115.5480819	82.20166307	106.810828	104.2080473	60.10796547
119	Solyc12g056650.2.1	60.06582808	50.3889785	58.64594975	67.55509613	103.7013571	68.59104054	80.45397717	98.49988679	81.30096931
119	Solyc12g088830.3.1	15.09470723	16.05012045	27.67554377	27.33633399	49.16549935	29.30232908	40.15185026	47.0474603	22.49603563
