# Supplementary material for: Light regulates tomato fruit metabolome via SlDML2‐mediated global DNA demethylation
Source: J Integr Plant Biol. 2025 Oct 23;68(2):383–405. doi: 10.1111/jipb.70066 (PMC12863027; doi:10.1111/jipb.70066)
Supplement: Supplementary file 6 — Table S5. Summary of SOM [file JIPB-68-383-s011.zip › Supplemental Data 5 Summary of SOM/RLS/Cluster124.csv]

neuron_number	gene_id	R_10	R_20	R_30	R_35	R_40	R_44	R_47	R_50	R_55
124	Solyc01g088240.4.1	22.86736218	17.80709677	22.22667453	14.28141701	24.53917981	20.16126258	25.20312213	23.44082583	20.0893098
124	Solyc01g095020.3.1	16.18454443	13.3910947	15.40645493	12.48969058	17.34455173	13.78657325	17.92533945	14.87274982	14.78313038
124	Solyc01g095200.3.1	194.8927806	164.0888284	198.2597239	159.217367	218.1542205	197.8987123	232.5086256	199.7944719	210.2025532
124	Solyc01g101225.1.1	16.25344155	12.62758983	16.49685532	11.30481678	15.74991484	11.84896321	19.28307848	15.27687856	14.68733034
124	Solyc02g079830.1.1	24.86416517	20.69820129	21.33351563	16.72592553	26.75583789	22.5739401	29.53677458	26.66467264	24.75817656
124	Solyc02g088200.4.1	5.109978414	2.64654532	4.106813544	2.971513759	5.009171992	3.041423693	6.715219816	4.693739104	4.784452593
124	Solyc03g114480.4.1	6.062873795	4.050787135	6.798128107	4.17137024	9.297098464	4.717785855	9.396941171	6.211012805	7.464228862
124	Solyc04g008307.1.1	6.614563669	4.098066864	5.45690632	3.581082916	7.597078681	4.557864966	7.175782236	5.765899599	5.472338607
124	Solyc04g009320.3.1	5.488576851	5.098271287	5.636154041	3.785373007	6.066466649	5.276761226	6.819163102	4.989359591	5.026641335
124	Solyc04g054410.3.1	7.978026504	7.285175249	8.255143603	5.753102098	8.168255557	7.27532973	9.144503045	7.428651844	6.196666215
124	Solyc04g076580.4.1	6.837813909	5.339909675	7.130067429	4.742788923	6.646229344	4.964910881	8.17753245	5.695831662	6.187068003
124	Solyc04g080950.3.1	3.188658027	2.519954683	3.248467169	2.293883858	3.440414536	2.594610499	3.690105895	3.203731687	2.682142855
124	Solyc04g082390.3.1	14.14060092	10.52836342	13.87714678	11.66746198	15.06761262	14.00002117	15.98787	14.08010703	14.2303551
124	Solyc08g007980.3.1	3.852221345	1.819390224	3.738575976	1.672808691	4.69324516	1.325129278	7.091429131	4.791738222	3.467710737
124	Solyc08g062670.3.1	7.188300197	5.702015111	6.795474543	4.629753079	6.860418814	6.530969893	8.328369224	6.56473653	5.832597226
124	Solyc09g008040.3.1	5.571186067	4.435646011	5.248760289	3.559819214	6.179064722	4.595336922	6.380732474	5.539620463	4.643668246
124	Solyc09g011250.3.1	2.408593285	2.288900647	2.575282219	2.12315832	2.855437685	2.482771028	2.989832447	2.667168826	2.570413889
124	Solyc09g018160.3.1	4.401133921	3.500258025	5.199972612	3.316187652	5.074145437	4.1824603	5.989674866	5.10937988	4.415255631
124	Solyc09g098440.4.1	12.49550656	10.74994048	12.09737975	9.823314405	13.40826654	12.96399815	13.78610208	12.1456004	12.66094275
124	Solyc10g006560.4.1	67.12702713	57.55534255	66.98484526	54.30243198	66.40276373	63.06219231	77.40583166	60.30500215	67.51846114
124	Solyc10g018520.1.1	73.0143702	68.21876046	77.87060253	66.48624838	78.41717964	63.86105397	99.08300174	67.67812213	75.93597192
124	Solyc11g010930.2.1	16.91792969	9.23319443	14.18323207	7.698919087	16.17080703	14.52114576	20.27754793	14.81849915	13.00166587
124	Solyc11g011150.2.1	5.009451372	3.677399583	3.92547082	2.889239501	4.452279793	3.798069727	5.431077561	4.294829561	4.208313438
124	Solyc11g019930.2.1	10.55496183	7.813197051	9.756555091	7.066477176	9.819716715	8.539076659	12.49191878	9.88409318	9.161106497
124	Solyc11g045220.2.1	3.903348348	3.186620909	4.274806254	2.963671446	4.572951852	3.293751198	4.925112205	3.992933034	3.971402373
124	Solyc11g065070.2.1	26.11997406	20.12132452	28.61197641	17.39177431	30.04897979	24.27114884	36.88566928	29.3086332	23.83544434
124	Solyc11g067200.2.1	15.84069915	13.88960659	20.7943398	10.99115893	21.41399051	15.903872	25.43403974	18.99401903	15.53257724
124	Solyc12g005870.3.1	15.91519347	10.52588165	14.63131019	9.474129078	19.20191674	14.10841112	25.46092697	13.47572308	12.0767082
124	Solyc12g096470.2.1	16.76217455	15.90001127	17.88969404	14.10743135	19.21980393	17.17196177	20.35652333	16.54913222	14.99460359
