# Supplementary material for: Light regulates tomato fruit metabolome via SlDML2‐mediated global DNA demethylation
Source: J Integr Plant Biol. 2025 Oct 23;68(2):383–405. doi: 10.1111/jipb.70066 (PMC12863027; doi:10.1111/jipb.70066)
Supplement: Supplementary file 6 — Table S5. Summary of SOM [file JIPB-68-383-s011.zip › Supplemental Data 5 Summary of SOM/RLS/Cluster118.csv]

neuron_number	gene_id	R_10	R_20	R_30	R_35	R_40	R_44	R_47	R_50	R_55
118	Solyc01g066730.4.1	3.741273035	1.965336307	1.896328199	1.681329434	4.634907415	2.01767247	4.430876427	2.637752954	2.709802252
118	Solyc01g090810.4.1	4.665064705	3.842052031	3.281473202	3.914741578	7.716017866	0.76465545	7.698325175	0.883067554	5.154492412
118	Solyc02g020980.4.1	6.220266549	4.761650076	5.332987024	5.09370143	6.893628361	5.066005043	6.385804331	5.134897861	4.9686263
118	Solyc03g025830.4.1	4.125377118	2.668070273	1.486980726	1.760226467	8.4220116	5.084529506	7.266387058	2.42369345	4.123222492
118	Solyc03g096160.3.1	3.005416582	3.39086316	1.762653329	3.161434525	7.245762053	0.400531313	8.463283359	2.264112412	3.01878019
118	Solyc03g121790.2.1	7.218416089	6.816926479	7.237328363	4.826821818	9.98616065	5.341565698	9.805113181	6.025825928	6.573512417
118	Solyc04g008340.2.1	27.11137779	24.86099962	24.4748906	26.74957737	31.57154552	26.95489927	30.97806278	26.81394896	26.12559631
118	Solyc04g014290.1.1	3.471921489	1.832360028	1.229212143	1.905761795	9.518853238	0.649746892	6.683562595	2.625634753	1.978296547
118	Solyc04g015400.3.1	5.523287163	5.828004838	5.422696008	5.380092501	7.152224201	5.831423639	7.479717478	5.265234269	4.300126918
118	Solyc04g074240.3.1	75.35307502	74.10881546	67.9439542	75.1551047	90.52437519	75.81532048	91.16333863	79.12603293	70.73266465
118	Solyc04g080260.4.1	20.62858119	14.94025942	16.95969188	14.21763514	28.96639657	16.03308294	23.62945569	18.23740132	19.99540105
118	Solyc05g004000.1.1	1.866146966	2.209756366	2.012951133	3.136396651	5.425240139	0.891882427	4.242827913	1.389758843	2.222956784
118	Solyc06g062610.2.1	5.810808728	4.677203164	3.272883126	5.323820335	6.347574964	4.165427851	6.782804905	4.997150382	4.809650834
118	Solyc06g072440.3.1	27.78821958	26.32614715	27.11387002	25.62685603	31.08453493	27.95011372	30.45167586	25.99890048	26.03714738
118	Solyc06g075150.3.1	8.75157203	8.583752174	8.79668896	9.649420776	13.09362864	9.354708409	15.1939192	8.51491998	9.679040957
118	Solyc07g017980.1.1	5.15134925	2.126353201	1.609188794	1.206479991	12.24175327	0.619047045	9.283240401	6.154229563	3.031601951
118	Solyc07g066360.1.1	8.748703315	3.70695906	1.359076046	3.780236307	14.5575584	2.581680966	14.47675814	6.392989235	7.427389382
118	Solyc08g007375.1.1	8.02373666	3.97151094	4.418559033	3.454057704	13.21507557	5.959967828	14.66794614	6.847084826	7.320462371
118	Solyc10g080670.2.1	146.40987	193.1282146	201.1759473	182.0509665	370.6275105	204.8662565	309.2896221	161.0489153	123.254913
118	Solyc11g073230.1.1	6.783118435	6.602176495	5.59399152	7.035696848	8.554277837	6.20796842	9.951136023	7.081220992	5.506150331
118	Solyc12g005860.2.1	179.779315	129.764772	214.0437089	100.4339622	258.7007839	163.6209856	271.2625795	78.23436962	79.92851904
118	Solyc12g006210.1.1	8.45165426	5.489896089	11.94539463	6.035359016	27.98889611	7.073239789	22.43666451	3.424447293	3.858408932
118	Solyc12g088960.2.1	13.97260163	13.2578106	13.72871103	12.09892394	16.24226888	14.77149422	15.89545412	12.52750448	14.35584938
118	Solyc12g099180.3.1	2.083824365	1.484971929	1.645023454	1.371317051	4.611628291	2.001753877	3.716653672	2.726227675	1.751081433
