# Supplementary material for: Light regulates tomato fruit metabolome via SlDML2‐mediated global DNA demethylation
Source: J Integr Plant Biol. 2025 Oct 23;68(2):383–405. doi: 10.1111/jipb.70066 (PMC12863027; doi:10.1111/jipb.70066)
Supplement: Supplementary file 6 — Table S5. Summary of SOM [file JIPB-68-383-s011.zip › Supplemental Data 5 Summary of SOM/RLS/Cluster96.csv]

neuron_number	gene_id	R_10	R_20	R_30	R_35	R_40	R_44	R_47	R_50	R_55
96	Solyc01g095120.3.1	16.25328759	14.79948547	15.50380378	15.70035768	16.90821922	11.86952386	14.76835679	18.5308566	15.33729032
96	Solyc01g104670.3.1	89.90579718	102.02479	105.7476169	100.1185897	107.8744668	82.32045839	88.62358932	122.4084185	107.2751069
96	Solyc02g005520.2.1	14.42887275	11.86824191	13.15383814	11.83467716	15.5927525	10.11770214	12.42446886	17.05956363	14.09131882
96	Solyc02g083560.3.1	16.32054861	14.97196715	15.91379806	16.9704056	19.33892643	12.75012098	17.94245644	19.76657056	16.2564642
96	Solyc05g005120.4.1	5.909980539	4.473748645	5.144512356	4.721591365	6.808783397	4.825014102	4.557955003	7.966970123	4.641447772
96	Solyc05g013720.3.1	35.3739796	34.66424973	28.94419146	40.75045984	46.24562846	28.17836323	35.71088937	45.03572686	38.34736248
96	Solyc05g023740.3.1	66.89948058	57.61001744	55.22496822	58.12629392	71.92254676	45.57062048	61.8349137	67.90131695	59.84625858
96	Solyc06g018050.4.1	11.53029383	10.28115356	12.45402305	10.09934697	12.96777467	8.298970205	10.74258564	12.62269139	10.56601578
96	Solyc06g050360.3.1	13.18151749	11.83716255	11.68842155	14.44191934	18.16821211	9.140102371	13.70837544	18.94272839	12.10799783
96	Solyc06g071800.4.1	8.659763757	8.907664383	9.183373522	8.762262385	9.661983116	8.405966213	8.781610998	10.69454556	8.909397101
96	Solyc09g014610.4.1	4.270879128	3.927296497	3.874294512	4.064711578	4.584790387	0.783853002	1.874245973	6.234404048	2.8846233
96	Solyc09g064540.3.1	12.94194285	13.43239741	14.9569801	13.74448653	16.0343119	11.53001606	12.65033647	14.77405186	13.69008341
96	Solyc10g049790.1.1	13.94106401	13.69541398	16.31104033	14.32492448	16.42018415	11.8784192	14.02015023	20.19077211	14.62890512
96	Solyc10g049800.2.1	4.345033782	4.927213016	5.525085846	5.61772131	6.4284628	3.869056622	5.356521671	7.590156181	5.379783029
96	Solyc10g074790.2.1	180.5947154	158.5255051	156.4504315	157.126254	189.6946581	123.093232	174.1056642	215.6390011	145.8642274
96	Solyc11g011880.2.1	12.68088876	10.37053348	10.66356394	13.86598428	14.91225578	8.04682039	9.491954156	13.8064045	12.43013888
96	Solyc12g096260.2.1	4.701836165	2.623187589	2.655024559	4.262085231	4.751014878	1.981636592	1.948345406	6.228172594	5.115043166
