# Supplementary material for: Light regulates tomato fruit metabolome via SlDML2‐mediated global DNA demethylation
Source: J Integr Plant Biol. 2025 Oct 23;68(2):383–405. doi: 10.1111/jipb.70066 (PMC12863027; doi:10.1111/jipb.70066)
Supplement: Supplementary file 6 — Table S5. Summary of SOM [file JIPB-68-383-s011.zip › Supplemental Data 5 Summary of SOM/RLS/Cluster252.csv]

neuron_number	gene_id	R_10	R_20	R_30	R_35	R_40	R_44	R_47	R_50	R_55
252	Solyc01g079840.3.1	15.96299182	16.71455663	16.47732187	18.80598503	19.933926	21.37661406	25.83299888	22.65812246	19.38784486
252	Solyc01g097190.4.1	10.70637842	12.55089128	16.833782	17.726992	14.08294926	21.93008121	26.85038697	23.63241221	16.50205229
252	Solyc01g098730.2.1	136.5768448	286.9715021	281.1243092	470.8106965	415.8092717	714.3731096	641.5041186	560.8943081	342.7801613
252	Solyc01g100480.3.1	9.547791801	10.12780978	12.16329774	16.13991802	15.41551	17.42394401	17.96983047	17.30707988	16.80292357
252	Solyc01g109520.3.1	110.2570214	130.3769748	138.8823128	154.2026692	178.0930766	203.7980313	202.7771668	185.5553058	170.1924727
252	Solyc02g061790.4.1	5.40236183	4.777145503	3.693848263	9.174335513	7.361325369	13.31589475	17.40512959	11.49556202	8.27742534
252	Solyc02g064690.3.1	4.870259914	6.893604989	2.394719989	24.64138014	25.11231871	23.95183338	25.20023872	20.29133838	14.58282149
252	Solyc02g078030.3.1	163.9741753	258.7718631	385.0495004	415.4256799	484.8746845	602.4471801	649.6969156	507.4604096	482.5660714
252	Solyc03g005250.4.1	8.079946198	9.2680203	8.458120164	9.678989237	9.401460391	9.698436818	9.793548465	10.20621366	8.701248453
252	Solyc03g098560.2.1	1.398611768	2.231545142	1.678970797	3.947800889	5.029774467	6.249331747	8.460485343	5.78475622	3.276067753
252	Solyc03g114680.3.1	27.1367891	35.21060313	28.40501121	36.91812835	33.38963217	35.67329956	42.27236553	36.55586907	33.98382518
252	Solyc03g116600.3.1	6.592783971	7.131631231	8.441641513	9.74612572	9.106978696	10.68639817	11.1158333	10.2801874	10.22858709
252	Solyc03g117950.3.1	43.09669302	71.01918402	67.89733134	108.6094484	126.7231628	102.4899399	121.2285183	135.2537165	71.69209307
252	Solyc03g120090.1.1	75.8274413	85.65409881	60.29640049	197.5201999	137.3510647	289.3814933	301.520916	327.6036862	214.2163188
252	Solyc03g123800.3.1	114.6013399	162.1271926	150.9009233	231.2736608	254.8980409	333.9311614	310.8392857	310.8576418	206.3462719
252	Solyc04g011350.3.1	6.109803489	4.843378956	4.797060797	11.00375796	13.70559198	15.7029483	16.51899314	15.19245566	9.310779185
252	Solyc04g011440.4.1	124.4204995	123.7704012	122.370691	702.249818	479.6124699	712.098023	726.6935636	830.6922106	444.923834
252	Solyc04g014250.3.1	21.74584378	23.25139464	21.77678938	27.03323682	25.30195851	29.34077793	30.38900906	24.72422991	25.98747444
252	Solyc04g045590.3.1	4.427652737	5.177914712	6.239537752	6.250632142	6.610262466	7.533445612	8.295241381	8.388033925	6.483214176
252	Solyc04g076540.4.1	24.61098084	29.69487284	28.45731003	36.86890002	35.52337571	32.12153711	45.45957993	39.29508474	34.80119446
252	Solyc04g078070.4.1	171.9365202	238.3770306	214.9139994	281.2546903	210.264157	283.7992473	331.7499872	280.9211253	280.7497605
252	Solyc04g079760.4.1	5.693854949	11.61129774	4.071301778	17.38813534	22.98777611	20.31921821	29.29257819	24.04096494	13.97190814
252	Solyc05g010450.1.1	41.19533022	58.63306675	55.96754579	127.5015848	165.930016	157.5244693	162.7096071	172.1622494	103.4468897
252	Solyc05g018350.4.1	24.01329644	37.20993461	26.99140432	38.18001702	34.00003415	42.56619346	51.26679423	43.18030227	36.44174104
252	Solyc05g055240.3.1	10.29253847	9.688612586	11.39784955	12.10165628	12.30206226	13.82275717	14.79808014	14.80186825	12.92693671
252	Solyc05g056560.3.1	20.6094047	19.59010999	28.11620044	37.01827091	39.99209926	42.15690625	51.25708706	46.5308411	25.97903106
252	Solyc06g062940.4.1	42.25821803	43.85060017	47.03510024	51.12176907	46.6081409	55.85828025	56.74271465	52.35695316	46.7885353
252	Solyc06g076670.3.1	48.05270313	55.7352889	72.99091762	99.43853618	108.615525	149.3277286	155.2341776	145.647632	104.0885577
252	Solyc06g076940.3.1	19.73997489	21.35529277	21.03971038	25.07940425	29.52448654	30.49157033	40.06713202	34.54449127	29.13488773
252	Solyc06g083190.4.1	160.6694977	146.904931	189.3881491	242.811042	229.5277629	308.8316155	364.5430982	281.0905084	203.1119575
252	Solyc06g083630.4.1	17.3539706	18.25274545	19.27669073	22.68399452	22.9980808	21.67781745	23.55421347	23.55766185	18.8667151
252	Solyc07g049260.4.1	19.95832514	21.74679594	22.03782219	24.65891227	24.32805762	29.42038784	30.64118402	27.68502909	23.0315704
252	Solyc07g053615.1.1	32.36649471	32.28200864	36.85514518	46.43949543	42.54874137	59.58377246	70.45206732	49.54493775	41.870172
252	Solyc07g053830.3.1	100.8689294	112.4954982	117.798596	196.4113666	155.5138045	239.1905027	325.6337405	237.5959752	187.3555489
252	Solyc07g055660.2.1	27.26133974	42.59448713	39.61381779	56.3077011	50.94582386	79.34563941	90.84944548	63.33772353	49.22070526
252	Solyc08g006980.3.1	46.26019701	61.87950536	53.23770668	86.03906069	71.88322448	102.2722985	111.4817066	97.65856287	77.11402946
252	Solyc08g077090.3.1	4.720766631	5.07598788	4.756532966	5.846139892	5.720535382	5.729691766	6.706608991	6.106116909	4.940336565
252	Solyc08g077300.3.1	3.192854422	4.288058805	6.750301009	10.18044515	12.410775	19.33910532	24.5971806	18.41898661	10.61041121
252	Solyc08g080540.3.1	15.20513696	19.1093855	13.72019613	85.82381551	44.98536311	62.66969207	116.9916895	95.14952267	75.46911054
252	Solyc09g005580.4.1	127.6849131	170.5324593	176.6000144	223.3620877	206.3584739	207.091305	264.7863482	252.3082037	182.6448157
252	Solyc09g005590.3.1	127.0532037	151.1017136	136.4099397	181.671028	161.6125407	175.011294	221.5329209	193.0140724	170.8588857
252	Solyc09g064380.3.1	5.199031538	4.30022734	8.006190902	8.921383396	7.224034588	10.11869366	13.11241447	10.56859663	7.472555652
252	Solyc09g075020.3.1	36.36649188	35.54736392	53.76188233	79.94526176	67.45007454	58.04521503	102.8611954	87.13799743	67.90093465
252	Solyc10g079080.2.1	266.423684	384.8232398	381.9574632	374.9522943	391.1995343	502.7837451	510.3970954	505.8707692	399.1743137
252	Solyc10g084170.1.1	17.79412646	21.81188537	21.26086155	111.4705911	46.19790744	93.57903788	113.0724708	84.1766519	47.79923249
252	Solyc11g007080.1.1	14.38038073	20.65137278	22.26983463	26.26380866	21.9845459	26.96581821	29.73569611	28.83293328	25.73620619
252	Solyc12g009060.2.1	27.36810562	47.51130177	41.493703	61.70278704	63.35081205	92.66988379	89.73714864	108.8807419	72.1727558
252	Solyc12g013500.2.1	13.19194548	14.09688248	18.78205129	27.47004946	31.86591602	43.25248991	45.17452245	36.9615204	25.51080729
252	Solyc12g013790.3.1	8.728012681	10.82405391	12.19817262	12.50292802	12.25576013	14.31886297	17.42826376	13.60452926	12.83133634
252	Solyc12g094550.2.1	14.04045313	17.73568723	19.45577283	30.7755924	45.55030928	45.92440232	68.18842469	52.30338463	34.01704829
