# Supplementary material for: Light regulates tomato fruit metabolome via SlDML2‐mediated global DNA demethylation
Source: J Integr Plant Biol. 2025 Oct 23;68(2):383–405. doi: 10.1111/jipb.70066 (PMC12863027; doi:10.1111/jipb.70066)
Supplement: Supplementary file 6 — Table S5. Summary of SOM [file JIPB-68-383-s011.zip › Supplemental Data 5 Summary of SOM/RLS/Cluster209.csv]

neuron_number	gene_id	R_10	R_20	R_30	R_35	R_40	R_44	R_47	R_50	R_55
209	Solyc01g008160.4.1	32.87844989	31.68129991	31.92302701	28.96439847	74.61717794	121.2569241	79.49085482	61.1218868	46.9130462
209	Solyc01g008710.5.1.1	1.163689726	0.227099438	0.117496289	0.5289383	1064.019851	2182.001909	1233.526287	784.7587662	610.1070506
209	Solyc01g067530.3.1	8.012336832	7.219144423	7.992643124	5.21024214	14.6832229	19.15932452	15.36985446	11.18058082	11.68479553
209	Solyc01g067890.4.1	124.2655976	83.43270956	83.55751494	74.8470562	190.454047	307.8671798	225.0686496	164.0138729	77.47969694
209	Solyc01g095920.4.1	1.682000759	2.351864523	1.751692693	0.886455919	85.96625796	205.9960324	115.5134007	46.02039035	26.23733756
209	Solyc01g097020.4.1	49.73578683	39.88753251	40.2513226	41.9081606	66.41229884	70.44245339	53.2835416	54.11069169	57.81987646
209	Solyc01g099040.4.1	0.333904391	0.451379671	0.747504017	0.193878672	193.3606711	320.8241162	197.6081844	137.2690799	70.2489539
209	Solyc01g099450.4.1	2.97547217	2.802457191	3.108271634	3.996333838	7.375285085	11.99038116	8.691409972	6.616730075	7.666345115
209	Solyc01g104250.4.1	21.90771802	18.86107616	22.01343354	15.857051	25.26268602	30.92278661	24.87797632	24.72172793	22.37080648
209	Solyc01g108412.1.1	11.83576672	8.934961744	10.50396657	7.042582266	13.56145706	17.90519558	12.10882322	13.68728803	12.01873325
209	Solyc02g067490.3.1	1.838461904	2.864784099	1.325172278	4.057557464	40.26816039	75.45911191	28.61725825	26.47951505	14.7637948
209	Solyc02g076710.3.1	248.3129997	174.7254002	186.4879019	355.0434578	758.4948167	1084.008374	645.5673277	555.9287145	337.0830787
209	Solyc02g080590.3.1	23.53972969	19.30466095	23.83246498	19.12405987	35.14874739	42.83498758	33.43811793	30.79437662	25.1840877
209	Solyc02g082200.4.1	46.50207298	40.41457752	38.60218478	37.33848614	66.7244591	101.4291297	77.50873609	68.78460379	53.02458835
209	Solyc02g085700.1.1	79.42487506	65.59820357	52.08218932	85.59328057	177.6066866	305.6334235	186.6387947	182.0446048	139.2016884
209	Solyc02g093680.3.1	91.70354018	99.53884961	88.5262414	90.3648388	135.6986289	183.1812195	129.495277	139.9176484	124.992046
209	Solyc03g006960.4.1	6.801743811	6.623014968	5.847734834	6.537362429	45.29437666	93.07580969	32.68855517	44.70780476	26.70940737
209	Solyc03g044300.3.1	18.40994452	41.37907887	33.53523297	37.86682504	167.3162509	238.2623763	140.6975969	107.0098919	46.21503685
209	Solyc03g095860.3.1	10.75914069	8.039169047	4.076129208	7.802591937	32.64263694	44.86950518	22.52905902	16.8163828	14.83658076
209	Solyc03g095870.3.1	2.167830716	0.846138278	0.500200703	1.29663558	18.18444353	31.73356553	12.2524037	13.58525216	10.78300077
209	Solyc03g098230.3.1	18.05620358	16.44838106	16.56551948	16.42351215	27.30300838	35.27927523	26.23219079	22.82323675	20.86858724
209	Solyc03g111690.4.1	48.06403386	32.74794131	17.83966526	40.86901407	1559.332798	4189.047294	2278.709185	1477.54253	902.6530756
209	Solyc03g115990.3.1	81.63681675	84.17884813	58.32359449	98.58935359	112.0652031	175.2835943	130.6354375	121.8360025	110.5195764
209	Solyc03g116190.2.1	11.53888905	0.796032617	1.101478018	30.83178879	453.8490959	533.474425	260.6633766	197.8335606	276.8211674
209	Solyc03g117890.3.1	61.31139693	53.7237758	75.84180131	71.71377413	255.329312	453.396184	257.3305311	215.796026	95.46690451
209	Solyc03g121040.4.1	20.91550543	21.00156294	18.42660632	23.57503526	93.55198528	169.4502778	96.44052651	75.29848868	47.91601451
209	Solyc04g049330.3.1	216.0362857	170.5008896	171.6426532	190.8034269	287.9208262	438.8756534	279.7421868	285.9333199	222.3251622
209	Solyc04g080250.3.1	0.152674231	0	0.084775954	0.019476041	3.515969816	10.77147132	6.407825986	2.413666107	1.841059424
209	Solyc04g082510.3.1	12.29745687	10.62796413	8.569106015	13.51963628	31.60490199	50.00083178	35.29561612	29.2748885	27.96895858
209	Solyc05g005520.1.1	1.701403345	0.719762741	1.052181055	0.481191378	4.755444104	6.379102209	3.95165465	3.536236346	4.745896147
209	Solyc05g009370.4.1	16.48765061	10.42950419	9.723232472	8.875908289	20.56288888	32.80638559	22.34722327	23.04688445	20.07066897
209	Solyc05g012940.4.1	2.536058477	1.388595841	1.686737373	0.818983112	6.583306764	10.77002392	6.390814453	3.208311789	4.053547241
209	Solyc05g049960.4.1	4.234112027	3.98738646	2.945568522	2.932855548	5.595221259	7.541036733	6.159039976	4.539365196	5.275607125
209	Solyc05g052140.3.1	257.8018073	226.2647336	243.3018018	252.0703636	338.6601885	372.1103677	310.0255945	305.3308205	310.9481
209	Solyc06g005820.3.1	18.20269427	7.562834756	12.29406376	7.945468332	106.2599607	135.3807567	86.19762165	42.86539401	40.45344275
209	Solyc06g036240.2.1	1.91997986	1.357121771	2.341564936	1.405592465	4.59655571	7.648535393	4.241855791	4.211080789	2.977117495
209	Solyc06g064500.3.1	14.74493497	19.02633322	8.045266306	17.47836164	37.66247788	50.52232741	30.10260447	27.4676987	26.91763983
209	Solyc06g068900.4.1	6.917781953	8.50734268	9.968587046	10.98737573	91.86804402	143.9678598	81.79451124	45.58805236	10.40738562
209	Solyc06g073900.3.1	54.21955758	50.51406231	39.26774216	48.52346269	62.73543736	71.51937114	66.63267478	50.08107246	55.64886647
209	Solyc06g074710.1.1	86.34350519	32.36110505	24.16985855	3.773565527	206.6364253	394.8634525	248.2996032	143.4190926	36.21298549
209	Solyc07g007700.3.1	32.80808283	27.12800827	27.96701725	26.0054721	38.55394688	56.30260403	40.26727919	31.13559639	33.38602906
209	Solyc07g008530.1.1	23.18334445	21.45155619	18.90170921	20.8440228	31.76791416	37.25635788	32.59086413	22.44974683	24.9976002
209	Solyc07g051870.1.1	0.958148077	0.79310088	1.066200087	0.357811471	5.124334738	7.468697703	3.901311791	1.62361572	2.967736268
209	Solyc07g054060.3.1	18.70156623	32.05445999	37.18132382	31.12534983	291.9645707	470.3519271	266.1322088	222.9918035	70.55904296
209	Solyc07g054450.4.1	22.04817469	18.49905642	16.66482818	16.35033804	69.14373277	87.80951829	54.02036369	56.08783154	36.49478851
209	Solyc07g062180.4.1	9.665285822	8.709531643	10.56881386	9.166338835	18.02779413	23.9799319	16.71178069	16.21299862	11.51190629
209	Solyc08g005985.1.1	8.697762205	8.9678297	9.78617801	8.927335506	12.9343178	16.53748476	12.40345222	12.30380942	11.83243176
209	Solyc08g078460.3.1	1.256488031	0.621631563	1.492282363	1.884779287	60.88367749	163.5546578	95.30501612	44.23686691	36.90902083
209	Solyc09g025250.4.1	12.12928716	11.70863365	13.82361083	13.22267988	15.60662508	21.33307432	15.70083033	15.93325906	17.19782183
209	Solyc09g074510.3.1	44.98430147	41.25191545	37.8975378	45.88857359	56.69759516	71.23460043	62.53608626	51.358824	48.72859822
209	Solyc09g082460.3.1	6.652700022	4.747564034	3.100584297	5.170274773	38.35164119	83.8581563	51.33038611	36.94044682	26.41645608
209	Solyc09g091600.4.1	13.90979715	8.764902882	7.342244086	11.80195786	16.11342606	33.94909782	20.80088845	10.95111134	19.54831971
209	Solyc09g092380.3.1	627.5363404	616.0449075	500.1953092	662.8306976	2437.159904	4515.605779	2423.672107	1264.475195	1559.964446
209	Solyc10g017970.1.1	26.4994078	8.122696132	7.947187191	47.1427261	71.27852214	144.7801113	89.43354275	47.63926552	63.52575306
209	Solyc10g038080.3.1	2.356626356	1.445350088	1.066572051	1.440014305	10.02777491	20.1407576	8.36099431	11.54650893	6.066423265
209	Solyc10g055390.2.1	6.085671651	10.02259439	3.486348327	8.986672625	25.30115234	30.97573426	22.07520463	21.62475844	13.04187758
209	Solyc10g076600.2.1	22.70898192	21.69783437	33.72015803	23.36174724	73.08781642	126.5630544	72.4045507	76.47985104	47.0885257
209	Solyc10g080190.1.1	47.87290019	39.84695755	31.3831609	45.60818368	79.84439927	115.2733361	91.92456586	70.94859038	75.00985804
209	Solyc10g080880.2.1	4.895785104	5.43905779	4.570235346	5.396480201	13.47577727	19.58584823	9.836834558	8.419500414	10.23216942
209	Solyc10g084040.2.1	16.64345607	14.52575398	10.24684288	17.35315557	45.53418332	63.18868612	35.05718255	26.11666686	24.27931096
209	Solyc10g085880.1.1	385.7381691	262.9950003	257.5354367	375.2082635	5258.414447	10833.23019	4744.088547	4147.270302	1490.480857
209	Solyc10g085890.1.1	155.1833268	142.0759351	110.4934224	215.5051636	2486.02538	5435.714518	2570.93804	2066.705452	489.2402216
209	Solyc11g006910.3.1	3.868512051	2.656437533	2.16319853	2.225472614	27.32154135	72.21246017	27.08379415	12.83260701	15.47770744
209	Solyc11g008020.2.1	11.22649348	9.618761058	11.37427233	12.45246926	16.7158302	19.96970405	15.94450477	13.12156821	12.44297721
209	Solyc11g008760.3.1	5.377866745	4.022487571	5.100475632	3.264393259	11.93440312	16.70727585	10.35686955	7.559649801	5.636365672
209	Solyc11g011210.2.1	31.68742541	14.57606702	8.667591032	24.49282299	229.2101584	420.2864317	202.1711682	104.6661008	165.175484
209	Solyc11g011380.2.1	114.8161582	115.0692692	106.9511122	190.4824884	324.0428612	450.346488	316.742492	211.8036144	185.3725861
209	Solyc11g020330.1.1	40.54053571	40.27755447	34.88818834	67.40033178	341.7386754	685.0899995	363.2617282	274.4079524	185.575142
209	Solyc11g065530.1.1	51.97354745	30.78843793	32.60163024	44.91301732	426.1083181	695.9829369	400.3324731	372.9216827	192.7541114
209	Solyc11g069410.2.1	13.4006767	13.38893352	12.63450964	11.98819607	17.74489543	22.37955299	17.26607149	14.22761065	13.65582837
209	Solyc12g006880.2.1	4.41150193	3.640156432	4.00040822	3.566268526	4.990044006	6.655407475	4.994811698	5.187487707	4.667433664
209	Solyc12g009120.2.1	17.87356615	18.49464609	15.99519692	17.18150517	22.89867711	30.94316803	25.8517844	21.03363055	20.25639025
209	Solyc12g098580.1.1	0.79936098	0.82564895	0.788161239	1.262453074	5.211713091	8.131372641	3.099204935	4.22043545	3.03871406
