# Supplementary material for: Light regulates tomato fruit metabolome via SlDML2‐mediated global DNA demethylation
Source: J Integr Plant Biol. 2025 Oct 23;68(2):383–405. doi: 10.1111/jipb.70066 (PMC12863027; doi:10.1111/jipb.70066)
Supplement: Supplementary file 6 — Table S5. Summary of SOM [file JIPB-68-383-s011.zip › Supplemental Data 5 Summary of SOM/RLS/Cluster143.csv]

neuron_number	gene_id	R_10	R_20	R_30	R_35	R_40	R_44	R_47	R_50	R_55
143	Solyc01g014250.2.1	112.3172469	77.44760452	171.8019168	82.53793984	286.8893557	200.3922942	314.2731	281.5574873	174.6072268
143	Solyc01g079615.1.1	0.504396485	0.054454226	0.186986273	0	25.45965939	22.47007329	41.24882193	20.27825944	13.50666692
143	Solyc01g088760.4.1	25.78623953	21.42613611	41.60751551	23.58381748	75.82544035	50.08258156	76.64504212	68.47816876	36.57426869
143	Solyc01g095320.4.1	170.3408684	282.4881991	202.1504604	611.4483918	3177.695987	3176.510717	4406.970911	3116.168555	2272.155994
143	Solyc01g095930.4.1	163.7137164	134.0262412	345.8156205	99.61169826	825.490023	792.782281	979.8417656	695.6063494	438.4044229
143	Solyc01g096100.2.1	107.7242157	74.74435622	88.97654094	101.429705	192.5724294	156.4408619	180.6452826	167.6479818	118.5115206
143	Solyc01g097200.1.1	3.825359859	5.409139721	4.391491654	4.644206863	7.543656891	6.977807259	8.59218998	7.372554209	6.393247609
143	Solyc01g104130.4.1	22.08196352	28.03540975	59.21223634	29.44100069	122.940059	122.6441241	172.576228	102.796778	56.93454911
143	Solyc01g104660.3.1	40.98501899	44.28990815	63.65659913	43.40319976	84.54962254	82.8831059	103.4303458	79.73217603	67.81950099
143	Solyc01g112120.4.1	9.712018047	12.70718822	24.82125589	11.51317338	81.43114914	93.12022333	140.1003086	76.19113171	45.81479269
143	Solyc02g021240.3.1	11.38818109	11.67196955	12.99513844	11.93101418	16.49872463	15.98788353	21.61791297	17.85876499	14.43669617
143	Solyc02g038805.1.1	28.39645365	17.36455199	17.36366	12.7671498	67.90506699	73.15783384	98.63976474	62.50439467	34.79851333
143	Solyc02g069820.3.1	17.96125645	14.97115786	18.60059408	17.71671621	21.53041784	20.53667798	22.62626164	21.22965916	19.87592848
143	Solyc02g070010.1.1	12.27925633	11.34781649	12.36854616	10.1240587	15.1011775	15.54757037	17.72222732	12.96474347	11.64487415
143	Solyc02g071330.4.1	7.13878168	6.210079714	7.172194558	7.482001171	8.699482709	8.04817275	9.425878124	7.356027272	7.662744069
143	Solyc02g093010.3.1	29.45344267	27.0128594	31.6396099	24.08759257	38.78257639	36.60718914	43.50422422	38.72285589	29.95149618
143	Solyc03g005330.1.1	4.314480846	3.165606104	4.250042229	4.540319995	9.976336114	9.92982341	13.72059319	9.495119126	9.147207271
143	Solyc03g063730.4.1	4.930494046	4.264676144	5.891917712	5.802216196	11.027447	7.647599317	10.77307281	7.980332787	7.360937282
143	Solyc03g098240.3.1	90.40482136	99.18074072	166.4845213	163.6480497	521.7264144	402.8534125	551.1145009	486.4427817	316.4055971
143	Solyc03g112660.3.1	37.33774692	33.02467153	40.29164243	33.63108583	48.35025707	40.00155433	53.27223856	44.4723928	43.2199938
143	Solyc03g118290.3.1	136.0289191	112.5154832	107.9522525	104.4369429	186.8691796	164.6210722	220.7358287	158.2235817	121.5872031
143	Solyc03g118300.1.1	351.3517013	243.8181027	290.2018381	228.7085111	513.5587901	411.0882397	478.4659455	391.5434373	402.1605831
143	Solyc03g121540.3.1	77.5378789	44.4307256	95.75348311	45.66710609	383.319368	308.4080712	581.2372257	354.1293108	315.8370093
143	Solyc03g121960.3.1	23.5783907	19.10346122	17.02585347	24.51468487	33.96603077	38.06856903	45.88805778	31.49306272	28.77721722
143	Solyc04g007120.4.1	23.99421611	21.13681449	21.19808605	23.19001639	39.44047236	44.24885257	49.35854015	40.34259478	30.35728212
143	Solyc04g053130.4.1	215.5080578	260.0571626	290.728507	200.183799	628.900067	560.9644407	846.524363	553.4156588	534.2809047
143	Solyc04g071520.3.1	2.749435006	1.447710083	1.653242899	0.78873715	8.305357532	5.756562505	10.04591924	6.690250205	4.960594836
143	Solyc05g007840.3.1	6.161698423	5.176078279	6.028965151	5.419858789	8.772971696	7.357038308	8.322512494	6.734287396	5.731260717
143	Solyc05g013040.3.1	11.79456768	10.96095104	13.81903054	10.90261905	17.62382575	17.0803869	22.67992956	18.39137436	12.89540757
143	Solyc05g014120.1.1	50.72937027	50.23901805	68.09000128	74.04606848	219.5569144	196.0593018	218.556975	178.9189507	99.74501492
143	Solyc05g018850.1.1	33.35237134	22.37184272	26.29762584	10.95351746	94.48631255	71.34007858	111.2554896	79.36077509	54.51171843
143	Solyc05g023800.3.1	214.733319	191.7306122	232.3786503	208.3778282	313.0763578	269.4727914	325.0653398	294.8000167	251.65277
143	Solyc05g052620.4.1	17.90042864	14.44689424	19.92018828	15.20846787	26.74089097	26.49308931	29.53387853	26.78625527	23.50796919
143	Solyc05g055350.3.1	13.49191325	11.12247301	13.13502914	11.82649808	20.73825082	19.13452206	22.37237592	19.91342588	15.32230485
143	Solyc06g051750.3.1	17.73425827	14.02536643	24.18892629	17.09328044	37.3638738	33.73342978	47.76521956	35.10894372	25.04319649
143	Solyc06g053960.3.1	67.56017494	50.90141512	91.91204183	53.19641988	550.4459422	455.1940118	515.7257999	435.8675111	250.7719804
143	Solyc06g065330.4.1	31.55489145	21.31318115	17.50388585	18.66116948	45.45344781	46.84325505	62.6912683	40.60142312	25.79982321
143	Solyc06g068540.3.1	7.120772988	4.349000836	4.891251958	4.28866923	12.54260946	12.00264947	21.17872699	13.41839958	11.55768349
143	Solyc06g071490.3.1	59.04567415	49.91318267	51.66011762	49.443726	69.24337061	69.53894103	87.25009682	67.05919334	55.01150824
143	Solyc06g076900.4.1	2.990548409	2.398621095	2.477218185	2.697752816	3.672300035	3.981749708	4.796456974	3.373072949	2.836746467
143	Solyc06g082160.4.1	16.89716638	18.35665467	17.55937606	19.73305255	25.20474809	21.28507714	24.40509946	23.75347526	20.47687721
143	Solyc07g019440.3.1	35.27416582	35.40110142	36.33295781	35.17868333	42.27406884	40.74878899	46.97760897	43.04410435	36.45805258
143	Solyc07g052690.4.1	7.731975175	7.402448489	7.861876022	14.58764155	28.2488678	20.23261983	27.47016182	21.86943847	16.57313816
143	Solyc07g054320.3.1	5.667658818	5.926145844	7.110563835	6.390193619	8.748261718	9.498054858	11.56879289	9.083930922	7.374943833
143	Solyc07g056700.2.1	78.54810441	50.17801296	15.15278764	167.6839808	682.1317358	376.9826932	620.6350665	417.3754602	346.9812163
143	Solyc07g063930.4.1	18.63210835	23.50101957	36.62488507	19.54671398	67.31891541	53.2541019	72.72783923	47.66797532	37.51374707
143	Solyc07g065270.1.1	40.59706395	25.27455132	30.82500097	27.34406449	62.5810131	51.17747562	73.92176211	61.98175503	47.74037129
143	Solyc08g066700.3.1	19.13245224	15.76252296	17.59253623	14.88134538	328.9407535	313.2005844	539.3218179	325.6721877	207.4769873
143	Solyc08g078450.3.1	0.031954028	0.046747006	0.056072696	0.033248906	5.118874922	4.616931194	6.722235189	2.020009391	2.970137583
143	Solyc08g080390.3.1	12.24324815	9.540863965	15.54948791	16.64287482	42.96427665	38.40861147	68.76092744	34.65961834	25.6620841
143	Solyc08g082230.3.1	19.96323157	20.07777994	28.99091243	27.53019485	34.35464195	32.34801907	43.12949269	34.95188646	29.05922856
143	Solyc08g082940.2.1	9.866774288	5.859276874	7.045407905	6.349605733	15.34541533	17.40708629	26.46780975	15.39074583	10.15712278
143	Solyc09g011470.3.1	33.09321532	22.99415465	40.7427298	16.1409263	101.4071953	125.0664114	179.985984	96.40763831	47.4292157
143	Solyc09g020110.3.1	17.58302227	16.44921651	18.35211776	14.27749898	25.08614576	22.0741747	24.91376641	21.32440636	20.03065257
143	Solyc09g065020.4.1	13.11672557	12.0659033	20.09493599	8.870083948	23.07317729	19.99123421	30.78529089	20.71694814	18.73678877
143	Solyc10g051120.3.1	1.320463928	2.604202816	1.176097671	4.938796009	31.12003624	21.19058483	28.66855239	17.2487938	10.70686815
143	Solyc11g009000.2.1	37.08027796	32.54417748	62.53679288	23.72048794	111.9353188	104.5981187	127.3126403	78.55339149	56.2193151
143	Solyc11g009010.2.1	51.14033646	36.90132917	65.67195717	24.75218469	126.5985027	120.7669476	132.3106272	88.68015174	69.16130733
143	Solyc11g010710.2.1	10.43313956	12.35031887	7.903492229	9.380705528	36.65588675	30.06064615	38.00208937	25.05891895	18.78932748
143	Solyc11g067260.3.1	39.4115745	29.87968246	43.47253806	30.65847901	64.99657505	54.56955259	62.21829138	59.28902686	43.27735338
143	Solyc11g069860.3.1	20.73784866	18.7422581	18.3704307	17.44511815	24.85222626	20.52531929	28.65437627	21.88298379	23.25572622
143	Solyc12g008710.2.1	12.22023996	11.50167772	13.39528569	10.92202948	17.76320292	14.65365379	19.70205265	17.44716628	13.1614705
143	Solyc12g011420.2.1	20.15125997	17.22794799	27.38334765	17.074519	43.42431934	45.34920387	61.34294435	41.59995311	30.55969283
143	Solyc12g087840.1.1	0.682340366	1.004697524	1.708813146	0.792118531	7.618741319	4.95126182	9.512194734	4.2235589	2.73483067
