# Supplementary material for: Light regulates tomato fruit metabolome via SlDML2‐mediated global DNA demethylation
Source: J Integr Plant Biol. 2025 Oct 23;68(2):383–405. doi: 10.1111/jipb.70066 (PMC12863027; doi:10.1111/jipb.70066)
Supplement: Supplementary file 6 — Table S5. Summary of SOM [file JIPB-68-383-s011.zip › Supplemental Data 5 Summary of SOM/RLS/Cluster142.csv]

neuron_number	gene_id	R_10	R_20	R_30	R_35	R_40	R_44	R_47	R_50	R_55
142	Solyc01g005520.4.1	18.40992689	15.75686887	15.53373488	17.94143454	23.76881464	22.77070735	21.22504496	23.19119575	17.39432434
142	Solyc01g057830.3.1	40.42656318	30.51558837	23.4787036	31.11342356	53.9136872	50.46562012	49.59826609	58.14284743	44.17486046
142	Solyc01g068190.3.1	5.988270387	4.47825382	5.84213367	4.437090073	7.584308974	8.160156838	7.571199917	7.922597173	6.494343215
142	Solyc01g079760.3.1	7.891444907	6.480331734	8.743765123	6.527443863	9.83660208	9.674524548	9.282539272	9.795051089	8.974181417
142	Solyc01g080190.3.1	9.556375974	10.37002228	10.74088916	9.265456991	12.73085822	12.39437531	11.34563241	12.64466048	11.19933761
142	Solyc01g081490.3.1	12.41062011	8.657993214	7.103471684	9.592968161	18.67208313	16.33257735	17.80140043	17.82240041	14.47087322
142	Solyc02g005200.4.1	46.57197393	37.58765419	55.58069059	29.36199951	110.1571781	110.5031743	117.0844202	117.7646654	90.11126681
142	Solyc02g089310.1.1	27.3269468	22.46575203	25.2407676	24.83147627	43.98998412	42.53998372	36.38870577	37.10894554	29.13923893
142	Solyc03g007810.3.1	53.46226199	41.63550574	45.83283106	33.24416131	84.38020174	98.46639922	81.97157898	82.37807874	63.70563422
142	Solyc03g063110.3.1	36.82596197	38.65588163	34.43774489	40.17715656	103.1107827	127.9448025	94.12631584	122.0420463	61.77714042
142	Solyc03g063240.3.1	11.53943569	9.70972978	10.79649635	9.363105398	16.47995486	18.89698871	17.33209768	18.08671282	15.57767063
142	Solyc03g115815.1.1	10.79514468	7.488413584	9.513546521	5.190462464	15.2047351	23.13982044	13.77168774	17.91396793	13.77047726
142	Solyc03g116460.4.1	48.96326011	50.55040252	41.59341946	44.28831524	146.2037686	132.0205058	116.6202207	144.7554792	80.49964482
142	Solyc03g120150.3.1	20.54747672	15.93632066	20.00474851	12.11893263	30.96265049	30.62408092	32.18392694	32.32439567	24.72905309
142	Solyc03g122110.1.1	2.534489624	3.481854359	3.368916356	3.696974958	7.759453263	8.154928002	7.520798314	7.582850911	6.355150404
142	Solyc04g049550.3.1	4.322142616	4.591861401	4.085815648	3.721229985	5.560600576	5.538542055	4.86255919	5.130550634	4.707557725
142	Solyc04g051120.4.1	3.96389736	3.330256206	3.93075317	3.018772267	5.894557443	5.529654498	5.25603257	5.942005579	4.348974879
142	Solyc04g053040.3.1	2.91507759	2.057529565	3.48525148	0.242266307	15.47504467	20.62262542	13.58885318	14.5700727	8.27695243
142	Solyc04g082700.3.1	26.55878057	19.8484071	16.23722671	18.02270641	34.3522131	33.93544254	31.15641064	34.40775926	30.42035307
142	Solyc05g015640.3.1	91.43447162	66.70908308	92.83386124	65.85593819	210.0029433	227.4732448	197.0032358	205.5343777	116.9002767
142	Solyc05g056490.4.1	18.15752731	12.84389865	12.50852609	13.56459805	27.398399	30.53052318	30.42114674	29.9003911	23.44472105
142	Solyc06g006100.3.1	37.59332227	27.31651968	33.84221343	45.35716688	198.9219274	179.8417953	165.4937804	137.9115024	136.4338568
142	Solyc06g007930.3.1	49.57748219	55.12589569	64.55956846	74.53051827	129.6444681	140.7028805	120.2902715	138.7848495	93.27884544
142	Solyc06g036340.4.1	9.545814686	7.43673694	8.395403415	7.488004717	21.78749874	23.88882107	20.3310343	25.41205903	11.36099794
142	Solyc06g062590.4.1	79.69481552	71.98660353	89.45882623	79.04492981	141.9159001	146.6332174	134.066982	130.4661894	104.3977478
142	Solyc06g066550.3.1	24.09381651	18.15967834	25.05955946	14.90536375	36.63244267	36.62625336	26.88689665	30.96302103	27.40184329
142	Solyc06g071380.3.1	8.423312194	7.183101633	6.230885663	8.10205926	12.12917553	11.75114524	11.32566133	12.53616696	10.40511582
142	Solyc06g074290.1.1	810.4719986	788.9573138	1346.19434	824.6374911	2361.603622	2472.508176	2175.101599	1992.189303	1810.309138
142	Solyc06g084370.1.1	6.301449146	4.894929905	8.06938433	5.577741297	56.0467625	70.44398482	56.39706493	42.98039544	39.13821097
142	Solyc07g006520.3.1	18.49136654	15.44205258	17.18340559	14.47935564	36.82175569	29.46401491	27.08893711	30.31639139	21.01468526
142	Solyc07g045310.4.1	6.392659716	5.218587879	5.349055504	4.188201017	10.83157298	10.78433602	10.84664771	10.82053761	7.872028552
142	Solyc07g063530.3.1	37.8155093	27.4642327	35.6421487	36.09640684	86.76590051	67.78032508	72.64841403	81.54637429	61.67970206
142	Solyc07g064590.3.1	19.19742621	16.47515718	20.29609345	18.53232114	24.16222481	25.39269823	23.51919874	24.8665391	22.73399645
142	Solyc07g066060.3.1	7.477735802	5.124226834	7.308204367	6.087262369	16.08065282	15.2457859	11.55251444	13.71688115	9.847574734
142	Solyc08g006000.3.1	34.53117007	21.14951614	32.07971731	20.53613082	40.95570794	52.30391727	41.67577342	44.22317892	38.34618336
142	Solyc08g015990.4.1	13.43250587	11.74269311	15.57992259	12.53021311	21.67460641	23.41930777	22.34462092	21.27335305	17.62434627
142	Solyc08g075020.3.1	6.384643788	9.761447723	16.54300314	11.78093243	79.75532033	76.18084933	45.57777682	79.76821362	51.85171945
142	Solyc08g076840.3.1	12.29539511	7.946321692	8.676939517	10.21783732	26.42462686	24.00396892	20.69037865	23.44357858	16.76955487
142	Solyc08g079070.2.1	30.72222672	24.89045753	18.66711016	24.736026	53.40152801	56.98190412	44.48690783	58.76475826	41.84078604
142	Solyc08g082830.3.1	11.4493959	7.417155841	8.177984191	9.210706663	18.52038781	18.61733151	17.62083763	18.14808026	12.37869929
142	Solyc09g042770.4.1	22.75049405	16.91856027	19.82644216	15.04907707	36.77955829	44.57163234	30.94114906	34.23985124	25.30684682
142	Solyc09g082200.2.1	9.173337056	7.991065651	9.034403449	7.549337872	12.00869482	13.08483844	10.49612236	11.50195495	9.292777659
142	Solyc09g091240.4.1	10.51777308	7.693191771	7.816996239	6.585957903	12.90591839	12.27844433	11.6998741	13.08499563	10.52941274
142	Solyc10g024420.3.1	12.96093235	10.28481039	11.40380311	19.02142231	410.3671063	480.2487788	224.3448413	391.9269088	130.1384563
142	Solyc11g017200.2.1	18.28192671	14.00648098	14.18578455	11.7006991	24.24417602	26.84611349	24.58268611	26.52180215	20.38418803
142	Solyc11g040130.2.1	8.462505322	7.440020732	9.030649035	7.009301483	14.10725419	15.77003567	13.73256235	13.45506258	10.17203264
142	Solyc11g064850.2.1	15.42125783	11.69437686	10.11931784	14.34673191	27.96798204	26.39311567	21.07603513	23.87743565	21.01330509
142	Solyc11g070120.2.1	8.470130283	6.933722404	7.372858675	6.527399621	10.68191307	11.05753111	10.1403357	10.99899361	8.738480353
142	Solyc12g018990.2.1	13.20985741	12.24209314	14.10270442	11.86814349	18.41440934	21.00241435	18.96292215	18.73514694	18.90674588
142	Solyc12g088420.2.1	5.613793074	5.536278224	6.996739371	6.3235018	20.70150613	25.10090168	18.48697901	20.45503639	10.16212999
142	Solyc12g089240.2.1	27.84367131	34.66774426	38.98109676	51.62475651	282.5968709	246.0218807	263.8782782	237.3735134	138.493363
142	Solyc12g094620.3.1	810.0725078	847.6626627	1859.097623	1739.833332	6296.155954	6863.13799	5046.843321	5020.955914	2949.133005
142	Solyc12g096060.2.1	7.2866325	6.87156738	8.321229327	7.82170457	15.0691627	16.49129419	15.98017605	14.17515144	12.2432004
