# Supplementary material for: Light regulates tomato fruit metabolome via SlDML2‐mediated global DNA demethylation
Source: J Integr Plant Biol. 2025 Oct 23;68(2):383–405. doi: 10.1111/jipb.70066 (PMC12863027; doi:10.1111/jipb.70066)
Supplement: Supplementary file 6 — Table S5. Summary of SOM [file JIPB-68-383-s011.zip › Supplemental Data 5 Summary of SOM/RLS/Cluster208.csv]

neuron_number	gene_id	R_10	R_20	R_30	R_35	R_40	R_44	R_47	R_50	R_55
208	Solyc01g008330.4.1	26.16018443	21.53196881	16.61761119	20.17501329	45.6823074	78.70844119	31.19017509	45.05233515	17.50996541
208	Solyc01g009010.3.1	25.41459431	21.92902162	23.1556514	16.72215129	46.77827304	74.8917467	41.85498881	43.50250225	24.78477687
208	Solyc01g057000.3.1	180.692548	206.783403	298.1330224	236.5589238	626.1082745	916.3384437	433.6110858	370.0268961	222.8166855
208	Solyc01g059830.3.1	27.79929671	32.31675761	30.74459042	30.7713032	39.20211997	52.16675115	35.17186147	29.91072212	37.89730421
208	Solyc01g067730.3.1	318.0031429	332.7925701	319.9775015	381.6077242	576.7693166	860.6655709	365.8201474	397.7804706	282.5809045
208	Solyc01g067910.3.1	19.71265613	20.9746539	23.2007424	22.86740298	194.0093878	295.4136684	63.72038614	108.8208858	49.62744896
208	Solyc01g068080.4.1	7.067857818	4.411450155	4.065457137	4.373402175	11.06273797	35.45562806	6.05347029	14.99002267	4.764202048
208	Solyc01g080410.3.1	24.80159191	23.46715474	20.15793084	18.89539012	140.5801446	444.7937518	169.0920429	100.7446969	45.43978957
208	Solyc01g081610.3.1	24.9187101	21.67563861	25.81647329	20.41315175	51.64959005	84.00680793	41.02888352	47.67923524	23.60888505
208	Solyc01g088400.4.1	43.43893235	22.55923509	10.85728809	5.765653378	255.2671776	793.2832601	362.5311486	101.0106371	39.89243049
208	Solyc01g097880.4.1	54.50656656	53.5969597	62.69661883	50.0271023	146.7966571	238.4679606	77.02730533	129.0994941	69.11677179
208	Solyc01g099640.4.1	5.031367241	5.838726249	5.007700075	5.234743868	9.046234707	13.79083791	7.464437038	8.400051699	6.006675624
208	Solyc01g102960.3.1	29.87086922	17.77823561	10.48177251	27.04251055	209.0353783	370.2226921	140.6988303	75.06681305	21.78107137
208	Solyc01g105060.3.1	28.28838033	24.95387251	18.00538934	24.37792284	45.81751464	77.53718655	24.0744055	39.69634886	17.06305841
208	Solyc01g108530.3.1	25.31755119	20.27006195	18.21528145	10.79088293	44.34324275	70.41505255	28.42740678	36.0784151	13.53449942
208	Solyc01g108630.3.1	14.92803322	8.236337519	3.285518074	7.940744209	29.57377016	55.51242113	7.945862997	7.3907836	7.804444358
208	Solyc02g014870.4.1	25.47195338	24.35374734	24.59515989	23.81295801	29.87990654	41.82111302	27.92104687	27.3159776	22.3073633
208	Solyc02g078370.1.1	3.644549407	2.77978871	1.291801545	0.751383607	9.107677689	23.85038337	0.952949999	2.028761712	1.524245195
208	Solyc02g088130.1.1	17.24011016	24.97259933	30.40970028	18.83241611	248.5411092	475.1156437	121.1208439	101.4853808	69.79479042
208	Solyc03g095900.4.1	8.50783616	2.10406871	2.89490605	21.09090608	1716.174427	4218.361672	770.4762735	530.0583984	405.9502639
208	Solyc03g098290.4.1	2.052072957	1.763655162	2.327350271	2.653883097	14.78602031	31.64606919	10.77886767	14.04067711	4.023756533
208	Solyc03g115860.3.1	12.48114523	10.34535483	10.72356916	9.46898932	14.80652458	20.03100711	11.15051844	12.6302875	12.56883203
208	Solyc03g120750.3.1	18.18842735	15.95537593	16.51162892	18.59179644	20.61362553	31.04087726	19.3692652	19.77509692	13.64654554
208	Solyc04g005020.3.1	4.480079289	5.859337384	3.487341518	6.772269645	18.20966155	28.92356224	15.69288461	11.3986827	2.146317184
208	Solyc04g008590.3.1	30.24111277	31.53591935	30.41822234	32.12754362	86.36381013	138.8160654	50.3419125	72.42682249	30.81451935
208	Solyc04g015340.3.1	42.55820889	31.02072288	24.06943974	30.17476576	112.2826253	202.2910824	69.77905793	71.99707763	25.4551807
208	Solyc04g074230.3.1	95.05777515	123.9840547	95.25072347	126.3736521	183.7110251	311.7012438	151.2242055	129.2944987	71.07348861
208	Solyc04g074840.3.1	0.088366156	0.043685735	0.267321098	0.181749796	318.6449821	752.915649	221.727091	142.3484091	45.8349167
208	Solyc04g078450.4.1	9.537359118	9.762177306	10.58710128	8.571732216	74.18167974	125.7672017	25.89377831	12.90268483	20.05517852
208	Solyc04g080550.4.1	14.22166836	11.86352325	16.50572887	7.376740735	23.12670481	52.61144605	15.52085799	25.80085813	20.07528527
208	Solyc05g008105.1.1	139.4191218	182.8630304	241.3151788	166.7136989	536.1790563	887.795001	348.6418763	300.802236	128.6296658
208	Solyc05g053300.3.1	35.61694102	31.14117596	38.20584415	40.40997981	44.59180786	63.60733153	42.21413929	37.53734688	31.67419277
208	Solyc06g009400.3.1	50.20735719	50.90301463	27.65439675	35.63947063	93.43888908	230.429278	58.0714232	91.17139502	29.79815874
208	Solyc06g050590.3.1	38.37709739	39.07415952	31.65385445	35.91279552	74.52446149	102.0970324	45.93487309	59.00626015	35.03148324
208	Solyc06g054510.4.1	117.848749	158.3649539	123.6553102	153.125747	198.984445	333.8404305	185.8844691	186.8298538	140.9519165
208	Solyc06g072760.4.1	2.529201989	1.27480189	1.442941182	0.761087858	14.42782896	27.26709068	4.561392426	11.40213786	3.321595605
208	Solyc06g076690.4.1	8.56963153	11.79040023	11.68354734	14.54732305	20.93513932	41.59281515	17.43490271	19.62789991	9.672165329
208	Solyc06g084300.1.1	46.82980313	56.45703924	50.0357539	55.2540046	100.9750936	180.1843445	52.24843246	54.81996753	64.50684742
208	Solyc07g005580.4.1	8.02172109	6.769762232	8.108157252	5.168052027	9.256094299	12.43803251	8.245038174	9.259726182	6.672421306
208	Solyc07g007110.4.1	19.34055072	16.49466774	14.04428857	13.50754373	24.10691551	35.57514633	23.824193	21.17042451	14.7736451
208	Solyc07g051880.1.1	3.424782074	3.547023805	3.380920586	2.979515872	88.7355812	215.7737585	46.54820719	35.55958682	9.897729804
208	Solyc07g052960.3.1	19.40785704	9.62441835	12.08312929	19.19886423	549.5374284	880.7287555	255.558679	217.6255927	95.27106932
208	Solyc07g054190.4.1	19.06130419	13.68317905	11.83261211	15.93536874	21.33042156	35.53680599	20.28850399	19.94570687	12.17955963
208	Solyc07g065420.1.1	2.291613026	1.335417526	1.980656576	0.930552183	18.40748154	47.47373173	12.95368069	10.88603034	2.420295745
208	Solyc08g006780.3.1	17.56888628	15.06814302	13.13181904	13.3651071	30.63984621	55.88996676	20.89235787	21.86242438	15.21582753
208	Solyc08g008330.3.1	7.556560241	9.155529125	5.87453896	9.063662599	17.85730611	51.98325397	18.66868355	15.54337131	8.729831304
208	Solyc08g029160.1.1	613.8784721	893.8198131	556.292558	689.2220019	986.8687517	1875.767931	902.1031285	950.8134256	573.3786859
208	Solyc08g061130.3.1	5.132631491	9.870298582	5.263639883	10.47058255	30.17748698	43.03554153	19.30615149	14.01119525	8.36565066
208	Solyc08g066240.3.1	0.01727911	0	0.060211395	0.052552856	432.6439769	1932.619227	295.6163428	411.4557541	46.83734498
208	Solyc08g066250.4.1	0	0	0.042187267	0	23.12727114	120.4785156	12.20356927	42.48714158	1.226713445
208	Solyc09g082650.4.1	161.3981967	138.6823562	120.8640794	136.3995408	198.7215811	287.99731	198.7284237	166.6469105	141.8876197
208	Solyc10g006860.4.1	13.53103911	15.70435048	10.14670009	24.31553078	29.43721883	63.547602	25.95018446	25.69473728	16.54429926
208	Solyc10g007110.3.1	9.132107368	8.099864432	3.401248252	7.012017375	179.890176	367.5410334	129.7224238	135.8985164	49.00607001
208	Solyc10g055810.2.1	48.58079645	34.07094007	125.6689478	135.1596192	431.8110375	996.1639014	301.3731708	115.2672217	129.4942277
208	Solyc10g080850.1.1	0	0	0	0	2.852231473	14.29848288	1.252662471	6.456210815	0.30620964
208	Solyc10g080900.3.1	21.96726592	41.15869334	31.66053622	54.32839295	635.3626146	1348.470807	482.4561603	372.8379468	177.2074868
208	Solyc10g081380.2.1	26.61830648	22.6899166	29.09438407	22.13837478	56.74740715	81.49211267	36.96946318	43.21662577	34.18481461
208	Solyc10g081440.2.1	65.6865597	58.29789037	54.05366236	53.052674	78.40602004	115.6403377	80.86788463	72.49432449	52.89470773
208	Solyc10g083940.1.1	0.888318162	1.45458641	1.664353623	1.32148663	25.2333739	61.12692983	22.58528719	16.83114642	3.230331568
208	Solyc10g085230.2.1	25.34863104	42.01019462	26.12520132	55.3803299	2180.969757	5486.185146	1161.987276	1532.189233	321.5815831
208	Solyc10g085900.3.1	21.41724022	19.82891848	19.71320842	20.41124477	136.7838683	358.1815334	123.4968115	112.7127639	52.37008068
208	Solyc11g006270.2.1	18.7751098	16.60536488	29.24006255	19.37940849	80.0817976	122.7669058	43.04414522	34.914034	23.24007113
208	Solyc11g007200.3.1	9.273842948	13.57672562	19.48895741	14.19344008	47.3373308	69.29815415	26.68783398	26.70466652	17.4486094
208	Solyc11g008680.2.1	15.93366545	13.41613698	8.00990121	8.713848067	28.37111153	57.18163659	18.41638345	20.72388255	11.63440883
208	Solyc11g008720.3.1	1.670979508	1.833953964	1.94401689	0.811225052	40.73651628	73.94314733	12.19151458	9.553138359	3.168690305
208	Solyc11g017250.2.1	25.09715275	24.51340295	20.11522685	23.05247944	41.93981969	60.8490152	27.99080684	32.40605013	19.73348375
208	Solyc11g072450.2.1	72.07874907	67.35016446	64.91484833	74.8979568	86.23609552	133.0502678	82.07157224	78.2519121	70.61333759
208	Solyc12g005060.1.1	33.69556359	44.82478865	40.84934232	44.43214027	88.60589448	138.5164326	66.84373919	61.58111307	28.69119147
208	Solyc12g005930.2.1	12.15802195	9.45201236	11.43063246	8.93541509	19.07422468	39.43763403	18.10384121	22.48600646	9.855350244
208	Solyc12g006600.3.1	0.912561431	3.307737068	6.330587799	2.27346516	18.34935421	31.86003867	4.227623809	8.197593539	7.878012738
208	Solyc12g013830.2.1	0.856937931	0.083760803	0.350086605	0.183480201	5.316231249	8.805696258	1.09659787	2.331654484	1.195541442
208	Solyc12g015740.2.1	18.85233112	17.23549808	18.23056112	16.62081411	27.73700294	49.55862967	24.12720821	23.2206341	14.32211485
208	Solyc12g019680.1.1	0	0.05332591	0	0.083628396	4.994124037	21.47426583	3.829572164	5.558812253	5.390921992
208	Solyc12g097040.1.1	195.3777128	191.7609681	168.3270501	214.1462135	322.441797	640.9002901	308.5084096	290.115403	201.1565801
