# Supplementary material for: Light regulates tomato fruit metabolome via SlDML2‐mediated global DNA demethylation
Source: J Integr Plant Biol. 2025 Oct 23;68(2):383–405. doi: 10.1111/jipb.70066 (PMC12863027; doi:10.1111/jipb.70066)
Supplement: Supplementary file 6 — Table S5. Summary of SOM [file JIPB-68-383-s011.zip › Supplemental Data 5 Summary of SOM/RLS/Cluster140.csv]

neuron_number	gene_id	R_10	R_20	R_30	R_35	R_40	R_44	R_47	R_50	R_55
140	Solyc01g097470.4.1	27.04194982	27.03242636	11.22852775	9.045466285	36.93510492	30.91914116	23.59531977	25.5327319	13.90675813
140	Solyc01g109310.3.1	3.69569682	2.600211985	2.118707717	1.514031346	4.770844593	4.314590458	3.041697892	3.073713365	1.194290849
140	Solyc01g109880.3.1	951.6065228	720.0434758	711.9388343	624.6976805	1345.852811	929.3969289	866.1552927	583.3948649	416.1340524
140	Solyc02g068090.3.1	41.3824813	37.06060783	34.34598022	33.70993722	46.73539616	48.16558926	31.9762111	45.19559748	25.18858228
140	Solyc02g068450.3.1	30.48108522	27.65421042	27.32963794	30.96223525	37.71262775	36.06872863	28.06242547	33.02479294	22.92916839
140	Solyc02g071100.3.1	13.98081172	9.443457659	14.85196694	11.10087725	42.09756302	33.34628046	17.89796957	17.14683458	7.825389123
140	Solyc03g058970.4.1	33.57873376	27.08583726	28.79277019	31.07601367	45.48082885	38.22064159	33.36045743	36.3931251	25.77232373
140	Solyc03g095850.1.1	15.78331926	12.8083667	14.52697597	13.02218543	24.52837327	19.95224401	14.3100358	12.81467029	7.732586513
140	Solyc03g116150.4.1	8.142554256	6.118881181	8.571079617	6.001268066	10.46007348	8.486957641	6.906680622	8.603150392	7.334293363
140	Solyc03g117720.3.1	5.618406329	5.464957082	3.036305187	1.455807535	10.30161676	8.671265357	5.894131036	6.212492876	2.136908674
140	Solyc04g072840.3.1	10.95498474	9.209834073	11.45164213	9.580829302	18.3680128	15.8626953	13.83284308	12.20357523	7.396021595
140	Solyc04g080860.1.1	256.6227719	185.1462627	271.6414925	147.4084766	331.1245859	309.836138	282.9966215	274.1478903	132.4504487
140	Solyc05g013160.4.1	18.53919919	9.893147407	9.647095416	14.67286827	28.49795732	23.53391804	16.54737248	14.98891006	10.13436804
140	Solyc05g056480.3.1	18.64405898	11.67895841	14.51426494	13.81376314	33.59492999	29.67205204	12.16304388	13.39969484	5.922908657
140	Solyc06g068220.3.1	15.85136191	13.06021306	13.61075408	11.3992247	20.4481276	17.99138481	15.54654927	16.12772908	10.402366
140	Solyc06g069030.3.1	26.3754989	25.9249042	20.24966443	25.1166169	40.24688528	34.4230353	28.45778651	31.14025299	18.5014946
140	Solyc06g082595.1.1	58.48434321	49.6180159	59.21832698	55.79736229	79.58470975	74.64453285	53.07898312	57.31984738	46.23984269
140	Solyc07g006600.1.1	204.8091789	113.3006534	137.505318	74.06007219	314.2126419	224.0410962	100.0029805	86.04617991	103.8389179
140	Solyc07g049690.3.1	60.1685499	43.82470368	54.60411454	47.50239525	97.96499221	87.37591102	32.36957152	62.79963011	19.44318705
140	Solyc07g066120.3.1	27.50651473	21.8777246	28.20437533	22.05711809	37.45789224	28.28010328	26.36120624	26.22385908	20.72111828
140	Solyc09g065300.4.1	5.653259185	4.800023116	5.281637006	3.688040225	7.155884334	6.188726507	5.453247976	5.78004567	4.600361204
140	Solyc12g017850.2.1	10.67913196	9.039958506	11.14386838	7.339112288	14.44379177	14.64938734	10.98371514	11.66979541	7.524297067
140	Solyc12g088210.3.1	19.64222522	18.56184533	19.3090012	16.48792242	26.0137496	21.49488659	19.09882203	19.19050363	12.41755451
