# Supplementary material for: Light regulates tomato fruit metabolome via SlDML2‐mediated global DNA demethylation
Source: J Integr Plant Biol. 2025 Oct 23;68(2):383–405. doi: 10.1111/jipb.70066 (PMC12863027; doi:10.1111/jipb.70066)
Supplement: Supplementary file 6 — Table S5. Summary of SOM [file JIPB-68-383-s011.zip › Supplemental Data 5 Summary of SOM/RLS/Cluster168.csv]

neuron_number	gene_id	R_10	R_20	R_30	R_35	R_40	R_44	R_47	R_50	R_55
168	Solyc01g007190.3.1	17.86736029	15.84704745	36.06657798	15.27003622	25.69395176	27.92752693	41.28590329	38.81390006	19.12261038
168	Solyc01g007900.4.1	5.870093863	5.854816123	9.498791622	6.17432421	5.803362034	9.257158444	11.29253433	8.934316054	9.361592552
168	Solyc01g009180.4.1	18.77975709	16.92047096	26.50503049	17.16484259	25.1742888	24.99602168	34.92014281	34.31389777	24.02540564
168	Solyc01g044490.4.1	2.319984291	2.597444934	2.96032761	2.61891583	2.9090571	3.205776206	3.872401711	3.554530893	2.932570715
168	Solyc01g088770.3.1	18.05170529	14.27694084	18.98225597	12.38740448	17.48400997	20.1076793	20.88539058	20.97235451	17.38132549
168	Solyc01g108750.2.1	1.296887265	0.785676281	4.349277734	1.256791593	2.297243725	3.784001615	5.190535136	3.858482173	3.11962735
168	Solyc02g091510.3.1	46.77153107	64.46655199	87.25855247	60.45932353	68.48046834	93.95549946	94.75855878	96.70730034	72.43832818
168	Solyc02g091520.3.1	21.76500217	21.99115666	59.75239989	33.12482922	47.86844502	72.515069	61.24071971	60.91590753	55.35342367
168	Solyc03g083310.4.1	7.837435558	7.002975361	8.804095604	6.357113937	7.741001276	10.05341969	12.24922234	12.15050264	8.640359522
168	Solyc03g120930.1.1	8.281832142	8.892700791	26.24271406	11.38293363	19.98968139	20.92768466	37.09893168	33.78165007	18.81585642
168	Solyc04g070990.4.1	10.76437963	10.9873449	13.85760628	10.18425538	11.56301652	12.70946237	14.68361183	14.19599353	11.88533113
168	Solyc05g007020.4.1	29.90501779	32.42099408	56.89833426	35.91261343	54.8362572	45.64301028	67.22903198	55.14556381	43.6493766
168	Solyc05g012770.3.1	5.152824378	8.194309064	11.46080567	7.760879186	8.845320186	14.31028036	15.7304509	15.94079054	11.5458236
168	Solyc06g005670.4.1	56.04171813	54.45196992	80.19380474	47.66984547	77.63643024	86.90668641	110.4340614	97.73178788	67.58423442
168	Solyc06g036300.4.1	10.06968422	9.765282116	12.06215145	7.793786836	12.08997936	11.70083738	13.74198941	13.53043499	11.29319619
168	Solyc06g068820.3.1	5.503949005	6.981732145	9.539552999	6.225320345	7.197805926	10.14154032	13.16672253	12.22661414	8.903134274
168	Solyc06g083505.1.1	11.78322986	12.95696592	18.66634362	13.26043778	15.32639149	18.3082079	19.81322686	19.25463151	14.56444983
168	Solyc06g084510.4.1	11.82670751	11.3977008	15.6027176	11.83902727	16.69098711	15.67197917	18.74973272	19.57195835	14.76073435
168	Solyc07g053550.3.1	300.1092687	239.5279122	625.6316853	194.8193129	650.9108407	1059.219808	1064.977133	958.8483521	622.0610171
168	Solyc07g064420.3.1	4.195556554	3.518438158	6.82327872	4.533322531	6.733536885	7.321031306	8.724914248	9.865147129	4.729027902
168	Solyc08g065490.3.1	24.65655387	26.63199261	39.2866743	26.30970271	31.783397	36.70673186	49.91053216	50.8576691	38.22906549
168	Solyc08g076120.3.1	2.385203658	2.14680447	3.33773301	1.624989202	2.24935448	2.880467712	3.470979413	3.166477231	2.85592152
168	Solyc08g082730.4.1	15.3692609	20.19289678	22.20789829	19.75522484	20.5190987	24.05393927	24.90166811	22.86301323	20.79145001
168	Solyc09g005960.4.1	9.38296603	7.581941392	11.94473782	7.398124934	11.20865132	12.43459541	17.20498663	15.32873981	10.4410984
168	Solyc09g008410.3.1	7.056204946	7.715849325	10.07129977	7.819221531	9.748182241	10.89278939	10.86485101	11.40711364	9.824555224
168	Solyc09g008470.4.1	24.12084952	27.5042922	31.71531475	25.39231679	32.35226717	32.38602168	37.74130605	33.09217284	33.28234335
168	Solyc09g018460.1.1	3.756271489	3.332627712	9.196798706	1.973035618	9.359773666	9.580273924	12.2236079	11.08281273	6.063321457
168	Solyc09g066130.4.1	10.67701413	10.62851901	13.1930336	9.311061405	13.90120534	15.77683046	15.72303338	15.65977666	13.7518482
168	Solyc09g082570.3.1	7.286059029	5.39343641	14.38520123	4.932437418	13.86973195	16.50282311	24.62930796	21.56303525	13.96171734
168	Solyc09g091840.4.1	26.93286801	24.18809297	32.91343739	29.14465809	29.17791021	33.74576706	36.92835372	33.14979962	26.44988213
168	Solyc09g150101.1.1	12.07115645	13.85580184	22.68262008	11.21838185	20.30452416	27.57421403	28.29552388	26.57712926	16.4906441
168	Solyc10g006950.1.1	46.0942582	43.88617162	68.22016897	36.39892574	39.87123758	69.17836995	54.96755918	69.3651285	50.64051478
168	Solyc10g054030.2.1	8.669283956	8.073121101	11.50098373	9.534887858	9.443411417	9.996196379	10.52720601	10.97311326	10.02588152
168	Solyc10g085130.2.1	5.061911768	4.658539896	10.25465951	3.850562812	7.922958709	8.082513073	13.01895131	12.57752992	5.021002771
168	Solyc10g085140.2.1	5.097354499	2.239027839	10.53842379	4.549634341	9.289477387	12.13248472	16.74281243	12.76469746	6.799363069
168	Solyc10g086070.2.1	10.71982579	10.88708495	13.55721846	11.57938973	13.30511903	14.28916921	16.59396081	16.00881738	11.48951595
168	Solyc11g008000.2.1	54.75202101	58.9726921	69.86345068	60.30883967	62.8264831	70.30185857	88.38293203	86.11059125	60.10955373
168	Solyc11g008380.3.1	3.492189511	3.855606261	7.024035353	4.008068783	7.487786193	8.76762958	11.45123298	10.37610928	7.635245125
168	Solyc11g008960.3.1	8.357027333	9.36416633	22.08283678	8.492069876	19.39704106	38.42140408	35.80814202	35.06494069	22.08522962
168	Solyc11g011780.3.1	66.36702635	66.35579344	98.98751995	60.03608297	95.91090973	102.9639973	124.6392603	125.5458027	73.87792376
168	Solyc11g044900.2.1	6.648215729	5.50826196	9.475957907	5.250786282	9.037043341	9.220932675	11.00807963	12.31279444	8.721044555
168	Solyc12g056630.3.1	6.473333433	6.705511298	10.76030736	5.100776659	7.994193797	10.36622041	11.06571025	11.58533452	7.50988452
