# Supplementary material for: Light regulates tomato fruit metabolome via SlDML2‐mediated global DNA demethylation
Source: J Integr Plant Biol. 2025 Oct 23;68(2):383–405. doi: 10.1111/jipb.70066 (PMC12863027; doi:10.1111/jipb.70066)
Supplement: Supplementary file 6 — Table S5. Summary of SOM [file JIPB-68-383-s011.zip › Supplemental Data 5 Summary of SOM/RLS/Cluster141.csv]

neuron_number	gene_id	R_10	R_20	R_30	R_35	R_40	R_44	R_47	R_50	R_55
141	Solyc01g006680.4.1	39.31492145	31.90327358	16.49326242	50.69469171	54.90158567	53.4567199	52.62684192	39.39829695	30.08476845
141	Solyc01g007920.2.1	19.77165206	22.1990606	21.8900249	25.2462728	33.2062883	24.68160218	25.76195391	24.48412266	15.26035263
141	Solyc01g010410.3.1	4.182410664	5.062930724	6.08553599	5.821074856	10.5631466	6.562539221	8.206824161	5.901762652	4.199758193
141	Solyc01g016410.4.1	33.34985547	32.29370792	35.44354693	37.1543502	46.09721079	41.02909238	43.95958169	39.45287213	29.14717184
141	Solyc01g080330.4.1	227.1699875	230.5653439	240.8801401	248.1561046	260.7743283	268.1291326	257.6494286	256.4492717	213.4141431
141	Solyc01g094770.4.1	35.60252989	40.25286545	39.75389582	46.40786177	51.25462139	40.48931531	43.36721682	38.58129946	32.5246917
141	Solyc01g097800.3.1	16.89114079	20.09198297	18.99785686	21.90534316	24.03892579	20.89505246	27.13008449	21.59563168	14.85637795
141	Solyc01g106000.4.1	147.6220594	118.8227943	106.5274685	173.1259026	220.1926346	179.7190471	186.2534487	148.4324086	134.1179496
141	Solyc03g119090.3.1	39.34241033	40.65272837	41.42718033	47.63469832	48.60868389	45.97394933	44.08150533	42.27515016	32.48135605
141	Solyc03g119740.3.1	32.52798542	29.5269914	25.58917168	40.41255322	59.07858976	53.7126643	49.64131297	42.25172957	17.45700364
141	Solyc04g080810.4.1	17.90861233	18.51864608	22.28876843	22.08542924	27.51942886	25.06112176	20.36396207	20.26088347	13.81417852
141	Solyc05g005280.4.1	2.114829195	2.774230851	3.484335886	8.168976465	12.78102008	7.981579349	5.912917247	5.465526673	1.150826936
141	Solyc05g051850.3.1	42.46760325	38.53840508	34.82754092	177.8626467	164.6162201	55.24096355	130.0011561	60.85260579	33.19923059
141	Solyc06g050760.1.1	517.3712113	563.3250561	350.5712822	804.6309519	926.1884874	832.7123562	640.3689163	427.1164422	195.0314967
141	Solyc06g073360.3.1	54.34838454	53.5648854	53.9115259	59.24101783	59.81415555	58.839026	62.57407733	59.71058616	48.36128952
141	Solyc06g083330.2.1	1.525756201	1.352736383	2.104418538	2.865419322	3.472459148	3.423844759	2.880100197	2.05960881	1.441804132
141	Solyc07g047820.3.1	11.71671465	13.38959638	11.42682068	16.15039447	20.18786101	16.08528503	15.75158077	14.77394199	12.8999615
141	Solyc07g054760.1.1	341.1890071	617.3968883	616.4511809	1499.214059	1534.931946	1087.388366	737.6312608	575.525187	364.2719653
141	Solyc07g056670.3.1	71.15053423	260.0528643	184.2005255	670.9600664	947.5447638	762.2827964	407.6656409	218.9292148	78.65478512
141	Solyc09g089740.3.1	1.873505951	5.852041824	4.86849952	7.341818448	11.04909016	6.885372396	12.03806192	3.254433095	2.047032652
141	Solyc09g089750.1.1	1.413716607	12.3942924	10.65598137	17.33654692	24.46502689	14.87243756	27.7981943	10.27470047	4.693827583
141	Solyc10g007200.3.1	10.68540533	10.55861015	11.83006721	12.95955778	15.69906712	13.84579517	12.2090121	10.00230268	9.53945534
141	Solyc10g079260.2.1	17.38903691	19.69429295	21.43450504	21.11475618	23.43924589	22.05248263	23.55804684	20.17666294	16.52378051
141	Solyc11g072220.2.1	3.694006493	3.464180087	3.837611095	4.185968307	4.316799731	4.153438961	4.162057043	3.981477247	3.649255179
141	Solyc12g008630.2.1	78.61730388	81.00636694	92.97520129	94.26344542	111.8742792	101.2828295	91.34611078	97.83642867	77.08249574
141	Solyc12g099310.2.1	54.47619831	72.14274394	67.58074129	83.28176087	97.18160576	119.2000259	101.969382	71.56146445	44.95994771
141	Solyc12g099660.2.1	25.07119731	24.06944477	27.27773601	27.71955854	31.93884865	26.07755776	31.23393889	26.27127019	20.03012965
