# Supplementary material for: Light regulates tomato fruit metabolome via SlDML2‐mediated global DNA demethylation
Source: J Integr Plant Biol. 2025 Oct 23;68(2):383–405. doi: 10.1111/jipb.70066 (PMC12863027; doi:10.1111/jipb.70066)
Supplement: Supplementary file 6 — Table S5. Summary of SOM [file JIPB-68-383-s011.zip › Supplemental Data 5 Summary of SOM/RLS/Cluster233.csv]

neuron_number	gene_id	R_10	R_20	R_30	R_35	R_40	R_44	R_47	R_50	R_55
233	Solyc01g104220.3.1	19.40392782	19.80110216	19.90318888	19.81627517	22.24199769	23.69022186	28.63437559	19.8760762	24.41540497
233	Solyc01g105340.4.1	90.4658936	108.7474727	102.5999617	123.0767864	180.9425268	229.8205955	315.16522	230.6126814	221.6641961
233	Solyc01g110390.2.1	55.6059372	55.07531938	44.71064036	58.19399334	66.85854563	109.741611	105.1098961	79.58413492	85.5207324
233	Solyc02g064730.3.1	110.3762356	151.0345048	109.8964128	128.3962625	117.7005678	180.301895	224.8314661	163.5494864	198.3100002
233	Solyc02g067040.3.1	1.828925686	1.707604416	2.251679128	0.873700124	4.752864323	6.450417205	7.935749635	4.807533672	6.32871511
233	Solyc02g081560.1.1	53.27934898	87.49747199	88.03404032	177.9769391	182.7365945	397.7118296	439.4933228	336.8695317	305.5568401
233	Solyc02g090670.3.1	13.64079103	15.4933954	13.5573702	13.57699797	16.45778696	19.73798913	23.51957237	18.22381289	21.10801363
233	Solyc02g092130.2.1	12.28250157	10.89204927	10.25443716	13.05295333	15.22979449	15.4961404	18.649591	15.39455985	17.91739571
233	Solyc02g092150.3.1	5.473870589	6.742434713	7.091321321	7.840697724	19.03253083	27.44305703	27.7900959	20.83382984	22.33859811
233	Solyc02g092270.3.1	70.57706549	62.54460419	47.28052292	61.55267121	69.17874339	104.208263	89.43180744	60.78056633	97.45689542
233	Solyc02g092710.3.1	4.781172481	5.086457413	5.555413513	5.973928862	9.214944225	13.34742062	17.89468137	11.97252609	11.6821728
233	Solyc02g093900.3.1	93.43715994	95.37618877	82.38567519	87.62744582	87.79377547	115.1674737	105.5982771	94.34452974	122.3191091
233	Solyc03g034190.3.1	10.63917945	9.002771394	6.958098905	8.991795476	13.74814049	22.4498575	21.73325852	20.08718642	22.18995865
233	Solyc03g043850.3.1	2.867760112	3.061293152	2.4798845	15.63520646	59.9585731	121.0618504	123.4406075	75.28387753	93.6837585
233	Solyc04g071320.4.1	11.72564482	12.79898966	11.47055168	13.1365644	12.3755938	14.47688909	15.77835099	13.59147194	13.93380818
233	Solyc04g072240.3.1	28.81418644	19.19991322	18.12885629	18.91747694	32.90818253	43.62372108	45.37076366	27.71358116	34.86345092
233	Solyc04g076050.4.1	26.30712536	19.0193915	13.72201983	21.70058789	28.50144131	41.97955847	51.18782782	35.09008856	41.12435032
233	Solyc04g150113.1.1	5.773634812	6.323919312	6.211520385	6.166142181	6.720165384	8.273503572	9.57615595	8.177682918	8.04919577
233	Solyc05g043430.4.1	39.26815487	36.1056852	26.45432993	36.51998181	43.79035202	59.34784189	79.77565656	61.00076886	69.42220873
233	Solyc05g053470.3.1	43.11123642	46.53869505	56.57338256	58.23495041	60.94091449	86.11221545	113.0126846	74.0957779	83.24392645
233	Solyc06g036260.3.1	28.80659519	33.28204718	44.6639089	38.1221928	43.9958113	87.28410799	78.9734934	81.04780557	89.3173306
233	Solyc06g036540.1.1	374.4675123	496.7194482	376.3101897	602.2523716	531.4178848	737.0357925	829.0369031	553.0140621	789.6909906
233	Solyc06g075670.1.1	1.230038324	0.484245269	0.270443423	1.503849451	2.922990444	9.883280478	12.57745608	8.567531715	13.73866769
233	Solyc07g006030.4.1	8.468135313	6.692887461	10.41191441	5.712373411	10.89089697	16.54358044	16.77077262	12.36558427	13.3947311
233	Solyc07g025400.4.1	68.32051824	75.9159433	73.95246567	82.57269896	74.46163525	105.0343667	126.3936555	95.46829102	115.3919954
233	Solyc07g045140.4.1	7.007109765	6.044377777	4.28040219	1.956762572	17.08347603	44.10547231	47.91362469	28.43995247	34.77128084
233	Solyc07g052913.1.1	18.40978531	16.29563217	16.34048647	17.84114447	21.28483494	26.16749596	30.12234781	21.8374266	26.02604213
233	Solyc08g082240.1.1	70.54873133	65.06379345	93.71026389	85.37896699	101.3921829	113.8908552	136.2263682	91.42663767	105.7854459
233	Solyc09g015190.2.1	4.930548065	4.903971631	6.598295279	6.830823781	8.537118274	11.20595872	9.459447274	8.340854698	10.79461195
233	Solyc09g065830.4.1	26.95753637	28.12364889	26.57578122	27.69154287	28.08065418	33.24059789	32.19320437	27.32998793	33.23711188
233	Solyc10g006320.3.1	14.52936169	16.11277577	17.62303656	16.23286863	15.52782116	19.53065305	22.49927225	17.88282498	21.31425484
233	Solyc10g009260.1.1	0.773767293	2.577346222	1.93388732	5.37235159	6.126027859	8.04992106	6.0858749	3.441334315	7.343282386
233	Solyc10g037960.3.1	22.84931112	22.25814171	20.45432253	22.8807098	24.99861766	25.96739737	28.80964234	26.44029069	26.96077862
233	Solyc11g070030.2.1	70.83815447	57.65458871	54.68828885	58.89669376	71.37087384	96.42523308	96.51599514	79.43753769	103.7482567
233	Solyc12g062860.2.1	19.04368697	16.94473259	16.26948356	19.68517524	25.5603287	34.63768901	36.76609197	30.8881057	31.64180782
233	Solyc12g098700.1.1	56.78565473	54.63259826	54.99107405	50.98549342	75.14900838	106.1610612	123.9854439	100.1808542	102.7550355
