# Supplementary material for: Light regulates tomato fruit metabolome via SlDML2‐mediated global DNA demethylation
Source: J Integr Plant Biol. 2025 Oct 23;68(2):383–405. doi: 10.1111/jipb.70066 (PMC12863027; doi:10.1111/jipb.70066)
Supplement: Supplementary file 6 — Table S5. Summary of SOM [file JIPB-68-383-s011.zip › Supplemental Data 5 Summary of SOM/RLS/Cluster186.csv]

neuron_number	gene_id	R_10	R_20	R_30	R_35	R_40	R_44	R_47	R_50	R_55
186	Solyc01g005370.3.1	32.2103992	58.46112376	60.34605047	48.52724335	82.85068124	89.84937875	78.60408317	65.97035062	66.93772567
186	Solyc01g087470.3.1	11.52873379	10.59825497	12.10154538	12.5129709	17.19131002	22.7031237	23.3362404	18.38252344	13.66951508
186	Solyc01g087950.3.1	19.85833564	6.188903323	4.959660475	6.481273703	92.33246741	105.5767191	92.69546702	54.62912532	36.02321105
186	Solyc01g099010.3.1	0.393261386	0.393631231	1.279184538	0.671008426	3.64408828	4.317422465	4.743579335	3.529652035	2.043981052
186	Solyc01g099990.3.1	5.93886526	5.758004868	9.468470002	5.190347679	14.85835877	18.1730056	14.0351321	11.94306272	8.79854766
186	Solyc01g100460.3.1	9.27314015	17.08899777	11.62944468	20.53968309	37.61472002	34.86870332	43.81847115	20.92475608	12.32344219
186	Solyc01g103140.3.1	44.32391497	34.97976577	30.16287161	41.72519462	104.9002885	117.3550393	116.8473106	83.75248136	51.41840316
186	Solyc01g104500.2.1	105.4379975	102.1818861	112.9639903	110.8081422	213.9811198	351.6394874	315.6477378	196.0255615	133.377442
186	Solyc01g106080.4.1	28.04862619	24.95138711	25.61664338	27.54048511	46.6171405	56.28490981	58.96615078	47.26590882	33.00313495
186	Solyc01g106820.3.1	13.50427853	9.393847911	15.98874513	13.55397867	36.22456462	52.49983757	44.61952577	34.01204315	18.54480906
186	Solyc01g107320.3.1	9.721547497	8.110180761	7.65975093	7.356140726	18.97017721	23.60768964	28.21899919	18.80967663	10.17491462
186	Solyc01g107850.4.1	4.567808389	4.102411749	4.976217877	4.164377028	70.77711598	70.81608416	66.12129537	25.97175805	18.46692219
186	Solyc01g111750.4.1	19.15718946	20.14043794	24.01645343	19.98919349	36.35301795	49.22174237	43.64827206	34.53898254	25.45152325
186	Solyc02g021680.3.1	5.236495822	6.959551756	6.072365154	7.268577444	17.94838744	15.15911091	16.51556021	13.61570863	8.32470067
186	Solyc02g037500.1.1	301.4254473	368.8356852	730.4291676	483.9678647	1275.971397	2151.050915	1564.926459	1163.319249	680.5848002
186	Solyc02g070580.1.1	15.32853423	12.64786857	29.49795474	12.64974423	58.97572277	75.28345155	55.33206709	32.46329234	24.32795773
186	Solyc02g071090.3.1	13.72555419	7.981216385	14.69347586	11.57564753	65.24359967	73.80654274	73.29215713	47.36930782	21.49955229
186	Solyc02g071730.4.1	21.76205375	21.96445176	35.34992401	34.77929279	51.80895392	59.79428131	55.64763464	45.25018973	28.74141339
186	Solyc02g078470.4.1	13.82394855	13.42742988	15.39297299	17.64679929	25.57202663	29.85572101	24.22098815	21.37393576	14.93215898
186	Solyc02g079100.3.1	32.23281744	31.59248276	35.43495366	32.53117056	48.0024842	49.62688596	50.96286413	46.55609429	38.77861996
186	Solyc02g083280.4.1	110.4693898	74.24211151	98.67078608	73.81830494	200.8637009	265.509241	242.951894	161.1835169	119.1060417
186	Solyc03g006400.3.1	12.652262	7.979762169	8.274811818	4.153747838	28.10781101	29.00689028	27.54404713	16.26865777	17.22113518
186	Solyc03g025950.4.1	169.2430507	153.2948675	182.9614109	139.5201918	232.3147733	304.5516192	274.9324912	222.688412	191.8940868
186	Solyc03g078380.1.1	160.392631	183.2860007	212.7412228	216.1527449	321.6911873	332.8814969	358.3853136	237.6338632	181.7108613
186	Solyc03g083570.3.1	5.98360167	5.20684909	3.632371382	4.930474105	8.644312897	10.79979697	11.46027681	8.754962903	5.952293322
186	Solyc03g095710.4.1	19.61737707	17.61081111	24.49656973	14.43810148	35.15294957	40.22677663	38.81456043	32.00313812	19.78192577
186	Solyc03g096990.4.1	27.90809277	31.03709285	40.30063362	38.91244089	63.35587863	70.29880838	64.27812585	57.16899626	37.40341489
186	Solyc03g111180.3.1	23.85762991	22.61631559	27.58226648	22.16445431	37.03925129	40.97763594	35.22422391	34.89955785	23.74541167
186	Solyc03g113100.3.1	50.43283844	50.39967292	86.48722307	86.39833918	149.0149789	172.7631961	132.7888952	117.8109511	85.94756022
186	Solyc03g113480.1.1	6.412419805	2.676707727	9.34419862	6.401235226	101.8764406	91.20666557	96.76675698	32.28453328	39.26928937
186	Solyc03g116480.1.1	12.56176454	11.40786744	14.22851384	4.874737203	39.21752035	47.39091789	38.64191716	17.26406257	17.19658993
186	Solyc03g116630.3.1	36.12428668	42.1411632	64.12037402	25.69278278	127.8077748	177.5428106	177.8993391	77.82852633	41.02630025
186	Solyc04g014670.3.1	45.62366322	48.33151156	59.21474991	55.09581281	80.05891725	82.44885066	76.87787975	70.09200457	52.04576704
186	Solyc04g071523.1.1	1.830080535	1.291207514	2.380010342	1.242604412	5.416156498	8.475227333	8.857975571	3.459033298	1.754390009
186	Solyc04g077650.3.1	29.86002844	24.80748882	41.76592337	26.93608677	178.2823822	225.8603175	191.664207	140.1930903	124.5333893
186	Solyc04g080960.4.1	462.5157736	466.9564767	398.032607	650.6346591	1467.523451	1483.163876	1564.45413	1244.598304	757.3891867
186	Solyc05g005490.4.1	30.64345576	34.22396634	65.98405348	44.6321591	138.1658978	192.8575381	182.6258647	138.191635	93.11277047
186	Solyc05g010810.1.1	309.8266801	273.4454596	384.8843822	355.8961116	701.1639114	792.0130933	752.7675978	509.1028868	492.2178262
186	Solyc05g010813.1.1	59.45733473	68.56619528	86.96315442	91.5073563	163.5195604	205.1007313	214.0740501	121.0719848	87.47297722
186	Solyc05g015950.3.1	21.89636249	21.27506187	30.62631828	22.78456121	43.19780906	57.89037981	47.1581823	44.72763351	32.50375407
186	Solyc05g050200.4.1	192.1165077	191.7913539	218.0896172	196.6420703	228.1979988	242.2406198	236.6525623	221.9976934	220.0704213
186	Solyc06g008340.4.1	27.85133483	28.65674271	25.38660176	28.01562062	47.45624686	49.50157016	48.51421171	42.42033194	31.88726661
186	Solyc06g034020.3.1	24.27032646	22.59812059	22.74641119	26.48317623	33.26319842	36.00161777	37.25327175	30.11552504	23.41936476
186	Solyc06g053950.3.1	81.34084071	77.85588445	115.2430065	101.6377485	774.7937212	856.6249237	830.4346941	574.225993	330.825622
186	Solyc06g060675.1.1	1.727426415	1.476697505	2.647653311	1.503559381	6.327966574	5.658302449	6.31950921	3.364389888	3.223626819
186	Solyc07g006130.3.1	40.93186653	42.9945916	71.12840414	41.86426931	84.62119049	116.1888802	101.1621808	76.50283471	45.44722301
186	Solyc07g054050.3.1	11.88354607	11.75972254	6.64007539	6.573116598	24.10865781	35.87175035	33.72351201	15.03530222	7.855822273
186	Solyc07g055320.4.1	97.39572685	86.80271158	97.45210979	116.1958757	168.3915417	201.9623966	165.5448798	141.7112364	99.04962974
186	Solyc07g056500.4.1	79.57726268	77.74748705	96.56656943	115.7464609	160.7995944	213.425378	167.8765253	136.7842826	107.9022213
186	Solyc07g063110.4.1	10.3093385	8.869753093	19.44432443	5.234586623	52.36788692	65.77188091	44.74364302	33.7764396	19.04669392
186	Solyc07g064690.1.1	151.9490993	183.8677179	171.695059	171.3690148	381.8293375	556.9959875	444.7222433	310.2750476	204.7287269
186	Solyc07g064940.3.1	15.14469012	10.49248714	12.84509521	13.26540242	22.63434215	27.18003674	24.45496689	22.92013957	15.15664502
186	Solyc08g066690.4.1	47.54163745	27.07200067	24.69811575	19.06170316	866.6751739	901.1627181	956.5876746	659.3877165	393.9967038
186	Solyc08g067590.1.1	12.21854201	6.76099482	6.707809423	8.051465943	34.34487514	42.36445665	40.54907272	27.32613313	25.15138138
186	Solyc08g075280.4.1	32.40447527	31.71198043	31.4141733	39.24010818	80.22387342	96.32404249	95.02830424	88.21128713	43.30450973
186	Solyc08g077230.3.1	16.7002605	7.591268498	6.654630558	6.458566785	30.56849494	37.38108741	32.72729573	18.24163038	12.02816795
186	Solyc09g008180.1.1	0	0.396812096	0.882996526	2.641928459	6.921698114	12.60769748	10.65279047	0.468353254	2.753079604
186	Solyc09g075440.4.1	91.98213656	179.1112347	136.4344741	149.924181	374.9742795	453.4908985	456.9618902	382.5230791	225.9257604
186	Solyc09g082170.4.1	4.727524758	5.232256572	5.011168833	3.66080721	12.28238714	13.61812507	12.15330876	11.45250092	6.064542425
186	Solyc09g089580.4.1	261.4124488	321.657263	469.4283145	265.3375751	8897.110303	10935.25085	7848.399662	5590.244831	2430.919874
186	Solyc09g089730.3.1	1.693704897	4.65990648	4.460114489	6.639693339	22.22458959	26.32313007	19.57291564	8.195231637	5.28992
186	Solyc09g090790.3.1	2.039958211	1.076097893	2.137239677	0.316010768	4.401537861	6.156761889	5.932554156	2.780466772	2.317263294
186	Solyc10g012240.3.1	40.38793842	43.47100796	63.40287648	41.37132823	133.5220184	166.8311433	177.6740802	130.7756598	57.77722253
186	Solyc11g007390.1.1	1.748623553	2.510503086	3.715860959	3.795995241	38.51228126	42.45102782	33.20892122	22.04593914	15.62486777
186	Solyc11g011930.3.1	28.25137951	23.97197534	32.82774086	28.38042717	73.48813464	87.99786268	73.04550781	61.36366581	44.48438493
186	Solyc11g012410.2.1	22.66677842	21.57185882	25.7807821	24.14444773	39.23262592	45.72740972	37.75819334	33.34551272	28.87881896
186	Solyc11g033284.1.1	16.1216277	14.94044055	12.00521438	13.40758434	25.17317507	31.47307167	26.74499792	25.36797047	16.19626008
186	Solyc11g039840.2.1	338.110799	426.2323371	447.1910452	424.3286335	521.525099	605.4346993	555.0162462	452.7232238	487.5790265
186	Solyc11g072470.3.1	22.26933211	22.81822711	73.70666483	26.5306307	124.2154727	118.1819686	137.1245517	79.64504779	54.08597184
186	Solyc12g007070.2.1	64.55994157	62.47326666	58.6982927	30.84198693	161.4930205	198.6642727	157.9955991	111.4440171	76.82487516
186	Solyc12g008840.2.1	15.32280326	8.16637507	13.55310183	6.265888347	205.5520193	247.6738103	176.0282189	144.4163529	54.46022558
186	Solyc12g013690.2.1	71.47507142	160.9504306	162.4488321	268.9791846	605.5255552	1133.234216	915.8153738	532.0977481	365.3326611
186	Solyc12g049470.3.1	10.72494869	6.165315703	6.011760199	5.552442554	15.36449208	21.66780094	24.44754703	12.86869168	8.527177854
186	Solyc12g056440.2.1	7.81297057	6.955574788	9.045698382	8.254844502	12.98126314	12.5102426	14.15563449	9.329204214	7.743714083
186	Solyc12g056940.2.1	21.61657374	16.30270197	21.35691168	25.57721106	83.31893436	83.6616959	95.88795137	68.5440887	31.05189042
