# Supplementary material for: Light regulates tomato fruit metabolome via SlDML2‐mediated global DNA demethylation
Source: J Integr Plant Biol. 2025 Oct 23;68(2):383–405. doi: 10.1111/jipb.70066 (PMC12863027; doi:10.1111/jipb.70066)
Supplement: Supplementary file 6 — Table S5. Summary of SOM [file JIPB-68-383-s011.zip › Supplemental Data 5 Summary of SOM/RLS/Cluster145.csv]

neuron_number	gene_id	R_10	R_20	R_30	R_35	R_40	R_44	R_47	R_50	R_55
145	Solyc01g011030.3.1	33.45594712	39.37084569	42.39006328	39.00040512	51.70191939	40.43632199	41.93554196	43.07408901	39.83858502
145	Solyc01g097840.3.1	17.23805381	14.66282152	21.72678154	17.50581976	33.20909231	15.80053196	26.86225538	23.55027146	23.88014566
145	Solyc01g103680.3.1	87.99968231	81.5582179	100.1017356	88.05609458	114.1786481	91.21389488	128.5011704	103.7979939	99.95097344
145	Solyc02g067620.3.1	29.99393662	23.32897305	40.20322352	27.81614318	44.07779791	32.26831681	49.95206677	37.62758131	26.11017577
145	Solyc02g068590.3.1	27.37032375	31.01067971	43.90403161	28.91514457	64.21414599	42.01479405	50.28441285	47.6353994	37.20047224
145	Solyc03g096930.4.1	19.86794123	16.60902036	22.39414534	17.23529137	25.06880314	20.74850014	23.63683953	21.2757304	17.84900237
145	Solyc03g117670.4.1	56.9645216	47.06364496	78.49793354	47.32253572	104.5906796	65.95643508	85.97733717	79.75951854	74.34731861
145	Solyc03g121010.4.1	30.6993595	34.25699612	41.35134578	34.76620814	55.04566959	45.04844236	49.7793387	41.4561762	47.96782214
145	Solyc04g009305.1.1	2.895371159	4.104667385	8.960187165	7.167478052	16.13815661	7.357627279	12.37597293	5.879717807	2.718292617
145	Solyc04g018080.4.1	20.7862217	20.89550131	26.42590331	22.16017398	30.90763344	26.44135698	30.80812065	24.27207923	23.08798149
145	Solyc04g074140.4.1	26.57571851	26.3701018	32.43326576	25.39831905	39.50407427	31.60836323	35.52002662	36.00752858	31.42636029
145	Solyc05g054520.4.1	11.00185486	12.64027676	16.33571348	15.07492713	16.56357582	15.60229411	17.54401742	15.62254099	14.82807067
145	Solyc06g011560.3.1	22.32151344	20.35671699	29.14730042	19.36356475	51.62899046	31.87562137	37.53837296	37.36847174	29.23819793
145	Solyc07g007930.3.1	60.05866935	75.3665114	111.451914	64.87181869	196.8930073	68.54204491	134.4226464	75.26646633	79.43093402
145	Solyc07g053560.3.1	2.212220602	2.448977335	3.241708024	2.70601732	3.552700822	2.736761275	3.618873994	3.460464553	2.652106985
145	Solyc07g065980.3.1	36.3083708	31.90351047	102.1995959	37.96772901	116.2808451	46.08459713	98.30709235	60.79119649	63.43336163
145	Solyc08g007510.3.1	3.461317164	3.283028556	4.037187845	3.351064049	4.456235857	3.603528779	4.457534073	3.956327064	3.989762481
145	Solyc08g007800.3.1	4.644499073	3.4824152	8.048298633	3.065333144	12.4174489	5.698605134	8.21066756	4.507220815	7.465282398
145	Solyc08g014000.3.1	437.2357519	517.9049138	734.3810802	450.1887696	815.2225183	604.6724566	818.8510172	463.0645323	594.924011
145	Solyc08g082740.4.1	19.68314022	17.31042972	22.53129302	18.61755964	25.44513434	21.61449077	24.68434931	23.02686618	18.41915779
145	Solyc09g007880.1.1	158.987098	118.7438125	248.4751744	119.1684919	385.271093	198.3738133	230.8412377	226.5187518	176.7477227
145	Solyc09g076010.3.1	10.76510777	12.2099267	13.06644864	13.08704472	14.89298802	11.7224197	14.93495349	13.63151092	12.44113245
145	Solyc10g007310.1.1	561.8609892	676.1797227	947.8691761	732.1438921	1257.161089	1020.380688	1290.63443	1063.672502	757.3424379
145	Solyc11g019950.2.1	9.422442667	8.948563483	12.24347663	11.29511894	14.56216264	12.53113002	15.13097342	13.20696731	10.25222275
145	Solyc11g066740.2.1	7.179242379	7.610535306	9.422847223	9.643263821	12.70453777	9.308164308	12.34410059	9.355779457	8.849343352
145	Solyc12g011000.2.1	47.77371915	47.33929425	67.73711081	61.10253517	79.79757015	63.87819039	73.99884939	67.52860166	55.69296763
145	Solyc12g094450.3.1	26.21815942	24.98421451	35.15068672	35.11731339	42.64285266	31.85333719	37.81705855	37.6091254	31.42743109
145	Solyc12g096480.1.1	3.189707036	3.335148758	11.68562099	3.400272623	17.3651001	6.77398437	13.27636209	8.921582541	8.882880628
