# Supplementary material for: Light regulates tomato fruit metabolome via SlDML2‐mediated global DNA demethylation
Source: J Integr Plant Biol. 2025 Oct 23;68(2):383–405. doi: 10.1111/jipb.70066 (PMC12863027; doi:10.1111/jipb.70066)
Supplement: Supplementary file 6 — Table S5. Summary of SOM [file JIPB-68-383-s011.zip › Supplemental Data 5 Summary of SOM/RLS/Cluster144.csv]

neuron_number	gene_id	R_10	R_20	R_30	R_35	R_40	R_44	R_47	R_50	R_55
144	Solyc01g081070.3.1	10.22817402	9.841384036	13.30920025	12.15261881	15.947154	15.24640144	16.07580133	17.18115482	11.83873654
144	Solyc01g087640.3.1	27.76617239	27.03775302	34.87545743	34.21903226	50.97325161	47.2683171	48.39625103	56.42334236	33.16823265
144	Solyc01g090900.3.1	40.14445911	47.21876528	66.80043059	51.36414438	75.6234404	97.10308822	76.34420298	87.56580288	47.16882233
144	Solyc01g094080.4.1	36.88263014	42.25167531	54.54051477	44.4847757	98.93571441	72.16925412	85.18933332	81.6991089	43.68744798
144	Solyc01g095490.3.1	8.586444773	13.75086468	14.599563	13.83264283	18.15423216	18.86988674	18.69882235	20.39424849	14.95106893
144	Solyc01g098490.3.1	3.41122202	5.139604871	7.233919318	5.24200997	12.44021991	10.19173495	8.710763414	10.26435367	4.139577146
144	Solyc02g032510.3.1	12.21956237	14.21689818	18.34310553	14.61215924	20.71437879	21.61478321	21.97417088	20.29010713	16.19969423
144	Solyc02g068010.4.1	32.78184138	35.1103355	45.3777355	31.10701655	48.90902363	53.97989755	47.33477405	59.95527765	42.4614466
144	Solyc02g069100.4.1	72.39101714	82.20116339	92.22270712	125.0098888	182.6560422	166.6717322	173.0673707	163.847817	88.92821006
144	Solyc02g070520.3.1	11.84787686	11.48196629	15.69854765	11.44754758	19.58557398	18.57018227	18.19129629	19.47326257	15.03862683
144	Solyc02g080070.3.1	13.39127939	21.37442182	48.40802933	53.63161258	62.75186106	63.60632426	60.55194132	86.23821043	33.96051369
144	Solyc02g092800.3.1	78.74814742	109.1020772	125.139059	112.9961442	164.7449016	154.9272678	134.5105082	155.5753386	101.3009775
144	Solyc03g033340.3.1	23.67809708	27.73771271	32.12946296	32.69938936	45.24826692	47.93734987	43.23087071	41.62591179	29.91975045
144	Solyc03g044010.4.1	19.2932117	19.76151508	25.98442373	21.59114704	25.6438112	27.94928049	25.93786426	31.02098246	21.30001079
144	Solyc03g111660.3.1	11.72809322	10.21159826	13.25847474	11.14604746	13.83385877	13.5402293	13.83700326	14.24667612	11.33346711
144	Solyc03g120140.3.1	16.5262496	19.27190202	21.40264621	21.14708396	25.63147762	28.66362543	26.24584792	25.06413878	17.52529008
144	Solyc03g120980.3.1	25.30082748	17.81644708	73.92935682	18.60415201	207.4556575	219.8620829	193.3176316	182.3615409	52.38022251
144	Solyc04g005120.3.1	17.10562376	19.0321863	23.4587853	21.24879802	28.91051358	26.56543473	25.50209846	25.27301237	20.5492778
144	Solyc04g054400.3.1	6.509097823	5.795335535	7.298617236	5.855299712	10.43263377	10.79798449	10.30887683	10.7732111	6.358164167
144	Solyc04g055120.3.1	17.36643902	14.36694212	19.56557637	16.5789288	23.86175706	20.23155856	22.87810068	22.34074554	17.69922379
144	Solyc04g056610.3.1	7.901165779	7.31523976	10.44570537	7.971301493	12.15156206	13.34388325	12.60173125	14.4555029	10.01000406
144	Solyc05g009140.3.1	6.697195966	7.361823225	10.61933959	8.018943808	13.14713433	10.95215368	10.80648154	13.64133192	7.252039494
144	Solyc05g024235.1.1	9.524462053	8.595705233	11.42362783	10.36061558	12.82962817	13.57599753	13.16768529	14.29375517	11.02928303
144	Solyc05g053490.4.1	5.081462869	4.579300385	6.12360666	5.740988612	11.1648126	10.57241468	9.564166827	10.42613071	6.252546984
144	Solyc06g008300.4.1	9.819495193	10.29383879	44.17485066	30.08344395	91.81744482	112.1350218	67.66148658	99.35398441	26.61750048
144	Solyc06g071470.4.1	62.61007738	62.17661007	80.30107201	66.07560497	94.1648164	97.49690771	98.26991748	113.8278726	77.36726029
144	Solyc07g049200.4.1	13.2893958	9.938166472	17.67913245	10.08077302	23.06736938	21.65923566	21.40411333	20.50062885	13.28801876
144	Solyc08g082980.2.1	61.87808069	56.08890503	80.9773272	53.14858367	119.3761693	110.6447184	120.0926921	123.2284846	84.07570516
144	Solyc09g010280.3.1	12.96824092	15.03816252	18.74430207	16.19825687	27.92918974	34.42474137	28.81421025	32.44265429	18.53245903
144	Solyc09g011310.3.1	20.20592186	24.60440693	30.33545264	28.20236852	34.47896782	37.64423682	39.84765275	37.19417709	29.13190382
144	Solyc09g015180.4.1	51.92488824	55.75898152	80.78577982	53.75611923	100.0049642	97.04723383	101.7820866	99.40018145	66.27528593
144	Solyc09g018170.4.1	1.365513776	1.079948106	2.68374843	2.632503974	4.083671535	3.027778131	2.796906436	4.447755866	2.102413916
144	Solyc09g020190.3.1	38.23344616	39.27072405	53.81334931	43.95777337	80.28454079	73.76424487	76.47749022	70.48113282	43.95087127
144	Solyc09g074680.3.1	20.6855429	20.61208251	24.94030744	22.48902027	30.91511368	33.15240873	30.89079843	33.10300552	22.35048789
144	Solyc10g008500.4.1	18.32842802	18.51522273	29.57909102	23.37136909	41.58778171	33.88027739	35.54043959	40.22174478	24.31997892
144	Solyc10g038110.1.1	12.7190162	13.77612899	20.2459178	15.82058286	23.60498241	20.70897574	23.84199839	23.00455335	16.92505386
144	Solyc10g081530.2.1	101.7268454	101.3981633	119.3474999	127.3205272	157.0744603	151.5773198	145.5697769	150.7089552	98.64777225
144	Solyc11g007720.2.1	12.12542552	10.81823694	12.86027584	11.03430266	14.28138127	14.37598405	14.1292631	14.0491092	11.86500223
144	Solyc11g013500.1.1	11.8818278	10.33664091	33.2587633	16.77433415	43.04378719	36.68902568	33.87914528	39.97598944	23.13790634
144	Solyc11g017240.3.1	5.59977906	4.568425032	9.962449189	4.145864901	13.8032606	11.2192457	11.03917015	14.30535685	6.761270432
144	Solyc11g068790.2.1	15.34572163	14.18309968	21.21701167	14.55821064	26.21800479	26.5611597	24.43297434	29.54683909	18.71380596
144	Solyc11g071260.2.1	24.37751813	26.38644285	32.96668953	25.91510344	34.23645292	37.25132909	36.55277411	36.64356139	26.21029599
144	Solyc11g073238.1.1	6.498591379	7.353473468	8.966433962	7.479213013	14.07887123	10.78823041	13.01197568	11.45936581	6.864847212
144	Solyc12g006040.3.1	7.200511348	11.41815995	27.43156282	15.75811954	22.87286319	26.63299429	17.37617251	22.63679214	20.04136307
144	Solyc12g095880.2.1	14.32584876	13.15306062	19.71392921	16.44707959	26.01643437	32.85985765	28.32954395	29.69601806	17.83176026
