# Supplementary material for: Light regulates tomato fruit metabolome via SlDML2‐mediated global DNA demethylation
Source: J Integr Plant Biol. 2025 Oct 23;68(2):383–405. doi: 10.1111/jipb.70066 (PMC12863027; doi:10.1111/jipb.70066)
Supplement: Supplementary file 6 — Table S5. Summary of SOM [file JIPB-68-383-s011.zip › Supplemental Data 5 Summary of SOM/RLS/Cluster187.csv]

neuron_number	gene_id	R_10	R_20	R_30	R_35	R_40	R_44	R_47	R_50	R_55
187	Solyc01g100960.3.1	12.80395515	7.833387441	7.370171046	4.953196868	9.935286979	10.20768458	11.41176319	13.27984251	9.689530553
187	Solyc01g110120.3.1	95.34713409	70.20635255	68.20893937	68.16364771	89.1806101	91.99019649	94.7443312	96.37475311	85.12992182
187	Solyc02g084220.3.1	3.648870525	2.435828919	2.16120991	1.57849833	2.670314799	3.399783415	2.569477123	3.623385331	2.542371885
187	Solyc02g092770.3.1	12.77951724	5.749637026	2.590085289	3.298316149	7.749008188	8.12758075	8.459836893	8.192717009	4.548164001
187	Solyc03g115820.3.1	58.49410948	39.65544369	39.62861906	32.46232783	47.21956888	52.28494846	48.28916547	54.58181996	36.46685733
187	Solyc03g116590.3.1	299.0344128	136.0686281	93.58148832	116.7994896	129.9046723	269.1598913	165.3510403	268.1990004	308.8734824
187	Solyc03g120230.3.1	7.98317744	5.649169401	4.025124717	3.973273949	6.602348041	6.07583586	7.309772424	7.651515837	5.440765352
187	Solyc04g072690.3.1	4.213789588	3.247704694	3.208735666	3.046729177	3.865040244	3.956626772	4.215386165	4.633260852	3.468375578
187	Solyc05g005880.2.1	38.64023061	21.45901492	17.16610588	16.61195204	20.8024538	31.32077234	28.24126778	30.80288797	24.97928365
187	Solyc05g052760.4.1	99.98104765	77.37711093	77.71684717	80.21690596	94.04436768	86.46062114	89.85333902	107.3208696	83.62955108
187	Solyc06g008160.4.1	8.115980678	4.594709936	4.735042917	4.114800489	6.723921669	6.436823075	7.235602962	8.392210495	6.507137872
187	Solyc06g065390.4.1	53.97666736	32.24041376	31.69494211	22.36234646	41.90233411	31.17988039	37.81247139	47.59002877	37.84859426
187	Solyc07g065050.4.1	8.343731568	5.995820204	5.122039074	5.075956554	6.947506775	7.972428304	6.639196855	8.131575043	7.300747212
187	Solyc08g078010.3.1	22.17591121	11.5937231	11.04078511	9.561876465	15.04170494	15.03081354	14.68649169	19.11349958	16.96523321
187	Solyc09g009940.3.1	41.05611812	28.87109305	25.46201979	27.08096549	37.05935514	28.60185504	34.7874222	38.8905875	30.27103878
187	Solyc09g010450.1.1	13.45111976	8.964238044	7.551952587	8.234556064	10.91535822	10.85648358	13.3510974	14.03402627	7.743332201
187	Solyc09g090410.3.1	19.70652423	11.45541114	7.917498937	11.68346876	13.19761138	13.35773066	13.12346254	14.69568478	11.87435505
187	Solyc10g017600.3.1	6.58106917	6.097840808	5.095361019	5.919101125	6.120603673	5.911099043	5.813649076	6.99905459	5.623164971
187	Solyc10g085340.1.1	8.066128187	4.561448993	3.642643603	4.563567249	6.485328936	6.937443404	7.530735621	7.295218241	5.885021868
187	Solyc10g086660.2.1	62.3770402	21.67436679	8.235010399	10.31881304	45.31450845	48.28461551	47.5006557	40.66157037	28.24660154
