# Supplementary material for: Light regulates tomato fruit metabolome via SlDML2‐mediated global DNA demethylation
Source: J Integr Plant Biol. 2025 Oct 23;68(2):383–405. doi: 10.1111/jipb.70066 (PMC12863027; doi:10.1111/jipb.70066)
Supplement: Supplementary file 6 — Table S5. Summary of SOM [file JIPB-68-383-s011.zip › Supplemental Data 5 Summary of SOM/RLS/Cluster232.csv]

neuron_number	gene_id	R_10	R_20	R_30	R_35	R_40	R_44	R_47	R_50	R_55
232	Solyc01g005960.3.1	21.678505	18.92929992	16.98691895	16.75188542	19.69579922	27.90195273	32.13023604	27.74629704	21.82875052
232	Solyc01g008910.2.1	6.494803979	4.991475983	5.722379664	5.879089183	10.945443	15.8434607	17.41382708	15.74503981	11.72199415
232	Solyc01g010760.3.1	35.90217082	25.5293905	42.70491096	33.05859619	60.3950235	98.78256202	104.9071073	102.6218331	65.11143156
232	Solyc01g058190.4.1	17.29626734	17.22479263	21.07011168	17.39642555	28.24955401	46.27227258	50.55780691	52.49207984	31.08201206
232	Solyc01g067080.3.1	1.92983576	2.310512701	1.690716907	2.213742386	3.545914734	10.12563851	12.17712739	13.16655002	6.399759577
232	Solyc01g079800.4.1	3.56264137	2.410367696	2.412581566	2.118422248	4.797261839	5.779272908	7.522520824	6.509211487	3.759109996
232	Solyc01g079860.3.1	9.207016665	8.438212287	7.233415106	8.225931186	11.70298514	16.25102057	19.7203905	17.53768272	12.52538407
232	Solyc01g080220.3.1	5.57933941	4.301041767	8.575883291	15.23348474	54.32098165	155.3506629	177.8263704	146.0507209	78.15812118
232	Solyc01g081300.4.1	7.14880178	5.671830507	7.727198554	4.486174307	7.05567679	10.94822729	11.42973807	11.76323157	8.860887472
232	Solyc01g090590.3.1	8.263392157	8.090885776	8.997079204	7.996928147	13.37230094	20.73545267	24.76295255	21.83568525	14.93862435
232	Solyc01g091270.3.1	11.91114385	11.11082515	13.39013577	20.58738905	45.3427423	133.1540774	143.1203028	110.2433069	56.17618313
232	Solyc01g091580.3.1	12.3216562	11.40894841	10.61250628	11.37755339	11.84891175	14.34520936	14.40435008	14.5320583	14.07747702
232	Solyc01g097430.4.1	0.590775897	0.211522547	0.170851001	0.04197027	2.772401081	6.95156268	6.409676678	5.010851843	3.78259718
232	Solyc01g097540.4.1	9.874178139	10.75103787	11.92141547	11.83273961	21.5002261	30.20965768	35.01577133	30.83930466	23.36157701
232	Solyc01g097670.4.1	4.056106539	4.664326001	4.332652683	5.092764015	6.69777933	8.133380031	11.01214588	9.904253246	7.141548999
232	Solyc01g099690.3.1	36.03265407	34.98288478	38.7115826	43.00928268	91.42306464	133.7874709	142.2124004	143.7018554	97.35947587
232	Solyc01g103440.3.1	17.01188885	14.34788629	17.24106639	12.23004586	19.49187098	34.70682324	40.94825453	37.29161018	23.72467835
232	Solyc01g104060.3.1	10.78575456	11.41920086	10.97327043	10.48399468	15.17669123	20.60551301	21.47418647	18.15013327	13.25381508
232	Solyc01g106700.3.1	2.30129943	2.799774983	3.428779788	3.809129052	24.34961301	85.45743034	103.424523	83.16578211	67.91143701
232	Solyc01g108730.2.1	1.846152501	0.858927704	0.93788498	1.334000282	21.92653662	37.54718055	59.78814208	43.23166748	31.99119668
232	Solyc01g109130.3.1	5.147168796	5.160181666	4.636834602	5.035215354	8.118965424	13.57095485	16.99753907	13.70835577	8.841748387
232	Solyc01g109300.3.1	232.9910471	162.291705	154.188463	158.7766643	245.8058839	373.7422351	444.2941292	469.4464005	319.8777195
232	Solyc02g005210.3.1	36.513316	35.15290031	29.89444089	39.5028055	61.7721122	123.7030251	113.0964168	117.176534	70.67703947
232	Solyc02g021050.3.1	4.259296373	4.491405754	4.002296547	5.520923383	7.868585475	10.18290505	10.50843626	10.96583957	7.469587807
232	Solyc02g031960.3.1	18.9626632	6.839958942	11.52728525	13.76736671	48.91591497	81.51422914	81.66713073	98.44606265	49.3779951
232	Solyc02g062390.3.1	9.204710983	11.88352658	21.94275746	14.35997219	144.6167101	309.3250935	414.7183514	316.5469792	196.9477046
232	Solyc02g063490.3.1	26.76686561	24.1255321	21.12781239	27.37226456	60.74201831	178.176502	191.5225679	144.4290398	121.4417712
232	Solyc02g067540.3.1	17.64304309	14.27561357	12.60257577	13.68030386	22.33562451	29.0286675	33.0999652	26.17520143	22.42354873
232	Solyc02g067840.3.1	18.06621455	16.01163983	20.2086204	20.55668998	33.13268469	54.85108988	56.04350519	54.184862	40.23863797
232	Solyc02g069120.3.1	6.211733573	6.69821729	8.381320925	5.969477697	9.066297336	15.83185572	18.65208235	15.31140406	11.47370663
232	Solyc02g069570.3.1	2.901204619	2.177415844	2.304608676	2.093769016	4.836899133	7.194712332	8.529073292	8.462273241	5.11669682
232	Solyc02g070390.3.1	12.43899507	10.59351541	10.55387937	9.203298775	21.48453039	31.96165005	31.23612559	32.1567383	19.67440776
232	Solyc02g070510.3.1	24.58153701	21.28241043	23.32799669	22.99542166	25.94366236	40.97480508	41.53962999	40.58125828	26.40709695
232	Solyc02g071890.3.1	15.10475025	14.73770876	17.06140564	15.42776786	21.14300069	26.28592256	27.9997352	27.05137623	21.6496213
232	Solyc02g080440.3.1	17.73859188	14.30131252	15.781364	11.94415976	21.02002678	36.76480683	41.6859136	36.30263039	19.62249256
232	Solyc02g081700.1.1	403.7604119	298.3794817	339.2404257	322.3352241	433.3502889	597.0896846	617.0316694	588.8496738	408.617054
232	Solyc02g081800.1.1	0.333455312	0.096807512	0.114098536	0.206106998	3.510871735	4.804670669	5.951154497	4.293567659	3.188307124
232	Solyc02g082030.3.1	23.07646197	20.10937482	20.52277396	19.06303315	24.76293165	29.33749094	32.06874689	32.31186663	24.0261141
232	Solyc02g083500.3.1	13.91415842	11.62953658	11.77746463	11.6270111	20.52878517	27.40311489	30.21136686	31.40230335	20.67670944
232	Solyc02g088610.4.1	31.40008323	20.8844135	18.70949322	41.35178367	121.2513787	233.5599095	288.9910009	231.3071454	108.7288121
232	Solyc02g091280.3.1	40.78967997	33.59682083	28.44715774	34.24652083	52.28752219	72.89976454	74.68066472	73.91009401	50.82183065
232	Solyc02g091330.4.1	4.886574511	4.690593174	4.507871724	5.603507104	8.576418906	10.63765252	14.89999913	12.94138849	9.962126305
232	Solyc03g005260.3.1	23.58935749	22.6013195	19.25203628	20.83242993	23.25835754	34.95550297	36.42649746	40.28654302	29.65114469
232	Solyc03g005730.4.1	44.51444293	35.48230567	38.23634467	37.24416084	51.51102013	70.24205848	73.75548521	62.28170403	52.33874397
232	Solyc03g007430.3.1	6.465999296	7.447522744	10.79157422	5.662868149	15.97456852	27.98066896	29.52128065	25.29241226	17.34208312
232	Solyc03g007980.1.1	30.55657432	29.82170992	24.58185304	39.11747768	50.01526125	63.90222274	83.47845637	75.2129946	38.08891583
232	Solyc03g026320.4.1	14.19344528	15.68026652	14.52747623	17.75377886	22.16758491	35.46013851	37.93863393	30.29294098	27.19657947
232	Solyc03g046340.3.1	6.892579545	5.358237415	4.432550197	5.797591317	9.378300834	10.0763659	10.82359638	9.511756355	8.052010618
232	Solyc03g095880.1.1	0.28055061	0.796159558	0.61820291	0	126.342994	486.2708838	465.6572004	400.0440966	166.2135145
232	Solyc03g098000.3.1	120.0680155	98.76506099	110.4230385	105.8322156	154.0676395	240.2205345	237.5227225	234.8332876	145.861286
232	Solyc03g111250.3.1	20.85809889	21.37769738	20.03133049	19.91072183	29.07811732	34.47703715	35.9917007	36.23904881	28.54277911
232	Solyc03g114470.2.1	37.95035539	38.5326692	37.74001608	32.92335218	53.40343602	66.43984091	66.3328508	63.22431397	55.13991622
232	Solyc03g117770.3.1	126.0854563	107.5370564	110.4614435	115.659219	145.8225656	187.6966146	228.6220572	207.4972277	167.4537335
232	Solyc03g117940.3.1	36.97688842	33.08794447	28.86602791	33.06682937	33.24107905	43.45744767	47.04665856	43.2235362	39.97458095
232	Solyc03g119280.3.1	7.343958072	6.33853083	5.655979608	5.226877056	8.776777107	13.39853608	13.0340518	11.59896606	8.547015391
232	Solyc04g005630.3.1	6.690902955	6.260952489	8.452757032	5.911083701	16.2679379	25.76338311	28.1825133	26.80713791	15.37454305
232	Solyc04g009300.4.1	11.29535472	9.911842034	10.32415244	8.469428641	11.09738357	15.49020174	16.91913846	15.14593508	14.16276308
232	Solyc04g011540.4.1	2.641619731	1.962407782	2.805719262	3.680742675	7.874805097	18.20804188	28.5477208	22.33507251	15.41865681
232	Solyc04g015100.3.1	24.07769502	22.20294377	32.6593232	22.69347711	47.7152438	81.53707487	78.32705251	72.63691706	48.63433105
232	Solyc04g045580.4.1	2.093870486	1.741907019	1.550811456	1.73845609	2.185452281	3.020613194	2.940567682	3.401513965	2.316225889
232	Solyc04g054460.3.1	11.13750912	10.75804613	11.00647875	10.60192504	12.1883255	18.97722373	22.39340876	20.329187	15.51914798
232	Solyc04g071150.3.1	24.89362222	11.53974978	12.16771656	23.39598215	111.7285795	187.0363212	193.6170843	158.5153133	71.20084909
232	Solyc04g071540.4.1	3.305780277	3.479484309	2.652016072	2.392819779	4.134561903	10.96340369	11.36409717	12.44475049	6.855957503
232	Solyc04g072400.4.1	17.11464431	12.93520869	17.7046077	17.24189285	50.1771214	87.36979537	84.70537379	93.24713938	50.26444808
232	Solyc04g077820.4.1	17.84134675	15.57536012	17.51223719	14.62330984	23.73873459	32.27293906	33.45221221	27.73400718	21.46901911
232	Solyc04g078850.4.1	5.586300794	4.37061706	3.656036773	3.900403325	4.762614227	8.488131235	8.93525143	8.355285624	5.720756773
232	Solyc04g078890.4.1	4.396198113	4.485541752	4.055934964	4.582291148	5.550198212	8.092848926	9.943778491	8.953598851	6.783866431
232	Solyc04g079790.3.1	57.48485027	41.81008543	34.05625162	46.50880124	90.91577162	147.1986481	145.9785588	149.2985189	115.9146814
232	Solyc04g080430.3.1	5.197659586	3.911112566	3.729931016	5.113965181	7.239388324	11.40714735	11.83310592	9.913012383	7.673172853
232	Solyc04g082400.3.1	27.8938782	18.87307457	19.54993694	21.39120453	42.62262706	63.18381032	68.3051228	73.6032628	38.9789435
232	Solyc04g082720.3.1	25.94441283	16.75890958	18.37781214	25.73855633	36.01156909	50.1578975	65.51045047	49.932262	36.73619558
232	Solyc05g006400.2.1	67.02600606	51.93511679	50.54130543	57.01099192	78.20660674	90.38320605	113.3057071	96.80559174	81.3321969
232	Solyc05g008530.3.1	22.70966764	28.0637204	26.53413003	29.49342561	38.88873714	49.84327467	57.86911707	57.52779802	41.51936711
232	Solyc05g009910.3.1	26.35630458	28.34499907	26.96931749	26.86638584	36.52911639	74.06143025	91.1359183	73.47153795	51.39233437
232	Solyc05g010670.3.1	77.93638499	63.61337967	71.05659248	96.94695594	129.1901005	217.8237408	263.0569265	261.7997036	136.9979443
232	Solyc05g013060.4.1	3.915394384	3.99182223	4.231261014	5.657273956	9.184570353	21.5859876	21.50966035	19.98807479	12.25322805
232	Solyc05g013480.4.1	14.22488506	17.50583416	10.11533015	20.49865181	30.18536693	51.37686094	51.65871124	48.32161187	29.00137135
232	Solyc05g013820.4.1	26.63703627	23.15386837	24.09042931	26.59411356	30.83627047	47.9350571	53.15887596	50.29740473	32.73566367
232	Solyc05g014280.4.1	0.203165609	0.063760007	0.208448218	0.380628015	2.098146113	10.60185879	13.24220263	8.546810566	5.221026757
232	Solyc05g018520.3.1	9.669258986	8.560447827	7.696454042	8.674071565	10.62414963	12.4201243	13.52391525	12.87551881	10.59364456
232	Solyc05g046310.3.1	14.51368444	10.46260311	13.94277645	26.45668791	49.88118765	78.72343686	75.80146873	66.03080373	47.86144752
232	Solyc05g052410.3.1	7.967354519	8.575336529	10.69090862	12.05381839	47.19930463	78.96178991	85.56252982	65.1768625	55.48074171
232	Solyc06g005490.3.1	25.99696761	13.47881511	15.00449335	20.66712239	42.24665028	61.80069079	69.92384527	53.49826435	47.18679411
232	Solyc06g011380.2.1	11.70446702	8.109592177	7.689538201	15.89526247	30.91802731	49.04869698	67.03155888	47.30493815	18.85661386
232	Solyc06g050770.3.1	35.83139991	33.16141832	32.58664574	37.43493616	39.66763821	53.26225243	63.09138228	59.04463705	46.1574051
232	Solyc06g053620.4.1	21.88002078	15.18107221	4.114456645	4.739461167	93.55765956	289.31374	362.8014224	312.388392	209.8252949
232	Solyc06g060260.3.1	13.20155351	13.75806311	13.38761425	16.06331682	22.98807357	40.11303459	38.80999485	38.11974191	25.53089276
232	Solyc06g066330.3.1	38.5291687	29.80579227	40.27960262	29.48928623	61.82820642	87.68565837	90.14826753	101.8454987	63.8270921
232	Solyc06g069280.4.1	7.895110377	7.378751667	6.22814859	6.054227078	14.8337919	19.91192869	23.30226892	17.17351907	12.86555879
232	Solyc06g084390.3.1	20.39134281	16.41021947	14.55335764	22.80761635	43.79678071	68.68015954	80.12632557	55.98927615	36.3611644
232	Solyc07g005370.4.1	0.344291656	0.792064238	0.688064583	0.854356138	8.789144725	28.08816105	32.61788845	24.86376874	10.48703045
232	Solyc07g005550.4.1	20.98404267	20.63064926	26.86713881	23.94861375	36.82011379	48.86979521	54.02196963	47.36137734	38.55645444
232	Solyc07g006180.3.1	11.40820704	10.88633213	14.59610513	18.11369657	22.39968102	32.36230491	43.95882198	37.93147573	24.46392439
232	Solyc07g040950.3.1	7.628516079	7.585497813	6.151066692	7.808705884	8.560227252	11.93586489	13.81922366	12.86192148	10.23465434
232	Solyc07g042180.4.1	39.55443199	37.45546231	36.0101855	36.51175649	36.68917471	50.18157145	53.36760137	49.32389833	40.91144052
232	Solyc07g042250.3.1	152.2723361	108.2437447	100.234854	147.5828429	210.4683785	503.7136981	508.2299829	406.8645215	302.7329917
232	Solyc07g042930.3.1	10.00242737	7.729378196	10.18385646	9.561932479	18.48447462	28.92160844	28.4991079	26.51705631	16.80567059
232	Solyc07g056410.3.1	2.124912276	2.332954568	2.872551072	2.481426846	6.207181503	20.25036056	28.13525245	22.28732975	9.889240588
232	Solyc07g056685.1.1	3.832157173	2.065747305	0.395469555	1.386568516	39.15318668	91.56174672	98.57232611	68.6453656	30.29533302
232	Solyc07g066320.3.1	18.9437939	18.08449777	17.22857724	15.74809429	24.01876466	35.20698826	37.68159301	31.71357848	23.48518289
232	Solyc08g005630.3.1	13.96394213	10.35017317	12.97728549	19.82209085	113.5672225	312.5215519	312.5783252	335.4518651	182.3328453
232	Solyc08g014130.3.1	33.8186894	21.20587668	34.56933281	16.41643787	258.6705491	478.2207042	703.4390474	482.4939865	386.0570498
232	Solyc08g063080.3.1	53.17605062	37.75231052	32.85294297	44.16314043	75.17077625	93.85557501	103.1233335	109.854776	75.32023825
232	Solyc08g065880.3.1	22.09069282	22.93577651	20.5058915	23.04533088	26.91369298	34.04227199	37.35294051	33.31079964	26.18041892
232	Solyc08g077140.1.1	25.00366521	25.82643319	24.51638226	23.45558765	39.53446177	54.05574274	62.1917591	52.03708077	41.20649683
232	Solyc08g078700.2.1	18.14231615	9.792594116	9.773536055	39.39043665	47.73500747	242.4109156	307.8706896	244.8989648	52.18367688
232	Solyc08g079500.3.1	32.17774434	30.2652371	32.35283443	36.02650024	40.38900584	58.8314871	60.31016336	51.71389285	40.24643661
232	Solyc08g080250.4.1	7.363593464	6.297080258	6.642589131	5.275598334	8.472695296	9.680100569	11.04216657	10.02562918	7.863433805
232	Solyc08g081010.3.1	31.26854695	28.36627207	30.90200483	28.33724805	87.64019875	240.3405734	230.4677787	195.0389059	103.1922421
232	Solyc09g011030.3.1	29.77702406	27.32262905	39.9406478	44.10039835	111.8209052	219.8701612	242.6580995	201.219067	82.96182841
232	Solyc09g011410.4.1	12.9759539	10.33537665	12.25828229	12.65382764	16.24316542	26.63810929	31.21279594	23.78623776	18.06675473
232	Solyc09g064940.2.1	96.45651114	60.05329266	132.3650944	89.26452419	204.7639132	719.6221121	776.3338699	814.1088352	262.1905217
232	Solyc09g075950.1.1	27.52263112	14.39997891	14.94759762	31.29328929	86.98924777	268.357878	267.4590227	207.1902057	71.93663087
232	Solyc09g082320.3.1	42.28009307	31.06348244	28.86743536	34.25269329	40.99416336	64.07421941	74.78802004	73.78229274	41.81878408
232	Solyc09g090330.3.1	11.91990423	11.25002803	14.7694028	12.43165484	20.42261602	42.75840687	40.00139024	44.05020398	21.09664814
232	Solyc09g091070.3.1	67.29670831	46.21150482	56.76859143	41.96310797	132.3384479	218.9701266	214.6123943	211.5985066	146.1072573
232	Solyc09g098220.3.1	15.95146512	15.89595127	16.14998967	16.2330764	21.70006435	24.01332037	29.79333738	26.37822031	22.30406645
232	Solyc10g008630.3.1	20.40148824	17.69507599	17.75915726	20.66340517	36.8310504	48.86321169	56.15650485	52.49598015	39.73472178
232	Solyc10g074700.2.1	8.080439841	7.174886896	6.335638496	8.013945123	9.421951181	11.83452979	13.27896981	10.68975849	9.999807216
232	Solyc10g076300.2.1	7.041256888	3.924968879	5.058241492	3.434887373	18.96743778	27.75795474	29.83247361	28.85933019	16.83951101
232	Solyc10g081240.3.1	12.0011595	10.34725745	8.749994467	9.817370941	13.38831955	32.67031153	36.7741215	29.93442204	21.27715197
232	Solyc10g081470.2.1	9.860408014	7.109342355	4.115705312	7.934924372	10.25321583	15.16977985	14.91546786	17.21852796	11.00404198
232	Solyc10g081900.3.1	17.73448174	22.89802445	26.98861611	25.97885629	36.43923407	53.12464332	62.12812301	58.77047965	41.04079394
232	Solyc10g083720.3.1	44.18342239	32.7302798	53.69128014	44.2214554	133.1649202	256.4423932	275.0277639	234.9809648	144.7904408
232	Solyc10g085040.1.1	76.80332105	79.41358482	88.42881614	115.1012947	342.4204779	858.9029164	770.3276151	922.4862591	346.9942301
232	Solyc10g085830.2.1	14.53283202	11.65018638	15.29681798	25.13544388	133.7624919	283.2110806	310.3539998	214.0300757	103.765313
232	Solyc11g008360.3.1	26.25722156	20.92818589	20.79480643	20.34218099	39.4656953	51.65548928	50.29966759	55.61075103	37.081826
232	Solyc11g011450.2.1	9.906079503	9.079113408	11.39917024	12.00190768	18.32980695	22.87257552	26.75117843	20.87999663	18.45223063
232	Solyc11g011860.1.1	3.103475123	3.104759192	2.118921687	3.322902568	5.791247156	6.97650256	7.668626848	6.65259586	4.642658276
232	Solyc11g012150.3.1	16.76656193	16.04851604	17.03831652	18.16250329	27.50426284	35.54864766	39.73616254	36.43979196	26.42684837
232	Solyc11g012670.1.1	28.19273017	23.29293596	22.80695773	19.68242081	44.19257255	56.59575421	59.86099964	53.12346179	41.83455292
232	Solyc11g020040.2.1	35.27812367	27.47127372	29.74116679	56.74634534	130.9479581	325.6012432	372.0486484	334.408073	131.5709217
232	Solyc11g030710.2.1	7.704648054	6.294566566	6.148639702	7.16884574	8.549211159	9.757763991	9.784455661	10.32548313	7.807900999
232	Solyc11g068900.1.1	100.6531649	117.5369607	108.8019859	112.0304883	131.6364783	175.7753645	178.263024	168.0794155	134.7464563
232	Solyc11g069150.3.1	71.10885094	59.59482266	55.35641795	68.36467961	78.11048642	115.0893046	128.7837071	119.7962824	76.72581206
232	Solyc11g071330.3.1	7.058642538	7.708800138	8.283500579	6.846376988	9.852753282	12.66902693	13.00076323	12.7260779	9.671901299
232	Solyc12g008430.3.1	1.948008844	1.704475161	0.334282631	2.40907193	11.17433696	26.43729255	28.00689874	25.11584711	10.9828341
232	Solyc12g017250.2.1	9.298576088	9.651602911	5.076147131	34.24830767	59.53665896	137.0786064	154.6704684	114.7496966	58.75018689
232	Solyc12g037970.2.1	10.78619018	10.80314203	9.847397314	11.62814162	15.35744874	34.37372083	32.5721889	28.47838935	19.4842007
232	Solyc12g056780.2.1	15.94394148	16.05356699	13.55823364	13.91272766	29.08462201	41.22855435	42.71618252	35.65729472	25.10425188
232	Solyc12g056850.2.1	6.324276775	5.021158459	4.653742455	5.581438324	12.29791061	19.58465954	19.86504217	20.33367176	12.78594171
232	Solyc12g098830.2.1	19.04509173	16.95154153	16.46449363	21.5878447	34.38137108	45.83107487	65.85401859	56.52028082	39.86126606
232	Solyc12g099110.2.1	9.710858063	10.63752483	13.22457293	9.590504187	14.55969328	20.62306931	24.15740995	23.65006765	16.00798081
