# Supplementary material for: Light regulates tomato fruit metabolome via SlDML2‐mediated global DNA demethylation
Source: J Integr Plant Biol. 2025 Oct 23;68(2):383–405. doi: 10.1111/jipb.70066 (PMC12863027; doi:10.1111/jipb.70066)
Supplement: Supplementary file 6 — Table S5. Summary of SOM [file JIPB-68-383-s011.zip › Supplemental Data 5 Summary of SOM/RLS/Cluster230.csv]

neuron_number	gene_id	R_10	R_20	R_30	R_35	R_40	R_44	R_47	R_50	R_55
230	Solyc01g010160.3.1	0	0	0.089641359	0	0.095707068	9.523773767	5.340167056	15.06322155	0.770531651
230	Solyc01g010170.2.1	0	0	0.338297961	0	0.562465953	9.030615188	6.409819403	15.52167782	0.405872757
230	Solyc01g067090.4.1	12.64155807	8.44759844	10.0001303	6.343682274	12.37439721	44.92811126	18.13028614	38.33548773	18.51182708
230	Solyc01g080140.3.1	3.645570651	4.09032554	4.721923691	4.259001686	4.664295126	6.039058385	5.957261903	6.531020878	4.461721912
230	Solyc01g097310.3.1	32.21396633	26.97838498	27.48058812	26.35376629	27.47748348	35.95247015	34.05827274	36.50869878	25.2674372
230	Solyc01g098110.4.1	3.004157219	3.007180634	2.832455362	2.623108386	14.68672312	38.48704072	18.62145732	46.29120401	14.90896229
230	Solyc01g103710.4.1	30.06735382	21.05550745	33.89710818	20.89183091	41.72171125	61.06505499	54.04038498	63.83556993	35.90534658
230	Solyc01g108410.3.1	28.39975912	21.42484612	25.49526849	19.83620477	27.91980995	40.34286137	32.69680792	36.29103788	25.07602375
230	Solyc02g065280.3.1	2.537512293	1.100827598	1.0134439	1.757922619	8.572026457	52.15260695	42.31349025	65.11546414	11.24631201
230	Solyc02g068310.4.1	9.325025073	7.819841254	3.846749464	10.08060548	24.33365751	173.5451833	100.4487926	120.1491788	33.45226718
230	Solyc02g084305.1.1	3.482597026	3.839822285	1.900043733	2.170080468	2.888040372	5.491780477	3.093535296	5.894700908	2.829913165
230	Solyc02g086830.3.1	25.4474425	25.21635736	25.85849218	27.04697515	27.66937154	39.51348366	39.36039743	43.98596442	24.78079852
230	Solyc02g087230.3.1	25.35903296	25.1136134	19.07844257	22.1206127	25.3902635	31.55092299	27.95278271	33.15740624	22.1054128
230	Solyc02g087430.4.1	36.01135408	38.48194088	34.98275483	31.91357849	38.26653261	45.94481984	44.44867969	53.59697139	37.04662643
230	Solyc03g097440.3.1	15.6056499	11.31751039	6.147893052	6.812639497	53.05262692	170.1203816	86.5983799	150.5712514	60.74356743
230	Solyc04g011520.3.1	11.78037247	15.17869358	24.23812876	15.31514544	18.97590385	31.98993029	21.13568798	30.19382644	20.58742308
230	Solyc04g078480.3.1	6.086973229	6.33077649	6.187362192	4.929609113	6.204457831	8.253670487	7.209467407	9.073407083	4.509638188
230	Solyc05g005680.3.1	0.508009118	0.106054938	0.225862402	0.74651589	2.961086334	11.52561672	2.654130506	12.81855676	4.740391575
230	Solyc05g005910.4.1	5.010229244	1.710947001	2.297055895	1.373421835	10.92728529	28.45767897	16.63260944	25.70274486	2.029888521
230	Solyc05g010735.1.1	0	0	0	0	1.423173424	16.3150071	11.26122213	12.06810711	2.584290452
230	Solyc05g050007.1.1	0	0	0	0	2.429669509	40.63837473	30.76998264	40.36678277	8.05717725
230	Solyc06g150108.1.1	0	0	0	0	3.772374332	93.26355833	54.38694199	67.80499402	10.10016618
230	Solyc07g044930.3.1	4.803084116	4.919333382	4.993993177	3.676443215	4.210025862	6.312506206	6.135937018	6.447418527	3.251872122
230	Solyc07g055080.3.1	10.46682268	5.001485283	3.967406603	4.794459453	11.38023323	25.54675259	18.37654441	22.06588118	8.330285489
230	Solyc07g064410.1.1	0.085574229	0.042898605	0.047916402	0.045030801	1.666666197	9.694230435	6.443505556	12.16087322	2.589220893
230	Solyc07g065180.3.1	6.825083651	6.925262381	5.866438917	5.918935185	5.117431004	13.75868227	9.837305284	13.03630935	9.21317116
230	Solyc08g005770.3.1	0.19434688	0	0	1.357523279	67.71227537	1118.419098	482.1988201	915.6212312	78.1918459
230	Solyc08g015620.3.1	5.681811457	4.486816858	4.97118522	4.530056099	6.962440281	8.68104957	7.382143517	9.029108973	6.03869253
230	Solyc08g079280.3.1	35.10715048	21.87429605	20.78132357	15.84218434	32.90147301	68.11414343	49.70442163	55.12801543	10.60222544
230	Solyc08g081570.3.1	21.36303009	14.15128021	12.79995904	14.19971528	21.73262835	29.40897045	26.1105755	30.86043089	18.12123926
230	Solyc08g150135.1.1	0	0	0	0	1.98647295	52.30349886	38.33102085	40.32666666	9.0788994
230	Solyc09g065550.4.1	44.90984952	30.01295093	37.08582464	33.26907971	50.44099875	71.33345364	56.36743624	66.69648984	36.15525256
230	Solyc09g065930.4.1	5.870959481	7.039196809	6.890699256	5.652970446	6.765896589	8.935901065	7.535605506	9.740020888	6.04375375
230	Solyc09g074500.3.1	0.347259438	0	0	0	0	14.56214972	7.127161748	9.735701814	3.820838666
230	Solyc10g006970.3.1	20.71690538	14.64647399	21.08970042	15.71277964	31.22572937	40.41037762	27.90440048	47.96317143	17.60264883
230	Solyc10g047030.3.1	2.572959087	1.592980591	0.603913731	0.180728389	1.044524096	12.75565087	3.618248948	21.94958409	0.840326994
230	Solyc10g084600.2.1	0.776038114	0.955023449	0.121500586	0	2.800667199	34.04843431	24.27447792	32.84635297	4.167814218
230	Solyc11g011170.2.1	20.38851802	14.6523263	20.96382799	13.28338553	20.04514227	32.63240291	26.26479663	32.46004418	15.92230272
230	Solyc11g044250.3.1	2.508956451	2.432303741	2.186897632	2.667886619	2.322190463	2.976491275	3.040489593	3.067538704	2.063345595
230	Solyc11g069380.2.1	95.97256931	72.21110637	80.76193539	69.51804462	104.3169924	173.086005	127.5708274	135.828451	75.33224191
230	Solyc12g009470.2.1	28.35235277	22.30695201	24.07371895	19.48476226	28.49233491	40.06090404	34.68045909	35.88335032	25.46959471
230	Solyc12g049175.1.1	0.134531483	0	0	0	0.611573642	17.72269697	12.01258836	13.0525832	2.832944306
230	Solyc12g056620.2.1	0.44265434	1.117162609	0.690325549	0.533303142	3.153697355	15.35561551	5.887631495	10.39318336	0.748886708
