# Supplementary material for: Light regulates tomato fruit metabolome via SlDML2‐mediated global DNA demethylation
Source: J Integr Plant Biol. 2025 Oct 23;68(2):383–405. doi: 10.1111/jipb.70066 (PMC12863027; doi:10.1111/jipb.70066)
Supplement: Supplementary file 6 — Table S5. Summary of SOM [file JIPB-68-383-s011.zip › Supplemental Data 5 Summary of SOM/RLS/Cluster185.csv]

neuron_number	gene_id	R_10	R_20	R_30	R_35	R_40	R_44	R_47	R_50	R_55
185	Solyc01g009970.3.1	12.12374668	8.179180566	7.830241559	8.388473553	15.01308991	19.15624884	11.63958607	9.716005788	9.016998168
185	Solyc01g022750.3.1	17.60621625	14.7759177	17.52023218	16.11683807	27.57228334	30.2146044	20.56134172	23.58019105	17.87126013
185	Solyc01g088590.5.1	71.98078881	48.89901354	22.58099101	29.04161821	358.3974195	423.4308543	176.9272953	101.1435992	70.62352288
185	Solyc01g098740.4.1	7.138874409	4.319392381	3.462524017	4.296084327	27.97254462	29.83976438	12.08823319	13.31429317	10.94304949
185	Solyc01g100320.3.1	125.4302148	96.0235965	88.13249819	105.9840173	186.9492812	232.1820477	156.7623943	120.2063372	109.2388497
185	Solyc01g111340.4.1	20.92053341	17.77000408	16.51418055	9.02671004	50.67442616	59.89666222	32.53600041	14.12481598	10.94590699
185	Solyc02g071080.3.1	47.81530358	35.25389918	76.88936139	20.08304289	368.6777881	425.7726088	200.4797293	147.3146394	51.77386114
185	Solyc02g076680.3.1	30.88367407	11.42701906	12.75750176	6.486198559	51.15772421	65.63420864	37.9593576	17.49111368	13.18126641
185	Solyc02g077710.1.1	596.4236023	281.6236233	132.0793274	267.945868	3841.426124	4606.451307	1819.285262	1937.086183	1899.611882
185	Solyc02g079920.3.1	3.418500509	2.927865032	4.723828018	4.421544491	15.16945792	19.91142373	8.732457816	10.59390894	6.746438929
185	Solyc02g081420.3.1	6.678070491	5.244417668	3.757085936	4.545234076	9.301780074	9.666913144	6.043321654	6.848732238	3.721379037
185	Solyc02g082690.3.1	8.802863658	7.351246021	7.863311347	12.04182693	28.14758452	27.39825295	10.75835459	15.78939501	16.62343619
185	Solyc02g084173.1.1	2.291360177	2.25136241	0.89645664	1.150919196	3.766101555	4.59031331	1.601955794	3.70754231	3.12808161
185	Solyc02g089740.3.1	6.462114729	5.639951706	3.461252386	4.689871184	18.76042569	18.3186888	5.764427413	11.01565981	6.534461584
185	Solyc02g089750.4.1	8.887613895	10.26281209	7.153090145	8.364930077	13.86404616	14.96330811	6.747229271	10.30698664	12.59222431
185	Solyc02g093580.4.1	5.462239193	1.101026372	0.725821501	2.448962007	8.324696409	7.593695205	3.367399274	2.466475116	2.853882176
185	Solyc03g025960.1.1	39.03639965	34.45266053	24.39153885	21.44002854	67.60927412	67.09151476	50.14435554	47.16766337	29.91750963
185	Solyc03g114750.3.1	13.79096234	7.089337712	5.349443557	2.748411215	67.94102104	77.11556119	30.95848138	35.91496766	12.74706416
185	Solyc04g010200.1.1	3.557292295	1.462443106	5.151189373	4.115103194	56.99048324	79.41348594	15.21122738	9.330156343	2.174650431
185	Solyc04g039730.3.1	9.565976999	8.186386808	6.677221368	6.769388161	12.14729831	13.97208734	10.73216084	10.75414726	8.176538067
185	Solyc04g072830.4.1	26.38786264	25.11789041	25.53807127	21.00073557	44.83717594	46.23052556	32.88274911	30.26770698	21.77293032
185	Solyc04g078810.4.1	17.48271401	15.40106149	7.650110337	15.16910953	44.28923964	52.14500487	24.63518609	18.68041329	16.30209493
185	Solyc05g010420.2.1	4314.872842	2897.16899	4862.254747	3460.648263	9835.14645	12273.23289	5129.192722	4251.160323	3153.958863
185	Solyc05g010425.1.1	489.7205663	310.2940262	583.1584989	391.972685	1248.419496	1293.276135	595.2143412	494.0928754	248.566458
185	Solyc05g012950.3.1	1.277043189	1.167690759	1.841711943	0.556484809	6.625213949	7.608039587	2.757360016	3.139234972	3.457780038
185	Solyc06g051020.2.1	63.96793249	50.04596335	61.94445972	59.89321264	151.5763401	178.7722311	97.74074613	103.4261563	51.14409058
185	Solyc06g051410.4.1	11.68065367	8.046256657	10.29170998	7.748985626	31.26590918	45.03397754	22.49264644	16.11683552	10.09272099
185	Solyc06g051800.3.1	33.40706829	6.505488775	10.64045741	24.10937771	714.3051413	814.8350931	386.1421717	157.283655	192.1802738
185	Solyc06g073460.4.1	80.36546708	42.81166846	42.01555284	44.67026614	96.83220791	134.7580868	78.68177522	65.02731664	65.69504446
185	Solyc06g150137.1.1	24.82739966	18.1548863	18.39403947	15.37368582	61.93955951	76.56723584	35.74781249	23.11193853	11.90373562
185	Solyc07g007300.3.1	13.88739531	10.94005622	14.41307982	10.02484009	18.80048237	23.89886787	14.2419266	14.06002581	8.791312794
185	Solyc07g047680.3.1	5.728499052	4.663252162	5.220397306	3.957560793	12.17980278	11.35160719	4.791401275	5.62108633	4.089764138
185	Solyc07g055930.3.1	41.18133439	29.75283631	26.39091128	25.95616373	58.00601835	67.53363177	33.11797671	48.95813988	35.74955396
185	Solyc08g065260.4.1	7.846087882	6.437224895	3.981723409	6.309896447	13.15373325	15.6438338	9.579571181	8.298196991	5.573809047
185	Solyc08g075810.3.1	9.023222523	7.371170801	8.700501503	8.828263908	14.35206977	15.17464578	9.657940566	9.320694378	7.47385609
185	Solyc08g081620.4.1	37.40491191	7.744828096	34.09490431	3.391869152	79.86441129	82.04219354	26.04013036	47.66999277	37.48416668
185	Solyc08g081910.3.1	74.37638362	56.91245186	44.91579665	64.07657998	89.47273542	104.8554287	71.30047755	78.50723674	53.19845082
185	Solyc08g082540.3.1	10.57567163	7.695138132	7.459574505	6.026335548	16.39058431	18.67615939	11.88003696	12.65367908	7.914994714
185	Solyc08g082990.3.1	27.06554204	7.542803069	6.789650281	5.360024428	46.31441978	60.4555015	31.36610707	28.34225938	7.22371754
185	Solyc09g008840.4.1	8.088442381	9.305089413	9.010547633	11.23114584	17.42511354	19.43759077	12.87822437	12.02826108	10.33293811
185	Solyc09g010970.4.1	13.83684143	11.60919115	12.20968859	12.287349	28.06412545	33.93573786	15.94156608	20.72069746	13.37411886
185	Solyc09g091430.4.1	22.37419825	6.082754755	1.021262668	1.615732817	97.10715123	120.5035634	29.24290702	16.02794565	23.6041233
185	Solyc10g008470.3.1	2.267589668	1.839278449	1.795021292	1.629744365	11.2299813	11.52441918	3.795728318	4.083486692	3.699378743
185	Solyc10g052490.2.1	42.30423954	18.25923274	30.96096113	15.71140924	120.6090583	177.5048118	75.9985489	78.24184331	28.77818556
185	Solyc10g080840.1.1	35.5199993	20.6561621	32.78892072	7.942764572	241.9029568	356.3806504	26.41980102	52.50319197	4.349243057
185	Solyc10g081660.2.1	24.80592229	20.80477376	24.37584114	22.41012348	27.5965012	29.77925045	24.96843323	24.48997696	21.66546089
185	Solyc10g085800.2.1	7.548204386	3.87819145	4.474174355	2.94824682	11.1894365	16.94972642	5.367351091	5.74515139	5.055717687
185	Solyc11g017470.2.1	220.1551064	240.9677792	183.2683364	185.0199985	557.8284552	621.139856	384.1573218	187.9778265	138.0391944
185	Solyc11g066890.1.1	36.82488875	43.50048341	36.83223974	53.15009931	448.3486671	514.2761649	118.4076685	150.6712746	75.88978469
185	Solyc11g067060.3.1	17.46313386	17.96487681	12.66808868	18.09009881	37.35682101	48.66189031	26.47317608	25.63893848	16.42882271
185	Solyc11g072310.2.1	40.66810139	18.30787548	18.0467299	14.74910471	75.40379756	103.0686226	28.86466123	21.87671439	8.515119396
185	Solyc12g007120.2.1	9.543159595	5.499669184	5.766066212	5.979187207	11.52305519	12.48265914	8.702695483	10.32570512	6.630268227
185	Solyc12g042830.3.1	71.79206268	30.46142643	31.50869753	91.36617681	978.6313809	1079.974313	195.8671717	323.6417286	243.0647713
185	Solyc12g044880.2.1	13.1558224	12.5627241	6.613063299	10.55991963	19.22688115	18.88029068	13.96470787	15.44514763	13.50593587
185	Solyc12g088240.2.1	5.606357561	1.634150243	4.830481445	2.375979533	12.65761555	12.72130454	8.186016555	7.733673776	4.760679008
