# Supplementary material for: Light regulates tomato fruit metabolome via SlDML2‐mediated global DNA demethylation
Source: J Integr Plant Biol. 2025 Oct 23;68(2):383–405. doi: 10.1111/jipb.70066 (PMC12863027; doi:10.1111/jipb.70066)
Supplement: Supplementary file 6 — Table S5. Summary of SOM [file JIPB-68-383-s011.zip › Supplemental Data 5 Summary of SOM/RLS/Cluster184.csv]

neuron_number	gene_id	R_10	R_20	R_30	R_35	R_40	R_44	R_47	R_50	R_55
184	Solyc01g079770.2.1	11.02591321	8.500844087	9.308569596	7.476650607	13.94482204	16.85933972	10.07467971	6.282976972	4.771312207
184	Solyc01g100360.4.1	55.03804412	55.02328719	43.59018206	61.29827524	91.07367464	103.2942031	47.10509539	57.92377862	33.50888299
184	Solyc01g104720.3.1	1266.585453	2272.619402	2312.764254	2982.797237	4056.393009	4042.267034	2043.630978	1755.09924	996.0807609
184	Solyc02g067180.3.1	111.1365025	196.4008261	139.4104788	175.3434525	298.4948159	364.6292718	149.2908781	100.1646744	47.44323997
184	Solyc02g070490.4.1	11.98520096	12.74680871	12.47311395	15.34402514	31.42161079	41.5405073	15.18047432	17.58372128	8.819362701
184	Solyc02g078410.1.1	78.83023201	59.95678415	96.79122175	68.16465229	127.8315447	131.5541291	70.68305269	57.36951272	56.5248295
184	Solyc02g083980.3.1	12.78472325	12.92270785	9.878545611	11.53556475	18.90538582	23.80522408	11.64251395	11.79767855	7.082265517
184	Solyc02g084870.3.1	50.15279785	61.16421793	48.1546978	65.29474842	142.3904306	138.3737555	70.21488619	48.76275317	22.71610105
184	Solyc02g092120.3.1	3.83842743	4.84482501	5.170708501	10.01113021	18.53310526	30.66683966	12.23400866	3.020704362	2.476403489
184	Solyc03g007860.1.1	17.52673473	14.97881294	13.01917733	15.78157226	43.42795334	51.77026126	15.50823962	11.16186008	8.142020947
184	Solyc03g031430.1.1	21.45782613	31.14604649	19.71402625	43.01576161	103.9377604	178.5800481	31.08471413	22.50519115	13.11036971
184	Solyc03g031440.4.1	20.04092146	26.08779066	21.31452934	31.17356631	107.8804479	156.3153277	21.7560336	26.00916541	16.26424273
184	Solyc03g096545.1.1	0.80170051	3.728616982	6.868997193	6.237492726	10.6623025	14.03681271	4.42956431	0.263748347	3.407204506
184	Solyc03g112870.3.1	51.94170027	70.11041122	70.42297332	80.23513877	105.4474168	119.835952	61.56272537	68.87849426	45.48064323
184	Solyc03g113330.3.1	12.77034056	16.43785671	14.63875148	15.58912544	20.9230513	23.55924196	18.97619814	15.71267583	11.18663335
184	Solyc03g117660.4.1	5.763878527	5.731344644	6.37538556	5.414604469	6.339123139	8.024601738	4.64622824	6.815427103	4.735954387
184	Solyc04g012140.1.1	31.86666667	174.5834691	56.81795063	201.3252215	801.9256968	806.0172006	96.4389186	133.8327321	30.27809357
184	Solyc04g078410.4.1	2.189938783	2.385708258	3.79436037	3.094915626	5.12992331	7.125329898	2.704869365	3.827483128	1.392369717
184	Solyc04g082690.1.1	28.36292088	46.36335255	47.79094522	34.51718697	75.12884845	101.4310688	36.67518872	24.72127014	34.67420563
184	Solyc05g056020.3.1	15.76050809	13.53819183	11.3439943	17.76397813	17.3900334	22.72646328	8.790657795	13.5853303	9.704569691
184	Solyc06g005940.3.1	171.4949422	135.3321349	127.7910926	109.8586569	223.6626592	262.041931	120.9773753	95.71028731	73.5805301
184	Solyc06g005970.2.1	14.94412834	17.22996366	11.96758402	14.90491248	25.02192374	36.27497891	18.9876075	17.69018548	4.2564066
184	Solyc06g034110.3.1	6.485442777	4.722452807	5.33179192	4.655778328	9.493789273	10.80581939	3.14202267	2.969476204	1.999094304
184	Solyc06g066400.3.1	4.477852647	4.981258941	5.353761596	4.906481016	6.625604241	6.565240069	4.982894537	4.763273164	3.737577751
184	Solyc06g068890.1.1	3.837118508	4.909603369	8.513972551	5.600001866	10.85710397	24.5080682	1.67227752	1.441744999	1.160690542
184	Solyc06g069170.4.1	113.1144398	107.2799849	123.0207474	106.4527827	143.105567	151.2312484	114.0927942	108.8015628	94.2496681
184	Solyc06g076140.4.1	352.556211	638.5838311	259.8112113	1091.412812	1025.405527	1719.604363	394.7333319	542.1506202	339.807889
184	Solyc07g008180.4.1	17.56601708	19.63762207	20.56336327	18.06655425	18.50355336	26.57749875	13.0376143	23.28222496	5.820686592
184	Solyc07g047700.4.1	27.62948328	29.98433163	32.16319945	30.934133	30.22223421	38.30744374	28.13853367	24.93235479	20.88125366
184	Solyc07g063640.1.1	85.23078365	172.4545698	149.24907	577.7689426	886.5155088	875.9828202	178.6959131	163.5909634	112.2620002
184	Solyc07g064170.3.1	1063.330672	2274.377335	1458.891921	2113.182118	2403.333015	3655.192754	757.3341421	733.3316314	320.6280678
184	Solyc08g005790.3.1	0.859831552	1.938539732	1.388300655	1.760946035	6.514727633	7.047431272	1.246593931	0.794753793	0.351417752
184	Solyc08g006740.3.1	2.617484686	1.985498953	3.304591244	1.567731063	5.752874886	11.62103656	1.156869275	2.020566639	0.66399237
184	Solyc08g006770.3.1	186.2798764	161.5284213	144.6814677	167.7475432	393.3888595	548.7177685	80.45354754	173.3763869	60.0163203
184	Solyc08g074682.1.1	8.572960373	2.277227287	6.487581006	8.671903431	15.91388336	17.45406172	1.184641678	1.636351462	0.464783108
184	Solyc08g077510.4.1	27.12985856	30.33124737	19.60607242	45.43903421	52.91677547	59.27447162	33.14363307	30.97928475	21.84419526
184	Solyc08g077930.3.1	20.51679668	21.53439015	21.86090218	24.18902035	24.91630992	27.75524512	19.80128064	21.49466126	17.43365638
184	Solyc09g059170.3.1	41.81443578	24.65373203	14.74039059	18.31779622	217.5696862	232.6463494	6.577751595	5.437894881	0.434349923
184	Solyc10g078740.2.1	35.43534059	30.95077085	14.78178858	18.54753333	67.10333618	111.5598475	12.63885102	30.70606079	5.292024104
184	Solyc11g005190.3.1	26.60964779	39.46001098	29.5565801	24.28712163	49.89393012	101.999066	8.879675719	2.514409947	4.70731381
184	Solyc11g068380.1.1	2.743657602	1.806781534	1.588019899	8.405339052	8.10259475	15.71347583	2.63765789	3.409458428	0.63096793
184	Solyc11g073160.3.1	10.92041636	12.80194219	12.0689503	9.149019062	16.48053887	21.86390769	11.38729293	13.11921522	2.846735376
184	Solyc12g010860.2.1	59.01233271	65.73461686	60.77189942	73.57993195	75.41823327	88.85944586	55.81506302	56.32613024	39.11520613
