# Supplementary material for: Light regulates tomato fruit metabolome via SlDML2‐mediated global DNA demethylation
Source: J Integr Plant Biol. 2025 Oct 23;68(2):383–405. doi: 10.1111/jipb.70066 (PMC12863027; doi:10.1111/jipb.70066)
Supplement: Supplementary file 6 — Table S5. Summary of SOM [file JIPB-68-383-s011.zip › Supplemental Data 5 Summary of SOM/RLS/Cluster231.csv]

neuron_number	gene_id	R_10	R_20	R_30	R_35	R_40	R_44	R_47	R_50	R_55
231	Solyc01g006540.4.1	32.62390337	3.510208819	7.778985025	8.158599919	443.4879064	1283.022973	811.9194627	777.4786676	422.7233496
231	Solyc01g073930.3.1	4.711023582	4.264806361	4.328697446	4.338731863	4.688837895	6.691780826	5.902389972	5.734640232	4.360145313
231	Solyc01g080930.4.1	17.90777718	15.69596433	16.99914669	17.23269648	20.75195966	34.23061811	27.16525813	29.82980217	19.65284191
231	Solyc01g087620.3.1	96.82417103	141.4182436	144.4895453	155.4471789	184.2196463	279.680414	202.9874544	231.8892814	159.2145177
231	Solyc01g088090.3.1	22.14641198	15.67783496	28.15157254	18.00038046	58.09240725	125.5038965	114.5808698	111.1859745	40.31625557
231	Solyc01g091130.4.1	4.000538578	3.474538117	4.94200787	7.730605202	10.4824137	19.27985075	17.8597192	18.64638457	8.222944405
231	Solyc01g095080.3.1	0.854866381	1.487739979	3.963137799	4.070673157	166.7520667	793.4920202	642.9679991	549.1355175	189.1137631
231	Solyc01g096230.4.1	24.95789175	24.59382097	32.48151386	24.85269976	41.75825443	61.93021272	51.43208876	47.07441444	35.15496694
231	Solyc01g096660.3.1	24.08720931	19.54948621	19.98640574	23.70589779	46.59815939	98.43677468	68.8777619	75.53219147	34.10602236
231	Solyc01g097450.3.1	35.21442317	39.37022923	38.71760019	43.67322694	51.10909064	61.26113119	57.66769317	55.6700198	36.89707474
231	Solyc01g097810.3.1	22.22677492	18.5322442	18.05753608	21.32988823	39.18897995	79.15808414	67.05143235	70.28125343	43.40529899
231	Solyc01g106090.3.1	18.7878585	13.42406329	13.66403343	10.73459121	29.93515319	44.35467036	39.04787608	38.92026234	21.39303849
231	Solyc01g107825.1.1	14.87022167	9.869519303	20.64963343	19.0213617	183.5339185	433.910684	389.2664937	273.266789	109.828532
231	Solyc01g111040.4.1	12.17067615	14.27383467	12.44805873	17.74509801	94.32136389	156.9679473	137.2130164	117.5957812	55.15666006
231	Solyc02g072260.4.1	4.983272293	4.054741647	5.599280407	2.883718986	11.31093319	26.59787137	15.82984037	16.99110327	9.827999441
231	Solyc02g077670.3.1	13.6669835	9.451108191	12.66625073	36.5728673	43.17651512	87.39532023	76.65625939	57.73369353	27.89407805
231	Solyc02g078400.3.1	17.76817248	13.64511964	20.17826492	20.41511188	39.50554671	128.7278765	107.3453012	95.96943699	46.60783759
231	Solyc02g078820.3.1	16.5820096	16.27170898	27.41299615	18.08011865	28.0116902	40.33022875	29.53404132	33.77312189	26.33592903
231	Solyc02g078940.3.1	65.06168619	58.58941131	70.78663272	61.53979432	107.2721779	176.2338272	143.6309804	121.0682221	77.68813405
231	Solyc02g081400.3.1	55.94193265	44.84216995	46.29494301	74.2541826	126.2780337	177.2009262	151.5819115	137.0920624	101.3931099
231	Solyc02g082930.3.1	39.54554578	52.24664141	49.08257352	112.6391099	186.9657305	412.0913774	316.7786977	304.2364254	166.1913189
231	Solyc02g085350.4.1	135.9951533	140.3742681	127.6435146	144.0501341	242.3517759	452.0423117	366.9694514	290.4294648	222.9981523
231	Solyc02g092140.1.1	6.14903675	11.24837891	12.06914819	15.75594588	42.0836867	62.12415441	56.89463949	45.82432444	30.03946915
231	Solyc02g092640.4.1	36.41222443	34.09792363	28.39334595	30.81467168	43.83559115	69.06634352	53.2155908	57.35238595	48.11959477
231	Solyc02g093600.3.1	7.376880847	6.139575545	9.232655671	10.64608583	20.4949895	34.927098	26.47375507	23.02763339	7.283267598
231	Solyc03g007000.4.1	9.92297452	9.645662765	8.90281207	11.71834953	20.26007159	33.31606913	27.66534641	26.66807225	19.33442975
231	Solyc03g007190.3.1	19.54382064	19.92037357	18.34392108	18.6103457	24.12263382	32.87314035	28.65305231	27.22939062	22.29256554
231	Solyc03g025700.2.1	1.48439388	2.59251588	1.758190181	2.132403965	3.21445487	5.781462479	4.487953833	4.031645548	2.723517584
231	Solyc03g033640.3.1	11.69924601	14.09273756	14.02787658	17.02124011	23.29969991	40.38795961	31.44885273	35.0294155	18.14108615
231	Solyc03g043750.3.1	5.867653648	5.643055996	4.72165712	4.921717638	12.10835196	22.69049775	18.78026541	19.53200453	11.19132378
231	Solyc03g059180.4.1	17.43365636	15.78029994	17.45061056	17.42302455	27.65815521	42.54765275	31.32891173	33.36035398	19.49632041
231	Solyc03g082720.3.1	168.7277409	197.7914331	219.9056647	233.422569	285.4527462	472.2995166	387.1844189	401.1474881	175.5398457
231	Solyc03g082980.3.1	25.15993087	23.94767874	18.89475448	25.11745161	30.20508706	35.34857319	31.45395212	35.53078726	25.75575708
231	Solyc03g083090.4.1	22.64981558	20.98091453	6.404574498	32.44678116	99.26132718	180.8952355	127.1981545	128.7713932	69.11282707
231	Solyc03g083250.3.1	19.76421366	16.57968763	14.52597928	20.01421959	41.03288358	69.00550142	53.82104465	54.94667454	24.09931668
231	Solyc03g083450.1.1	142.2046126	150.9741001	156.8674649	149.4603858	274.7201385	369.4445953	343.7653367	318.3067571	245.681103
231	Solyc03g093690.3.1	100.2929301	93.03398334	99.54028948	108.0141383	131.9064133	160.9491896	148.3962689	156.0294915	102.2886613
231	Solyc03g111010.4.1	118.180615	117.9900811	108.3581879	165.1494854	342.7139635	588.6079474	385.3846988	438.8327253	227.0203667
231	Solyc03g111160.3.1	9.292377549	9.073320699	8.529927816	10.13148946	13.85034878	21.45500703	15.85437457	20.14304895	12.11264169
231	Solyc03g112640.3.1	8.54303723	9.460367679	9.593041909	10.27278098	17.18791943	20.15388867	16.92526682	18.93709753	11.31383294
231	Solyc03g113020.3.1	38.93780729	33.75082113	33.12936152	35.39078273	48.25937439	77.3579484	56.34077185	61.7058807	46.65209479
231	Solyc03g114710.4.1	36.14647068	85.01291873	71.42069447	47.96023662	112.6806139	143.7442415	103.3175825	123.6372879	87.57870643
231	Solyc03g115230.3.1	37.29643819	18.81887284	24.66513586	161.1128265	192.9993204	379.3637338	352.0846562	243.7181168	92.74491533
231	Solyc03g116570.3.1	12.36822007	13.56201977	17.8593153	19.50239681	28.84891064	52.77449872	46.15970394	42.8614958	24.06959628
231	Solyc03g118100.4.1	22.00257831	24.36134427	21.26419206	30.49895294	44.77792866	94.9470131	77.48920895	71.9658702	37.50329016
231	Solyc04g007980.3.1	18.70319447	29.3042265	37.47038682	35.67054131	56.15970611	96.09570908	72.51344965	74.0759419	43.59826405
231	Solyc04g008710.4.1	70.44421306	87.82379128	69.95935382	79.89344632	88.35040601	126.359804	112.7130233	109.0676868	87.78751758
231	Solyc04g071610.4.1	3262.840337	6947.119113	3925.090923	8625.032736	6606.931493	18856.95945	13913.78394	14558.43007	8766.647416
231	Solyc04g072036.1.1	4.744649871	4.580549793	3.654713615	4.662909078	7.649536039	11.10043228	10.25025743	10.2329976	6.805416345
231	Solyc04g079000.4.1	13.86407729	12.96744192	13.71764605	11.16298063	19.5394695	38.95418422	27.79909443	28.78800561	20.11751258
231	Solyc04g079180.3.1	77.6720483	58.95605549	62.48812771	62.81770525	89.43292129	132.6182746	115.54754	114.6763522	95.03844868
231	Solyc04g083010.4.1	27.67774818	22.68005868	23.08821525	26.58486248	41.22415426	58.6466016	54.47192102	55.17657542	33.08198109
231	Solyc05g005480.2.1	40.38909708	19.17820364	24.50018921	22.19281422	48.01851119	89.16300072	66.37489217	56.38699347	26.95523702
231	Solyc05g006800.2.1	9.141293552	9.888718076	8.272604651	11.07619881	14.94062444	23.63513827	20.17811536	17.42323054	12.69887594
231	Solyc05g008920.3.1	22.09964458	18.77924691	36.61676422	16.21016066	56.33140156	88.09378307	74.85231406	69.74688028	42.15016032
231	Solyc05g012270.3.1	17.90477636	15.18179045	14.95690877	14.47612815	27.08370592	49.62306896	42.70926873	35.24729914	24.75991572
231	Solyc05g012710.4.1	10.50502838	8.11420524	8.352312123	7.744394784	10.98732698	16.42787541	12.88934047	13.31983941	10.01058965
231	Solyc05g051700.3.1	29.06134142	24.7476482	28.38005081	32.41489505	91.8037754	137.7094616	109.1455804	104.2274722	63.44717995
231	Solyc05g054720.3.1	45.16165754	37.23283616	36.48375918	31.60445248	57.88820188	88.11125066	74.73190557	76.67502145	58.48596958
231	Solyc05g055000.4.1	10.56360096	8.85426954	7.636391817	9.574398655	14.57948569	26.27047908	17.88649111	18.88565356	11.81662421
231	Solyc05g056270.3.1	11.2123971	6.662604709	5.39508068	12.78415955	19.48088959	34.5886359	31.76115255	28.06487075	14.83685711
231	Solyc06g009050.3.1	54.16429434	49.10160237	87.43410956	86.81281926	518.0802119	1048.874719	613.7989775	600.0526169	325.333914
231	Solyc06g053740.4.1	11.09241331	10.79373571	9.32384088	12.55445851	16.33633948	26.83848433	23.29291826	22.23174078	13.27971882
231	Solyc06g061170.3.1	8.342256823	10.92124836	16.43729113	10.75022645	36.3425038	113.4578767	86.48009127	69.51492493	64.5972154
231	Solyc06g071920.4.1	170.8206305	157.5607801	152.9323609	226.9984699	287.7132592	470.8901745	468.483334	369.2999834	248.600002
231	Solyc06g150128.1.1	9.591848515	11.03020787	7.602834411	7.088438919	16.31993818	30.4496493	23.01465629	26.61196045	17.73627524
231	Solyc07g045090.3.1	0.948393954	0.091897888	0.411129893	2.346235897	70.06662707	141.2643126	100.7235423	100.0154551	61.93820882
231	Solyc07g052470.3.1	6.279160592	8.785402265	11.37937113	12.00343608	34.78459639	64.40250477	38.7189445	43.28408406	20.26067499
231	Solyc07g055340.3.1	10.871693	9.022424451	7.359563387	8.47844956	14.0858803	30.85791019	25.10951582	23.3415199	15.75309803
231	Solyc07g055920.4.1	28.55041887	30.03821558	35.41499545	30.80926681	50.46498289	63.392162	56.96320409	61.40918815	31.25430236
231	Solyc07g056590.3.1	7.943034401	7.796959971	7.053588236	9.590439784	11.72442133	17.5854238	13.66689059	15.18209632	10.34477378
231	Solyc07g062060.3.1	12.38241568	14.41969693	10.58478093	21.81463305	65.32312857	140.7439168	113.2047194	108.6669225	59.02366002
231	Solyc07g062970.3.1	46.26375855	51.83626484	68.57295385	71.18010061	147.2141315	278.5198128	226.3267515	231.2680492	128.1778087
231	Solyc07g063570.4.1	10.69927093	9.798428336	7.680184981	8.830816849	14.96711959	27.73238719	20.6869197	25.36347242	14.30322017
231	Solyc07g063960.3.1	28.90806671	21.3830807	14.47311358	19.02634005	36.71413174	67.61555859	51.23874618	47.91251703	36.36577208
231	Solyc07g066630.4.1	64.24153274	61.43295502	62.68561445	68.09704319	86.0470654	96.09681662	91.68692121	95.25650557	70.48221453
231	Solyc08g006160.4.1	7.83786385	6.777514402	7.120405213	9.390505883	21.2684355	61.27887224	46.61213767	36.65973775	19.45465983
231	Solyc08g007010.4.1	11.21620772	9.784955186	10.50734783	11.46511711	20.29388217	38.30922442	30.02007721	30.85279316	17.19995764
231	Solyc08g041870.3.1	115.4188141	95.18652362	84.26816571	101.0497155	175.1603333	241.3940788	185.2011223	212.8604054	135.0329561
231	Solyc08g067020.4.1	54.66508891	55.73847861	60.75396926	66.69221529	73.75987342	94.37142605	87.78729825	78.77332653	60.36132636
231	Solyc08g069060.4.1	17.45516021	25.21973272	50.74560815	32.49861898	67.85279914	119.3812374	94.45375831	107.5056003	51.65167802
231	Solyc08g075100.4.1	7.228436715	7.052860227	5.987322856	6.951466083	10.6717318	12.17580305	11.83819148	11.70704745	7.857114043
231	Solyc08g075750.4.1	21.95568681	15.94574014	20.26638616	16.36924253	49.19015474	80.8185412	52.50099162	57.36561113	32.7721357
231	Solyc08g078990.3.1	15.49103412	18.1591784	20.68668977	20.88186234	22.5213056	28.34215455	25.7026411	25.68313147	18.30120686
231	Solyc08g079830.4.1	26.91940872	21.87167582	20.72119983	28.88843296	41.13730586	86.54514957	58.51785839	59.12094069	31.98012729
231	Solyc08g080090.3.1	32.73470063	16.10146597	24.60069086	28.96600553	524.4550903	1019.413903	772.2282686	800.7101416	428.9643073
231	Solyc08g083010.3.1	10.48321603	6.746650448	6.042987841	6.317428064	13.06465942	21.4210119	17.47379012	19.04040922	13.12038572
231	Solyc09g005120.3.1	5.878001888	4.208263368	6.351442141	10.12080707	9.998786644	18.21317614	18.38900342	16.28739034	9.053344658
231	Solyc09g005620.4.1	28.40169107	23.7264167	25.56128592	24.82193432	53.48721227	82.2416863	62.62841853	68.28898824	43.20301492
231	Solyc09g007270.3.1	32.18732118	50.16052531	29.53163587	144.6613822	208.5848239	446.8050289	352.7171066	295.2571198	133.809262
231	Solyc09g007490.3.1	94.76654219	89.30735694	112.4286671	118.1290692	127.4217142	159.239842	148.6729161	161.1880636	110.4637163
231	Solyc09g014300.3.1	9.240452788	7.422692751	7.405020027	8.131232579	16.36728561	27.1173125	21.92399482	19.62148125	14.4619931
231	Solyc09g055470.1.1	162.8592153	158.3996894	150.8205689	193.9536165	198.7785926	243.4191121	224.8617281	209.9902331	193.0566859
231	Solyc09g061440.4.1	22.45820828	17.70159571	14.82622318	19.88179812	27.69429787	43.40192117	39.64825481	37.8713463	26.97658831
231	Solyc09g064720.3.1	22.9370173	30.70916802	35.47328377	34.38169454	55.2228157	116.7469276	94.51274548	81.19560243	62.52760604
231	Solyc09g065900.3.1	24.38935997	18.85177443	20.41283427	17.5864742	31.77463213	50.96106509	41.04657652	42.09471408	21.65579529
231	Solyc09g091470.3.1	105.7555362	98.06810855	145.7830803	135.3915223	469.7119607	949.1416179	599.5702469	606.5273436	338.36941
231	Solyc09g091580.3.1	9.106275617	6.508401498	7.117079949	6.634772898	15.05032391	37.63350761	27.01129539	26.09995715	8.856179448
231	Solyc09g091830.4.1	4.779026613	5.293020347	3.064046842	6.84106777	10.1869031	21.36458589	19.34127954	15.7122152	9.112400212
231	Solyc09g092490.3.1	4.162446968	1.996878109	7.518573692	0.664347065	10.1518263	29.57369667	20.23930341	18.83325112	7.936897907
231	Solyc09g098530.4.1	10.24058105	9.482451625	11.78583885	7.81160644	18.10647027	29.4505676	20.71218312	23.84452786	13.53294345
231	Solyc10g017980.1.1	730.8585863	742.6788004	680.3194912	3103.266268	6477.280746	16463.94215	9846.079895	10922.83197	7055.885945
231	Solyc10g047650.3.1	126.7892941	143.250482	149.9672566	136.0722461	181.8100249	319.3886166	237.5487639	253.5680359	148.2547936
231	Solyc10g081750.1.1	13.88515597	15.423629	21.74710011	23.0088222	26.11492006	37.26018671	36.45893037	29.56377113	22.68184928
231	Solyc11g011990.2.1	10.91592591	9.688349509	11.1922355	14.94599256	35.39341403	61.83165106	49.65876987	55.57878436	30.92187814
231	Solyc11g013100.2.1	25.74984983	28.82144931	26.45481542	40.65185193	55.81899429	77.50243966	74.65303476	59.2094034	56.25363916
231	Solyc11g022450.1.1	286.3172622	237.6400565	176.5960675	207.6359423	390.8521164	957.2179963	633.8238471	659.2765765	451.8278682
231	Solyc11g022460.3.1	66.97852078	58.94144158	65.49877696	61.33004519	112.903705	246.8917568	185.9043581	184.1997819	99.49565812
231	Solyc11g065830.2.1	21.12144363	19.77088093	17.19067279	17.85848051	27.76518423	52.37490401	42.88467996	35.72221185	22.48640575
231	Solyc11g066100.2.1	31.71377778	23.37056645	27.76154864	69.15909274	174.0352147	434.5180907	420.7426484	335.0447956	152.2045951
231	Solyc11g066620.2.1	30.31936409	33.37441333	28.68910869	45.06583803	80.6640972	137.2236526	112.8025685	134.2478744	67.88193744
231	Solyc11g067160.2.1	19.31646568	13.5921672	18.08778324	23.47061835	69.52899067	146.3117825	120.3549039	110.8626203	58.81727258
231	Solyc11g071830.2.1	29.25108491	17.93820672	17.66084714	26.07852375	38.67120799	70.445585	51.84391161	47.30852795	29.38642864
231	Solyc11g072640.3.1	8.964569619	8.203235015	8.311177717	10.1852108	9.590078339	18.2315245	16.57559157	15.11484041	9.880900038
231	Solyc11g073240.2.1	155.3371727	160.1121812	193.662735	175.0386893	240.9655193	308.515102	277.174636	269.6187542	217.0956301
231	Solyc12g007090.2.1	17.06084619	12.45309561	18.44171914	11.32356176	34.97323578	58.73025267	42.86416284	45.78362293	17.87410769
231	Solyc12g007190.2.1	11.20145831	10.94039693	9.623522147	10.31315157	13.14471485	27.48722117	22.71172123	19.71160161	10.09958416
231	Solyc12g007310.3.1	38.46079402	30.32222554	28.37336441	35.24478229	79.4528899	111.7177335	82.36920146	84.88770381	49.71404447
231	Solyc12g010320.2.1	73.99306466	108.8655648	100.9837196	160.6369787	365.0159631	595.6913052	507.7451397	401.5086485	277.2306513
231	Solyc12g015830.1.1	30.18871347	25.18915673	30.792915	27.92775801	46.58500018	77.26626622	59.41673572	62.72255011	40.37705484
231	Solyc12g015910.1.1	52.97224681	45.76489338	45.23525901	37.76353111	69.93541736	126.8757328	103.7576564	94.27047459	51.97175257
231	Solyc12g017510.2.1	10.93645413	10.15761757	10.75614358	10.56146633	17.6316023	28.00856674	25.44406248	24.22090226	16.18933145
231	Solyc12g056530.2.1	38.71386667	45.09694163	45.6963233	47.7725478	78.30464523	109.1229982	87.94872188	79.57078637	77.06738397
231	Solyc12g088220.2.1	1.768911197	0.834287871	0.821991356	1.66868557	202.0794224	528.8703836	378.4648147	272.3168982	190.9900567
231	Solyc12g099800.2.1	12.79081913	10.13510364	9.954313797	11.92846381	18.11397364	31.20211921	25.97606707	27.95312156	17.29190349
