# Supplementary material for: Light regulates tomato fruit metabolome via SlDML2‐mediated global DNA demethylation
Source: J Integr Plant Biol. 2025 Oct 23;68(2):383–405. doi: 10.1111/jipb.70066 (PMC12863027; doi:10.1111/jipb.70066)
Supplement: Supplementary file 6 — Table S5. Summary of SOM [file JIPB-68-383-s011.zip › Supplemental Data 5 Summary of SOM/BLS/Cluster228.csv]

neuron_number	gene_id	B_10	B_20	B_30	B_35	B_40	B_44	B_47	B_50	B_55
228	Solyc01g008710.5.1.1	0.062513407	0.060128508	0.14387475	25.84202457	434.3048541	1466.717821	3069.130136	1101.924195	382.861183
228	Solyc01g091130.4.1	4.697302415	3.328794818	5.816878081	9.547066212	6.692071622	11.62944449	21.72046975	12.28484268	8.655630522
228	Solyc01g095270.3.1	19.30994688	14.95690205	13.74439354	19.45277322	16.35666167	18.2991693	32.13678389	18.61071101	19.04012753
228	Solyc01g106470.3.1	21.49011934	19.11016195	13.59674413	17.83586099	19.3809878	40.22979443	71.06337608	11.91955583	16.67233025
228	Solyc01g106605.1.1	0	0	0.088885468	0.761986725	1.396818232	4.03990783	9.259310962	2.20204133	0.586267939
228	Solyc01g106820.3.1	10.00486505	7.64070369	12.08178888	21.74750522	19.60845878	29.38746386	68.98717032	30.20087809	17.05925133
228	Solyc01g107320.3.1	9.618004667	8.470254978	7.096459761	9.452794503	11.50733716	21.72314176	36.5492101	11.90760457	10.06084738
228	Solyc02g071110.3.1	4.284799883	3.615904533	3.732165789	5.250755822	5.558626616	21.20085965	30.3166525	13.38759531	4.969633093
228	Solyc02g078370.1.1	3.457755769	3.684573883	3.228208341	0.994789593	3.343654714	20.12558298	29.2502936	5.616364655	0.605748856
228	Solyc02g079490.3.1	0.03953049	0	0	0.259594129	3.126701478	3.149402449	13.17929993	6.259299573	0.240341756
228	Solyc02g084420.3.1	1.580617448	2.214075869	2.654964632	4.87254444	2.484894943	6.312470677	10.50257986	3.641958227	2.614538401
228	Solyc02g086710.3.1	25.98344752	24.16282603	28.27193687	24.25558513	32.05302376	39.30912356	51.0474444	29.17331414	27.29369395
228	Solyc02g093890.1.1	4.187974282	3.941632962	4.00392328	4.61986075	6.128365283	5.370172226	12.60898475	3.521744145	4.128747199
228	Solyc03g007370.3.1	4.414578252	4.973036179	4.611845828	4.442471815	3.300956009	11.52409575	27.73915168	7.79056269	6.275149249
228	Solyc03g007860.1.1	13.05083467	16.79501674	9.916853045	19.8608095	19.03831871	59.9217743	94.20496452	28.19268794	6.590353975
228	Solyc03g007890.3.1	19.67489782	15.21227676	23.7733371	67.18834863	35.83797174	73.86888863	134.7428261	52.90459943	31.6303222
228	Solyc03g083920.1.1	0	0.092290405	0	0.631457353	1.183865405	77.19893648	161.7855798	38.9770683	1.328657882
228	Solyc03g095900.4.1	1.627445294	2.036778396	1.799873107	64.25687943	953.4305989	2420.058521	6434.568348	1620.578388	557.102128
228	Solyc03g098320.4.1	2.409690236	2.265240826	2.937281092	5.010894888	1.507089075	4.132214592	8.923105913	3.657823804	2.191120293
228	Solyc03g111830.4.1	20.37285326	19.42612008	20.69222291	22.29745535	22.31848151	26.04671988	32.6944028	22.91599811	15.740512
228	Solyc03g117630.1.1	17.3780861	12.94334503	26.48471544	42.78751744	21.22196046	55.41235388	122.4714477	33.86778731	25.08821138
228	Solyc04g018120.1.1	9.758308029	19.01562645	18.89737612	22.99507848	18.0567637	27.68492773	61.03501106	29.39901546	14.5737077
228	Solyc04g072160.3.1	18.92927693	11.46618008	11.73192922	23.9462599	16.22155924	43.42345533	75.77302242	35.15737413	6.725815298
228	Solyc04g080860.1.1	186.8886689	153.5597704	175.5676691	207.5691006	267.7785056	420.1383311	672.2464586	311.4431194	170.0453294
228	Solyc04g082690.1.1	45.21033202	49.00420236	40.76820625	39.48158808	78.79103092	101.2119617	161.431814	63.55825189	18.68990766
228	Solyc04g082920.4.1	8.399599506	7.866463912	6.361256932	8.609651712	8.455895784	12.34969965	15.90641762	9.234436808	7.465566122
228	Solyc05g005480.2.1	31.60607261	23.47440491	19.76216626	23.90685336	24.18553539	95.06085999	160.743312	68.76966234	20.60154574
228	Solyc05g005910.4.1	2.662464041	1.53918918	1.628733909	2.292633917	1.389283405	19.50061406	38.60444052	5.507652466	2.101966367
228	Solyc05g015390.3.1	373.1925498	332.9937283	373.7526627	535.8465392	479.6128342	501.3846289	864.7246846	582.4504621	426.667975
228	Solyc06g005820.3.1	15.69460689	14.8225159	13.95102823	8.134530638	55.96295743	126.8488605	343.927445	159.7900273	22.3006054
228	Solyc06g005850.3.1	3.964457839	3.312892257	4.251625926	2.247869669	5.361599207	5.38055424	12.94589224	6.12934321	4.366880137
228	Solyc06g008880.3.1	19.14170941	16.8761184	18.30374176	15.71798415	18.45490688	21.99493477	28.1368165	21.10004864	16.58167464
228	Solyc06g065330.4.1	28.5471126	19.59275027	14.10528293	22.10349558	28.24278344	44.92392361	64.17257813	31.42419697	25.18441325
228	Solyc06g069170.4.1	97.90639448	112.622474	129.0936033	124.5725263	134.4387084	180.8103774	248.5477439	181.9850946	89.94657463
228	Solyc06g072990.1.1	0.937819204	2.013068438	2.000945976	1.43682922	1.881143182	2.731506966	5.039804995	1.80817236	1.055719213
228	Solyc06g076570.4.1	508.3266535	567.1452418	349.9386329	814.559817	850.0886444	1145.116147	3425.889677	1574.390432	418.5247896
228	Solyc06g082595.1.1	48.50427172	46.83377841	54.96460951	65.35241774	61.59155345	73.28411839	92.10527821	62.53445593	45.84281843
228	Solyc06g083770.4.1	7.159633854	6.340740947	6.469417773	7.068082635	7.156907308	10.91835973	13.95203936	9.10120211	6.71367527
228	Solyc07g007790.3.1	54.10468661	51.85855571	54.87599332	74.29674204	54.79028961	60.41715844	101.1976668	51.14956998	62.95839151
228	Solyc07g055260.3.1	3.90303416	3.789864477	4.949161795	3.611764974	4.245992212	9.903126172	16.07863426	8.010253553	2.872654093
228	Solyc07g150110.1.1	3.19194658	1.912491064	2.946674311	1.782194969	3.021152441	3.073400447	6.618112364	2.922460441	2.432314384
228	Solyc08g062960.4.1	110.9441643	54.83695651	55.42124103	136.2976613	67.27146349	122.3188092	209.9529518	70.03162193	41.11730342
228	Solyc08g074682.1.1	1.073524696	1.467156454	3.164763775	1.913301748	4.866431367	12.82282525	21.77172071	4.771554264	1.342414587
228	Solyc08g077120.2.1	38.5625858	28.52591496	36.92715295	38.46418525	37.27429516	72.91473824	99.39980406	40.33268612	42.83552102
228	Solyc08g078550.1.1	0.999073106	1.547546892	2.643058249	1.865099473	6.410369126	11.38580338	26.35911488	7.479167148	6.103169519
228	Solyc08g080670.1.1	1.529662307	1.844862385	8.150554365	6.196315813	3.892672025	11.51785557	28.77269088	4.196080472	6.877623098
228	Solyc09g007700.3.1	51.42880832	45.28726123	46.92890983	47.86146116	51.64919416	62.44749412	83.90848216	62.45543687	50.32240683
228	Solyc09g008155.1.1	45.07508861	50.06040275	56.28679376	53.36447711	52.23431238	60.4294504	99.59942167	71.6328729	32.63109632
228	Solyc09g008780.4.1	25.69589641	17.97787055	47.3116262	25.70441513	54.33444883	109.0161824	164.9857715	63.47635821	28.08489641
228	Solyc09g010285.1.1	10.42798522	15.10449446	13.94652574	13.45671071	11.08690272	13.81529735	21.20837196	15.28867827	14.42743381
228	Solyc09g015000.4.1	18.268504	14.22120004	22.50416994	81.18201135	40.04928073	144.1814401	313.1142939	132.0346874	38.40962652
228	Solyc09g075950.1.1	20.97254853	12.79274775	19.91569528	48.19999408	37.43317025	118.6455013	287.1234972	122.8630742	59.20570905
228	Solyc09g082130.4.1	8.531941703	6.119934924	6.298932074	6.725090169	5.332805176	9.044382872	16.03358797	8.191343463	7.643731863
228	Solyc09g082690.3.1	9.637399421	6.260697399	3.726973964	49.24546797	40.51131147	968.6159076	1735.261482	761.4030151	61.33174749
228	Solyc09g089730.3.1	2.854435606	5.786383109	3.433868045	9.474291561	16.53613561	30.31996783	49.80969562	19.64023968	4.221507933
228	Solyc09g091580.3.1	9.280833791	7.999348497	5.808207467	5.924348869	9.127024572	28.20293058	45.78518645	19.52673136	9.538852945
228	Solyc09g092490.3.1	1.357528659	0.782274951	3.729976791	0.872082168	4.113403037	27.05024422	48.35007218	16.44316827	6.566776322
228	Solyc10g008660.2.1	21.78949132	11.40222006	9.476929292	7.877487613	12.68199178	109.2141522	282.5378227	34.98768282	23.1933784
228	Solyc10g051200.2.1	17.57091432	18.06700857	17.85993958	19.61811108	22.11572544	23.80384393	42.40334103	20.37378226	16.63047715
228	Solyc10g054670.3.1	13.85769451	15.01872413	20.8343181	17.45290704	22.81067337	44.35162265	88.01981831	47.23723841	23.26599322
228	Solyc10g055820.3.1	0.89003875	2.838794732	2.436325461	4.32607309	12.69977778	15.2582942	34.9389908	7.23363827	6.339005026
228	Solyc10g080840.1.1	20.87122237	24.12867801	17.62581442	13.01734744	143.1947299	672.269155	1107.77286	191.5752138	6.235526528
228	Solyc11g008250.2.1	7.448783165	5.184554604	7.152918836	4.550772673	4.519084782	13.99844686	24.80200072	11.77945712	6.235601527
228	Solyc11g073170.1.1	1.384387981	1.705637942	2.386095841	2.122934269	1.982612465	4.51415943	7.609332639	3.592456112	0.798840792
228	Solyc12g005930.2.1	12.36858456	10.16238879	9.771261228	9.690350886	8.776437701	27.06423715	57.81708446	12.92997268	12.09598017
228	Solyc12g007090.2.1	15.50365718	13.40518771	14.9352612	13.13963377	17.99411864	44.99722268	79.10484047	43.06713031	14.39257599
228	Solyc12g008640.3.1	75.11214523	54.80020148	52.78573465	58.62747418	63.78894194	90.26756306	158.7067958	73.8220275	40.4203311
228	Solyc12g088460.3.1	3.794393579	4.636782471	2.647826802	5.19740991	20.89791055	90.5381476	154.6558955	44.21378317	21.75237548
228	Solyc12g096550.2.1	54.3490922	39.4235781	34.20710625	43.81679118	36.61037585	79.34435347	117.2042678	60.6592677	46.25422954
