# Supplementary material for: Light regulates tomato fruit metabolome via SlDML2‐mediated global DNA demethylation
Source: J Integr Plant Biol. 2025 Oct 23;68(2):383–405. doi: 10.1111/jipb.70066 (PMC12863027; doi:10.1111/jipb.70066)
Supplement: Supplementary file 6 — Table S5. Summary of SOM [file JIPB-68-383-s011.zip › Supplemental Data 5 Summary of SOM/BLS/Cluster189.csv]

neuron_number	gene_id	B_10	B_20	B_30	B_35	B_40	B_44	B_47	B_50	B_55
189	Solyc01g010000.3.1	4.657542763	4.953989698	7.004567184	4.339205416	5.467307043	8.284503841	8.044687277	5.4702321	5.010648306
189	Solyc01g097650.3.1	2.838266928	3.166044467	3.981407112	4.228478416	3.285097378	5.512097861	5.146325471	3.716099781	1.627076446
189	Solyc01g108190.3.1	24.82957997	39.89211934	56.53528705	56.33750014	63.48793422	87.61305679	83.76403427	40.73936959	16.99704204
189	Solyc02g084000.3.1	13.8576158	10.18630268	14.63090744	14.01789614	14.77534391	17.98425343	18.76267695	11.57272284	11.48251233
189	Solyc02g085870.3.1	79.29952099	93.92059855	222.0566524	88.55385535	189.7612335	223.6579449	145.5733627	107.4681826	70.61834987
189	Solyc02g089240.3.1	17.61367086	17.91177623	22.08762196	18.36668678	21.61421505	22.63143058	22.91390684	19.01851762	16.48052105
189	Solyc03g096380.3.1	2.898337483	3.683019569	10.14604169	5.484252964	12.32266825	13.33701959	10.40592662	5.717820311	2.03249672
189	Solyc03g097170.3.1	10.07362853	11.26954028	20.88473938	8.051770197	21.24131356	23.10728374	15.85015009	6.05438971	3.009175948
189	Solyc03g117660.4.1	5.597251515	6.478752181	6.657148787	5.15103103	6.959084419	9.152773174	7.586928588	6.301509166	4.295515534
189	Solyc04g008930.2.1	1.312692634	3.10475932	4.22971911	1.641417957	4.397898351	5.702144996	4.460469661	1.975625059	0.545607094
189	Solyc04g017650.4.1	7.921466706	8.043570658	10.55549563	7.722397336	8.765801126	11.01899262	12.76814349	6.637979586	6.778915684
189	Solyc04g054710.3.1	31.12748414	29.12039673	36.77269869	29.19025404	34.83036678	38.982139	35.53936332	24.99156578	28.33720842
189	Solyc04g080010.4.1	9.769501127	19.67750288	29.56342734	20.98243685	26.36911131	37.37009603	31.91428876	14.89174579	14.76631761
189	Solyc05g007240.1.1	85.00694361	78.77016756	142.8598404	83.88254592	105.9406983	171.0683528	175.3609784	118.2757635	65.07193973
189	Solyc05g012820.2.1	3.845148675	8.279559741	11.54545049	12.83492438	13.12488456	21.91184063	18.05563599	9.54565028	3.932339589
189	Solyc05g013640.1.1	257.4490083	344.3875277	728.5692534	531.8982474	669.1004394	872.901148	787.0707205	564.5209659	208.7928768
189	Solyc05g055060.3.1	20.25413907	21.11738447	26.99850395	23.70143432	23.39141791	25.33664877	28.79826516	19.15612071	19.8310649
189	Solyc06g008330.2.1	3.73732057	5.092712576	4.560686644	3.703350783	4.161973886	5.696787993	5.341065503	4.345270191	3.105213531
189	Solyc07g043590.3.1	29.59787194	27.71026745	49.60092315	21.12858263	35.97421374	55.70656086	58.9220311	32.70622766	29.28045614
189	Solyc07g047700.4.1	29.52266266	30.94920162	33.7008772	28.84062588	35.97641605	33.23944074	33.29498043	32.81431866	24.23218549
189	Solyc07g064310.2.1	45.57611672	46.22681828	51.01107033	45.1256929	44.61278265	61.30115948	58.58661032	46.71671015	36.50243409
189	Solyc08g065190.3.1	38.89367439	45.53153363	53.98941829	48.51334907	50.36380431	69.12777844	69.20805335	43.44979261	39.33291501
189	Solyc08g067150.4.1	13.65293886	12.61668025	17.39752926	12.3733936	15.83806366	20.17757416	18.94981999	13.27463065	11.63181229
189	Solyc09g005660.4.1	15.8213302	17.27523526	17.87012351	15.12962441	17.40021569	22.32069807	24.10917674	16.01008878	13.52969893
189	Solyc09g008200.4.1	62.61560045	62.2726881	145.0661174	77.54976065	180.5694318	187.8734927	262.2653414	65.96665856	63.61848072
189	Solyc09g010650.1.1	17.00665034	19.91641291	37.04769377	14.40835307	35.26470644	64.08861295	52.15804111	38.21238308	18.53249821
189	Solyc10g079260.2.1	18.44651433	19.39070402	21.80295794	21.46684083	22.13296645	25.66340711	23.91316256	19.07322575	21.01700157
189	Solyc11g007130.2.1	13.58910879	15.92123127	25.8758008	18.21040932	21.18977953	27.99519523	24.5668843	18.46698782	12.3546488
189	Solyc11g073200.2.1	37.16700547	38.44579079	41.09935248	33.92972369	42.26019214	43.12802987	43.85306926	33.39481751	33.93472937
189	Solyc12g006490.2.1	8.784563069	9.98700129	11.17883857	10.54452926	12.69437017	17.45318923	14.49426549	9.814604111	7.724938091
189	Solyc12g011160.2.1	30.21374467	33.737709	37.1506898	27.49446496	35.54330229	58.38191151	52.59302547	25.67333919	22.25403207
