# Supplementary material for: Light regulates tomato fruit metabolome via SlDML2‐mediated global DNA demethylation
Source: J Integr Plant Biol. 2025 Oct 23;68(2):383–405. doi: 10.1111/jipb.70066 (PMC12863027; doi:10.1111/jipb.70066)
Supplement: Supplementary file 6 — Table S5. Summary of SOM [file JIPB-68-383-s011.zip › Supplemental Data 5 Summary of SOM/BLS/Cluster188.csv]

neuron_number	gene_id	B_10	B_20	B_30	B_35	B_40	B_44	B_47	B_50	B_55
188	Solyc01g005930.3.1	8.687933078	8.858854389	12.53555082	10.19496941	14.88717975	19.5561132	27.82194756	18.1934459	15.79853239
188	Solyc01g079590.3.1	24.5938054	19.72287637	18.70758345	24.07833608	33.54427487	66.51409882	91.26171117	55.45547935	30.94032673
188	Solyc01g079760.3.1	7.034077398	6.268331813	7.175100241	6.733514269	9.010308034	9.678249056	10.45020151	8.96336349	7.783216387
188	Solyc01g080210.3.1	2.357866661	2.413376861	3.236799329	3.367241443	6.90597638	12.84895382	22.030077	12.13156513	6.904384783
188	Solyc01g081610.3.1	30.44349108	23.20184251	24.80305396	29.86383017	38.70677016	67.58211743	92.21557237	54.75916772	31.80034089
188	Solyc01g088090.3.1	15.69666465	13.49404037	18.12496807	18.67455927	29.54128808	98.76602247	182.4463675	85.54901404	46.59095357
188	Solyc01g090160.4.1	4.357094944	3.685451469	4.608063542	6.372592409	6.233330623	8.902546588	12.18096475	8.168947868	8.232320325
188	Solyc01g095000.3.1	11.54776459	11.01360131	11.17561673	12.62404786	14.10529415	24.37836383	37.78202186	21.63334824	15.58058646
188	Solyc01g095900.4.1	9.982938563	7.804855838	8.65661079	11.17722708	37.54270193	140.0606774	180.0951587	93.53855439	60.17788254
188	Solyc01g096100.2.1	86.29226958	69.74479492	82.8365665	104.8737923	121.9325122	143.2386938	191.4254422	135.6221848	131.1497729
188	Solyc01g099040.4.1	0.222178598	0.16794758	0.181541919	3.913482977	106.2602557	274.3639134	441.0377851	215.2295851	54.00344097
188	Solyc01g099640.4.1	4.627039691	4.855814353	6.741658629	5.438562993	7.868442307	11.63623554	14.91860805	10.47170042	6.897674609
188	Solyc01g106620.2.1	5.468912368	13.66337945	69.79238784	68.79164414	241.5069054	409.6511964	675.2945411	151.2814615	165.234289
188	Solyc01g109170.3.1	5.541435648	6.408044267	17.19044973	10.93261876	33.32232521	78.17228454	125.6749457	72.74005926	31.47282541
188	Solyc01g112120.4.1	3.697894344	6.209581309	17.97721458	13.73096013	47.77938004	79.08789184	110.450914	67.42378572	47.9329993
188	Solyc02g031950.3.1	21.74219313	32.82746794	32.85040044	64.4832298	61.45523756	107.037288	175.1145485	73.70370089	85.71787287
188	Solyc02g038805.1.1	21.33475049	16.68646185	13.81964084	15.2726928	42.95589693	71.21516424	104.6958506	66.63476016	40.01517088
188	Solyc02g068010.4.1	27.78451135	25.23517828	36.08141001	39.6214341	44.55422404	52.2277525	64.78365356	48.91364463	45.38603636
188	Solyc02g071090.3.1	2.823374184	4.042737586	8.584741959	11.26996442	42.97526922	71.06886752	109.3423586	43.068798	20.73021119
188	Solyc02g078020.3.1	10.92575379	9.834910313	12.55584661	13.71070903	23.44433044	31.65755103	45.35337791	19.9794334	17.73826888
188	Solyc02g078470.4.1	14.86718703	13.30829145	14.63281201	17.10712531	20.16169607	26.07577487	31.69034073	23.6955175	17.21951182
188	Solyc02g079100.3.1	25.91312148	28.76121305	32.86009911	31.85489678	38.89827522	45.40050577	59.23578395	37.94281345	33.55018285
188	Solyc02g081400.3.1	53.05783633	50.48416624	44.2574352	74.44589553	109.5848403	176.0944116	204.6776044	135.6387286	105.1595866
188	Solyc02g084950.3.1	1.373119023	1.279970194	2.739173052	3.181742729	5.964889913	6.6949794	11.14476802	5.885764402	5.658075008
188	Solyc02g085350.4.1	145.1547387	137.4164165	121.887167	144.1182302	240.7375151	368.0133449	450.8665087	287.7535362	263.5825022
188	Solyc02g085700.1.1	82.0007603	74.00779454	65.90979932	97.86697729	148.243282	267.7301834	328.275827	226.2659696	128.1313156
188	Solyc02g088610.4.1	31.54217497	22.2900866	20.77386519	47.40373764	68.53240619	160.3771126	301.5859001	152.4207526	109.2863431
188	Solyc03g005730.4.1	43.52306462	34.66636763	43.82831749	40.05486225	43.92665598	60.95418329	74.94021207	57.03575585	46.05878353
188	Solyc03g080020.4.1	10.10025506	9.640715308	8.5488075	10.52899602	31.72050697	50.9763629	64.22538879	40.6772605	21.93258454
188	Solyc03g083250.3.1	21.10716673	17.83267542	15.28313659	17.62163812	24.7080599	51.54645734	68.75230272	35.33164987	27.9021112
188	Solyc03g083910.5.1	141.3326632	182.5557921	128.7912143	257.689709	1477.247691	2687.610267	3012.01236	1424.414212	1257.929865
188	Solyc03g093690.3.1	110.6532547	104.7660773	105.2091168	125.4119864	131.5244519	156.2580447	211.3684204	164.9906152	127.6021202
188	Solyc03g095710.4.1	18.35592799	17.61608514	21.43603221	15.66471211	29.02844866	35.06669269	51.19695983	25.34919345	22.14973196
188	Solyc03g095870.3.1	1.676738945	1.638306859	1.05797146	2.426705038	12.74458652	26.12694671	39.69604377	25.36174582	13.26734727
188	Solyc03g098230.3.1	17.52993267	15.55902427	16.72261926	15.36135513	22.93974124	29.1035986	32.95706502	23.44342995	21.63872128
188	Solyc03g111010.4.1	101.3506748	119.3111823	125.7465813	184.8640715	361.2014051	489.1213707	598.928734	389.0426197	253.1678712
188	Solyc03g111690.4.1	29.63257981	35.95106238	11.41734242	101.1706841	2002.217127	3438.594522	4656.604087	1792.15279	1929.407008
188	Solyc03g113270.3.1	168.0872528	185.1023576	285.1745449	233.9290078	341.583029	461.9639264	705.9452506	493.7071504	318.1748253
188	Solyc03g116630.3.1	20.96381901	24.54982041	58.13788503	43.65624956	120.0583811	142.1478955	232.3263074	81.9500625	91.9104106
188	Solyc03g120930.1.1	6.16735653	5.184620161	13.17392616	11.83816556	19.4299215	45.65019033	51.22498273	29.39594018	18.27610774
188	Solyc04g071150.3.1	18.19682089	7.911612819	5.796089531	19.73412456	53.50298138	166.7635868	276.4188057	120.6778208	53.91419007
188	Solyc04g074180.4.1	20.02134501	15.48033296	18.86703288	13.99288685	22.35440513	39.85098196	46.22545471	27.97268103	28.50290263
188	Solyc04g078790.3.1	0.202183255	0.033441617	0	0.066839552	1.160716876	7.677870909	10.64322719	5.892911708	3.355548247
188	Solyc05g009870.4.1	8.533338452	6.908734954	8.798049554	7.196167743	10.9374368	16.74560318	22.7066181	14.51455421	12.28087066
188	Solyc05g009920.4.1	16.58522185	12.87218243	13.2280871	15.73930881	22.6029049	29.07845216	33.70755051	25.86836637	20.11864508
188	Solyc05g015520.3.1	16.87096059	17.15767921	18.11723971	23.0129696	27.76158731	41.11422261	59.28239245	42.71951097	31.3759979
188	Solyc05g051240.1.1	55.11149158	89.85517179	64.60765435	114.7941309	161.3077592	335.6060675	396.2861981	250.7462614	150.5201853
188	Solyc05g053490.4.1	3.960897606	3.989690251	4.826236271	6.728544016	8.668980805	11.15478131	13.23955877	8.157305228	6.414258318
188	Solyc05g056270.3.1	13.27006203	8.480277931	7.41197847	12.00312335	15.98388325	27.25678287	37.62406904	25.2028342	16.54981953
188	Solyc06g005490.3.1	22.0784437	21.48362832	18.24985872	17.80923166	36.83455501	51.27723651	96.36557448	55.66778187	41.87911207
188	Solyc06g006100.3.1	36.61659558	31.74460436	29.38628887	49.05626494	116.9470168	204.050008	347.5150792	174.9668454	135.0489161
188	Solyc06g008300.4.1	6.866529011	15.30674216	27.00181587	26.96378933	44.49804865	84.50027516	139.6755433	56.38244999	58.53323975
188	Solyc06g008340.4.1	27.53222133	28.60156523	27.42076675	30.56333157	41.20776506	45.94765712	57.67149185	45.91334375	32.96816745
188	Solyc06g011400.2.1	11.64759216	9.840366832	11.31703652	20.61043902	30.4395211	49.8422453	80.97891258	42.4843027	36.4239085
188	Solyc06g060300.1.1	38.63330619	35.09328603	30.41660422	42.7453344	47.10852479	58.38827544	70.34008067	51.60497558	43.32157756
188	Solyc06g064570.3.1	10.7909	9.066527977	10.24885963	8.923753467	11.8861822	19.35139694	25.56007851	16.31753385	11.10471679
188	Solyc06g068900.4.1	5.288186815	5.992352713	8.459240203	17.91629638	67.01802377	110.359643	157.2861119	73.77673984	28.36022795
188	Solyc06g071920.4.1	172.5015008	161.3498509	160.4548773	230.1751429	267.4483021	442.2355473	489.8447809	355.6924317	277.4585102
188	Solyc06g072800.4.1	6.740604247	6.229807688	6.445653208	7.396755353	8.725534001	10.62720391	12.52672377	8.77766967	6.871033905
188	Solyc06g073460.4.1	62.34997174	40.33013268	35.41136915	46.74580339	88.10857923	105.5898418	139.4089928	95.66122534	51.31088181
188	Solyc06g076560.2.1	31.65989387	40.11015407	37.95280897	113.9389714	138.8499869	281.2628821	426.6782408	270.6881023	140.9162767
188	Solyc07g005760.3.1	38.54720461	28.78720016	60.65771142	70.34557781	186.7723536	489.4835778	891.3989714	482.330058	327.8210543
188	Solyc07g006520.3.1	16.47695508	14.45901738	14.65047019	16.01506939	28.13856891	36.42223629	39.93900343	28.86721788	22.38683966
188	Solyc07g008310.3.1	7.77002797	5.805839221	7.972999665	7.682366332	11.25352902	11.78847066	17.47025529	13.50386012	9.33287705
188	Solyc07g017610.3.1	35.20769145	35.18152847	46.98045796	38.77687513	81.5352016	99.57153843	151.2845768	91.96733827	81.83325631
188	Solyc07g049200.4.1	8.712744286	9.961291598	13.39020459	11.42442203	17.91239	22.68182231	32.91442067	23.77829472	14.5774186
188	Solyc07g052690.4.1	5.891330138	4.989733807	7.590028365	12.55173991	17.79142257	25.26467811	34.81709907	17.93277707	14.65054727
188	Solyc07g063070.1.1	23.95380037	26.59752216	31.1250372	26.19600445	36.7861804	47.08558175	55.03338467	35.4179374	35.59052034
188	Solyc07g064940.3.1	13.39212573	11.22276761	11.93654673	13.26576911	16.13677063	28.92528871	37.60348544	24.37763587	13.98822361
188	Solyc07g065420.1.1	2.625205281	1.337635274	2.218077987	2.061770315	14.24496954	39.13494746	59.30859299	23.88602055	4.939292946
188	Solyc07g066010.3.1	23.20620429	20.39836978	17.63250391	24.60486913	46.14216704	85.83353166	124.0038424	81.33173457	52.03503186
188	Solyc08g007860.4.1	17.23705394	15.39514135	17.89163258	15.78367353	22.73843581	36.23568686	46.78803081	27.89886715	26.03568304
188	Solyc08g045850.3.1	23.49609053	19.45578872	18.8022734	24.3562915	23.15697732	45.26889254	61.54389937	36.05478949	34.26708261
188	Solyc08g066690.4.1	49.93326257	19.94036895	13.33264099	45.18958062	479.4427449	1058.304372	1469.981542	695.1805337	526.7032963
188	Solyc08g066705.1.1	0.065793775	0	0	0.584850583	6.468537016	36.28083349	49.23390148	28.20952221	15.8308689
188	Solyc08g066800.4.1	38.70424967	41.03866112	38.20138149	37.71052953	66.5523524	101.7097999	170.792335	87.33683075	64.63037561
188	Solyc08g075280.4.1	25.05306593	26.80032368	21.33852993	36.64708932	50.172418	92.05350216	133.1070421	59.17391639	49.01869248
188	Solyc08g078450.3.1	0.101329466	0.047977947	0.016500405	0.062805704	2.061395637	3.855345464	9.053940636	3.016086982	2.419515051
188	Solyc08g078460.3.1	0.831543413	0.696904064	1.348487211	3.849094219	35.91735778	99.22109358	155.0620541	76.04198823	22.7474908
188	Solyc08g082830.3.1	10.42913637	7.950633562	7.810880534	8.930518419	13.26492505	18.71040278	21.31098618	13.72210963	12.84723835
188	Solyc09g014300.3.1	9.882770866	7.229692192	7.365688991	6.633465056	13.73531995	19.85981114	25.45537753	15.76370718	12.44031758
188	Solyc09g089580.4.1	178.5117726	268.0201263	471.7914014	757.9081476	5739.402642	12726.67937	18418.29999	9003.483658	2987.945024
188	Solyc09g091050.4.1	12.90315808	10.7361075	8.459308486	16.37645417	24.26340096	46.23593823	78.78115054	37.64891706	29.3725406
188	Solyc09g091240.4.1	8.230461103	7.103817498	6.653615189	6.669237278	9.41612043	13.54077052	16.7726444	12.03152428	8.753247954
188	Solyc09g091470.3.1	86.74973401	87.72844087	113.1838114	151.9985258	337.7057844	777.487802	1023.994057	627.9832258	382.6428493
188	Solyc09g092380.3.1	598.3499305	568.7384523	488.8228234	767.5540857	2171.130554	4042.132674	5683.586022	2813.028114	1713.090461
188	Solyc10g007110.3.1	8.599947984	8.553452285	3.663261787	12.61034792	81.38591548	311.9874156	507.3957621	249.7852764	41.73883589
188	Solyc10g008000.1.1	4.471759933	2.743699829	2.899954731	2.573945293	10.36488226	13.57876187	18.10480826	12.96935053	7.043583602
188	Solyc10g085880.1.1	364.2154025	266.315714	234.6028191	657.7633923	3481.010545	8578.150176	11452.46088	5876.394469	2203.149863
188	Solyc10g085900.3.1	25.08711534	19.0420833	20.62463943	24.52950027	62.29814198	211.7864264	380.9752416	172.954771	68.16918854
188	Solyc11g007040.2.1	7.144418644	6.952966036	7.145101917	6.697687671	8.894451307	15.21133631	18.08226086	12.06290306	8.996085852
188	Solyc11g007120.2.1	9.565853621	8.851923508	9.189766271	10.56531421	12.10129164	16.11538243	21.14668418	16.23767407	13.39741781
188	Solyc11g007200.3.1	9.474706351	15.31627438	24.95159279	18.036489	44.19107411	96.48431537	118.6132217	75.93860291	33.88867919
188	Solyc11g007590.3.1	35.56065413	28.27312023	27.89772936	38.59898271	37.448319	63.77564553	69.57806234	53.14294838	44.12366453
188	Solyc11g010450.2.1	17.23841237	16.00838422	16.21281689	16.15607243	24.64117467	43.12877604	59.90545434	27.40803502	20.67854227
188	Solyc11g017240.3.1	3.382979797	3.944967452	6.626815438	5.392625637	9.749646597	12.96578233	19.18182368	12.15212143	7.171794403
188	Solyc11g065530.1.1	45.75567584	26.01323623	19.58443564	41.21070949	252.342182	609.4587161	886.3046155	457.5856844	176.1086782
188	Solyc11g066100.2.1	25.6347341	20.85330236	41.79734608	116.3940162	111.6085924	258.5291583	470.885616	223.7813823	153.8349751
188	Solyc11g068730.2.1	16.63652108	12.96569471	16.83054976	22.55914629	20.95617001	27.91878297	34.84903687	26.08597197	19.87543106
188	Solyc11g068900.1.1	105.546286	131.0487417	114.5510792	119.6823638	138.8497141	169.4317121	198.439098	161.4144955	133.249019
188	Solyc11g072100.2.1	12.60815844	14.4570646	11.68335285	22.71680289	24.02681096	31.59871186	43.52987622	26.35917758	20.6249609
188	Solyc12g007190.2.1	9.478053349	8.107909458	11.41941064	8.866227471	10.0207424	15.54057114	17.63481843	12.10501842	12.41761642
188	Solyc12g011340.2.1	21.48923462	17.61484042	14.63702124	15.98148493	21.40149891	28.96793857	38.11042089	25.07789653	23.03839086
188	Solyc12g015820.1.1	21.39073504	23.55069768	32.65465294	36.53536943	46.73634918	85.23964305	90.45297689	56.66997654	42.02828379
188	Solyc12g042770.3.1	38.49597563	44.26894822	46.74382422	70.73245772	77.34504983	110.661703	153.2542005	86.15252393	70.19317354
188	Solyc12g099360.2.1	55.81398447	70.39982655	87.90750934	90.47772163	161.5420837	184.3335014	300.752222	145.9182236	146.6097974
