# Supplementary material for: Light regulates tomato fruit metabolome via SlDML2‐mediated global DNA demethylation
Source: J Integr Plant Biol. 2025 Oct 23;68(2):383–405. doi: 10.1111/jipb.70066 (PMC12863027; doi:10.1111/jipb.70066)
Supplement: Supplementary file 6 — Table S5. Summary of SOM [file JIPB-68-383-s011.zip › Supplemental Data 5 Summary of SOM/BLS/Cluster229.csv]

neuron_number	gene_id	B_10	B_20	B_30	B_35	B_40	B_44	B_47	B_50	B_55
229	Solyc01g005840.3.1	11.10950147	11.63973303	13.14246935	10.11240994	11.64716459	12.36545565	15.39987322	11.23949003	8.819360398
229	Solyc01g081200.3.1	7.945482623	7.738857234	8.40646042	7.960345797	7.368566556	8.003491505	9.950449432	8.825357892	6.547204456
229	Solyc02g082010.3.1	25.5506386	21.78594707	28.31516726	21.65209957	21.24928574	29.1707675	33.90912802	22.82590025	21.27106831
229	Solyc02g085450.1.1	10.51884894	7.238321984	12.57957563	8.853539493	10.48993698	12.57530374	13.2337662	12.33866586	9.058090789
229	Solyc02g086680.4.1	9.025661825	10.65815562	15.72220902	9.247479936	10.56336811	14.01809593	20.04508205	15.39206358	12.41235836
229	Solyc02g093530.4.1	18.60360526	18.36603438	21.71085699	18.42187915	18.70430375	20.5292559	25.95733249	21.31665055	16.53967956
229	Solyc03g005450.3.1	28.338859	30.84424731	60.46084885	31.80524321	34.81310274	45.26571369	61.31143567	41.79843706	26.1201952
229	Solyc03g031650.4.1	5.773093559	4.494755038	6.840694458	4.349826447	6.502350077	6.559107696	8.824091123	5.320101133	4.290235018
229	Solyc04g049850.3.1	8.79724882	8.335374358	8.903194859	8.213546136	8.579775153	9.578751641	10.65864498	9.489416785	7.238982697
229	Solyc04g076420.4.1	15.67157747	14.45621197	16.33091865	13.42924854	13.70196334	16.46814895	18.95542168	14.62830429	14.18983912
229	Solyc06g008920.3.1	7.660853351	4.256721068	18.32929599	7.06394901	9.541021155	20.77842346	33.33809714	16.69278302	5.035678931
229	Solyc06g068490.3.1	28.62811951	23.68047696	29.5938611	21.82616696	24.73910384	29.33233561	37.61236283	26.05840099	24.04273579
229	Solyc07g007380.4.1	12.71611612	11.8820514	16.9167322	13.1272318	13.9942484	16.41980878	18.15566572	14.86798852	12.90374383
229	Solyc07g062270.3.1	9.660143736	11.04004416	11.69476576	9.537684494	11.36804156	10.49247784	14.23983436	11.39072253	9.628566229
229	Solyc08g007410.4.1	7.323413138	5.946328963	6.800082565	6.050807043	5.770661155	7.524133355	8.773246395	7.396524049	5.217909839
229	Solyc09g008290.4.1	8.067361544	7.205090104	9.06044076	6.91473627	8.510996285	7.893277723	8.938983509	9.408283359	7.242203028
229	Solyc09g014500.3.1	5.039281656	4.588070715	5.044168685	4.433134501	4.681784624	4.593005467	5.351494203	5.284696981	4.063408416
229	Solyc09g064850.3.1	4.244757443	3.693591238	4.518607618	4.215404741	4.643228578	4.7506963	5.289483593	4.730142471	3.927991959
229	Solyc10g012370.3.1	10.10781527	10.81658475	31.44884826	10.49132458	19.43550683	41.06928214	53.81296202	34.43825946	17.59524033
229	Solyc11g045220.2.1	3.435091366	3.193742815	3.931833772	2.918086366	3.645534238	4.212776021	4.707255202	3.760129165	3.49343498
229	Solyc12g006160.2.1	20.1179238	19.04074978	21.02505184	17.96471385	20.87150358	21.25920249	28.49472216	24.09957264	16.36594121
229	Solyc12g006540.2.1	29.2903693	26.81611061	31.05646509	25.29705148	29.63788519	31.0758339	30.90403821	30.1577184	27.88948385
