# Supplementary material for: Light regulates tomato fruit metabolome via SlDML2‐mediated global DNA demethylation
Source: J Integr Plant Biol. 2025 Oct 23;68(2):383–405. doi: 10.1111/jipb.70066 (PMC12863027; doi:10.1111/jipb.70066)
Supplement: Supplementary file 6 — Table S5. Summary of SOM [file JIPB-68-383-s011.zip › Supplemental Data 5 Summary of SOM/BLS/Cluster149.csv]

neuron_number	gene_id	B_10	B_20	B_30	B_35	B_40	B_44	B_47	B_50	B_55
149	Solyc00g021640.2.1	0.959165417	1.191344489	1.012361308	8.273541619	21.70502078	18.57162587	3.742591041	0.923638419	0.805901791
149	Solyc00g094520.1.1	1.14759882	0	0.480108558	2.421962887	12.22684935	4.181898643	2.06356869	1.388898836	0.842336752
149	Solyc01g094910.3.1	1.189225194	1.234358019	1.4705481	7.024211926	14.86394111	7.789361451	2.481732703	0.483453801	1.775175645
149	Solyc01g095515.1.1	1.55634647	0.424760652	0.627833203	2.5566551	12.92881937	8.306221872	3.301125834	0.512530989	0.607702603
149	Solyc01g104650.3.1	30.05845387	26.7595247	43.42216491	49.5164821	95.55169322	58.15711589	69.69713822	36.94438486	58.01324482
149	Solyc01g112105.1.1	3.305192608	4.592944608	13.0743894	9.412934517	27.85506948	22.06166053	14.47686272	12.18505502	5.817631679
149	Solyc02g068280.4.1	38.32927417	25.89269776	32.91228929	49.65029575	94.48249664	73.43482958	52.15788907	21.98544468	19.96883591
149	Solyc02g071430.3.1	4.829768668	4.0424199	9.501980549	6.986435551	19.25127679	16.96661114	11.47159413	8.384331065	7.445476759
149	Solyc02g077550.4.1	2.63256993	2.026671991	0.792233964	1.920960479	10.92646034	6.458400043	5.81778715	2.386071074	3.416652032
149	Solyc02g080510.1.1	276.0593681	209.9240361	278.7328137	221.4821775	642.974897	375.3634208	463.647378	310.8583218	215.3373942
149	Solyc02g081880.3.1	108.4638134	110.5361747	84.94059147	102.0322431	205.3474089	133.1309171	150.4017614	98.56540612	96.9420159
149	Solyc02g092210.1.1	3.971714846	5.862491556	6.127845889	10.89978015	33.37145103	25.16679885	15.41699924	11.42194279	14.8335028
149	Solyc03g006290.4.1	5.681770577	3.633179944	2.702960391	4.916689522	21.21274017	12.10891669	12.07284737	5.053573882	7.54463066
149	Solyc03g025720.3.1	36.51804499	79.76598941	57.44382657	108.9811516	168.4028273	95.16845235	136.2451154	80.4647371	58.62261964
149	Solyc03g083180.1.1	5.872379288	3.282406181	4.836779586	2.28317548	16.46342248	8.248348968	5.173464659	3.747294592	2.647907317
149	Solyc03g117310.1.1	27.88437418	21.41626701	24.75189385	36.46283436	159.702022	118.643736	77.34107263	27.97517881	15.89584085
149	Solyc03g120120.3.1	3.590114356	2.659518841	2.963811941	8.04895185	12.42830987	8.311977227	8.743079574	6.375511796	5.665671942
149	Solyc04g015590.4.1	3.836764971	1.845829485	1.904753728	3.564795151	8.965484733	6.016895736	5.126011094	3.082612475	4.457036726
149	Solyc04g076630.3.1	2.438705887	0.880478272	0.987302921	2.206357415	8.07953257	2.668737166	4.801950295	2.200660352	3.066874769
149	Solyc04g082150.1.1	3.1921489	2.575002894	6.02813661	4.757054097	15.96527369	7.111367316	7.856751796	4.683283799	5.577326774
149	Solyc05g004000.1.1	1.586660666	2.192679944	1.293160377	2.391164461	5.436218295	2.94789316	1.869030766	1.991059144	1.109048101
149	Solyc05g012230.4.1	0.926220093	2.693543811	1.999814184	1.656146912	10.20866677	3.580448649	5.740242237	1.521764281	1.951261356
149	Solyc05g055310.3.1	39.369173	46.34723872	36.11645143	42.9343547	78.0293749	50.46937041	59.34287846	34.90003725	20.36552832
149	Solyc06g050760.1.1	464.2700922	544.9241817	373.9953903	730.2248388	1272.796374	979.3257318	807.8312038	596.6371503	224.4788441
149	Solyc06g053290.1.1	13.66897115	21.86105219	68.34698941	67.75224912	238.8934537	198.0038491	103.5811943	80.71500969	40.06294817
149	Solyc06g068600.3.1	12.85069785	17.3371455	21.39705481	39.2399107	76.69305432	33.81241613	40.64697908	20.45389148	14.82620338
149	Solyc07g007930.3.1	48.7163603	37.0694852	87.01628802	82.50993211	165.5786654	113.0914938	127.7928176	57.33762272	63.88923706
149	Solyc07g041900.3.1	520.5244439	741.3983682	503.6679515	952.7042581	1351.769656	808.5520433	878.9912998	638.4180669	557.1122449
149	Solyc07g063640.1.1	111.234916	154.2902376	194.4690264	560.3657263	936.1648261	697.7854304	510.2818828	357.5860638	150.1833629
149	Solyc07g065940.1.1	18.96510514	15.48565457	7.880208905	13.64566828	33.57180062	23.6422347	19.24753258	19.27393751	7.541061005
149	Solyc07g066020.2.1	2.250453351	3.154153499	3.942393042	4.252537826	6.730228072	5.156661836	6.076391743	3.103815293	3.930749116
149	Solyc08g066670.3.1	8.832134018	12.03162086	12.67030949	12.61094316	17.77274227	14.06104307	13.03376965	9.031014992	11.20646919
149	Solyc08g067100.2.1	81.88143322	53.60690327	41.63024835	104.5054934	171.2443854	129.5925145	107.6787215	30.45571429	42.19580435
149	Solyc08g079890.2.1	37.92910501	13.83129049	11.83016947	39.2993331	157.0434465	106.7949131	102.9449922	16.17951598	21.67332164
149	Solyc08g080650.3.1	693.4396547	962.0616721	1101.318304	2493.494331	4586.085633	2618.314534	2016.842624	486.9904118	381.8444189
149	Solyc09g008020.4.1	18.25848267	22.39197489	38.94878009	49.33619415	103.4063556	90.63129612	60.67598555	45.31104855	37.08111259
149	Solyc09g072660.4.1	6.714190516	3.552097685	3.323202537	8.114260632	29.96728416	19.70697406	18.30211843	4.894995758	12.37067818
149	Solyc09g089740.3.1	4.079946744	6.724247415	7.173998101	8.608299702	14.55126078	7.35908431	11.68458182	3.74156684	3.416479401
149	Solyc10g009420.3.1	2.647312669	2.243913074	3.987157005	3.105382715	4.759138208	4.095188098	4.048791108	2.737534512	2.79691799
149	Solyc10g075150.2.1	27.5841314	41.48675419	17.05979898	118.5499461	663.7283722	153.8158013	365.9896931	105.3025249	191.5055732
149	Solyc11g010730.3.1	2.655647663	2.097096833	3.593574896	3.550398689	5.951554373	4.725735417	4.85022253	2.741280287	2.165848578
149	Solyc11g012325.1.1	16.74247701	19.17570772	19.22728742	25.66553806	42.59014111	30.0202543	32.51057545	17.66029585	17.52692334
149	Solyc11g017470.2.1	221.1604119	155.2185049	182.7594167	280.8346374	826.8506921	551.1849575	488.9109069	292.837195	443.800202
149	Solyc11g020730.1.1	121.9290205	76.97377344	97.92901756	117.96178	260.3056716	200.2840134	192.3874619	142.0807703	124.829523
149	Solyc11g066930.1.1	23.0933307	28.06444221	45.70244707	92.03949564	199.3204963	154.0241845	125.3439464	77.68174435	66.04817181
149	Solyc12g005300.2.1	7.960333476	1.280850424	0.639812228	5.186847097	19.93717834	9.310867942	7.077672426	3.284275018	3.724691492
149	Solyc12g056250.2.1	81.88570414	71.25217999	119.2210017	136.3840359	226.6025713	156.1868867	133.6550559	76.53645534	137.3483298
149	Solyc12g094400.2.1	1.330762588	0.546249994	0.685200931	1.673585655	5.663584593	3.799357011	3.802805323	1.024889636	1.2827246
