# Supplementary material for: Light regulates tomato fruit metabolome via SlDML2‐mediated global DNA demethylation
Source: J Integr Plant Biol. 2025 Oct 23;68(2):383–405. doi: 10.1111/jipb.70066 (PMC12863027; doi:10.1111/jipb.70066)
Supplement: Supplementary file 6 — Table S5. Summary of SOM [file JIPB-68-383-s011.zip › Supplemental Data 5 Summary of SOM/BLS/Cluster148.csv]

neuron_number	gene_id	B_10	B_20	B_30	B_35	B_40	B_44	B_47	B_50	B_55
148	Solyc00g500065.1.1	0.442050734	0.110448319	0.395945351	8.467302334	20.03503635	31.62871468	6.803335787	13.34391788	17.48747431
148	Solyc02g061780.3.1	1.219653546	3.537228699	2.533460917	3.043078245	7.467939941	10.16599551	5.462569975	6.629659757	1.596500339
148	Solyc02g071730.4.1	19.11641144	20.45170843	33.74795239	37.58608242	44.46498567	55.94231581	36.35046051	49.38988555	29.33348461
148	Solyc02g077700.1.1	42.17767488	40.17887479	37.81151948	54.13872103	205.812117	199.8023775	168.96755	147.6509898	68.31316481
148	Solyc02g085540.1.1	825.8590822	852.8986787	658.5315866	807.5096859	1097.613925	1311.129322	1073.836655	1103.881391	711.0402624
148	Solyc02g087190.1.1	121.6907246	104.232646	70.79528965	114.9009922	236.0594188	246.8851636	143.9579893	170.7062054	140.8993927
148	Solyc02g088380.4.1	23.77423911	20.55499394	10.46975902	19.63482941	32.5483397	43.77420347	26.94014196	37.37688541	29.75784743
148	Solyc03g005330.1.1	3.831881883	4.341005206	2.852402062	6.310090344	9.4081581	12.01475948	9.733093159	10.1556215	6.728973149
148	Solyc03g006330.4.1	10.57671909	9.511019524	7.782846529	7.588283099	30.5022433	35.65308379	21.30373329	19.12956053	12.39709275
148	Solyc03g031430.1.1	17.55805916	22.15107994	21.78010693	31.71543349	83.83897203	131.2192033	80.69959317	83.63607718	52.31715607
148	Solyc03g031440.4.1	15.76262088	18.42837729	18.73956762	34.9712413	83.20755958	113.3944587	72.72371665	99.37029121	45.00739296
148	Solyc03g083030.3.1	13.88780418	10.95821181	11.67418429	15.51874179	71.67293049	83.86406301	63.17056042	61.12958539	31.28431011
148	Solyc03g113480.1.1	3.355508025	4.518144915	7.800936879	14.78307356	143.2119751	105.6611875	88.23552074	91.93425616	65.24565099
148	Solyc04g005020.3.1	5.79411097	7.012719891	5.921213838	11.20896088	23.33200949	24.80762345	20.17301242	16.6866292	10.6748406
148	Solyc04g078480.3.1	6.198486004	5.962672565	7.485765827	6.35629972	7.565349889	8.823300243	6.860900667	7.769932849	6.218846205
148	Solyc04g082210.3.1	48.37419809	42.72501181	51.18040701	43.28224642	62.95769563	57.67543716	47.26863993	55.85328833	48.66085081
148	Solyc05g007800.4.1	14.45921571	15.78441332	22.46210307	15.41075946	29.34105232	28.38193085	16.79607068	26.16426551	22.95113835
148	Solyc05g056000.3.1	148.8783081	180.5493326	143.9031238	170.129897	217.1665096	226.3256445	203.2209456	220.4770779	192.0497543
148	Solyc06g005965.1.1	0.386359265	0.110047546	0.079819907	2.353172134	25.19642056	50.80183735	8.626734475	22.14878744	14.71394015
148	Solyc06g060170.3.1	3.708080212	3.468939292	4.330691574	4.38908724	8.094174167	8.963519525	6.893845705	9.620173216	7.180985363
148	Solyc06g060230.3.1	102.3095638	84.15561768	93.29780132	97.33802646	153.6902843	137.2847323	105.5756639	165.4569602	105.7347939
148	Solyc06g061020.3.1	84.52124717	156.7397593	107.3826089	149.0082991	442.8478552	537.6377592	404.6173257	365.3326028	155.7278504
148	Solyc06g073900.3.1	51.46620767	44.80428325	35.57135219	49.87164228	75.46739675	70.49987747	63.79179911	60.37150621	50.57795166
148	Solyc06g074490.1.1	765.4744926	793.7144653	586.9259222	1037.03173	1573.521603	1685.854985	1026.426849	1227.729573	782.6192364
148	Solyc06g084300.1.1	46.23713773	42.94936817	39.22767062	50.50604476	116.5858902	137.1667105	88.58407965	129.3917327	50.21633987
148	Solyc07g020860.3.1	165.464024	141.4958567	112.1842895	163.1209476	248.4356243	246.1253318	211.3973572	217.7996044	193.1080632
148	Solyc07g051870.1.1	0.825521533	1.183090359	1.165866974	2.773474819	8.776997313	7.012654323	4.876109096	5.582683411	0.525007525
148	Solyc07g061960.3.1	15.91910351	17.10015325	18.44114584	15.64490491	20.35667222	20.30885276	17.05040371	18.95897602	16.53435587
148	Solyc07g065730.1.1	6.294791153	6.571078918	5.180981761	6.086911448	9.72072716	10.43696772	8.048684936	9.932450649	9.651545903
148	Solyc09g074270.3.1	32.98068494	26.541609	23.27714716	113.8693234	220.7547844	227.8022385	169.6966814	264.6645555	111.9297692
148	Solyc09g083100.1.1	53.45564655	66.8815312	66.07968268	72.10859645	106.7694966	132.5665435	82.28373155	111.2063538	63.40668627
148	Solyc09g091600.4.1	9.891432682	6.012302063	7.483952987	11.05691649	23.83796474	29.99417636	18.67681556	22.73915334	18.44312991
148	Solyc11g012890.2.1	11.13698509	11.07177754	11.85864444	13.22400221	15.33700793	18.83032526	14.85916513	16.69940447	14.8065182
148	Solyc11g071790.2.1	25.01482173	24.70818193	19.15096322	22.74894694	36.00413333	44.14416388	33.61133766	35.67738954	21.09238419
148	Solyc12g070123.1.1	7.099390364	11.08481242	11.28139447	10.8137228	49.95758238	61.70537796	44.89241102	37.43136568	12.40228381
