# Supplementary material for: Light regulates tomato fruit metabolome via SlDML2‐mediated global DNA demethylation
Source: J Integr Plant Biol. 2025 Oct 23;68(2):383–405. doi: 10.1111/jipb.70066 (PMC12863027; doi:10.1111/jipb.70066)
Supplement: Supplementary file 6 — Table S5. Summary of SOM [file JIPB-68-383-s011.zip › Supplemental Data 5 Summary of SOM/BLS/Cluster206.csv]

neuron_number	gene_id	B_10	B_20	B_30	B_35	B_40	B_44	B_47	B_50	B_55
206	Solyc01g006130.4.1	12.88823328	14.6019333	14.56381767	10.48513275	11.48030683	15.38565498	17.16555881	18.96409287	13.59944659
206	Solyc01g008510.3.1	0.56458459	1.527854245	2.023714989	2.260977967	3.584846536	10.12359142	25.51943858	17.73051788	5.080273114
206	Solyc01g014470.1.1	4.147746898	6.640469578	5.938780371	4.86950672	7.939825412	6.67862008	13.07986973	9.454605173	3.598801304
206	Solyc01g087890.3.1	43.00999424	36.47933033	47.03503078	27.5024508	40.27731378	44.05852882	72.59117754	66.82772996	41.37137832
206	Solyc01g097150.4.1	33.29727211	27.11676336	36.52676544	25.7297501	34.44865548	33.33219178	48.11158262	52.22958591	29.95474719
206	Solyc01g103920.3.1	22.65378531	27.39082838	29.21816621	31.1807907	39.55487436	156.7552309	415.908387	286.6124965	53.87498515
206	Solyc01g104110.4.1	0.285592306	0.509583188	0.539527921	0.903126213	1.321854297	7.286926051	31.80125466	25.18243787	7.286448854
206	Solyc01g106967.1.1	3.099897171	2.064038356	4.368339404	2.76840875	2.559000457	4.647981175	6.077377764	5.306832249	2.860578905
206	Solyc01g108880.4.1	11.17640992	9.34421151	10.28392122	11.69341235	23.4775354	194.6608984	457.5177524	467.1831885	97.63242983
206	Solyc02g062420.4.1	13.81244361	14.93172468	15.17229863	12.62102178	15.15269366	19.56495933	25.41907421	22.99750619	16.32709903
206	Solyc02g065240.3.1	22.36604813	17.38523712	25.29341027	9.697906021	6.745157043	61.25034341	164.1824439	177.8001264	9.649820816
206	Solyc02g076790.4.1	15.55767447	16.04756283	18.19920002	15.861639	15.91156246	16.83008686	19.14314715	19.67375915	15.92991185
206	Solyc02g080440.3.1	17.1102529	15.85585844	16.96395676	11.39554615	15.0082569	25.46194716	34.86772166	27.6945631	20.76812832
206	Solyc02g086830.3.1	28.605761	26.09080742	25.79829772	27.6641513	24.23866277	31.76645305	43.00021957	37.41156893	26.02742934
206	Solyc02g087340.3.1	69.89953019	74.74811541	89.06801562	65.52640539	66.87337823	76.63603387	105.9402144	106.3855102	77.97786588
206	Solyc02g087650.4.1	43.04540976	45.24063756	40.06807259	36.54320138	45.17181307	47.05820773	62.21654351	53.96942923	32.86158307
206	Solyc03g005470.3.1	53.19421937	52.79794186	63.60088307	51.26282533	50.62742637	69.83911646	74.0143781	72.71909175	58.64331998
206	Solyc03g082420.3.1	3.978715688	2.559103308	2.506361229	16.23055904	47.8569254	317.3225363	762.0742341	532.9596276	85.69132127
206	Solyc03g082720.3.1	142.649151	182.1765226	215.5427374	211.1869086	254.4335944	336.0764681	568.7880383	497.2157164	195.5464715
206	Solyc03g112160.3.1	19.50750869	23.51831011	35.22152233	21.79466177	26.36682944	36.40061325	52.79183362	44.12515281	27.05331675
206	Solyc03g115490.1.1	175.2094346	183.3525582	161.4096016	186.2518063	164.9363106	208.6617232	283.3532193	256.4547566	161.1520787
206	Solyc04g009960.3.1	27.87775064	18.22893817	21.62586524	7.733773536	23.41430515	47.53387331	64.65950406	54.06846113	22.5520066
206	Solyc04g051800.3.1	30.47678448	30.99182819	30.5195927	23.4054729	21.50110946	50.32808923	98.78318868	66.6236162	38.33976622
206	Solyc04g080700.4.1	59.2083323	74.03332982	89.81882906	64.57923306	59.95548233	85.08424366	158.512919	120.7532447	59.09532578
206	Solyc04g081420.4.1	20.2045469	20.09303469	16.36926183	12.5647436	16.65409105	22.23002012	32.52534782	26.20816391	19.301278
206	Solyc05g012700.3.1	28.40174746	24.86191164	27.56114701	22.61986188	26.89003689	38.14042382	47.07589926	40.28825206	25.40047973
206	Solyc05g014310.3.1	57.32983294	50.2308461	61.06851395	54.28076384	57.07178661	72.47718637	95.3466847	84.62936766	53.79573979
206	Solyc05g044470.3.1	13.9608344	11.60929308	14.8422256	9.669612973	16.35579445	18.42755753	25.69761501	20.5450759	14.46034205
206	Solyc05g050217.1.1	1.133803817	3.53638931	2.447952311	0.61917375	2.516885215	1.255449348	7.817035127	7.630562719	0.696417629
206	Solyc06g007140.4.1	4.355483346	3.752259544	8.09942244	2.987857905	4.82340706	7.395601453	11.88969493	13.06304782	7.546569817
206	Solyc06g076580.1.1	1.178473599	5.745589351	2.258031131	7.731644141	8.647415859	15.5070846	41.35234361	31.55865351	5.091417202
206	Solyc07g005570.4.1	19.54681258	14.85140424	15.60125855	11.89494918	13.60416592	17.35107544	22.55258012	24.96910822	14.74245248
206	Solyc07g006200.3.1	8.625761689	7.189568457	7.913638499	6.158941535	7.706413639	11.26225305	12.62847967	12.36811886	7.286787669
206	Solyc07g007830.4.1	18.78809052	19.93910303	22.92706994	24.33403173	21.03077544	28.25057537	40.88471326	35.38452176	23.25302785
206	Solyc09g010170.3.1	8.843566732	8.811647437	12.54785648	10.60719504	9.767345847	12.34173714	15.7206912	14.08522763	11.41932245
206	Solyc10g006970.3.1	15.30959231	12.74903209	14.20959418	15.93414777	21.12961052	30.42051208	55.54687324	49.23327407	17.6293062
206	Solyc10g079570.3.1	0	0	0	0.147742341	3.388664332	17.64045303	38.19690493	33.31377122	4.227531324
206	Solyc11g010930.2.1	9.724784682	10.25765968	10.31310059	7.544596966	8.150153888	14.6875095	17.51328144	15.1630943	9.023454424
206	Solyc11g011170.2.1	17.76027086	15.05153735	18.73695613	11.70881976	12.5175801	28.56799874	39.09570569	31.60657875	19.07712977
206	Solyc11g065740.2.1	6.765737074	7.34555456	7.691560225	5.42265924	5.390120388	8.208628081	10.78946127	9.386769167	5.262477392
206	Solyc11g066120.3.1	1.660939407	3.441157805	2.358277875	1.232121521	1.636779837	2.007813167	4.070716435	2.632121747	2.654365479
206	Solyc11g068760.2.1	6.024274002	5.726853119	6.461063633	5.201030985	6.185849574	7.420877835	8.444514834	7.525599591	6.634183474
206	Solyc11g072640.3.1	11.43434963	9.420057519	9.401273643	8.4349738	9.491710483	12.63401293	16.48294643	16.97929569	9.943559597
206	Solyc12g011310.2.1	3.979737564	3.277761578	5.821541965	37.45131962	42.7710664	107.1551614	362.0940102	278.8201826	39.6874084
206	Solyc12g089210.2.1	14.96148389	10.62835405	14.37395934	8.940929649	7.985575901	15.0131943	24.70688043	24.81475392	9.959985848
206	Solyc12g098350.1.1	117.8746664	103.833689	103.8667825	95.22653999	97.55871684	137.9480365	202.7673254	173.2639926	92.67830481
