# Supplementary material for: Light regulates tomato fruit metabolome via SlDML2‐mediated global DNA demethylation
Source: J Integr Plant Biol. 2025 Oct 23;68(2):383–405. doi: 10.1111/jipb.70066 (PMC12863027; doi:10.1111/jipb.70066)
Supplement: Supplementary file 6 — Table S5. Summary of SOM [file JIPB-68-383-s011.zip › Supplemental Data 5 Summary of SOM/BLS/Cluster164.csv]

neuron_number	gene_id	B_10	B_20	B_30	B_35	B_40	B_44	B_47	B_50	B_55
164	Solyc01g067740.3.1	206.3271744	201.7513811	275.3980362	317.8173474	270.6134645	449.5092709	372.2242899	459.4617623	312.8057162
164	Solyc01g096330.2.1	7.113136025	10.86430878	12.21272336	17.99396952	18.10009398	28.15772203	17.5316062	29.8635341	21.81885915
164	Solyc01g102830.3.1	155.8200239	160.1018675	104.5231167	176.7043692	167.3474118	191.0442804	109.8844852	197.1586517	165.0742137
164	Solyc02g072450.4.1	3.419786629	4.337468736	5.374689659	6.415410659	8.054515663	8.162161914	6.835205177	10.98074914	6.169022623
164	Solyc02g084305.1.1	3.066299061	1.561758947	2.463267983	3.372487865	3.945567301	5.354302968	1.941007341	6.57233146	3.53456198
164	Solyc03g063030.4.1	6.855937227	9.670050801	6.383064276	11.37925285	11.60532902	17.0564399	10.8712102	14.53074727	9.341777553
164	Solyc03g063040.4.1	7.963748259	11.94033183	9.802266912	16.03441215	18.24194438	24.60158104	13.21767671	29.45736169	11.88746135
164	Solyc03g121890.1.1	61.18712986	79.45986325	51.33503914	172.6395026	117.0594785	201.6787	194.2331721	279.3436479	164.4274904
164	Solyc04g008890.3.1	10.18338651	10.35726323	9.108238066	12.71413941	11.33491715	13.18035923	10.99570267	16.10969464	11.97235401
164	Solyc04g056370.3.1	7.140609716	7.386614101	7.79610274	7.30046998	8.652788945	10.11087987	7.970438854	11.47677148	8.952274873
164	Solyc05g046180.1.1	1.682492183	1.692394448	2.397523752	5.220947171	7.070438684	20.75701677	4.375422543	26.07054055	2.690248098
164	Solyc05g053290.3.1	33.08839437	50.82354193	54.12485039	96.15738832	70.04843563	117.3957371	81.2478348	137.7580411	85.0941835
164	Solyc06g005260.3.1	110.3978842	107.5885464	117.9161453	117.5422996	134.250148	175.6192261	119.7188678	194.9083944	130.3305571
164	Solyc06g005360.3.1	253.9198836	264.0271837	284.6459935	338.7530336	308.120277	346.2335429	327.851389	395.4018432	289.0262033
164	Solyc06g062940.4.1	39.50586037	42.92369815	40.56412269	48.79313526	45.99466605	52.7545112	44.85342246	66.06330246	48.28145264
164	Solyc06g073360.3.1	47.05203218	48.55673657	52.42536789	56.66382906	59.89475849	63.90302492	54.60439183	68.29412289	59.74785822
164	Solyc07g006220.2.1	575.3518252	748.2071906	617.6949958	756.9427798	934.6638328	1010.937547	756.9122451	1055.882726	963.3597683
164	Solyc07g006265.1.1	15.42414028	14.28073713	12.60090397	14.92929922	18.44347449	20.55607813	18.48430436	24.67508154	17.53024761
164	Solyc07g017980.1.1	1.646166294	1.415256326	3.272951723	4.28529657	4.167356306	25.50493824	7.437376724	26.18624999	4.634733021
164	Solyc07g065720.4.1	2.866585986	3.637010486	3.557150311	3.956612754	3.77621447	4.198718068	3.923844804	4.41305506	3.79652664
164	Solyc08g075720.3.1	137.2251698	133.6366655	129.537701	144.5077596	140.8399617	150.035048	137.8304516	146.8162276	136.4891452
164	Solyc09g083320.1.1	66.44028622	69.12901382	71.83499143	75.27029338	78.72166146	88.31449641	72.47751084	85.28948198	68.87210713
164	Solyc09g098140.4.1	11.82352382	11.03457699	10.98078404	13.75606694	14.4668539	15.15858978	14.54477369	19.42879022	14.98323939
164	Solyc11g020877.1.1	69.39853441	70.04356304	76.39330869	108.5648607	104.4062303	123.2487461	75.45897718	105.796485	85.45029679
164	Solyc11g068380.1.1	2.300599588	3.169928042	4.15972204	9.032394467	9.542465072	20.28349722	9.369790883	20.85457037	8.139666126
164	Solyc12g008430.3.1	0.630087721	0.237553161	0.369943493	8.075415401	15.7016274	18.35320969	14.05213934	33.07245725	11.65091479
164	Solyc12g008860.3.1	34.95206212	36.36646809	29.92146627	45.2959085	47.29947316	49.18367725	45.25715842	50.04664047	44.7843174
164	Solyc12g010340.3.1	93.95272712	91.64766284	98.94516177	111.3504009	102.2343006	127.8663183	108.2831173	129.5830276	113.959269
164	Solyc12g010430.1.1	113.304947	141.7784141	102.0458487	221.3410064	181.1626236	221.5055329	206.0718014	296.1484459	173.1693045
164	Solyc12g049310.2.1	5.920645742	6.029893715	5.74551343	7.384635422	7.674436257	8.603471514	7.698759665	8.815729832	6.174284472
164	Solyc12g098720.3.1	7.309576731	7.136624855	7.690429593	10.90210483	10.98027368	15.66915528	13.25103206	17.28222809	8.846806544
