# Supplementary material for: Light regulates tomato fruit metabolome via SlDML2‐mediated global DNA demethylation
Source: J Integr Plant Biol. 2025 Oct 23;68(2):383–405. doi: 10.1111/jipb.70066 (PMC12863027; doi:10.1111/jipb.70066)
Supplement: Supplementary file 6 — Table S5. Summary of SOM [file JIPB-68-383-s011.zip › Supplemental Data 5 Summary of SOM/BLS/Cluster165.csv]

neuron_number	gene_id	B_10	B_20	B_30	B_35	B_40	B_44	B_47	B_50	B_55
165	Solyc01g006150.3.1	10.74902415	9.912336425	8.285257169	4.782781831	6.264816404	16.07357895	9.31206332	10.45271846	6.221443624
165	Solyc02g087510.3.1	3.882054377	3.578145932	3.967747416	3.248794311	3.479403482	4.53875878	2.70631582	4.575449705	3.614978234
165	Solyc02g088390.4.1	33.96361982	21.50288607	16.86272693	23.82293997	23.21268514	43.78281569	25.61093639	41.414538	14.42510955
165	Solyc02g089750.4.1	12.80453571	9.723554265	7.096438424	6.498251968	11.17717694	23.62120164	10.27851418	14.78419054	7.424380449
165	Solyc04g008490.2.1	356.1396811	328.1606779	285.2550726	340.9983742	303.3847341	370.0519111	284.2764235	365.8580118	280.3885792
165	Solyc04g014350.1.1	5.022781054	2.705642701	2.062346063	2.507187634	3.930412498	24.38935639	8.414259338	17.3951647	6.445103646
165	Solyc04g064520.4.1	37.05470096	33.53033076	30.05723678	32.19183298	35.74827656	44.58439358	32.40253896	41.43188824	28.32391841
165	Solyc04g081220.3.1	11.29796272	9.362371059	10.689822	11.49488513	11.53855942	15.42002519	9.757647571	13.58716732	11.05795833
165	Solyc05g023990.2.1	4.56419469	0.642960052	1.032791924	1.954278368	3.423488413	8.740972183	1.775734294	6.685381755	1.544067954
165	Solyc06g076060.1.1	6.20715274	3.647968003	5.532049442	3.112273114	2.44416681	11.34950196	5.602633288	10.54625598	0.364069415
165	Solyc07g005020.3.1	16.35127963	9.711076389	8.767523612	6.510089533	7.539552967	21.87601265	10.45697972	12.73333491	9.617960853
165	Solyc07g049230.1.1	150.8583132	131.7036451	129.5938837	114.7284061	120.6918066	161.5972722	129.7481904	158.2164737	131.2660753
165	Solyc07g066360.1.1	8.285699469	4.936130789	6.64654847	8.599031021	4.754206203	32.08859444	8.589059921	29.82696556	5.267753357
165	Solyc08g048540.2.1	42.89282195	36.35341131	37.94868674	32.44678888	37.84524968	48.53514548	40.37529851	47.74657008	34.72851989
165	Solyc08g080230.1.1	4.40323418	5.240818033	5.236557485	4.261851103	4.030217355	8.511624447	4.850454451	5.787008483	4.846915884
165	Solyc09g010330.4.1	70.26595649	67.65723029	64.18275208	68.05124192	57.48287798	72.94312259	60.88625633	67.65515086	60.90640945
165	Solyc09g011250.3.1	2.774385803	2.534277919	2.628152725	2.352189141	1.897215457	3.531443058	2.673166393	3.584960853	2.614800009
165	Solyc10g086100.2.1	4.3201767	5.136858	2.953565428	0.995647708	1.530616618	5.901667986	1.962295088	5.450620189	1.498012885
165	Solyc11g027870.2.1	11.75109136	11.67345673	9.909093365	11.01024224	12.85047835	13.57612471	9.311943034	11.74249809	10.91105066
165	Solyc12g036530.1.1	9.295250671	11.03067638	9.805054141	10.6970223	10.24818295	15.1320091	5.700935655	11.50793856	8.783024776
165	Solyc12g049470.3.1	10.63638487	7.301111575	6.739174463	4.773911405	4.892039097	20.01873912	10.8058168	12.23843056	5.848884189
