# Supplementary material for: Light regulates tomato fruit metabolome via SlDML2‐mediated global DNA demethylation
Source: J Integr Plant Biol. 2025 Oct 23;68(2):383–405. doi: 10.1111/jipb.70066 (PMC12863027; doi:10.1111/jipb.70066)
Supplement: Supplementary file 6 — Table S5. Summary of SOM [file JIPB-68-383-s011.zip › Supplemental Data 5 Summary of SOM/BLS/Cluster207.csv]

neuron_number	gene_id	B_10	B_20	B_30	B_35	B_40	B_44	B_47	B_50	B_55
207	Solyc01g006670.2.1	11.44963146	10.25174622	10.35052691	19.2401112	28.98405353	29.55748511	42.76706483	20.30549728	18.70440705
207	Solyc01g067660.3.1	291.4765934	228.9705766	416.6967	429.6484077	494.0600236	462.856816	725.4555699	402.0136344	351.6216234
207	Solyc01g112100.3.1	214.9281769	160.7772717	267.6256033	296.0972955	532.8476709	412.7374323	553.1153832	334.3239286	258.7070899
207	Solyc02g064690.3.1	6.213870062	5.687306933	4.084804057	16.79578472	32.3104703	18.43886826	33.26135123	15.36978914	9.087184985
207	Solyc02g093010.3.1	29.52535875	25.56551978	26.05658212	26.53466616	36.00897813	34.49327301	40.57774646	36.42152304	30.25695214
207	Solyc02g093600.3.1	5.21482493	5.482158423	10.1626647	13.07118376	15.63079323	18.45756296	21.76517382	17.07690393	6.918223965
207	Solyc03g082880.1.1	61.82139607	53.52459875	68.19212896	79.68632488	92.59417928	83.10127663	120.0247572	99.34575551	63.95414452
207	Solyc03g120420.3.1	167.0794069	146.1329051	163.031628	433.7470561	821.7113804	1017.547133	1701.228163	937.3769186	184.5337841
207	Solyc04g008303.1.1	14.6962381	11.22807355	20.99940122	19.08803696	23.59270392	19.85804931	36.04155242	26.02866418	20.01403271
207	Solyc04g080960.4.1	408.8693796	413.9214227	374.6752822	646.4195776	1252.116769	1218.823443	1647.825573	1031.762358	768.0132573
207	Solyc05g007060.4.1	60.96699455	61.97897586	100.4788884	93.09659599	178.4546567	188.026544	249.5030435	155.8337748	86.83692069
207	Solyc05g007070.2.1	52.15143067	59.6672068	73.16014248	103.4121223	164.0922013	149.7954084	215.2111382	105.7366221	69.85647449
207	Solyc05g014120.1.1	25.30549459	35.47003131	44.69284208	88.02650047	179.8891476	193.709495	297.7182013	187.0058608	109.7614005
207	Solyc05g014360.1.1	13.0424166	14.18307178	16.48302381	12.94319558	25.90876256	19.58604826	27.80835461	19.0085672	10.67820754
207	Solyc05g041200.4.1	30.94168405	29.48789688	52.267902	43.94421352	74.02135644	77.21953256	122.8739457	77.02120245	62.46701323
207	Solyc06g011270.1.1	0.980237071	1.846203589	3.459741794	4.421219856	16.25302558	17.77800164	35.06369717	13.84326086	10.43402567
207	Solyc06g034020.3.1	23.89351179	23.83629749	23.14318531	29.75528724	35.22168164	30.14661884	39.71651892	31.07149509	23.76192602
207	Solyc06g034320.1.1	61.13487848	59.59038947	73.1706588	79.65996075	86.75640798	88.31894323	109.0454836	85.52446368	80.15469863
207	Solyc06g036520.1.1	766.1731532	855.2814853	710.6555275	902.3990091	1021.389139	896.4000592	1346.838165	995.063914	944.1330055
207	Solyc06g051860.3.1	5.938435709	9.075047215	11.84824516	9.842679986	26.04332689	21.13810685	37.7301964	23.92913463	17.15341747
207	Solyc06g072650.1.1	26.34125727	24.31421676	27.89681479	42.81859458	75.33751627	53.4108204	75.5643348	59.36458415	27.00027287
207	Solyc06g076520.1.1	452.6987206	569.3431038	542.0408526	1707.327316	1987.128004	2452.506457	2929.52248	1963.27128	1186.738406
207	Solyc06g082225.1.1	4.871461359	3.36204467	7.327773154	7.805465479	8.356304849	5.404651686	10.77484498	7.692796908	6.459200795
207	Solyc07g047823.1.1	2.377537751	2.000823546	1.98536762	2.427533768	3.046778075	2.396683993	3.230819258	2.917765928	2.684499688
207	Solyc07g051860.1.1	2.847045928	2.822552631	5.305889956	2.80655362	5.912797817	5.531940861	7.48802318	5.548397266	4.071147039
207	Solyc07g065340.1.1	106.7189124	106.5398133	147.5636538	151.4235174	283.7378313	273.6255371	471.6600175	283.8246622	218.463054
207	Solyc07g065980.3.1	18.37824579	16.38568354	37.98999541	44.43816077	99.88315389	73.60835728	126.8667173	48.19506567	76.69907645
207	Solyc08g041930.1.1	1.394345529	1.6082517	5.061366473	7.172290016	10.30966869	6.178666716	16.99501732	4.96705616	8.626360548
207	Solyc08g065610.3.1	162.2664746	183.489705	224.0670028	520.5002471	914.3665057	507.6476979	969.861257	651.2385829	582.2860512
207	Solyc08g067630.3.1	3.927246423	5.440200551	8.049896396	4.926435648	11.76350907	8.313589772	13.2361952	9.901807703	5.927806605
207	Solyc09g008180.1.1	0	0.605131713	1.509500013	3.035490376	8.604423442	5.810790827	10.74300393	3.293246802	1.919526473
207	Solyc09g010800.5.1.1	3438.562227	3519.731121	3420.499139	5433.812729	6754.120034	5429.6479	7548.724901	7251.419065	3887.772391
207	Solyc09g020190.3.1	33.82088122	37.70405517	45.94550387	44.39300136	67.14250765	72.76303311	98.02491478	73.98106084	53.62804483
207	Solyc09g074475.1.1	2.343834545	1.62578455	4.216363414	2.301385806	7.246049828	2.767581351	8.791509499	6.320681927	4.452220633
207	Solyc10g008500.4.1	14.91058749	16.71175416	21.35703764	24.88905574	30.73197158	36.2305242	48.66198679	35.09643561	21.31142724
207	Solyc10g008870.3.1	119.1967355	148.5343492	133.1176876	175.9637872	189.466365	191.9185702	217.0865031	199.9685538	149.5763486
207	Solyc10g078590.2.1	96.10776202	127.8236273	130.4564547	186.8923688	286.8239762	287.9658194	364.2306224	220.4747112	162.6296526
207	Solyc11g010530.2.1	0.568740903	0.073303578	1.574407464	15.50319568	51.46437297	32.79222326	69.99849163	48.47252912	33.48351952
207	Solyc11g020330.1.1	34.45051462	52.84263839	66.56967588	66.72841659	367.9415428	241.3979585	572.0929972	348.2744928	103.7967624
207	Solyc11g061770.2.1	30.47761426	34.07538016	35.55082055	39.77586736	46.84145204	49.49799159	58.41491924	46.90351173	36.14347783
207	Solyc12g094620.3.1	553.7290865	744.7230663	1046.030605	1993.44769	4842.677949	4899.677481	8058.70573	4276.394494	3395.097589
