# Supplementary material for: Light regulates tomato fruit metabolome via SlDML2‐mediated global DNA demethylation
Source: J Integr Plant Biol. 2025 Oct 23;68(2):383–405. doi: 10.1111/jipb.70066 (PMC12863027; doi:10.1111/jipb.70066)
Supplement: Supplementary file 6 — Table S5. Summary of SOM [file JIPB-68-383-s011.zip › Supplemental Data 5 Summary of SOM/BLS/Cluster205.csv]

neuron_number	gene_id	B_10	B_20	B_30	B_35	B_40	B_44	B_47	B_50	B_55
205	Solyc01g007060.3.1	9.006874596	8.301196977	9.524583362	8.483248991	9.945279541	15.50436797	16.27995772	16.95103833	15.7838122
205	Solyc01g058190.4.1	18.39018898	15.80437129	19.69144061	17.71052171	21.38483062	36.3848861	42.3660999	54.74079493	37.65011877
205	Solyc01g067080.3.1	2.247017719	2.287394359	2.049471316	2.308325732	2.610994892	6.958470908	8.752513086	13.28602065	6.759521049
205	Solyc01g079260.4.1	22.64569111	32.19134678	32.95938386	46.88766298	81.4836819	144.1244555	124.1142318	190.2799079	99.96960446
205	Solyc01g080220.3.1	3.811639861	6.70541622	6.836380207	14.00520272	52.54728049	118.7269087	165.9945326	192.6267548	108.5545732
205	Solyc01g081300.4.1	6.471988781	5.471833986	8.147081318	4.760659972	6.024887115	9.914307489	11.87625872	12.51562551	8.922383272
205	Solyc01g097310.3.1	31.00445762	24.73147743	25.78227515	28.58225592	26.76831851	32.90460969	32.29224252	37.10598836	32.29989262
205	Solyc01g098540.3.1	4.433240808	7.250955893	7.908202477	5.988687256	8.157467111	9.353323534	13.26503217	15.35040571	10.78019933
205	Solyc01g099130.3.1	31.1653193	30.30480681	31.21759371	36.36529045	34.28257598	43.00925047	42.2248048	48.57679414	46.9607698
205	Solyc01g100250.3.1	2.887610111	3.344718856	2.960008838	3.150115704	3.584272542	5.558472291	6.978805235	7.661879686	6.515891026
205	Solyc01g101090.3.1	14.21598136	20.2247517	13.96967599	14.66678582	23.69469769	31.72250753	30.29628075	48.45317775	37.15971168
205	Solyc01g105370.4.1	15.80162944	17.19968191	27.56569488	19.89162001	36.21225186	54.71095134	62.90026357	79.05192558	53.24370219
205	Solyc01g110390.2.1	57.14557648	50.3902222	46.08463934	55.16568549	69.1938749	88.84444995	91.1260356	106.0660625	78.91569687
205	Solyc01g150172.1.1	1.894325752	1.548122381	1.867662297	2.007225671	2.21316506	2.741130291	3.461328645	3.642730485	3.33970493
205	Solyc02g062390.3.1	3.006496976	4.307996352	17.34280402	23.25051283	105.4543229	192.9740137	266.7143235	465.2360748	194.661543
205	Solyc02g063490.3.1	26.82202214	22.04127622	18.96005384	30.39409701	56.37916747	86.17419374	130.9372705	139.1857258	105.290151
205	Solyc02g067250.3.1	40.50925001	49.83784118	53.21334288	59.12521572	73.33380543	93.31845991	118.7605662	132.2589196	101.2966778
205	Solyc02g069430.4.1	21.19794635	18.2432107	13.74558094	7.736746445	28.13786166	68.20107298	100.7520188	125.7752517	67.5130699
205	Solyc02g070385.1.1	19.39458712	14.15309112	18.33019953	17.87579206	30.0130978	50.73700539	58.12352072	82.61682109	48.8896226
205	Solyc02g079770.3.1	63.49315674	48.19371663	55.51094217	61.98583852	83.33740766	148.6248538	155.0621568	176.2447429	115.7672788
205	Solyc02g081800.1.1	0.23720475	0.067421006	0.109695386	0.281145463	1.902309401	3.715308065	5.880152815	5.891251306	4.878558925
205	Solyc02g087480.4.1	20.7318454	29.21950833	20.73863557	25.63469871	30.92964843	37.50353546	36.13705643	49.42710561	37.20539141
205	Solyc02g089160.3.1	6.82023532	7.862137973	15.55794029	13.72100015	59.67470974	127.9241129	125.3520063	191.3906649	131.8952417
205	Solyc02g091140.3.1	11.90651091	9.120352142	17.83372153	51.8484859	76.07579469	128.5962932	162.4091392	181.236631	127.3718684
205	Solyc02g091280.3.1	41.07464935	33.61275032	30.41132874	35.5289686	49.65660453	64.11036995	64.26993627	71.37414741	61.41088196
205	Solyc02g092240.3.1	5.588235537	6.117566239	5.994685046	6.235680815	10.08939829	12.10775868	12.54886703	18.00524624	14.75806594
205	Solyc02g092710.3.1	5.295252917	4.999788325	6.215281109	5.669236098	9.461977066	11.40607885	12.83963633	16.48145669	11.8225522
205	Solyc02g093520.3.1	56.40010395	74.02526672	68.53527573	84.28652692	109.5401697	191.7574855	179.7611868	282.6973417	205.637955
205	Solyc03g005260.3.1	22.46241228	19.17804331	20.2003798	19.96007777	22.18244145	29.59579061	30.13502822	32.42489911	30.41122701
205	Solyc03g007110.3.1	18.50374594	16.02461035	13.7484599	15.3183399	17.24909339	24.79601486	26.65664429	31.16045433	22.71282083
205	Solyc03g031750.2.1	22.52463399	38.47104302	41.30529782	49.94380493	63.69490837	93.5216979	102.316307	126.7620551	83.76550328
205	Solyc03g034190.3.1	13.69565403	10.52196529	9.114565052	11.05034761	12.1161938	17.57987153	20.68925167	25.2820783	16.6404672
205	Solyc03g058860.3.1	10.84727242	10.48684378	11.12935098	9.997580677	11.47075391	11.80998836	12.29718103	13.27010668	11.92406933
205	Solyc03g082970.4.1	4.22820976	3.523249868	3.312081675	3.227605693	4.044179641	4.769180417	4.709664595	5.659340943	5.033752246
205	Solyc03g111160.3.1	9.709454029	8.755141935	8.495315519	9.754342789	12.35428984	16.24988391	17.63016054	19.45292315	13.80764
205	Solyc03g113020.3.1	35.10885668	32.76367444	29.71505544	36.28407545	42.99196462	60.01678157	67.01735847	68.24915326	53.97865878
205	Solyc03g113380.4.1	23.67361824	42.67197354	32.21265205	41.81517563	44.27750854	71.03291284	80.70586157	93.38028634	83.47809311
205	Solyc03g115710.1.1	0.590910721	0.736600904	0.70820431	0.673647977	2.445149223	12.06422045	9.62995306	16.64144602	9.110391756
205	Solyc03g120580.3.1	1.641427796	1.6569366	1.357394228	1.478373436	2.007957273	6.81657994	7.362345323	8.585793649	4.875938779
205	Solyc03g121400.1.1	18.15204715	47.12393495	19.54289578	51.2585444	61.26397525	159.1423208	149.1086231	255.5381844	112.8095101
205	Solyc03g150151.1.1	0.180210981	0.320381298	0.27558739	1.439587438	8.201040316	17.25790758	16.89176859	30.12471145	18.06878385
205	Solyc04g016460.3.1	0.121268997	0.117729896	0.520622656	0.218258059	1.651365376	7.751325225	11.68465057	13.82806236	6.085935389
205	Solyc04g025290.4.1	7.315522523	6.746110813	7.428739193	6.411446248	8.085356879	10.1503541	12.16557964	12.73194891	10.89339469
205	Solyc04g071523.1.1	1.259381409	0.870758138	2.338282472	1.460050801	4.306337214	7.446125409	7.072009147	9.69629607	4.890070168
205	Solyc04g077640.4.1	0.480143216	0.142243582	0.014620202	2.114179775	8.444906177	16.13641303	23.68656468	33.73901979	25.56270849
205	Solyc04g079180.3.1	67.56592168	56.8949644	55.37310864	66.02307668	78.57642727	123.124904	128.7376322	140.7650654	107.2315438
205	Solyc04g079790.3.1	58.52366857	41.44852803	36.20448292	57.44470115	67.63030231	126.2489147	176.7201891	189.5402868	111.5750021
205	Solyc04g082990.3.1	6.553788943	4.828579321	5.4506437	6.497368452	7.179031827	8.637776956	10.63029298	11.2202943	10.16609593
205	Solyc04g150126.1.1	23.83387244	17.50814874	25.53944203	21.47456626	27.45374693	33.17563475	33.87619592	43.97701903	35.44038118
205	Solyc05g009910.3.1	25.62965604	24.74460253	31.85738633	30.09246008	31.29104647	47.45190801	55.65996241	69.66142071	55.11862368
205	Solyc05g012020.4.1	0.799931293	1.058226675	1.982593575	8.993033797	92.07483852	192.6004567	301.0455796	360.5166735	289.9189458
205	Solyc05g013480.4.1	18.22696525	16.23539284	12.69612078	16.76418489	23.04184098	35.53138452	39.64864504	43.30559046	28.61621631
205	Solyc05g050220.3.1	1.827743675	3.714948017	2.404252171	2.53217475	9.206454105	16.85140597	14.14124817	26.79640565	17.56974367
205	Solyc06g036260.3.1	19.97365945	25.57713716	33.09922608	33.62637216	41.82950142	70.92480055	71.61698547	102.2732399	71.70461021
205	Solyc06g053620.4.1	21.47060911	11.6974079	4.804466214	6.127272719	65.68195043	180.8080029	242.3446301	304.1058603	190.1206865
205	Solyc06g061170.3.1	10.240554	12.6064219	16.17656881	12.39148449	40.0884895	63.56878499	84.05000565	100.4067697	53.57286764
205	Solyc06g076160.4.1	1.57716229	2.0404674	4.860564222	4.310723082	7.676430032	41.33177085	35.38377235	85.35261046	46.41359492
205	Solyc06g084370.1.1	3.851082004	2.626194416	4.669824228	6.39077051	23.55747143	52.21589878	60.12712413	78.40670964	52.39373814
205	Solyc06g150128.1.1	8.283102512	6.91596933	7.928789913	7.432273629	13.76527121	22.09851873	20.54759922	28.97038154	16.99439211
205	Solyc07g007950.1.1	24.33312228	52.74045345	38.83206766	64.51533658	49.96788541	80.14968338	90.59574672	110.4094367	85.97458191
205	Solyc07g040950.3.1	7.381292354	7.547145641	6.289844936	6.9214287	8.038803091	9.349522687	11.83031324	13.40666824	10.13255311
205	Solyc07g041740.1.1	0.764787228	3.5714824	1.715210678	0.606479172	0.634063919	6.928745318	5.253530096	9.067813497	5.288751261
205	Solyc07g042250.3.1	160.6056187	114.9272361	112.785922	150.9078658	164.0108256	330.5042363	447.8106227	441.3791	310.8310164
205	Solyc07g043600.4.1	8.25767088	7.341839352	8.285276688	7.056216089	7.938094226	10.56067255	10.69601756	11.15983369	10.17527668
205	Solyc07g056420.4.1	56.34943516	68.35955016	49.51898658	115.9865257	222.6055811	833.4696875	1272.234332	1835.763839	720.3652586
205	Solyc07g056430.3.1	2.56070756	2.420428379	1.96929265	3.471713728	13.08790171	50.00552817	86.41979873	114.1240636	59.0156392
205	Solyc07g056510.3.1	0.151396767	0.204144486	1.275258776	10.00013737	32.79721957	93.9254736	191.663335	267.2267717	153.1608778
205	Solyc07g062740.4.1	5.589626817	5.175029721	5.761962793	3.924190026	5.747013135	11.11130731	15.01089909	18.94839943	11.05552714
205	Solyc07g065190.4.1	0.171997607	0.167317225	0.403614826	0.256111233	0.511397308	1.821071852	6.594148735	8.488863077	4.354949923
205	Solyc08g014130.3.1	25.97370289	18.62919633	28.72825555	37.84939343	151.5526247	266.028133	457.7619166	494.513384	378.4786411
205	Solyc08g074720.2.1	0.068188661	0.127456729	0	1.597287812	3.359769904	9.348566023	12.77296718	16.10931747	10.31133613
205	Solyc08g076450.3.1	21.37526798	20.63582681	18.09437944	23.45544113	32.20455537	45.25725856	58.56573756	65.58919396	58.19072373
205	Solyc08g079490.4.1	12.59294134	9.84801652	12.42715661	10.37525595	11.70779182	15.49266623	17.33623186	19.95965132	15.95659025
205	Solyc08g079620.3.1	28.07742886	25.19846861	24.25057124	28.74480461	39.64702484	54.80444103	58.7507857	67.67046637	59.24848109
205	Solyc09g025260.4.1	11.37273438	7.871347161	7.917668539	9.172369794	14.59991647	22.82051002	19.97071951	27.84398205	23.19187248
205	Solyc09g061791.1.1	1.199772778	2.022104773	3.883134857	2.193083259	11.01766827	22.93669578	22.97772084	44.27217198	28.90070883
205	Solyc09g075730.3.1	3.212206422	4.329645883	3.229865323	2.502671954	4.711116663	8.413215819	8.962766942	10.38632043	8.572740515
205	Solyc09g082570.3.1	4.681997435	6.260700642	8.853299002	4.025655773	7.890192862	14.77341352	17.30978911	25.44986146	16.61193223
205	Solyc09g090640.3.1	64.56583574	70.65694246	63.16803995	77.33176749	121.8980622	247.7807765	314.8712047	380.7326397	293.7228053
205	Solyc09g090645.1.1	26.93221676	40.58903267	24.89187275	32.20574359	43.0695888	89.79360202	127.9542556	118.3155431	109.5942335
205	Solyc09g091500.3.1	16.71860637	14.79814335	13.69398356	16.86071608	18.16195357	19.64107775	20.1799284	23.68948343	19.61073883
205	Solyc09g098050.2.1	3.666285336	4.55702393	3.160671251	6.193006254	8.165098744	11.96787449	13.12150652	16.61048926	11.28884968
205	Solyc09g098220.3.1	16.14950006	15.4022331	18.11252694	18.59501569	17.74158118	23.52026134	25.87542065	27.16724637	24.67538837
205	Solyc10g005100.3.1	269.5785636	281.7603247	291.7532338	329.9306681	382.5100697	425.8496749	497.3509763	551.3605912	400.5289866
205	Solyc10g076750.2.1	4.946606238	5.305798907	4.987806335	5.485469621	6.354978357	8.569964435	10.30059543	13.32802931	8.502458018
205	Solyc10g081240.3.1	13.38350629	9.912607852	8.995350708	11.01805103	12.97637728	23.39304307	26.81777619	31.07979761	25.77617925
205	Solyc11g013080.3.1	3.114223773	2.959202286	2.752265403	2.831564966	3.756785691	5.476999955	7.737351727	7.988416913	6.76872287
205	Solyc11g022450.1.1	225.9684991	216.7965124	153.4039986	207.7518312	395.8467308	606.7481917	708.1023677	827.7111494	573.9768359
205	Solyc11g040380.2.1	35.95937869	26.63458155	29.5343686	32.04425906	41.36761773	52.87170624	61.66330207	80.88275011	54.24601832
205	Solyc11g071260.2.1	23.77824657	23.42804609	27.1066144	24.56359565	29.41276566	38.45888094	33.77923937	39.62064477	31.83893296
205	Solyc12g006370.3.1	11.51152175	28.03634938	17.15550969	21.74900389	38.38951157	56.72707322	79.2880743	101.527627	55.33766181
205	Solyc12g006870.2.1	17.41896009	17.01194769	15.27858125	14.53259694	17.36715984	22.0936742	24.94179121	25.14941985	22.33673644
205	Solyc12g006970.1.1	174.1257531	245.7103836	149.9666523	352.8770299	518.2011567	859.0434555	789.5696766	1377.961084	676.266983
205	Solyc12g006980.2.1	38.14623679	54.35292916	37.96603715	77.93311142	114.5707851	245.5884564	231.8432337	355.299429	225.7488639
205	Solyc12g019890.2.1	9.227835293	10.86723148	10.84831003	15.80216057	12.71464806	19.99052656	22.1031549	24.08787194	21.10499517
205	Solyc12g037970.2.1	11.27565094	11.160346	10.72766476	10.93429027	15.92736213	24.5655304	25.47962684	29.96539606	20.47704286
205	Solyc12g056850.2.1	5.914113669	4.743098701	6.426083533	5.431243208	6.936027795	13.54035819	21.05399038	20.25707947	17.73715839
205	Solyc12g099810.2.1	3.078117739	3.121646536	4.932691989	3.564756244	4.811720669	8.429557925	11.68236973	11.6167877	10.27922557
