# Supplementary material for: Light regulates tomato fruit metabolome via SlDML2‐mediated global DNA demethylation
Source: J Integr Plant Biol. 2025 Oct 23;68(2):383–405. doi: 10.1111/jipb.70066 (PMC12863027; doi:10.1111/jipb.70066)
Supplement: Supplementary file 6 — Table S5. Summary of SOM [file JIPB-68-383-s011.zip › Supplemental Data 5 Summary of SOM/BLS/Cluster167.csv]

neuron_number	gene_id	B_10	B_20	B_30	B_35	B_40	B_44	B_47	B_50	B_55
167	Solyc01g006290.4.1	0.094643561	0	0.110794219	1.639128934	7.934825824	13.98105695	13.55330059	2.726141476	0.036409661
167	Solyc01g008700.4.1	9.145949867	6.732512836	8.354155533	9.803941867	38.28424833	56.43549222	56.21680221	19.0282071	11.23151507
167	Solyc01g011510.4.1	4.207744836	5.90624263	5.962783369	7.966776381	8.669142008	11.31561071	11.74729024	8.487538634	5.039630489
167	Solyc01g057000.3.1	129.9389783	164.6181104	202.4237653	271.8381475	522.3796892	687.227753	841.1941335	638.3548304	128.343935
167	Solyc01g067730.3.1	348.3701427	360.819421	360.1924751	430.8891316	515.5597159	791.4129802	692.2518349	482.3230384	323.9910938
167	Solyc01g087950.3.1	24.72898636	8.62756901	6.222393525	13.58101861	63.22172388	96.57159953	106.0709192	55.10288777	33.56441521
167	Solyc01g088590.5.1	60.48353375	31.77586158	20.04695495	56.33750481	291.3354492	494.9861651	463.3470027	223.3349374	62.89476929
167	Solyc01g091690.3.1	45.62445723	56.30603185	35.87235693	79.38679474	278.1081274	532.2513845	550.2768857	266.0768465	104.12039
167	Solyc01g094220.3.1	14.14427439	15.50791122	18.31719742	13.7666562	27.30292372	39.95252877	40.76429048	23.83142635	12.07931234
167	Solyc01g097280.2.1	1.755715624	1.643485345	4.170570327	4.170970867	8.113380605	10.85663301	13.0953621	5.281304382	6.056291337
167	Solyc01g098740.4.1	6.607553745	3.106724589	2.785699988	4.657681545	21.18712434	33.93061599	34.50092724	20.51432961	5.110307821
167	Solyc01g099190.4.1	135.04728	122.74171	184.7779564	373.7640095	2474.501551	2754.03952	4099.838784	1215.121443	643.9396959
167	Solyc01g100490.4.1	1.481366514	1.472828292	2.193161471	9.280744738	22.08501284	42.4849378	32.82680658	16.17530079	9.866671845
167	Solyc01g102960.3.1	27.88652571	20.72291879	24.70162165	40.70750909	218.5899462	408.5107081	507.8160156	157.3798893	11.60505153
167	Solyc01g103140.3.1	44.0570088	29.09235086	21.20555421	39.13588172	85.05354602	109.4006374	109.1149157	55.0697681	34.8614873
167	Solyc02g069930.1.1	4.348380813	4.338324998	6.370945671	7.788159269	122.7223735	225.875101	198.6861724	52.65214687	67.33067855
167	Solyc02g070490.4.1	11.49464048	11.84090177	13.41511812	16.63102803	22.79514826	43.99170933	51.91386798	23.41809106	10.76036498
167	Solyc02g071080.3.1	13.16690273	17.81671496	37.05716699	36.1191407	307.5176676	491.0434291	630.9007749	222.2863839	101.9574769
167	Solyc02g076680.3.1	18.64069369	11.14780801	8.97818747	10.02298053	53.15538998	91.74655234	85.85789012	29.66334	23.05647083
167	Solyc02g076710.3.1	234.2259376	164.6704838	167.8742761	278.5686242	919.4554645	1003.714359	984.1517645	699.6499886	271.2190275
167	Solyc02g077720.4.1	7.976157813	14.18084617	12.93086364	8.437731719	23.00269936	33.15271635	35.44345967	13.81729877	5.129273647
167	Solyc02g089780.3.1	6.255150925	9.824752662	3.862719632	5.319358572	47.34180675	75.0658374	61.79883316	25.61039246	28.47712195
167	Solyc03g005390.3.1	19.84198357	20.40009131	21.62077337	22.31267778	27.32903314	36.12648834	35.8918304	28.47974383	20.86156576
167	Solyc03g097700.3.1	4.564797825	8.806373369	23.34228038	61.2672432	229.0947183	373.0191001	334.7669312	188.5211038	103.5931652
167	Solyc03g111720.3.1	380.3273013	515.359296	582.897764	551.2423153	972.7228193	1666.057631	1790.052687	849.8593896	88.57567555
167	Solyc03g116480.1.1	11.74201053	10.87161078	12.25396326	7.749367653	30.55175287	45.30837906	53.95074139	26.48338257	14.20108491
167	Solyc04g012160.4.1	19.25560493	38.51467738	66.55614769	61.67290524	119.438508	148.6348363	133.7916855	101.4990858	48.3075645
167	Solyc04g014490.1.1	553.5807031	507.4575205	478.6883263	567.987315	622.2793639	722.0347971	801.8073254	641.8154024	466.6816348
167	Solyc04g015150.4.1	3.384676967	3.164186562	3.729629956	4.787945739	6.471138341	8.656658041	8.044071582	5.993767074	3.842722648
167	Solyc04g072830.4.1	24.56591549	21.84257028	25.23898867	25.17152328	38.53888448	46.40693641	45.7381633	30.68844967	29.73239533
167	Solyc04g074230.3.1	118.5774522	134.4151453	123.8744142	112.8056025	206.6267719	290.1912334	251.6987231	203.6039378	90.77032928
167	Solyc04g074840.3.1	0.033354605	0.044759269	0.081599117	4.904279812	287.1082604	784.0490118	671.4512866	173.76177	144.7106464
167	Solyc04g078450.4.1	6.916965751	6.201633161	11.01100356	30.46635943	42.54102802	87.08100113	93.79103518	68.44046746	7.549843395
167	Solyc05g005790.4.1	4.219021511	3.733441337	4.23097602	4.171580502	7.652222008	9.925132733	8.64928678	7.136861972	3.885688226
167	Solyc05g008105.1.1	145.3526463	139.5136405	213.1833483	199.0167151	442.14816	781.3219856	654.3285499	430.8267386	172.6137844
167	Solyc05g010420.2.1	2806.447524	2730.637605	3722.181394	3617.228928	7991.354912	13556.99937	13618.83057	6073.99926	3489.681774
167	Solyc05g010425.1.1	354.6085466	346.6943743	540.7941081	434.6058647	822.8645057	1645.367378	1816.435441	543.7672986	392.5820909
167	Solyc05g053550.3.1	133.8158543	276.8145545	56.32066166	173.4309875	1164.634488	1665.479443	1629.01888	309.5077208	298.9039859
167	Solyc05g055940.3.1	21.8371851	16.51294208	21.90650386	18.24881304	23.6650644	29.28762057	27.06269497	23.82721467	16.19020714
167	Solyc05g056480.3.1	12.15570573	8.711651398	10.29026303	13.88033747	21.31070022	32.90447297	33.2607847	22.30803692	6.712056546
167	Solyc06g051800.3.1	5.351542894	2.591642846	6.427583225	52.25073074	811.05549	1098.452259	949.5958647	426.5911525	188.067923
167	Solyc06g054510.4.1	147.8932277	162.437175	131.028717	169.618342	217.0726483	273.6895605	248.6496219	217.1609146	164.8054437
167	Solyc06g069030.3.1	24.55506134	24.00601364	25.65326555	27.17211246	33.0090914	42.0135247	50.57543241	31.36232768	16.25514317
167	Solyc06g073920.3.1	51.41	73.06010807	86.0126685	56.82801342	97.50262068	144.9540137	158.9275356	99.55600712	44.59449274
167	Solyc06g076690.4.1	10.72032929	13.15380822	14.13339197	14.77885453	18.9762199	31.6219522	37.04142708	23.53219791	10.61692135
167	Solyc06g150137.1.1	19.10387692	16.69290833	20.23658421	14.9668252	47.69443795	70.12449922	69.41108192	21.66317503	24.23465082
167	Solyc07g006880.1.1	91.08486303	64.50058343	168.9801941	98.05259864	197.7202619	298.0365912	261.3349624	132.7083417	135.4094288
167	Solyc07g051880.1.1	3.403723935	3.411520378	4.161272915	7.038130395	89.85382027	145.733991	138.1785112	84.29138021	26.47965463
167	Solyc07g052960.3.1	4.130506556	1.859724218	6.30479097	39.12587879	575.0105633	933.9754435	947.4829056	408.5744569	153.3108109
167	Solyc07g055930.3.1	37.89027558	31.26324192	23.88839068	29.17677535	43.77394922	54.23636125	49.73250614	41.08144564	31.53854982
167	Solyc07g065230.1.1	417.2642909	324.029708	335.3718609	405.810531	535.0008915	581.9854422	586.1521228	496.4853993	296.6485875
167	Solyc08g006770.3.1	121.6096602	104.5751488	108.4858651	179.5458612	220.1891524	545.1956927	401.0051219	251.5452282	113.9336234
167	Solyc08g043180.3.1	8.359503012	8.13669898	10.76353414	8.084935612	11.81506384	16.20223113	15.8255439	10.14084672	8.25580136
167	Solyc08g061130.3.1	6.13742972	7.814095793	5.807138237	10.39539354	19.8540525	28.09337745	27.40825342	16.2461112	12.74717586
167	Solyc08g077460.3.1	59.86004754	46.87910066	67.16155933	71.51162474	188.0164318	278.3866709	305.1582066	142.7465846	83.82115132
167	Solyc09g008175.1.1	15.60179466	12.77208338	40.39681469	111.0969501	678.2631311	855.9779925	738.4494687	513.2317915	86.44447846
167	Solyc09g008190.3.1	6.039652424	7.644092748	7.583804937	13.88144043	25.15596831	39.60111648	41.40354507	19.93921564	10.08773399
167	Solyc09g011480.3.1	18.83582252	30.91688085	21.95687639	27.89586291	57.84792954	94.56627484	110.7881994	63.07820099	22.57093026
167	Solyc09g076020.3.1	13.94508883	15.2883352	16.18436789	15.09104237	19.26605874	26.85259338	28.12148797	23.06728819	14.14119056
167	Solyc09g082720.3.1	53.98292627	31.05688014	20.56469108	40.57852177	77.80961276	98.69147061	105.8404226	79.23682762	13.6699778
167	Solyc10g005040.4.1	14.97530059	17.24531022	28.57817416	32.04375974	23.94393767	50.31417989	51.03674617	32.28869645	14.04270963
167	Solyc10g007590.4.1	10.9964452	12.22246405	16.00699701	14.2582045	22.1601139	25.21446581	28.87093834	15.65158091	16.68669428
167	Solyc10g008470.3.1	1.006810311	1.285253034	1.489237544	2.341148187	7.863343169	13.30949521	11.10069483	8.4592288	1.853842775
167	Solyc10g024430.1.1	0.53392299	0	0.277125187	1.581808051	29.54774825	83.22632382	86.06854057	17.09939348	6.975085758
167	Solyc10g037980.2.1	11.45536878	10.68723843	10.41512338	10.61467791	13.67040202	16.70977884	14.72593663	13.10482761	8.726887281
167	Solyc10g051120.3.1	0.450200119	1.102178636	1.502727907	7.631840294	24.3345162	34.58032153	34.29163587	23.78524604	9.79425801
167	Solyc10g083630.2.1	48.7045887	45.651062	63.25623966	108.3603346	260.949871	414.290404	413.8249549	147.9555295	96.23187502
167	Solyc10g083940.1.1	1.214860837	1.565304677	2.057824143	0.999178163	19.00844141	45.87811383	35.30320801	19.84880913	7.631258351
167	Solyc11g006270.2.1	16.36444934	18.12612767	23.75768413	22.4041636	51.58313089	110.4993623	101.524072	56.44913753	18.89396641
167	Solyc11g008020.2.1	8.066144051	8.606341013	10.18253848	10.76372629	14.09011635	18.77177171	20.30823286	11.65151346	11.42466425
167	Solyc11g008720.3.1	0.745301483	0.610134279	2.123120058	2.265586038	30.29505751	74.03203359	66.13787966	24.69124029	3.686461296
167	Solyc11g009000.2.1	26.78726702	21.98328649	42.84252334	25.85755102	78.47983364	120.1740261	124.1483081	75.77808059	63.53864092
167	Solyc11g064850.2.1	16.00545843	11.20805391	8.953519194	13.81916136	21.96392497	28.1958341	27.88644536	21.10163588	14.18975329
167	Solyc11g066890.1.1	39.01543855	34.0830567	44.68933765	62.60615657	411.2303729	664.9025227	686.7382123	236.922746	166.8551873
167	Solyc11g067060.3.1	17.23492731	15.48793819	12.38564752	16.88403715	30.60819839	43.61108941	47.34771201	31.7308822	16.85218843
167	Solyc12g005060.1.1	35.77285437	35.50206939	42.12478113	50.15554137	79.66867717	124.2833164	139.7830878	87.55838917	37.96986502
167	Solyc12g005730.2.1	5.450251958	7.27428917	7.763211624	5.323408052	17.24822999	24.40023515	32.53224307	11.94560323	4.524767911
167	Solyc12g056940.2.1	15.8662429	14.8719909	15.2308765	24.31821664	52.89473238	72.26256047	73.95018127	34.50182848	31.66988808
