# Supplementary material for: Light regulates tomato fruit metabolome via SlDML2‐mediated global DNA demethylation
Source: J Integr Plant Biol. 2025 Oct 23;68(2):383–405. doi: 10.1111/jipb.70066 (PMC12863027; doi:10.1111/jipb.70066)
Supplement: Supplementary file 6 — Table S5. Summary of SOM [file JIPB-68-383-s011.zip › Supplemental Data 5 Summary of SOM/BLS/Cluster166.csv]

neuron_number	gene_id	B_10	B_20	B_30	B_35	B_40	B_44	B_47	B_50	B_55
166	Solyc01g005380.3.1	9.595694349	7.950163151	7.016105396	8.999308851	10.85712402	13.04673636	13.69093841	14.14209809	8.182160017
166	Solyc01g009970.3.1	10.51196643	8.713329859	8.153585846	8.01383274	12.25967567	19.96459065	16.55732087	14.51021125	7.210721614
166	Solyc01g068080.4.1	7.546538481	5.751421886	4.796292517	4.52386294	7.849986071	28.58378514	17.25032322	21.25192719	5.059413185
166	Solyc01g068190.3.1	4.299896961	5.036604416	4.273758587	5.04046073	5.942281381	8.617803154	8.779789722	7.575866344	4.717689286
166	Solyc01g073930.3.1	4.503055255	4.088382424	4.122505205	4.075298443	4.598730645	5.625111311	5.738318361	5.727883395	4.076498161
166	Solyc01g086950.4.1	12.29896611	12.03506846	13.02630487	9.660456026	11.03955445	18.06320531	16.25927162	16.06926697	13.1083979
166	Solyc02g014870.4.1	25.66952851	24.35021142	24.41619549	24.02359243	30.86576394	39.34533883	35.09788479	41.1121429	21.49775459
166	Solyc02g088130.1.1	22.8912093	23.75995331	46.26061164	45.06248566	124.9562087	413.9128075	364.1293534	322.4114997	67.76540435
166	Solyc02g089660.2.1	15.15984729	22.5138204	11.70969394	28.00498196	45.47391889	117.8995121	61.92103701	96.12918825	27.13389024
166	Solyc02g089760.3.1	11.18986465	10.11505516	5.652957675	7.064528421	9.985814597	24.29704875	14.49268551	17.61488302	6.294310667
166	Solyc02g093220.3.1	11.17358389	10.82367947	10.64421007	8.507849942	12.41302994	14.36389263	16.11521111	14.16069826	9.240020596
166	Solyc03g006960.4.1	7.052036744	5.271627243	6.144069586	8.449892545	22.19865266	80.85865941	38.74530011	65.17112808	20.30406788
166	Solyc03g007830.3.1	12.70682804	7.602415108	6.034020914	5.553175105	12.80477753	21.23382944	23.04598892	18.10627206	6.308801409
166	Solyc03g025700.2.1	2.59623125	2.30468587	1.787664232	2.089968394	3.412564483	4.756640552	3.514875299	4.71068622	1.888845046
166	Solyc03g025960.1.1	33.85568171	32.14103398	34.20817462	25.4883123	61.21472205	109.3729961	115.5176521	118.7439987	19.10793238
166	Solyc03g115500.3.1	8.838672186	7.323439329	6.493767769	9.871779073	7.38974851	15.91442251	14.26423623	12.8867335	6.078057598
166	Solyc03g115860.3.1	12.01125853	10.66751817	9.979954268	10.52217405	12.5919498	15.45970588	15.65532047	15.72145125	11.45311954
166	Solyc04g014290.1.1	1.553737587	1.362386409	0.664583876	2.436323497	2.012085219	12.14196197	6.484439383	6.202395588	2.233477561
166	Solyc04g014320.1.1	1.273624066	1.059921138	1.84811973	3.387739367	1.843191271	11.4758424	5.702661672	8.76097389	1.897696114
166	Solyc04g082930.3.1	83.31445227	96.37150466	64.44217401	91.93025105	108.0393089	141.4382201	147.9478964	137.3484567	63.28834292
166	Solyc05g055250.2.1	32.56272346	28.45293591	23.82316974	23.90567143	27.57732257	57.73775623	56.78062657	53.85571356	16.37281556
166	Solyc06g007540.3.1	33.87109806	31.78906569	27.05698804	34.5840359	40.56129543	64.97787332	62.04908611	56.25952519	34.35686794
166	Solyc06g009400.3.1	61.53138378	56.81082723	36.50575265	37.4251265	76.22089091	194.5185231	180.6386515	143.3555173	34.19574818
166	Solyc06g053430.4.1	15.6669528	16.11206023	17.11978205	15.38503901	17.70888399	19.52429787	18.53531634	18.84314159	14.9360234
166	Solyc06g062430.3.1	10.26856869	6.223257361	6.00225016	5.931802929	8.813857416	15.6424078	10.93440437	10.92024646	6.825943525
166	Solyc06g065820.3.1	3.884267038	2.482392601	0.667211318	2.447956321	2.365535278	16.44338775	14.81256531	11.10808472	0.989983303
166	Solyc06g068220.3.1	13.88206712	12.20423081	12.49839109	12.71942015	16.00098519	20.86946127	22.32525694	18.98083894	11.671395
166	Solyc06g072440.3.1	24.99498785	26.13970404	28.236871	23.90104929	28.35496294	30.03843291	29.89008884	31.75354422	23.87314431
166	Solyc06g072760.4.1	1.833952895	2.091719429	1.715102225	0.985693231	6.513157225	19.32652364	18.67449327	17.9798547	2.126481644
166	Solyc06g073060.3.1	29.75187734	28.04575662	42.13861339	21.84005861	31.75881549	68.7098578	71.69934824	54.40876847	18.42380551
166	Solyc06g083410.4.1	5.552501581	5.012428864	5.320394666	4.239158702	6.811188851	10.91480009	9.916607841	8.644755303	4.889795988
166	Solyc06g084280.1.1	5.372719792	5.150381423	2.847282841	5.656700624	7.080103272	15.0092597	9.447775744	9.962372224	2.270963217
166	Solyc07g047680.3.1	3.458765991	4.125730081	2.939060727	1.965020398	7.738066866	18.54165195	16.96747523	14.3238823	2.363751568
166	Solyc07g063480.3.1	39.11833749	40.06220908	17.12912478	37.35859157	53.25004668	129.5963328	114.2994448	112.0445715	46.65395672
166	Solyc07g064660.1.1	0.569349246	0.992280433	4.948424357	1.975982912	5.201904546	18.62173395	11.7158361	10.65130052	0.295757303
166	Solyc08g006350.3.1	22.96598196	27.2048308	25.0512271	18.54517029	27.23509979	55.04124086	49.81444253	34.6134569	8.204483144
166	Solyc08g008330.3.1	9.526457322	7.748893913	6.491629515	9.615916649	15.96573055	35.61850835	31.38212996	34.03706299	9.351172145
166	Solyc08g062610.4.1	49.40648745	41.78279221	46.34920154	37.03771315	45.60780624	59.17363396	59.34828306	58.20234001	46.43439852
166	Solyc08g066250.4.1	0	0.02579838	0	0.474308532	9.391542867	177.3324015	116.8857536	99.44578831	1.672658107
166	Solyc09g009170.4.1	19.6431429	18.67360647	17.36896925	15.81608265	20.15110652	26.06928309	23.48659509	21.61558485	14.4469808
166	Solyc10g054660.2.1	17.82406267	18.15608892	15.50867644	17.4087092	17.70056206	21.61335904	19.31476847	20.93436667	15.9166005
166	Solyc10g083650.1.1	211.9712628	122.6311978	75.02677787	157.2737969	655.863878	2308.584297	1970.525096	1680.504017	404.2603921
166	Solyc10g085800.2.1	6.248349925	5.632117301	3.853548513	2.265883749	9.363613422	12.02198041	8.389472934	10.01834633	3.425342167
166	Solyc10g086490.2.1	0.278828232	1.055454655	1.956189444	0.923848264	1.60405535	5.689291488	3.003886648	4.933829075	1.940042534
166	Solyc11g008680.2.1	19.4545299	16.64087504	12.58785135	9.608056356	19.25695844	61.65960611	51.20739567	36.66772378	12.48278611
166	Solyc11g012080.2.1	26.00729589	24.96211933	23.76011993	24.93169431	25.55591648	35.92924377	37.64717109	35.845812	23.83552269
166	Solyc11g069410.2.1	14.30799374	12.80040112	9.522329573	12.21113049	17.56405089	22.88021425	20.30745426	24.18300817	12.52436685
166	Solyc12g006600.3.1	0.358275312	2.306000182	4.857671852	4.234438824	5.967781866	35.48841744	27.96665811	23.82051461	2.816177683
166	Solyc12g013830.2.1	1.634852072	0.366901172	0.34141571	0.088980228	1.356828344	8.027743526	6.5561924	6.17926327	2.280084289
166	Solyc12g096120.2.1	18.46603341	18.00081312	16.53612276	15.06311864	20.37365148	27.25933321	24.38614596	25.58003306	15.06404875
166	Solyc12g097040.1.1	271.2637486	237.6764531	206.2308867	250.2060527	336.6279257	579.1791392	478.5092688	545.8669752	170.7871305
