# Supplementary material for: Light regulates tomato fruit metabolome via SlDML2‐mediated global DNA demethylation
Source: J Integr Plant Biol. 2025 Oct 23;68(2):383–405. doi: 10.1111/jipb.70066 (PMC12863027; doi:10.1111/jipb.70066)
Supplement: Supplementary file 6 — Table S5. Summary of SOM [file JIPB-68-383-s011.zip › Supplemental Data 5 Summary of SOM/BLS/Cluster204.csv]

neuron_number	gene_id	B_10	B_20	B_30	B_35	B_40	B_44	B_47	B_50	B_55
204	Solyc01g005800.3.1	1.966229428	4.321543353	2.799383324	2.625876921	0.433618455	1.619309571	1.297359513	8.768529535	2.439322313
204	Solyc01g066430.3.1	195.5121191	406.1240064	238.4360845	438.9110222	231.3456918	415.7258621	239.2832603	767.6468501	372.1309407
204	Solyc01g091590.3.1	55.90936337	164.9444359	100.2083342	170.0586125	46.25735373	101.5406867	72.33852949	335.3404138	98.25815613
204	Solyc01g102840.3.1	18.20594936	55.15351387	18.23949561	26.69631559	13.08931702	27.6697555	39.0244603	63.409047	34.34306271
204	Solyc01g106390.3.1	20.50943524	40.93058493	26.53287138	44.20454507	13.83574178	33.84052534	31.73686367	66.15185176	23.054581
204	Solyc01g107290.3.1	31.53461313	79.15433813	25.67236331	44.71285922	25.46874076	37.30176847	37.06741977	81.58690078	40.58714681
204	Solyc01g108100.3.1	20.49412677	30.07599481	15.74203002	24.47933206	14.5391646	25.1881432	26.00546186	39.87832732	23.28250041
204	Solyc01g109110.3.1	23.31382348	80.4934594	49.22303661	60.52666816	35.34534493	69.3334792	81.57918958	116.9656434	74.17835396
204	Solyc02g089990.1.1	57.39493291	85.32994404	53.1707256	46.1610071	13.77936718	63.17491078	51.02486866	143.8066661	20.69920895
204	Solyc03g005040.1.1	2.372980644	7.220619541	8.980652422	6.050958775	1.096300828	6.349292087	2.033375457	15.83801623	2.434686426
204	Solyc03g007870.3.1	99.29475697	249.1254797	220.5037204	221.503252	160.3061226	246.0524707	245.7303935	425.0754886	214.2961252
204	Solyc04g073960.3.1	8.053630661	11.14609764	8.50622116	8.774250708	8.774984945	11.17188388	8.623148958	11.43465684	8.262932857
204	Solyc04g074410.2.1	230.7938909	308.0246199	151.1874585	284.8233104	50.94730327	204.1984052	187.0154269	548.1016124	316.1289812
204	Solyc05g052550.1.1	767.0475263	1770.314508	930.8599219	1448.913581	531.7965767	1128.485419	1309.475216	3583.541837	1339.561885
204	Solyc05g052560.1.1	1040.957147	2222.773898	1200.499389	1791.653485	646.9978385	1477.906398	1726.427948	3653.674693	1684.170767
204	Solyc05g052570.3.1	330.0055938	714.9892651	404.2265733	560.9199493	182.7601302	422.7608349	505.3647897	750.0728333	486.9833773
204	Solyc05g053500.4.1	15.95081602	31.30043142	15.47082892	22.65970143	22.95670656	29.9291144	28.32453309	39.06906328	20.37659229
204	Solyc06g007620.3.1	81.46714562	99.76121836	85.56542771	99.7962983	68.88171789	92.25090266	91.65031485	119.8899822	64.020469
204	Solyc06g035620.3.1	14.72079812	33.58963635	24.56464135	29.62910877	10.57421511	17.79330101	20.0623615	52.83781383	18.46795452
204	Solyc06g074030.1.1	342.2376375	695.5611699	453.9281809	850.6700947	339.2231722	517.9738525	322.5158201	1336.229107	653.1979977
204	Solyc08g007350.2.1	5.536724208	8.760366769	4.620295269	4.442185654	4.198587104	9.697951973	7.568597395	12.38399815	5.856520926
204	Solyc08g008370.3.1	167.8981189	491.7625916	246.6564015	281.8898341	160.8936348	319.1397624	298.9400602	535.5415216	260.9997509
204	Solyc08g062680.1.1	98.28229206	163.0361844	106.0303766	155.8964245	77.31390484	129.9670549	117.714379	361.5027422	149.055125
204	Solyc08g062690.2.1	76.291614	123.4869578	88.48541329	113.1151233	53.39419602	106.2399394	72.64688488	169.4275679	114.0085781
204	Solyc08g082090.1.1	217.821409	482.3858855	357.5125402	552.0849495	207.5677509	406.6836346	220.7347408	989.423467	387.4115597
204	Solyc09g061320.4.1	12.2430355	24.60466066	16.43349676	21.4320404	12.31665213	18.20244458	16.93330003	27.11800152	21.58678634
204	Solyc10g006660.3.1	84.19126687	189.0238926	89.90398378	178.1342976	51.45369333	93.65139319	80.06931951	306.3334338	94.40896863
204	Solyc10g006700.1.1	468.8543845	1061.652157	486.3661261	910.160545	364.0864201	592.4094743	414.6896809	1709.331514	490.3383067
204	Solyc10g049790.1.1	10.15392422	16.04293849	12.35119196	14.41180735	12.61573581	12.0694967	14.58031263	18.74543409	13.17992519
204	Solyc10g150117.1.1	3.378035432	6.333820982	5.51347004	7.07459769	4.362748952	4.70916812	6.876312172	7.223007893	6.207437529
204	Solyc11g042560.1.1	0.754189542	9.158953913	3.47355494	5.80332949	3.46266186	4.576339906	3.131562318	19.82401017	3.866961986
204	Solyc12g005340.3.1	133.1375948	263.8542581	143.9226813	229.9731092	75.74599434	160.3410949	166.2728999	325.2509926	168.8242376
204	Solyc12g010540.1.1	185.6634628	246.6653788	100.8379677	186.180268	72.61103797	289.5106209	204.3585025	454.1237278	126.7258429
204	Solyc12g044680.1.1	27.6233166	59.20817191	32.0198997	59.63326127	33.71490007	41.96688297	40.12499138	117.035588	31.16415761
