# Supplementary material for: Light regulates tomato fruit metabolome via SlDML2‐mediated global DNA demethylation
Source: J Integr Plant Biol. 2025 Oct 23;68(2):383–405. doi: 10.1111/jipb.70066 (PMC12863027; doi:10.1111/jipb.70066)
Supplement: Supplementary file 6 — Table S5. Summary of SOM [file JIPB-68-383-s011.zip › Supplemental Data 5 Summary of SOM/BLS/Cluster129.csv]

neuron_number	gene_id	B_10	B_20	B_30	B_35	B_40	B_44	B_47	B_50	B_55
129	Solyc01g005257.1.1	5.894709956	5.196175361	5.996232442	5.155955545	8.994573734	7.672437526	7.831573638	2.944500243	5.742056925
129	Solyc01g104910.3.1	104.5711933	88.36047469	97.11766942	123.4946753	243.0431365	107.9538045	104.5535152	42.88211876	83.66091248
129	Solyc01g109230.3.1	9.122668145	6.61716732	11.29536491	7.984873449	14.63130829	11.07907341	11.25484872	5.511689701	4.310541284
129	Solyc02g071440.3.1	3.077868747	2.663097067	4.564998869	3.379795937	5.414457672	4.272247997	3.723187633	1.069695181	1.126002843
129	Solyc02g071860.4.1	22.75109637	16.5153938	23.57451839	24.02908196	28.88332782	28.16191688	27.21236287	14.96885285	14.87105129
129	Solyc02g081850.4.1	23.09777638	18.29116943	17.75819185	16.80651916	32.9370195	21.90384661	22.28808604	8.212127521	8.14115372
129	Solyc02g083835.1.1	625.204957	430.9534542	449.5644206	395.0969839	866.0132302	528.041779	581.9520432	176.1334608	338.5946392
129	Solyc02g092090.3.1	84.35565591	102.4620118	97.57112955	89.28491721	138.0181805	111.8465972	107.3007033	47.19458264	73.12593083
129	Solyc03g032060.1.1	74.94030927	56.1321798	52.12899284	46.48785306	99.16555654	62.52847944	52.23779471	22.47491892	34.74146231
129	Solyc03g111630.4.1	13.61222701	11.30877371	12.62069387	12.41931611	18.3579718	15.54897279	13.74791395	6.889426008	11.23576134
129	Solyc03g113340.3.1	10.74206101	9.833350643	16.655114	14.46654423	27.08315231	19.93450568	13.61613724	6.959947565	8.991918597
129	Solyc04g014500.3.1	60.50716567	43.86380092	45.59865227	51.38324769	70.83146854	64.29465611	56.30166349	31.58180644	28.02297325
129	Solyc04g071940.3.1	14.29667035	11.06206773	12.80500311	12.8033031	15.24254457	15.68523879	13.5997331	8.467571975	9.920017508
129	Solyc05g013240.4.1	39.60133077	35.74894996	61.43829815	47.87791883	72.04576382	67.54368668	47.53058645	21.10026132	20.77163105
129	Solyc05g053210.4.1	211.7963517	191.5464085	218.0602983	174.9450489	308.8305298	281.1227408	183.4116538	144.8853821	124.2298502
129	Solyc06g050790.3.1	9.324869361	9.476622047	8.645118084	8.310457474	11.20403236	9.485695831	10.33331943	7.327186177	7.556860695
129	Solyc06g066340.4.1	3.219314622	3.872062382	4.187799508	3.689351527	5.187713953	4.335982346	3.661162817	1.598289409	2.505610431
129	Solyc06g075170.1.1	41.19507375	27.67765159	36.18885132	38.93792078	61.74432852	37.63010228	40.4057729	16.71874484	15.29608276
129	Solyc06g082190.3.1	9.259520776	6.133494224	6.728524108	7.635486222	14.2888427	13.58001518	10.38010461	3.220822105	4.964478911
129	Solyc07g006600.1.1	168.3147707	92.97307608	175.6596802	141.2956619	332.0379237	299.8026635	231.0279355	93.57795629	75.60301598
129	Solyc11g066510.3.1	13.72080183	9.323743169	8.123758097	10.20565848	17.42167261	11.12016058	10.97854095	5.220507947	6.413871641
129	Solyc11g066940.2.1	3.152629589	3.759432582	4.860716	3.134265888	10.93562938	6.897161629	3.538803121	0.781322966	0.587495666
129	Solyc12g005860.2.1	165.6488505	126.4909418	168.0367884	123.4293782	309.1428696	167.9839416	220.1229665	90.44085181	91.49812018
129	Solyc12g006220.3.1	14.7617271	9.862708702	12.31983886	8.184049381	18.55511304	9.137682864	16.42390126	4.870256453	1.032998005
129	Solyc12g019690.2.1	12.10913019	13.14976251	14.46378956	12.95491474	16.38925513	14.22321587	12.84122125	8.688120678	10.61699325
