# Supplementary material for: Light regulates tomato fruit metabolome via SlDML2‐mediated global DNA demethylation
Source: J Integr Plant Biol. 2025 Oct 23;68(2):383–405. doi: 10.1111/jipb.70066 (PMC12863027; doi:10.1111/jipb.70066)
Supplement: Supplementary file 6 — Table S5. Summary of SOM [file JIPB-68-383-s011.zip › Supplemental Data 5 Summary of SOM/BLS/Cluster128.csv]

neuron_number	gene_id	B_10	B_20	B_30	B_35	B_40	B_44	B_47	B_50	B_55
128	Solyc01g079620.4.1	5.345124932	6.140470092	7.641200657	2.867523601	28.54085637	51.6103885	32.15994326	11.46966691	13.24538338
128	Solyc01g090410.3.1	2.886463792	2.288896495	2.676100724	3.619913013	6.724528511	9.584467138	8.357442917	4.043248828	3.629906107
128	Solyc01g100760.2.1	26.33736493	25.957589	32.82879526	26.39231446	451.9904405	894.2416812	510.88793	86.27374118	42.83939585
128	Solyc01g100770.2.1	29.01332567	31.58376504	27.68154454	39.54006703	173.2715628	252.3834298	151.2472302	39.2872993	7.037105516
128	Solyc01g111340.4.1	16.28638955	12.26412115	11.63258208	10.13043335	49.79803322	80.2697484	43.33443146	21.73892453	13.5722716
128	Solyc01g111350.3.1	192.4426562	170.141534	167.9046144	188.254195	561.4068396	682.8583098	520.0000286	161.4803745	166.7814956
128	Solyc01g111970.4.1	10.74643319	6.058054899	6.192934587	21.40003742	40.99467982	63.55860264	31.65504889	25.8472827	13.79807026
128	Solyc02g030225.1.1	10.4938877	12.51143258	11.69562184	10.32179496	25.34597907	24.46646446	18.7844702	10.06715185	7.350154373
128	Solyc02g083860.3.1	96.19016583	130.5924373	68.67159088	125.936534	491.2715675	756.3999408	518.2793407	100.9495469	96.36293112
128	Solyc02g087110.3.1	7.741793996	12.80518924	15.1486515	24.90486225	206.9627821	338.9737569	219.3431373	74.36957441	111.2079919
128	Solyc02g087240.4.1	104.1497328	85.13896713	74.42023433	95.15270766	113.6828145	148.2676169	111.7644786	75.61977177	87.6582839
128	Solyc02g092800.3.1	63.32237453	92.14976793	93.16373727	94.96930323	154.7796214	174.9589753	156.7721048	113.5388732	69.27122755
128	Solyc03g025840.3.1	62.00726326	79.09444018	76.80401247	73.71356298	146.2535582	147.8642112	130.1473877	65.60428724	41.54786796
128	Solyc03g031850.1.1	21.50485083	19.10853696	27.07750177	26.00923271	36.75054608	58.23935742	46.38458013	23.23303172	29.30099749
128	Solyc03g065250.4.1	9.65057217	11.06699583	15.2482797	17.46066311	72.08197528	105.4950758	50.5842403	30.42160821	30.00268613
128	Solyc03g082400.3.1	28.41443414	26.90638179	28.50518348	28.44911968	34.10195652	38.35989838	35.33075773	26.68495154	27.99961949
128	Solyc03g095845.1.1	1.377337781	1.181473718	1.163311414	2.8830312	3.155618938	4.912854432	3.171046918	1.886140829	1.418668324
128	Solyc03g112870.3.1	55.41396628	57.52249402	68.1952612	76.26061484	94.50172237	127.6223493	97.34814895	72.77044859	80.12343626
128	Solyc03g115220.4.1	7.406635926	8.994184104	4.073343525	15.82793718	71.88935802	91.91313278	30.89773325	8.758942999	11.26066495
128	Solyc03g119740.3.1	31.96341417	28.25988233	22.04182797	39.77517018	58.12124868	62.86513127	53.98356177	42.25390649	28.8250356
128	Solyc03g120720.3.1	27.17230464	24.15981555	22.6672914	25.55780784	61.92300132	90.04217813	70.11042724	48.12047577	41.91560062
128	Solyc03g122130.3.1	9.045847963	8.513405402	13.74448844	30.63153405	63.0586031	64.40535659	31.64297788	19.72786618	23.16843113
128	Solyc04g012140.1.1	64.38988592	136.7323241	201.6720252	264.1436741	1077.759773	1363.316037	803.7848824	583.087486	23.54809313
128	Solyc04g050050.3.1	3.410754341	3.760191119	1.975825761	4.889413769	6.155884254	8.83942376	6.821479935	2.343687595	3.535497396
128	Solyc04g076740.3.1	11.94734134	12.29800222	13.51379891	12.61493225	16.23485876	19.22622133	14.06256272	12.31223276	14.43831957
128	Solyc04g081190.3.1	20.38371382	16.79281541	19.42570252	23.94304618	68.91336832	89.87181422	63.89222455	45.36458125	28.75791653
128	Solyc05g008640.1.1	7.167747922	7.246373932	7.333035168	5.51224851	59.3635404	60.72315145	46.45076401	27.97758758	17.7832585
128	Solyc05g009800.4.1	9.382987661	10.36796656	7.954334423	8.123413216	24.39268043	31.57826528	24.23817381	17.03995492	14.19140883
128	Solyc05g055700.3.1	6.138824	4.433684631	3.397634428	4.208349302	13.07400911	18.690619	12.16614351	2.284887331	3.728692918
128	Solyc05g056200.1.1	9.262913599	7.481486621	11.23868236	10.77602107	16.62400731	23.19392036	17.7188481	11.76962104	12.5353114
128	Solyc06g005970.2.1	16.12689466	10.6304223	7.08136012	12.40882382	25.77469601	32.48577129	14.95463552	6.951298068	3.822797813
128	Solyc06g060570.3.1	3.924914603	7.258415691	2.236778278	7.398253789	34.81721681	53.89780788	43.08358885	11.05071357	6.977324138
128	Solyc06g068480.3.1	14.08855797	11.01224908	10.32205278	13.86669759	20.36592273	22.52484971	20.23817145	10.20360554	9.66648894
128	Solyc06g084290.3.1	18.97346732	17.48813015	16.92177687	20.99474061	37.88989206	55.29561239	36.32041013	28.65110043	18.87529292
128	Solyc07g008530.1.1	22.04050261	20.17920569	19.73382281	25.27362738	32.35356666	40.25912077	34.72501113	26.11503694	23.44466305
128	Solyc07g053640.1.1	14.67497795	5.989153422	6.403838854	8.548617395	40.92701406	60.0466813	36.79158502	13.12484245	9.20617757
128	Solyc08g007850.1.1	4.694308497	3.627698531	5.154226646	36.51029164	400.4365162	632.2780851	450.5239354	133.3405681	74.64249391
128	Solyc08g015690.4.1	148.9346807	153.6343017	134.3428722	157.4199899	197.2677313	202.2506451	172.9165628	152.4365815	134.3858733
128	Solyc08g061270.1.1	65.52967183	73.04830762	304.5752213	99.5825404	397.7850131	547.1371854	408.4029677	279.5419634	166.7569333
128	Solyc08g076780.2.1	0.332145589	0.691920806	0.391124284	2.054344057	40.71078395	56.8723663	20.81535145	1.167241555	3.498456076
128	Solyc08g076790.3.1	1.864033427	2.047814546	3.663207869	3.920495874	54.51428771	92.70580912	68.37698814	25.92577909	12.11376701
128	Solyc08g078650.3.1	2.187808439	2.274976597	7.145814216	8.988161805	27.85363209	29.69828025	25.66409351	6.746481074	6.794351661
128	Solyc09g008170.3.1	0.620739844	0.69999683	0.253753674	7.907946056	221.8027525	473.1439383	296.4885402	60.32933239	2.224696045
128	Solyc09g072590.3.1	17.73040686	29.18947669	35.69989428	36.61953699	61.66091227	79.1191832	64.95912693	41.71102495	18.73913618
128	Solyc09g091510.3.1	50.51899987	37.21613886	14.22065553	53.46264565	779.6636161	1466.525185	624.0977185	81.82410516	71.15336627
128	Solyc09g098500.4.1	3.295383448	2.815858025	3.74378905	3.768354953	4.524297061	5.125313527	3.793253024	3.4909407	4.006032434
128	Solyc10g083570.3.1	201.4707379	184.4323871	155.732984	261.2074949	358.4694123	540.9554704	435.0759418	270.4127584	262.6835403
128	Solyc11g006990.2.1	40.41587953	28.56845943	22.7909956	46.50907201	182.0699879	199.7773759	151.1643012	91.13035011	37.81944582
128	Solyc11g008440.3.1	34.37204519	24.78435863	37.57720005	39.09931333	70.44576022	83.07903779	68.51930525	38.66977859	40.94844578
128	Solyc11g012160.2.1	32.02449076	35.94879453	32.4477027	39.33572358	74.69723018	91.57645674	86.55043764	45.0526516	46.78396108
128	Solyc11g013110.2.1	97.97856247	160.4604164	92.47040648	215.1298981	801.0945842	1505.592842	788.2665296	189.8988659	148.7084439
128	Solyc12g010860.2.1	66.65315327	61.94640518	58.61934643	68.69696321	75.15605389	91.80436912	76.98393335	71.80818791	54.66455901
128	Solyc12g070120.1.1	31.34509422	36.13850924	36.1904253	51.65915044	179.4062855	169.5270048	132.7937494	85.60837385	43.34923292
128	Solyc12g070127.1.1	4.667364026	6.994627583	7.255504882	6.657218705	23.29579065	28.90048577	16.33540498	12.89580483	5.187456458
