# Supplementary material for: Light regulates tomato fruit metabolome via SlDML2‐mediated global DNA demethylation
Source: J Integr Plant Biol. 2025 Oct 23;68(2):383–405. doi: 10.1111/jipb.70066 (PMC12863027; doi:10.1111/jipb.70066)
Supplement: Supplementary file 6 — Table S5. Summary of SOM [file JIPB-68-383-s011.zip › Supplemental Data 5 Summary of SOM/BLS/Cluster248.csv]

neuron_number	gene_id	B_10	B_20	B_30	B_35	B_40	B_44	B_47	B_50	B_55
248	Solyc01g006020.4.1	42.2553207	25.26002678	18.55263395	28.18008861	34.12231324	39.11807427	59.30624511	38.85153343	22.33214011
248	Solyc01g006980.4.1	53.6095642	39.03197537	26.79748965	30.72984313	40.64976555	80.55218783	74.54260304	46.02583411	23.99943082
248	Solyc01g007790.4.1	4.990091013	3.970684865	3.80217737	3.616759042	4.203853883	4.804991853	5.352624116	4.328705635	4.309459569
248	Solyc01g009080.4.1	4.358316062	4.411494257	3.705685492	4.235620516	1.640936728	10.25702396	13.74491244	4.34541079	0.418837597
248	Solyc01g010830.4.1	6.032190766	5.113687604	5.169401371	5.302843557	5.905739278	6.898406466	7.964651427	6.565268752	4.870716768
248	Solyc01g067890.4.1	136.9593483	83.42562998	77.06476921	81.03897556	115.0426526	269.7920696	394.8769074	159.8774621	78.83791045
248	Solyc01g097460.3.1	183.3180119	120.4414622	99.02016527	92.98895583	135.2182583	231.5524912	260.3626248	177.1080538	101.4571419
248	Solyc01g100650.3.1	14.1067906	12.8741286	12.74068375	10.48250987	11.63070823	14.76247204	16.06566459	12.78195003	11.93915264
248	Solyc01g105660.4.1	454.0590362	309.0353222	298.0168849	224.9728452	355.5204259	628.8667705	965.0124828	514.8842558	282.277344
248	Solyc01g108840.3.1	28.98469188	28.43533656	19.30522595	17.18573219	23.70433375	35.15936768	41.86851422	29.74607355	25.91894075
248	Solyc01g110270.3.1	7.966551376	4.941922664	5.733923432	5.47316492	6.066148014	9.740945956	13.24863041	8.279742988	5.454175888
248	Solyc02g062610.3.1	3.551083082	2.919752236	1.868620293	2.455691914	1.84965874	4.183948976	3.910844808	2.447901829	1.690673125
248	Solyc02g067070.4.1	10.18941248	8.987174186	8.569188537	8.153807503	8.545841229	11.11665948	13.30875377	10.15105754	9.383324086
248	Solyc03g113030.4.1	107.5992521	68.66022714	44.73743344	41.55464051	104.957473	125.5347363	172.8003216	92.30687302	31.75722127
248	Solyc03g114340.3.1	35.3265799	25.72711688	27.57010061	22.62689902	20.56106826	34.44237452	52.19821249	29.86233607	17.10887225
248	Solyc03g114450.3.1	30.44363069	17.10710496	14.91138529	12.22112618	14.77917861	41.95178631	57.51594913	23.60968263	9.564252777
248	Solyc03g117720.3.1	4.957800371	6.239052606	3.931025603	1.478365813	2.71879587	12.25429447	11.11950692	5.012688014	0.803665324
248	Solyc03g120560.3.1	34.57649543	28.61226464	25.0719874	26.88754246	32.84982571	47.19708166	66.53670347	24.91549236	14.93676256
248	Solyc03g120630.4.1	121.5300857	95.26505905	97.17053285	108.3352345	95.40428395	118.0458935	138.4465437	115.0980933	101.3661637
248	Solyc04g005500.3.1	21.11328556	17.24797168	19.68935347	18.06218492	17.13284405	24.94315937	27.97949119	18.25312638	19.11007037
248	Solyc04g014710.3.1	19.18363682	16.13015254	14.30131898	12.95868028	13.5812359	18.92075634	19.95138175	15.17318332	12.39178547
248	Solyc04g015750.3.1	28.27075638	10.49968103	5.88176641	8.311878926	9.706552644	46.24572373	87.77210523	21.09758899	9.567279933
248	Solyc04g054190.3.1	9.480087037	6.953766091	7.258356262	5.072680253	3.416825889	11.90820108	18.35089384	6.269535379	5.18501076
248	Solyc04g082450.3.1	13.03162783	9.958396267	10.35987114	10.25543755	7.972485402	13.79384034	18.67163865	13.7271754	11.46422665
248	Solyc05g009030.4.1	24.5247203	17.21565953	18.58886145	15.53397812	20.48953892	28.37547489	30.99510289	24.97580936	20.7138421
248	Solyc05g015310.3.1	12.23008178	9.437741151	8.991769471	8.836010365	9.885658903	12.06837806	14.87203508	10.70786752	9.48979567
248	Solyc05g052715.1.1	21.32935968	15.01448699	15.95636459	15.46794006	16.55038766	19.16831261	23.15311918	15.30811401	15.67266338
248	Solyc05g053410.4.1	8.002026064	6.702300414	6.090022281	5.872561389	7.973192956	13.74222019	15.78553606	6.652065454	5.454748975
248	Solyc06g005940.3.1	170.5436518	122.9049909	124.4986098	102.1693943	169.4644548	405.702365	469.7182463	110.8808126	96.13805981
248	Solyc06g048730.3.1	18.23290177	14.95998461	13.78933691	15.84572842	16.14366398	19.53517884	20.94285119	18.3688771	15.09818708
248	Solyc06g052050.4.1	5.401536695	2.354784805	3.062328216	2.49749808	3.458542859	7.034550682	9.737777472	2.404212875	3.942935999
248	Solyc06g063370.3.1	340.8382441	172.0252261	88.97714708	192.3331359	110.4487192	369.8751219	570.7447296	101.1596055	29.58894294
248	Solyc06g065650.3.1	15.5234692	10.22311245	7.583555401	8.593598211	8.472752208	13.67338041	18.12864225	7.014946798	7.62012154
248	Solyc06g069490.3.1	21.15429578	18.92182686	20.28089108	16.56199524	20.25907142	23.85837663	28.94835835	18.87093149	19.21391296
248	Solyc06g071790.3.1	174.792977	141.8754832	116.4499326	114.7294486	137.6655162	220.3193204	292.85368	197.6058072	132.7934695
248	Solyc06g073470.3.1	20.70831254	16.22159606	13.82927033	11.8765165	12.05815614	26.7159448	28.04559339	18.17571354	10.4323936
248	Solyc06g073520.3.1	6.705465648	6.441039413	5.765931133	3.705966656	6.208809263	8.875909072	12.81674437	6.722575217	6.016710143
248	Solyc06g083270.3.1	21.29437802	13.59199559	10.51243063	5.269364627	11.47665282	34.97312503	33.14836448	10.22325875	6.499217618
248	Solyc07g041190.3.1	42.30343813	27.30177928	34.78066662	24.65802766	38.58448965	43.07018029	52.09586637	38.19111737	27.56094624
248	Solyc07g045320.3.1	9.820110013	7.915161938	6.678534108	6.742113887	8.486461328	13.77480455	17.05131849	10.52976819	7.116570617
248	Solyc07g054210.3.1	94.55137104	45.83380151	35.20724171	55.22477462	49.17080523	97.41545456	128.1462016	35.19150698	22.21284268
248	Solyc07g054290.1.1	143.1274252	96.36426783	83.7659542	93.15843953	103.1620479	184.0528709	229.55718	115.592688	47.294127
248	Solyc07g054820.4.1	14.23859896	11.4054919	13.24358245	7.67904245	8.389595649	17.77401134	25.92124438	14.22530632	6.787432401
248	Solyc08g068090.3.1	5.869975202	4.954606634	4.30134623	4.571148866	5.366591138	8.108914554	8.727734241	6.559312057	3.89153679
248	Solyc08g068200.4.1	15.37744967	11.4162988	10.51067131	11.89771842	12.36472425	20.01958934	22.39420757	14.42137388	10.45743946
248	Solyc08g077880.3.1	87.61015182	60.20925856	40.62120251	57.49128379	48.98392153	113.8808923	113.950518	80.92519953	54.23256985
248	Solyc09g008040.3.1	4.918434822	4.043410107	3.640016291	3.393944011	3.741847182	6.213780679	8.426852396	4.147625803	3.835245581
248	Solyc09g031600.2.1	36.1322773	29.59784717	31.6044222	29.03742612	33.52366752	40.2366489	40.7313261	30.49048995	33.26127217
248	Solyc09g075180.3.1	83.58335075	63.11726119	58.18515635	54.56404841	76.09863448	123.0814066	136.8326925	81.1980554	54.73596916
248	Solyc09g097910.4.1	12.5082055	10.73622246	8.149182356	6.25365023	6.216974568	16.45474368	22.86569172	13.92402504	6.712388803
248	Solyc10g006400.3.1	28.4357106	22.09455876	16.20984999	16.28156925	17.68150731	32.09413275	31.11744188	21.2183747	15.62949755
248	Solyc10g008650.2.1	9.072967802	0.706285839	1.23387195	1.227706662	0.503935651	9.597433588	13.71417633	1.72465637	1.410676446
248	Solyc10g085340.1.1	7.058189543	4.952955886	2.627906898	4.245300214	3.783867428	6.650609505	8.486649168	5.454271825	5.282878786
248	Solyc10g085680.2.1	15.44454008	15.07578026	11.40792315	8.588243076	10.34249946	22.27983629	24.47127821	14.04682794	10.35192991
248	Solyc10g085690.2.1	7.687202668	6.930911668	7.019026379	4.271500716	6.304968233	7.447498723	11.04639427	7.349049966	7.061299542
248	Solyc11g042640.2.1	13.02252315	8.413069843	7.205524848	7.641501882	5.907049471	14.79100854	19.74785023	8.537658738	4.680180023
248	Solyc11g073160.3.1	12.53692067	15.12764788	13.06633542	8.813304683	9.687054465	22.08402116	25.82143047	13.05150377	5.138959976
248	Solyc12g098810.2.1	15.38004753	11.5193433	11.155907	10.05153573	8.490679293	16.65436616	20.26098881	9.96501954	10.04408969
