# Supplementary material for: Light regulates tomato fruit metabolome via SlDML2‐mediated global DNA demethylation
Source: J Integr Plant Biol. 2025 Oct 23;68(2):383–405. doi: 10.1111/jipb.70066 (PMC12863027; doi:10.1111/jipb.70066)
Supplement: Supplementary file 6 — Table S5. Summary of SOM [file JIPB-68-383-s011.zip › Supplemental Data 5 Summary of SOM/BLS/Cluster249.csv]

neuron_number	gene_id	B_10	B_20	B_30	B_35	B_40	B_44	B_47	B_50	B_55
249	Solyc01g068560.3.1	4.050651503	5.365374436	2.842626053	5.194171107	1.452854889	3.317705558	5.917485585	2.854051581	1.923049337
249	Solyc02g036470.4.1	17.92947062	16.73452999	14.66719656	14.77656702	15.6243082	15.31782897	20.31258005	16.65972743	15.88997549
249	Solyc03g031700.4.1	40.49336293	33.4604665	33.37032252	26.59035785	28.46780579	33.99879605	46.55066339	29.48452054	24.44926837
249	Solyc03g082890.3.1	22.41877921	15.57215765	15.70553352	15.62618404	15.07967249	20.01934774	23.91800174	20.27743811	11.43999307
249	Solyc03g113730.3.1	258.4045201	203.773388	197.9136048	215.1100739	237.847997	197.7049257	272.1404966	201.5347618	130.2029418
249	Solyc03g119700.3.1	20.35395136	18.09631748	15.4934355	15.3365224	12.94819864	13.9361207	21.78812949	20.51422281	11.87186104
249	Solyc03g120940.4.1	36.70012355	36.9952302	32.29335187	28.23463915	32.90381696	37.36408671	41.24982037	31.23303478	24.29368833
249	Solyc04g009050.4.1	9.222159085	10.4198482	10.03975504	12.53326469	3.891712909	8.780185761	12.62788713	5.59483712	5.194990308
249	Solyc04g010100.2.1	210.5055952	214.8994681	179.0740861	194.6963395	181.541684	206.0311112	230.3284863	211.1379381	156.6453247
249	Solyc04g081320.4.1	16.16494058	13.6501385	10.55535059	8.70049827	7.615658576	14.17389348	16.16516639	10.55514474	4.964560879
249	Solyc05g056300.4.1	26.07848786	21.07774947	12.34997437	17.08977516	10.91956787	21.74512079	33.05515375	17.3249212	7.830355123
249	Solyc06g061050.4.1	13.68003315	12.88948178	11.87557435	11.89600966	12.53744091	12.00212734	14.15409153	12.72426834	9.172389032
249	Solyc06g066000.3.1	359.1397286	312.6069839	295.057763	312.1326618	245.0474999	377.2575927	451.3779485	246.825385	143.1822302
249	Solyc06g073170.1.1	60.40672305	60.49016585	44.76625671	49.7470766	43.79550424	66.1694173	95.28059926	54.096877	27.38391494
249	Solyc06g076250.4.1	9.826682119	10.37855185	10.12173052	10.1782767	8.079853529	9.509927212	12.91162685	9.990227431	8.357711598
249	Solyc06g084020.4.1	1088.136042	949.1634044	777.7929663	710.208432	825.5867098	940.7094028	1150.15107	672.3458763	514.152181
249	Solyc07g008560.3.1	3.875283028	2.781838112	2.784011172	2.499208114	2.270742266	2.227260725	3.857188674	2.926859702	2.019529161
249	Solyc07g044860.3.1	656.4359444	482.8337918	399.3411398	395.5525641	301.2225812	504.6118445	687.5235246	330.4860683	157.0243173
249	Solyc07g053030.4.1	9.961635447	6.071910833	5.135561002	7.052673658	6.538006045	7.543672133	10.59033473	4.738446875	1.435712551
249	Solyc07g066310.3.1	552.0215207	568.5498503	523.9288027	537.2647027	390.7092856	553.0134832	1039.605842	581.8511221	292.2553597
249	Solyc08g081190.3.1	626.6347956	371.3232504	454.6601406	297.3361937	416.7545578	512.6645136	795.9798374	265.8268881	153.3747252
249	Solyc08g082470.1.1	26.3365409	21.42424109	15.34486318	15.70047675	12.43415735	22.95104281	26.71546909	21.98789008	7.247502934
249	Solyc09g011080.3.1	4.98051449	2.165332967	2.779250346	5.046918715	1.368990911	4.167959983	6.449499713	1.959435823	1.199584557
249	Solyc09g011840.1.1	132.9969178	111.0975279	118.5817368	85.5829963	94.72971297	120.829368	176.7571889	102.2097616	64.82245527
249	Solyc09g075230.1.1	85.18892029	66.13235312	66.37143504	71.1432549	79.28100209	78.132063	105.6871892	64.0045947	52.73420622
249	Solyc10g005030.4.1	3.2475971	2.568323559	2.193061647	2.684951294	0.594323124	1.814183981	5.210617034	1.12402396	0.972478103
249	Solyc10g044520.3.1	905.4180287	723.7235168	573.7477342	447.9115374	238.601187	554.2011256	888.6926089	592.5660524	158.4165393
249	Solyc10g077040.2.1	65.82255623	29.67724087	23.62854194	32.83504018	16.00520019	46.85481265	83.01877242	15.41137049	10.46593205
249	Solyc10g086580.2.1	205.8294148	139.8408686	127.9772922	114.2807184	76.60367522	163.6284831	200.9957993	103.150492	68.11226085
249	Solyc11g021360.3.1	3.459885089	3.31442476	2.406390349	2.798083239	1.798164108	1.959840126	4.597835345	1.986788641	1.780430563
249	Solyc11g062060.3.1	5.169942841	3.438574407	3.055639905	2.576575269	2.502769458	3.766521814	5.86321525	3.056082815	1.191816579
249	Solyc11g065520.1.1	16.21735534	13.64960507	8.38526968	12.26434257	5.849737426	13.05166606	21.17423863	12.93486491	7.768161039
249	Solyc11g072170.2.1	4.248699095	3.332928987	2.818407016	2.584360063	2.986170453	3.827573335	4.304094648	2.996333543	2.358970994
249	Solyc12g013810.2.1	50.02339505	43.07268702	36.11476239	37.55760256	29.21278698	38.32510825	50.66904582	40.33511606	20.09195597
