# Supplementary material for: Light regulates tomato fruit metabolome via SlDML2‐mediated global DNA demethylation
Source: J Integr Plant Biol. 2025 Oct 23;68(2):383–405. doi: 10.1111/jipb.70066 (PMC12863027; doi:10.1111/jipb.70066)
Supplement: Supplementary file 6 — Table S5. Summary of SOM [file JIPB-68-383-s011.zip › Supplemental Data 5 Summary of SOM/BLS/Cluster265.csv]

neuron_number	gene_id	B_10	B_20	B_30	B_35	B_40	B_44	B_47	B_50	B_55
265	Solyc01g102290.3.1	215.408959	285.9397984	411.3987085	436.3120811	395.5016798	419.6240048	506.0449986	724.5866823	584.5331852
265	Solyc01g105970.3.1	42.70221885	61.03843896	73.64161185	59.17622898	82.94442896	71.23739054	94.50931227	150.2320111	98.79082548
265	Solyc01g111250.3.1	47.51200888	61.99565023	126.7789791	226.1567001	291.5617793	347.5796015	287.4977172	587.4735305	380.7908921
265	Solyc02g031960.3.1	2.145950547	8.651879243	12.17214902	13.67908213	54.10209971	52.68679014	84.94340789	111.3042319	77.98928398
265	Solyc02g063355.1.1	14.25522053	28.59686106	63.8675486	134.778206	131.0862401	149.7863489	159.3687999	242.731992	228.1736456
265	Solyc02g066807.1.1	2.954320164	1.706954806	3.448997812	3.828563136	2.719702721	3.778135909	5.398189723	6.497447472	5.275802007
265	Solyc02g069050.1.1	1.275292587	1.069691212	1.310885988	1.53869476	1.773246207	2.157170507	3.151117572	4.368326509	3.119316041
265	Solyc02g081560.1.1	50.92912864	104.7364654	80.19107804	166.4876866	175.9539128	251.1092533	263.7627982	448.2748001	307.6541614
265	Solyc02g082920.4.1	28.78085407	58.57806753	88.43289726	82.3604651	97.54216978	74.14340955	111.5558554	174.1214913	130.1225982
265	Solyc02g082930.3.1	46.99546304	70.54886845	69.59788016	144.1022131	291.8839686	231.7998569	311.3122	481.2406319	408.8063439
265	Solyc02g087260.1.1	65.47512564	93.46317334	94.02972162	102.042329	111.0252779	130.6346084	126.8388162	173.7655076	144.8455314
265	Solyc02g090820.3.1	62.63885008	74.19814696	96.71307089	152.6830551	167.4307956	138.2515501	190.2303733	242.3786964	258.4619093
265	Solyc02g090840.3.1	302.6751511	431.3919833	461.9384176	508.9454563	629.2569466	489.2159056	749.9826996	1105.969348	837.69244
265	Solyc02g091520.3.1	14.44863435	21.51692477	40.11418233	32.56619811	39.5986097	57.43965331	60.48120149	100.8610844	75.77011422
265	Solyc02g092600.3.1	9.213584449	8.516301898	11.57684519	10.32965287	19.82152205	16.01671107	24.78602904	29.01139014	27.81238279
265	Solyc02g092610.3.1	25.83600257	26.17358172	26.38568478	27.32204736	47.27469354	33.97697407	50.66932758	54.89727022	51.85967481
265	Solyc03g007960.3.1	39.92371035	43.80171187	47.41959916	47.93926359	68.59258566	56.48921641	75.44035434	111.021065	86.46507768
265	Solyc03g044260.3.1	18.77517935	20.37842256	24.57215939	23.15520424	25.25323902	28.90603683	25.76348685	32.88208867	30.29105575
265	Solyc03g093430.3.1	12.04975907	10.44135256	14.93316371	13.2259617	14.17688465	13.5480884	19.44135074	21.31104503	18.60047909
265	Solyc03g110930.3.1	5.160611704	4.29529445	5.886105809	7.275009945	8.571017026	7.497670762	10.64874339	12.9665276	11.69814351
265	Solyc03g112340.1.1	76.86619784	145.7781723	117.2983982	148.7742828	171.5164021	205.6200351	206.8872398	268.8172756	236.7882517
265	Solyc03g114830.3.1	73.26368494	90.20787024	104.2004327	129.713469	109.3355284	112.9098017	135.6794118	157.2279737	128.8827332
265	Solyc04g007260.4.1	3.458496574	2.982838196	4.293558907	4.143580508	4.026271033	4.681597549	5.120396043	6.566750989	5.075940301
265	Solyc04g010030.1.1	0.816513977	0.960589191	1.415344359	2.121460972	1.682689933	2.024509546	3.526556288	4.272147627	3.005716903
265	Solyc04g077750.2.1	1.799309963	1.430044357	1.929850282	3.158529042	2.577084659	1.946573222	4.027649059	4.385300293	4.089357888
265	Solyc04g081900.4.1	95.35120549	89.4163996	145.9228049	163.5628137	187.6297609	254.7467002	373.3099285	467.6396217	393.0212499
265	Solyc04g150102.1.1	0.018678566	0.017965975	0.114019475	4.623723379	122.2974299	59.42260194	210.766407	383.3774928	298.6109224
265	Solyc06g034290.3.1	14.12231883	9.000645331	11.10271729	18.78455621	26.11008299	30.73374001	37.57430797	49.96153626	39.24881872
265	Solyc06g054380.4.1	5.299218381	5.001287896	6.200306593	5.648045937	7.491246261	7.631501393	9.665946543	12.21151713	8.598029447
265	Solyc06g069420.3.1	19.66335518	27.54884107	31.29011616	33.85440785	38.45715827	26.45872622	44.01303147	54.63964992	36.47964189
265	Solyc07g006180.3.1	11.31076091	11.34065721	18.86575849	20.67610962	17.26362318	24.19658301	32.52064139	33.79847141	31.29610732
265	Solyc07g006280.3.1	399.5489101	629.9710475	478.1101473	783.6771516	749.7224135	1009.614901	1278.109648	1592.281176	1524.512795
265	Solyc07g009530.1.1	85.63854516	117.5633806	233.3298801	617.2148846	1642.774408	901.0443835	2569.145044	2689.870905	3056.092119
265	Solyc07g032150.3.1	3.296171629	2.897856527	3.72736895	3.899012777	3.874110599	4.433558543	4.516888	5.371633071	4.410567876
265	Solyc07g066100.3.1	26.92211956	30.98069105	29.95446129	49.71893474	63.23610553	88.13101964	77.75377528	157.8021952	121.6742836
265	Solyc08g028970.3.1	2.261549913	2.657084646	4.997993418	5.263019554	5.745091153	6.048741491	12.23732021	12.8428591	13.07175555
265	Solyc08g078790.1.1	18.50536192	30.708863	36.76839066	41.69219276	36.52205015	54.66817584	60.6349434	79.38777395	69.70312002
265	Solyc08g082960.3.1	1.391593631	1.766480849	2.842795671	2.843140105	2.788423454	3.562757635	5.63044419	5.60165023	4.929606305
265	Solyc09g014450.4.1	25.87887407	29.58191774	33.81949863	28.32049789	48.56817171	42.07140791	45.1979363	62.19709695	61.02657375
265	Solyc09g015040.1.1	56.42556922	102.3473642	99.51072487	140.9257374	117.3616283	151.353964	153.190958	261.5870922	199.8077817
265	Solyc09g065930.4.1	4.877725824	4.91542908	6.072227957	5.893093994	6.629365886	6.72398013	7.382374624	7.911706258	7.394476288
265	Solyc10g006710.4.1	35.73869899	40.75105746	63.80680453	64.90514067	72.46122589	62.67837906	83.03865209	96.17925141	92.01254896
265	Solyc10g017980.1.1	199.9492606	485.5924705	605.6722115	3073.250608	6811.553853	4102.587755	9160.070957	15847.16944	9769.281016
265	Solyc10g044470.3.1	17.50488306	29.56459183	22.27775916	31.34885557	31.02351046	34.03860187	40.18533444	49.76498217	42.93971633
265	Solyc10g084070.1.1	29.51488479	25.42613029	60.09059851	89.56348079	247.0126643	304.7471342	222.1721646	496.7555207	438.7249969
265	Solyc11g006750.1.1	14.29365541	14.45576731	15.51496963	24.22223032	40.2677477	41.29900138	47.57937706	69.52836603	63.82830664
265	Solyc11g028010.2.1	65.27605541	66.69481724	76.54413642	78.77457055	80.53611017	92.72363681	103.0868288	111.7569462	102.4911793
265	Solyc12g087810.3.1	17.22862096	16.90410976	20.25795963	18.75433598	21.53705612	22.88562806	26.90763694	31.59594467	26.86263694
265	Solyc12g088680.2.1	3.901917186	3.175699595	3.242259425	3.843491246	5.976604229	5.153911475	5.209834709	9.482277208	7.018368162
265	Solyc12g096145.1.1	1.239460394	1.318248123	2.076750519	1.970687393	2.195933462	1.914989171	3.567457817	3.493852165	3.48189903
