# Supplementary material for: Light regulates tomato fruit metabolome via SlDML2‐mediated global DNA demethylation
Source: J Integr Plant Biol. 2025 Oct 23;68(2):383–405. doi: 10.1111/jipb.70066 (PMC12863027; doi:10.1111/jipb.70066)
Supplement: Supplementary file 6 — Table S5. Summary of SOM [file JIPB-68-383-s011.zip › Supplemental Data 5 Summary of SOM/BLS/Cluster107.csv]

neuron_number	gene_id	B_10	B_20	B_30	B_35	B_40	B_44	B_47	B_50	B_55
107	Solyc01g010410.3.1	4.691823458	4.897545665	5.156023961	5.974128647	6.878799845	7.616815677	10.29375269	4.999881248	6.200727958
107	Solyc01g010480.3.1	21.41053977	28.64130033	17.10927457	37.24950218	48.491432	83.91649962	105.2681096	34.08342735	20.05943053
107	Solyc01g080460.3.1	116.6882867	108.6349093	79.23593843	186.731394	289.3603315	412.3416491	693.1351001	199.5986642	110.7125097
107	Solyc01g081390.4.1	47.42631416	31.03821888	27.58484741	40.65384975	47.34729665	74.16371321	84.50492124	42.91256146	47.68165714
107	Solyc01g095980.3.1	3.473714063	2.991568337	2.277084021	3.42968152	4.055038391	4.077283046	4.882540972	2.874909432	3.189371215
107	Solyc02g031840.3.1	16.34704792	14.89587862	17.79560528	14.70515079	21.00955941	21.86237908	26.93989971	15.67524041	15.17600787
107	Solyc02g070820.1.1	1.790087277	1.478508372	0.860072827	3.054694808	3.148973458	3.122686519	5.222072494	1.864790778	1.758338576
107	Solyc02g071100.3.1	8.137555038	9.078654335	9.625222816	14.40989613	31.2198707	40.351852	68.021206	15.65778181	7.65461288
107	Solyc02g078910.3.1	6.048165962	4.443218488	4.21467858	8.713304132	9.914057812	8.52806951	15.46124666	7.480111362	4.600992047
107	Solyc02g091680.4.1	8.072070786	8.985702071	7.14570095	11.13498158	15.0528716	21.22508753	22.94993487	10.41662945	9.316093332
107	Solyc03g025990.1.1	35.8782181	35.02165224	33.78496843	42.47688584	58.05768721	54.94494907	71.99836843	38.79459459	36.59361722
107	Solyc03g058970.4.1	34.74964826	30.02153364	25.89659574	30.03626421	39.84471234	37.36095334	51.73465183	27.38415201	28.6139459
107	Solyc03g063750.3.1	32.38351444	26.77204877	26.45688008	29.41953378	40.31368926	44.92210423	55.35125214	28.2387375	23.46826
107	Solyc03g078380.1.1	149.9264969	194.5999831	192.1690085	228.8307168	338.170301	340.8145798	531.3937522	242.3189197	153.4615043
107	Solyc03g116150.4.1	6.497810717	6.286019415	6.965011239	5.973386682	7.264023624	9.619204911	10.25172967	5.975079407	7.161444624
107	Solyc03g121850.3.1	4.238204538	3.449262102	2.898910818	3.202922927	4.595921978	5.496211848	6.573339579	3.391443359	4.223884048
107	Solyc03g122270.4.1	111.7689254	88.67931604	80.2004893	93.26712933	127.9658214	135.1376426	174.0661507	87.61368755	93.03129452
107	Solyc04g008300.1.1	38.55622075	31.73814465	32.82295262	29.16580382	41.06807454	48.83593926	61.41151123	29.92469536	33.37400104
107	Solyc04g074240.3.1	71.20145967	72.49446206	59.60406125	75.99271918	82.89332287	82.99075427	96.2811023	72.19867568	77.30063739
107	Solyc05g010340.3.1	3.372486693	2.461336175	2.702988565	3.232916299	4.64873927	5.628542696	6.650504954	2.681884549	2.934017555
107	Solyc05g013160.4.1	18.18326654	10.86234931	11.67216478	15.75462783	19.87213162	28.52264301	36.03377786	12.71108771	11.55091908
107	Solyc05g014190.4.1	1.477262534	1.662756728	1.519837984	3.159515024	3.669427063	7.685722569	8.010140121	1.747767883	1.27416107
107	Solyc05g050580.3.1	17.40145456	16.03454189	13.93708355	17.45882178	19.76656263	24.05033126	30.45737554	16.0533565	18.73218388
107	Solyc05g053300.3.1	39.38390209	33.95877467	33.92784729	42.70762964	50.20824669	59.7993312	68.11229223	43.8015124	44.36586125
107	Solyc06g019170.3.1	46.10504948	39.83874078	31.71960882	47.48289064	79.13239763	115.9436641	126.3926362	51.45780301	43.98700863
107	Solyc06g051020.2.1	44.04477749	52.64322332	48.3294016	60.27837686	121.1513109	158.5083758	241.5093749	79.11810937	61.90667646
107	Solyc06g053860.3.1	3.126676365	2.971790707	2.841331425	3.814568762	4.065902011	3.758485672	4.46253576	3.172584621	3.685291742
107	Solyc06g066510.1.1	1.935202365	1.130964271	0.613786899	1.328407894	4.448067667	6.163596387	8.118350447	1.838958336	0
107	Solyc06g071490.3.1	52.23586667	43.54552516	51.38484358	53.67233419	69.9851691	78.38491614	95.51945993	37.30981859	60.13794982
107	Solyc07g007700.3.1	29.24692689	23.51873274	26.9055204	31.61690957	35.19694906	50.05779375	55.33591853	30.60381016	34.00806241
107	Solyc07g008770.4.1	43.17085284	35.48720981	34.53777471	41.92454882	42.58282054	44.7734559	53.06939828	33.36268077	36.82702382
107	Solyc07g043120.1.1	32.41803933	29.0182443	20.77744895	40.09214074	46.15449357	59.74911583	65.23892161	29.73278935	28.46811319
107	Solyc07g063880.4.1	6.063564401	3.890562299	2.924719766	5.992543133	9.308056994	10.87081367	14.6480232	5.097922658	5.374753836
107	Solyc07g064180.4.1	97.43146583	149.7371445	90.18130963	129.6932154	331.5495087	260.1643687	390.5988749	83.32142549	46.03048762
107	Solyc07g066120.3.1	22.24301568	19.90294907	21.30421534	22.37308599	25.80425085	29.01327798	36.11801561	19.87732168	20.70315925
107	Solyc08g074560.3.1	5.44790039	4.859390568	5.092159078	5.608371746	8.282011385	9.41649675	11.80059071	6.255333686	6.473629534
107	Solyc08g075810.3.1	7.883367175	6.352104039	8.231889956	10.11169042	13.04815778	17.43855263	19.81718212	8.597348475	10.51449996
107	Solyc08g077510.4.1	26.35172728	27.91490489	22.39945364	37.16154453	45.24605593	52.99906038	58.91024097	30.55723639	29.98437986
107	Solyc08g081170.4.1	18.12643078	12.98981083	12.6623283	20.39483439	25.0541289	32.63927373	33.93328361	11.26164183	13.20402257
107	Solyc08g082080.3.1	17.47295815	11.30809978	11.26800516	13.28428532	21.15697746	23.04246703	36.74420156	10.46534798	6.918550849
107	Solyc09g005920.4.1	34.64201056	33.65686699	37.06948493	41.75672356	48.11707064	54.84056367	64.88522704	32.46744998	44.33421191
107	Solyc09g065920.3.1	4.815618671	5.701174818	4.934504589	5.92908872	8.134762283	9.662699828	13.42011583	5.754953489	4.79519204
107	Solyc10g074790.2.1	130.4365968	118.0683879	84.26495765	120.8340691	133.3133587	144.0667121	180.1117981	113.7356274	106.5363675
107	Solyc10g074970.1.1	22.72319227	20.09479308	20.83627772	21.06361965	30.23584054	24.48072377	35.19792586	17.7787931	25.57074193
107	Solyc11g007900.3.1	6.953326472	4.403876052	2.695402502	5.731568926	7.788755253	10.73295848	10.65215528	4.493411295	6.385092389
107	Solyc11g030700.1.1	50.02736584	48.36551155	55.32978357	63.5443258	70.27595574	101.7701406	132.2736241	55.36412039	71.91490898
107	Solyc12g008780.2.1	28.72253939	24.55506223	23.44047677	28.39145847	31.88597052	37.98321358	43.88507693	28.17549422	29.2273535
107	Solyc12g035420.3.1	9.060325996	7.404819637	9.321206783	10.27140635	19.52650988	21.23091236	33.00088723	6.019998796	16.05752405
107	Solyc12g042920.2.1	11.82575979	9.916292137	10.02970103	12.65914206	12.98408469	12.76437598	14.52784553	10.57877448	12.02824454
107	Solyc12g100200.2.1	16.47712715	13.90848103	12.02614546	12.75835309	17.9834382	22.28828156	35.43160862	10.96355718	10.15336999
