# Supplementary material for: Light regulates tomato fruit metabolome via SlDML2‐mediated global DNA demethylation
Source: J Integr Plant Biol. 2025 Oct 23;68(2):383–405. doi: 10.1111/jipb.70066 (PMC12863027; doi:10.1111/jipb.70066)
Supplement: Supplementary file 6 — Table S5. Summary of SOM [file JIPB-68-383-s011.zip › Supplemental Data 5 Summary of SOM/BLS/Cluster106.csv]

neuron_number	gene_id	B_10	B_20	B_30	B_35	B_40	B_44	B_47	B_50	B_55
106	Solyc01g006230.3.1	21.70996427	20.72875636	29.26296499	27.49706497	35.39270459	47.7988324	56.53254784	43.77473886	47.06883042
106	Solyc01g006860.3.1	8.590208537	7.44609573	7.687482479	7.535849579	10.91864698	11.73804699	12.31839035	10.09816012	11.00206341
106	Solyc01g010870.3.1	20.90771411	19.95566783	27.26665447	25.82270888	43.59144211	64.73665808	80.8032543	60.00149466	71.70023973
106	Solyc01g065720.4.1	8.313939756	8.124166773	10.70620458	10.85884	13.6852316	18.70552	21.48692658	15.63405348	17.70847561
106	Solyc01g081070.3.1	9.63181431	9.344726862	10.7112887	11.44018406	12.73557272	16.17196838	18.479828	12.92922005	14.41841526
106	Solyc01g090590.3.1	7.70332633	7.225916344	8.626859122	9.411741584	10.49544784	15.43894102	19.90327999	15.05715048	16.57812019
106	Solyc01g091450.3.1	4.280034887	3.086928618	2.974394799	3.216136248	5.109917822	7.656274854	8.454651954	5.612081517	7.734648536
106	Solyc01g094930.3.1	21.58502595	18.03451078	20.08854097	20.15378353	28.06863266	33.15088972	33.56622928	25.6930263	33.96346364
106	Solyc01g096230.4.1	20.63991818	21.26035863	24.43641907	27.61751647	44.57694356	59.33000237	63.84762648	46.61285501	48.47709707
106	Solyc01g097840.3.1	13.92126106	16.20753582	16.06919889	15.77731109	22.52626754	34.05626991	37.49171194	22.76786346	37.08234601
106	Solyc01g099100.4.1	16.37254681	15.33411054	20.88064175	25.85731259	57.01873175	72.25095031	84.58948213	52.84812554	60.89403786
106	Solyc01g104060.3.1	12.1899761	11.22930436	11.73265345	10.02846651	17.44433009	18.50580493	18.69276293	17.14265452	17.67032884
106	Solyc01g104130.4.1	7.779221768	17.49010843	32.26923838	27.17426568	90.89662873	130.1047499	150.4388746	94.46342953	103.4560486
106	Solyc01g104500.2.1	110.3629248	92.85567624	102.1102335	119.5057709	215.653302	292.2967307	295.9381387	187.1784468	224.1195553
106	Solyc01g104540.3.1	14.28102375	14.01998332	15.6535734	13.40625836	16.9330444	20.93237367	24.2400711	18.58795092	20.93705303
106	Solyc01g104660.3.1	35.51657487	36.47536936	49.66371521	53.43467647	70.29633635	85.92807552	111.8924116	74.89403821	83.71806484
106	Solyc01g106740.4.1	11.10459781	10.03201158	12.32565673	10.35307085	13.47608912	18.58541611	18.00251012	14.61762798	16.28241238
106	Solyc01g112130.4.1	2.291567514	2.958717198	10.06688189	8.633340289	43.61401416	58.72890459	55.44424963	37.00764029	50.10318884
106	Solyc02g037500.1.1	202.7821637	177.2472706	568.6742597	702.3648055	1434.336462	1601.877062	2582.685841	1190.703141	1528.639458
106	Solyc02g062430.3.1	4.129383253	3.991743427	4.658882303	4.363504529	6.265982115	6.372189561	7.388028175	5.959997827	6.028179961
106	Solyc02g062710.1.1	9.764052149	8.661399605	10.33720576	8.347892025	13.50523049	22.27182307	25.90486146	14.79044919	24.26073172
106	Solyc02g065180.3.1	4.302136302	4.321694958	5.010208311	4.565149509	5.35952377	5.63686026	6.248164305	5.314053218	5.592655198
106	Solyc02g070520.3.1	11.08601419	10.96505873	14.13947381	13.10319612	15.51446127	20.4277959	20.2085954	15.66215665	20.14500117
106	Solyc02g071040.3.1	11.23757173	11.8396397	13.05482299	12.58344988	16.85757452	35.02559784	32.6347242	22.68384154	28.52866953
106	Solyc02g071890.3.1	13.81174186	13.76538418	16.16949289	14.53324371	21.26414511	23.26336614	26.31849047	20.05048303	23.99757592
106	Solyc02g072160.4.1	8.261232803	5.812768093	6.090278962	7.60574724	12.8207031	15.54198982	19.69410698	15.51431092	15.75953327
106	Solyc02g081390.3.1	67.10761496	111.6291976	138.9409605	175.6765647	268.1125635	388.2634651	478.5234115	342.3858858	367.3235749
106	Solyc02g083590.3.1	46.61655428	42.4621686	54.98862997	51.5360029	55.65978296	70.09134248	69.72322366	58.55801061	66.36626026
106	Solyc03g007000.4.1	9.780397486	9.906278794	9.474953738	13.55537497	20.04089927	25.88187475	27.02626594	20.12261004	23.31478182
106	Solyc03g033340.3.1	24.74236466	24.83782983	28.99949396	31.26009308	38.0651362	47.94670069	53.87123567	41.39136756	40.63607447
106	Solyc03g033640.3.1	11.10391841	12.99110651	14.14955449	14.58235112	21.48036162	29.96743298	32.78556887	25.5486221	24.1487388
106	Solyc03g063340.3.1	5.178450719	4.899625172	5.886128611	5.023221665	6.474419399	8.153711318	9.496836771	7.210165105	8.326277399
106	Solyc03g083280.4.1	49.33694462	45.45403708	47.91100051	50.88684313	60.52118472	75.11361157	82.26048556	52.58706513	64.82226588
106	Solyc03g083420.4.1	19.91162714	20.64323105	31.10729909	30.57476213	41.35352145	46.69051497	63.92874141	48.91825921	47.43519278
106	Solyc03g095290.3.1	9.295166634	8.656825303	11.04289098	8.853605364	12.6579916	16.95263189	18.47457613	14.29340633	15.5076495
106	Solyc03g095450.3.1	3.186819276	3.706427697	3.239215134	3.370932319	4.215470593	4.999306245	5.568666195	3.874868732	5.125627116
106	Solyc03g111180.3.1	21.47838701	19.51695082	21.40179255	22.52298259	34.8768718	41.24064746	43.97905665	26.77752606	31.92000882
106	Solyc03g111250.3.1	20.50525929	18.7244404	20.14429737	22.50287427	27.93425097	34.83633077	39.57288506	26.52366111	35.75396734
106	Solyc03g113420.4.1	15.47050685	15.82120114	25.28297623	14.56662939	39.27707924	56.37415741	56.48956567	31.2492735	41.52571622
106	Solyc03g113920.4.1	6.476432384	8.705576959	6.976667475	6.679392965	10.48903732	13.30133502	15.04898329	9.99235247	12.0246433
106	Solyc03g118340.3.1	33.30071218	30.35013845	33.08037103	38.23914055	100.614374	135.4313486	150.7812802	110.3606556	113.3585933
106	Solyc03g120980.3.1	11.20788057	9.592154807	34.76036339	35.3154267	107.5859231	236.8953221	259.1834177	138.2206235	151.273121
106	Solyc03g121540.3.1	62.28178014	40.42070072	64.36846805	53.60784862	273.2453672	374.9883931	623.0754163	317.285641	316.7969346
106	Solyc03g123600.4.1	9.43154043	9.572753216	12.5618545	15.81699121	22.42087756	23.14287976	30.40665544	18.43681101	22.40394598
106	Solyc03g123760.3.1	35.38679411	30.13223297	27.54618507	30.83363158	53.05478518	75.23590058	97.70647987	66.80308396	72.19327096
106	Solyc03g123980.4.1	31.64727358	27.96598125	35.09038697	31.10284358	37.23084947	46.92320205	52.17023334	37.76122826	43.48861852
106	Solyc04g007120.4.1	23.10505368	19.21256937	20.93469386	24.33514188	36.89169583	43.66956597	50.01772731	32.87272934	38.07627615
106	Solyc04g009340.3.1	9.555240908	9.339789674	9.113342497	8.599709773	11.061162	12.80107136	13.37226632	10.96572344	12.79383974
106	Solyc04g010280.2.1	6.134060359	7.018959579	10.55967147	8.981994975	13.33998827	16.2357314	22.64224985	14.35971334	18.44876117
106	Solyc04g011350.3.1	5.757792031	4.677454236	4.239377942	9.372280247	10.1580138	14.11183639	16.51175924	11.27297421	14.70441884
106	Solyc04g015530.3.1	0.099973445	0.012851081	0.082327678	0.601814313	3.717423171	5.022846159	5.364842641	3.174565538	3.380817432
106	Solyc04g056610.3.1	7.009744949	7.225775382	7.724355899	7.990772673	10.33639719	16.05245213	14.33945902	11.5846999	14.03151415
106	Solyc04g071630.3.1	2.922993335	2.182382398	3.316652079	2.207646304	4.151261721	4.802014612	5.159946407	4.590037404	4.147068789
106	Solyc04g072890.4.1	49.17541005	58.81887831	50.83882598	59.24330219	132.6752985	153.5461022	174.6067615	122.6280542	140.1769534
106	Solyc04g076820.1.1	209.1030149	169.2311615	175.5197746	213.8578767	433.4050362	484.3731269	579.8946625	327.8176566	404.1739478
106	Solyc04g080160.3.1	9.358101207	8.234425756	9.874311866	10.24752665	12.0898114	13.99865564	15.28073062	12.91772302	13.73199952
106	Solyc04g080430.3.1	5.010889447	4.394560188	4.415193812	4.527927165	6.247593741	9.718645712	11.59367102	7.634359897	8.246290519
106	Solyc04g082510.3.1	13.52801657	10.71559009	9.093214137	11.76795643	31.13828639	43.45927762	48.1545001	35.62516585	32.00668937
106	Solyc05g008790.4.1	6.270652722	5.670379618	6.390562683	6.699190374	8.435323449	9.784021086	11.30572707	9.596595126	10.38858589
106	Solyc05g008920.3.1	15.99688057	17.48389855	23.97782633	16.60101301	46.03742433	85.13296936	98.58896093	56.69625385	80.21004092
106	Solyc05g015950.3.1	23.41657978	22.91315855	29.55905225	23.27702619	33.39258589	55.61975599	56.02174839	40.55682008	51.07445108
106	Solyc06g008230.3.1	8.563060317	8.729796591	11.7853605	10.70978539	15.44137272	20.25803618	25.27087411	16.78209502	20.27877815
106	Solyc06g009160.4.1	6.55275713	6.959198102	7.24951076	7.199249902	9.533627479	10.56575047	13.93472175	9.470544399	11.22602311
106	Solyc06g053960.3.1	23.66987486	23.04256973	35.61991208	62.09478241	286.7461671	478.7654567	651.9555655	356.0619861	466.7024363
106	Solyc06g068540.3.1	4.893285353	4.269837285	4.976771006	4.423952502	11.03467698	13.8679181	17.06439803	11.16332339	10.19751226
106	Solyc06g084510.4.1	11.02689946	10.79571653	12.43673128	12.67873795	14.8520795	16.20456648	17.98040161	15.46606595	16.2318626
106	Solyc07g006130.3.1	28.69339329	32.41401283	59.89631605	43.9359982	76.43029669	106.0914048	117.1126005	63.47649097	86.16237656
106	Solyc07g024000.3.1	50.51154608	69.82709299	58.15452415	79.18699164	140.5016684	192.0563698	227.2730731	180.3092304	188.8730386
106	Solyc07g044990.3.1	3.095271941	3.455492073	8.310865122	5.457864232	11.47238703	18.1046442	22.95039293	16.75294878	16.7462676
106	Solyc07g045090.3.1	0.153402614	0	0.102228257	4.278488678	33.13267509	147.0914606	143.1509418	89.78566446	138.9117898
106	Solyc08g066700.3.1	15.33987479	11.26994546	13.32957124	20.72581765	196.0129495	366.9509239	426.5900308	279.0118432	289.3552855
106	Solyc08g067860.2.1	3.377504111	3.199213939	3.796283349	3.687631401	6.070821479	8.042534111	9.61915235	6.786838045	7.559972842
106	Solyc08g079500.3.1	32.21299404	26.9889336	30.43123476	37.30860951	41.74209718	46.41801952	54.87048475	41.58872369	49.21507267
106	Solyc08g081890.4.1	14.99616996	14.64138755	17.29690335	10.92727187	24.29899293	36.4336428	37.66879821	19.28200161	25.42314535
106	Solyc08g082020.3.1	15.87664318	14.51423578	16.03320364	12.565099	18.90234117	22.20443076	22.7461028	20.86437681	21.29093476
106	Solyc09g010280.3.1	14.30113592	15.20624459	19.42946746	17.17778137	21.14979056	32.45476966	36.11556268	23.42747458	27.32806488
106	Solyc09g065020.4.1	9.426266981	10.1737301	16.53973259	11.36216075	20.51236871	22.48193644	25.89782474	20.29993128	22.66431743
106	Solyc10g007100.3.1	4.845222513	4.574118382	4.511067875	6.33617119	13.61693112	16.54454588	24.02035574	15.82480158	17.30102847
106	Solyc10g007850.3.1	16.02569142	13.63612633	14.44537314	13.94808528	19.38294074	22.09532012	24.41253981	18.61144826	19.92560371
106	Solyc10g018120.2.1	2.429496685	2.116850011	4.00361208	7.927015775	12.58678576	20.99319467	21.49213377	12.25697447	15.56426459
106	Solyc10g081900.3.1	19.00902728	22.71694251	24.20362047	25.49840626	36.11284897	41.78786422	54.31417849	40.47992406	49.71521285
106	Solyc10g086550.2.1	14.93113331	14.56477003	19.09367113	18.07495107	20.04044374	27.08940262	27.40679559	20.98934408	24.13487483
106	Solyc11g006505.1.1	6.544441459	5.799670525	7.057991642	7.008635476	7.632573265	12.08314704	11.41860429	9.757270415	11.76335101
106	Solyc11g007390.1.1	2.854539444	3.478468066	3.325005776	6.218865582	33.59847821	47.59649718	57.11302818	39.48700528	51.53504653
106	Solyc11g008380.3.1	2.852144659	3.096182338	5.249936339	4.535657062	6.581950567	9.587536744	10.85349395	7.770063668	8.672595307
106	Solyc11g010310.2.1	14.61664019	13.58080896	15.90325961	11.77412194	20.33817647	23.49465841	27.8112965	17.00514632	20.97093824
106	Solyc11g013370.3.1	8.804030612	7.284786146	8.355085591	7.331648432	11.06007236	15.60397641	18.07674208	12.23570212	15.61658394
106	Solyc11g013460.2.1	4.96683886	5.085709845	5.846010444	5.253747123	6.163275315	6.217097691	6.929750281	6.001782847	6.388917622
106	Solyc11g013480.3.1	8.840551594	6.676357376	5.098768441	5.809404014	22.79913415	29.89898269	38.19823142	21.81621214	38.56826584
106	Solyc11g022460.3.1	71.96575742	59.97180049	57.04013407	68.54134356	103.3748919	167.8053161	193.2897568	119.5414384	148.4968744
106	Solyc11g065070.2.1	21.63829133	21.52977269	20.57368654	16.74306189	27.88734107	27.53348419	28.78991796	26.64968417	26.19964334
106	Solyc11g065920.2.1	24.63422055	22.31350197	30.72073555	29.45059183	52.72672154	61.70038873	68.20604357	35.30439377	58.94132956
106	Solyc11g067260.3.1	35.03991627	27.18825179	29.11439964	32.44967399	54.97965133	57.17907686	67.2120769	52.98112367	49.32269313
106	Solyc11g071860.2.1	27.84822671	25.66005161	26.6489384	26.41364748	30.14905295	33.06568337	36.21480976	30.79413604	32.69577466
106	Solyc12g006670.3.1	5.825933346	5.826743277	7.136273234	5.541652189	7.06266773	8.023740651	8.883533569	7.78122526	8.397556673
106	Solyc12g010870.3.1	3.969623546	3.112336293	4.101758653	4.13065439	6.941363628	8.250209665	8.864227416	6.672281922	7.405820804
106	Solyc12g011420.2.1	17.31431384	15.51466205	20.69455739	16.62130077	28.76982137	35.78694642	38.34938773	29.82019515	29.5018275
106	Solyc12g018990.2.1	13.54008863	13.09162779	13.97128299	13.06866938	18.49621435	22.23363129	25.93752198	19.04487048	19.24861747
106	Solyc12g095880.2.1	13.18999696	13.05444443	17.8976878	17.45896627	19.93956219	26.05211633	29.05943385	21.84515886	23.7126542
106	Solyc12g099440.3.1	102.654881	100.7279055	105.7108129	132.2524924	244.1701742	272.7671745	287.3493039	174.2998865	262.3499908
