# Supplementary material for: Light regulates tomato fruit metabolome via SlDML2‐mediated global DNA demethylation
Source: J Integr Plant Biol. 2025 Oct 23;68(2):383–405. doi: 10.1111/jipb.70066 (PMC12863027; doi:10.1111/jipb.70066)
Supplement: Supplementary file 6 — Table S5. Summary of SOM [file JIPB-68-383-s011.zip › Supplemental Data 5 Summary of SOM/BLS/Cluster266.csv]

neuron_number	gene_id	B_10	B_20	B_30	B_35	B_40	B_44	B_47	B_50	B_55
266	Solyc01g017860.3.1	7.858657619	7.752612984	7.638517284	8.125885783	8.143915823	7.596372679	10.25584449	8.070607418	9.906985196
266	Solyc01g068000.4.1	20.95076929	33.63152638	28.41113273	37.05842197	34.48658926	37.63723805	51.80135148	50.20678742	54.06770872
266	Solyc01g099660.4.1	7.623237703	6.422170188	7.975427213	8.169951357	7.309882198	11.60963673	25.14306395	16.62705418	20.1287426
266	Solyc01g099940.3.1	1.058172088	1.297175021	1.065451459	2.285104322	2.525359922	2.441388666	3.684297522	3.442158048	4.172999881
266	Solyc01g107360.4.1	6.71004753	6.367909412	8.31974431	9.625028305	10.44396026	13.28562839	19.46267391	17.69853445	20.06365887
266	Solyc01g107670.2.1	32.20264828	32.91931822	37.00339312	51.54737022	48.7608434	54.03758643	78.3582406	66.40639495	66.00326806
266	Solyc02g005325.1.1	1.367822891	1.455219883	1.866038824	2.12413751	1.857481201	2.300329694	3.791436848	2.27585192	3.775022835
266	Solyc02g081550.3.1	2.118939557	2.440220705	3.351942585	4.773588995	5.754228259	8.680046842	30.98549803	24.98236128	31.57456592
266	Solyc02g092620.3.1	20.78723192	18.1295377	26.92296485	22.37578563	34.65007303	36.44249403	57.2788797	44.03061388	56.70350073
266	Solyc03g019950.3.1	31.78685461	26.46812625	35.68694582	28.02455658	36.55674606	44.22111081	57.4211497	42.34837596	53.78995375
266	Solyc03g059260.4.1	19.82123317	34.77440168	20.79598658	36.00651012	21.00693917	42.34868363	79.98741662	59.94216156	65.45101446
266	Solyc03g112040.1.1	0.027911338	0.116270956	0.594525312	0.323890123	1.202491154	4.08684352	28.15915916	24.44479633	22.11751318
266	Solyc03g120730.3.1	24.90705188	31.3647332	25.67757233	33.51793742	35.85518074	30.6756373	57.33260101	36.80927108	50.42294891
266	Solyc04g079640.3.1	46.53403882	49.49892533	50.12870832	60.97393195	67.48444142	69.98305217	108.8634396	80.26633364	124.7500617
266	Solyc04g080950.3.1	2.533156382	2.511234767	2.729204312	2.661098209	2.328861537	2.792137603	3.53884088	2.900990438	3.624411256
266	Solyc04g150163.1.1	3.357036321	2.80606215	3.360275848	4.384631104	3.921423125	4.233305722	6.337336865	4.645580365	6.205381386
266	Solyc05g005120.4.1	4.463990031	4.495229471	5.487168706	6.096329646	5.761101001	5.325272394	8.113984886	6.609048876	7.843877822
266	Solyc05g055010.4.1	7.342155487	6.291539343	11.43574373	21.42948205	17.2829353	19.46332614	28.93015521	25.04990413	26.48168424
266	Solyc05g055630.3.1	7.426964366	6.45762689	7.145337852	9.630261751	8.186319172	9.252457787	10.75395108	9.618217603	11.18952942
266	Solyc06g062690.4.1	1.101123253	2.003966888	2.185364494	2.868908642	2.410851669	4.979354007	10.62054178	8.147208713	9.086969559
266	Solyc06g071420.3.1	7.066088261	5.516748516	6.169780197	6.641316173	7.876633967	8.745966447	11.34725062	9.064837589	11.53661155
266	Solyc06g083350.3.1	10.74724135	10.02228525	10.4184848	10.83137092	12.72660533	11.25234337	15.85849553	12.62827888	14.68593705
266	Solyc06g084770.2.1	4.666500831	5.844354901	12.96086941	8.916359556	12.8642105	15.39583462	32.12942212	24.36575762	24.66553629
266	Solyc07g032390.2.1	4.161850713	3.445787755	6.117986746	7.072745225	5.371953533	8.107986861	13.90539942	8.953506249	10.97046334
266	Solyc07g041780.3.1	2.850585146	2.332325791	2.914565791	3.872812461	3.447618427	4.413330334	4.98916278	4.44736573	5.019058062
266	Solyc07g053490.3.1	7.64117679	6.488231059	8.163967354	6.987820865	7.513381034	7.740103003	10.24945945	8.486611529	9.342875603
266	Solyc07g053615.1.1	34.78395431	29.7503916	37.11812282	51.24703727	41.20767922	44.98288097	53.53742996	38.92935302	52.85059439
266	Solyc07g062150.3.1	6.523750075	6.220258038	6.733951067	7.028694101	6.958129561	7.659854763	9.486488658	7.966329499	8.754057854
266	Solyc07g062160.3.1	17.09178845	21.43078975	21.4237769	22.1495301	22.49093312	28.30895783	41.75765762	32.64715077	37.13127216
266	Solyc08g083100.3.1	3.706390763	4.019896347	4.533613659	4.115062247	5.226271772	5.183480316	7.609594594	6.480339465	7.8300459
266	Solyc09g005100.4.1	12.11154457	10.22131239	12.83384775	17.70825671	16.31308332	20.2594089	25.84283497	21.32444893	29.08270579
266	Solyc09g055320.1.1	13.27852814	16.32331593	15.43125046	19.63952769	26.80799688	29.50166342	53.39242995	44.44663337	50.04071568
266	Solyc09g059650.4.1	9.422516875	10.50053327	14.26417396	20.82035068	15.74195589	17.54007985	24.37403686	21.06655066	24.38969786
266	Solyc09g089550.4.1	13.4840409	11.15516339	16.79123565	15.5281247	14.80898989	15.62003003	22.71688618	17.09471038	20.03959583
266	Solyc10g007730.3.1	4.546043093	3.686681384	5.159999604	5.0173489	5.411452642	6.107294751	7.718258041	6.87861858	8.857033231
266	Solyc10g007880.4.1	2.280002518	2.076228123	3.201514285	2.970228218	2.815395444	4.671322282	6.481204701	5.215616502	7.06059874
266	Solyc10g079860.2.1	1.852135923	2.475071543	1.131272587	5.446343843	32.04625296	20.38605488	66.16367765	37.42269483	45.85781795
266	Solyc10g085140.2.1	3.6502371	2.295494346	8.381639757	4.388172945	4.868534761	7.578938968	23.47566654	10.74879368	13.58161414
266	Solyc11g005650.1.1	30.80278661	26.20851715	32.75553078	57.01377845	68.07588186	78.14093281	126.1149	96.67441791	157.1902861
266	Solyc11g005660.2.1	10.19709745	8.845112854	10.19868535	14.39435126	16.76687898	21.39323449	35.79684427	20.73168141	40.9534576
266	Solyc11g067070.1.1	5.334198629	5.095969447	8.28110395	7.530890275	9.729532437	14.16855688	22.46273732	16.92622107	21.12909085
266	Solyc12g008910.2.1	11.43197909	11.56646589	11.11694393	11.46994595	10.81834935	11.26145326	12.87052785	12.5374523	13.49576426
266	Solyc12g011130.2.1	10.29385191	9.399272232	9.357455221	12.21917291	9.59151937	10.57614236	15.22754563	13.93701815	14.48366885
