# Supplementary material for: Light regulates tomato fruit metabolome via SlDML2‐mediated global DNA demethylation
Source: J Integr Plant Biol. 2025 Oct 23;68(2):383–405. doi: 10.1111/jipb.70066 (PMC12863027; doi:10.1111/jipb.70066)
Supplement: Supplementary file 6 — Table S5. Summary of SOM [file JIPB-68-383-s011.zip › Supplemental Data 5 Summary of SOM/BLS/Cluster105.csv]

neuron_number	gene_id	B_10	B_20	B_30	B_35	B_40	B_44	B_47	B_50	B_55
105	Solyc01g005600.4.1	24.41557313	23.53587916	30.61142473	28.63116701	31.6913016	32.23552769	40.41280203	30.66644687	41.07334672
105	Solyc01g009390.4.1	6.246670115	5.672880916	8.160660957	6.431639767	8.325788007	8.377095133	10.05391567	7.724839292	10.4802659
105	Solyc01g014250.2.1	59.8160122	58.26638694	127.8349719	111.7374513	196.4375166	189.9363404	222.0876323	174.7164444	241.6423036
105	Solyc01g073660.3.1	4.979728046	6.240792136	10.14073331	7.030298227	15.03867947	13.82812629	19.5437349	11.03330115	19.41482601
105	Solyc01g090940.3.1	6.542285462	6.84476586	6.784360315	7.79930545	9.313950003	9.718476362	10.22995236	9.61638857	11.49736958
105	Solyc01g095200.3.1	159.0585173	152.6465278	172.7647759	184.3982325	211.4827494	191.8873664	226.1992816	193.1856653	228.1714902
105	Solyc01g096350.3.1	13.83173647	12.81137333	13.31192078	13.89424468	18.10016566	18.83102026	19.13814225	17.26816266	20.23235976
105	Solyc01g100420.3.1	8.474089363	9.187115554	10.18624015	11.94830247	14.22476066	14.72449858	15.91512825	12.56597793	19.45155028
105	Solyc01g100640.4.1	7.61269158	8.324547887	13.8631495	12.75770318	24.73821063	26.43207365	34.51746312	31.10195703	44.71410445
105	Solyc01g104140.3.1	16.80014551	17.81341374	22.80781419	21.39901112	28.43402941	33.43443473	33.10737997	23.17413592	32.3303395
105	Solyc02g021680.3.1	3.769785062	3.706210533	7.386970295	8.173333589	17.86388052	13.84668236	16.57568282	13.96682708	15.9892027
105	Solyc02g066910.3.1	6.611250124	6.761667667	6.443656554	7.008121831	8.116295833	8.611979372	9.056538532	7.935180458	9.228958183
105	Solyc02g070580.1.1	9.588740593	9.983495731	27.26679549	25.97469467	37.82669237	40.41364008	59.72549847	49.20375323	53.75925113
105	Solyc02g071750.3.1	3.883022586	3.963021426	4.742934077	5.142023779	6.519873009	5.961620184	7.816041221	6.331702089	7.207445008
105	Solyc02g071770.3.1	13.58903382	16.24705846	16.74059984	26.60895327	43.84619789	35.55722216	44.93557298	41.23872958	48.71347039
105	Solyc02g071980.3.1	17.09833248	20.9636201	24.86701792	20.0070426	25.42874487	25.9167424	26.75709944	24.95294447	29.22660852
105	Solyc02g078030.3.1	178.2571837	290.1021175	320.4835534	376.582569	555.751384	576.2662194	605.7828757	546.6060861	860.2777238
105	Solyc02g085370.3.1	4.301282362	4.623404228	5.720215158	6.255785728	5.998126821	6.140015058	7.997511334	5.643669567	7.948823046
105	Solyc02g085600.1.1	43.30087298	52.78912464	60.32184699	82.80352134	209.4620728	260.6662634	311.7830584	193.3865661	377.8413143
105	Solyc02g088040.1.1	21.57407532	25.73339921	31.73002379	28.31082721	37.79245487	33.97710446	37.97113942	30.64540089	44.45366054
105	Solyc02g093390.4.1	16.18469798	16.15735825	20.79981686	19.96064916	23.60473048	25.9388781	31.31484409	26.58448459	28.75090052
105	Solyc02g150143.1.1	12.37351454	10.17337756	13.94908429	17.48739201	21.61118359	20.46903112	28.98596699	14.55456393	26.01881719
105	Solyc03g044430.3.1	4.297082842	4.698946761	5.567309716	5.406038034	7.53763598	8.381309212	9.231333828	7.178174135	10.32669242
105	Solyc03g051770.2.1	8.546324127	7.285474268	8.711370265	8.016114046	9.876695749	10.84742244	10.84763689	9.123335971	11.75595511
105	Solyc03g114480.4.1	3.77838607	3.353659928	3.744888599	3.877167866	8.188828174	7.844041795	8.570609842	6.635617712	9.79657698
105	Solyc03g116350.3.1	25.98945368	25.62421404	30.73970372	27.06254707	37.44296662	37.06012408	37.82836557	35.17361349	41.15087082
105	Solyc03g122120.4.1	23.14895104	25.11164267	32.3894857	35.51565972	51.19649931	46.09659785	51.92917911	48.62435263	65.65617197
105	Solyc03g123610.4.1	33.96913098	33.55907207	42.06280197	44.66397434	54.40093524	66.86148559	68.487246	55.43975526	70.64967633
105	Solyc03g150103.1.1	3.409849327	3.496946972	5.098541177	4.848782621	5.167018524	5.844982081	6.218504515	5.429272403	7.151097643
105	Solyc04g010110.3.1	13.71939571	12.85371696	15.38916199	15.50495447	16.77818084	18.61492774	19.9016373	16.4120489	21.79954424
105	Solyc04g010120.3.1	13.15467884	12.51697622	12.0686584	14.71737811	15.28665663	16.00010857	17.81410975	13.89364689	17.41213536
105	Solyc04g011650.3.1	17.61758552	15.10371704	22.15922277	23.7264786	29.53471064	37.50034354	39.07166375	25.21051558	40.17526142
105	Solyc04g014240.1.1	29.68189483	31.8810047	42.84780843	46.57502021	54.16513755	57.43496833	72.3001332	52.23683256	65.18795155
105	Solyc04g019317.1.1	2.308595247	3.633442387	4.587111623	5.091753717	8.203709544	5.382622087	9.329556015	7.516573027	8.801794405
105	Solyc04g024340.4.1	6.415744197	7.229850827	9.545276249	7.943198231	9.815746922	10.20054555	10.63491571	10.23253615	11.16040849
105	Solyc04g025540.3.1	8.606115299	7.544207725	9.073314015	8.52988047	9.912854987	11.59343006	12.6451488	10.39390455	12.73593987
105	Solyc04g050470.4.1	8.461922348	8.025705363	10.12365264	10.26209049	13.20625428	16.43760588	18.8729886	12.78748015	19.22704887
105	Solyc04g056290.3.1	3.389670353	2.953983302	3.205787071	3.001428579	4.14045279	4.098312389	4.514666062	4.042947794	4.838218808
105	Solyc04g080380.3.1	48.52391522	35.84492537	40.49778518	59.19887116	87.25841365	77.7566842	125.0692539	79.53637323	114.0018711
105	Solyc04g080390.4.1	26.40407734	19.76204872	21.31389369	31.57026718	44.79335209	44.03562877	64.58204882	29.43600502	59.16619209
105	Solyc06g007320.3.1	29.53017153	26.93228572	36.152674	46.15024268	42.03229336	57.66947179	59.87590834	37.96116621	62.67816017
105	Solyc06g007930.3.1	36.27770659	48.79458243	70.27576091	73.14710418	120.3944114	133.2418163	142.9779595	126.4667169	167.6447364
105	Solyc06g062480.4.1	18.87485703	17.47111686	20.95742921	24.93272071	29.39231086	29.76308584	36.7517338	29.69560878	40.92791519
105	Solyc06g065480.4.1	30.18173257	29.24203993	32.26839708	30.15091794	42.54290217	46.66367212	45.71599418	37.00112435	48.1636189
105	Solyc06g071770.4.1	71.64858549	64.00235642	71.79373618	80.27574522	98.20556289	102.2266471	121.566106	79.26580737	116.0780822
105	Solyc06g073150.3.1	23.78646916	22.29877693	22.60241539	25.43331303	27.76434459	28.88790411	31.53064446	27.37065474	30.66202222
105	Solyc06g073630.3.1	28.02213521	24.00006306	26.6432813	25.69955022	30.57431899	30.72076635	35.18725443	28.52258371	33.61536622
105	Solyc06g082660.4.1	59.27624092	51.01302698	54.46830309	60.52276845	75.82283625	76.19280775	79.53970641	69.89379149	97.41553879
105	Solyc07g005480.3.1	17.38849311	15.02623808	23.13532259	21.43723024	23.59636769	24.29556017	25.7442092	20.71102753	27.99888369
105	Solyc07g064440.3.1	10.33173742	9.485909164	12.3103273	12.4918075	19.23349028	18.19479998	24.03553134	19.71300716	27.04202086
105	Solyc08g048450.4.1	10.79698461	10.56013755	12.98405347	10.81740766	18.26421037	16.34467307	18.68170884	17.29052128	22.36543475
105	Solyc08g061847.1.1	1.401439592	2.016801021	3.774832293	4.748104147	8.388317448	6.445586357	8.340873851	6.65356422	7.694206364
105	Solyc08g061880.2.1	7.110253972	8.139099803	10.68272332	15.67721573	18.52840971	15.42757363	21.16267865	18.60582579	24.48636592
105	Solyc08g069231.1.1	29.26865901	24.28832818	36.19154342	27.3161907	42.65006049	43.7130097	53.07527586	36.05573601	53.24484543
105	Solyc08g076140.3.1	7.344900886	7.845507819	9.499255485	9.613266709	10.91547192	12.25182206	13.56789234	11.025101	14.04581369
105	Solyc08g076990.3.1	28.67475124	27.15457791	31.6255225	28.64866469	33.58561044	33.52364457	34.31264786	30.40386621	36.06794243
105	Solyc08g078430.4.1	59.49405826	57.17850988	60.19714978	68.75733045	79.14787153	91.10101005	99.0517225	80.84695666	106.3646519
105	Solyc08g080390.3.1	8.260094722	6.321322468	12.98871863	24.22256246	40.57678825	35.49732061	45.5716781	32.04923969	44.29346536
105	Solyc08g081900.4.1	18.25476523	17.02384825	17.91086457	21.99078567	27.06084162	29.50038422	36.52401882	27.37423169	41.82930016
105	Solyc08g082640.2.1	1.267679826	0.588824855	0.675592479	2.411361094	7.078516586	10.012687	13.04155263	3.765613202	13.7612927
105	Solyc08g082730.4.1	14.64318854	16.53825595	17.5887259	16.86437778	21.84266901	20.05391453	20.80885475	20.2661918	22.86339502
105	Solyc09g007680.4.1	14.23779341	13.0949492	21.88651638	10.47397067	23.19205663	23.87197251	29.51066321	20.24677565	27.22407196
105	Solyc09g015180.4.1	48.16322928	44.14809995	65.95980258	63.82124707	98.06237526	93.59847528	118.9579552	83.43902206	120.7849841
105	Solyc09g018460.1.1	1.506627469	1.990442009	5.59415726	2.864707715	9.345357347	9.800571001	9.99164497	8.053107963	11.34958773
105	Solyc09g066080.3.1	7.497531059	6.008642666	8.284188446	7.546899103	9.664680982	8.623938647	10.23327797	8.597824768	11.05496083
105	Solyc09g074660.3.1	16.22905324	13.23440296	16.95992384	17.01981051	24.28763873	22.81755608	30.57697686	21.70724438	26.67030591
105	Solyc10g007990.3.1	10.22749391	10.23718387	11.92666697	11.42805382	15.53173549	16.19764221	17.2287643	14.59562659	17.41242106
105	Solyc10g018850.2.1	6.026540229	5.433016668	7.40140435	6.684508891	9.015117916	8.395739501	10.02317763	8.111854885	10.38001315
105	Solyc10g062130.1.1	4.007301233	7.035559197	8.764730949	5.872853194	9.809378159	8.357168694	10.56067689	9.029945253	11.32080019
105	Solyc10g084930.2.1	8.94967476	9.587409155	13.12354638	11.75912241	16.99047011	17.24823541	18.76825108	15.99914822	21.3253844
105	Solyc10g085060.3.1	8.506458186	6.881771625	8.323753906	7.961614067	12.36661548	12.46421593	13.13035587	10.18933497	14.39538881
105	Solyc11g007780.2.1	10.76644353	9.557833872	14.32045147	13.93754144	21.44964702	25.50529355	26.98769494	24.54996121	31.60277082
105	Solyc11g011420.3.1	9.667992513	9.345894766	10.01515218	9.125910417	13.42332908	15.06268181	16.47410634	12.62896423	17.13403948
105	Solyc11g022530.3.1	7.1447636	5.665656393	9.007597106	20.17066118	37.34229469	38.97544436	53.34041874	40.94790642	55.87813154
105	Solyc11g070110.3.1	6.991124784	6.074904746	6.643786569	8.807517281	9.352175282	11.39416813	11.95367435	8.767484283	12.83383045
105	Solyc12g005080.2.1	45.31393643	40.48724874	50.43572332	46.13698161	50.88548911	57.7210045	58.7081741	50.26946527	60.60734694
105	Solyc12g035240.2.1	18.52303007	17.44164259	20.90158141	22.7742286	22.14153108	23.82495666	25.77059952	21.51439688	26.38569985
105	Solyc12g049270.3.1	10.37647372	9.938198834	10.68382802	11.09738781	16.3623209	15.9441808	22.26031643	15.68176945	19.85095408
105	Solyc12g088240.2.1	1.416579115	1.549106584	3.231608944	2.665440926	9.299266808	10.91890294	12.41565343	6.840290015	13.69598007
