# Supplementary material for: Light regulates tomato fruit metabolome via SlDML2‐mediated global DNA demethylation
Source: J Integr Plant Biol. 2025 Oct 23;68(2):383–405. doi: 10.1111/jipb.70066 (PMC12863027; doi:10.1111/jipb.70066)
Supplement: Supplementary file 6 — Table S5. Summary of SOM [file JIPB-68-383-s011.zip › Supplemental Data 5 Summary of SOM/BLS/Cluster267.csv]

neuron_number	gene_id	B_10	B_20	B_30	B_35	B_40	B_44	B_47	B_50	B_55
267	Solyc01g005290.4.1	4.504628183	4.483795543	2.034356548	3.746179037	28.40427073	72.08785195	86.73261086	70.56084441	49.56915623
267	Solyc01g006540.4.1	20.70134115	11.31590287	5.099314688	21.39662274	208.7150256	988.9835257	1660.421689	884.14385	733.094309
267	Solyc01g010760.3.1	30.63083408	26.42333555	38.87137023	40.3577947	46.69630569	92.94125196	107.3754535	103.3076446	68.21424324
267	Solyc01g028870.3.1	11.98045479	11.09079393	10.85662765	10.54433312	13.46897531	15.38076978	16.02039078	16.26949597	13.47182747
267	Solyc01g079800.4.1	3.385767138	2.47216333	2.302886532	2.464887456	3.410483403	5.11557431	7.320774495	5.207948092	4.313114161
267	Solyc01g080930.4.1	17.96906693	15.73832401	15.89274083	13.92980643	18.93883037	25.28626309	27.2150543	24.67669757	22.02946561
267	Solyc01g090170.4.1	19.88712528	20.2554629	20.1009022	19.87384917	21.94008189	24.62291148	25.83315616	23.24178625	22.40932798
267	Solyc01g090550.3.1	37.61988122	38.33814483	43.6588273	38.3546407	60.8543899	75.07429568	95.16945199	80.43578341	69.35224101
267	Solyc01g095920.4.1	1.241969607	0.944746658	1.484193109	3.760248186	57.36527087	137.5898777	153.6780129	102.6194771	64.83454638
267	Solyc01g095930.4.1	72.45723633	72.58422336	160.5684278	128.1077362	409.7016747	723.643392	790.9815505	779.9143173	553.8228166
267	Solyc01g097810.3.1	24.61628066	20.75494873	18.8010394	20.24190416	34.94157859	59.87439254	84.79232526	64.34415356	45.27206956
267	Solyc01g099690.3.1	34.49563848	36.21805949	36.08537924	47.8443016	70.15935837	121.0454624	156.7081449	141.2290194	116.5586851
267	Solyc01g103110.3.1	9.032697682	9.267558573	10.19959432	7.583582191	10.01888724	12.89267314	14.92154317	12.94553199	12.69648251
267	Solyc01g103170.4.1	4.105898849	5.905373446	7.472906856	4.845126858	9.974402309	18.49507485	21.97497915	21.2192372	16.30191054
267	Solyc01g103440.3.1	19.32591111	14.40964694	13.52991792	13.56584364	18.89679502	29.91793725	31.40772257	25.93189978	24.7249128
267	Solyc01g104350.3.1	12.35767962	10.87096168	13.90314157	10.61171306	12.98910986	19.4151722	20.94354444	18.20648631	18.12869549
267	Solyc02g014860.3.1	42.22380216	36.02991252	28.35864958	68.86599492	165.4674069	324.134646	378.2316271	340.0831705	196.1823769
267	Solyc02g061820.4.1	11.63835137	9.051661919	9.724594479	8.273242635	11.08745743	19.09272223	24.13246405	17.57727941	14.81828651
267	Solyc02g067040.3.1	1.736331723	1.307528436	2.003061326	1.498436729	2.565961212	7.255718558	7.599010187	6.165198656	5.655060344
267	Solyc02g069420.4.1	22.30767522	19.82480121	14.20279052	6.225501721	22.0127983	54.09163927	91.06531917	61.84104997	58.90406175
267	Solyc02g069570.3.1	2.472736317	2.070590624	2.083463426	2.175392173	3.473020899	6.285236024	7.515865149	6.094511657	5.580527361
267	Solyc02g072260.4.1	4.10860712	3.381864111	3.857451012	3.061211654	6.057047544	20.8633613	23.61166764	22.9314638	14.37485383
267	Solyc02g076820.4.1	34.22197109	35.84544973	31.34085113	35.23787057	41.23229995	47.02171302	49.21394087	45.09984757	40.75276677
267	Solyc02g081700.1.1	356.8052429	280.5873566	309.5961129	311.9497308	387.9364897	562.6423135	573.4492274	516.6687763	533.3995674
267	Solyc02g086050.3.1	9.587226083	8.617310846	8.524243747	10.01771746	12.51634014	17.2949352	17.27512247	15.25488392	14.66720167
267	Solyc02g092640.4.1	37.96513338	31.75364117	31.14596645	28.42002577	40.76188131	53.04313872	56.65980513	53.48158338	45.06282984
267	Solyc02g093140.4.1	12.9915967	13.35050683	11.12102976	17.10927052	21.02671453	32.50447131	33.62620474	26.83037297	24.13872909
267	Solyc03g007190.3.1	18.93358885	19.46433549	20.82195507	18.50684514	21.27948131	30.02573087	32.2544343	28.19629494	23.61812995
267	Solyc03g007810.3.1	54.31575569	40.91909085	40.79572953	37.82724644	54.58442149	90.59898243	99.67041249	74.50276015	73.0819952
267	Solyc03g007980.1.1	40.6450256	34.07322771	30.43047919	34.97429349	42.81746469	58.15648362	70.70323447	53.23150167	51.42725059
267	Solyc03g043750.3.1	7.137236571	6.708821057	5.28354857	5.360973591	11.18181679	22.55772082	22.32804631	17.98804657	17.21162995
267	Solyc03g097370.4.1	9.169130925	15.63352891	11.31078299	12.66718205	19.10958069	50.39877952	67.44980876	45.0961924	41.94921378
267	Solyc03g111970.4.1	16.07927274	21.94936823	25.20592934	59.73489273	366.6962017	762.8843648	955.0006774	805.9951892	623.4276908
267	Solyc03g117500.1.1	20.98163047	16.94232605	13.08315392	24.32681274	82.06614114	135.376609	186.5789955	167.8397175	101.6378205
267	Solyc03g118100.4.1	25.84263253	24.19813611	24.78281332	27.71399502	42.80072235	77.37996048	81.23552457	86.6406695	53.44642154
267	Solyc03g120150.3.1	16.65210497	12.60354631	13.82442598	12.82455285	20.80746807	30.62673833	38.70344408	29.9839005	25.67915617
267	Solyc04g009430.3.1	4.004550338	4.147518787	3.602696365	3.99293177	4.045192665	6.000571105	5.701128951	5.200389312	4.826140722
267	Solyc04g015100.3.1	23.96720183	21.81139104	26.79822896	21.39860492	38.59672139	61.67818608	80.42138027	65.55103252	63.42635683
267	Solyc04g015480.3.1	7.715520286	6.274340239	4.270044717	9.081158501	13.66951919	23.75623501	26.06873386	24.4340182	20.12522271
267	Solyc04g051120.4.1	3.046466887	2.92494301	3.180204209	3.286747094	4.319562023	5.491580236	6.729592799	6.041328335	4.489951577
267	Solyc04g056540.3.1	6.415039113	4.889191753	4.834064429	5.805391301	7.439168582	9.950265692	11.38107886	8.929810752	8.719412098
267	Solyc04g077810.1.1	1.616438831	0.936292362	1.94909686	3.091849615	8.594350541	37.45716995	65.20903431	38.65544629	29.0524986
267	Solyc04g079750.4.1	13.16359288	10.41286559	11.447996	12.8140762	14.59120075	17.27425728	18.32869442	17.85432777	15.12548289
267	Solyc04g080770.3.1	15.34921292	13.04924619	15.68532764	13.9875284	14.51385841	21.33443205	25.98975128	21.56156042	20.5076425
267	Solyc04g082400.3.1	28.90214046	21.2461159	18.73535905	19.48184428	33.51721878	48.95602561	64.70071415	56.05503799	41.89579994
267	Solyc04g083010.4.1	29.83427222	25.39976538	22.85392596	23.50629595	36.98320762	57.17215343	66.68929249	44.53837607	44.82189342
267	Solyc05g006070.4.1	17.82451116	11.73830603	12.82340873	12.65569236	15.91253153	27.3182151	29.76373091	23.79561712	18.79099472
267	Solyc05g008530.3.1	23.89483864	25.75836465	25.87824861	31.48518033	30.98708925	46.42959158	55.27480892	48.47119491	42.70578632
267	Solyc05g009370.4.1	14.43964179	10.28062297	9.614428628	10.98651893	17.89984427	28.36368264	34.04996624	29.20856952	19.21390606
267	Solyc05g010670.3.1	85.63894421	67.11093151	87.4820013	98.47839024	104.429891	215.6154182	237.8529606	166.8967228	188.4729459
267	Solyc05g011830.4.1	7.410581087	6.750610875	9.950423779	11.54750946	18.71455275	41.49362418	44.66521104	45.59465451	32.41374145
267	Solyc05g012270.3.1	21.30431963	15.12941101	14.55014184	13.50294638	23.79115873	40.17256546	47.56550367	35.35280925	25.990403
267	Solyc05g015510.3.1	21.37921226	27.33712568	21.34875476	17.91838093	34.71711018	57.41413964	54.77029566	51.708402	45.35758143
267	Solyc05g018240.4.1	7.14342023	5.517461533	6.28747943	6.300684582	8.812245618	14.81727363	17.92612754	12.88542503	12.43515442
267	Solyc05g052410.3.1	6.38653066	5.972216272	5.642553466	13.63384984	18.81485797	58.39375197	78.48388649	45.46109325	37.07157828
267	Solyc05g054720.3.1	42.6511414	33.49112975	30.93162099	35.8650777	51.5859734	79.70864593	97.61117795	75.78727971	54.34997788
267	Solyc05g055350.3.1	12.9809196	10.3207389	11.53339079	12.39271289	15.24765027	22.22982033	24.40415037	19.85866028	16.76229987
267	Solyc06g008870.2.1	23.84549356	19.75182244	23.69900824	30.53267726	38.2998669	48.88151877	57.12616631	48.73350715	44.79368847
267	Solyc06g048540.3.1	31.84228356	29.29793318	27.60219099	42.21318855	59.89786853	92.26092796	102.4743759	98.08452026	71.40800122
267	Solyc06g053740.4.1	13.4238981	11.16915493	10.34878274	11.43395269	14.21829694	19.84052388	21.40081464	18.69478226	14.67558447
267	Solyc06g053950.3.1	46.26894272	47.31662162	67.58929682	129.7030413	481.7764373	742.8824796	871.8363782	732.2429528	609.9992097
267	Solyc06g066330.3.1	32.24307814	29.42447582	38.019962	34.65216362	42.06430586	81.932293	93.75127541	80.56210983	73.49481395
267	Solyc06g069280.4.1	7.288885656	7.595243554	5.742120029	5.972573058	10.77739203	18.14474515	20.25584242	13.97169572	14.06885695
267	Solyc06g076410.4.1	26.00057658	26.41657041	21.36051656	27.10142028	34.80528616	48.74363256	49.89186907	46.37298925	40.01981936
267	Solyc07g005550.4.1	23.18680446	21.04274814	21.99477518	26.39501338	32.91576101	46.4308161	53.81292499	48.91520554	41.55727175
267	Solyc07g017500.3.1	20.06460732	18.83138015	20.75072572	21.27829389	28.9510197	45.79097955	51.08839952	41.62107503	39.42119372
267	Solyc07g045140.4.1	7.216312061	6.792751055	5.799041164	3.326713089	8.697501213	24.78776293	40.65011395	25.1639835	19.84987318
267	Solyc07g055080.3.1	8.932528444	6.117356078	4.279110972	5.083282612	5.272159203	21.7955715	23.10201216	17.73838861	16.8692486
267	Solyc07g065310.3.1	12.04819731	10.62091281	10.33116358	9.702116632	13.36484896	17.63133489	16.97691641	16.22461173	16.36705745
267	Solyc07g065810.2.1	0.250350487	0.464941771	0.836332058	1.531457597	7.512122275	19.71019416	29.21348121	17.98054018	20.14353806
267	Solyc07g066320.3.1	15.40541745	15.23944006	15.70862983	16.41484513	21.00431834	27.53124912	29.27076907	27.23219603	25.78595611
267	Solyc07g066470.3.1	96.97304947	61.86547548	49.32902693	67.46212681	104.586325	193.7034602	191.1932899	154.5385607	133.2486142
267	Solyc08g005860.3.1	4.503564807	3.478266729	3.875706294	3.520195499	6.124533773	9.521642365	12.44746534	9.547294139	8.952688719
267	Solyc08g006000.3.1	26.08475398	23.45951249	24.43750048	21.55690453	30.48732893	41.67346838	53.53032588	46.11519335	37.01458605
267	Solyc08g007010.4.1	12.13824014	10.6036361	10.38849398	11.5050706	16.85279778	29.80442799	35.95323994	30.59219096	23.61592919
267	Solyc08g015620.3.1	4.702866696	4.026361748	5.155248829	4.614076689	4.976390004	9.458337396	9.828091224	8.815503136	6.92671531
267	Solyc08g015990.4.1	11.4549868	10.7546413	12.74379349	12.26061649	17.43448542	23.879913	27.77604661	22.39541793	19.72164695
267	Solyc08g048250.4.1	12.76983663	11.0200385	12.76446249	13.06558308	17.59119577	25.44716757	28.27416364	26.99752484	19.10930762
267	Solyc08g063080.3.1	49.10802345	38.30707381	36.20517967	49.57002937	64.37385176	92.6944534	104.7493377	91.67337385	87.65221578
267	Solyc08g067590.1.1	7.191456495	5.638936355	8.203999895	5.929640589	14.58942578	46.5152179	63.70970889	44.57230511	43.98827582
267	Solyc08g076320.3.1	63.09777507	59.11929066	48.78382312	71.08540872	67.06079692	106.8814646	113.988275	94.10225824	97.39058697
267	Solyc08g081010.3.1	31.83845242	26.01754146	30.94183622	29.16255218	56.79161423	157.4665183	225.1404228	178.0413338	105.6745072
267	Solyc08g082980.2.1	47.20718307	46.59115498	62.85276389	53.7886243	74.02015817	108.878146	131.725976	104.929705	85.26807001
267	Solyc09g011030.3.1	27.28444083	24.45481965	34.25534654	50.22186761	71.18095524	145.1310736	212.3457496	144.5281636	105.4594402
267	Solyc09g014760.4.1	28.10611467	24.86318686	24.17510075	24.71797225	30.73702022	37.03828631	37.51163861	36.11990169	34.71332051
267	Solyc09g042770.4.1	19.17593041	16.94957954	16.75153222	17.37741947	27.15431589	43.71767243	48.35620827	38.33482904	36.59105825
267	Solyc09g055180.4.1	3.40793548	3.123212789	2.841854834	3.325022395	4.377574054	6.919793653	7.051564629	5.415030609	5.105458226
267	Solyc09g059950.3.1	1.287695345	0.633183974	0.906017283	1.316308378	2.58799115	3.45017013	4.907088429	3.71804204	2.936308427
267	Solyc09g066130.4.1	9.581929358	9.725235084	10.73519064	10.99372624	12.0157646	15.56621666	16.4786946	14.3971353	13.22740454
267	Solyc09g082860.3.1	15.35349678	16.45292281	16.18251186	13.08994276	15.85258599	22.52468249	22.60091781	20.5611694	21.09147557
267	Solyc09g091830.4.1	5.847994351	4.788253234	4.067777755	5.963206376	7.639495335	12.9026214	15.69303847	13.96347741	11.16633621
267	Solyc09g098530.4.1	8.870825088	8.102998747	10.82444778	8.435216598	13.17459099	25.55477096	28.14448182	24.07574337	16.73423882
267	Solyc10g008630.3.1	20.86282351	18.55055323	17.32474053	19.16175383	30.58290823	40.65291827	50.44344218	41.33977253	32.61234246
267	Solyc10g051310.2.1	32.78933803	26.4141933	24.54519964	27.88948148	39.98560358	50.41014823	55.82271954	57.94084826	43.15919467
267	Solyc10g081650.2.1	28.32312995	27.9057826	38.20678378	46.40001944	91.79521819	184.5273785	230.2423745	173.8863709	131.3810475
267	Solyc10g083720.3.1	38.6631409	36.34119379	46.10261427	49.7547854	101.7487812	205.6469798	284.8562764	228.611419	158.5905558
267	Solyc10g085830.2.1	11.09523539	12.33404679	12.28702748	19.23443839	73.90832936	205.4115777	283.4440305	200.9197619	144.1064681
267	Solyc11g005730.3.1	4.544400155	4.210370524	4.695775317	3.319590625	4.732116992	6.417858504	7.569942705	5.764350951	6.214697422
267	Solyc11g008990.2.1	23.51598986	18.20568299	19.41281697	17.39673436	22.54486924	37.16973363	44.4673143	40.1789564	31.88821401
267	Solyc11g011275.1.1	7.583567234	6.421001108	8.905204013	7.216353582	7.209661805	12.52882772	13.44424472	11.36751292	9.908774387
267	Solyc11g011990.2.1	8.189236808	8.82986772	9.37676152	14.49683816	20.16062229	49.89983221	64.28283457	52.43852121	32.29243627
267	Solyc11g012410.2.1	19.55559045	18.56351901	19.05328532	22.52725155	33.18153985	47.2666764	52.24363181	43.82978634	33.37772578
267	Solyc11g017200.2.1	17.66865902	13.23538723	11.58689258	13.89247156	18.58137039	30.12379578	30.08300627	26.38863464	21.760938
267	Solyc11g045180.3.1	2.212266044	1.715735971	1.683515398	1.626838228	2.488146269	3.992175488	4.871803947	3.942802696	3.765637648
267	Solyc11g066620.2.1	28.30040765	26.87564238	37.49436533	39.4649328	60.2165282	118.4022965	120.2050364	107.3616634	79.9186032
267	Solyc12g007070.2.1	53.53472198	36.74100958	47.38249491	37.66096143	118.7601385	218.881619	250.3889472	169.7430345	127.7276029
267	Solyc12g007180.2.1	2.332586402	1.9514226	2.738981379	2.151970346	3.180008737	6.554777679	8.029453256	6.296734772	5.33916812
267	Solyc12g017510.2.1	12.63616247	10.53348843	11.40245076	11.8064746	12.73400824	23.9602068	25.45591166	22.95114397	20.12152902
267	Solyc12g039080.3.1	32.31235234	25.72768803	26.74890699	17.43390583	37.7141051	47.30229288	54.70083338	56.83707959	41.19599408
267	Solyc12g096060.2.1	6.529775252	7.171846	8.11844076	7.593262482	12.18046118	17.00571789	19.31311755	17.00385603	13.54593171
267	Solyc12g098710.2.1	22.20326435	29.48219128	27.39200186	57.62854636	411.437328	1458.297998	2065.985221	1526.812677	952.1024415
267	Solyc12g099800.2.1	12.74263196	10.4398217	10.59981146	12.80355034	16.56728052	25.95106306	31.35060923	27.11169742	19.69195799
