# Supplementary material for: Light regulates tomato fruit metabolome via SlDML2‐mediated global DNA demethylation
Source: J Integr Plant Biol. 2025 Oct 23;68(2):383–405. doi: 10.1111/jipb.70066 (PMC12863027; doi:10.1111/jipb.70066)
Supplement: Supplementary file 6 — Table S5. Summary of SOM [file JIPB-68-383-s011.zip › Supplemental Data 5 Summary of SOM/BLS/Cluster108.csv]

neuron_number	gene_id	B_10	B_20	B_30	B_35	B_40	B_44	B_47	B_50	B_55
108	Solyc01g007840.3.1	51.38556365	42.21642449	32.57184492	36.64584054	48.83451921	55.80545407	56.98748389	38.93076665	33.91714714
108	Solyc01g079770.2.1	13.04613106	9.515651484	7.656139359	10.27051337	15.87173664	16.5709452	17.30251133	7.99527682	6.114730546
108	Solyc01g100360.4.1	63.09489003	56.62613718	43.59622837	50.96866016	69.98331114	109.3154026	97.10957316	55.18620314	36.50317921
108	Solyc01g105460.4.1	11.61884924	10.08010686	10.2470307	9.572086145	11.42776794	14.75193042	12.60106746	9.301157175	8.57453183
108	Solyc01g107210.4.1	18.17354279	14.61302043	15.55136601	13.94187686	18.73596095	18.06838654	19.96200035	14.36976522	15.64713317
108	Solyc01g109880.3.1	843.0252846	737.476183	690.7316887	774.4668772	1024.825569	1332.815104	1535.706738	877.2234101	283.5159215
108	Solyc01g112160.4.1	6.788155007	5.367439982	5.003654872	4.73885537	7.083998803	8.800155468	7.103189157	5.242348267	3.518726706
108	Solyc02g068700.3.1	14.23820961	11.16747774	9.214201794	10.30638235	13.28498705	21.34397886	21.77246042	12.3639876	5.922531666
108	Solyc02g068740.3.1	38.04746263	31.20807313	25.68802329	31.80721079	34.63452795	48.2616182	38.89653718	33.4190061	26.87556476
108	Solyc02g081420.3.1	8.210581181	5.344623426	4.344866126	4.624751524	6.302733633	10.60957221	10.37019934	5.992255528	3.588831168
108	Solyc02g085080.4.1	15.98202661	12.33346132	9.324489207	10.80732439	13.57509833	21.18305333	21.89676886	13.13573032	6.065832837
108	Solyc02g091240.1.1	103.5972556	104.3361449	87.41907147	101.9467162	138.4743703	139.3203321	156.8919973	87.0400734	74.09496152
108	Solyc03g083610.4.1	20.95317553	16.58409644	12.32806584	12.35023192	17.9021806	21.73706812	19.91164761	13.66067947	9.717713491
108	Solyc03g095850.1.1	18.47621953	16.55855407	13.42153864	13.58757677	24.97268504	26.07564813	23.23638282	10.7467781	12.13017138
108	Solyc03g116870.3.1	24.39434689	18.13377401	11.93319595	13.96720782	19.45507659	21.97526196	22.78080509	13.7151729	9.600541125
108	Solyc03g120670.3.1	53.56559484	49.43390451	43.3818617	47.32499513	53.80704134	55.76467973	58.59042065	50.63030682	32.01643054
108	Solyc03g122360.3.1	23.14430724	9.793925888	3.628041655	5.784545398	34.41263398	40.14049576	38.06995265	7.314764234	12.8539429
108	Solyc04g009350.3.1	12.54102436	9.511609784	8.950523915	9.301742489	10.1890326	12.73696948	12.55220583	9.312065887	7.406255648
108	Solyc04g009540.1.1	132.3256575	102.4355771	99.78015012	109.2787373	104.5650026	168.5225762	162.0893983	97.06329358	72.35788189
108	Solyc04g039730.3.1	9.04805532	7.651064236	6.84094751	6.91329978	9.450432979	12.57208027	11.60430623	9.10472958	6.209112544
108	Solyc04g080260.4.1	22.81960932	19.23887781	21.71906836	21.57592134	27.14126051	33.14000991	35.24528577	17.95146833	16.13884979
108	Solyc05g009530.3.1	30.7940159	22.02578876	15.26829849	15.03228026	23.33274433	59.81619023	51.97235978	25.68008145	11.25560995
108	Solyc05g053820.3.1	39.57450363	35.40954467	37.45519445	30.80340464	46.52504261	59.02255692	56.47351367	37.03952252	28.31715221
108	Solyc06g034110.3.1	6.755348153	5.438669352	5.267681226	4.744536644	7.712275923	10.74841831	9.770535274	4.601474052	3.289211088
108	Solyc06g053340.3.1	9.078801834	5.922284169	7.497839544	7.379465102	10.60815226	9.910608538	10.41891136	6.758029097	6.117189005
108	Solyc06g076480.4.1	45.89615968	38.29528349	34.77663829	46.12459811	54.98695996	57.35613069	55.87415001	37.12937843	36.08970024
108	Solyc07g049690.3.1	48.43950771	35.31597791	40.78686359	48.63211224	70.25923854	107.1933251	98.05966099	42.33294679	21.23515319
108	Solyc07g054050.3.1	25.16411032	12.9229442	9.388885538	8.772666623	19.78238458	32.87199854	26.35677787	14.24913808	9.185244679
108	Solyc07g054620.4.1	13.76936892	10.22446236	9.805389256	11.81723363	15.64869279	17.44727733	16.64792582	7.980753205	8.667309419
108	Solyc07g055060.3.1	54.4482573	44.15178719	52.3627279	43.00368373	69.97707158	92.58349716	95.60822891	42.46941704	34.25347032
108	Solyc07g065220.3.1	438.9558352	288.3870851	348.8398963	363.3828461	480.2872503	515.7358958	581.7787276	295.5344478	264.6547758
108	Solyc08g065260.4.1	8.341963667	5.794867127	4.07985101	5.992666725	9.00203186	14.43900118	16.19031484	7.127660899	4.326550701
108	Solyc09g010450.1.1	13.17011555	9.799016893	8.685341934	10.45803177	9.906241185	12.82439216	13.87026899	7.968736175	8.158566273
108	Solyc09g074450.1.1	96.24261997	70.57782787	50.75574136	71.00925204	102.9525374	174.2717333	129.037309	89.8082686	37.15482494
108	Solyc09g083410.4.1	43.32023436	31.87894028	27.15367356	24.19851417	40.57298603	42.32853442	45.29312372	30.33019918	24.14240052
108	Solyc10g052510.2.1	5.886503736	4.299526739	2.514526803	2.69637452	6.514186839	9.989353877	8.178226559	4.68442155	2.823033361
108	Solyc11g006060.2.1	90.80315063	65.20864208	40.51090999	63.45036349	97.25720508	126.0584453	107.0307616	74.48169418	69.85011127
108	Solyc11g010760.1.1	7.053363931	3.286316957	4.810901491	2.540448821	7.465112491	8.979597981	7.90187609	4.330037399	4.620502474
108	Solyc11g012970.2.1	17.71239445	16.19943765	14.95540609	13.291581	20.08638026	22.54673005	23.80578143	14.04258613	12.61452302
108	Solyc11g065990.2.1	2.513116309	1.444327827	2.294568381	1.680428169	2.141668277	4.039330477	3.385918606	2.010826926	0.92354649
108	Solyc11g072320.3.1	18.71251736	10.94616405	13.75925019	10.42285705	17.27371943	23.7976778	21.14881204	14.3810195	12.80531379
108	Solyc12g088210.3.1	18.24264712	17.15342882	17.08517345	16.20627489	22.5397568	24.90063096	27.34517186	16.33527257	13.86855902
