# Supplementary material for: Light regulates tomato fruit metabolome via SlDML2‐mediated global DNA demethylation
Source: J Integr Plant Biol. 2025 Oct 23;68(2):383–405. doi: 10.1111/jipb.70066 (PMC12863027; doi:10.1111/jipb.70066)
Supplement: Supplementary file 6 — Table S5. Summary of SOM [file JIPB-68-383-s011.zip › Supplemental Data 5 Summary of SOM/BLS/Cluster109.csv]

neuron_number	gene_id	B_10	B_20	B_30	B_35	B_40	B_44	B_47	B_50	B_55
109	Solyc01g005620.3.1	138.0094693	135.683683	120.631552	129.1605068	118.7880439	151.5966612	136.0109111	124.3520767	120.8846153
109	Solyc01g079470.4.1	67.36110885	72.61154044	24.41256476	78.79881559	76.52725302	202.5475388	129.6975362	20.24118674	3.516347668
109	Solyc01g111630.3.1	54.18277397	52.21841033	48.4894741	61.03633358	35.36529556	85.72963998	98.56150872	34.33481668	18.86725691
109	Solyc01g112060.4.1	24.00630411	20.98403543	13.87837135	19.26831728	19.25595217	34.62852703	25.24603838	16.16266384	13.83781985
109	Solyc02g083570.3.1	21.0097674	20.96291121	20.14714659	34.97404532	26.24837737	36.05531659	32.60310049	17.88773559	4.144160817
109	Solyc03g026000.4.1	8.528716497	8.232824542	5.907063492	10.778519	9.108055899	11.7555191	10.53057624	5.491105838	4.716849203
109	Solyc03g026130.3.1	4.955587556	4.209274805	4.435589169	4.600008032	4.136785604	9.292959768	5.42137533	2.511003307	1.871285975
109	Solyc03g078787.1.1	1.613487804	2.534373346	1.748161585	1.422598583	2.570040374	3.508388128	2.650801087	0.84853747	1.507895803
109	Solyc03g095980.3.1	2.237730299	1.529064422	3.1623155	2.078450303	2.006847948	5.770620416	3.357715661	1.655700519	0.408964124
109	Solyc03g117610.2.1	5.420161518	3.205053758	3.014270265	5.315115671	3.172434705	13.76549673	8.541205829	2.597661988	1.22853315
109	Solyc04g081590.4.1	13.49331126	8.720250701	11.28019433	16.34137231	12.20608778	25.98643106	22.59211341	9.873159892	5.090248172
109	Solyc04g082880.4.1	46.65093356	46.66736587	32.96241922	51.69059173	68.33419529	103.5117811	65.50826645	28.57516479	29.66456305
109	Solyc06g005160.4.1	331.3739181	272.5463	255.9899601	332.7983863	249.9194157	382.5124072	338.9977983	219.9055819	230.3273668
109	Solyc06g062600.3.1	8.826195039	9.378694132	9.937102299	10.56339904	15.84638285	23.71456057	18.66516707	8.121755665	1.379464843
109	Solyc06g071730.3.1	2.287212576	4.284165167	3.505094658	3.997476223	4.292022529	8.508826423	2.751180963	1.828914818	0.0865424
109	Solyc07g008180.4.1	14.50867706	19.8601737	14.30198062	18.35373968	12.05114466	22.49032239	18.80262596	11.23176872	8.968265186
109	Solyc07g061890.1.1	0.719903288	2.283578412	2.612868399	3.905603098	1.427360935	4.243909322	4.101024701	1.462194481	0.18840474
109	Solyc08g063090.2.1	42.4742013	25.36029124	7.087097603	28.48925475	22.09561717	75.81193399	43.15884442	4.513543067	1.599130572
109	Solyc08g075690.3.1	248.8324522	277.0637189	243.7693984	246.675026	272.5891273	345.9581309	268.747367	243.5790398	114.1207108
109	Solyc09g005730.4.1	4.528103347	6.206128484	6.344822333	10.41908437	8.941320239	19.19710245	9.19475278	9.992505707	1.151573163
109	Solyc09g011810.3.1	23.702929	22.6474859	20.14430159	21.27237309	14.05450583	39.47961268	40.55986804	9.583728811	4.379011552
109	Solyc09g031770.3.1	6.62362342	7.292778415	6.430631702	6.325012405	6.581509167	8.854332279	6.915359911	5.055637276	5.656673039
109	Solyc09g097870.4.1	31.61537419	28.58572293	37.14908304	38.76744081	42.45581127	61.41719133	39.31759417	34.6171775	21.1976086
109	Solyc10g050890.2.1	35.37345282	39.70555291	39.89552993	45.39202132	51.38817782	64.36177013	52.88829438	29.5248252	31.16127418
109	Solyc10g055720.2.1	11.02767927	10.03188297	11.95389051	12.83332847	10.74312813	13.11075169	12.48656959	9.589385157	9.705032897
