# Supplementary material for: Light regulates tomato fruit metabolome via SlDML2‐mediated global DNA demethylation
Source: J Integr Plant Biol. 2025 Oct 23;68(2):383–405. doi: 10.1111/jipb.70066 (PMC12863027; doi:10.1111/jipb.70066)
Supplement: Supplementary file 6 — Table S5. Summary of SOM [file JIPB-68-383-s011.zip › Supplemental Data 5 Summary of SOM/BLS/Cluster269.csv]

neuron_number	gene_id	B_10	B_20	B_30	B_35	B_40	B_44	B_47	B_50	B_55
269	Solyc01g107660.3.1	56.24071819	47.12943934	33.33404572	40.55770883	38.8846268	54.13490272	49.48750904	44.07239871	23.00523736
269	Solyc03g019720.4.1	25.45115229	22.79700462	16.40373282	21.97772082	23.16138512	28.15701117	22.84588326	23.6524585	19.7623368
269	Solyc04g080870.1.1	128.6975985	104.3382646	71.35130523	97.08820529	127.7587065	150.1771353	147.2355293	121.2700408	75.43844154
269	Solyc04g082235.1.1	96.64621481	78.26029739	49.41909026	79.97776167	89.72245363	88.57515116	63.80033666	87.31977847	59.54644745
269	Solyc05g008270.3.1	5.398137999	3.513332234	2.809351279	4.188676632	5.037721221	5.874001066	5.494818212	5.03016214	3.871290636
269	Solyc06g064810.3.1	10.47431081	9.53738257	9.112668453	8.74405393	9.568857134	11.33622306	9.834740932	10.2733077	7.080399972
269	Solyc06g071370.1.1	113.8807727	89.75124598	57.94178718	69.6846648	95.62150495	113.1951275	107.9403319	72.24506428	37.60366195
269	Solyc06g075810.3.1	106.284284	80.63790516	49.65402744	64.6084905	99.69964468	110.7725662	90.53910529	96.89364446	48.10468163
269	Solyc07g065275.1.1	31.50890573	27.45262954	18.5598968	23.2165846	30.11451571	34.29811702	24.14424368	31.64268163	22.49912597
269	Solyc08g006590.2.1	17.94513451	16.65285131	11.30346518	14.14612632	17.61754468	14.63450839	17.96335434	17.66254368	11.13536009
269	Solyc08g007180.3.1	16.47275115	12.3115763	9.5735935	10.32250388	12.76953495	14.87161827	14.29018189	13.21683921	10.28417545
269	Solyc08g080240.3.1	36.84350864	27.42485211	16.79361688	25.38263994	31.68022014	42.87753795	27.29621516	35.71241819	21.70695123
269	Solyc10g005230.3.1	22.84307795	20.23591718	16.76487352	19.1347827	20.02762191	20.59606422	19.42690701	23.42876785	18.02149233
269	Solyc12g005180.2.1	23.05464757	17.87915339	15.36699842	18.90775973	21.49901781	26.25386334	20.45638148	17.89709966	10.89574686
269	Solyc12g055760.2.1	86.03623872	76.74769716	48.00754922	67.66867556	77.24981752	95.65227569	66.91408245	83.71120332	53.95490064
