# Supplementary material for: Light regulates tomato fruit metabolome via SlDML2‐mediated global DNA demethylation
Source: J Integr Plant Biol. 2025 Oct 23;68(2):383–405. doi: 10.1111/jipb.70066 (PMC12863027; doi:10.1111/jipb.70066)
Supplement: Supplementary file 6 — Table S5. Summary of SOM [file JIPB-68-383-s011.zip › Supplemental Data 5 Summary of SOM/BLS/Cluster268.csv]

neuron_number	gene_id	B_10	B_20	B_30	B_35	B_40	B_44	B_47	B_50	B_55
268	Solyc01g009850.4.1	9.644151661	8.761259374	7.99935751	8.457103508	7.7639037	9.493164671	10.14434637	10.3483129	7.28888182
268	Solyc01g067900.3.1	129.2557183	105.4675467	51.71882292	72.15090223	112.9487971	190.0237462	143.4549104	156.2590899	66.15901664
268	Solyc01g068620.4.1	11.00366556	10.18617299	9.087283464	9.236166394	9.249532502	12.50062231	11.38776745	11.95531492	9.222567664
268	Solyc01g097470.4.1	25.32162229	36.07839278	17.83797803	10.28753349	16.21529833	48.83307618	43.83130833	46.64936024	15.49400215
268	Solyc01g098550.3.1	21.39169714	18.86864475	15.59617056	14.59347905	17.98459117	24.18223038	24.97018839	22.6099271	16.3854587
268	Solyc01g104600.4.1	15.16671991	13.7004623	13.69443753	12.15112237	12.05513371	16.08595313	15.9500938	16.09501236	12.4170942
268	Solyc02g065380.3.1	28.53989043	28.14162117	22.68433601	21.82044661	20.79024451	33.49298965	30.17679519	29.06572463	20.95979165
268	Solyc02g068090.3.1	46.37454259	35.85738131	38.86302536	37.89576924	42.38650095	52.74770121	50.05777996	51.98577311	35.49972026
268	Solyc02g072170.3.1	6.809381164	4.613712062	5.225667486	3.570790051	5.46370177	9.068262959	8.518987492	7.957280022	1.946274646
268	Solyc02g087430.4.1	35.85841861	32.04892259	40.84597991	23.0902914	20.9618934	54.38768201	50.08093116	50.0333753	27.55935626
268	Solyc03g019660.4.1	13.83228491	7.998259471	8.127894023	7.856966184	7.132489846	14.27524543	20.76593052	16.98990619	6.763719683
268	Solyc03g025800.3.1	84.13085685	86.3584482	49.84323676	48.66417966	78.07309541	104.6356651	85.30686117	116.052132	46.91706017
268	Solyc03g093220.3.1	15.00380463	14.1844129	12.10570251	12.10454536	13.48902668	13.56018274	14.89600115	15.84528659	9.774747712
268	Solyc03g112170.1.1	12.6230371	8.421647605	3.705285516	0.266388706	0.451110143	27.65149568	24.43227651	28.94221796	4.023722821
268	Solyc03g114760.3.1	10.87097089	7.516574817	5.918261698	4.397614417	3.895740128	12.80454198	9.673149137	10.36367892	3.692352797
268	Solyc03g115820.3.1	57.92123464	42.14297959	41.71076942	38.11946487	32.88734105	59.50436815	67.19829842	60.88036361	38.38481536
268	Solyc04g078460.3.1	61.17906569	50.90120213	51.94561757	24.58256908	52.14818145	85.70584791	76.5732059	67.67899267	15.46501084
268	Solyc06g073870.4.1	55.74186612	59.61896431	50.27044553	53.0149561	57.20131914	70.79333944	67.73825815	66.50668242	42.99608714
268	Solyc07g005830.3.1	13.57961098	11.34617555	9.319246896	10.02477537	11.17077523	15.69775698	13.97610111	12.8457114	9.175420548
268	Solyc07g049135.1.1	17850.48963	15762.97034	11922.46154	9181.269441	18061.3035	30010.03582	18808.55437	32500.01362	3596.989888
268	Solyc07g062870.3.1	24.20662778	19.89123339	13.39143046	20.66280371	23.24005839	31.57780818	31.17645318	37.42711996	13.83266213
268	Solyc07g063190.3.1	101.7372321	91.36768205	73.34876991	93.48591644	94.74335849	115.8232054	133.0635697	111.3393281	70.51908309
268	Solyc07g065200.3.1	44.58996676	41.96209954	31.77027936	42.67805563	36.13293448	55.67067826	56.23551924	51.10886119	35.2274235
268	Solyc08g008520.3.1	23.65770345	12.63162081	13.64963925	9.773625487	15.43920347	24.63185401	26.30901696	29.57519091	11.55648653
268	Solyc08g082690.2.1	34.51403103	26.15391084	22.29710097	22.33098828	24.08309674	40.3709438	43.56164408	49.73229829	25.97868809
268	Solyc10g005930.2.1	27.30717947	19.83198109	19.52278733	13.50532489	19.80631479	26.44802751	29.35082227	26.86897963	15.98685643
268	Solyc12g013550.2.1	28.70588603	23.98369943	20.78466295	27.78508098	24.73981804	34.19408129	33.72364521	37.75378124	18.88669363
268	Solyc12g049280.3.1	4.782817343	3.176648462	3.129462689	3.012053112	3.481427245	4.242400062	5.010125207	4.610096352	1.716300935
