# Supplementary material for: Light regulates tomato fruit metabolome via SlDML2‐mediated global DNA demethylation
Source: J Integr Plant Biol. 2025 Oct 23;68(2):383–405. doi: 10.1111/jipb.70066 (PMC12863027; doi:10.1111/jipb.70066)
Supplement: Supplementary file 6 — Table S5. Summary of SOM [file JIPB-68-383-s011.zip › Supplemental Data 5 Summary of SOM/BLS/Cluster244.csv]

neuron_number	gene_id	B_10	B_20	B_30	B_35	B_40	B_44	B_47	B_50	B_55
244	Solyc01g065530.3.1	82.87348816	129.1287502	62.04699502	173.3287357	68.13328656	305.4648297	410.0088484	815.4381195	522.177655
244	Solyc01g079600.4.1	36.7960646	66.73215444	43.41098044	50.1267722	44.57253662	89.24427005	103.7928992	170.1928129	155.2845922
244	Solyc01g104240.3.1	10.46418427	15.96410622	13.08711687	12.05585842	11.52418125	12.4891476	16.02746522	18.41730681	17.78707909
244	Solyc01g109680.3.1	13.63541498	14.64376095	18.06317004	16.72729785	16.73597033	55.0672677	51.75559909	72.53691518	68.50060037
244	Solyc01g110370.4.1	3.026810316	4.232382489	3.656962226	2.792384406	3.224846812	5.199911211	6.943152234	12.11319632	9.652185464
244	Solyc01g110480.4.1	100.1066449	151.5383282	108.5904778	121.692034	113.0114436	172.2873445	180.8689077	232.450356	241.1669982
244	Solyc02g062010.1.1	12.37494605	17.21803272	5.69863497	15.63957892	11.40321202	8.791348523	22.64911693	26.60000343	26.07629934
244	Solyc02g079010.4.1	27.84200828	35.23372417	30.78507085	34.99888125	38.92608505	64.55760361	85.71672208	134.5051279	103.6293858
244	Solyc02g080060.1.1	0.030194079	0.362250776	0.629783549	0.36820529	1.254662065	2.826265801	3.200910367	6.518385038	6.860690795
244	Solyc02g081330.4.1	17.58027118	19.00514069	17.93615712	15.53820047	13.76673698	18.08266204	22.59362678	24.31827805	21.45635306
244	Solyc02g088580.1.1	21.76616686	33.89370806	27.74184829	29.983992	34.85101044	37.20623091	44.35980645	48.47654162	51.25100071
244	Solyc03g006610.3.1	2.191671327	2.318447052	2.608695131	2.042520457	4.589379628	9.89023534	13.57536424	22.65429663	24.0578487
244	Solyc03g026320.4.1	20.5129546	18.3577752	14.31269967	18.61508665	22.59934266	23.77548137	24.19516662	31.53058486	31.70504578
244	Solyc03g045110.3.1	9.741163141	13.57560656	18.11055064	18.02605767	19.61646151	25.60540291	38.82680152	58.62683617	50.68527381
244	Solyc03g097050.3.1	18.0796749	87.87935111	15.09766429	38.46839958	41.49257797	188.5322502	252.6535634	327.9245113	275.579116
244	Solyc03g098740.1.1	17.52145674	34.98675825	84.08150543	46.82297605	76.87998953	230.4582075	278.6581972	535.1588937	388.5180835
244	Solyc03g113700.3.1	78.38103968	71.02967618	77.37389464	65.49604514	79.81271088	77.11056252	82.23504532	97.29808498	85.73708652
244	Solyc03g117430.3.1	30.00353028	24.8618349	31.90407065	21.02535152	33.76683031	43.88308062	69.35749179	72.07987948	74.01276452
244	Solyc03g119640.4.1	13.71514901	22.22432996	11.30632654	8.065008332	9.721304313	17.09405314	19.99596769	29.20378223	25.045766
244	Solyc04g008770.3.1	4.242228038	4.435104163	5.179358134	4.733973998	4.668124557	5.710870037	6.738485513	8.207594378	7.146381484
244	Solyc04g011360.3.1	46.05997281	45.21104255	42.84958223	42.53795892	50.96439306	51.98815221	61.14878521	69.91969373	61.73912172
244	Solyc04g011540.4.1	2.239272354	2.443553822	3.806138947	4.659780386	6.696510897	9.270687119	16.54526615	30.39077141	20.78741173
244	Solyc04g054460.3.1	14.23540065	10.89386816	11.73329881	10.08161807	12.54493464	16.63664501	16.43996522	20.03117248	18.92691642
244	Solyc04g071540.4.1	3.720313198	2.825698445	3.533945368	2.371697339	2.944032558	6.102124962	8.2668032	9.815143654	8.569479134
244	Solyc04g077360.3.1	0.311375406	0.411220579	0.868121007	0.87270935	0.503287384	2.34178154	6.398660082	11.82140165	9.122926119
244	Solyc04g077500.4.1	4.237975691	3.465313481	2.959790269	2.823886679	2.915740266	4.126543106	7.567911957	7.8382849	6.92867323
244	Solyc04g078750.3.1	99.9545697	87.27689548	50.68442208	80.09794371	71.54152242	157.7827184	130.5046975	257.3967928	191.0612699
244	Solyc05g013710.3.1	1.501060938	1.490999924	2.533890121	2.476777555	2.426665943	4.994952811	5.814717724	7.134313088	6.884825383
244	Solyc05g015360.2.1	0.852051518	0.336923373	0.297048074	0.482072009	3.187411578	14.70355098	59.90982437	92.83172292	69.16798768
244	Solyc05g015370.3.1	0.760299728	0.624804628	0.43696559	1.200797028	5.614116607	24.40199219	94.17482789	162.6992333	113.0396736
244	Solyc05g015380.2.1	2.108284002	2.046461525	0.897939958	3.051859907	14.85968238	51.5985212	206.4149697	447.2028285	248.4450472
244	Solyc06g005300.4.1	0.212380161	0.592766096	1.299025145	0.635549421	0.504520249	2.168605361	2.726457555	4.945951251	5.012478385
244	Solyc06g008130.4.1	15.35442457	14.70940763	16.79023522	14.79995428	13.02858307	21.28402338	29.58511899	38.44902276	29.79702613
244	Solyc06g035690.3.1	6.269843643	8.491029429	11.48440555	6.110983124	8.450705122	13.61460074	17.9962077	18.44318056	21.02260629
244	Solyc06g065040.4.1	3.172018723	2.872436987	1.952453982	2.703019127	3.980415294	5.022934727	8.551154995	8.812326755	8.462223341
244	Solyc06g068190.2.1	2.200516077	3.344925552	2.160644124	3.998273425	2.700828239	4.91946323	5.626470257	8.041461723	6.66731995
244	Solyc07g007660.1.1	20.99630836	23.23323694	28.86399023	37.09471921	53.53188535	78.45722265	127.2061024	203.6028833	163.3158601
244	Solyc07g032230.3.1	43.35404396	64.91691742	58.86209482	58.91770613	48.57008621	80.26130938	90.24174266	150.5595053	109.2551507
244	Solyc07g043130.3.1	7.470718052	13.82360933	19.3815364	14.77633071	6.506412736	18.45924602	32.16909849	32.78121687	31.34398463
244	Solyc08g007890.3.1	1.298557221	1.365756733	3.085726578	3.039204472	5.618189118	13.50023459	21.56066722	30.75750751	29.07409758
244	Solyc08g016420.3.1	8.089306694	8.155765436	8.429409649	7.917494356	8.139806429	9.160208309	9.142022181	10.98518599	10.4214991
244	Solyc08g076410.4.1	8.790027526	7.077147277	6.973102379	6.938744105	7.456385002	9.953127699	9.639398993	13.2120826	10.95818469
244	Solyc08g076510.3.1	11.35002455	12.29492246	13.03510471	13.40364999	11.51882906	14.94572831	15.99078625	18.42092321	17.47361527
244	Solyc09g011210.4.1	11.94275961	10.53233709	10.37208969	8.949126892	10.54769599	11.21319674	13.29440497	17.20132237	14.22269471
244	Solyc09g018550.1.1	25.52888906	39.61611083	26.43710489	19.14978208	23.64880792	36.8576539	37.94069539	40.4422978	39.92727951
244	Solyc09g089850.3.1	6.274939716	8.282721565	6.938953153	6.517390323	6.567479905	8.451235906	9.483772565	11.4910553	12.96062076
244	Solyc09g090760.4.1	3.096366065	2.245491511	2.600267404	2.62713988	2.955129674	7.918721941	12.70235363	19.28133654	20.84503661
244	Solyc09g098080.4.1	0.135676959	0.907815652	1.256929042	3.70121365	9.277272832	5.860448367	16.50549639	30.10410613	29.89808511
244	Solyc10g078430.2.1	5.353404135	5.715898976	6.505521841	4.166359405	4.313740936	7.746274026	7.836040157	13.22571872	9.1667559
244	Solyc10g079050.2.1	3.536770062	3.309696323	3.117760902	3.138427934	7.76960568	14.65864362	28.90465858	44.69626017	34.63441642
244	Solyc10g081140.3.1	12.27814673	15.59371924	14.03861994	13.3911468	12.03194718	14.37430755	18.41375486	21.31762908	20.18278146
244	Solyc10g085050.3.1	2.774379355	3.829122908	3.511342507	1.400909755	2.88659493	3.378055889	4.483662237	5.911509785	5.278875284
244	Solyc11g006110.1.1	11.80734056	9.343068501	11.0512646	13.14695411	19.80027942	25.08505205	28.63629037	45.4014638	44.26704836
244	Solyc11g006780.2.1	24.91896223	25.72159325	25.74681641	27.18650869	27.8500447	37.39977231	39.00123197	55.51023948	55.2601758
244	Solyc11g071930.2.1	5.296704042	4.806532304	5.398264078	4.93738787	5.460567324	5.697655004	6.079408769	7.260198478	6.945694401
244	Solyc12g006420.2.1	34.83992442	71.07071682	48.867792	70.39254385	52.38900349	67.30080816	95.244637	103.5577892	117.9348852
244	Solyc12g009230.3.1	5.640567928	5.235358364	6.312031862	4.815382351	6.077909804	6.614826321	7.125176731	9.596080854	9.598810444
244	Solyc12g010830.2.1	20.99916703	20.26720818	25.46601627	16.31450454	21.68570006	25.47140596	33.9164464	41.34401748	32.62783709
244	Solyc12g011455.1.1	116.2841244	99.23913259	83.19319815	106.7332509	114.4102646	131.2445757	156.6051121	189.0968701	198.9182213
244	Solyc12g042380.2.1	64.66775017	73.25566176	70.11534238	71.48812722	70.45131906	131.0389343	112.1701229	155.9904532	151.7730017
