# Supplementary material for: Light regulates tomato fruit metabolome via SlDML2‐mediated global DNA demethylation
Source: J Integr Plant Biol. 2025 Oct 23;68(2):383–405. doi: 10.1111/jipb.70066 (PMC12863027; doi:10.1111/jipb.70066)
Supplement: Supplementary file 6 — Table S5. Summary of SOM [file JIPB-68-383-s011.zip › Supplemental Data 5 Summary of SOM/BLS/Cluster126.csv]

neuron_number	gene_id	B_10	B_20	B_30	B_35	B_40	B_44	B_47	B_50	B_55
126	Solyc01g005030.4.1	21.46660506	19.44815401	21.06887796	27.63654223	55.32240886	48.83742971	60.11113207	35.9822588	45.24597792
126	Solyc01g005400.3.1	9.216009786	4.988374103	4.460503056	7.145954567	23.70463914	17.45404692	18.55939222	13.33402159	12.45609898
126	Solyc01g010750.4.1	145.0818632	128.1328103	114.4258495	133.2674786	165.9302399	164.4270782	187.5593909	156.7447395	126.5761292
126	Solyc01g067680.3.1	80.46031415	82.0572182	89.91396768	84.49259198	135.9412374	144.8716836	150.6080599	119.6391323	107.999383
126	Solyc01g080260.3.1	6.309442993	4.050061439	3.606034441	4.271021956	14.45160911	11.96890668	14.59955545	3.761019493	4.344108988
126	Solyc01g088240.4.1	18.71775254	16.99192297	15.99307155	16.22733139	22.24542375	20.96424261	23.07779003	17.57187789	21.03982771
126	Solyc01g094080.4.1	36.39587126	41.04337284	44.94707052	46.35598633	87.57906444	85.01249229	96.20413859	65.51547571	56.16128749
126	Solyc01g099140.4.1	3.093905565	1.670521353	1.372176605	2.789278425	6.148703561	5.696318177	6.16336444	3.850126406	5.254866178
126	Solyc01g104220.3.1	21.87432356	20.86810063	20.96013773	19.23308606	24.14817381	23.43864457	25.22413637	22.90295544	22.08539621
126	Solyc01g105600.3.1	10.12158088	6.641278228	5.501496399	4.043910417	14.67837571	14.07157583	15.50192843	9.320746116	6.554432366
126	Solyc01g106000.4.1	117.8570967	99.27546873	89.59143761	149.1776609	213.0751143	195.7485033	203.2267836	144.5999919	121.4202633
126	Solyc01g107850.4.1	2.397673825	2.781276494	4.027362934	9.120016297	82.84893569	58.75981476	83.09755308	40.2484189	42.92598006
126	Solyc01g109330.3.1	8.746803896	4.087474151	4.282354461	4.074821108	9.939213729	10.08404137	14.59026132	7.976130145	6.483019759
126	Solyc02g070010.1.1	11.45537103	8.630435921	11.45841079	11.70181925	15.31821645	14.18658814	17.24027394	10.87402294	12.96840218
126	Solyc02g080630.4.1	195.2599859	156.0235985	109.1294199	162.4877438	268.890289	240.3372437	256.214648	197.2764703	183.0431077
126	Solyc02g093180.3.1	7.176630322	2.621227525	2.700923698	10.11935337	26.02112608	19.05672262	26.49643923	7.18491678	4.453685841
126	Solyc03g005340.4.1	22.22504014	18.92420572	20.65730316	20.01320885	31.21498724	29.3610554	30.05620016	20.06849163	26.36537277
126	Solyc03g031950.3.1	694.6892249	606.4487517	579.6256611	611.3565039	784.561899	673.1869684	757.636974	608.0926015	631.169106
126	Solyc03g033620.3.1	10.08886958	8.830150323	9.416388033	8.63065393	14.19421447	15.79616665	18.38880888	12.12123609	12.2985664
126	Solyc03g118300.1.1	289.57302	204.2604443	199.142959	259.7750157	430.6773009	400.0159508	421.3802402	398.7609391	295.3323584
126	Solyc04g016470.4.1	14.3450475	30.83226609	39.10007405	49.54898165	289.9332118	168.7016251	339.1814689	84.32699429	25.89171757
126	Solyc04g026230.1.1	7.190331821	5.188845273	6.339643207	5.659247637	8.549480302	7.308333959	8.64945969	6.555575097	6.96120903
126	Solyc04g071560.4.1	10.55813465	5.672113123	5.356550734	9.027979179	18.45277836	16.27185619	18.99691353	13.43055752	12.62381577
126	Solyc04g081340.3.1	20.53539845	18.96926196	19.4911728	19.52388203	24.74454182	24.11073925	26.10276699	20.12516032	20.74609955
126	Solyc04g081990.3.1	4.248931502	3.105478588	2.481575073	4.35476554	12.446467	9.393209198	9.496948506	3.847655809	5.368140129
126	Solyc04g082700.3.1	24.9865438	17.53863998	14.65214539	19.38502638	41.28060866	44.56525721	43.5146846	20.49485818	29.54558029
126	Solyc05g007940.3.1	3.719605893	2.252112325	2.230414206	4.519166861	13.58857755	14.28568495	15.29888118	6.838553607	7.932647084
126	Solyc05g014550.1.1	8.113955472	7.87196844	13.12569645	8.573902614	23.44554754	16.92645197	26.9542065	11.86940674	12.02738705
126	Solyc05g015860.4.1	29.42937775	25.88852854	32.27504791	26.48362925	48.7141297	44.9695352	43.37934549	32.8941191	35.14404529
126	Solyc06g008360.3.1	3.167608799	2.086158835	2.773501949	3.804289611	7.241591497	7.107210394	7.956356656	5.222672834	4.696630328
126	Solyc06g062590.4.1	94.32220879	74.01450017	75.75601241	91.78031942	147.0783877	140.990494	183.0611113	97.31543556	120.6408647
126	Solyc06g065580.3.1	13.94916362	10.90644036	10.75099947	10.68822241	14.88863255	14.92930197	16.24037382	12.84030419	13.59430464
126	Solyc06g068440.4.1	29.16068202	25.89963973	23.82360008	14.34962268	57.81687607	54.06955395	72.63752047	43.13653315	43.19014427
126	Solyc07g005100.4.1	4.21496826	3.832115791	5.12203208	6.582398402	26.46756068	16.28745971	28.51882727	10.20977326	10.62886571
126	Solyc07g063390.3.1	21.84150509	20.45146327	24.00124692	33.23756698	60.44260746	59.03917661	62.32894706	39.57130989	40.01085053
126	Solyc07g063930.4.1	12.8576562	10.10874835	22.03705394	23.32733973	71.24992543	70.02419571	68.19833274	41.03544573	35.6474816
126	Solyc08g007375.1.1	5.450920355	4.388188456	5.260093425	5.25441302	9.06588357	7.639003879	9.518768963	6.975453088	6.31553657
126	Solyc08g066560.3.1	16.21001852	14.00623301	9.165792771	14.78617612	27.92206761	21.45525025	23.9567679	12.85765911	21.17588559
126	Solyc08g081620.4.1	11.59187848	3.945211032	9.709458668	7.731161423	68.95346306	73.46993504	78.6260251	31.16076813	12.75520584
126	Solyc10g006880.3.1	6.669671561	7.097759001	13.79109014	30.17607081	462.5881637	467.7451117	444.4668235	248.7795794	128.0804667
126	Solyc10g081300.1.1	11.58435708	5.906874182	5.987750198	8.909330685	33.28305973	26.43304026	29.55200252	15.05102449	13.36470023
126	Solyc11g010650.4.1	16.06130719	20.07488318	19.49489228	19.75538307	44.02589933	36.84043882	43.14245346	26.2357987	19.21398772
126	Solyc11g020720.1.1	55.66940793	45.05166298	41.9958327	53.87441887	101.248673	98.1826762	96.87658559	64.90369083	62.50175264
126	Solyc11g044910.2.1	7.97687552	4.626161717	9.582081997	22.62221355	123.4328249	104.4622106	151.7967861	43.43879195	44.50811369
126	Solyc11g067180.2.1	1.456780209	1.694136264	1.033837315	2.583033745	9.265255566	6.140440284	7.964270556	2.679216414	2.226055789
126	Solyc12g005870.3.1	14.6920625	11.5248686	14.13728858	9.910763126	19.04320102	16.05883288	20.89344126	10.98144675	12.28339404
