# Supplementary material for: Light regulates tomato fruit metabolome via SlDML2‐mediated global DNA demethylation
Source: J Integr Plant Biol. 2025 Oct 23;68(2):383–405. doi: 10.1111/jipb.70066 (PMC12863027; doi:10.1111/jipb.70066)
Supplement: Supplementary file 6 — Table S5. Summary of SOM [file JIPB-68-383-s011.zip › Supplemental Data 5 Summary of SOM/BLS/Cluster127.csv]

neuron_number	gene_id	B_10	B_20	B_30	B_35	B_40	B_44	B_47	B_50	B_55
127	Solyc01g005560.3.1	57.48129188	72.29921728	83.53389403	85.60597061	112.778195	218.6842761	149.0518645	116.2131586	90.21631733
127	Solyc01g067440.4.1	9.722119886	11.57678348	15.85322339	12.92366373	7.767647564	49.21705704	20.21165677	21.64557304	3.428783666
127	Solyc01g088390.3.1	8.003150643	6.603217909	8.278614457	5.09719731	7.185073029	14.08710255	6.894868153	5.173582051	4.272523816
127	Solyc01g108630.3.1	16.15504476	9.816414741	5.218723457	7.63116942	10.81607449	56.47587149	29.85678332	21.37418945	9.612198204
127	Solyc01g109320.4.1	1.202266387	0.81921256	0.480720588	1.01441546	3.804932281	21.96591315	8.738143633	2.876892681	0.611807949
127	Solyc02g062600.3.1	16.02781932	12.08955186	11.90576398	13.68780498	15.31494891	22.81858031	19.04837729	15.06332252	12.77273944
127	Solyc02g089150.4.1	10.56987339	8.971072544	5.816049663	6.697321026	18.14093112	39.30489973	21.65385145	9.979168934	11.24631392
127	Solyc02g089740.3.1	9.874539925	6.204997426	5.445230902	4.003995539	11.97536787	35.17502409	20.60066886	14.92368365	4.694322131
127	Solyc03g111550.4.1	86.30376525	84.30687932	39.16616739	44.53530282	189.1491469	414.2634862	233.9694031	114.4964098	45.38318477
127	Solyc04g010200.1.1	1.443149821	0.703215386	2.251759098	4.107043491	32.74590533	155.2119998	75.38436497	23.78030053	9.70523658
127	Solyc04g014330.1.1	2.191110325	0.264096467	0.578511256	1.622138755	2.8448468	10.91536674	2.935108303	4.801913511	0.473530113
127	Solyc04g077860.4.1	11.28175528	13.13332048	17.54703213	7.193136036	26.20980162	70.17407032	36.85023875	18.3732439	15.89660109
127	Solyc05g005280.4.1	1.803895422	2.328525241	2.62101431	3.869212668	6.940876757	15.48824366	5.442664409	3.329003407	3.307375381
127	Solyc05g052240.3.1	11.780916	11.10158643	8.55551807	18.77997281	95.75999065	272.4889684	131.8682269	36.08423685	20.71848498
127	Solyc06g066090.3.1	2.784385145	2.574337892	3.047234428	3.484387899	4.205601235	8.634436577	6.229737422	3.842146971	4.482967417
127	Solyc06g068510.1.1	2.242666456	2.13563458	2.628839059	2.785991306	2.865787951	6.933947072	5.237502796	2.185791952	1.815881345
127	Solyc07g006855.2.1	0.626489157	0.952940226	0.631232521	0.332567263	3.712504927	14.92234756	4.357923935	0.761181751	3.36869377
127	Solyc07g062670.1.1	51.60805368	47.47846538	95.01509614	51.90020347	119.0335895	673.8228372	321.2025303	306.0893946	11.45681549
127	Solyc08g005790.3.1	0.619633607	0.80431593	1.350105708	1.391921229	2.678569036	10.52029476	5.40613847	2.276783518	0.816693886
127	Solyc08g007210.4.1	9.839521264	8.598963252	19.87613812	5.037061124	15.26223168	34.00843719	12.23416784	7.044115022	5.604491581
127	Solyc09g059170.3.1	56.63625622	32.89502554	8.482011011	26.73382037	148.2876977	371.642567	152.2458453	15.30445502	1.768634198
127	Solyc09g090930.3.1	10.617052	9.735275011	9.765205344	8.275729164	9.247548688	16.79536936	12.73515717	9.578005551	10.77117888
127	Solyc10g078240.2.1	27.91254314	25.4734255	18.16336759	16.98061631	33.12777189	54.03833347	31.24817081	20.9490361	22.5628441
127	Solyc10g078740.2.1	44.5392728	32.81416063	19.47946405	15.36106312	35.8929211	129.5479767	81.28378468	42.97024037	6.042280433
127	Solyc10g081660.2.1	24.55068531	22.39781219	24.18933917	21.13774368	26.41543354	30.804265	29.22667349	23.3301618	24.17369091
127	Solyc11g005190.3.1	41.47005792	41.36726296	28.87429912	28.71351217	42.01304912	105.6708223	51.79064873	36.79017911	11.66834821
127	Solyc11g065350.2.1	19.73639811	22.25816679	21.31974921	12.91160482	21.45369522	46.19232478	31.43834225	17.65295629	19.50971021
127	Solyc11g071810.2.1	5.193328913	8.33780997	7.703344106	4.097148021	13.55871468	25.16720777	18.53343364	9.147608875	5.232409491
127	Solyc11g072310.2.1	42.01240725	21.08926288	20.48741443	27.52705048	47.95761942	111.5733458	47.55505255	26.0555376	9.876295648
127	Solyc12g009680.2.1	5.340645637	5.502876712	7.579511732	2.111909249	8.486339365	10.93273381	8.382895829	6.169345887	6.741962113
127	Solyc12g042910.2.1	2.319484543	2.036127059	2.452143422	2.504525979	4.611774144	10.18163206	5.822434142	2.550106828	4.132807103
127	Solyc12g044880.2.1	14.40630645	11.81265494	8.020136814	9.618116547	14.24550821	23.37074632	18.59038859	11.84566437	12.11553406
127	Solyc12g098500.2.1	18.33836575	16.90304068	8.614816301	9.543307468	17.89288618	37.07506972	18.33983805	12.86979221	23.9335606
