# Supplementary material for: Light regulates tomato fruit metabolome via SlDML2‐mediated global DNA demethylation
Source: J Integr Plant Biol. 2025 Oct 23;68(2):383–405. doi: 10.1111/jipb.70066 (PMC12863027; doi:10.1111/jipb.70066)
Supplement: Supplementary file 6 — Table S5. Summary of SOM [file JIPB-68-383-s011.zip › Supplemental Data 5 Summary of SOM/BLS/Cluster245.csv]

neuron_number	gene_id	B_10	B_20	B_30	B_35	B_40	B_44	B_47	B_50	B_55
245	Solyc01g005110.3.1	6.991380682	7.420899655	8.950440047	8.103161881	9.41508241	10.39746867	11.37477061	11.57191876	10.65287679
245	Solyc01g008070.3.1	16.03038947	17.28909016	21.73395068	17.46777145	32.29607963	44.71543809	57.93396634	58.96913361	53.01912293
245	Solyc01g049690.4.1	83.78516046	83.93751776	88.57742783	91.55348045	97.81458795	121.0354066	116.7804798	120.9375172	130.1397254
245	Solyc01g080690.3.1	11.19237257	11.93522713	12.39005037	13.87711475	18.00758694	25.36974396	30.43635456	31.08595728	29.87145881
245	Solyc01g087300.3.1	5.76439061	5.227482942	6.248791134	5.580059244	6.91542451	7.642331779	7.914897744	7.997151361	8.259435257
245	Solyc01g087560.3.1	26.2485343	26.42380037	31.46743185	28.08867742	45.42012693	68.93476247	60.4812092	64.45119802	59.28067443
245	Solyc01g095320.4.1	130.7028401	137.9153037	184.2739802	485.4392096	2951.07544	2473.981381	3445.623923	2950.3823	3169.740473
245	Solyc01g095540.3.1	9.684738018	10.52081441	9.498607808	10.09109654	15.0047063	18.39239923	21.06953424	17.91740196	21.84709708
245	Solyc01g097540.4.1	9.293912345	9.525030465	10.23200321	12.04425454	20.61797923	23.1490625	29.66411213	30.56798305	28.00117797
245	Solyc01g100520.3.1	80.01593741	67.82505482	59.70899386	98.36131663	139.0591521	185.1785955	217.2149897	199.3629041	186.8263265
245	Solyc01g100990.3.1	10.74318104	9.911957236	9.434169422	12.5621563	11.9635496	14.98885596	14.9380627	15.05615714	14.59258306
245	Solyc01g109300.3.1	203.2637342	152.6145512	160.7620905	156.5779097	244.9498452	272.744618	361.413603	381.6168872	389.2514666
245	Solyc02g049070.4.1	5.319126998	4.698366193	6.06235914	4.875970451	5.471643919	7.061560455	6.860716569	6.825867298	7.021984568
245	Solyc02g062350.3.1	13.24365463	9.483526866	12.9148864	13.46232665	19.1523695	25.39491937	26.46716864	31.51384607	28.78714312
245	Solyc02g064770.4.1	2.268166932	2.053735441	1.487663473	2.205510102	6.680504841	7.796965247	12.85085658	11.94778138	14.55559816
245	Solyc02g064950.3.1	14.79032515	13.18288888	12.78803302	19.3790998	24.10115006	36.92740189	46.74240792	54.5133857	51.78704288
245	Solyc02g068180.3.1	7.589990998	6.464676613	7.56931518	8.936001045	9.474202073	13.8159417	15.34185851	12.99382887	14.07379771
245	Solyc02g069470.4.1	14.0734628	13.27075228	17.72835008	15.20550346	26.7402271	52.856969	69.95897619	59.70538636	60.82394006
245	Solyc02g070390.3.1	12.465787	9.425293967	10.42026619	9.178430978	17.12468528	27.67030437	28.68249711	26.8974287	26.60328549
245	Solyc02g071280.3.1	6.617267744	5.114653635	5.669102173	7.13571847	12.40355352	17.88881904	23.03939049	21.21748515	27.23699563
245	Solyc02g072520.3.1	9.171152944	8.459991696	8.439661247	9.860237602	18.03638095	23.05654946	22.50750879	23.90336466	26.51876849
245	Solyc02g078980.3.1	27.14149354	29.10010635	28.41578448	28.46403761	28.55515447	32.08637818	33.97092663	32.63392182	32.94808862
245	Solyc02g080270.3.1	25.26472913	31.62588108	36.56421352	52.59982315	62.46248627	71.67641665	79.62587643	83.56645216	84.79630217
245	Solyc02g088450.4.1	3.213417076	2.430541413	3.102214349	2.992845293	3.88326425	4.772730644	4.361715913	4.958533444	4.589304014
245	Solyc02g091330.4.1	4.86295742	4.526074911	4.447788931	5.871468084	7.43403744	9.655163317	10.85359694	9.536711473	10.83606111
245	Solyc02g093060.3.1	31.78810184	27.94143926	26.3580906	27.78599594	37.82368074	37.36070814	43.42226886	40.48064713	44.47633937
245	Solyc02g094150.4.1	6.874950701	6.443966674	7.057672499	6.819845689	9.648420791	10.89321371	13.31329789	13.94899859	13.86892783
245	Solyc03g005080.4.1	18.15356147	17.12640983	19.5185907	15.83957909	24.51799037	27.54450892	35.26014355	30.78589675	36.4788268
245	Solyc03g005270.3.1	20.67561282	20.7692688	24.77660734	22.76981287	28.25131195	37.10414757	36.01885864	36.3979388	34.99341052
245	Solyc03g007430.3.1	5.315786331	6.0290965	9.115036368	6.951322921	13.3663704	22.64815153	25.53593027	20.65861714	23.15714173
245	Solyc03g007500.4.1	7.296347492	7.572141082	9.298949132	9.234888166	9.840896384	12.2683175	11.74110766	12.85064867	11.89149054
245	Solyc03g025970.3.1	20.81323588	17.63919278	19.45370125	18.26963299	34.08422414	51.19605893	64.5885852	66.78634337	62.73385137
245	Solyc03g044625.1.1	2.566497505	1.603056959	2.66829018	2.694505475	4.577062633	5.41783836	5.421185219	5.936649925	5.66627664
245	Solyc03g059310.3.1	14.4668404	12.1123505	12.04570275	12.74905953	21.0027739	23.56513923	23.74596625	26.7186679	25.16890448
245	Solyc03g063970.3.1	1.576516795	1.814287963	2.055032576	2.117173395	2.147813437	2.638511215	2.739749349	2.774693126	2.673858399
245	Solyc03g095620.4.1	8.847039535	8.113169689	9.770524274	8.097372483	13.84643877	21.6433835	28.57213268	27.00852039	26.22178051
245	Solyc03g111790.4.1	10.143067	9.95014411	12.66278148	11.5657327	15.41735116	17.93825087	18.3302819	21.44048444	22.36556371
245	Solyc03g114470.2.1	38.81961425	36.17021804	35.89359989	36.01679828	44.55052672	62.32771397	65.05039479	63.82185447	64.10114229
245	Solyc03g117160.4.1	0.866089704	1.157939107	1.559075308	2.271005433	3.816191699	5.831518985	7.221158577	7.801408333	8.350748289
245	Solyc03g117870.3.1	142.0974108	145.9865228	176.2504646	173.378168	205.3118531	214.558026	267.9859487	268.5781962	299.1774785
245	Solyc03g121530.3.1	9.187961903	8.922917373	12.64965537	10.58716896	12.5514213	18.00482947	17.49801308	18.24272537	16.82931962
245	Solyc03g121660.3.1	44.79729231	56.48027359	67.08130932	65.98989888	118.8292213	141.7950744	123.9745989	153.0306801	130.702528
245	Solyc03g121670.4.1	6.602629875	5.943977408	5.959432633	6.149680216	8.839588694	11.33488266	12.70129548	13.29031802	14.02424249
245	Solyc03g121840.3.1	6.747768127	7.018405357	8.445983914	8.74842379	12.47831556	16.16808098	20.57050952	18.86383187	17.67655522
245	Solyc03g123880.3.1	49.86340147	40.59893416	43.14039048	51.24327583	57.59071046	79.30757027	72.09321095	79.95022755	77.00457953
245	Solyc04g009940.4.1	13.76065292	10.08486389	11.80059215	11.37942686	18.76558598	23.64093585	22.0300683	25.2723296	25.97687648
245	Solyc04g015200.3.1	22.26999643	19.22880279	22.55365749	24.86439607	34.15222221	39.66656695	45.33465371	41.46432593	48.55681838
245	Solyc04g050240.3.1	9.776780082	9.46445914	11.31317784	10.5076466	11.22160403	12.79198747	14.28731874	14.52279169	15.44476876
245	Solyc04g064850.3.1	4.058220808	3.962975149	4.994217747	3.536921294	5.833799437	9.424081072	10.4724658	9.573355066	10.07884066
245	Solyc04g072880.3.1	9.813453097	9.068817846	13.00130932	10.50442109	14.42710561	18.73345887	21.19851852	23.16970785	25.37977751
245	Solyc04g074850.3.1	4.59207555	2.011718281	1.900413752	7.483476742	29.81224097	53.75627247	72.14051486	53.19334841	67.77646632
245	Solyc04g079120.3.1	9.076318006	11.78677886	9.96650501	12.63785378	24.15072027	42.04246455	32.01593883	45.46086747	51.12658696
245	Solyc05g008750.3.1	7.068869795	8.71793864	10.19938128	9.55113961	12.87001028	15.20217746	15.04807123	17.58782037	17.55870527
245	Solyc05g012690.4.1	7.778226047	8.190852681	11.24628183	10.08966249	14.82591111	18.17459588	19.12543142	18.67855126	22.8464863
245	Solyc05g013530.4.1	3.027728191	3.853794446	11.53126688	9.139671568	31.70549753	24.33066786	39.61126869	40.53817519	46.51437029
245	Solyc05g043430.4.1	37.9429876	33.9343058	26.92903934	36.57305374	51.48551151	54.41990735	53.62463255	57.3732873	66.07948495
245	Solyc05g052260.3.1	17.75988383	19.63718893	24.92545157	25.00648597	29.33272065	34.79867066	41.83960098	43.86152636	42.22578838
245	Solyc05g054950.2.1	7.866415033	7.475949643	8.611339763	7.065981784	8.995545914	10.20789052	10.2161652	9.937110026	10.11082308
245	Solyc05g056260.2.1	20.78087076	18.74198903	19.2936997	20.94047749	26.61373373	32.81332797	37.85756691	38.22413781	37.17300612
245	Solyc06g008350.3.1	5.766901326	5.682783395	7.612710529	6.695378025	10.1619692	12.66883464	15.32788484	13.76176391	15.82441866
245	Solyc06g034220.3.1	11.25271777	10.85430295	14.30188238	12.59170874	15.74599316	20.14550257	23.82600452	20.90881861	20.439794
245	Solyc06g060260.3.1	14.82817339	13.06822372	13.08758418	15.0376768	22.39711802	35.57319412	31.12914513	33.63178256	32.17612668
245	Solyc06g060940.2.1	3.993711214	3.734529222	4.966841705	3.450535027	6.905364047	9.571283528	11.49294691	10.23885703	11.75527519
245	Solyc06g069430.3.1	27.13976828	40.86826115	61.31251049	106.1843413	199.5456301	255.0386814	334.9585539	346.4576	275.592055
245	Solyc06g071210.3.1	48.22491178	49.58618248	68.41321475	52.17643715	83.15846079	89.19923942	89.172227	98.4955636	98.40247211
245	Solyc06g081980.1.1	320.5618898	309.9560086	314.1583131	360.5220157	440.514371	532.4456664	491.9029916	505.9777037	512.4379652
245	Solyc06g082890.4.1	7.817781213	7.329450933	7.359909942	8.727839362	9.64786635	11.67511731	12.63503384	10.74922977	12.70487996
245	Solyc06g084270.3.1	17.72815569	16.10425904	19.26128754	20.80836579	27.05084527	34.42072602	38.12269689	36.5088571	36.55679716
245	Solyc06g084360.4.1	23.30949759	22.70046702	24.18248993	21.84025132	30.86908595	31.17867843	32.85349967	34.89111685	35.78596548
245	Solyc07g005000.3.1	7.478177281	7.769256797	8.894643273	8.229019041	9.978800599	12.28749127	12.09691211	11.25661025	13.05351527
245	Solyc07g055150.3.1	9.673480501	10.86097541	10.38213114	13.2686595	13.71533659	15.53991454	16.58297655	15.88625332	15.78260749
245	Solyc07g063010.3.1	28.41367774	29.16474008	32.20884448	29.72095071	52.29602074	51.81212997	54.8634325	54.27582339	56.47737471
245	Solyc07g064590.3.1	16.82023868	16.32248386	19.47928044	17.70296421	21.00223878	21.92587725	24.1024873	23.29602173	23.23277885
245	Solyc07g064950.3.1	14.44208203	10.03824494	10.64603427	13.87422369	20.51689787	31.43008101	33.22489168	32.04593584	33.59338766
245	Solyc07g065120.3.1	46.78316633	49.64996116	47.67557602	52.45071084	74.25347263	123.5775754	114.942194	121.972245	152.5714239
245	Solyc07g065820.3.1	13.57822405	13.86180966	14.96786776	16.40457351	17.61596642	25.22961727	24.11337707	26.89751611	26.10319096
245	Solyc08g005210.3.1	5.965806351	7.039356837	8.239779678	7.928708897	11.9646523	14.05115522	13.34596345	14.49852952	12.91561294
245	Solyc08g067730.2.1	2.525590671	2.761380644	2.035810076	2.911238845	4.227495687	5.060551907	6.030286569	5.128437281	6.643570174
245	Solyc08g068330.3.1	18.64481247	20.9785709	18.29963568	21.52461571	39.6069209	55.74684352	64.82100423	53.39242776	60.41832992
245	Solyc08g069080.4.1	15.2358182	14.42090381	13.82719921	18.61074538	23.90477001	31.34087274	25.72428872	32.11076939	26.8565692
245	Solyc08g075020.3.1	3.610511204	5.725472289	10.36852267	14.56438251	45.6032635	77.29247258	98.07011906	79.45285408	74.1037921
245	Solyc08g075730.3.1	21.11688155	20.17723344	23.47771224	21.92450656	26.59043562	30.07907351	31.34206051	30.45056631	33.67659655
245	Solyc08g075970.3.1	21.04302405	30.43464931	29.53446955	30.32767627	41.90665283	51.76196809	52.77780639	59.63853974	61.3457147
245	Solyc08g076120.3.1	1.917929837	1.720975062	2.107721498	1.669870258	2.599245995	2.705504571	2.737180367	3.28293881	2.8680154
245	Solyc08g077200.4.1	6.445116433	5.954247705	6.078813482	5.251183439	7.158425043	11.73869057	10.410593	10.60571385	11.4563439
245	Solyc08g077890.3.1	49.26877981	44.35454267	40.26219245	47.6063845	65.01971353	65.30584659	69.06047833	70.38897221	68.61078137
245	Solyc08g079510.3.1	12.77180972	12.70612375	13.71644371	11.30918674	27.35700562	61.80538386	52.56998054	58.13244916	69.18596327
245	Solyc08g079670.3.1	21.12748018	24.62245655	21.98763513	23.42866407	25.66667583	37.06547774	43.73046927	45.06947652	49.58928826
245	Solyc08g080860.4.1	1.154769584	1.778725929	4.444662372	1.780376539	2.585370443	9.228584755	7.79161092	6.892779567	8.599352967
245	Solyc08g080940.3.1	122.3721819	148.0559259	166.7574916	198.6980334	202.2605368	360.1219417	280.238256	402.8009923	367.3827644
245	Solyc08g081270.3.1	8.08465105	8.04590936	9.367021654	7.969367832	12.17744527	13.11592798	13.61986928	15.16875449	15.35921613
245	Solyc08g081280.3.1	7.031542436	7.309969751	9.104866099	8.48854075	12.3066386	19.26597648	20.68215035	22.38585467	23.38225524
245	Solyc09g008140.3.1	14.7503779	14.31172147	14.59449953	17.56897432	24.38661059	24.90871646	23.7322351	26.47173618	24.59808702
245	Solyc09g008430.4.1	6.584377114	7.991433821	8.456678582	7.474812797	11.84877748	18.6695066	18.37694177	22.87299066	22.59355099
245	Solyc09g009290.3.1	10.55522218	9.726584831	10.81187714	10.0512151	14.33788512	20.26264913	21.25627135	21.08025715	19.78561071
245	Solyc09g010110.3.1	16.71212643	16.37311617	23.1881727	19.79110229	38.35410378	44.42280465	68.04059022	70.95737738	68.97732175
245	Solyc09g011850.4.1	19.48848923	14.53188191	19.23167374	18.24731739	21.97926714	27.97843691	26.98323965	28.72157853	25.94521489
245	Solyc09g015830.3.1	154.0207162	240.5871379	183.0490214	271.3676729	341.2828711	584.5468244	603.5491704	594.0154109	528.3657724
245	Solyc09g056220.1.1	1.855377908	1.333121839	2.617021703	3.60296384	4.269833367	5.276060898	6.524150174	6.502619577	7.717685239
245	Solyc09g064940.2.1	75.83236936	66.75368214	127.4205499	87.27636669	169.5860232	374.1332491	379.894563	375.4353426	423.5464982
245	Solyc09g074650.3.1	8.542713734	6.922922693	8.173855561	7.416743214	10.86405109	16.50919587	18.38441984	20.23854926	21.54366701
245	Solyc09g075720.4.1	2.355962708	2.759516601	2.262640503	2.868786764	4.911677769	7.785983557	6.687749716	9.99528579	10.08450076
245	Solyc09g090790.3.1	0.790698569	0.662425373	1.54337429	1.003763092	4.071212512	3.30950214	3.672236905	4.903434453	4.213071966
245	Solyc09g091440.3.1	45.2948936	43.4830254	47.77731535	48.84910234	61.00719494	75.2486199	75.51636816	74.11575909	79.46847535
245	Solyc10g049710.2.1	57.63244168	47.75299633	52.00396916	75.47678053	120.6627538	189.5783608	198.5301131	196.2301662	177.6056515
245	Solyc10g055810.2.1	33.97476764	63.51641186	59.65029668	104.8403759	364.3765606	325.9518766	530.9600156	389.6710191	433.2520828
245	Solyc11g007070.2.1	7.186892377	6.712404156	7.242490393	6.991002075	8.963090292	11.11895343	13.06503777	12.02448657	11.95538535
245	Solyc11g007850.2.1	16.91190395	15.8190304	24.61286756	17.0815521	22.26218937	37.8780794	47.00652146	46.88656535	44.3546214
245	Solyc11g013470.1.1	2.408455085	2.700656402	2.362237519	2.509758191	8.283304258	12.01209074	15.00591749	14.00583103	16.46989084
245	Solyc11g017230.2.1	2.100553311	2.162648482	2.583694146	2.552958312	2.983412563	3.381612922	3.510440028	3.335743532	3.730190718
245	Solyc11g044320.2.1	6.463036998	6.224788232	8.02618171	7.024759049	9.531729509	11.82402157	13.90477861	11.59573377	14.28729596
245	Solyc11g044900.2.1	5.112652353	5.156832306	6.47064137	5.001941595	6.709548332	8.536821768	9.935477578	9.254881935	9.087948501
245	Solyc11g051160.2.1	95.83572408	147.7283658	158.982813	240.3551796	306.3605007	473.5681061	779.287174	765.7895803	691.6464061
245	Solyc11g066440.2.1	31.31274071	26.35390623	37.83932065	54.92450193	127.9193265	172.0973726	201.760369	165.0346074	199.4275303
245	Solyc11g068650.2.1	9.657499759	10.33872543	12.43419736	12.93169079	15.28116477	18.74637225	18.9002836	18.5662331	21.40608036
245	Solyc11g070180.1.1	3.155784498	2.020952634	3.17238162	4.11561846	9.141301181	10.25118605	11.50621598	12.04085705	12.75515489
245	Solyc12g006240.2.1	3.929482892	4.188681058	5.032728778	4.280091447	7.459447943	10.44127267	10.99782626	9.20355518	11.8453252
245	Solyc12g006880.2.1	3.628148876	3.120503782	3.922013294	3.99987667	4.758063269	6.382549172	6.033416427	6.32075662	6.064327776
245	Solyc12g006973.1.1	18.56428538	24.98329521	14.07303935	30.16059414	41.97337741	87.97279483	77.46935533	80.63139984	76.28611968
245	Solyc12g007130.2.1	8.662836333	7.253187236	8.442963527	7.595560552	9.319813833	10.44618593	10.67740551	10.84373417	11.03516853
245	Solyc12g089000.2.1	24.26827762	24.75294802	37.03624646	28.75962055	36.58075273	45.10242272	53.40562965	45.0750325	51.82917515
245	Solyc12g099110.2.1	10.18933386	9.687619976	11.1936283	9.231807497	12.46334637	19.01237132	17.52079628	18.638377	21.17453996
