# Supplementary material for: Light regulates tomato fruit metabolome via SlDML2‐mediated global DNA demethylation
Source: J Integr Plant Biol. 2025 Oct 23;68(2):383–405. doi: 10.1111/jipb.70066 (PMC12863027; doi:10.1111/jipb.70066)
Supplement: Supplementary file 6 — Table S5. Summary of SOM [file JIPB-68-383-s011.zip › Supplemental Data 5 Summary of SOM/BLS/Cluster247.csv]

neuron_number	gene_id	B_10	B_20	B_30	B_35	B_40	B_44	B_47	B_50	B_55
247	Solyc01g008160.4.1	35.34205082	30.02365083	27.22431135	32.53495658	59.48492239	140.9342906	146.6193632	79.35719459	52.95608363
247	Solyc01g008330.4.1	29.94797732	24.34423228	19.94455581	19.52820782	30.13862594	65.91671567	64.00175225	38.23272728	20.63318688
247	Solyc01g010640.3.1	31.50365764	32.02731902	29.8967553	30.48122801	29.19747866	61.53763872	74.24147429	53.35855096	21.85869486
247	Solyc01g010940.3.1	10.65201003	10.80757268	13.55034194	11.07208972	12.54313233	19.93463814	19.62601248	15.58371899	11.8271965
247	Solyc01g014560.4.1	5.943287334	3.643740997	12.70985293	3.133998359	11.17901165	26.65056374	33.382154	11.32741669	11.98546553
247	Solyc01g081490.3.1	12.77943355	9.890495722	6.883249269	10.99528403	12.7055438	22.2791717	24.57442243	17.27346539	11.02258345
247	Solyc01g088400.4.1	21.07472386	14.05046651	13.12462867	15.883281	179.8011985	813.5149077	689.8417963	392.60498	47.98765225
247	Solyc01g098490.3.1	1.536009843	3.27874422	3.636433155	4.127054441	5.062029585	13.17490995	13.40475653	7.092261061	3.094251453
247	Solyc01g099150.5.1.1	0.524572708	0.331884975	0.380646931	0.427625228	1.921210539	25.59745427	18.1426147	13.14393083	3.614889719
247	Solyc01g100320.3.1	134.1357001	94.24074151	90.31986442	97.45589151	154.7055947	282.878475	290.3495148	146.7828188	151.2724456
247	Solyc01g104250.4.1	19.69938156	17.67941857	18.53112242	17.39633596	21.13932679	32.16116427	30.68414669	26.06768984	22.04069314
247	Solyc01g105060.3.1	33.04937831	26.15010216	23.60208552	26.17454577	26.92228456	72.97166915	66.77315642	48.12356107	21.17765349
247	Solyc01g108530.3.1	22.77782472	22.59929643	14.06246459	11.76788572	22.28085193	62.1603267	86.11627307	40.35856327	9.422216895
247	Solyc01g109780.3.1	26.34622054	25.42073364	37.0426481	24.37361808	26.20646864	53.14707632	51.63406781	33.68191088	27.8813104
247	Solyc02g024020.3.1	9.281079023	8.177868058	7.674982905	7.688941608	9.18871979	13.10822357	12.48688802	10.64505764	8.810173783
247	Solyc02g068050.4.1	18.72959916	15.35949612	13.21321986	14.9143512	16.92490364	35.67411509	37.930869	19.5768673	18.39756979
247	Solyc02g069010.4.1	10.74564567	9.134990553	8.803547618	7.778911813	10.90831225	15.6805266	16.58893653	13.18037452	9.711121819
247	Solyc02g080520.4.1	3.862499399	3.548670525	3.024493645	2.580360782	9.682643292	17.77527014	19.68924279	11.62799823	7.706972934
247	Solyc02g083980.3.1	11.82153898	12.48681925	10.16266841	12.92355857	14.21172714	27.80301775	33.1723295	15.34018874	5.056568841
247	Solyc03g006400.3.1	9.065720341	4.707540532	7.422015453	6.332249403	20.22104921	38.2774419	40.49567703	20.70863882	17.10385887
247	Solyc03g025830.4.1	4.152435539	3.259394126	2.126148656	2.238168223	6.804472252	15.00316369	13.22249802	6.616037481	4.67330384
247	Solyc03g046340.3.1	6.927294455	5.335413295	4.63806941	5.54652637	6.729146699	12.12771537	12.3166983	8.24291586	7.397721668
247	Solyc03g059180.4.1	19.76173741	17.33708772	16.23265725	15.85512056	19.2317129	35.64211284	39.74876383	25.08297672	18.9251795
247	Solyc03g095860.3.1	12.18266631	6.953995161	4.491711162	6.073203687	22.52446982	42.6948054	48.01070604	24.99106455	20.4177397
247	Solyc03g098290.4.1	2.673802627	2.012382298	1.734819509	1.926913442	7.439959242	29.35740893	32.96442583	13.30983652	5.737686488
247	Solyc03g114750.3.1	9.627623295	11.37577858	4.299812317	3.071138223	25.19275923	102.6180706	108.5491331	63.04344458	12.28722196
247	Solyc03g122110.1.1	3.520814443	3.859803028	3.059383355	3.802700003	4.992649661	10.88797852	10.46575266	8.116591576	3.782843783
247	Solyc04g008590.3.1	32.61211337	33.70924647	30.97706663	34.64157743	50.19285599	124.8003645	126.663887	73.94807201	41.36727536
247	Solyc04g012120.3.1	368.0646531	335.9488603	298.5956646	312.3460838	330.69338	515.0569173	489.6552903	433.876768	371.1912546
247	Solyc04g015340.3.1	29.92756051	24.12325077	27.40826681	33.48371686	72.16349427	200.4524095	179.799359	122.6982995	54.42605139
247	Solyc04g040190.1.1	25.24620584	19.50592284	23.51954528	24.50747556	23.56565368	53.31828765	65.36517987	24.82260457	31.38050784
247	Solyc04g071260.3.1	0.02824902	0	0.058649018	0.163259641	0.980574491	9.36714871	8.584483406	5.575393935	2.792055718
247	Solyc04g072033.1.1	7.609796257	6.100932795	5.498891575	5.56367412	8.967348194	24.92824108	29.02203688	18.7007854	8.807136184
247	Solyc04g072036.1.1	5.589089195	4.025020646	3.998481378	3.904902142	5.336567155	10.42185738	10.83675244	8.046480543	6.602408697
247	Solyc04g076090.3.1	20.1571989	16.04023436	12.29635662	16.00327195	26.15461258	43.97635934	41.63992673	23.65296626	20.30958528
247	Solyc04g078810.4.1	20.52519556	15.91398489	10.94106593	13.48959553	31.43559417	61.35704846	59.7501074	34.94850073	17.08816396
247	Solyc04g082250.3.1	95.2327685	73.12167311	45.68036291	81.75576562	90.32467479	183.9211661	231.6653475	106.9638156	81.62998705
247	Solyc04g082780.3.1	92.60348343	81.27561698	61.94215238	69.67226715	123.659779	153.7821374	168.3387643	132.7912704	88.25851844
247	Solyc05g010180.4.1	4.793040848	5.450134718	2.768496992	4.438595123	5.527073511	12.67888641	11.17638914	7.549851707	6.298646651
247	Solyc05g012950.3.1	1.457344245	1.099814304	1.679211883	0.884007768	2.357210079	9.538909377	8.649086934	5.45717523	1.537876948
247	Solyc05g026310.4.1	5.578255222	4.864279307	5.022745473	6.063337532	6.43015822	10.219484	10.53856921	6.948064343	7.544761076
247	Solyc05g050010.3.1	0.281210382	0.379817111	0.841871339	0.77233476	17.63282629	149.9361814	159.1605441	65.30248006	21.78827093
247	Solyc05g053950.4.1	8.214133078	8.609818972	8.841621683	7.850842548	11.1382063	15.36061878	18.37790616	11.40125078	9.178434818
247	Solyc06g050590.3.1	45.6380919	39.22944578	32.24732468	34.43362076	50.84643768	106.9455605	87.46289507	62.07745036	39.41519595
247	Solyc06g051410.4.1	10.31063835	7.937389359	8.116332318	8.76452098	17.6259455	37.71036733	31.10327416	21.87786303	12.11584484
247	Solyc06g064500.3.1	17.57853493	21.34056222	10.80976276	13.87180653	28.43534956	48.78148155	46.98644102	26.58587861	17.91989654
247	Solyc06g066550.3.1	18.74805009	16.8778017	19.65057468	15.69044658	21.48088567	38.94975433	45.9849849	26.46515438	23.13799213
247	Solyc06g072530.3.1	3.756784643	3.768477066	4.525073624	2.577746063	7.908529078	32.18746876	28.81748726	9.360632008	2.089922732
247	Solyc06g074710.1.1	75.8062382	14.92147307	18.45660542	8.926833943	54.63064828	410.5962544	467.3382494	204.788438	53.20965111
247	Solyc07g005580.4.1	7.471368137	6.375029011	6.891995652	6.405514843	8.381122291	12.38137124	12.52701914	9.17140506	8.596183585
247	Solyc07g006630.4.1	0.403687136	0.490298467	0.646816991	0.979803275	1.500569989	10.15672906	9.706360092	1.835411409	1.592244174
247	Solyc07g007110.4.1	18.1780407	14.56158665	9.359965054	14.04920659	19.1561146	33.35022154	35.67706204	22.84566875	12.85826306
247	Solyc07g007300.3.1	12.7635914	11.61764599	10.36328574	10.51761364	11.88555739	27.37196378	31.03862056	15.56313431	9.376204866
247	Solyc07g007560.3.1	2.793696389	2.580156101	2.357145702	2.06700223	2.751334505	4.918933629	5.301936969	2.573959421	3.403072159
247	Solyc07g008970.4.1	12.6760666	9.868199957	11.10116601	8.716112185	11.46499538	17.03530779	16.00718574	13.43000918	12.23607686
247	Solyc07g042460.2.1	6.467198788	5.251827625	3.929401365	2.686649273	5.81178791	11.52498431	14.62897551	9.515630759	4.185931867
247	Solyc07g054000.3.1	3.945204963	3.364681006	3.318546087	2.795405194	5.151626478	11.51134351	11.06178406	4.767038605	2.894394298
247	Solyc07g054190.4.1	20.20125139	14.87542343	11.80410765	13.36786833	18.50822872	28.12844139	33.98338234	24.67552346	13.77893891
247	Solyc07g055320.4.1	104.7729013	95.98075866	87.90588182	119.9561242	131.2358163	225.7727285	260.3515674	141.0968285	132.2049019
247	Solyc07g063110.4.1	4.836567971	6.793184129	12.92572698	5.625201339	30.81629132	90.02231548	97.03538832	48.32329973	12.49464092
247	Solyc08g066240.3.1	0	0.034848288	0.037458876	10.54234933	169.9564267	1461.109916	1563.309637	862.6108552	27.20270548
247	Solyc08g075100.4.1	7.13375593	6.35465527	5.813857076	7.291117837	8.990152217	12.97865861	13.92469001	9.18033297	7.192747983
247	Solyc08g079280.3.1	37.31465712	26.35560237	20.1181933	18.12366713	26.92905832	69.12432931	62.69648103	39.28220669	23.10869365
247	Solyc08g081910.3.1	61.34237338	50.78908547	40.99026537	64.76410165	79.38605749	125.7209064	117.8921776	90.09054648	61.69595239
247	Solyc08g082540.3.1	10.97769475	7.57386792	7.575187695	6.000007311	10.64776397	18.78130205	21.22427627	13.04587981	9.192947803
247	Solyc08g082990.3.1	16.86222538	7.156638714	4.307593214	6.254594887	26.06421696	55.88291701	74.29100881	24.40619592	8.868471979
247	Solyc08g083250.4.1	15.39276411	15.91876301	16.05022257	15.24239113	22.38300872	35.15007013	40.63751786	19.18919522	18.27612103
247	Solyc09g005740.3.1	86.97496148	66.21867019	76.84205532	57.08654651	76.82021228	107.6678983	97.43318501	80.61349581	80.96695519
247	Solyc09g013080.3.1	86.76278418	76.36719497	82.49816439	97.44365369	163.7840939	397.5995667	387.7281635	210.1182678	138.1282557
247	Solyc09g065660.4.1	0.253862345	0.134997246	0.248200956	4.247992797	1.167134924	11.98967163	11.11328399	4.96788749	0.548192695
247	Solyc09g065900.3.1	20.92464855	18.03027704	17.25967208	15.96771622	24.42669849	43.34248316	52.27824142	33.47661688	20.65234035
247	Solyc09g082200.2.1	8.505297493	8.055736884	8.193226806	8.332522318	8.875673261	13.26398709	15.35635893	10.17109387	8.891163666
247	Solyc09g083350.3.1	16.60973709	13.79873042	13.33021273	12.99387234	15.5570953	24.39034106	26.26025331	16.48875084	15.4868141
247	Solyc09g091430.4.1	14.06247314	6.544761167	1.984331593	3.029198537	51.10230871	164.0075148	167.3931795	59.34778805	15.11652574
247	Solyc09g091450.3.1	27.53678824	24.35951292	23.92766665	21.70146023	28.52068557	34.38176908	36.70075636	31.69039834	25.99737371
247	Solyc10g024420.3.1	5.034475924	4.463866709	6.703225627	38.06492412	244.1794522	533.8413142	615.5310328	319.2332899	117.3611699
247	Solyc10g038080.3.1	2.209014646	1.76151767	1.724376144	1.513633135	5.427738161	16.29898351	16.82829408	10.48346769	3.990291137
247	Solyc10g044880.1.1	1.48833783	1.674125516	0.423110776	2.430027893	2.770121318	7.555144757	6.446279398	3.038220782	1.238715398
247	Solyc10g052490.2.1	40.70725238	15.32249964	18.25043853	17.69514204	67.45296892	165.3211379	211.9364653	97.24608985	39.30244008
247	Solyc10g055390.2.1	8.275849078	6.394562597	3.043827992	7.961876407	15.15289579	35.94359097	35.06340921	15.85834779	10.45595831
247	Solyc10g080900.3.1	25.91835271	33.72478679	47.91338681	62.76628628	395.4032701	1350.219104	1603.180822	940.6017259	181.0439211
247	Solyc10g081440.2.1	66.74255364	64.93034859	57.09210344	53.01797054	66.64704721	112.3344955	108.4303535	86.70673356	63.15702288
247	Solyc10g083690.3.1	6.374336477	6.699415361	34.35954196	7.792877652	31.26209652	80.23866191	91.9543317	38.67215402	26.60484112
247	Solyc10g085230.2.1	24.13356257	26.05921414	17.81433353	116.6058851	1180.368424	4743.268308	5874.754564	2120.84258	334.6371196
247	Solyc10g085890.1.1	212.9602076	153.048511	114.1306156	312.0482854	1541.088668	4400.436758	4774.957532	1787.816347	1137.888618
247	Solyc11g008760.3.1	5.51302552	3.692555488	4.485738132	3.064631658	7.528395418	17.26893764	19.7466503	7.6199653	4.745012145
247	Solyc11g008980.1.1	93.29851619	72.24929557	58.68860219	74.25027175	95.97624358	163.3981864	156.7358783	126.4540072	83.12596259
247	Solyc11g017250.2.1	27.95013093	24.38338587	20.83242509	24.02313759	29.02555261	57.53026804	55.86856953	34.77239578	26.3131444
247	Solyc11g065240.2.1	4.31831398	3.437065257	3.555371947	3.704866161	4.39629088	6.230778683	6.343216207	5.348810343	4.283633514
247	Solyc11g065830.2.1	27.65246642	23.0506709	20.14444984	16.04548662	19.49681247	42.07673875	50.23268705	31.55435555	28.69853664
247	Solyc11g069380.2.1	85.17969197	64.97519763	67.93479791	66.62911871	82.50651164	144.0442896	174.4938683	113.0168308	90.92761574
247	Solyc11g072540.3.1	39.51022467	37.15875994	35.74394428	35.2121237	43.956907	59.7513856	65.17677429	48.31428948	45.45591203
247	Solyc12g007120.2.1	8.121828444	5.87073335	4.137570178	5.720784492	8.092113497	13.03936229	13.15541394	9.898085227	7.400086236
247	Solyc12g009400.2.1	45.18969662	42.44469667	38.86775826	50.09855515	81.45081276	167.9971149	189.3963202	118.4855884	62.09898957
247	Solyc12g009410.2.1	66.12621393	63.50133152	63.75481526	67.56416591	108.2853081	201.5405484	206.4616165	127.9402288	79.75074657
247	Solyc12g039100.2.1	5.921363735	4.727839946	5.529762112	4.135467807	6.654538261	12.3733189	14.24868141	7.321840463	7.555102667
247	Solyc12g042830.3.1	28.05479974	29.13523374	49.13012135	157.1294382	249.7114247	928.5992081	1047.602705	500.7367569	54.89034702
247	Solyc12g044600.3.1	216.585847	175.2080449	138.2637876	234.4609573	235.0811697	445.0703959	542.269017	347.6472036	199.5786961
247	Solyc12g099700.3.1	15.49857125	15.2107482	15.93312501	16.77700703	21.12294068	41.35104557	38.98394913	29.96646664	20.02066615
