# Supplementary material for: Light regulates tomato fruit metabolome via SlDML2‐mediated global DNA demethylation
Source: J Integr Plant Biol. 2025 Oct 23;68(2):383–405. doi: 10.1111/jipb.70066 (PMC12863027; doi:10.1111/jipb.70066)
Supplement: Supplementary file 6 — Table S5. Summary of SOM [file JIPB-68-383-s011.zip › Supplemental Data 5 Summary of SOM/BLS/Cluster125.csv]

neuron_number	gene_id	B_10	B_20	B_30	B_35	B_40	B_44	B_47	B_50	B_55
125	Solyc01g087640.3.1	22.57876713	25.45854921	32.11697959	36.29603648	43.23753787	50.83831158	49.54192026	44.31643713	40.48152434
125	Solyc01g089870.3.1	26.93065754	20.35355514	28.15203372	34.57482119	40.14163938	46.58631262	43.01429075	33.70319223	41.19218531
125	Solyc01g099480.4.1	2.638655975	2.658578865	2.484194901	4.996386528	6.690284854	8.442177076	5.772761259	5.163322696	5.220125578
125	Solyc01g099490.1.1	1.816955904	2.255308348	1.510680295	3.415258694	4.888788225	6.366668131	5.029500791	3.7933072	3.662786933
125	Solyc01g099990.3.1	1.660205346	2.516528304	5.800234647	8.452366404	14.4328184	18.42911212	19.7489208	14.07057653	14.14666543
125	Solyc01g107440.2.1	7.245303962	6.850298628	9.256781863	7.411173201	16.5277545	16.70960363	13.87825574	12.03201218	13.59711988
125	Solyc01g150159.1.1	18.84352392	20.4119922	23.45604732	24.94186979	36.89553444	45.726307	35.06159732	28.26379827	33.03247003
125	Solyc02g005350.3.1	3.759322231	3.476424436	3.584018552	4.033211403	4.517234712	5.087284754	4.063662034	4.003703406	4.425156601
125	Solyc02g071800.3.1	16.44708365	17.98090735	19.46661457	27.34720203	44.95301828	67.46344582	50.72187089	40.3432506	36.15097797
125	Solyc02g077940.1.1	197.788486	211.8669334	329.7323189	598.3625891	958.1499253	1262.727459	944.7042333	612.038444	555.3764599
125	Solyc02g082690.3.1	6.160757333	5.329810317	6.068115656	14.60271927	21.63130324	25.19994751	22.06086475	11.73112054	17.41832854
125	Solyc02g088560.4.1	19.75655247	17.62736215	21.59012871	24.66196772	43.52914635	48.30021083	40.05851297	31.18523569	44.6248157
125	Solyc02g093330.4.1	4.208716424	4.494934762	7.742526935	9.297538348	12.03496989	18.3767026	10.10319144	11.74906203	11.76712786
125	Solyc02g093580.4.1	1.490397125	0.496267036	1.062540257	4.907640127	6.468164431	5.932059437	5.178940749	5.412806392	3.379910557
125	Solyc03g025340.1.1	465.4692998	520.8804649	349.7850598	748.8118216	853.4916302	849.2303012	724.8278752	688.4357376	731.257164
125	Solyc03g063730.4.1	3.383362253	4.633192427	6.138681008	6.626238212	10.16822967	12.35682967	9.704294261	8.664668691	6.800902296
125	Solyc03g096990.4.1	26.16348787	28.88761137	34.24469028	37.63336528	64.92769251	68.53121544	72.30329938	50.73646997	49.35422043
125	Solyc03g098240.3.1	55.15251639	64.16263602	104.7451459	201.2584798	472.3773269	401.6476857	442.3310833	264.1320073	399.6526217
125	Solyc03g118850.4.1	8.450039606	9.600871707	10.76513811	14.69885689	15.04825398	16.74578313	19.0655137	14.12570372	14.20706404
125	Solyc03g121420.4.1	3.414691647	2.152624678	3.4068732	4.008216629	12.05294515	10.85489201	11.13964942	9.610188593	9.096971782
125	Solyc04g045590.3.1	4.923511635	5.225534156	5.536114484	6.487861329	7.193057095	7.383067261	7.100600395	7.049963173	6.897462884
125	Solyc04g054810.3.1	1318.242206	1358.66626	1129.94206	1862.652125	2143.774247	2630.035824	2053.050907	2298.044585	2170.081995
125	Solyc04g076890.4.1	92.75426547	106.2896367	102.0822515	126.2285281	154.1199645	152.0372146	138.1822343	139.7642811	130.5979624
125	Solyc05g012450.4.1	19.23607084	19.96377949	16.70518132	25.18359224	44.95001529	62.01993734	49.36995035	34.67849149	40.37103914
125	Solyc05g023800.3.1	192.6056014	184.6031231	193.9586544	227.227436	309.2697564	327.2593926	320.4241872	300.4808451	270.7903656
125	Solyc05g024235.1.1	9.606549698	8.774450954	9.639278491	12.14324185	14.31453819	14.96459478	16.17383493	11.98471432	12.74276437
125	Solyc05g024260.3.1	12.684967	8.584087723	21.90414006	41.524804	116.2506113	141.7685067	125.9312891	100.5198623	115.9955391
125	Solyc05g052140.3.1	225.5011644	191.3491994	186.408579	272.55994	344.6265987	417.1786824	374.8218954	359.8811943	323.9849478
125	Solyc06g053300.3.1	14.96274461	15.10242932	13.12348279	17.66492653	22.0323991	24.47739388	23.8109357	20.36339464	21.52417355
125	Solyc06g063070.3.1	524.9865784	717.4441775	803.8437761	1240.262898	1852.905732	1814.580202	2043.70488	1475.117342	1328.246667
125	Solyc06g082210.1.1	54.54090788	61.21301377	67.20368413	87.16441708	137.717894	151.2307845	113.012273	108.775747	109.2652028
125	Solyc07g005690.3.1	29.02526617	35.88128562	46.56758758	46.58311962	58.00758703	57.14655126	60.19844032	44.38867017	52.57465555
125	Solyc07g045420.4.1	24.88848504	24.83757077	31.49700284	40.29600367	42.38067279	50.1429123	49.4695754	30.0397939	36.58250113
125	Solyc07g055660.2.1	25.85576164	32.70543489	35.07336249	50.5021825	56.95922832	60.53810591	74.06283187	54.8647047	60.85920108
125	Solyc08g008140.3.1	11.34752343	12.27073007	9.220111533	16.46421928	20.85919157	27.75179635	23.18753631	17.05081983	22.17542272
125	Solyc09g018170.4.1	0.921829721	0.888744062	1.862346547	2.78889254	3.288541621	3.770198156	3.653197653	2.584961544	2.948414182
125	Solyc09g042750.3.1	19.40947804	17.39114058	20.0049871	24.65670174	32.69501047	38.2248601	42.0837956	25.71685342	28.21158368
125	Solyc09g066490.4.1	68.29733082	72.86450525	59.28459116	91.30306114	109.3853989	118.7994705	113.8032468	99.00249057	98.13295225
125	Solyc09g074230.4.1	11.41698008	9.509719166	8.070624015	25.52523425	46.8696665	54.26658403	35.78474385	38.58199649	40.05665153
125	Solyc09g091820.4.1	83.27341951	78.70227359	80.1250659	94.70588526	100.7758002	113.0926281	104.5503996	88.88766327	96.03343481
125	Solyc10g007200.3.1	10.77298087	10.52854377	11.23232022	13.92757255	15.08297113	15.94640516	15.97671517	12.57910326	15.56245939
125	Solyc10g045430.2.1	4.485488632	4.197884587	4.467735928	5.614183264	6.206502472	5.870247028	6.663482432	5.315985246	5.799406452
125	Solyc10g074590.2.1	24.39435335	22.39538165	24.48084999	26.77884913	35.2227378	37.86330125	37.57035188	29.47990393	30.77972993
125	Solyc10g081530.2.1	97.07937542	105.5801155	120.321736	137.3393491	145.3167702	174.9699212	170.6284994	141.5088421	126.1649945
125	Solyc11g039840.2.1	314.1943365	352.3550961	342.4524832	467.8904561	536.215048	655.9757156	647.0590361	539.0132455	478.3419732
125	Solyc11g071330.3.1	6.717363479	6.260979483	8.883811681	8.469603633	10.70165868	13.6701624	11.95386786	9.612401392	11.39189966
125	Solyc12g008630.2.1	73.53822007	71.42357477	80.04060151	88.51335439	105.814656	119.7245818	110.4878535	85.18896412	98.76790887
125	Solyc12g055820.3.1	7.454582815	7.568514022	8.632134018	10.5994226	11.15104795	13.11960504	11.01448408	9.023796707	10.69722285
125	Solyc12g056440.2.1	6.547111187	5.906686102	6.952645834	8.356262096	10.09314333	11.26454201	10.88592795	8.326176839	8.752849332
