# Supplementary material for: Light regulates tomato fruit metabolome via SlDML2‐mediated global DNA demethylation
Source: J Integr Plant Biol. 2025 Oct 23;68(2):383–405. doi: 10.1111/jipb.70066 (PMC12863027; doi:10.1111/jipb.70066)
Supplement: Supplementary file 6 — Table S5. Summary of SOM [file JIPB-68-383-s011.zip › Supplemental Data 5 Summary of SOM/BLS/Cluster124.csv]

neuron_number	gene_id	B_10	B_20	B_30	B_35	B_40	B_44	B_47	B_50	B_55
124	Solyc01g011030.3.1	33.637927	35.98154644	31.53394355	35.6184997	53.09532043	46.74459161	43.67458379	42.8019976	44.80806741
124	Solyc01g079290.1.1	1.657318468	1.374979744	1.680054137	1.919954321	3.579101711	2.065449953	2.422919112	1.816313365	2.489433748
124	Solyc01g081450.3.1	37.10130801	42.34472433	27.04802967	59.41772497	64.20579239	54.18252801	46.8937581	55.19270691	60.47059934
124	Solyc01g098770.1.1	5.511948646	6.330354247	7.324085689	22.41744143	36.52449408	19.09120367	11.7948773	21.01239132	16.02851968
124	Solyc01g105440.1.1	1.682422823	2.229981714	2.188488997	2.400814434	4.958983966	3.490899742	0.612190951	3.1927782	2.884838193
124	Solyc02g062770.2.1	2.546970528	2.372966146	4.23517635	14.60204726	24.40165308	9.563915377	3.597407805	10.09392201	13.5764028
124	Solyc02g069100.4.1	65.01369435	81.33419262	85.77895234	112.9321463	201.1589389	146.2071169	127.7938944	115.41957	118.6858028
124	Solyc02g070890.3.1	29.96743896	21.26517957	24.24413729	42.40214009	142.9360047	98.48480308	59.38886467	84.79327945	114.2804277
124	Solyc02g091850.1.1	2.30445615	3.171377108	1.506591937	9.547562817	107.6384423	71.02789736	33.44086628	78.19968904	53.21821164
124	Solyc03g043895.1.1	12.00272767	12.28099544	26.16831002	59.14182356	113.5771625	55.30237379	56.34650265	55.03484869	71.73008091
124	Solyc03g082410.3.1	4.566292856	2.611117345	1.408352624	4.594522996	12.66689758	10.23439879	5.353574765	5.842966846	5.775178735
124	Solyc03g083900.4.1	25.0629102	19.84772382	15.91373633	26.28861869	66.07116266	55.15162638	30.98474237	42.43973354	52.78701029
124	Solyc03g098480.1.1	5.578485724	5.463257927	8.790584399	21.05661171	75.71116588	31.72044841	48.13673846	32.83917433	39.70769277
124	Solyc03g118190.4.1	2.311002906	2.722026011	3.848257003	8.202749685	14.9195858	12.29673649	7.085561024	10.45895969	9.005612037
124	Solyc04g077970.4.1	186.8062925	211.0458936	164.9012043	194.4637198	300.2376565	236.2787639	205.4184128	237.8713826	213.3005475
124	Solyc05g006160.4.1	21.61875478	31.70656928	50.51963919	53.55758202	130.5807785	48.95981739	25.29301185	54.42218706	65.7414815
124	Solyc05g026245.1.1	7.865922792	9.943300536	6.693332043	5.048161709	28.74202661	3.734819887	5.743054479	13.72559345	9.872516691
124	Solyc06g060190.3.1	0.096433151	0.092648021	0.63189981	3.736895461	10.0308078	5.559185956	2.353166847	6.591721051	7.912169826
124	Solyc06g062295.1.1	0.748778873	0.862360169	0.748352214	0.142052564	16.20323088	3.274773108	2.039355493	2.103785945	6.201981124
124	Solyc07g026960.3.1	9.488169876	8.948148563	8.806133993	10.39282704	17.0873507	12.89600772	12.93134339	11.10156256	14.13933758
124	Solyc07g056700.2.1	87.24357851	25.19446503	19.56553203	107.7841176	697.015247	403.7862131	276.3299895	535.8183314	408.3029284
124	Solyc09g005390.3.1	16.5740936	16.33045838	16.2168175	19.17864535	25.51926505	19.60679705	21.26325657	21.78360307	17.86495183
124	Solyc09g007010.1.1	0.36500482	2.443107079	0.492044043	2.008789976	4.452642868	2.451756587	3.19856994	2.777017883	2.375194524
124	Solyc10g017540.4.1	0.615343829	0.223837565	0.266881884	6.080419902	10.89540055	4.103618061	2.253543081	5.782158632	7.433873033
124	Solyc10g081480.2.1	32.26828876	37.65947916	32.99533183	33.6393745	55.52430888	41.09040255	41.42964151	55.20488546	44.80809184
124	Solyc11g010710.2.1	11.32269369	11.09911221	10.60474711	15.52858286	42.39982041	26.28236961	24.07696912	26.37634683	32.02687829
124	Solyc12g005600.1.1	0	0	0	2.351742037	7.744666902	2.909718999	1.514477671	2.185278959	4.205919458
124	Solyc12g036267.1.1	2.943348947	2.061326748	1.673053741	1.546640307	5.743588904	4.272371813	0.893093821	2.492447513	2.438362612
