# Supplementary material for: Light regulates tomato fruit metabolome via SlDML2‐mediated global DNA demethylation
Source: J Integr Plant Biol. 2025 Oct 23;68(2):383–405. doi: 10.1111/jipb.70066 (PMC12863027; doi:10.1111/jipb.70066)
Supplement: Supplementary file 6 — Table S5. Summary of SOM [file JIPB-68-383-s011.zip › Supplemental Data 5 Summary of SOM/BLS/Cluster246.csv]

neuron_number	gene_id	B_10	B_20	B_30	B_35	B_40	B_44	B_47	B_50	B_55
246	Solyc01g008360.3.1	48.27445664	49.01460843	48.68212347	57.33947377	68.75255596	69.94066424	74.33655118	78.67267668	59.05773458
246	Solyc01g059830.3.1	26.90744874	28.77356185	28.54396023	31.50335115	39.88755802	45.8305465	42.18456155	44.32045422	32.40787285
246	Solyc01g081060.4.1	143.2297077	140.8698157	251.8211357	252.6454134	388.0374895	405.670079	567.4401977	572.0178713	450.7549407
246	Solyc01g088760.4.1	16.04006304	18.13794363	30.2798517	26.47794626	53.78569311	52.44084612	64.10746946	53.00865367	48.60221988
246	Solyc01g096270.3.1	46.44000504	46.81119521	46.67473419	56.5514034	84.50051153	98.37137445	111.6193844	104.339702	87.7751736
246	Solyc01g097570.2.1	2.742077173	1.944542195	1.442167862	2.899636082	7.95518604	7.433952878	7.32282115	11.3244379	6.501022682
246	Solyc01g099035.1.1	1.441186435	1.456350103	1.834090373	1.733474335	3.938742157	3.82219283	4.914196116	6.535372922	3.531481983
246	Solyc01g099590.4.1	74.06705136	137.4919479	224.2105174	180.4240021	307.5555251	256.2180172	398.6595949	469.7728914	206.6191684
246	Solyc01g100410.3.1	5.16940817	5.010168939	7.208598213	7.491699327	8.05612737	9.754346512	10.93627396	10.64202539	9.132096189
246	Solyc01g102660.4.1	112.9100527	163.2616315	149.5323404	201.730089	431.2198137	492.1685265	571.6061021	524.9910108	232.355325
246	Solyc01g107700.4.1	20.56645132	23.99945618	25.22868708	39.37177644	71.98524624	81.80784317	87.62981238	75.17358931	63.89373632
246	Solyc01g107825.1.1	5.604628487	4.976192739	18.89928465	30.55093778	156.5504656	258.7594828	376.5430915	365.6729573	133.3324395
246	Solyc01g108720.2.1	0.130803483	0.622761901	0.806854242	0.634210661	13.80840885	11.76653731	21.70871897	25.61857543	6.533320603
246	Solyc01g108730.2.1	1.941201512	0.762545196	1.711760624	2.528967003	22.07625872	34.9177862	47.29112358	47.8660434	23.89810883
246	Solyc02g021050.3.1	4.224802853	4.000097105	4.371201743	5.091803355	7.158111737	9.805715159	10.1327481	10.62331659	7.410739153
246	Solyc02g032510.3.1	13.3153376	12.41927285	14.0404831	14.41144613	20.81536247	20.86515695	23.13100626	21.69335014	20.24839041
246	Solyc02g032930.3.1	21.34115496	21.40711781	31.46939844	29.22195361	45.93382323	46.39899386	51.99845342	48.14298717	33.62944976
246	Solyc02g038800.1.1	15.27959243	17.23319534	28.83672522	26.13581686	41.8379081	67.16810795	71.47750043	83.58924884	42.43420733
246	Solyc02g069240.1.1	13.72294333	15.96142378	29.56441863	26.49559778	47.143367	57.13841697	62.58066327	50.8371111	39.62432039
246	Solyc02g070250.4.1	9.279006329	9.248379364	10.97816712	10.0247024	12.00160683	12.80392008	12.84252993	13.45864915	11.28940461
246	Solyc02g080110.3.1	11.83323653	24.15196952	22.81987382	28.30747068	41.34506321	41.75450049	43.0100275	42.51853677	30.5657553
246	Solyc02g087890.4.1	8.177105591	7.554048089	8.430866619	18.02968043	30.22835011	33.68963302	50.83427205	41.26554958	27.36423141
246	Solyc02g089320.3.1	5.611460674	4.098615751	6.103874247	5.679380958	7.201061377	9.189695446	9.180246615	8.965545792	7.573329557
246	Solyc02g092270.3.1	64.86825083	64.38888704	49.84003843	63.3175417	91.46186609	93.76899822	93.85826501	96.34859728	70.57387471
246	Solyc02g150141.1.1	3.616845995	5.0704614	3.953045372	8.4178846	9.301479593	14.15442665	14.6347904	15.57506487	10.45850159
246	Solyc03g005030.3.1	5.767510032	7.647094866	7.119779428	11.99915945	21.96951476	30.51001829	43.04473649	35.73997762	19.3130972
246	Solyc03g006020.3.1	2.795783403	3.717982727	3.762545313	3.209969977	4.46604809	4.595860126	5.855801274	5.482468728	3.953077196
246	Solyc03g019710.3.1	47.60324321	47.95741598	33.63561909	54.4799465	66.75757249	57.57922542	70.82852687	74.13038813	48.7453315
246	Solyc03g031690.3.1	22.92570896	22.81854834	26.41925886	25.99995194	33.4297324	34.87630461	36.05820388	36.38477851	27.01052593
246	Solyc03g043850.3.1	2.765163469	3.4018864	2.485386541	17.49162926	60.22699271	72.39476037	110.2481311	128.56126	60.57399456
246	Solyc03g044800.2.1	1.346860061	2.873729615	4.95180603	2.367123654	5.689156565	6.69343686	5.923756314	7.321774814	3.713153473
246	Solyc03g097100.1.1	5.091598598	17.27970186	10.62797357	32.68346589	39.51016609	73.04534711	76.38347412	71.7377523	31.92910425
246	Solyc03g117670.4.1	41.95494788	41.79543964	58.279805	52.90620505	66.35541442	77.96270378	91.26324401	96.23054816	62.83875857
246	Solyc03g118820.4.1	16.66187949	22.60427026	27.28617281	27.79185967	39.49003973	46.99014397	43.60342443	58.89487333	32.47651283
246	Solyc03g123710.3.1	26.20529882	36.18482913	16.5908581	61.47645856	82.57093314	110.0765748	119.8538474	125.2761407	36.49359148
246	Solyc03g123800.3.1	131.6663698	165.2013251	137.3429252	239.6983058	269.097892	294.6233157	327.4766653	302.5037559	274.9969557
246	Solyc04g005120.3.1	18.56852756	17.71758976	19.66499747	20.77779894	24.81833158	25.7837043	27.59195077	28.26601598	24.32421289
246	Solyc04g007980.3.1	15.07517174	22.35598236	32.96151253	32.66032618	53.66983335	60.55928706	79.20099844	71.92149471	51.0579016
246	Solyc04g014480.3.1	12.84552308	14.29526462	16.39878283	24.07060702	47.04016395	37.84796562	75.20298613	80.91754024	28.73139935
246	Solyc04g053130.4.1	176.6602915	242.9895639	249.0442695	218.1065053	723.4481039	829.5703643	1001.238446	890.887142	482.4697719
246	Solyc04g076830.4.1	4.832086298	5.034409129	8.904807973	9.612884472	15.33585119	19.64061891	22.26000932	23.12008121	17.65059868
246	Solyc04g078920.3.1	77.1959637	98.15545189	100.7536091	140.9621873	229.5062681	287.0658592	356.9151021	267.8473981	231.7299239
246	Solyc05g005490.4.1	21.43146293	27.39191464	43.60826994	44.87945314	120.189107	158.5547965	200.3359094	156.8667328	93.07995584
246	Solyc05g008450.3.1	51.3525428	48.51662712	40.20563567	73.3895489	127.6734222	143.9542053	167.1978135	161.256969	118.0875391
246	Solyc05g046310.3.1	11.43449826	9.205985454	15.29504496	34.22227284	37.41298862	51.6455423	65.50121455	53.58919143	34.20549472
246	Solyc06g051750.3.1	14.56281614	13.61033561	17.81128707	15.35954671	36.14115646	36.02603247	37.9543697	33.99352796	29.90434891
246	Solyc06g060675.1.1	0.963810214	1.345781987	2.434925835	3.666620467	5.893053422	5.683094935	7.651254935	7.49132318	4.552736859
246	Solyc06g065370.3.1	73.92821075	73.98091655	81.04531356	78.116224	105.9832339	102.030169	117.5516731	117.0563188	86.32621353
246	Solyc06g076320.1.1	121.361623	98.82109798	114.0245155	296.7904331	673.4626985	908.4153158	1207.070334	1010.505469	537.8998365
246	Solyc07g008700.3.1	4.412020259	4.138454967	4.700241922	5.14406104	6.48913537	7.624257559	8.501630772	7.488767405	6.396452949
246	Solyc07g047800.3.1	175.7672772	245.2022579	388.6813363	409.6598227	721.9485416	849.6651953	999.8157688	1010.468158	682.6211186
246	Solyc07g052420.3.1	8.11204849	7.569269996	7.449889408	8.448240589	11.55625054	13.86294725	14.44864652	14.25622585	12.59566091
246	Solyc07g055140.3.1	9.574859635	9.224502512	11.81168915	19.62652912	26.14421354	32.57896686	44.46926366	34.3423126	25.37697792
246	Solyc07g056500.4.1	53.96146408	73.76636059	95.70693062	103.1757025	147.4822407	197.5221295	187.5242253	204.0979158	124.0781264
246	Solyc07g063530.3.1	31.67983168	30.92703505	31.38342792	41.78075447	66.99694713	83.15603279	100.1786101	77.14289939	60.76876357
246	Solyc07g063900.3.1	28.91810993	33.38711434	41.91057415	38.21251081	53.093351	71.44794835	71.38288274	79.46666003	55.75404833
246	Solyc07g065480.3.1	49.23168087	51.51159651	55.03888573	57.59328249	74.50548636	80.14800942	86.15911058	99.46441429	61.39197712
246	Solyc08g063040.4.1	5.291344091	5.498963949	5.72799617	12.31609192	37.55742489	52.63139372	50.32169579	56.94592649	41.54423091
246	Solyc08g066430.1.1	4.338301095	7.326618939	10.95820022	25.6027452	53.08921426	57.66787843	69.71857914	67.25759792	45.49339783
246	Solyc08g080640.2.1	64.96703686	78.38834244	454.8071669	347.8361295	2203.33183	2066.496862	3632.889039	2825.64579	991.0280447
246	Solyc08g081550.4.1	42.37625931	93.99990127	121.9072748	86.25964809	147.8082553	232.4084515	221.9995434	250.7157574	154.6555638
246	Solyc09g007270.3.1	38.89343383	49.82121467	44.68300553	153.9227794	215.8615646	313.5150642	330.2918169	305.6844057	169.6270966
246	Solyc09g007490.3.1	94.40228099	93.39292444	90.29661611	117.6606135	127.1402702	142.9717355	154.3786838	149.6459385	138.7629211
246	Solyc09g007880.1.1	72.36995075	115.1333528	168.7762462	152.7021048	236.0257785	326.1837117	384.1230175	314.2640239	185.779332
246	Solyc09g011110.1.1	0.400393805	0.787067088	2.286170478	5.063525481	11.76592924	12.29425716	12.37027485	11.64057832	7.079180123
246	Solyc09g020110.3.1	14.683871	15.92926317	15.69072039	15.20231837	23.40831072	26.50981361	28.44234637	23.86480323	20.49256293
246	Solyc09g055470.1.1	137.2500465	134.6860452	149.479359	164.8273238	213.2358449	219.1306066	225.001539	257.6956479	204.0182499
246	Solyc09g075440.4.1	88.63559448	118.4552729	157.7727776	200.9382915	305.173878	381.2278148	419.4233527	317.6182146	271.4111658
246	Solyc09g082460.3.1	4.221398935	3.87643442	4.201107642	9.378224536	44.08556044	45.67827237	48.77052243	48.45826863	22.94761715
246	Solyc09g082650.4.1	140.2100444	123.0735558	131.0358073	151.545871	227.4523888	237.8376003	294.0312365	261.7054136	156.2760777
246	Solyc09g150118.1.1	2.804635581	2.709078813	2.963654838	2.234016814	3.765581359	3.624365922	3.750068047	3.917117999	3.012906186
246	Solyc10g007310.1.1	437.4995681	571.8145466	750.60437	739.9457394	1075.047892	1114.272302	1192.130349	1107.462004	858.8024623
246	Solyc10g018140.2.1	0.176258694	0.688668635	1.239524205	8.315155426	33.5732808	59.66438896	53.60661783	57.17503843	40.86886449
246	Solyc10g083120.3.1	29.29674461	30.25749262	31.59592529	36.97893552	39.31352307	42.29792967	43.98203498	47.14785253	41.06056615
246	Solyc10g083580.2.1	13.23375298	21.36801724	27.63934285	44.27218877	208.1969762	241.6411969	255.2342451	233.5631836	69.78203206
246	Solyc11g009010.2.1	26.51688646	22.90022258	37.53821425	27.87007318	99.95855439	131.71298	146.731627	115.9428253	70.94424045
246	Solyc11g010510.2.1	7.0166933	8.036802132	7.94512334	9.239028116	11.92860068	13.28397701	16.93111395	14.93199257	12.18902607
246	Solyc11g011380.2.1	137.2162929	119.9116314	98.65678271	161.6252675	382.3360468	395.2276463	404.0944304	391.0130572	228.0625892
246	Solyc11g013100.2.1	31.16144194	27.69235142	29.78396568	40.32052062	61.64263304	68.49058695	77.62791658	75.95135375	52.30499563
246	Solyc11g066360.2.1	58.59649955	68.08350629	87.09554758	121.7439976	258.721527	291.0401274	314.806512	287.169411	89.74055761
246	Solyc11g070030.2.1	55.31044434	52.0554534	45.49481853	61.20662666	81.09802752	87.74005879	103.5513948	96.82092075	84.52864378
246	Solyc11g072410.2.1	13.33712443	13.58019559	14.35756754	15.90068823	17.22345629	20.16359679	21.5888994	20.4948355	15.79270475
246	Solyc11g073240.2.1	135.9776571	134.3979433	151.7367344	186.3242108	241.3728826	260.1766149	272.4466388	275.4227777	219.2304336
246	Solyc12g010320.2.1	71.25464431	101.6518857	99.55774448	155.5643844	310.8464136	455.6625662	488.1720747	471.8134642	260.4887114
246	Solyc12g017250.2.1	3.781214927	5.920574945	6.046763551	34.78078164	55.81741488	69.51437655	106.5511823	111.6902559	50.85425463
246	Solyc12g062860.2.1	18.46863869	16.47548578	15.1848754	21.1969574	27.74616035	28.56143053	33.74358362	34.14001455	25.07181944
246	Solyc12g087830.2.1	12.81917121	10.94982983	11.78025884	13.77970122	18.27866994	20.77513983	19.28272657	21.24891536	16.60774878
246	Solyc12g088830.3.1	10.7423727	15.07877318	19.02634745	27.07575283	34.58989286	38.76402761	43.26185614	36.19121247	33.46284251
246	Solyc12g089240.2.1	20.20099385	27.70845802	31.94139756	77.80187456	183.6577769	268.5139949	260.9598556	248.9560647	179.8097302
246	Solyc12g095770.2.1	30.30393926	28.54383469	26.8625478	33.39575988	33.78531694	34.58112267	36.07991876	38.78303349	33.0394473
246	Solyc12g096480.1.1	1.903201108	1.704414591	5.233643367	3.201355923	11.65177459	11.65872609	16.39500741	11.43293989	9.270121385
