# Supplementary material for: Light regulates tomato fruit metabolome via SlDML2‐mediated global DNA demethylation
Source: J Integr Plant Biol. 2025 Oct 23;68(2):383–405. doi: 10.1111/jipb.70066 (PMC12863027; doi:10.1111/jipb.70066)
Supplement: Supplementary file 6 — Table S5. Summary of SOM [file JIPB-68-383-s011.zip › Supplemental Data 5 Summary of SOM/BLS/Cluster209.csv]

neuron_number	gene_id	B_10	B_20	B_30	B_35	B_40	B_44	B_47	B_50	B_55
209	Solyc01g081250.3.1	52.26892091	31.48438201	37.98056644	11.98949812	3.55294946	3.184649809	111.9311336	5.180292021	20.40346757
209	Solyc01g106870.4.1	19.532324	19.84451143	24.48063223	21.1988191	22.3387005	21.10872551	26.64123691	19.23465123	21.45150288
209	Solyc01g106890.2.1	32.71155621	22.87188284	34.09970877	25.62917318	18.06748664	20.86939812	42.71328186	21.16259786	29.62522054
209	Solyc02g005520.2.1	13.11964492	12.75088846	14.99601543	12.02037368	12.59282033	12.61501113	16.54968095	13.67601111	13.0328397
209	Solyc02g068920.3.1	38.52989685	36.86172163	53.97535521	33.09384817	39.32098449	35.90532084	49.30779335	29.21395335	31.47069942
209	Solyc02g086670.4.1	26.47946383	26.47208173	34.27724731	24.08620641	19.59355075	30.60145746	44.59023993	26.20213448	20.94561663
209	Solyc04g008620.3.1	17.69401908	14.44154316	19.28458108	14.78077359	14.24415745	16.78943279	18.79606743	14.76038009	14.34123521
209	Solyc04g076580.4.1	5.377342508	5.044538282	6.170832359	5.265933255	5.429888947	5.498664859	6.2417485	5.377502088	5.248883198
209	Solyc05g008120.4.1	8.116081372	4.749602944	9.450834238	10.26064712	3.494609822	5.98320232	15.75829617	4.382405212	3.450112485
209	Solyc05g018640.3.1	3.446696122	2.536547672	4.471959793	3.244490064	2.294300042	3.176459128	5.132113314	2.505602475	3.446594098
209	Solyc06g060310.3.1	10.64849017	6.551158038	13.79233191	8.148279422	3.68851785	8.659054804	12.28788103	4.993833057	4.623526986
209	Solyc06g069410.3.1	6.386330677	6.257225539	7.374257869	5.712822047	6.057994014	5.862101535	7.84562808	5.943254049	5.79968792
209	Solyc06g083210.3.1	17.72609476	18.17318005	23.89553065	19.82224494	18.8856585	19.87417047	26.28253053	20.35963796	21.27862571
209	Solyc07g008260.3.1	4.871987644	5.299355263	6.189002732	4.897209434	5.000212723	4.867384231	6.035077774	4.261639365	4.812068911
209	Solyc07g021540.3.1	22.68347779	24.79098811	28.50615737	26.2647759	26.83662244	22.73627487	31.75098392	23.09749924	20.17013156
209	Solyc11g006290.2.1	1.557701011	1.647843518	5.342147532	2.936914397	2.266235583	4.432527638	7.746224771	2.381652438	1.875000558
209	Solyc11g010480.2.1	18.24178584	16.41568716	27.22674924	17.73692154	14.73880208	22.67848182	25.38708614	18.03002289	19.13507773
209	Solyc11g011840.2.1	16.22465114	14.85396109	18.03456391	11.16670805	9.488385955	11.82316549	21.23468201	6.541578121	8.252471681
209	Solyc11g017140.3.1	92.46981756	88.05040397	131.6812524	97.17817624	95.25770979	95.19808517	122.183175	100.8182526	106.557751
209	Solyc11g065950.3.1	6.634088795	6.944634178	8.356513912	6.783137223	6.792498152	6.860280826	9.657754424	5.843105938	7.927018045
209	Solyc12g010680.3.1	11.46722294	13.7483194	18.32131722	14.6856024	10.12514746	12.2072252	17.61085578	14.91521962	13.34984068
