# Supplementary material for: Light regulates tomato fruit metabolome via SlDML2‐mediated global DNA demethylation
Source: J Integr Plant Biol. 2025 Oct 23;68(2):383–405. doi: 10.1111/jipb.70066 (PMC12863027; doi:10.1111/jipb.70066)
Supplement: Supplementary file 6 — Table S5. Summary of SOM [file JIPB-68-383-s011.zip › Supplemental Data 5 Summary of SOM/BLS/Cluster208.csv]

neuron_number	gene_id	B_10	B_20	B_30	B_35	B_40	B_44	B_47	B_50	B_55
208	Solyc01g067830.3.1	6.938119171	6.150251369	9.404184223	12.06540989	11.30479957	14.66910845	18.62870657	14.35879116	12.33479457
208	Solyc01g080330.4.1	235.6331414	246.3129602	270.3839508	275.2256046	263.0828531	263.4936232	314.3345794	271.4100255	256.0315729
208	Solyc01g100230.3.1	23.33594087	20.2116279	19.46321592	51.57204275	43.63169762	52.73105986	85.83262298	58.90041888	45.03135795
208	Solyc02g077670.3.1	13.49421367	10.93616811	16.78850211	43.95032635	26.9760627	52.15411482	77.3269454	47.91039998	21.46398431
208	Solyc03g044270.3.1	9.478142401	9.323667142	10.57551642	11.12169905	10.56786548	10.96819566	11.87519589	11.00787424	10.22892263
208	Solyc03g064030.3.1	10.90319538	10.8115576	11.19027289	16.93307304	14.11640277	15.95645086	16.51399714	13.59756986	13.46580489
208	Solyc03g115230.3.1	35.68559086	24.7974064	44.2380589	226.4271513	116.288263	260.8386145	338.0796378	136.9904951	87.65244882
208	Solyc03g120100.3.1	4.646542565	4.14685163	3.696830542	7.708772114	4.306458138	6.998077136	7.095071377	8.509696636	5.38756607
208	Solyc03g123370.3.1	83.68612298	99.49341629	85.83006993	109.7386665	78.0140702	91.1731679	111.590641	100.9837177	95.1852957
208	Solyc04g011440.4.1	140.9154017	154.358603	232.8838784	781.327269	294.8370518	503.0825392	667.6715713	447.6086091	380.633074
208	Solyc04g040170.3.1	5.431864889	5.044295878	5.922524251	6.503483612	5.300482184	7.144342137	6.884360334	6.109740732	5.885715077
208	Solyc05g008130.4.1	59.00151251	50.10874476	76.81841536	129.012651	82.2104482	88.4042763	170.8058817	60.83896987	59.32634909
208	Solyc05g056560.3.1	22.57622972	18.42919138	26.71100119	44.48969846	29.58571714	38.70955325	40.85940201	38.33573926	25.65179186
208	Solyc06g059740.4.1	958.1572412	997.1500621	617.9507647	1852.100151	1355.532799	1705.777212	2187.675165	1946.653371	814.4022121
208	Solyc06g072430.3.1	16.55287213	8.273425649	14.06416546	115.1725857	51.17431499	144.0231643	216.1423577	123.6426961	50.40455417
208	Solyc06g076670.3.1	44.48037991	38.66361713	75.37174263	104.7350349	88.2037774	102.5072731	140.0732415	130.127085	98.36213588
208	Solyc08g062437.1.1	9.447552505	9.636142094	24.72586837	172.7819672	47.17080046	94.38678616	250.9409783	87.18303869	29.75171197
208	Solyc08g078700.2.1	18.03714863	9.555038765	18.97250026	79.39205294	16.94421097	114.4066761	162.0855753	103.5097217	59.27469411
208	Solyc09g005120.3.1	5.928250912	4.315327721	7.746715515	11.50499868	7.174708201	12.821293	17.61102851	9.939056872	9.839544525
208	Solyc09g008970.1.1	44.72314456	29.68556638	56.69310491	135.116725	65.76973676	124.9798031	171.6729393	134.1284125	59.52200556
208	Solyc09g064380.3.1	5.117411683	3.818189028	7.518767953	9.211309112	5.203770323	7.384323524	10.62009659	7.398484871	6.225880838
208	Solyc09g091770.1.1	0.964478584	0	0.531548761	3.213602282	0.224272781	3.801856721	5.087504205	5.495640366	0.860557872
208	Solyc10g081750.1.1	18.36174322	16.29434102	20.56425101	27.01912684	22.97145339	30.04662516	39.10893241	32.34502344	26.02516989
208	Solyc10g082064.1.1	5.345476439	6.13246991	6.827096153	8.57010772	5.860593574	7.932093079	11.45258443	9.976883891	7.364127813
208	Solyc11g006730.1.1	1.255779715	0.75615705	2.694478056	4.905428128	1.258857455	1.908545233	7.466593988	3.425794699	2.233268311
208	Solyc11g066150.3.1	8.865060149	8.530324694	8.005708029	12.20061873	9.327895889	14.22448333	11.80463636	10.75591754	9.027418997
208	Solyc11g071830.2.1	29.50130539	19.65802549	24.83788733	36.88622706	27.58509308	42.52545292	54.34456506	37.06997969	26.02000931
208	Solyc12g005980.2.1	15.95755251	14.09158359	22.42332647	30.5262889	20.14043654	37.90742829	50.67774124	37.27904069	36.47836249
208	Solyc12g010160.1.1	2.935518435	2.144477528	3.168428132	5.030327829	4.439970672	5.739805314	6.405463729	4.514816526	4.481496429
208	Solyc12g013500.2.1	15.02451097	15.50419765	21.45490821	35.06833888	23.8325561	34.76584298	42.43869715	40.96106928	21.9361485
208	Solyc12g056410.2.1	33.6454594	23.67249239	26.72777576	48.45822353	34.2080724	39.84676749	45.20721654	50.1258868	41.53325542
208	Solyc12g099990.2.1	41.26813031	42.23834019	41.61767234	54.85590361	49.61097762	57.46864186	68.7455083	62.26472753	51.81748652
