# Supplementary material for: Light regulates tomato fruit metabolome via SlDML2‐mediated global DNA demethylation
Source: J Integr Plant Biol. 2025 Oct 23;68(2):383–405. doi: 10.1111/jipb.70066 (PMC12863027; doi:10.1111/jipb.70066)
Supplement: Supplementary file 6 — Table S5. Summary of SOM [file JIPB-68-383-s011.zip › Supplemental Data 5 Summary of SOM/BLS/Cluster168.csv]

neuron_number	gene_id	B_10	B_20	B_30	B_35	B_40	B_44	B_47	B_50	B_55
168	Solyc01g007920.2.1	20.8488893	21.61137286	23.04679603	28.94043497	29.64390585	25.8055295	31.10299496	23.66372613	19.99574904
168	Solyc01g009760.3.1	1.339991753	3.216337235	3.570759898	5.746972018	8.063052648	5.663733042	6.307117813	2.969746205	1.24649747
168	Solyc01g016410.4.1	27.49301782	27.65526345	38.19169708	41.83552507	42.78981052	46.10307053	51.16990552	37.41056206	33.12350322
168	Solyc01g104720.3.1	1342.269835	1928.866974	2547.924643	2712.796889	5122.346197	3746.119988	3856.930222	3811.926641	1336.012562
168	Solyc01g106380.2.1	7.999600254	8.880303098	10.42565765	11.43663928	12.75838456	13.84219717	14.15430204	9.999866198	5.891648004
168	Solyc02g067180.3.1	122.7240306	108.6657986	110.5595644	199.0049185	325.7236351	326.5894564	265.4261697	113.5658431	67.9515814
168	Solyc02g068110.4.1	14.93233985	15.87949359	17.20111224	22.68603652	29.09422606	26.54850127	24.41906249	23.3776542	14.17064372
168	Solyc02g078410.1.1	52.3564628	58.60200147	83.28065149	80.85881323	146.1729283	116.8869735	132.8306225	86.18296291	69.72014213
168	Solyc02g081830.4.1	13.43783199	13.19677526	15.56165837	35.39806429	48.7058825	46.79022562	41.22530004	20.98215734	11.58384726
168	Solyc02g084360.3.1	335.0349213	329.7203582	271.8476451	402.6889906	474.5922388	470.9355085	507.8191296	394.0253853	328.8786345
168	Solyc02g084870.3.1	59.03848109	56.50299173	52.31191684	88.75630607	128.6723452	131.583741	150.7529861	72.81516308	45.47871056
168	Solyc03g025290.3.1	19.01017187	24.18396184	21.27157402	30.02583988	50.33556683	41.9926221	44.40293002	30.15462189	17.80449343
168	Solyc03g043640.3.1	1.052847466	0.772502019	1.571636134	4.51017367	3.347438027	4.925025319	4.389610489	2.508892753	0.819519491
168	Solyc03g080110.3.1	2.533015345	2.476044315	2.37664015	3.016568768	4.273035365	4.809433577	4.058624056	1.997775963	0.563357768
168	Solyc03g098100.4.1	3.890017405	2.353495693	11.60215833	14.70573257	32.27255098	33.23312858	30.07172764	15.30592852	7.429623255
168	Solyc03g113330.3.1	12.47887208	12.81583582	13.25301921	16.12076382	19.69936643	19.49450272	21.39007162	10.21125709	12.13926313
168	Solyc04g007600.4.1	6.764050748	7.336598507	8.31914469	8.74423957	12.12406024	12.50123842	14.59377066	7.982114095	6.417144795
168	Solyc04g080810.4.1	16.55045059	17.64999648	18.83597513	20.73892822	26.91320161	31.09380503	28.78030981	20.81457478	15.03278438
168	Solyc04g081250.1.1	7.921255257	5.594862271	7.451988015	18.71091751	37.04874557	32.20577083	39.80409851	8.686215237	9.198991113
168	Solyc04g082120.3.1	11.50522115	17.68123563	23.39912207	30.3439677	36.08578994	45.37572523	46.02535827	29.38179197	18.23797399
168	Solyc04g082940.3.1	5.354892954	4.533936571	6.587614752	13.25366882	18.30328925	19.54692138	19.06712424	11.95293807	7.803996344
168	Solyc05g006850.4.1	10.86388034	11.2160813	15.18567036	38.05365155	47.68884534	44.78084497	43.53155605	28.31558051	4.178143469
168	Solyc05g008290.4.1	14.78181492	13.57489667	13.69949508	23.4731848	26.98711418	35.19467609	36.44615039	13.47215003	12.21228586
168	Solyc05g013870.4.1	20.49069139	22.30720322	19.37699534	29.5955351	31.87150441	31.1770382	35.62203666	17.97490067	15.78244945
168	Solyc05g050230.4.1	104.7512034	119.667892	131.1096823	153.9723599	150.8651671	152.4299999	168.6654063	149.41613	110.5222034
168	Solyc05g054540.4.1	18.0586727	16.20863238	18.94916407	22.12128366	23.88609429	26.39331571	26.71853595	21.49919072	17.08531611
168	Solyc06g071750.3.1	11.05939264	13.1458191	18.71643672	58.88033375	60.95649314	63.89037132	54.43627464	27.98512111	16.54657937
168	Solyc06g074120.3.1	85.23002562	101.7565536	131.2864139	112.0189407	180.3276495	161.3724456	171.7611523	77.16745133	98.77968741
168	Solyc06g076140.4.1	518.0177879	800.2745822	450.0347628	1132.466929	1627.870989	1549.274741	1304.77216	950.3722288	200.6473787
168	Solyc06g076900.4.1	3.033292062	2.658103634	3.075378937	3.466212405	3.693840671	3.603721731	3.694237296	3.443142617	2.942819506
168	Solyc07g006910.4.1	28.79705117	28.0525262	28.87280218	38.50429223	45.30544166	37.46507448	43.79590814	33.20881354	22.73693553
168	Solyc07g006950.3.1	50.80635485	55.23397062	65.18600057	70.90682994	71.62826246	77.97276276	97.79602767	64.23075083	44.71413647
168	Solyc07g064020.4.1	5.98955298	7.787145071	15.35789748	14.92435114	16.40877903	17.57939996	16.08367103	10.33141004	7.496625784
168	Solyc07g064170.3.1	813.6353214	1717.901839	1440.953123	1585.874879	3404.681038	2399.08813	2900.806186	716.7565644	274.0609444
168	Solyc07g065970.1.1	32.78988221	34.72601628	32.08944658	61.61503628	81.61255733	57.88990459	80.03111612	52.57566329	37.90472282
168	Solyc08g008290.3.1	276.1530916	385.0330876	445.1561494	501.1125275	681.3998246	506.7897172	753.6879314	314.1442192	329.9091558
168	Solyc08g075430.3.1	8.838828781	10.93203197	21.3380827	24.8218865	26.11248239	32.34358368	27.2952968	13.92194424	10.4819825
168	Solyc08g077930.3.1	22.10220311	20.97145439	22.21537028	24.67353359	24.45896494	25.80547502	25.2206721	22.64995362	22.81181246
168	Solyc09g005200.3.1	8.003410757	10.04658734	16.51797367	22.16453493	22.05340814	24.66822949	18.74508979	14.3790126	6.632578388
168	Solyc09g009530.4.1	37.32865704	59.50123979	23.26325876	65.64003141	107.0899656	101.2313422	97.4533299	30.95264344	19.37938279
168	Solyc09g009590.1.1	53.33668143	78.76707275	152.3082465	319.3012774	516.6756113	448.9393162	542.9436399	210.947768	95.51964913
168	Solyc09g018070.1.1	2.096099443	2.042608321	1.830822591	5.93228114	7.19997748	6.92608497	5.044711744	2.336961931	0.258817664
168	Solyc09g098150.3.1	115.6801442	118.772613	120.3537622	169.510437	177.6206879	189.5054836	181.1628519	128.1360695	135.6325467
168	Solyc11g017410.1.1	10.78730725	8.977392637	13.51109839	13.02783242	19.82735105	23.21834498	20.32656664	14.59412488	4.768331309
168	Solyc12g013650.2.1	3.96840602	5.299079914	5.414210123	9.5841319	9.752613331	10.31947663	11.29252577	7.872374853	4.992713559
168	Solyc12g096310.2.1	8.622206154	6.453909342	7.146412691	28.89093187	60.40427405	60.15458283	76.53367397	24.03883807	4.03582652
168	Solyc12g099310.2.1	62.57670065	69.95815481	75.33130728	95.6364057	103.6927657	96.86237961	123.5145965	87.5354169	69.48211705
