# Supplementary material for: Light regulates tomato fruit metabolome via SlDML2‐mediated global DNA demethylation
Source: J Integr Plant Biol. 2025 Oct 23;68(2):383–405. doi: 10.1111/jipb.70066 (PMC12863027; doi:10.1111/jipb.70066)
Supplement: Supplementary file 6 — Table S5. Summary of SOM [file JIPB-68-383-s011.zip › Supplemental Data 5 Summary of SOM/BLS/Cluster169.csv]

neuron_number	gene_id	B_10	B_20	B_30	B_35	B_40	B_44	B_47	B_50	B_55
169	Solyc01g007230.4.1	31.73433141	32.26455733	43.48727907	45.39899029	50.61092156	50.08065019	47.75740179	33.43875455	39.76608576
169	Solyc01g008420.3.1	1.699472142	4.320277141	3.104211023	7.924349228	7.184510859	2.841191636	6.419442301	2.091506953	4.647777178
169	Solyc01g094770.4.1	35.81825261	38.79080854	39.37505305	52.06741362	46.18325934	41.09916207	44.9327058	30.94092129	38.75695785
169	Solyc02g085980.1.1	1.341001359	2.139827672	3.797844076	6.020743726	3.791668373	4.510447878	7.721956956	0.631218512	2.23396989
169	Solyc03g013630.4.1	5.675715678	6.480118139	6.28283754	8.896420807	6.991939802	7.266599694	6.80513942	4.731425469	6.491165945
169	Solyc03g043940.4.1	4.139116687	7.735127411	10.40064185	16.31904215	15.4387043	12.6428211	15.1065325	11.59168612	7.599685994
169	Solyc03g117950.3.1	40.48503251	55.56505718	88.48511596	121.2367409	131.6022232	96.09410691	112.571629	93.59072691	91.98712435
169	Solyc04g009310.4.1	9.354226322	8.949838664	10.22897416	11.58784346	11.72874762	10.80378049	10.37751446	9.33718914	10.45665636
169	Solyc05g051850.3.1	27.34715007	31.47592594	25.24848785	146.0277586	128.962541	112.8761513	125.4660596	24.62342884	38.78600505
169	Solyc05g054860.1.1	48.40690851	57.16703192	69.40180998	150.6023238	141.9337524	131.2867179	112.6656812	67.38690367	65.05149583
169	Solyc05g055070.4.1	28.44084413	32.73607981	35.0128273	50.42706387	45.93309363	42.79129867	45.39925964	38.54990255	44.06166443
169	Solyc06g053200.3.1	87.54765217	100.4234981	122.3125014	146.137619	159.3018878	120.3366477	128.9951846	108.1803711	119.7632383
169	Solyc06g064560.4.1	1.992319081	1.832236504	1.72942026	2.695426036	2.137193886	1.962338502	2.191579156	2.020343114	2.34997661
169	Solyc06g069440.3.1	41.16794637	43.68798825	61.10851836	66.92212939	70.18049846	60.30267143	77.46872975	38.03994623	59.65615391
169	Solyc06g074250.3.1	30.19775525	26.8975201	28.3821429	37.91912793	39.14819595	30.09870701	37.87592563	30.10431687	28.21154088
169	Solyc07g037950.1.1	11.96368934	12.9260058	17.81169282	21.92066286	20.9323427	18.1867471	17.02240322	12.70709115	20.74622091
169	Solyc07g056670.3.1	129.7973342	233.9697965	429.1479275	910.197506	793.65997	684.7511002	894.623231	305.8981011	490.3835924
169	Solyc08g077090.3.1	4.542106245	5.506943778	5.311958022	5.986761628	6.657315623	5.71008571	7.354402391	4.421572299	5.187525905
169	Solyc08g078240.4.1	45.77357647	54.9781375	57.34612328	67.57144669	80.28812861	60.71488806	71.87908861	57.64211762	59.72149414
169	Solyc08g078990.3.1	16.34153595	16.51667807	20.81309531	25.51896318	23.45146593	22.81193437	25.43772581	21.75224503	20.18408336
169	Solyc09g061798.1.1	1.876141337	1.739547124	2.637652474	6.221050937	4.215364628	3.316749851	5.329898759	0.97534921	3.773328459
169	Solyc10g076240.3.1	0.558785892	1.35747092	7.030646199	11.37152828	11.57424154	3.55053829	8.803372257	3.973355558	6.683363433
169	Solyc11g066240.3.1	4.368940544	4.3380484	5.07280132	5.228921777	5.742563921	4.67435377	5.680625693	3.98981313	4.252479944
169	Solyc12g010950.2.1	18.07497937	21.16327264	28.27895556	41.72784345	31.51991907	24.51374152	28.76491988	19.53246886	28.94689036
