# Supplementary material for: Light regulates tomato fruit metabolome via SlDML2‐mediated global DNA demethylation
Source: J Integr Plant Biol. 2025 Oct 23;68(2):383–405. doi: 10.1111/jipb.70066 (PMC12863027; doi:10.1111/jipb.70066)
Supplement: Supplementary file 6 — Table S5. Summary of SOM [file JIPB-68-383-s011.zip › Supplemental Data 5 Summary of SOM/BLS/Cluster227.csv]

neuron_number	gene_id	B_10	B_20	B_30	B_35	B_40	B_44	B_47	B_50	B_55
227	Solyc01g009010.3.1	22.70425061	18.94447941	21.88609768	18.00194334	32.18239495	59.31612788	74.33472912	51.88206267	28.68431948
227	Solyc01g067910.3.1	24.16915832	29.13325704	29.57926774	39.89723354	99.06509596	289.0979762	313.6487101	240.5685065	56.89536069
227	Solyc01g068030.3.1	13.94535815	11.91924544	10.61396369	15.91833751	20.16246731	44.60243532	59.661305	42.45023615	15.41774871
227	Solyc01g079220.4.1	7.078218971	6.104520354	5.148079443	6.334012658	7.616957775	11.81887522	15.31370008	14.4388754	7.071996285
227	Solyc01g080410.3.1	19.20492229	17.12309446	21.70547354	26.19589312	137.312173	292.0309486	499.4557579	309.2969144	78.16094247
227	Solyc01g087470.3.1	12.26443591	11.18179874	15.03068752	13.21730764	12.52676348	19.56066947	21.48323597	17.38681103	13.62929256
227	Solyc01g087680.4.1	10.80488132	9.085630819	9.664030963	10.12898944	17.08919981	37.30722997	52.7308359	34.57954449	15.60475671
227	Solyc01g090900.3.1	37.99773201	45.00499312	55.46433747	57.09743696	61.23530821	91.81285716	109.8583884	91.83861343	59.93041994
227	Solyc01g096660.3.1	27.91997907	23.16429715	17.2588311	24.49103457	26.86837188	81.94489308	139.6696415	106.0172124	33.35044816
227	Solyc01g097430.4.1	0.297574869	0.318413391	0.133737002	0.507497944	1.89167641	5.076057425	8.100952101	5.107003405	2.740861517
227	Solyc01g097880.4.1	42.19088661	45.41964271	62.03429913	59.35893516	86.2940308	187.1129237	215.2050853	210.7328737	74.24303155
227	Solyc01g098110.4.1	3.112985547	2.825883223	2.495455339	2.817721988	9.039212676	29.85802542	40.31619523	38.89423816	15.06826599
227	Solyc01g099045.1.1	0.083639825	0.039591474	0	0.169952236	1.526111286	11.66888044	21.35774937	17.81912037	4.052399844
227	Solyc01g102750.3.1	17.80628504	16.1268003	18.59762996	16.8473202	21.8594021	26.68539469	31.42084499	29.04945835	20.27223095
227	Solyc01g106090.3.1	17.7599476	14.4355766	13.64105288	12.21402765	17.15371385	36.78027654	46.7619833	46.07998814	19.80211497
227	Solyc01g111040.4.1	9.78733555	11.41357394	12.64254529	21.02046548	59.74583057	114.3392235	155.9804881	134.4607168	52.51120365
227	Solyc01g111750.4.1	17.84331625	18.96780634	20.91783083	21.44015401	31.36480083	45.54819378	55.59184324	45.06084499	28.52868058
227	Solyc02g005200.4.1	40.28438895	39.13678921	46.9205851	38.30153053	57.54363127	130.8991447	199.2445686	125.4844056	71.74702307
227	Solyc02g061770.4.1	0.678830968	1.339712069	4.093794649	1.651416707	5.33485365	16.27558754	20.55754455	18.56088592	4.892503682
227	Solyc02g078940.3.1	58.94548676	62.68573725	70.85077964	65.79926917	102.2240679	134.4997554	180.1548123	132.7070269	72.50479393
227	Solyc02g079930.3.1	57.57592659	40.94845991	32.77791859	59.36530214	36.74147826	74.53262487	97.55104414	77.78440061	47.01802722
227	Solyc02g080590.3.1	19.19334173	18.34513445	19.85055035	21.22473324	28.53274552	36.3503927	43.71229238	36.94379934	25.28585802
227	Solyc02g083280.4.1	79.97960022	69.44376859	85.60184406	77.48676134	145.7344306	159.0161276	320.5154191	216.7342389	88.48030611
227	Solyc02g085660.1.1	2.808407736	1.764508707	1.006400508	1.509583952	6.066402912	28.21029207	43.99476831	27.41603759	3.557278464
227	Solyc02g087230.3.1	23.41062545	22.81157508	17.96211543	24.10972763	22.74275964	32.19868813	35.17714328	32.21805788	22.38216712
227	Solyc02g092140.1.1	5.653902345	9.659821656	9.159444428	13.01020809	21.04096479	49.74639172	58.2924575	50.29507272	18.15910286
227	Solyc02g092150.3.1	4.66823621	5.662355352	7.088772182	4.858504319	11.05102142	22.50626654	27.7547445	24.91830896	9.984972762
227	Solyc03g005020.3.1	16.7086854	13.02119461	10.92548439	22.6887553	75.11651589	245.0896484	352.1578799	234.970159	103.8429776
227	Solyc03g025950.4.1	153.814499	162.952885	198.5088708	168.6312796	209.4961164	312.7277444	315.5532737	288.9761937	190.7662019
227	Solyc03g026330.4.1	10.65809045	8.2838036	11.74044867	11.08184012	8.186445218	20.20506996	24.78405285	21.26255273	10.94664893
227	Solyc03g031860.3.1	77.79348877	70.91901607	90.09574687	126.2394787	1020.883118	3581.355711	4351.745596	3200.432796	878.6183579
227	Solyc03g059170.2.1	6.170693025	6.07954514	7.458823158	7.0410317	8.710257396	13.6483422	18.56370999	16.72338766	6.546785762
227	Solyc03g063240.3.1	11.14171757	9.281406352	8.599988785	10.45620961	14.38267903	17.56437377	22.19931732	20.65986739	14.08182848
227	Solyc03g083090.4.1	25.28338609	18.68324721	9.057158348	26.49750649	61.5864916	156.0642054	172.4699758	122.5451047	59.6738182
227	Solyc03g083450.1.1	109.2827808	128.5403667	148.6722366	148.8696124	202.6286203	381.4445458	431.7024467	433.0776363	246.4520814
227	Solyc03g112640.3.1	7.496413438	7.983295199	9.331605709	10.97801856	11.59427211	19.55455509	23.03461796	21.13764756	11.60987585
227	Solyc03g113930.3.1	2.048682837	0.767467493	0.978446392	10.20490078	47.91742971	87.51525523	156.0805969	133.7262788	24.87336809
227	Solyc03g113990.3.1	15.21603398	20.84345684	20.97851511	27.20349975	35.6155542	97.81425973	126.0598123	105.8508016	45.47948802
227	Solyc03g116190.2.1	1.897130368	0.855896828	1.417299016	39.03061627	341.0227425	480.8716476	642.4435495	619.4594393	21.23116186
227	Solyc03g116570.3.1	10.21694823	13.40690963	15.25799999	21.7085991	20.05671797	47.38835104	72.07259691	58.41310886	23.89296113
227	Solyc03g117890.3.1	52.0222617	55.34456633	62.59099337	70.72174615	132.8672985	349.2550646	520.8158166	313.7616088	79.50193287
227	Solyc03g120750.3.1	15.95786355	17.36251887	14.50636991	17.34374673	18.52046397	25.49822411	30.40647863	26.06100929	15.02587382
227	Solyc03g150155.1.1	33.17071804	32.57719946	35.62395865	39.01112278	45.57369261	58.51800579	77.11480301	60.88419018	35.53196237
227	Solyc04g010190.1.1	56.71681037	56.55645551	43.90969878	55.60938053	51.54475766	219.8723017	320.9839355	177.4831223	59.22114788
227	Solyc04g054310.3.1	14.28634046	10.63949702	12.13927222	14.5718516	27.01364467	43.76525645	59.46205999	40.4799673	18.42413694
227	Solyc04g076200.3.1	14.95382649	14.18871276	13.61404298	17.88644682	19.81077026	28.36783647	33.50695963	33.30887579	20.92084281
227	Solyc04g077650.3.1	24.66380387	21.5113122	28.35516409	31.32315309	106.5532128	182.801103	281.543309	196.1503244	80.69394515
227	Solyc04g078880.3.1	29.50242315	28.83906742	23.00649054	43.80207965	27.79999334	53.4315108	87.21155731	78.54168737	40.68178886
227	Solyc04g079530.3.1	0.839929645	1.210224063	1.104787947	2.250818228	21.65836356	80.71014899	200.4182759	106.7780902	26.80772503
227	Solyc04g080250.3.1	0.03902056	0.038663522	0.084348955	0.215356818	2.333696547	7.242593282	8.081781122	7.230223978	1.7102562
227	Solyc04g082720.3.1	20.01607259	18.31282406	19.61296787	30.70902263	30.23945804	44.57561636	60.45661728	49.88309156	32.42744717
227	Solyc05g015640.3.1	50.64847856	58.1836192	61.8092364	69.55394892	157.7837563	220.617904	382.5859333	273.7583238	85.07829968
227	Solyc05g051700.3.1	22.04104253	24.4272027	20.83544731	31.8993055	50.41927078	116.3361222	178.4935955	115.5042814	57.69171371
227	Solyc05g055000.4.1	11.84423562	9.271335653	7.344685674	8.996107137	12.22593294	19.52878714	22.87508972	19.94853154	12.47863784
227	Solyc05g056020.3.1	14.0800475	14.35801017	12.86318536	13.94874938	17.03466384	21.07887002	26.56551713	22.41830843	10.85895855
227	Solyc06g007990.4.1	4.973724807	4.423083468	4.536607961	4.553232356	4.814766449	6.88402199	8.813561568	8.439721009	5.427783341
227	Solyc06g009050.3.1	25.65326035	33.23870072	68.68054795	125.2552993	338.3789456	719.365317	1028.271541	836.3995172	322.6095007
227	Solyc06g036240.2.1	0.950324125	0.979380387	1.175524335	1.787416991	2.916747023	6.660576296	7.699474427	7.01476375	2.387062407
227	Solyc06g036340.4.1	8.368571537	7.464486336	6.710100612	7.370159742	11.19182128	22.73245823	28.38381926	23.78152595	9.21232576
227	Solyc06g053360.4.1	2.986156446	4.972510226	4.422548493	4.824851346	5.595474219	6.138580203	7.883902028	7.095549102	4.441195574
227	Solyc06g060790.1.1	270.1402879	222.3391403	225.3553556	231.0721243	309.9771401	426.3957833	451.6430027	459.5826866	305.3775108
227	Solyc06g066400.3.1	5.040855506	5.773795541	5.548749727	5.142907321	5.410611662	7.793376239	8.974692745	7.789280866	4.39502004
227	Solyc06g068010.3.1	15.94193667	15.70676364	16.93075392	14.50593529	17.87219319	34.71316988	35.42596401	34.91228006	18.21852942
227	Solyc06g074290.1.1	458.8787184	586.5141148	916.0444188	864.1968476	1678.466745	2397.738116	3349.573122	3150.117237	1220.590528
227	Solyc06g084390.3.1	19.82555181	16.02466768	16.85700666	22.04129127	33.63343816	53.7996028	74.34059689	57.13910775	34.09909873
227	Solyc06g084540.3.1	75.99132938	70.93542376	65.43905836	104.4906608	292.9268783	559.8557769	681.5882406	525.900546	167.5515021
227	Solyc07g006340.3.1	6.576663398	5.892005087	6.231837724	6.619165418	16.56453752	31.58574246	41.06841258	29.8076979	8.453041619
227	Solyc07g008360.2.1	0.318569136	0.38046979	0.143869534	0.144494159	3.492736084	13.42693859	15.71733587	10.39112086	4.580139133
227	Solyc07g045310.4.1	6.300773436	4.921302626	5.092499448	4.980470704	7.871674256	11.84961252	13.68690244	11.01639773	7.505115176
227	Solyc07g052700.3.1	9.572805262	12.66934386	13.5055945	12.86184115	17.74894467	25.52994749	27.48652011	22.97089646	15.96258758
227	Solyc07g053150.3.1	2.940778083	3.169973388	3.274116484	3.545861995	3.30941213	4.739437209	5.729459065	5.466854394	3.747992664
227	Solyc07g054060.3.1	11.67715551	16.75079734	30.79616116	40.06020263	182.8969458	447.5350788	596.925787	382.7576513	79.82868206
227	Solyc07g055340.3.1	10.19968763	8.266740867	7.876848215	8.291246654	10.00560928	22.09252586	31.51266966	30.60684335	14.47516118
227	Solyc07g055920.4.1	28.25374476	28.03239738	27.90395732	29.07913161	38.13580936	57.05630758	67.18316	58.78602575	38.11004142
227	Solyc07g055980.3.1	11.93901899	10.95821167	10.83957238	10.22480596	11.33557852	15.99268624	17.41453202	15.45177887	12.54203513
227	Solyc07g056685.1.1	8.53216532	2.468256498	2.487251379	2.208801643	7.276790624	64.14069239	95.88498603	70.08705063	20.96032133
227	Solyc07g061990.3.1	7.08652859	7.147602471	6.375897985	6.88006694	8.068516663	45.59336068	69.61268051	52.39381897	22.060601
227	Solyc07g062060.3.1	14.50230885	16.05472185	11.7592351	25.86775259	50.00043701	105.7104674	151.299698	136.9174123	65.48548419
227	Solyc07g062180.4.1	8.742671841	8.276899333	9.996630051	8.882460819	13.90189025	19.67795937	24.2595263	22.06572676	11.6836471
227	Solyc07g062970.3.1	39.7523008	50.07427915	60.54675599	88.10153623	123.8110597	190.6690134	268.0358585	202.0870673	123.8508199
227	Solyc07g063140.1.1	51.0765292	47.91559694	43.26947785	49.77538582	53.03632053	73.97925427	85.89287152	79.45996461	46.20108414
227	Solyc07g064690.1.1	137.2575006	155.3007513	179.082858	204.8419887	276.9502314	491.039728	627.0279148	453.9296097	157.3770882
227	Solyc07g065180.3.1	6.370452241	5.852599746	6.036162964	5.959200458	5.057956569	9.486843746	10.21702268	9.812548531	7.198854878
227	Solyc07g065410.1.1	162.593922	77.31643543	81.55567431	82.98832063	95.3053338	315.0886343	474.0769063	291.9261883	128.5962477
227	Solyc07g066460.3.1	26.53022371	21.95721494	23.66895675	22.70518585	31.24810602	48.06913623	61.61136433	48.28496158	23.72196089
227	Solyc07g066630.4.1	62.92943506	65.79199135	58.58487505	64.81503021	76.75361916	89.42542115	101.8569058	92.10594793	75.44167578
227	Solyc08g006160.4.1	8.405324221	6.079625607	5.550623118	8.636449872	8.531055701	46.34617472	82.78049368	57.21918199	14.28616305
227	Solyc08g006720.4.1	26.51082943	22.02681733	17.70895473	26.59166741	32.61993696	81.60031147	107.2480783	91.32206466	31.08533198
227	Solyc08g006780.3.1	14.45777367	13.31211824	14.40728032	13.28434987	21.30082226	42.6316954	48.11418713	38.97058706	17.04849171
227	Solyc08g067020.4.1	54.4976736	52.10099307	59.83323302	72.08635957	64.77081488	92.48354459	99.25059589	97.34761477	74.35484955
227	Solyc08g075750.4.1	21.96628899	15.79997479	18.07327108	19.84855507	34.85232933	73.68796732	92.18786835	70.50098772	36.90834293
227	Solyc08g076840.3.1	10.18184662	8.201202346	7.710220749	10.25174293	15.72739109	27.86077118	35.02359814	26.09074109	13.32720304
227	Solyc08g078820.3.1	23.27157452	29.91168251	46.45292223	32.06594456	53.58494718	72.31936315	110.1734131	97.79262204	47.52006789
227	Solyc08g079750.3.1	11.0773215	8.269161801	8.708735276	7.567816354	10.15603507	18.5072355	30.48352894	21.51682974	10.93557262
227	Solyc08g080090.3.1	11.08742817	9.472124233	13.55769838	49.38080253	212.1517863	621.8748938	1212.189687	1088.737456	325.8495681
227	Solyc08g083010.3.1	9.845787256	7.014517729	7.034639465	7.627588126	9.747237563	18.95622537	25.31244206	22.50049166	11.01688597
227	Solyc09g005620.4.1	25.33135027	20.46285293	19.01784402	29.66318681	46.95829285	65.52083184	90.05674765	77.02991045	45.82580907
227	Solyc09g010210.3.1	12.6641446	1.997635526	0.846940991	1.980275743	22.49505609	101.9408521	212.1113402	126.7252398	24.58177733
227	Solyc09g011470.3.1	19.70892837	22.41680305	35.51907101	21.86866922	70.67825312	101.7770878	156.7422251	112.5673971	65.97390903
227	Solyc09g055940.3.1	48.95977895	55.78688001	44.4969012	59.12073847	54.77430391	95.20990398	111.1872306	90.59671012	64.24063263
227	Solyc09g065300.4.1	5.223182801	3.829038907	4.130395733	4.504269711	5.257860368	6.64085042	7.300701582	7.313716586	4.330331528
227	Solyc09g092500.1.1	22.10544089	22.80413076	81.14314963	72.7844568	354.0857371	998.3930583	1424.07418	985.628103	433.084699
227	Solyc10g006370.3.1	9.816757068	9.608101775	7.679714721	10.750024	13.13110251	20.87775163	29.23224263	23.28615082	12.96610604
227	Solyc10g006650.3.1	20.75920719	24.78332783	27.19551684	28.63586128	34.58506147	40.82936886	48.16564252	44.1461605	23.24618213
227	Solyc10g006860.4.1	14.23416503	18.6944843	11.42769886	22.702498	28.02872112	66.93441095	102.934888	59.42608908	21.34814797
227	Solyc10g009230.1.1	15.90675892	12.79664193	18.58469205	13.49356893	25.77525693	40.19425048	51.416848	46.34329393	28.13039434
227	Solyc10g012240.3.1	32.76315981	39.0001649	46.63752757	37.78974155	91.15352742	149.8355344	197.3017264	142.1587191	67.64315389
227	Solyc10g076300.2.1	5.618434106	4.415320177	4.892986086	3.340407216	8.668130094	22.11524407	32.07449409	26.4860735	11.88628049
227	Solyc10g080190.1.1	59.83516643	50.54938625	40.78479244	61.04389328	85.42542916	87.99401071	144.6323558	111.9027044	50.44498211
227	Solyc10g081380.2.1	18.68361741	20.87276531	22.93948596	26.87365397	33.84464691	79.24271288	86.55495537	68.99238811	31.5327013
227	Solyc10g083400.1.1	42.62003545	32.26210131	46.08169645	41.87430951	53.10542542	81.77901085	138.759006	105.6108672	57.45913726
227	Solyc11g007680.2.1	13.95955908	13.12900014	17.641725	15.4329854	21.06277759	35.2087353	50.06729274	42.87238494	19.6508026
227	Solyc11g011450.2.1	6.37143224	8.350283917	11.87307909	11.73179801	13.39901868	21.24014627	27.88426044	25.95384667	15.20993341
227	Solyc11g067160.2.1	17.81681869	14.51126915	18.55947567	26.23417767	39.124615	96.45849662	175.1311736	132.1358797	57.46486403
227	Solyc11g068790.2.1	12.84912947	14.42154251	19.69679873	16.3038988	20.09833873	28.1787528	35.42258382	30.22650833	19.49697025
227	Solyc12g008840.2.1	16.24566924	7.541882467	7.460251656	8.697728719	67.25318107	219.7133944	329.5062255	231.2596906	76.8684875
227	Solyc12g009470.2.1	22.80262905	22.35246578	21.68064164	22.49005944	23.9899817	30.19737625	40.47928764	34.22753394	24.25804621
227	Solyc12g013700.2.1	30.90015319	23.19777793	43.56473731	42.52347962	91.51703581	377.6674687	504.3661	341.5285554	122.2369399
227	Solyc12g015830.1.1	24.21227039	27.27775128	37.0311419	34.96911786	40.83995509	66.00955111	73.21726373	70.46461265	46.68218089
227	Solyc12g015910.1.1	52.05356697	43.65817751	50.43729257	43.64805212	60.98070474	110.1601447	126.7785989	99.27179743	56.96011091
227	Solyc12g019680.1.1	0.040118656	0.027994162	0.042700124	0.15641831	2.32008858	10.05122543	17.37531057	11.54956661	4.166089519
227	Solyc12g056600.3.1	29.34235079	14.81349383	34.80902436	9.706364576	44.81948008	203.9015855	285.925931	172.4601285	45.39708712
227	Solyc12g088220.2.1	0.435386089	0.413457635	0.565214265	6.22626881	110.3387776	344.0397346	514.2605472	362.1774999	137.9185873
227	Solyc12g088420.2.1	5.538915249	5.255797902	5.704204128	5.735467938	11.69345862	25.89403352	27.32157535	21.21967222	9.91914519
