# Supplementary material for: Light regulates tomato fruit metabolome via SlDML2‐mediated global DNA demethylation
Source: J Integr Plant Biol. 2025 Oct 23;68(2):383–405. doi: 10.1111/jipb.70066 (PMC12863027; doi:10.1111/jipb.70066)
Supplement: Supplementary file 6 — Table S5. Summary of SOM [file JIPB-68-383-s011.zip › Supplemental Data 5 Summary of SOM/BLS/Cluster186.csv]

neuron_number	gene_id	B_10	B_20	B_30	B_35	B_40	B_44	B_47	B_50	B_55
186	Solyc01g005520.4.1	20.53861918	17.17925153	18.15433506	18.25208112	15.92849258	29.90756238	28.17860722	33.2134025	18.80383621
186	Solyc01g010490.4.1	5.582631131	3.601930532	3.285656988	8.27542673	21.45669581	57.23198798	55.63423365	70.37896108	21.9698188
186	Solyc01g088690.3.1	13.3597379	19.99683348	21.47989052	12.72352777	16.73624243	30.49510604	35.95059021	37.24078154	24.24667106
186	Solyc01g088770.3.1	9.556219339	13.04544887	12.37857062	13.24645047	12.99060111	20.92267211	26.82416539	27.82876879	14.92580757
186	Solyc01g095080.3.1	1.000298045	0.439541444	3.021364824	5.692113151	61.95909237	470.7636255	514.6773434	757.2124051	242.4037491
186	Solyc01g096090.4.1	42.2804075	39.55971763	35.39933963	43.00819535	49.52942647	57.11871799	52.80830531	66.1404028	45.50411985
186	Solyc01g096340.3.1	39.06184253	69.6060899	60.0918971	65.27862781	81.17847055	142.6371846	177.3013282	185.7037976	64.27502475
186	Solyc01g097450.3.1	28.53198312	35.62137743	41.44208957	43.27399198	40.05701273	61.49157491	58.12298507	68.22041379	38.40426581
186	Solyc01g106310.3.1	3.195115081	4.231818721	9.711068605	8.839654268	8.740103118	24.45258076	23.93054694	40.30105368	8.785582343
186	Solyc01g106700.3.1	2.451245804	2.484577502	3.594684316	4.955000084	16.15417285	64.06181198	87.59733977	91.82173759	28.36429218
186	Solyc02g065260.4.1	0.22278673	0	0	0.518972574	0.618219624	59.50222091	101.2949309	146.1287993	11.70371443
186	Solyc02g068500.3.1	13.38264626	11.77018083	11.55184613	11.97493728	13.60531978	18.60683005	18.60191582	21.84218013	15.17620669
186	Solyc02g078400.3.1	12.50483436	9.930688827	17.10164143	15.98982456	32.63645923	45.32629315	91.05999147	114.5041288	33.63976527
186	Solyc02g082200.4.1	35.63397808	35.33821001	32.76976384	42.02037451	54.58506589	85.25706275	117.4361018	125.0661104	49.55159145
186	Solyc02g083650.3.1	15.93519105	15.96217702	15.90206609	16.26375188	19.95737736	26.20913128	28.40275399	32.71894847	17.91258974
186	Solyc02g088270.3.1	0.807058422	0.299799751	0.291494525	6.74159186	47.62449209	126.9680143	161.633805	208.8315731	70.91616957
186	Solyc02g088350.4.1	34.61463758	28.14138992	30.75163674	30.50174389	34.17454371	44.40368189	59.14969837	63.27551896	33.08729175
186	Solyc03g034410.1.1	3.304199598	3.445054792	2.152664208	10.5900493	7.375581831	26.18623882	28.85895366	44.22219393	7.834382418
186	Solyc03g083570.3.1	5.825113102	4.600529536	5.634122609	5.739744457	6.295995855	9.348701241	9.476218592	10.15931514	6.77869334
186	Solyc03g097250.4.1	31.76025858	38.5154153	36.7087495	35.59187015	39.16414296	43.50160622	49.76551445	51.31402201	39.03908968
186	Solyc03g097440.3.1	8.222863245	10.05469323	8.161618134	15.58071092	36.74941882	116.3886951	97.61656781	150.3227893	20.38579158
186	Solyc03g097950.4.1	27.36145166	26.64996633	26.40135182	26.37166326	26.38666202	33.81045735	37.71783017	43.37809084	20.47250216
186	Solyc03g115815.1.1	9.390613103	7.080032673	10.78993199	8.452472363	8.620386644	15.78086407	19.91575457	23.62084713	8.961866818
186	Solyc03g121210.4.1	9.588383137	9.377899205	10.42599086	10.35373277	10.05617938	12.64663893	13.30941684	14.82690202	9.241909087
186	Solyc03g123560.3.1	32.87312149	27.72505934	39.66798423	57.72529624	43.19863824	66.22811991	91.81533406	108.3195675	56.48387596
186	Solyc04g008710.4.1	81.73954491	82.03238803	78.52745461	79.34973241	81.69600795	128.6203845	109.0191963	152.7434404	97.10659325
186	Solyc04g011620.3.1	20.97578428	23.31114699	20.82341482	21.56167235	25.58890116	32.27266256	34.46141896	36.72306505	22.41102495
186	Solyc04g049330.3.1	183.0466173	176.2046262	152.8663876	201.5444055	287.2163532	380.2211329	484.9201575	512.9168764	192.1112907
186	Solyc04g053040.3.1	0.493609235	0.47518033	1.275751762	1.04748285	1.612968726	15.31618851	29.43883117	41.02862321	3.601114598
186	Solyc04g055080.3.1	2.966674902	3.451156044	2.835305138	3.303627212	2.626431439	5.032371846	5.320021598	6.134960053	4.094650438
186	Solyc04g077470.3.1	28.4872405	40.3641897	22.58442694	31.96029099	24.05469863	61.74748429	70.30996944	78.38169837	30.64328163
186	Solyc04g079000.4.1	12.63599717	12.25060207	13.33075818	9.9472341	16.36084666	30.53783379	32.58246708	35.62407952	21.14701007
186	Solyc04g082270.3.1	1.911926126	2.648049018	3.351169497	5.739915455	5.950047051	11.17942728	11.08377162	15.41970416	4.482845011
186	Solyc05g010150.3.1	5.342594548	5.192564058	5.658993267	4.603394608	5.514271266	6.593270193	5.991209334	7.486496085	5.370909226
186	Solyc05g012710.4.1	10.58097556	9.837621797	8.418097762	9.125336455	8.365282633	15.11856416	15.25196518	17.36926877	10.39040949
186	Solyc05g013580.4.1	36.93947521	58.65526138	39.18698811	54.64783971	48.05512539	67.6366125	70.57114802	78.16948744	58.56982397
186	Solyc06g036170.1.1	163.7067367	195.536383	175.9253405	313.7983744	316.4664136	481.4814906	553.6009861	620.0050565	323.4028271
186	Solyc06g067960.3.1	21.30428653	22.14517257	26.69035592	22.40988032	22.45609945	30.87433461	28.28403031	32.77792339	23.28120558
186	Solyc06g072770.3.1	3.972522949	5.078031298	4.346122074	6.973757925	9.848888735	16.97494153	24.35289338	26.85576267	11.35399589
186	Solyc07g005370.4.1	1.153824653	4.583323258	2.872071964	0.452896686	1.858924111	24.10311259	43.95986701	50.55962122	10.88316491
186	Solyc07g032380.4.1	12.59420303	32.58409972	12.48851734	23.13860235	16.06284469	52.45468483	51.71257282	76.93525597	17.07567864
186	Solyc07g051950.3.1	0.53101069	0.486834952	0.696391566	2.397710513	4.548655062	52.0709661	50.18929813	100.35316	26.36234587
186	Solyc07g053550.3.1	131.3113252	197.5224187	580.4187716	275.5592909	465.9260127	940.4246875	1058.659338	1702.853018	475.0668436
186	Solyc07g063960.3.1	33.70484935	21.60631759	17.0640795	21.4940677	23.90578156	51.04484709	51.55420425	77.06881172	34.64618235
186	Solyc08g029160.1.1	736.3323333	825.6723231	522.5176188	640.0846218	1251.809155	1558.656005	1440.975541	2090.914094	569.3868274
186	Solyc08g061140.3.1	13.84268836	13.38879307	16.5152944	13.99690499	16.69584883	25.71247642	29.66407511	32.9732853	20.48030209
186	Solyc08g065880.3.1	23.35297491	25.24396455	23.81792634	24.17530669	29.37035148	29.51077226	35.39964823	37.00359608	24.06689723
186	Solyc08g067430.4.1	6.746063332	6.225167067	5.323086202	5.735733224	6.592825465	7.945796764	7.789432983	9.597486693	6.801030984
186	Solyc08g077140.1.1	31.50835972	28.70432537	30.86160162	33.46114	35.74625265	63.90646103	68.41838726	86.69398332	40.28309431
186	Solyc08g077540.2.1	5.853268237	6.566956466	5.774617959	7.074260832	8.801337863	9.194267146	9.812704754	11.98893109	7.365943732
186	Solyc08g079830.4.1	27.73431375	21.69956867	23.94648974	28.34726177	25.66977082	54.52009141	70.78420545	84.94996866	34.32464307
186	Solyc09g009440.3.1	60.02178609	63.13421938	68.81640008	77.05314847	53.68941638	86.26950553	101.7499728	107.0168402	76.74442417
186	Solyc09g011220.3.1	16.88191035	15.59091878	14.60098048	13.90991038	20.59569918	28.12350129	28.25085917	32.23526136	17.89251347
186	Solyc09g013150.4.1	9.731025422	17.40890474	12.30317393	8.948692594	8.990288187	38.28262691	33.8355286	42.64999369	25.04866835
186	Solyc09g015360.4.1	15.87860116	14.90477706	16.66930787	14.61565002	14.09168716	18.62766982	18.71138234	21.35098837	16.00605023
186	Solyc09g058990.3.1	5.400157631	5.422734032	5.784444673	5.070298744	5.629495065	7.166787591	7.026225146	7.805350662	6.131749656
186	Solyc09g061440.4.1	22.90542309	17.78005809	14.20826982	18.67573341	27.30416553	35.75527757	42.16178016	53.40972885	28.10174509
186	Solyc09g075380.1.1	7.399764807	6.20868223	4.851421547	6.756382798	3.11249841	9.392923702	8.006003266	10.34235218	7.316408621
186	Solyc09g090330.3.1	10.84534315	10.40588816	13.17979202	12.22706821	14.65881701	28.64004944	43.681014	47.674402	23.20276477
186	Solyc09g092480.1.1	7.692273421	20.24712067	14.81983148	9.792046441	15.45298605	37.4494403	49.08627654	66.9406602	26.44643972
186	Solyc10g006290.3.1	48.47634388	35.59294377	26.72587868	31.90466551	51.15241001	92.91487547	94.89931683	105.574923	49.54791279
186	Solyc10g037880.3.1	8.222941962	9.36751416	9.103969502	10.38713893	10.60437818	14.11048216	15.69946332	16.21283499	11.34527356
186	Solyc10g080210.2.1	1.462804893	1.073030673	1.306196054	35.47523778	537.1110261	4681.105564	4737.713033	5283.151183	563.3864311
186	Solyc10g083395.1.1	1.49889991	1.063801432	1.447999738	1.90424892	2.073937063	3.311444122	4.816968846	5.554484791	1.676046069
186	Solyc10g084400.2.1	25.79680576	22.6442845	25.2023939	31.73663756	44.98231225	62.85515003	88.30152387	117.100269	43.05882903
186	Solyc10g085040.1.1	62.11046946	85.96397767	83.06090218	108.7623598	213.9018759	555.3404907	800.0998294	939.7508055	342.132914
186	Solyc12g009830.2.1	10.69900345	9.71046672	11.5995789	9.700687588	10.75782515	13.74882273	13.89102056	15.63073119	11.35302628
186	Solyc12g011430.3.1	7.544803141	5.885638539	6.34761384	6.82575389	8.514129124	12.41429769	9.373496677	15.94937331	5.955196534
186	Solyc12g049430.1.1	0.727317181	0.567140162	0.20621587	0.502481636	1.212942507	12.48369208	6.654586787	14.68401447	0.135156386
186	Solyc12g056620.2.1	1.144474789	1.770903368	1.043778299	0.828523525	1.329640797	15.45930438	15.32689841	19.19446611	1.693404871
186	Solyc12g056780.2.1	17.91222375	15.09391459	13.97103174	15.65074257	15.80695715	31.61541203	35.08270869	35.83949099	23.36823109
186	Solyc12g099705.1.1	16.8490773	15.88032787	14.16442482	15.39795103	17.38035202	19.82054957	18.20520711	22.74025759	15.27612865
