# Supplementary material for: Light regulates tomato fruit metabolome via SlDML2‐mediated global DNA demethylation
Source: J Integr Plant Biol. 2025 Oct 23;68(2):383–405. doi: 10.1111/jipb.70066 (PMC12863027; doi:10.1111/jipb.70066)
Supplement: Supplementary file 6 — Table S5. Summary of SOM [file JIPB-68-383-s011.zip › Supplemental Data 5 Summary of SOM/BLS/Cluster145.csv]

neuron_number	gene_id	B_10	B_20	B_30	B_35	B_40	B_44	B_47	B_50	B_55
145	Solyc00g500062.1.1	0.806801064	0.790612968	1.573796831	5.79971609	12.70390503	13.36313504	3.900950244	8.303281515	13.55114856
145	Solyc01g008850.3.1	52.76310467	56.73917537	60.66849894	87.96549263	122.7635652	111.8430909	85.77403524	98.7008068	142.2565986
145	Solyc01g095490.3.1	8.556267616	10.40076478	12.20067709	15.39850645	16.6212695	19.67729452	17.92715629	16.74638198	22.50324076
145	Solyc01g096990.4.1	17.77599895	14.39466667	17.00539255	17.12235644	18.0958005	18.96613651	18.51783325	18.17221553	19.45420913
145	Solyc01g097670.4.1	4.105034853	3.9256685	4.619748633	5.591810935	5.985693462	8.543633697	5.74467935	6.239681111	8.34331943
145	Solyc02g070875.1.1	42.17297587	44.34137427	39.28818609	43.02840063	76.36831507	66.75940829	64.60271785	64.27687589	77.63850734
145	Solyc02g071330.4.1	7.117621463	6.698118022	7.761561869	7.547072074	7.764701349	8.742987767	7.973139812	7.810162818	8.739680136
145	Solyc02g072190.4.1	0.986408511	0.474812802	1.197604763	3.639730334	12.36013199	13.15958101	9.382904953	15.47495837	21.47422507
145	Solyc02g093680.3.1	99.12887486	89.62425167	83.8481807	108.341331	139.7287915	168.8388758	136.343278	147.370063	178.6450779
145	Solyc03g044300.3.1	17.42580566	18.95333844	34.6593853	64.01462342	196.0558403	148.6942614	148.4442195	131.0811501	165.5325617
145	Solyc03g082830.2.1	4.797567863	3.918562805	5.269543569	5.220284884	6.745742673	7.973017138	7.030428395	7.364022178	9.731893016
145	Solyc03g095690.3.1	4.607069748	3.474168398	3.999933716	4.098636745	6.002157804	5.726221087	5.528479225	5.833402957	5.86822981
145	Solyc03g098560.2.1	0.790628217	2.975353027	3.872079242	4.354253211	5.064523597	7.020300586	5.891216115	6.626662016	6.989861264
145	Solyc03g112080.1.1	23.82480464	20.6683231	29.75074107	27.04340357	33.78603321	34.78605051	33.12223931	33.61941892	37.32749387
145	Solyc04g008210.2.1	18.91981649	14.71292848	17.38453777	38.21565572	74.11789472	68.82987924	49.83198489	62.45616417	81.89183063
145	Solyc04g014670.3.1	44.95742383	46.2500062	59.69421434	63.24006436	65.30350805	84.06066911	72.32019175	73.59053193	76.60677686
145	Solyc04g077220.3.1	8.046993144	14.02408106	41.2634924	35.94736891	52.33218743	62.56216298	37.73275497	45.76101549	75.45876462
145	Solyc05g005310.3.1	27.17236404	21.75888823	26.79734027	30.53643342	37.47848975	39.133374	36.24777807	34.61140568	38.09726734
145	Solyc05g018150.3.1	5.608699722	5.966823833	8.062519828	7.605611362	8.690113701	9.229286421	8.755561431	8.734734133	10.5694061
145	Solyc05g052220.3.1	6.353052968	5.854725245	6.647241778	6.295967267	7.904102056	8.419843529	8.066836945	8.363742426	9.574885876
145	Solyc06g007710.4.1	12.26332504	11.64356781	12.68135501	12.53844881	13.42453947	17.1000675	14.55065893	14.00217057	16.56913297
145	Solyc06g030490.3.1	9.292130577	10.43407642	10.73110565	13.1963425	16.30920029	16.33759631	14.13951338	14.91455856	17.39268427
145	Solyc06g036130.4.1	23.0091692	32.84148999	27.52376604	46.66446094	124.1977389	180.4201261	112.6247131	137.5885442	149.0089448
145	Solyc06g062800.4.1	1.948351401	1.62314376	1.643267397	2.859006229	4.162168684	6.805722854	4.679128384	3.923203303	6.572130458
145	Solyc06g063090.4.1	16.0253157	17.26977111	24.49625134	35.19219759	51.78967819	69.29102781	62.29489504	52.65980647	69.41133552
145	Solyc06g068330.1.1	8.200023015	12.29759333	12.15206224	14.13512652	28.05266111	24.49420917	24.13345828	21.35656427	30.21520451
145	Solyc06g076350.3.1	45.00269376	45.27177332	46.00182228	53.35125222	55.59187834	65.3631737	49.26157335	53.97826217	67.3476131
145	Solyc06g083110.2.1	199.9943174	199.5507941	198.7680512	285.5858032	288.766646	320.1616521	240.1428475	268.9964045	324.1016765
145	Solyc06g084440.3.1	28.76933065	28.69550064	31.44724532	39.21333641	43.35337289	49.6020396	45.91900173	38.83670463	48.90861256
145	Solyc07g026930.3.1	0.378669589	0.153811402	0.385895946	5.114799883	11.81875061	12.38150196	10.6681124	8.216680446	12.89477639
145	Solyc07g042020.3.1	6.096446532	6.451086916	6.960788213	8.287725656	7.94904687	9.838344051	8.96419175	8.805221654	11.091062
145	Solyc07g052913.1.1	17.16005148	16.98151582	14.0565757	17.50369464	24.88252273	25.24494471	22.57752383	25.12953875	25.21832261
145	Solyc07g055210.3.1	84.44564232	87.01212252	79.77955287	94.90315345	116.6190815	137.1121581	101.6958721	107.1213915	137.9941056
145	Solyc08g016500.3.1	1.464369723	3.141047654	2.76100197	5.969199989	15.0521532	17.78242573	12.99163584	17.84559043	20.7267425
145	Solyc08g076770.4.1	22.86340291	25.91455266	25.82556668	26.63000211	28.67235249	34.8227375	31.03378889	29.36540585	33.55175123
145	Solyc09g008470.4.1	27.58424599	23.31135919	30.02518106	28.85079443	31.82475967	36.61299651	31.2424029	37.20223465	38.37914283
145	Solyc09g011310.3.1	20.29453465	22.37337047	25.92897686	29.41068057	34.94574776	36.8549203	37.16805872	34.5388331	42.59769267
145	Solyc09g020000.3.1	1.947338776	1.794655388	2.186210677	2.352562028	2.422938338	2.591199856	2.580595025	2.454716904	2.675529466
145	Solyc10g038120.3.1	28.78081583	31.68244745	39.27148024	40.32328604	50.9261688	54.91997539	52.66670455	52.61346453	54.28887168
145	Solyc10g045600.2.1	31.01860846	38.10941669	25.52748758	40.4834106	50.78290411	57.88260389	47.02390695	51.45379704	56.73844979
145	Solyc10g079710.3.1	5.046682186	5.144128957	7.129070021	7.495496377	9.502573161	8.944850033	8.396867403	9.130952342	10.92467148
145	Solyc10g083380.2.1	56.75981723	50.53160675	74.76829449	112.5391153	151.2038585	159.9012888	142.4877751	146.6165689	234.5385929
145	Solyc11g007830.2.1	37.76165744	34.58618321	22.85551641	40.87473177	50.1102527	51.29562883	51.86627669	52.72495332	60.81809832
145	Solyc11g066610.2.1	5.15224346	4.449161782	4.897640138	4.86198578	5.307520556	5.984077721	5.076123924	5.157651551	6.125893115
145	Solyc11g072470.3.1	11.81746791	10.2540984	46.51364855	37.56277298	139.0309554	146.5362192	104.5048554	114.5140498	150.9678924
145	Solyc12g019300.2.1	12.37204609	10.94378561	13.18733329	14.68814737	21.10564972	20.20978111	17.32468799	21.46103242	25.03433019
145	Solyc12g089180.2.1	11.87923618	9.484822147	10.66305139	12.94922312	20.08803758	17.84089679	18.48108567	17.27692577	24.04744048
145	Solyc12g098570.2.1	33.74982839	39.89416587	34.99940737	47.34934662	54.01149703	61.63249746	48.63041354	54.58475173	67.33146796
145	Solyc12g098980.2.1	32.2038005	29.21207477	37.45506547	34.8054727	41.54463992	39.79067124	39.4946381	38.63609656	45.43511226
