# Supplementary material for: Light regulates tomato fruit metabolome via SlDML2‐mediated global DNA demethylation
Source: J Integr Plant Biol. 2025 Oct 23;68(2):383–405. doi: 10.1111/jipb.70066 (PMC12863027; doi:10.1111/jipb.70066)
Supplement: Supplementary file 6 — Table S5. Summary of SOM [file JIPB-68-383-s011.zip › Supplemental Data 5 Summary of SOM/BLS/Cluster187.csv]

neuron_number	gene_id	B_10	B_20	B_30	B_35	B_40	B_44	B_47	B_50	B_55
187	Solyc01g101000.3.1	126.2226283	127.0176938	158.4884279	145.1583018	144.622612	190.7924428	199.2376375	164.8568178	176.3487229
187	Solyc02g068450.3.1	24.66776605	26.59553608	28.71749725	32.3202085	31.30431015	40.41638109	40.60451104	36.07250179	28.70055783
187	Solyc02g078820.3.1	13.26371808	16.08044274	25.45184118	14.62089115	23.59938529	34.2434762	32.75868281	33.70099459	25.96685342
187	Solyc02g080070.3.1	11.36893272	21.401546	41.09023273	48.5097198	37.39715073	62.12754873	59.41520499	59.43772679	58.93047719
187	Solyc02g086560.3.1	14.51022406	16.28395472	16.64191169	17.42545855	17.1176456	21.29261417	20.62790842	18.60628106	18.04989661
187	Solyc03g006820.3.1	4.551798741	4.736123419	6.449384448	5.885555416	6.648304556	8.064881966	8.550259743	7.186375018	6.144859607
187	Solyc03g044810.2.1	2.026658173	3.425157547	6.985032142	4.736667383	7.019380875	11.33150652	12.76222939	13.39016534	9.216770143
187	Solyc03g078360.1.1	15.27269833	37.99362987	36.36858399	36.43362996	34.02361763	69.11962051	77.15778184	59.19236076	51.87960293
187	Solyc03g113100.3.1	41.34423952	46.32911317	76.00910144	94.72603849	97.71956508	142.1572766	171.7523637	133.0967236	95.14621802
187	Solyc04g007450.4.1	4.908978321	5.288415479	7.617838625	6.817072335	7.910806514	10.02877188	10.24475933	7.59857227	7.246113921
187	Solyc04g054400.3.1	4.76299084	5.252355979	7.198184703	6.842902911	8.381738542	11.50317625	12.50523097	10.5683514	8.151431948
187	Solyc04g054820.3.1	13.07102012	16.79662263	22.68739383	16.80827268	21.56270702	27.65817209	23.6231616	25.39614813	25.82792036
187	Solyc04g057890.3.1	18.56914875	20.12630832	29.39155025	23.00944171	29.41880089	42.61898057	50.12892307	39.2954505	30.60964036
187	Solyc04g077420.4.1	4.176034165	5.630442173	5.737086914	5.002573802	5.008287668	6.460494456	6.368468968	6.097661411	5.356431873
187	Solyc05g006660.4.1	8.919069996	11.35867242	15.41619098	12.06926859	14.43885078	21.26006204	19.10048502	18.28938489	19.29649767
187	Solyc05g053940.3.1	45.66017564	44.90722915	57.3086597	54.99933864	52.22999594	64.02686892	64.05073651	60.03599099	50.88042269
187	Solyc06g007340.3.1	20.35132512	24.5449814	27.76241902	32.83581702	32.60325984	44.05709118	43.29751016	37.73364925	34.74819165
187	Solyc06g011560.3.1	17.26256578	18.33207731	25.19915947	22.53952558	32.04480177	43.91040447	45.27254278	35.74598807	31.70071434
187	Solyc06g065230.3.1	20.93227079	24.47171498	25.23427102	24.3019165	24.31245541	27.79365446	27.30718177	26.39949067	25.73891778
187	Solyc06g065570.3.1	21.49981334	29.03128436	46.91148938	41.8470735	53.68336517	68.91633771	50.68476079	54.8325063	45.92509322
187	Solyc07g062570.3.1	52.75284927	61.17155889	64.34327892	77.17098695	76.20404281	91.70160449	95.04777109	84.76980769	73.1208353
187	Solyc08g069060.4.1	11.0211106	21.64271587	53.65652011	35.91645749	48.31722824	111.8314825	131.2155378	95.87973823	56.11910722
187	Solyc09g011920.3.1	21.99092088	26.89579706	33.2121245	27.604761	28.21939517	44.94362914	46.75676537	44.32094385	35.89841103
187	Solyc09g061310.3.1	49.4092903	57.0423046	97.48921564	102.4156735	92.10324272	100.9730698	117.1554746	87.31277703	82.68942731
187	Solyc09g075450.3.1	20.37300271	20.92103476	25.69517882	26.91889127	30.84397893	41.17703984	37.51048215	33.30438353	30.4446393
187	Solyc09g098070.3.1	20.01129051	33.46868242	45.99302107	39.47963572	40.30520802	55.21943933	67.38782867	54.31169021	44.61582018
187	Solyc10g005660.3.1	15.4550012	14.75304933	18.79832902	18.47964956	16.80139742	20.81860231	20.42393935	20.90122147	19.70012383
187	Solyc10g006950.1.1	38.9355182	33.8976555	56.924247	41.02550483	44.99280425	63.13309376	60.6915965	47.18324292	50.56565597
187	Solyc10g007260.3.1	22.75442951	22.99638999	27.90741461	28.73935967	30.20701441	38.83329203	36.51866765	35.86336646	32.89202583
187	Solyc11g008310.3.1	97.26083211	105.4915612	160.3380996	131.0785921	150.9353796	180.9732341	195.0365698	160.3935218	143.9121739
187	Solyc11g010950.2.1	8.760253987	7.862064742	9.547090522	9.12309278	9.437211684	10.82904912	10.5790012	9.738586718	9.732012357
187	Solyc11g013000.2.1	18.06220379	20.76593243	31.2468682	28.03133208	27.84402158	36.31057969	37.37525355	29.46220942	28.82130126
187	Solyc11g071220.2.1	12.2046039	14.02627118	17.1104201	16.34070712	16.50299711	22.78871496	23.40923415	21.259999	20.03518543
187	Solyc11g073238.1.1	9.224184109	8.132077109	11.49508459	10.62702265	9.241040668	13.32148146	11.99628899	10.17362528	10.22749226
187	Solyc12g014470.2.1	11.21436475	12.23412963	15.83600305	15.22707318	15.53061533	20.11293723	21.17233768	20.97912504	16.60805256
187	Solyc12g056950.2.1	6.742931552	8.915347358	15.5034227	12.78820854	21.02781981	25.00797793	28.53363342	20.88993009	17.46507399
