# Supplementary material for: Light regulates tomato fruit metabolome via SlDML2‐mediated global DNA demethylation
Source: J Integr Plant Biol. 2025 Oct 23;68(2):383–405. doi: 10.1111/jipb.70066 (PMC12863027; doi:10.1111/jipb.70066)
Supplement: Supplementary file 6 — Table S5. Summary of SOM [file JIPB-68-383-s011.zip › Supplemental Data 5 Summary of SOM/BLS/Cluster226.csv]

neuron_number	gene_id	B_10	B_20	B_30	B_35	B_40	B_44	B_47	B_50	B_55
226	Solyc01g008780.3.1	16.15538778	14.87730185	17.79144729	15.75777004	21.04712194	26.6257861	37.59561497	32.0197892	25.28351513
226	Solyc01g010150.3.1	2.354143359	2.244275013	4.251382603	3.455021785	4.590967728	3.79506093	7.303896314	5.560292232	4.81595333
226	Solyc01g079860.3.1	10.27242361	8.300149988	7.952502783	6.870302941	10.61933257	12.05828779	18.15379066	13.19623207	12.48451179
226	Solyc01g087260.4.1	38.33170153	42.40587354	41.03548307	49.26632046	57.73882737	65.65566954	80.90944361	79.03254766	64.12574734
226	Solyc01g091270.3.1	13.22778326	11.4031616	17.32030323	26.95094973	28.31532005	65.22137083	117.2341175	120.0244926	60.94695856
226	Solyc01g096400.4.1	2.582064959	1.841689845	2.521523496	2.233376689	2.002051074	3.872300194	6.516278649	5.057616494	3.695586252
226	Solyc01g103710.4.1	19.15298726	19.80630991	27.69612869	23.23098762	25.97099097	51.27169253	75.35276065	68.42489155	37.14935939
226	Solyc01g104620.4.1	8.296024902	6.619196668	12.74293231	16.80533435	20.01163909	27.19090143	41.79139558	36.11510488	28.4343825
226	Solyc01g105340.4.1	91.97134528	107.1868689	107.6950069	120.8158237	175.1010759	212.0566292	280.3324082	260.4968866	209.4249753
226	Solyc01g105420.4.1	61.96079244	48.0390614	61.80385844	56.87889018	71.4874028	82.90557145	125.8356682	107.903244	88.93120468
226	Solyc01g107380.3.1	70.07173359	68.44277797	76.2340885	75.72639745	83.8149542	103.2743463	126.4936725	116.0724291	100.745979
226	Solyc02g005210.3.1	40.64760689	37.28729724	35.96853461	39.47560924	51.69226084	80.12744275	122.1347901	124.5080398	64.85938067
226	Solyc02g005603.1.1	21.63392304	24.08892755	30.16586452	32.07445263	30.94242928	37.16381552	66.08939289	50.37341196	36.02666551
226	Solyc02g068310.4.1	11.02734863	7.947477371	7.029106811	6.436002393	16.67611303	36.43884121	73.20147307	75.08743196	33.766559
226	Solyc02g069120.3.1	5.579413642	5.459004572	6.362689159	5.31710462	7.211111425	10.45695761	15.65599462	11.46975894	11.32116299
226	Solyc02g076870.4.1	5.494338223	4.335744329	5.812677588	5.906603602	8.719711172	16.66949222	23.65012714	22.57841744	13.66965269
226	Solyc02g081170.4.1	66.8468958	73.03081229	126.1624088	182.2642028	228.8136308	393.7614327	600.7601204	524.1931001	394.7879913
226	Solyc02g083500.3.1	15.32547834	11.8643881	11.7081296	14.22372393	16.93273007	24.36432007	32.42853766	31.8846939	19.86658938
226	Solyc02g085000.3.1	21.92343685	29.19770919	28.81847318	27.38041435	37.70865526	46.31218179	57.91874185	52.76403076	38.34372912
226	Solyc02g085710.4.1	6.217454916	5.588806514	6.050722872	6.380148041	7.5437605	9.38346083	13.52376994	12.26777989	10.51956326
226	Solyc03g005090.4.1	15.87180305	17.22051571	18.90791017	17.56788107	33.1794142	37.71960366	67.05259051	52.84761222	47.13677316
226	Solyc03g007770.3.1	14.11369122	15.83664032	16.54508396	18.33978602	23.66113291	41.09207574	54.30022567	47.970847	41.9089319
226	Solyc03g053020.4.1	18.85302609	15.25620248	16.20874497	18.74422144	19.65787648	30.46605116	39.60420316	34.56846931	29.4224038
226	Solyc03g093830.3.1	31.66853718	32.31430743	37.04592233	38.95510206	55.04449998	81.05809747	118.9503401	96.36758096	73.12693107
226	Solyc03g095880.1.1	0	0	0	5.868089322	24.64462158	100.8774153	712.7852765	474.8509821	344.8380795
226	Solyc03g098000.3.1	101.4959788	88.38478187	94.87583119	114.0527466	123.2388484	198.7865504	269.6641305	210.1712807	164.6126273
226	Solyc03g116110.3.1	32.56663149	37.93044256	58.08520991	46.17212946	53.42026157	69.29759114	88.3761267	84.25975796	62.0298692
226	Solyc03g116660.3.1	3.63460244	3.640500439	3.748106756	3.834200967	5.117706615	8.144374734	11.62519986	11.1886221	7.415986302
226	Solyc04g005630.3.1	6.240344187	5.904661359	8.875148195	7.601367519	11.08528216	20.35363512	33.83155139	26.21969586	16.6129022
226	Solyc04g009230.4.1	16.00346653	23.04427354	26.01691217	23.87673998	30.20713668	40.18614681	58.09092309	53.98216146	34.46292243
226	Solyc04g014600.3.1	27.38502745	25.8076087	50.69853769	145.0964419	102.1682212	185.8583469	380.0927464	288.4996791	143.3792727
226	Solyc04g018140.1.1	9.276076965	8.427290371	13.39135408	13.46120321	19.4283518	20.86926489	33.07254772	24.34249781	20.33174639
226	Solyc04g054890.3.1	17.8015803	17.8412055	22.78451377	17.98334768	24.83354186	37.43934139	51.63402937	41.43715398	39.26748171
226	Solyc04g072400.4.1	15.64435002	11.80841792	15.32567301	19.09418197	34.41183016	64.07609927	101.0541624	90.5651227	55.55152954
226	Solyc04g076050.4.1	20.5115535	15.41674924	13.9113066	16.06756222	22.83079473	34.22174202	58.27594715	54.52476539	35.10474807
226	Solyc04g077340.3.1	2.130745375	3.041102157	1.894360903	2.831784175	2.550090307	3.609497251	10.68234556	6.9744167	6.057753865
226	Solyc04g077820.4.1	16.93357266	14.65090109	17.21521661	15.21113894	20.33278053	25.72879578	31.40643646	30.31704215	24.96084728
226	Solyc04g078600.3.1	18.66194573	17.26234486	16.54468174	30.32486247	34.60956536	36.2549255	64.20975446	53.74260158	38.05068194
226	Solyc04g079350.1.1	19.20392935	21.11608885	37.12629642	23.68287929	25.3673994	79.11324666	146.743056	83.94636595	87.28958769
226	Solyc04g082020.3.1	30.74627235	29.21407362	32.14780209	46.0553393	51.24554287	89.7761047	155.1701468	129.3616758	65.05080602
226	Solyc05g010516.1.1	2.248332936	1.264508789	4.436530461	4.525452086	11.09847307	10.42342608	22.80857885	20.1979975	17.38614785
226	Solyc05g013060.4.1	2.869833632	4.538660197	5.562521009	5.345695979	8.832643713	13.00499394	22.39583526	20.17480045	13.32812808
226	Solyc05g014280.4.1	0.103941509	0.084819081	0.201807129	1.123125785	0.690080128	2.390781289	11.12616542	8.600290083	3.75693996
226	Solyc05g018130.3.1	6.240577861	5.86910225	7.015733691	7.385044797	10.76454257	13.36867079	22.10185331	16.31864344	10.91655774
226	Solyc06g071470.4.1	57.38352401	60.79147666	69.35810528	65.65942332	81.86243977	89.90708812	117.1271709	102.1934741	87.27570545
226	Solyc06g076940.3.1	22.22087412	21.7531682	21.99485019	25.32466172	27.25962636	30.61399143	34.60989419	33.23029476	30.37899305
226	Solyc07g009500.3.1	541.6988275	1544.318822	3108.934305	2778.489917	3249.655673	3667.378498	6121.445197	5003.964586	4334.189865
226	Solyc07g009510.1.1	1.562425584	3.274627917	3.503448987	13.18658216	9.302138812	14.82834072	134.333183	69.05129563	58.11571764
226	Solyc07g017800.4.1	6.25362532	7.302855638	7.765341526	10.63226276	8.40692628	14.19167935	19.96491408	19.47556858	13.34411827
226	Solyc07g042930.3.1	8.723637807	8.016788587	9.652497732	11.29139319	15.86270559	20.7830367	32.43338696	23.65785742	16.95115733
226	Solyc07g054540.4.1	20.57024634	18.38460026	21.72172513	19.19642506	22.19679153	26.96147524	35.08649588	28.14005139	24.12316043
226	Solyc08g005630.3.1	6.424512254	5.737839739	5.25043254	33.35098439	78.20072105	129.2829209	253.3193183	218.9260984	124.1668514
226	Solyc08g005770.3.1	0.015842425	0	0.017824087	6.704928756	37.49097849	127.7990658	432.6977117	348.089262	228.6906288
226	Solyc08g007400.4.1	10.81612079	11.41134727	18.73435826	13.05194021	18.14146612	20.26462135	30.01148939	25.259515	18.48532148
226	Solyc08g016670.3.1	25.39892257	22.41770855	30.99675798	44.57236648	38.94903284	66.04698753	104.4963935	90.69560066	67.6426614
226	Solyc08g076090.3.1	10.02686042	6.926704832	6.935367054	11.76277193	18.09642029	32.22841789	50.61467245	47.70062286	35.08888772
226	Solyc08g077300.3.1	2.931439166	4.376385533	7.580994289	9.99743092	8.488733989	12.70641792	19.42112878	20.11077458	11.9219061
226	Solyc08g081455.1.1	5.783571744	7.057077421	8.922756622	13.2484209	14.01502	17.17995506	33.72286057	28.09387722	16.26006042
226	Solyc09g007530.3.1	38.54723136	40.27033229	57.87003665	42.03062988	61.23125374	68.27974417	88.67104738	80.72666866	73.55055383
226	Solyc09g011410.4.1	14.11668005	10.05988676	12.57097311	13.30208532	16.55821107	18.21823859	24.03932041	23.72670166	17.83922562
226	Solyc09g064720.3.1	24.63736977	31.96694954	34.65631293	32.34261698	60.30302873	77.69658825	136.9956628	128.4628261	69.18543175
226	Solyc09g066150.2.1	208.6204561	137.7806062	120.5756545	75.3627203	258.2079744	591.9949056	1256.804948	921.9370719	619.5859889
226	Solyc09g075490.4.1	13.45222148	13.31441458	15.25011754	13.95112761	14.0312846	17.07166877	19.9729904	17.60049943	17.44438083
226	Solyc09g091070.3.1	56.61892809	41.90725511	48.78881144	59.61290736	87.50596189	175.9652792	275.086966	217.5244031	143.5563476
226	Solyc10g005370.3.1	51.55429609	49.60336863	50.90240928	45.51621389	69.29575473	72.44758579	101.1918111	93.32664017	73.71191063
226	Solyc10g009430.3.1	4.139809541	2.576011802	1.992434303	2.155114356	4.566179696	11.90742564	20.85822309	16.83953571	8.118695247
226	Solyc10g018590.2.1	10.83476398	12.0825071	12.96087468	13.30287157	12.49906807	18.56596903	25.51254618	24.45877837	18.42548829
226	Solyc10g045480.1.1	4.02316369	4.599891797	6.701639046	4.843053131	5.547356558	16.91742192	37.29348306	26.75651444	17.77251184
226	Solyc10g074580.2.1	20.69191996	21.38077218	24.34263437	22.21193567	34.31023434	39.42509555	52.63338884	47.3288176	38.09254724
226	Solyc10g085820.2.1	10.50854115	12.06111539	11.30725141	11.09737533	15.02949846	19.64255772	31.96236641	28.36945368	24.45267198
226	Solyc10g085960.2.1	7.594159722	7.341940789	6.938836497	9.703652971	8.963333021	9.294557536	13.65857234	13.36593275	10.95191246
226	Solyc11g008350.2.1	4.543337197	3.567430043	5.506737003	4.397569297	8.225081844	14.27547528	27.85336578	16.13646156	13.44437993
226	Solyc11g008360.3.1	26.44582359	19.85676083	21.09064532	20.82424364	29.10489481	44.74469903	59.96638901	54.35623612	39.84342825
226	Solyc11g008960.3.1	6.848824126	8.513357256	15.69129267	8.145410682	15.12706358	26.96350753	36.12661273	31.93182718	23.52865848
226	Solyc11g020040.2.1	32.66030687	28.88307473	33.65289316	63.12257555	68.91778837	145.9875746	364.3843394	254.8023266	128.8862902
226	Solyc11g042620.3.1	10.20387939	9.777226203	10.38437287	10.49873545	11.6793271	13.77740478	17.5508885	15.00820113	14.40054037
226	Solyc11g072890.1.1	26.11660219	38.32833879	57.99919099	43.85476086	88.01090467	147.6257277	266.1059573	178.9925171	177.1388965
226	Solyc12g007300.1.1	9.498817099	5.697542426	9.058323053	5.228654615	7.92560209	17.01179372	25.96155283	22.42041599	14.19772063
226	Solyc12g013690.2.1	79.72942874	124.7769426	201.518742	353.4421349	492.6895925	776.1566227	1311.521168	905.2811348	524.6267581
226	Solyc12g089220.3.1	7.545779552	7.291436259	8.575706848	14.78947423	39.51256854	51.67834882	85.81116972	80.74353746	43.81577171
226	Solyc12g094420.2.1	20.68307133	20.07101089	20.41756519	22.59865241	30.29322246	34.2654771	45.77700614	36.11518277	33.41740397
