# Supplementary material for: Light regulates tomato fruit metabolome via SlDML2‐mediated global DNA demethylation
Source: J Integr Plant Biol. 2025 Oct 23;68(2):383–405. doi: 10.1111/jipb.70066 (PMC12863027; doi:10.1111/jipb.70066)
Supplement: Supplementary file 6 — Table S5. Summary of SOM [file JIPB-68-383-s011.zip › Supplemental Data 5 Summary of SOM/BLS/Cluster185.csv]

neuron_number	gene_id	B_10	B_20	B_30	B_35	B_40	B_44	B_47	B_50	B_55
185	Solyc01g066720.3.1	94.33894548	153.4162303	183.4465706	292.2757314	200.9446356	245.9145969	253.5943178	322.435475	141.7995767
185	Solyc01g079420.4.1	78.11510949	82.8672616	88.16467842	98.53590168	90.31612347	112.7242534	97.92645635	115.3161192	76.88231548
185	Solyc02g069820.3.1	14.98196599	16.36683424	17.07692925	20.73627475	19.57363232	20.48024095	26.79171207	26.79329379	15.13716961
185	Solyc02g079780.1.1	71.88229071	110.297143	94.35679772	86.32870498	104.0407259	160.5613752	140.0039705	213.1130147	58.89437281
185	Solyc02g085830.4.1	20.67728601	56.79855688	53.32303291	61.86342554	49.09641816	83.90606994	53.62799809	96.37888705	11.45196356
185	Solyc02g090010.3.1	176.2428112	218.2164744	212.8889849	213.2444844	246.4897986	207.3257521	224.8435483	253.6648594	152.163849
185	Solyc02g093290.3.1	22.57051807	28.84624389	33.49545006	31.786252	27.09021822	41.72958861	45.49546844	45.17157793	22.02228861
185	Solyc03g043740.4.1	10.98788125	12.60232209	16.77668501	17.25162326	16.11601925	18.68829782	17.18948803	17.76438685	11.30013
185	Solyc04g005100.3.1	98.60999251	166.8563465	142.8707771	133.3440189	170.5821456	149.8302915	181.0972999	222.2183766	131.5103731
185	Solyc04g007770.3.1	1110.702037	2385.822523	2725.790849	3443.624829	4127.535887	3144.042414	4220.497183	4610.533278	1115.032169
185	Solyc05g015470.1.1	85.60246687	136.3516723	156.7871046	147.6600854	148.7803035	224.9292868	203.8405712	224.6858168	86.7091094
185	Solyc06g066770.1.1	15.14544425	27.8131196	13.40694472	36.09276321	40.37712508	53.02479587	42.18826186	55.49350519	17.13134527
185	Solyc06g068030.3.1	23.61680056	24.98425946	23.34554089	26.37653981	26.37304428	27.73865783	27.69576333	27.86764413	22.35307672
185	Solyc06g071510.3.1	8.808904015	9.330846959	9.547630117	9.498168537	10.99429204	11.41947652	11.73095415	12.94285088	8.069809833
185	Solyc07g005560.3.1	182.6215049	208.1742531	211.4318224	225.5474278	222.3637836	254.013656	234.2652567	238.7433604	190.1963176
185	Solyc08g067793.1.1	1.698730167	4.635379702	4.597729225	4.817605175	3.213960487	6.778881291	5.424565568	6.873161703	1.647967846
185	Solyc10g076760.3.1	15.19210837	19.26252491	15.06714632	25.11987177	22.84795597	21.55016763	22.09165731	31.79962868	11.20073281
185	Solyc11g005050.2.1	119.7406832	121.6772316	107.8959702	144.8161149	134.9273341	162.2331448	151.3234416	162.7415003	95.9749406
185	Solyc12g005570.2.1	21.5461397	26.30881719	29.67584544	34.38675286	30.63781312	36.66079008	37.19332745	37.41011413	27.7234103
185	Solyc12g010150.3.1	7.048291066	7.723103978	10.04152268	10.23102582	9.229702977	11.45469677	9.288676627	11.56906852	7.565533129
185	Solyc12g089300.2.1	20.27810319	33.58714118	51.02363332	52.42972104	44.95409519	114.8230819	87.05931039	101.8534387	25.07249848
