# Supplementary material for: Light regulates tomato fruit metabolome via SlDML2‐mediated global DNA demethylation
Source: J Integr Plant Biol. 2025 Oct 23;68(2):383–405. doi: 10.1111/jipb.70066 (PMC12863027; doi:10.1111/jipb.70066)
Supplement: Supplementary file 6 — Table S5. Summary of SOM [file JIPB-68-383-s011.zip › Supplemental Data 5 Summary of SOM/BLS/Cluster146.csv]

neuron_number	gene_id	B_10	B_20	B_30	B_35	B_40	B_44	B_47	B_50	B_55
146	Solyc01g079310.3.1	6.757314455	6.028282724	5.37870247	6.745866681	7.487351282	8.147295385	8.06290924	7.139026018	8.838135828
146	Solyc01g099160.4.1	4.360261411	5.971365404	8.899446328	10.52262113	42.90678426	112.3623601	89.34262939	48.16486416	66.34212495
146	Solyc01g106080.4.1	29.12445364	25.28675058	25.09453588	29.46103394	44.5411186	51.05884866	52.901341	33.90131681	44.54679515
146	Solyc01g107640.3.1	47.62161632	36.05416453	26.50699722	35.88577033	60.20160311	73.38668396	76.35180433	56.94857813	61.4244721
146	Solyc02g067540.3.1	19.07483031	13.78006336	12.67941908	13.40836194	19.40753553	26.86986958	24.95964215	22.39372804	22.045836
146	Solyc02g070050.3.1	14.92518331	13.83975125	12.39855187	12.44568494	16.71328905	21.74228166	18.61710414	18.06076223	19.90846699
146	Solyc02g084173.1.1	2.083933725	1.141404978	1.315838636	1.555610346	3.675111119	4.792825197	4.673305526	3.212183323	3.072446224
146	Solyc02g091900.4.1	117.5355573	112.8201961	90.1136177	106.3916476	142.7765124	167.4169386	169.6203032	126.0383308	151.7894321
146	Solyc03g082980.3.1	27.59505814	22.95464012	19.67556716	21.46439628	28.55547983	33.48555193	31.45717211	25.33094634	28.65682608
146	Solyc03g111260.3.1	10.20993225	8.474026814	6.569363109	9.851084946	14.8239388	18.32030697	16.52093741	9.609366799	13.87417107
146	Solyc03g114640.4.1	7.110913451	5.445536799	4.474675141	5.656152144	7.376199969	10.80498092	10.60542395	7.873497341	8.730014877
146	Solyc03g115990.3.1	116.0702621	81.32109323	62.54767625	104.9386782	127.9568627	169.7640599	141.8414069	117.2497016	145.2563031
146	Solyc03g121960.3.1	26.8283989	17.7153445	19.69514511	23.82529724	35.95361576	34.45322213	35.40673239	29.9388625	32.36515851
146	Solyc03g122310.4.1	76.41470286	61.50911079	60.92544902	63.78261835	101.3812721	123.7014499	109.9097649	82.84154322	83.7076736
146	Solyc04g007640.3.1	18.84525459	16.86570557	15.11355194	17.89773853	19.28264942	24.81832297	21.91462316	20.6104671	20.40055855
146	Solyc04g014810.3.1	31.85205624	30.93415012	21.99288772	31.18769438	32.10864955	44.41965834	47.6355457	34.33887199	38.04817304
146	Solyc04g049550.3.1	4.565651027	4.175090921	3.689007631	3.952946552	5.059557695	6.080586042	5.217942494	4.164268156	4.845866886
146	Solyc04g057870.3.1	26.59551686	22.77500632	21.50260101	22.53789932	30.61666729	33.92280805	29.75528225	29.33325506	28.95929853
146	Solyc04g079960.1.1	24.5693829	18.26343217	13.10903089	30.45262486	76.10157166	156.8849672	133.8796947	105.4417075	111.1233377
146	Solyc04g080800.4.1	6.44673529	5.664853365	5.222424362	5.946857824	6.963372912	8.06472324	7.86297226	6.676010788	7.818112028
146	Solyc05g012480.4.1	30.12585723	24.55403243	23.56048391	29.70759711	31.37076338	40.90022551	38.95003905	28.60768259	30.5447237
146	Solyc05g018520.3.1	10.54344736	8.72897124	7.106690333	7.442640326	11.12391694	12.42388363	11.89320067	10.8246304	11.15379803
146	Solyc05g049960.4.1	5.212265913	4.069745813	3.311506234	3.69346582	5.850529806	7.116388026	7.034077231	4.993913645	6.46711149
146	Solyc05g052150.4.1	267.2157538	246.1667659	232.9338342	308.488715	369.4861825	528.5073328	398.4357145	379.1166689	408.5305176
146	Solyc05g056490.4.1	18.37903018	13.78814485	13.09081169	14.70435375	23.53562541	30.46203782	30.72052927	25.45056296	25.81352208
146	Solyc06g007330.3.1	6.539138598	6.276626935	5.688702599	6.225399495	8.89895314	9.358527744	9.41231932	7.774989017	8.640601983
146	Solyc06g036300.4.1	9.572008784	9.010538011	9.279478236	9.118342466	10.99331337	12.92483814	12.65764709	10.36152243	11.87668947
146	Solyc06g064940.3.1	76.46013726	44.7581687	45.44391663	43.52159501	143.9187863	178.3149303	130.5732498	94.04151026	103.8249677
146	Solyc06g068970.3.1	8.750064856	10.33863091	7.367967559	12.39576564	10.68812745	22.4976172	19.02449801	14.02754611	16.88803006
146	Solyc07g042080.4.1	6.472800727	4.575216195	4.256484376	6.233355574	8.041306126	10.90912455	12.67956846	7.188275567	10.03595517
146	Solyc07g049590.3.1	5.099148111	3.735731285	4.456476883	4.207114641	5.503270317	6.711630484	6.034503235	5.16243238	6.344359068
146	Solyc07g063040.3.1	33.81364217	27.89082382	28.20143856	28.05354907	39.58199552	42.08808152	44.21288863	36.49362063	39.0536941
146	Solyc08g006510.3.1	4.859001975	4.717229069	4.20137721	5.095433812	6.98527282	9.194078637	8.93204665	7.527691154	8.417124607
146	Solyc08g016170.3.1	21.70999232	18.46926911	16.5257041	21.19508803	26.39284613	41.81589609	30.94931482	28.70888863	36.34338942
146	Solyc08g016750.3.1	13.216061	11.52228208	10.71387227	13.20804009	14.21604787	21.38795033	18.80725647	14.44381978	15.18538991
146	Solyc08g067840.3.1	8.082552524	5.426073155	4.129142976	6.092532557	8.557210621	11.10285362	9.671691115	8.452254539	8.769107136
146	Solyc08g077130.2.1	20.66428373	13.98586818	14.68713196	16.09096103	23.01107231	29.21009122	26.12167586	26.80177182	26.77911224
146	Solyc08g077180.3.1	14.60389672	11.11747527	8.794693032	14.41427873	13.69098559	25.24036899	22.12376601	12.99167527	17.38408804
146	Solyc08g079070.2.1	31.9365311	23.79998041	17.65466846	24.41115119	45.85029074	59.39308168	57.47860754	46.66182458	48.24041689
146	Solyc08g080250.4.1	7.023991953	5.656875604	4.74709989	6.436858699	6.999418846	8.770678957	9.653559826	7.771259039	7.659094079
146	Solyc09g008920.3.1	52.32600724	40.88358868	35.52806044	46.65834723	64.30247498	67.52274421	66.80099088	59.02200838	56.60337868
146	Solyc09g010880.3.1	7.241119926	6.982612338	6.832783544	5.998677059	9.375174111	10.50209854	10.30071111	7.935633128	9.705059532
146	Solyc09g013100.3.1	14.20582068	9.813219289	8.547429504	10.22777357	13.23517296	18.43724149	19.36677434	14.78948397	14.6411937
146	Solyc09g064450.3.1	31.14046113	25.90178469	25.4400039	26.59629347	30.289948	38.2532146	37.50957506	31.43074012	31.34914284
146	Solyc10g049620.2.1	123.9805795	118.8884419	88.23728191	133.149356	141.8003733	153.575589	164.2179858	141.8919242	159.2057587
146	Solyc10g074700.2.1	8.563932733	7.606841418	6.667109391	8.119865974	9.302598317	11.38781804	11.08743069	10.59944849	10.49112987
146	Solyc10g080040.3.1	12.30255533	10.15386585	10.09382184	11.06299445	12.59058906	20.28686568	18.83846874	15.95959848	16.71674832
146	Solyc10g083270.3.1	9.153367949	7.502778567	7.774704607	8.354578691	10.46630571	11.01664315	11.21978047	9.772313948	11.67134663
146	Solyc10g084210.2.1	29.5756401	27.30441798	26.23664129	29.51832053	30.25601245	33.93970748	32.30790823	30.23261795	31.76455264
146	Solyc11g011860.1.1	3.192323156	2.321111662	1.994164571	3.530800809	6.044521709	8.514204122	6.543555195	6.092419895	6.014912123
146	Solyc11g012670.1.1	29.19922797	21.72075215	24.20294954	23.50538547	44.626148	62.27046448	56.90101523	45.6248982	46.20331079
146	Solyc11g069860.3.1	17.9546007	17.15283878	14.74872761	16.98433549	23.51898792	25.96443907	24.17306571	24.92762548	23.76161038
146	Solyc12g008870.1.1	17.96916752	16.56807313	15.01848742	15.3441708	19.34998037	21.65869091	20.1414481	20.43658638	22.15719376
146	Solyc12g088960.2.1	12.7987658	12.6458813	12.11354657	12.57008022	13.81627336	17.24856193	15.5581277	14.36612009	14.7478786
