# Supplementary material for: Light regulates tomato fruit metabolome via SlDML2‐mediated global DNA demethylation
Source: J Integr Plant Biol. 2025 Oct 23;68(2):383–405. doi: 10.1111/jipb.70066 (PMC12863027; doi:10.1111/jipb.70066)
Supplement: Supplementary file 6 — Table S5. Summary of SOM [file JIPB-68-383-s011.zip › Supplemental Data 5 Summary of SOM/BLS/Cluster147.csv]

neuron_number	gene_id	B_10	B_20	B_30	B_35	B_40	B_44	B_47	B_50	B_55
147	Solyc01g008910.2.1	5.139932162	3.541226889	3.713559946	6.834483654	9.37804214	15.24373875	14.10045256	12.68107209	10.56937632
147	Solyc01g022750.3.1	14.09808583	13.26415313	13.05558715	18.32518576	26.15834713	35.3402606	32.12722668	33.10991736	19.15689213
147	Solyc01g028803.1.1	1.728371977	1.620327658	4.919551498	2.599811143	6.244455758	12.47468299	9.370717455	8.261617686	4.418981715
147	Solyc01g067530.3.1	8.010538638	6.62802109	7.69420642	6.50107503	12.97551975	19.4780783	18.39185284	13.49248206	10.37474209
147	Solyc01g097020.4.1	31.19738108	28.04495976	26.2243153	36.5200848	56.30778824	71.88947637	61.8895638	67.06758999	47.00545327
147	Solyc01g098570.2.1	5.55302726	12.94442364	7.951397919	6.630183338	19.1555581	44.40394029	38.18006092	30.20157268	21.4943586
147	Solyc01g099010.3.1	0.267084863	0.661129787	0.569226131	0.827034103	2.288625485	5.084111475	5.269317708	5.020956981	2.350808109
147	Solyc01g099440.4.1	6.49769081	5.487123487	8.671425046	9.11198094	19.15465402	31.40553688	21.3059623	25.9692119	22.56684611
147	Solyc01g099450.4.1	1.520446209	3.645472986	2.904640443	3.929866255	7.179443075	12.39812612	8.129108133	10.83673868	8.685878033
147	Solyc01g099500.1.1	1.629744723	3.171630334	3.177186956	5.388833052	8.629707153	13.63977702	9.486211365	9.706681116	7.42098363
147	Solyc01g104020.2.1	39.37738132	32.53060249	30.27359844	41.3989785	58.3497276	97.90091378	76.28499617	69.93745654	54.13732033
147	Solyc01g109620.3.1	38.19068099	34.60693179	32.1898915	35.16752954	44.90054132	54.57972601	47.63078135	52.30880881	41.04672654
147	Solyc02g067490.3.1	3.501337333	3.513890266	3.599608207	6.198650987	22.43510595	48.27632577	44.68424554	44.77622746	17.63874216
147	Solyc02g070020.1.1	21.37018814	45.1253903	79.73285321	119.0128185	396.2489817	1034.206066	1038.300172	754.916213	429.2180648
147	Solyc02g077710.1.1	538.5529211	378.7894785	188.103128	384.1927479	3080.30299	6630.9317	5482.912314	4455.294729	1727.319257
147	Solyc02g077920.4.1	74.01240108	81.57330766	57.1972369	148.1784542	512.0510408	755.4882572	593.4101053	610.9938152	388.4895597
147	Solyc02g079920.3.1	5.627490675	3.238724602	4.217154647	4.8554081	10.7443958	23.12309017	14.60047719	16.50178141	8.008599619
147	Solyc02g088340.4.1	22.94919687	26.82869355	20.11011043	68.28237521	71.44030049	119.9906229	114.1262915	99.91221919	60.00154289
147	Solyc02g089310.1.1	23.34390279	24.46419641	23.52812032	27.51388512	32.54797918	42.93371563	41.22124923	35.39751883	32.54815075
147	Solyc02g091490.4.1	49.80666906	44.47102343	42.57748503	45.34000172	67.66502769	109.7690357	111.655476	87.24196	64.96171086
147	Solyc03g062890.3.1	38.87378969	38.34928889	33.98109173	41.3072319	62.25801677	79.65219943	72.8782294	83.5171367	48.29911957
147	Solyc03g063110.3.1	45.15157771	48.53968668	38.61942907	42.75686308	75.7325066	127.5309459	118.2872573	90.14942416	67.14582333
147	Solyc03g097010.3.1	17.89777824	14.73121884	12.91477828	16.2037578	19.92921408	26.44811584	24.57182849	22.81365045	17.44389345
147	Solyc03g097470.3.1	13.03919896	11.3628701	9.765905969	12.67796258	25.74117633	62.87913432	58.87406224	48.41149562	23.7948009
147	Solyc03g111360.3.1	5.749315057	3.172662745	4.676933139	4.407169582	6.281871446	8.723233334	7.391949095	7.944214756	6.945265884
147	Solyc03g114710.4.1	34.15797885	55.31695053	68.74968811	41.91430377	125.3204752	183.5915508	126.3493574	138.4452435	113.4108289
147	Solyc03g116460.4.1	41.67140576	39.81019531	28.27735538	49.79623958	89.41730137	128.2132871	140.9276991	106.4046568	82.29072535
147	Solyc03g121040.4.1	18.52023071	17.6242613	16.30014155	29.0916945	85.03335769	148.7866485	126.9335862	94.77768479	46.50441236
147	Solyc04g056590.3.1	6.937325802	7.28164119	9.201896277	8.007287047	9.626974182	17.35648054	14.3110144	14.3167053	9.953879544
147	Solyc04g071520.3.1	2.262110937	1.355283317	1.262826954	1.203073357	4.172352744	12.13850273	8.56136963	7.843233988	6.492711666
147	Solyc04g082830.3.1	8.379768315	9.253698171	13.48512086	15.68744049	27.15337562	40.69877544	36.98122386	28.40460852	21.56359375
147	Solyc05g006800.2.1	9.905926849	7.804162629	9.70464112	11.75351488	13.71553652	21.36215792	17.41746446	18.15149956	14.4196665
147	Solyc05g010290.3.1	28.55132307	27.98241409	29.48766281	33.7481925	34.66926406	50.24808206	42.60017095	39.20533177	40.17439856
147	Solyc05g012150.4.1	6.237527912	5.871291368	5.328972381	5.398703062	7.060893441	8.262059401	7.562314346	7.656095216	6.118180374
147	Solyc05g012940.4.1	2.249981326	1.613142846	1.720774065	1.312317474	4.213507626	12.58865458	9.505106248	7.13187605	2.884874916
147	Solyc05g053190.3.1	6.296149859	5.26978081	4.022618504	4.983652754	7.180229512	9.483372921	7.755531473	7.393088528	5.85007056
147	Solyc05g056290.4.1	20.22995151	16.41659825	18.04165094	19.12018015	27.02684897	50.1203254	42.78344279	40.46485998	26.19275792
147	Solyc06g036640.4.1	13.80155549	12.55392419	13.46995443	15.84399486	26.54164588	37.48715095	35.85832643	27.52659259	20.90004757
147	Solyc06g071380.3.1	7.4203557	6.569038308	6.010805897	7.503349078	11.44343181	13.65554783	12.11969648	12.1154426	10.65409273
147	Solyc07g052470.3.1	6.451073256	7.51317876	10.54243661	10.10278812	25.37058916	55.43944293	58.03684966	48.40784755	22.98983074
147	Solyc07g054450.4.1	23.14280029	18.12445235	16.0666182	17.37976788	56.11075696	96.52498394	96.7873424	78.97177307	35.40279885
147	Solyc07g056590.3.1	7.512794517	7.490116041	7.277895604	8.707329765	11.02771171	14.21037304	14.25908501	12.87610022	10.52270818
147	Solyc07g066060.3.1	7.005717255	5.923909899	5.440460925	6.332861794	11.28084675	15.42332053	16.82533809	14.12375807	8.826420107
147	Solyc08g005985.1.1	10.27259581	9.005882363	8.88018363	9.243940262	11.83892175	14.02686203	12.66204853	12.40848906	11.51409585
147	Solyc08g006330.3.1	10.8013521	16.91965687	31.711883	20.7161807	59.54382645	129.3957618	105.4601821	93.33263894	35.88656647
147	Solyc08g023270.3.1	2.457319457	3.194434456	3.696013812	4.020234083	14.61351542	30.3508947	21.18447186	29.20699235	9.100509466
147	Solyc08g041870.3.1	126.2157226	99.70550352	88.3880022	92.62163914	148.8840668	203.7890996	211.691438	194.2898826	142.51945
147	Solyc08g077230.3.1	16.36483608	7.757701541	6.827253259	6.191895119	19.03013513	38.74560725	29.75015234	25.2186991	17.92298489
147	Solyc09g008840.4.1	10.11442636	9.441765922	10.42661463	10.63260417	15.34138365	25.17199003	19.34768133	15.75535225	13.72498899
147	Solyc09g010970.4.1	13.59822046	12.42783196	13.26768539	11.32932113	16.9965869	32.15696676	29.24625453	27.1320396	18.39844771
147	Solyc09g015140.2.1	0.801083069	0.34310846	0.337327606	1.10389136	1.468964394	5.227327894	4.520739683	5.01637235	2.117484132
147	Solyc09g056340.3.1	20.38289216	31.41216884	24.83978156	41.89663029	92.82423924	134.4470166	107.3199328	109.2117114	31.04864093
147	Solyc09g082170.4.1	5.0515949	3.390704331	4.083653837	4.948768437	8.952539931	15.73909835	12.9369065	11.5457622	9.502682775
147	Solyc09g091170.4.1	40.52311831	37.53298012	31.57104752	35.09589653	44.82016546	53.93903488	49.26707024	54.56969979	44.32264537
147	Solyc10g047650.3.1	144.4126222	119.2722811	107.4726316	133.0176637	170.9313018	296.2604307	230.5051958	255.6869204	199.5908494
147	Solyc10g074730.3.1	1.994482052	1.682484761	1.336167314	1.920337952	11.27316969	62.72506812	43.39207061	44.98503906	19.35178682
147	Solyc10g076600.2.1	22.12501128	23.58752589	27.32251944	23.26923025	57.40110978	107.488367	102.7886164	68.43256944	51.32883704
147	Solyc10g079720.2.1	14.80419629	12.86422492	12.18646578	12.81649483	18.83208811	26.05725273	24.22282745	20.82551048	16.54595428
147	Solyc10g080880.2.1	4.06761695	6.918957036	5.714310372	5.027553811	13.28632714	27.54788318	18.17356063	14.82537579	11.49433238
147	Solyc10g080890.2.1	6.065265019	5.244224218	6.648387446	8.503273463	11.79806382	17.77067486	17.16694752	14.81882225	13.26995446
147	Solyc10g080930.2.1	24.4426512	20.78350515	26.90397261	21.4906677	31.02659818	37.27465693	36.31452817	32.36695394	29.4836897
147	Solyc10g083230.1.1	2.04962674	3.834012104	11.34996063	4.416646482	32.3367425	58.67659821	39.60234771	29.7760974	12.55807374
147	Solyc10g084040.2.1	14.97962724	13.09491809	10.5158888	18.55539326	36.76361187	65.17421868	60.18828342	42.98317332	25.70306513
147	Solyc11g005200.2.1	5.565124023	5.368726005	5.91352435	5.937426307	8.278403374	11.14246649	10.6494067	9.230385119	6.259356067
147	Solyc11g006770.3.1	18.80377146	20.23791695	22.0003407	19.6899588	30.03504472	47.4962045	43.82316451	37.54772949	26.39908101
147	Solyc11g006910.3.1	2.10609736	1.151566198	2.086249685	4.320656889	17.44256404	56.3099948	47.11152175	44.57472621	18.78287998
147	Solyc11g011210.2.1	31.64944106	16.34531717	12.66725645	35.79602429	217.0733143	522.1686253	342.6902265	384.3890802	96.33851222
147	Solyc11g011930.3.1	26.516101	22.39426178	30.99992649	27.84724636	63.59716039	88.74112135	83.07451272	64.65725207	53.49693633
147	Solyc11g033284.1.1	14.03635889	11.98449238	12.09980988	14.48169746	20.60425059	27.68077904	28.70731178	25.61439534	20.34241519
147	Solyc11g040130.2.1	8.005507599	7.588805399	8.263316473	8.338679801	12.00571129	18.98937462	17.47821015	13.95037241	11.69031307
147	Solyc11g072450.2.1	70.10878197	62.01059263	69.11115684	67.86455324	83.23240428	124.6973619	103.3431587	121.7349898	81.11173133
147	Solyc12g007310.3.1	39.80422194	30.03226942	27.34411438	34.01506069	64.16867985	101.3972626	102.2105196	84.78688723	57.54986494
147	Solyc12g010800.2.1	5.325370015	3.270921805	3.748634578	5.05632309	14.69122532	44.8303252	27.64131012	25.67256563	13.06842562
147	Solyc12g015740.2.1	14.24442189	15.27568778	15.1427182	16.73770299	21.41010105	45.79690823	42.49930009	34.3523717	24.23247247
147	Solyc12g017850.2.1	9.557579626	9.356722324	9.737319893	8.329415869	10.65115842	17.13952821	15.18165084	14.08428386	11.41263018
147	Solyc12g056530.2.1	43.40671095	44.51547782	43.05675482	43.71900292	71.91754679	90.83051821	89.41355748	84.35187276	72.29403974
147	Solyc12g098580.1.1	0.685627555	0.279132437	0.850995958	2.815807506	5.97683537	11.06119558	8.60959711	8.581563169	4.929589584
