# Supplementary material for: Light regulates tomato fruit metabolome via SlDML2‐mediated global DNA demethylation
Source: J Integr Plant Biol. 2025 Oct 23;68(2):383–405. doi: 10.1111/jipb.70066 (PMC12863027; doi:10.1111/jipb.70066)
Supplement: Supplementary file 6 — Table S5. Summary of SOM [file JIPB-68-383-s011.zip › Supplemental Data 5 Summary of SOM/BLS/Cluster225.csv]

neuron_number	gene_id	B_10	B_20	B_30	B_35	B_40	B_44	B_47	B_50	B_55
225	Solyc01g010160.3.1	0	0	0.17748467	0.085803104	0	2.209796338	5.251292877	10.09967106	1.064164604
225	Solyc01g010170.2.1	0	0.074722585	0.0822268	0	0	2.174140637	5.550342791	11.94415433	3.709647404
225	Solyc01g065740.3.1	4.486670255	4.590999025	4.198812249	5.676814953	4.36256339	5.19611713	6.348191833	8.615724857	4.756960022
225	Solyc01g067090.4.1	13.75566026	10.65451678	9.238704474	6.138912144	7.397855002	22.36891786	28.59235339	44.56564817	21.76308639
225	Solyc01g081270.2.1	4.879695507	5.597565985	7.986240212	7.718681546	13.06810279	20.30265375	58.34448198	84.2748535	41.81080659
225	Solyc01g087620.3.1	96.50371723	135.802543	138.5314645	168.2281949	176.0226585	219.4279149	215.1653442	342.4062178	196.0326421
225	Solyc01g088030.4.1	1.816514336	2.962523422	2.871022269	3.75626477	5.242567891	7.59788909	8.398114901	14.77309413	6.694592716
225	Solyc01g097240.3.1	22.36847115	47.00241372	101.7492424	49.25143698	148.0846944	206.2244542	295.5833418	746.5773676	402.2285959
225	Solyc01g098800.4.1	25.90276954	49.14120124	23.09788696	40.77778845	28.1771296	49.45905645	58.35987142	66.41679235	50.51449438
225	Solyc01g099520.3.1	85.99221967	141.7274911	88.26457443	152.2403674	121.832364	265.4587891	313.3779819	717.2947923	348.5214357
225	Solyc01g103970.4.1	30.83746673	45.46030151	40.77731136	51.59026749	44.99522528	59.05975117	67.45227337	89.1901938	57.77201858
225	Solyc01g106690.3.1	75.71539097	67.18132933	60.70352507	118.6934523	79.99879897	101.2911567	171.9072751	252.5387528	157.7151179
225	Solyc01g107170.2.1	44.01721814	74.52908978	103.3624529	175.2300726	201.6419937	494.2549205	408.2667222	1060.979613	406.0289519
225	Solyc01g107740.3.1	16.41074771	31.16100108	23.52115018	41.94642933	27.56070472	66.31649484	71.78722001	121.7726909	53.07130125
225	Solyc02g065280.3.1	2.265550962	1.594172505	0.965585244	1.702626659	1.679233505	24.57464099	45.45352375	94.43562279	13.21734448
225	Solyc02g069910.2.1	156.8989889	197.0827163	75.83522383	123.4271623	100.5044218	263.9075832	258.5703848	453.1142478	161.4921533
225	Solyc02g077790.1.1	17.99971041	11.9032697	18.52067814	24.26949501	74.90780866	84.280501	120.067395	247.4955857	115.2832614
225	Solyc02g083380.3.1	41.25498204	38.54187264	55.46011433	31.49514878	97.27986592	105.1365515	101.9245133	199.2121302	70.49825844
225	Solyc02g083820.1.1	36.53234298	43.02124741	29.76463836	46.4207497	39.11345159	51.14028475	65.57175728	83.73994414	54.67631304
225	Solyc02g085500.4.1	10.56555726	7.922922409	7.670302958	11.34263697	13.67489252	12.25204425	15.48908274	28.05832672	10.68268184
225	Solyc02g088740.1.1	25.65753043	33.94684566	19.49834305	26.79317073	25.02604255	53.48678442	47.10310909	84.76868877	48.88383585
225	Solyc02g089640.3.1	68.56030126	147.7578927	66.67627122	135.7260674	53.85088682	236.7632676	304.6502648	521.85527	250.7508123
225	Solyc02g091500.1.1	168.173253	339.459925	168.5097059	292.872059	240.7546129	578.3371536	445.9733032	1021.401626	472.3116307
225	Solyc02g091530.4.1	8.288898404	9.335341712	7.479213858	7.18610501	8.546983274	14.29381277	18.73539757	25.00499032	13.27535082
225	Solyc02g094400.4.1	55.71231865	85.12402319	145.4805599	56.65547834	50.1769661	110.7872972	104.9703645	312.5660269	106.6210736
225	Solyc03g019880.3.1	37.12112045	37.2911157	33.25808378	41.12627598	50.80196851	44.31989521	55.06019032	78.5776401	47.42466999
225	Solyc03g116340.3.1	41.65360649	76.97427096	48.54972656	58.61805981	46.72282825	93.98529181	117.6701311	212.6276337	97.00711815
225	Solyc03g117170.1.1	0.521589833	0.698895954	0.34557217	1.501011752	2.178242617	6.474204422	6.856598358	34.10972749	7.969204119
225	Solyc03g122300.3.1	310.1155562	280.6827639	328.8531754	420.1358326	528.818915	604.6259027	800.6504621	1551.626094	851.2609773
225	Solyc04g079760.4.1	7.72661362	11.78233539	12.32082773	11.8187469	7.722383765	18.95085955	14.12064433	32.4294973	11.57763086
225	Solyc05g005680.3.1	0.478846718	0.223796654	0.118785408	0.336757022	0.855872073	13.64437778	11.93319985	33.98417233	1.677241203
225	Solyc05g008380.4.1	13.71310578	14.09204545	13.82361786	11.0857662	22.36641389	34.8515754	53.8846766	84.5113914	46.31931489
225	Solyc05g009130.4.1	4.500434852	4.495647367	4.761842211	5.028949012	5.084318993	5.131586603	8.696176845	10.99332198	7.347188731
225	Solyc05g010735.1.1	0	0	0	0	0.144459449	3.160165738	6.056775581	14.3723282	2.657410057
225	Solyc05g014320.3.1	6.499534924	14.47262963	7.146367449	12.30157332	8.913626838	13.64248535	16.60572867	23.41801055	14.67842575
225	Solyc05g047690.3.1	21.06599748	17.86322091	17.78963106	17.20157804	19.5881333	20.77056396	20.23601404	25.81255929	20.83926745
225	Solyc05g050007.1.1	0	0	0	0.103882785	0.283457586	8.365261961	19.63411495	39.42430141	5.580943189
225	Solyc05g052980.4.1	256.5691471	274.9243556	327.6345036	190.909505	146.8859945	306.8033515	374.715556	506.0138328	284.1585893
225	Solyc06g048930.4.1	1.647236691	1.089569518	1.983252859	1.170416188	2.031586443	2.52433935	4.376680897	5.473129009	2.625119617
225	Solyc06g050630.3.1	11.5222496	38.04360988	36.18974036	50.9967974	44.51619525	100.6241601	68.17863648	181.6887674	70.65162424
225	Solyc06g059720.3.1	1.841447447	1.056327869	1.521487094	18.23841876	249.925697	324.721634	737.4780416	1316.886027	618.407822
225	Solyc06g060680.2.1	51.19535449	137.8531116	91.65631093	143.0091106	123.3394104	213.1221124	192.1965196	472.6187978	197.207349
225	Solyc06g068180.3.1	2.245099043	3.247697567	2.056167658	1.755383286	2.907042082	3.322865832	4.550555225	7.513245958	4.134541314
225	Solyc06g083360.3.1	73.2734959	70.35330124	81.48556802	79.20688571	81.67472393	72.12542749	84.44533665	109.9146674	81.09632461
225	Solyc06g150108.1.1	0	0	0	0.405752269	0.757565742	19.15923272	33.05596932	60.67082061	7.995648424
225	Solyc06g150132.1.1	11.19067973	19.09912228	18.63664541	34.74437223	30.40633163	161.1987735	189.9702791	535.7681854	138.0347418
225	Solyc07g025400.4.1	80.32526592	87.6572176	85.01451439	76.96345292	67.56330278	77.99761479	108.2803131	155.285597	81.04151268
225	Solyc07g043510.3.1	9.171431126	21.43621494	13.00032423	18.69257591	21.04137756	31.3994467	29.58003774	55.15897558	28.42345162
225	Solyc07g045340.4.1	21.87098369	33.0823681	49.72631768	35.66901939	49.87064648	57.5535745	86.61936886	136.6229333	70.69703214
225	Solyc07g064920.3.1	9.917434921	9.098781171	11.31633989	11.92114044	12.78916744	16.84625561	16.00833691	23.38877624	15.45841001
225	Solyc08g061060.3.1	0.148219322	0.095746213	0.207921513	0.097254313	0.76915925	5.493534644	6.339000989	14.18372998	5.532622887
225	Solyc08g075320.4.1	0.321474315	0.218448749	0.293253341	0.925772155	2.460112308	15.39373906	42.47085877	71.61121961	33.83326373
225	Solyc08g076010.4.1	4.757150365	7.534757629	4.32835669	4.184984602	9.175882339	11.85533227	12.26541604	30.83003239	15.77657807
225	Solyc08g079610.3.1	107.7654525	131.0841977	157.3574863	159.8157524	144.1630396	152.7075804	174.5611626	242.6710193	141.6640767
225	Solyc08g079660.3.1	28.20153441	22.43478299	15.87222254	21.29141502	22.60971889	35.1396119	34.82655169	48.03712983	28.56015564
225	Solyc08g080630.4.1	3.411891919	3.725206186	35.53794818	13.03920158	44.0194584	184.3434578	175.0553682	519.6809342	69.93903364
225	Solyc08g150135.1.1	0	0	0	0.121975289	0.312571129	9.57235457	17.39712529	54.35662159	8.199028384
225	Solyc09g008440.1.1	0.825915725	0.654003456	0.887219566	1.176577802	1.936777741	6.150621183	6.043743214	18.54025805	3.443256233
225	Solyc09g042230.2.1	0.494070715	0.48138085	0.655530325	0.118022386	1.553915731	7.956314614	18.79005026	49.52693871	23.76687034
225	Solyc09g056450.4.1	94.30011419	138.8598329	71.42769771	139.9561871	63.13885207	160.0048881	182.8736016	355.5842647	151.5471372
225	Solyc09g060215.1.1	10.87332426	13.28474961	15.79499801	14.64557454	14.63871893	21.73683758	22.30470369	31.70691061	19.51221584
225	Solyc09g064730.3.1	0	0.058692613	0.021279033	0.248021898	2.456675821	18.29633986	25.74528438	66.39222088	19.60567553
225	Solyc10g006960.3.1	4.726761689	5.630789743	7.35883991	6.671050817	6.813497469	17.76491431	13.02557079	25.70978855	12.70012441
225	Solyc10g047030.3.1	4.77864186	1.700203055	1.344280679	0.205094051	0.124083047	1.961101821	4.527640126	9.003545214	1.319811064
225	Solyc10g081370.3.1	54.04912433	47.58834928	53.27236874	49.44624605	52.65924568	57.2174872	58.46697329	74.74977816	49.78753999
225	Solyc10g084600.2.1	0.358387101	0.129435759	0.159793096	0.151387244	0.648486591	10.20487767	24.7801926	48.20842519	5.825715325
225	Solyc11g068620.2.1	1.335376154	9.76588719	5.630620141	2.852927298	5.428007943	24.87796667	13.39005568	47.37894629	15.23069284
225	Solyc12g009980.2.1	15.49711616	14.29800762	10.95915156	12.35644958	11.00425467	15.66521856	16.65045568	22.43134557	16.66368924
225	Solyc12g011023.1.1	10.89633379	13.46832287	8.916896209	10.83569422	8.030332683	24.66185617	30.60809887	79.92168514	27.66199328
225	Solyc12g011030.3.1	4.347164022	6.472728808	6.048040038	10.92573701	12.96602849	47.79290803	39.90633486	122.4621941	34.45434538
225	Solyc12g017240.2.1	26.41183448	72.67480263	26.88284508	61.0191865	30.92420359	104.9801193	158.0930415	296.0142405	127.3147564
225	Solyc12g049175.1.1	0.72859641	0.133705793	0	0	0.048503897	3.012576793	8.665604582	16.25054253	2.670875706
225	Solyc12g057120.3.1	24.99844604	34.75077344	28.73082537	32.91384276	38.56457419	46.32743243	51.08729375	81.14183465	48.30655557
225	Solyc12g098620.2.1	0.617166761	0.377191866	0.211201908	0.781439326	2.168967892	6.743290802	10.89771964	30.5420642	10.95738591
