# Supplementary material for: Light regulates tomato fruit metabolome via SlDML2‐mediated global DNA demethylation
Source: J Integr Plant Biol. 2025 Oct 23;68(2):383–405. doi: 10.1111/jipb.70066 (PMC12863027; doi:10.1111/jipb.70066)
Supplement: Supplementary file 6 — Table S5. Summary of SOM [file JIPB-68-383-s011.zip › Supplemental Data 5 Summary of SOM/Control/Cluster162.csv]

neuron_number	gene_id	W_10	W_20	W_30	W_35	W_40	W_44	W_47	W_50	W_55
162	Solyc01g008480.4.1	8.025285139	8.308555751	6.643841444	6.726319029	7.756205227	7.130647818	8.244897299	8.17768662	13.9326356
162	Solyc01g009060.3.1	13.72985837	12.81729777	12.42305611	12.22197792	11.42902629	11.96105264	13.05327652	13.81644503	18.42064498
162	Solyc01g087400.4.1	35.14899579	35.86261473	29.46010487	24.94495003	30.75069962	31.11556746	31.83666198	35.29946744	53.84103933
162	Solyc01g087410.4.1	6.695489437	6.663874237	5.179875606	4.10280055	5.422460988	4.544501581	5.815581327	5.646849125	10.0013112
162	Solyc01g087890.3.1	60.70309397	52.20427235	40.97036892	19.6185186	31.14840443	23.58321576	43.94660186	61.56643195	125.7986294
162	Solyc01g091610.1.1	3.194592221	3.012895739	2.905756574	2.376461054	1.985586233	2.269633617	2.184739226	3.282665651	5.379336177
162	Solyc01g094180.4.1	2.609826518	2.65997474	2.009787643	1.909518407	1.938724932	1.93422893	1.75775571	2.463451344	4.358702965
162	Solyc01g096320.3.1	160.5436508	98.5278137	81.48466647	43.04627725	80.87112972	106.530973	86.42062097	83.80807861	261.7703431
162	Solyc01g097230.4.1	23.89781219	27.34034599	18.35242738	21.26550667	25.06048087	19.1037847	23.76706202	24.7267031	44.57708102
162	Solyc01g098630.3.1	7.507555177	6.683407061	6.227575075	5.5284424	5.635154593	4.924094026	5.915801808	7.582334044	12.72917374
162	Solyc01g098920.4.1	55.7358312	48.92304731	46.28184294	42.72428073	45.47828389	45.36048679	45.55020485	45.51210883	87.46430822
162	Solyc01g099300.3.1	7.342494128	7.890192427	5.742480599	4.798295206	6.036330325	5.789347792	6.790909327	7.960784968	12.76551398
162	Solyc01g106030.4.1	17.77598295	17.30835827	16.81368434	15.53111039	14.90751084	14.94948762	17.05385523	17.62241261	23.33765204
162	Solyc01g106963.1.1	1.986450644	1.647227381	1.340570078	1.262289673	1.403780971	1.387393966	1.758028672	2.438014374	5.225590452
162	Solyc01g107040.3.1	17.04242896	18.42366689	16.44149205	15.14841481	15.66249515	15.54472472	15.97031099	17.16188925	23.80922587
162	Solyc01g107180.3.1	10.38487093	9.000328654	5.248964498	6.408851496	5.661294605	5.405984563	6.901058532	7.56623548	14.33116509
162	Solyc01g110520.3.1	106.9170348	103.4414026	100.0819136	89.97816975	91.14746529	74.40238092	95.79612171	93.29914436	176.3492254
162	Solyc01g111910.3.1	19.55697955	16.87578309	13.26367092	10.95788958	12.15367449	11.48918433	14.63702073	18.66319762	30.45314179
162	Solyc01g112025.1.1	7.81831642	7.15830579	6.60799555	6.744458816	6.143819339	5.649539133	7.087359545	6.473582279	10.46746904
162	Solyc02g021685.1.1	4.683109294	4.01638919	3.838647306	3.086565813	3.619593686	3.752255203	3.712070742	3.888195841	6.839280383
162	Solyc02g031770.4.1	7.759101059	7.099250343	6.101345059	6.474317207	6.116577956	6.739650004	6.798902878	7.393794083	10.44391632
162	Solyc02g067740.4.1	9.395373617	8.630043161	8.599470471	8.335930696	7.83470157	7.650123489	8.348373723	9.613477903	12.58445592
162	Solyc02g070100.3.1	22.89839421	18.88256069	20.20637471	16.89485546	16.68339323	17.2927673	16.60678847	21.26952435	29.22686879
162	Solyc02g080510.1.1	579.1988552	486.5862102	258.8795517	185.4358649	320.7830801	295.1155529	279.9173386	264.8209979	984.1253334
162	Solyc02g082160.2.1	5.003093907	3.32867033	4.471444683	3.621031802	3.206234852	2.697512979	3.2780182	4.20426619	7.667943392
162	Solyc02g085560.3.1	5.695581833	5.77420811	4.583887651	3.987466525	5.080679791	4.266465541	4.622030482	5.202635175	9.124539674
162	Solyc02g085670.3.1	27.63003648	28.05745177	25.46146665	21.76250739	23.37198154	22.84626615	25.74342407	26.50276974	39.70626829
162	Solyc02g086170.3.1	2.918966927	3.050390704	2.402928243	2.352430675	2.873955274	2.457031795	2.647015375	2.794469692	5.033743895
162	Solyc02g088720.4.1	14.19204483	13.62855557	10.72847867	11.17523183	11.20447838	11.52226357	12.48702265	12.45122093	18.91951529
162	Solyc02g088735.1.1	4.229075874	3.66072006	3.122685822	3.284625835	3.220645436	2.819673951	3.434590805	4.842262647	7.827664087
162	Solyc02g089340.4.1	8.104778057	7.161043302	5.893965443	5.589993294	6.470173557	6.260983643	7.625532766	9.694578541	17.61709351
162	Solyc02g093040.4.1	3.893190536	0.93038609	1.012527449	0.891539951	0.550995208	0.742639076	1.271263174	1.616809279	7.928930891
162	Solyc02g093060.3.1	38.52614705	38.83226908	30.64329651	26.74712319	26.5628143	27.84621797	34.34595475	40.55913102	69.57367145
162	Solyc03g007350.1.1	3.507363621	3.741909446	3.135675544	3.063126877	2.614129421	2.314861375	2.727141318	3.448882559	5.718141812
162	Solyc03g025480.4.1	7.064018809	6.781100028	6.881611392	6.374522877	5.908561422	6.453271359	6.629849486	6.471248868	9.975606468
162	Solyc03g031820.4.1	6.733954207	6.554072498	5.195371192	4.705034365	4.745526052	4.25701007	5.139831468	6.135248956	9.238875755
162	Solyc03g032030.4.1	4.982259304	4.558774172	3.67033958	3.266135774	3.596047457	3.326611211	3.285705916	4.286898985	7.328173624
162	Solyc03g059100.3.1	138.821073	119.2583489	114.6724402	101.790789	96.35999776	109.5052581	123.0918629	146.0788384	294.1262507
162	Solyc03g059140.4.1	38.6640456	34.82612273	27.10750565	26.14289881	27.76162014	24.7562603	32.8929386	35.97576952	71.84758362
162	Solyc03g063160.1.1	5.462121015	4.679459148	5.102837878	3.686643304	4.512237462	4.111929333	4.497377331	5.201951983	7.328051406
162	Solyc03g063390.1.1	10.39143383	10.33504128	9.044191824	7.425206969	9.390409585	8.379501959	9.09001384	10.75986614	15.63037959
162	Solyc03g078570.3.1	21.31118222	10.4859914	17.85184535	8.293589113	5.725403355	5.565444808	14.98196546	9.906727436	56.04633344
162	Solyc03g093480.3.1	18.19462052	17.01307719	14.86537751	15.22922428	17.15351425	14.74035012	15.19089518	16.73223017	28.01177363
162	Solyc03g097460.3.1	23.7110211	25.57235378	20.84727464	16.21663498	18.39831977	17.71967485	18.33232174	22.15381908	44.65586564
162	Solyc03g098620.3.1	17.65631751	16.27779891	14.94368742	12.37342787	13.11276829	13.57299378	15.62649341	15.29321613	26.362833
162	Solyc03g112450.4.1	13.89251369	12.40133695	11.77787052	9.170399257	9.60095006	10.46848721	12.05498493	13.33135678	20.38113831
162	Solyc03g114280.3.1	8.930904598	8.584463976	7.453183572	5.575447618	5.462014263	6.276265955	7.01937772	9.65799392	17.00567372
162	Solyc03g114410.3.1	13.43428554	10.80434236	10.41056356	9.666571354	9.015667392	9.985255171	11.63241152	12.30330111	18.52532186
162	Solyc03g116820.4.1	9.867805888	11.1654685	8.556184942	7.589215936	5.797983184	7.750086967	6.960337968	10.31673583	16.72402641
162	Solyc03g117420.4.1	94.06291731	97.48264125	83.93318349	43.39167618	59.60288368	56.55674776	95.20077093	90.43041277	190.5028584
162	Solyc03g118250.4.1	5.521912742	5.477384962	4.419077692	4.201294206	4.925136173	4.796011086	4.943319342	5.746727753	7.810875379
162	Solyc03g123530.4.1	17.71961419	16.4492274	15.66798704	13.98063946	13.65070401	11.03436223	12.23616576	15.705821	28.43530059
162	Solyc04g014960.4.1	7.177645417	7.881695947	6.010131966	5.989961044	5.809876418	5.910971665	5.457363747	6.686960418	10.17188797
162	Solyc04g015180.3.1	13.14462277	11.80418684	11.14937756	8.925954549	9.235920138	10.23519338	10.2190007	10.50843624	20.42588593
162	Solyc04g016550.4.1	6.743708464	7.679555856	5.53676225	5.233260833	6.116172338	6.437449079	5.629780187	6.622394644	11.09612977
162	Solyc04g045430.4.1	10.44058007	10.81842097	9.891715213	7.506497636	8.404713489	7.909758964	10.538071	10.95255769	17.00474923
162	Solyc04g049010.3.1	6.451952099	6.163752893	5.090121893	4.64048228	5.323685096	5.725036746	6.284630552	7.03217152	11.68249216
162	Solyc04g049890.4.1	3.081514591	2.647335354	1.910437562	1.910454669	1.852559079	2.109042062	2.013012245	2.841559032	4.543472354
162	Solyc04g051370.4.1	45.19363225	42.52052532	40.75270014	38.29317073	35.04770372	40.29357048	40.1842538	44.07176928	56.4645141
162	Solyc04g074160.3.1	7.871596579	8.260703054	6.524335163	6.753545963	7.263087921	5.686689186	7.285479403	9.135995421	15.51103721
162	Solyc04g080440.4.1	18.13943629	17.93363888	15.66045102	16.37205461	15.93901672	16.47932297	16.42490797	17.52172739	21.35345089
162	Solyc04g081240.2.1	25.73207191	14.38678351	14.90715097	16.76592352	13.973994	17.94329661	18.45194191	29.25273659	51.61399891
162	Solyc05g009710.4.1	5.247174207	4.887262751	4.60185785	3.328267966	3.660378014	3.807859513	3.997419894	5.121304678	7.850677239
162	Solyc05g010440.2.1	7.045108107	6.308694111	6.075796962	5.875613461	5.695989393	5.865476118	6.030055461	6.382545591	8.357816489
162	Solyc05g026217.1.1	14.01160321	12.4921116	12.7204368	12.41152075	10.27536775	10.79078895	13.28053414	13.45157986	23.27977549
162	Solyc05g051590.3.1	10.47757098	10.13855077	9.23978519	8.500824314	8.385373405	8.548498281	10.58595401	10.49532049	15.34774054
162	Solyc05g053040.3.1	17.28697261	16.3612919	17.42861649	15.48668692	15.18337883	15.58648651	15.4887472	17.68479422	22.60170848
162	Solyc06g005700.1.1	3.124720723	2.861810987	2.56444258	2.468367672	2.811843753	2.171442504	2.486729106	3.344841127	4.811773062
162	Solyc06g005850.3.1	5.915807044	6.093281499	3.350676812	3.338438238	3.96414026	3.712724374	6.506190021	5.903006423	18.54530106
162	Solyc06g008040.3.1	16.24340204	17.45645272	11.34309177	11.39505445	14.27443544	11.71169009	16.54861095	13.46114497	29.33135122
162	Solyc06g008110.4.1	34.48906224	32.31380774	28.35897168	25.75950902	27.22711968	29.45931228	27.74546292	30.23956281	43.31246689
162	Solyc06g008960.3.1	14.05014518	13.1283015	11.49304979	8.778811325	11.10754987	10.89841904	13.69419739	13.24325591	28.1431994
162	Solyc06g011665.1.1	8.08047736	7.915125283	7.104879833	6.743725495	7.097231268	7.247572137	7.179211302	7.62617338	9.871191812
162	Solyc06g018050.4.1	9.862416133	10.80637606	8.821496872	9.308271412	9.567208471	9.35568508	9.301029418	10.11316873	13.54038806
162	Solyc06g030510.4.1	7.663422073	7.948630928	6.080613294	5.648381289	6.050121118	5.603803261	6.195460958	6.861095668	12.17817916
162	Solyc06g042950.3.1	6.156385	5.777437746	5.481254498	4.853456687	4.846977275	4.893422747	5.403308836	5.546460744	7.504865754
162	Solyc06g053400.3.1	15.22033346	13.37628772	14.4362474	11.28851333	12.12420479	12.32177979	12.01147249	15.48221335	20.80423958
162	Solyc06g060390.3.1	7.612485933	7.651424573	5.937682517	6.013551296	6.817285478	7.138093687	6.384008136	7.349494155	11.66253482
162	Solyc06g063420.4.1	5.732021562	4.709811476	4.023324083	3.23003783	3.919361814	4.339663968	4.528824215	4.953127873	9.367221133
162	Solyc06g066570.4.1	18.7384208	16.59168106	17.43661495	16.2077388	14.74215052	15.80903895	16.01273566	17.08422056	25.85593207
162	Solyc06g068280.3.1	24.48753531	20.31965849	18.71714221	17.74575875	14.93007848	17.03957414	19.20506634	19.89914552	36.03051559
162	Solyc06g069500.3.1	11.73942567	11.50568601	9.942606984	9.730529754	9.84554655	8.92250944	10.68462923	11.69159625	15.95262354
162	Solyc06g073810.4.1	14.33905981	13.66420086	11.80620061	12.61168128	11.2495633	11.4577332	11.77813276	13.3232796	17.58335134
162	Solyc07g006370.1.1	69.7091541	55.83811123	21.3978702	19.04068678	36.92828409	26.63583664	37.89129951	46.75061451	147.215582
162	Solyc07g007810.3.1	5.246637188	5.827069388	4.471598774	4.786239953	4.848132892	4.612941724	4.898433558	5.55878907	8.368979724
162	Solyc07g008475.1.1	8.435215126	9.767770211	8.095804117	7.068607409	6.995562711	6.711081683	7.67915027	8.698973238	13.35764399
162	Solyc07g008480.3.1	13.0598949	11.2013511	10.13078501	10.61241753	8.657460241	7.412639344	10.35859017	11.59513692	22.23166582
162	Solyc07g009350.4.1	9.422979119	7.847341704	7.086087264	6.555999197	8.127307945	8.571622069	6.944729569	8.771177661	16.27746506
162	Solyc07g040910.3.1	50.71547193	45.36022241	42.65620914	37.87695999	40.73581182	43.74125013	40.42191902	44.16688668	57.1485313
162	Solyc07g045180.4.1	23.63176528	27.82996994	18.0259904	14.54179811	22.57311846	16.66064247	18.21402896	30.05945391	47.801301
162	Solyc07g045330.3.1	7.70649874	6.949567205	5.446834473	5.799078601	6.32712773	6.233666788	6.671236529	7.168874277	11.04061333
162	Solyc07g054330.4.1	11.00509263	12.78674863	10.48338023	9.338826977	8.758731627	11.7498997	10.68442241	14.37394527	20.75242558
162	Solyc07g055215.1.1	5.283414871	4.54576254	3.604796559	2.985149139	4.38298032	3.773010767	4.169035024	5.029465865	9.5859719
162	Solyc08g007980.3.1	3.718106109	2.082733065	1.321318506	1.81449788	1.639173584	1.798823781	1.723899507	2.736112555	10.03075339
162	Solyc08g044400.3.1	11.2186705	11.33897929	10.95283197	11.20347293	11.13805689	9.822583074	10.95436073	11.06278545	13.54190587
162	Solyc08g066620.3.1	17.01194419	15.27217247	16.33943907	13.44665545	13.20083175	14.26189009	14.22823016	17.40567691	26.32375261
162	Solyc08g067820.3.1	12.1687604	11.51476677	11.0864299	8.749946655	9.49850577	10.97562913	10.68889746	12.24224442	18.04705245
162	Solyc09g008130.3.1	5.120807549	4.271725911	4.181692163	3.169271315	3.366696431	3.642181275	4.605541546	4.728634163	8.252536226
162	Solyc09g009800.3.1	5.951354528	5.269681146	4.652525617	3.941056875	4.497003427	4.028974705	4.824109563	5.378878613	7.581242432
162	Solyc09g055350.3.1	4.901999184	4.237217366	3.97508628	3.40187235	3.744938952	3.883712384	4.375571617	4.664701732	6.69768265
162	Solyc09g082450.1.1	4.57925463	4.361344649	3.893505898	3.763490735	3.522723492	2.898177853	4.140548489	3.976425645	7.174324212
162	Solyc10g006240.3.1	15.15948495	16.83931146	16.19351193	11.49681989	12.17843379	12.88380992	13.09669526	16.70370463	30.32120082
162	Solyc10g044450.3.1	5.171372184	5.270874549	4.492790009	3.602295657	4.167465767	3.824218946	4.780039803	5.652707015	9.042975216
162	Solyc10g081430.2.1	3.964690767	5.816759175	3.425968774	2.384083372	2.57468704	3.473447173	3.741336851	5.295787103	15.59266179
162	Solyc10g083710.2.1	8.326282291	7.827511063	5.925306679	4.277760012	5.17421459	5.059233739	5.035004861	6.293472517	14.93515698
162	Solyc11g006200.2.1	8.318200432	6.648984096	6.220462548	5.573461214	6.515432102	6.630392408	6.885603868	6.771518773	13.85535373
162	Solyc11g007060.2.1	17.79270185	18.27739602	15.71229043	16.27543955	15.81647107	16.00814982	17.16091093	18.40356368	26.26659636
162	Solyc11g012710.2.1	4.422577725	3.901993631	3.062297951	3.201825429	3.705276475	3.282601076	3.94382168	3.47088138	6.489586716
162	Solyc11g020910.3.1	10.51689107	9.136860164	6.997116966	5.744994682	6.681870835	5.824079064	7.653788482	9.363157949	15.05264256
162	Solyc11g043210.3.1	18.60493527	17.40522469	17.20019365	17.30901767	16.66370096	17.28561805	17.10462769	18.53917741	24.86082406
162	Solyc11g045290.1.1	4.248867489	3.955978394	3.460188429	2.131784473	2.140646051	2.433872297	3.131575471	3.603421359	8.64857287
162	Solyc11g062010.3.1	32.74320635	30.35029842	24.69587305	25.50986693	26.55617336	23.85916777	27.55167334	30.0899952	42.35093193
162	Solyc11g065950.3.1	6.659341244	7.089156946	6.441660819	4.957872007	5.331931905	4.695344318	6.874959498	7.552289907	13.23057679
162	Solyc11g068870.2.1	21.08078454	19.99415035	18.71948854	14.12378078	14.93917234	17.29292456	19.76721294	22.7280091	41.18490684
162	Solyc11g070175.1.1	5.878418297	5.289282318	4.713558962	4.351606105	4.514932331	4.86112793	5.190540974	5.649326968	7.957676223
162	Solyc11g072970.2.1	9.986092086	11.05696149	8.841179265	8.150840423	8.662252091	9.923167613	8.627781561	10.18037099	16.97353531
162	Solyc11g150127.1.1	5.038622438	5.212524929	4.622505234	3.922957588	4.143607812	3.823439757	4.713342478	4.618961819	7.647630005
162	Solyc12g011270.2.1	16.45644404	12.30982431	13.08542353	11.28604809	10.70220525	11.9703354	12.04782351	14.00805297	21.69673371
162	Solyc12g011400.3.1	3.876307983	3.682050386	3.490159966	2.659615527	3.20710238	3.115977564	3.386384471	3.922434618	5.542341606
162	Solyc12g088450.3.1	3.61428055	3.348078738	3.161309715	2.481945354	2.843166154	2.805400601	3.366412404	3.323071703	6.370830093
