# Supplementary material for: Light regulates tomato fruit metabolome via SlDML2‐mediated global DNA demethylation
Source: J Integr Plant Biol. 2025 Oct 23;68(2):383–405. doi: 10.1111/jipb.70066 (PMC12863027; doi:10.1111/jipb.70066)
Supplement: Supplementary file 6 — Table S5. Summary of SOM [file JIPB-68-383-s011.zip › Supplemental Data 5 Summary of SOM/Control/Cluster163.csv]

neuron_number	gene_id	W_10	W_20	W_30	W_35	W_40	W_44	W_47	W_50	W_55
163	Solyc01g005600.4.1	25.56254513	24.17125243	26.84969859	21.0795361	18.12503178	20.89365355	31.87456548	39.46946105	56.1962234
163	Solyc01g008140.4.1	26.13137592	22.42171131	26.78817033	19.64683388	17.68012236	19.24877151	28.76885818	32.09935807	51.93331327
163	Solyc01g008310.4.1	26.42776835	23.63485317	25.74955369	21.71765898	21.40716982	23.5593461	25.26486301	29.05467523	34.62217426
163	Solyc01g008730.3.1	6.866839228	6.336723186	7.56029476	5.157900643	5.126515916	6.714613488	7.750300639	8.42831903	11.2214314
163	Solyc01g074020.3.1	3.225551705	3.241932956	3.6815705	3.264803998	2.462915097	3.527163453	3.769917806	4.428762162	6.022748641
163	Solyc01g090280.4.1	8.845431364	9.165531755	9.831354921	7.708628895	7.351020888	8.432198781	9.925285363	11.19112125	13.56119748
163	Solyc01g090450.3.1	6.199225672	5.789008253	5.568085696	5.305869699	4.720221776	5.419848876	5.700723652	6.466554645	8.57531953
163	Solyc01g096180.4.1	20.73217528	21.71914498	20.82364031	19.00685412	16.95847186	20.28246639	19.61589834	22.12416989	29.50374338
163	Solyc01g098090.3.1	19.23235778	18.6593069	18.30557531	14.44199614	15.92034382	15.52695425	21.05500168	21.34086692	33.77922077
163	Solyc01g098830.3.1	9.015257183	8.761656225	9.618805662	8.061238768	7.300008268	8.12220485	10.98868576	11.65734102	15.26504631
163	Solyc01g100840.3.1	9.381586834	9.471961574	10.35172043	9.662240207	7.989785781	9.665295598	9.403551551	10.83667184	13.45416018
163	Solyc01g107930.3.1	13.44594036	12.61689075	12.15135665	11.12320101	9.624317011	10.49991299	13.29015921	15.9232213	21.38083843
163	Solyc01g111720.4.1	17.59775824	16.56920377	16.8878444	13.65636661	13.49043245	14.556058	16.58414951	18.77135921	25.17679383
163	Solyc01g111780.4.1	25.93310742	23.58400107	24.74821916	22.80173061	21.78271433	22.54698924	25.11915014	25.20047815	30.04836945
163	Solyc02g014170.3.1	16.6225002	17.04268733	16.69320485	14.30135814	12.81688897	13.95735265	16.14302183	22.53933136	28.93628756
163	Solyc02g038750.3.1	17.87759434	14.68194372	18.53344041	16.65288779	15.53042133	17.81852056	19.05641343	20.60810254	28.07612452
163	Solyc02g069880.4.1	17.57667199	16.58146303	17.89270568	15.82442355	13.54746023	18.31920498	16.27862976	20.37272465	29.94881664
163	Solyc02g071250.3.1	23.65887464	20.69633262	26.66321894	20.17877919	16.00047305	18.78007922	22.95837136	28.96792169	38.8069924
163	Solyc02g082600.4.1	6.268237809	5.788887121	6.522088453	5.069849053	5.013469831	6.074420927	6.326344686	6.596062852	9.510270044
163	Solyc02g084380.3.1	27.42704491	22.06583413	30.65030904	24.91391931	19.92508843	26.23415679	28.93455913	33.0242622	52.72675606
163	Solyc02g086440.4.1	25.54956709	26.13909099	30.65309805	21.8733935	22.84771006	24.25578114	34.06333827	32.53490919	46.69039662
163	Solyc02g086670.4.1	30.8834316	29.65718623	31.04029062	22.13788581	22.36543007	25.41922443	31.99514166	33.71132248	42.298927
163	Solyc02g088957.1.1	6.367979823	6.001631712	7.484698194	5.855244741	4.881392547	5.522815989	6.545296945	6.783029492	11.70325609
163	Solyc02g090130.4.1	5.466844279	4.454232957	5.122149898	3.775425729	4.061021924	4.443471479	5.27572347	5.668013993	7.824968474
163	Solyc02g091640.3.1	14.23949811	11.43688813	11.76634326	9.391098453	10.0263344	11.74833946	13.45646026	16.02815534	24.76424281
163	Solyc02g093820.4.1	24.41832305	22.67711564	23.82999213	20.80280128	19.64644183	23.25305291	24.70196842	28.06388055	33.40008228
163	Solyc02g093880.3.1	24.4431722	21.35192144	23.82994517	20.47237994	17.71599024	21.30759972	27.8943976	32.35846581	42.27662261
163	Solyc02g094120.3.1	95.50456449	88.30396033	98.78311299	81.15124924	77.85274731	93.38604825	104.8779391	102.8383496	177.4367933
163	Solyc02g094640.4.1	23.10272885	23.23516536	23.97223297	22.44681809	21.93412862	21.03365603	26.99781135	25.98453977	33.09422982
163	Solyc03g007150.3.1	3.496348354	2.76182363	4.260016507	2.675804521	1.765675715	2.239433385	3.25132105	3.888483793	7.00775862
163	Solyc03g007990.2.1	161.4583062	156.771105	155.2902968	123.1110258	109.8645244	123.938548	175.6442705	166.1059702	259.5491503
163	Solyc03g063350.3.1	7.734035797	7.428500674	7.944984839	6.524277452	6.68370714	7.228318956	7.390462077	8.313908725	9.387439016
163	Solyc03g078580.3.1	21.34313447	2.943175516	11.72102615	3.085935568	0.519978502	0.694997637	21.05661785	17.41064011	75.98899699
163	Solyc03g083140.3.1	5.090829684	3.763196862	4.288126385	3.174351307	2.860059836	3.592034582	3.748711081	5.310671758	9.52151197
163	Solyc03g097200.3.1	19.43650385	18.8417395	19.39586858	13.1907385	13.66447713	12.99917891	20.56703392	23.66616785	32.09355735
163	Solyc03g112050.4.1	191.2791394	177.2560757	187.2113323	167.3328931	136.7862805	188.7075223	184.259673	187.687308	236.2951799
163	Solyc03g116930.3.1	7.869724255	7.926130167	7.784438658	5.616988729	7.289384775	8.215738112	8.333354988	8.988159099	13.72591715
163	Solyc03g118570.4.1	14.26664628	13.82125901	14.12508049	12.0574714	11.83611397	12.53125407	16.11720474	15.66933744	26.56654017
163	Solyc03g119870.3.1	13.43386206	13.59769726	13.43106124	11.6255677	11.77367699	13.66439477	14.07515999	15.04575446	17.01473901
163	Solyc03g120830.3.1	1.959748078	2.344761613	2.463874562	1.158654699	1.258670708	2.31983599	2.376707794	2.531590345	4.110224145
163	Solyc03g150102.1.1	25.94923718	24.2255652	32.63808532	19.8154232	24.55044504	23.23396567	32.51204939	34.49048942	60.65690285
163	Solyc04g005280.4.1	7.561687893	7.636721694	7.697687218	6.870136224	6.795266926	7.430722175	7.78559459	8.865239188	11.99387406
163	Solyc04g009970.4.1	7.622556797	6.228056165	7.190343451	5.440222245	5.267607492	5.797566431	6.58314378	7.649046798	11.57984385
163	Solyc04g015090.3.1	6.823683053	5.393444702	8.527447141	5.743166527	5.176950517	7.294287602	8.15209568	9.969996275	14.6438626
163	Solyc04g051240.1.1	23.34423749	24.23606168	32.29165023	17.89056305	20.24842336	31.06911204	31.39427411	34.25589144	56.2672779
163	Solyc04g051340.3.1	20.01852038	19.6131606	20.45519673	18.75046455	18.09327972	19.21153118	20.35065308	21.14031847	24.62185962
163	Solyc04g051600.4.1	3.533007312	3.38266515	3.264759183	2.648307219	2.506524059	2.825453886	3.144568505	3.802530883	5.618085095
163	Solyc04g054330.3.1	7.70582906	7.267747575	7.517098638	6.486244339	5.510781925	6.53526237	7.264225962	8.41857693	10.95510232
163	Solyc04g070990.4.1	11.58020153	10.53920836	11.43166062	9.887773201	8.553242906	11.13322543	11.91228576	12.93819009	15.93952757
163	Solyc04g080370.3.1	11.94016103	10.29987969	12.66244265	8.810517166	8.895152228	10.90247742	10.81048779	12.14362804	15.51199186
163	Solyc05g005110.1.1	14.34795793	16.44452177	17.7857723	11.68607012	13.71455831	14.79670209	17.33031334	20.29161923	28.55720498
163	Solyc05g005250.3.1	9.55408419	8.705346688	12.67456653	7.486747377	6.840909655	8.017156493	10.55402385	10.55251073	16.83589223
163	Solyc05g006475.1.1	20.82441529	20.44066145	21.20235746	18.41178576	14.99763083	18.97646757	17.49895861	23.22577039	32.10524425
163	Solyc05g009290.4.1	73.41885356	73.04150011	76.85175781	66.57634264	64.43648112	72.66365108	75.6878681	78.23773353	95.72855054
163	Solyc05g012300.1.1	15.7208789	16.81826752	20.06291466	15.23617145	14.89212981	18.04817879	18.62788692	19.16252595	27.74409758
163	Solyc05g015820.4.1	6.86418369	5.705464207	7.121715781	5.681832288	5.974180223	6.964958146	6.477476802	7.732188209	9.060104394
163	Solyc05g054910.3.1	13.40073995	13.72991473	13.37846126	11.38364064	11.55403637	12.58879882	13.17603611	15.70842809	19.70561819
163	Solyc06g007800.4.1	19.51390007	18.87463903	19.77312026	17.66403696	15.08805246	17.85079838	19.79548129	23.64854249	30.87019856
163	Solyc06g053470.3.1	15.55231633	13.54195022	14.94509962	13.40683591	11.80064019	13.22311174	14.01085305	17.85708243	26.75871425
163	Solyc06g053800.3.1	83.902582	62.59081126	87.12759132	76.56463771	58.41463071	73.26999086	81.40006633	82.53743883	110.3294447
163	Solyc06g065940.4.1	25.77504675	26.20367866	28.16224747	20.834184	19.6835232	20.87306775	26.37575286	30.7515298	41.68453278
163	Solyc06g082470.3.1	21.27276032	19.73462973	26.43116805	17.58585771	17.46185926	21.22411557	25.00307815	25.05411454	36.56471732
163	Solyc06g083350.3.1	11.35245853	10.75358881	12.73364306	8.688379698	7.991344316	8.816316598	11.11566588	14.46049559	19.86300186
163	Solyc07g006190.3.1	4.659464549	4.110529599	4.926252042	4.025677492	4.401285841	4.586724242	4.520521394	4.612452041	5.809467457
163	Solyc07g008750.4.1	19.54800504	19.23418237	19.28794094	15.69878111	16.99455654	19.61148502	21.753939	23.5579285	33.39894263
163	Solyc07g039210.4.1	14.707321	12.90252885	13.03616365	10.77299171	9.680152224	12.37073077	14.63261786	17.20003536	22.78235998
163	Solyc07g044810.3.1	10.68756141	9.921862125	11.3962902	9.242755274	9.182823348	11.45346527	12.26905995	11.95692377	18.64393731
163	Solyc07g062540.3.1	16.17271559	13.9396964	15.17607007	12.81639752	10.98976758	14.51540888	16.2233213	18.25406951	24.31685298
163	Solyc07g065590.4.1	4.16373993	3.544968656	4.101842323	2.76468234	3.348763956	4.467724257	4.084576817	4.820543447	8.382544369
163	Solyc08g005140.3.1	8.973643568	8.261836635	8.392205906	6.834153761	7.074630403	7.811136414	10.50535506	11.62340639	18.91175003
163	Solyc08g005290.3.1	7.795649316	6.22859942	7.772511873	5.495681796	5.414100535	6.25594395	6.782862051	7.859684561	11.47886195
163	Solyc08g022080.4.1	100.7973358	108.3153222	103.777415	81.95654464	92.70976204	102.8210815	105.7443861	126.7818842	172.5914153
163	Solyc08g029110.3.1	10.0846141	9.730878974	10.67772793	8.765646346	8.41208783	10.01908274	10.30410757	11.76897445	16.07344492
163	Solyc08g042130.2.1	3.781582357	3.257101347	3.522581105	2.861147345	2.814815358	3.305452985	3.671751947	3.720108659	4.758202404
163	Solyc08g048500.3.1	39.72133439	34.55665101	36.35802895	30.98275409	27.35211384	31.1771903	35.07507063	38.34302973	54.537905
163	Solyc08g067796.1.1	1.875797233	2.624507518	2.322087213	2.178051358	0.636672911	2.578922706	2.794417477	2.93217756	5.272368013
163	Solyc08g074370.4.1	18.33711314	16.2007737	18.26673948	14.5603206	14.60658629	15.30305448	19.73798683	23.11266224	30.928416
163	Solyc08g077750.4.1	17.52000592	16.4874564	18.97280385	14.75636679	14.64830027	14.64270843	16.64750353	17.67503071	24.0242336
163	Solyc08g080420.4.1	30.36215696	29.17767513	31.74783785	28.1915292	24.59051927	28.73406454	31.90623329	33.99351176	39.39799329
163	Solyc08g083300.4.1	23.87608469	23.94236949	24.95477314	23.5866651	20.801479	22.33758745	26.08335151	28.19921253	35.31300335
163	Solyc09g009450.2.1	8.56323854	8.193538756	10.08054597	6.820501958	7.034386411	5.923407976	10.32530134	8.538699846	15.34690761
163	Solyc09g009460.4.1	11.03131265	10.19160206	11.90120842	9.314924334	9.334472628	10.56449855	11.95466455	10.55807506	17.27822622
163	Solyc09g009630.3.1	3.421865402	2.961227777	3.23277438	2.915017898	2.148960873	2.955013864	3.607524925	4.073327324	5.214546316
163	Solyc09g009880.3.1	23.14027148	22.98696718	25.12709057	18.49586923	17.62976422	21.98905087	25.5231571	23.02772487	31.89817017
163	Solyc09g011320.3.1	14.60553071	13.79362171	15.41924541	11.61069915	12.31826982	12.63282149	12.45225485	15.36928919	20.0954899
163	Solyc09g013130.3.1	21.50727116	20.31687075	19.72407074	21.25219915	17.37639395	18.89870185	22.45743714	22.75475479	29.44734411
163	Solyc09g014320.4.1	7.542549336	5.811200893	8.870507009	6.606033574	6.252810766	7.277647132	8.625918419	8.987725375	11.87242756
163	Solyc09g064790.3.1	18.17177448	15.40053796	17.29208525	12.48317877	12.72584045	13.73110149	15.74835203	19.45272899	27.51903765
163	Solyc09g075490.4.1	14.06657057	14.82239024	15.89248984	12.68355773	13.08336627	14.23249306	17.62838476	16.35363609	22.63923405
163	Solyc09g098280.3.1	22.57215268	19.21759914	23.5750358	16.75912385	14.52978848	19.58897379	22.89938861	25.75707585	31.85030136
163	Solyc10g005300.3.1	5.937056993	6.696744044	7.069186784	3.734225098	3.903773425	6.105825829	7.242249876	7.217085336	14.37155135
163	Solyc10g006320.3.1	16.8622587	14.98244603	16.79822105	17.43654463	13.09045725	15.64860196	18.01291706	16.77325855	22.22620819
163	Solyc10g006560.4.1	60.9548115	46.59795257	57.91688015	55.06771847	43.03608151	46.79428144	54.57320683	67.71756267	91.48501704
163	Solyc10g019040.2.1	40.635742	39.89680709	44.59263276	29.06581611	30.26769448	35.29500074	32.40002594	44.41642989	70.72791805
163	Solyc10g039430.3.1	4.233524168	3.822211354	4.524588708	3.603243974	3.73996815	4.168784174	4.60214869	4.663503753	6.329169407
163	Solyc11g005110.3.1	9.235870062	9.00002994	9.530369734	8.285752387	8.118069655	9.134782001	10.08859583	9.25961515	12.39875951
163	Solyc11g008120.3.1	27.82290104	27.67381121	27.57522015	22.92542468	24.1343802	28.15484946	27.28737973	34.29126557	41.75566711
163	Solyc11g010710.2.1	13.74310044	12.19940049	18.19953016	7.198928711	5.404652855	8.428507118	22.00003296	27.49748809	43.08947685
163	Solyc11g010950.2.1	8.989932449	8.662020307	8.677341391	7.816972635	7.143924042	8.040745606	9.486742494	10.17708842	12.43330194
163	Solyc11g013260.3.1	62.04408542	54.71920317	57.68996167	52.3333401	49.15035452	57.5265455	64.92095208	63.67740402	92.57244074
163	Solyc11g013460.2.1	5.401195625	4.717319851	5.366002256	4.298189079	3.848413881	4.064301205	5.969234024	6.460114736	8.843663406
163	Solyc11g020160.2.1	30.69443607	27.50529776	32.77261737	22.11856359	20.48999068	22.54773045	29.79476326	29.94670987	49.47482679
163	Solyc11g020190.1.1	38.26835848	37.98709517	47.41433265	31.96657747	31.84786695	39.4038665	43.31003632	48.12090889	72.87507488
163	Solyc11g045120.3.1	9.52722322	8.039364863	9.304347011	6.872621537	6.599496945	7.82919123	9.599417719	13.4890445	19.9600709
163	Solyc11g045390.3.1	4.546187616	4.271945726	4.716059908	3.355707119	3.704204217	4.876571157	4.946487644	5.248299335	8.403579153
163	Solyc11g065070.2.1	25.29852274	22.51013395	24.45165123	14.08976898	16.22313064	19.19522157	26.0801135	27.31132431	48.84937613
163	Solyc11g066450.2.1	62.81836598	55.20559016	70.80078262	43.87618261	46.73060108	51.60921917	54.78776966	68.90580953	118.4940125
163	Solyc11g068760.2.1	5.704291944	6.425939243	5.821685396	4.225874115	4.700662257	5.542837618	6.781695898	6.934906152	10.99448566
163	Solyc12g009050.3.1	7.759518055	8.788638497	10.46964289	3.310515094	1.640819111	2.871203334	7.31006636	15.90814053	41.38680443
163	Solyc12g011050.2.1	8.46410116	7.863675943	8.00943361	7.506177783	5.982841306	7.219388121	7.670639271	8.497930444	12.95887627
163	Solyc12g027850.3.1	13.47737548	11.93669976	15.38224338	11.28059315	9.274755673	12.61922736	11.44594944	16.23635047	19.68739842
163	Solyc12g032950.3.1	6.41226844	6.339383371	6.630676403	5.588026887	6.023556983	6.651409472	7.063580362	6.832932778	9.394512087
163	Solyc12g055950.2.1	3.64748766	4.234163891	4.073801338	2.901638518	2.517023063	3.207355533	3.375788512	5.053806097	8.809963029
163	Solyc12g094590.2.1	13.08238711	12.16779914	11.85868202	10.51952522	10.09200173	10.30237836	12.076305	14.70341575	19.44535515
163	Solyc12g099340.3.1	20.20419086	18.7803604	23.15892192	14.88446269	17.91164483	20.723477	24.61359504	26.08737015	40.70308839
