# Supplementary material for: Light regulates tomato fruit metabolome via SlDML2‐mediated global DNA demethylation
Source: J Integr Plant Biol. 2025 Oct 23;68(2):383–405. doi: 10.1111/jipb.70066 (PMC12863027; doi:10.1111/jipb.70066)
Supplement: Supplementary file 6 — Table S5. Summary of SOM [file JIPB-68-383-s011.zip › Supplemental Data 5 Summary of SOM/Control/Cluster148.csv]

neuron_number	gene_id	W_10	W_20	W_30	W_35	W_40	W_44	W_47	W_50	W_55
148	Solyc01g058470.1.1	79.35549182	91.57632957	95.74528308	87.4206281	97.47443227	117.0346363	90.99498308	95.01284082	103.6215124
148	Solyc01g091900.3.1	9.05264927	10.43845659	9.985432329	12.40349369	12.88692864	14.09518827	12.19405779	12.01162167	16.32383821
148	Solyc01g094950.3.1	456.7767695	469.4762662	515.1560459	608.715526	697.8804444	739.8514506	624.7014506	589.491182	710.8451708
148	Solyc01g104030.3.1	54.51095482	50.64833663	55.24339183	66.12327845	74.73759848	92.44386129	79.388761	44.48170473	94.68935271
148	Solyc01g106000.4.1	142.7667153	133.2141147	78.47422408	189.9687181	195.9518117	247.3901463	189.3781082	154.6931385	221.8484298
148	Solyc01g106620.2.1	15.11707119	16.6627782	56.12724431	97.61244287	60.34321306	303.8426321	215.4673194	114.6051039	291.2623707
148	Solyc01g107190.3.1	22.76288323	36.44707654	51.97254686	42.67221041	60.08907158	79.13817926	40.12183666	41.719745	61.87846953
148	Solyc01g107670.2.1	42.33521096	43.98290929	23.43920736	50.40755614	77.03596613	107.5740709	86.13487262	55.30142268	88.25223214
148	Solyc02g069100.4.1	92.42391993	85.92936004	78.56502972	134.459335	146.3529968	186.554965	159.7148192	132.8825492	162.17217
148	Solyc02g078030.3.1	179.1648138	284.6393588	259.8137808	519.9736607	484.9814894	547.2733167	522.4095743	511.1114273	570.5328534
148	Solyc02g092130.2.1	10.28795793	10.15578625	11.91477821	14.31057983	13.81443455	16.18066437	14.50509364	14.53062102	16.11512358
148	Solyc02g092440.3.1	40.3369234	55.38915104	45.93860514	64.41160381	73.0376106	84.43418305	62.04497699	59.78345095	70.5281651
148	Solyc03g098130.3.1	27.64872764	36.26180678	31.42939088	42.36450923	43.01327977	46.69227594	41.75410334	41.53715226	47.22989392
148	Solyc03g113420.4.1	18.88462583	14.25803925	14.13556897	35.53770898	31.11549495	66.08781187	54.43238728	27.03595373	63.95548136
148	Solyc03g114170.3.1	45.69613765	42.6999977	50.15563045	55.91847957	52.74851819	60.33343851	54.7592154	52.14820255	60.29943303
148	Solyc03g115660.3.1	1.98674847	2.884755269	1.086155485	4.526133729	8.062249861	10.7374751	6.681320111	5.130682878	7.57033448
148	Solyc04g011500.3.1	93.28391698	96.73129611	76.35351226	106.7715102	108.6303902	116.935931	115.0088665	100.8500353	128.9522792
148	Solyc04g056350.1.1	929.3784083	924.5774705	1004.548488	1260.201953	1203.899202	1369.63061	1112.4056	1030.154232	1167.587729
148	Solyc04g078130.4.1	10.70708889	14.35603408	12.70336611	15.75499875	16.82900765	23.55647751	21.13566299	17.7623132	19.77525796
148	Solyc04g079640.3.1	54.20499806	60.45926446	48.80535621	97.50562791	95.69771487	113.6899336	110.3884529	65.52097867	98.08655856
148	Solyc05g015510.3.1	31.82425604	38.60105632	18.32973527	41.48832925	65.25802253	85.60531968	72.44733522	62.54733069	89.41921186
148	Solyc05g016380.4.1	12.98209579	18.09019439	17.7162413	26.50554025	29.30020311	31.91896276	30.45114579	24.29264199	32.29870925
148	Solyc05g024010.3.1	33.10503065	39.72062593	25.06118267	40.58021397	45.27897625	48.3509261	44.03224434	40.61795921	45.88895349
148	Solyc05g054540.4.1	16.91862304	20.59028088	18.80540004	22.71931875	23.53779388	25.61375065	24.65858235	21.12845771	25.10701094
148	Solyc06g009750.4.1	30.40321432	32.70142135	33.26783809	42.0901284	40.02058373	43.85805349	39.05739634	37.54275782	43.12644744
148	Solyc06g035930.1.1	1.761913847	2.814575936	3.341547771	5.586541666	6.503510962	13.19493158	8.581027929	6.936082882	12.22140831
148	Solyc06g083110.2.1	196.8013963	192.2868504	204.7428845	246.5995122	245.1984981	331.3049512	273.4325924	272.1271444	278.5390318
148	Solyc07g005100.4.1	5.335931583	7.040699374	3.906061526	14.32595261	6.982167827	25.67483905	15.99013501	12.70340472	16.32603216
148	Solyc07g005690.3.1	32.83869082	36.27778089	37.37713765	49.60418463	46.49569614	57.16170749	49.75870411	53.82190326	60.66456038
148	Solyc07g009380.4.1	37.47215745	46.24138919	13.32711667	41.59845151	130.1406943	330.4586652	165.6492266	26.68884921	308.3877037
148	Solyc07g043120.1.1	39.44390548	42.11145064	17.28541194	46.20086771	61.00392735	86.29470732	62.48793562	52.532785	67.43129939
148	Solyc07g056700.2.1	97.18833188	33.39857897	46.9297882	132.9443685	472.7916726	660.2010633	361.760433	286.606532	607.8253564
148	Solyc08g015690.4.1	143.5736371	153.2533261	145.9515127	188.4556875	185.5941334	191.8878889	196.7959103	163.2657318	178.5240678
148	Solyc08g015860.3.1	44.55685988	41.52156773	43.48359108	55.22010768	48.30360328	56.11893434	53.41580417	50.00213912	57.59690664
148	Solyc08g016420.3.1	7.983541006	7.374667137	7.936175864	9.375940981	8.550966993	10.44722199	9.22948729	9.350527723	10.09389944
148	Solyc08g081400.4.1	23.43389091	23.69172898	14.42662388	34.33134758	40.42555531	60.93431126	39.01183052	36.80911809	51.40731424
148	Solyc09g005590.3.1	129.3171272	141.0595997	136.2319368	172.2475905	163.7659248	212.3802355	184.768056	168.4449162	189.4458683
148	Solyc09g010800.5.1.1	4228.100125	4332.299314	4170.856424	4207.202941	5492.089329	6595.073085	5241.622059	5023.82834	6135.086186
148	Solyc09g091500.3.1	18.70107125	13.5979167	13.20658437	19.18372245	18.95467832	21.23695884	20.01424076	18.31349244	21.22684998
148	Solyc10g008350.4.1	57.58512383	96.04374084	166.9162217	135.3354252	220.7179737	386.6302173	220.4912979	190.1483773	251.8130618
148	Solyc10g078590.2.1	148.8933815	149.6602115	77.06286578	175.8139613	276.1140076	360.6434992	293.4005435	204.7370347	329.6731145
148	Solyc11g006550.3.1	29.76932662	34.04481269	32.15638783	40.83326419	38.63335438	44.98853762	44.69423812	35.99913629	40.82651475
148	Solyc11g010100.2.1	31.41033829	36.43147026	34.4551462	57.71145343	50.98350542	68.49540346	58.81620163	57.42068965	63.68905766
148	Solyc12g006410.3.1	6.118264068	9.986378197	11.81177795	17.78491459	27.87431454	34.36607915	26.03231563	22.04450113	27.07215766
148	Solyc12g008860.3.1	32.1720464	30.35936726	33.8046939	45.81006286	40.8797341	48.63376306	41.36447847	36.67648295	42.19874123
148	Solyc12g019540.2.1	3.208081513	3.719016122	3.228779379	4.984419746	4.980087516	7.676741578	5.330525071	4.067091504	5.790008383
148	Solyc12g094450.3.1	22.36297556	27.74583596	25.16258146	41.7759514	35.84357622	41.97302969	36.36915931	36.3709084	44.64691363
148	Solyc12g095770.2.1	30.1811822	31.18240181	28.1182793	34.6357816	31.85922077	35.95039557	32.71816994	34.12687708	34.06240338
