# Supplementary material for: Light regulates tomato fruit metabolome via SlDML2‐mediated global DNA demethylation
Source: J Integr Plant Biol. 2025 Oct 23;68(2):383–405. doi: 10.1111/jipb.70066 (PMC12863027; doi:10.1111/jipb.70066)
Supplement: Supplementary file 6 — Table S5. Summary of SOM [file JIPB-68-383-s011.zip › Supplemental Data 5 Summary of SOM/Control/Cluster164.csv]

neuron_number	gene_id	W_10	W_20	W_30	W_35	W_40	W_44	W_47	W_50	W_55
164	Solyc01g079310.3.1	7.331658141	8.714790086	4.956006787	7.608918687	8.81008627	8.394017569	7.61240499	7.506751359	11.35353826
164	Solyc01g100190.4.1	5.739984356	6.05662582	4.557670691	5.512213672	5.914320857	6.586235812	5.529923286	5.772222502	8.49097313
164	Solyc01g104240.3.1	10.73470087	15.11516093	11.28512761	12.81421545	19.60873431	21.54157378	19.41879095	17.86655632	28.93458943
164	Solyc01g106690.3.1	81.32401346	119.3095715	62.18662355	135.928428	223.2603228	189.1878	228.2242703	126.2494482	337.973789
164	Solyc02g064740.3.1	24.59929908	29.0612936	18.34750147	26.58896058	27.34807719	31.25612068	32.41492494	30.86701111	59.0676397
164	Solyc02g069820.3.1	13.11783355	13.88339392	13.622098	18.60433667	20.52447535	20.6385613	20.72161904	21.13905022	35.12469532
164	Solyc02g080630.4.1	192.9994637	164.7977153	132.3174323	199.569609	198.0900773	218.6511456	211.1820726	183.7021408	301.4894823
164	Solyc02g084360.3.1	358.5782648	364.1981178	324.2911731	389.6573532	392.6565724	445.607819	398.5339468	362.8361995	537.196822
164	Solyc02g084420.3.1	3.296159007	3.561099936	2.474295184	6.156205667	8.510069969	7.688175658	6.3223704	4.535864296	13.01541466
164	Solyc02g087650.4.1	43.83906049	39.37159088	37.30159857	42.79065038	45.66374722	45.04690491	43.25027768	43.09553138	63.45292707
164	Solyc02g094560.3.1	12.14232528	14.00907139	11.3519006	13.9482931	14.08765123	13.6361279	12.07062175	12.48187206	16.4057181
164	Solyc04g005100.3.1	129.9162666	190.911537	125.7949386	171.8862802	250.6844654	185.5473813	179.9337271	160.4267785	374.9568448
164	Solyc04g008340.2.1	26.91410861	26.43906545	21.07987178	26.60013141	27.50034847	30.25499366	29.02794272	23.87635352	33.44281167
164	Solyc04g018080.4.1	15.43297275	20.60281698	20.00106857	23.93060998	26.0002953	24.07410404	29.54502946	19.23381839	35.81129716
164	Solyc04g024590.3.1	6.727338238	6.913704413	6.878109375	7.14975247	7.519240499	7.526072548	7.064806144	6.883507826	10.14546751
164	Solyc04g024840.3.1	1.401302964	2.123174542	0.894489043	2.583335344	4.870891893	3.344282978	2.143999133	2.365944721	9.32828831
164	Solyc04g051570.4.1	5.814436227	6.224219726	4.940856326	6.597572523	6.722069032	6.44550706	6.383264429	6.816885001	11.18552705
164	Solyc05g041860.4.1	33.38653459	41.04909478	32.47705073	31.75685341	37.57506785	39.76539688	37.79501337	35.35300188	58.83266761
164	Solyc05g050530.3.1	6.56334259	8.56697559	5.380665149	7.153200034	8.913975336	9.113049598	8.073259308	9.296069634	15.44738344
164	Solyc06g035620.3.1	14.42594703	33.01232808	27.72667834	27.96891003	55.048866	56.99679896	44.59068849	38.69853428	74.15982845
164	Solyc06g036520.1.1	648.7480967	701.0734924	662.0636557	789.3096219	845.7159514	778.5501305	778.691408	679.101108	1431.823319
164	Solyc06g061020.3.1	146.5177324	243.9193265	118.5910538	134.9000474	339.3148033	282.3027035	277.9384161	261.9432372	684.7792641
164	Solyc06g063100.3.1	6.058291092	6.866278627	5.933786366	6.227100978	7.331987238	7.710895746	6.857378893	6.164860462	11.12923992
164	Solyc07g017220.3.1	31.78024354	31.58808251	16.42417579	42.01910159	47.35460923	43.61114843	20.16062668	21.93740529	106.8951754
164	Solyc08g014000.3.1	308.0949545	453.6915461	297.0449074	416.5449003	592.0277593	656.2587831	380.6360476	436.5156079	1023.643613
164	Solyc08g016580.1.1	7.385371664	5.754649353	5.214368567	6.443420876	12.39265625	6.743017866	8.05638078	6.829718781	21.77340243
164	Solyc08g066210.3.1	19.26768179	30.73540847	23.2806283	24.10161004	41.95677028	23.03811003	26.44827233	29.64132362	65.69131936
164	Solyc08g076060.3.1	47.81953655	62.62338515	39.03721194	62.78803847	67.03203289	80.02131461	67.40035912	42.88690938	106.1989211
164	Solyc08g076960.1.1	7.572337621	10.47581629	7.292550665	6.275844831	14.0987071	10.02075512	9.900506224	9.155284536	18.27133653
164	Solyc09g010150.4.1	2.890248075	3.198044803	1.793162048	2.478202083	3.520042417	4.016222303	3.208893473	3.08450783	6.399112514
164	Solyc09g065390.1.1	23.09590096	31.37411404	24.18353748	36.63391278	40.12460448	45.15203987	37.23796686	23.54847798	66.96804064
164	Solyc09g074560.3.1	31.8913881	39.57661667	25.07771295	34.68381802	43.42195373	46.06179088	35.52685983	29.89411445	84.83820647
164	Solyc10g011870.3.1	51.61958405	51.64030403	47.72225842	61.68080185	59.26487612	63.64662184	51.55178712	60.39126363	82.77122917
164	Solyc10g080220.2.1	2.293878323	3.02313636	1.997284865	2.284148806	3.670697522	2.865307662	2.84822561	2.810084367	4.443951051
164	Solyc10g081480.2.1	32.60321147	40.33514262	39.28352931	33.55291352	41.43010684	44.45941177	42.6891844	36.92141416	67.50373676
164	Solyc11g007130.2.1	20.28491534	21.6582132	15.65907612	19.25208291	33.10196056	24.27978256	20.40445372	20.99403995	37.96543216
164	Solyc12g007000.3.1	39.3262284	36.53066959	34.34454397	35.75234272	40.27164165	42.29486017	39.36731277	36.27218193	45.41071818
164	Solyc12g008910.2.1	11.26785191	10.97822787	10.22211411	10.38260889	12.38933211	12.3497442	10.97488003	11.01651278	14.43701173
164	Solyc12g009980.2.1	14.04955771	13.266792	11.80296953	13.73627842	14.97321667	14.09760838	13.51985927	13.00734053	17.44584086
164	Solyc12g096280.2.1	4.378155091	4.911743085	3.724640275	3.973210153	4.440954281	5.137581208	4.161188243	3.916009681	6.282050601
