# Supplementary material for: Light regulates tomato fruit metabolome via SlDML2‐mediated global DNA demethylation
Source: J Integr Plant Biol. 2025 Oct 23;68(2):383–405. doi: 10.1111/jipb.70066 (PMC12863027; doi:10.1111/jipb.70066)
Supplement: Supplementary file 6 — Table S5. Summary of SOM [file JIPB-68-383-s011.zip › Supplemental Data 5 Summary of SOM/Control/Cluster165.csv]

neuron_number	gene_id	W_10	W_20	W_30	W_35	W_40	W_44	W_47	W_50	W_55
165	Solyc01g010830.4.1	6.008525407	6.072862052	5.170166752	5.522449528	5.773899009	6.354726481	7.237100172	6.832751362	7.371737862
165	Solyc01g080190.3.1	11.72555118	10.95529137	9.214062641	9.815943499	11.24391892	12.76977499	12.78856107	11.00388199	13.86466662
165	Solyc01g102480.3.1	13.91063556	13.08396266	11.31987067	12.57121622	13.79367311	15.03209524	16.40608595	16.71368318	16.29146364
165	Solyc01g104320.4.1	56.57381353	62.80299182	32.15243438	53.33917793	63.02047733	83.67060274	80.19885836	61.96909263	79.33227392
165	Solyc01g107640.3.1	48.17608756	42.69354682	29.40531097	39.49814697	41.60726972	51.64683707	62.91719796	60.49652403	61.84597948
165	Solyc02g067860.4.1	25.64156474	23.54418938	19.05095582	22.56426472	26.6664737	28.91194891	29.52790023	32.81296353	34.83022159
165	Solyc02g086200.3.1	6.66452543	6.583142544	4.86327363	6.392433088	7.689087342	8.189844013	9.633303602	9.146761774	10.65801473
165	Solyc02g087230.3.1	24.94934158	27.11259635	19.19088122	22.47264436	25.65557182	29.38324242	27.5880736	31.02001542	27.74283132
165	Solyc02g089780.3.1	14.33893123	18.65774508	2.497617689	11.48703985	26.52351067	34.99481649	52.10072136	28.32698522	47.22677443
165	Solyc02g092160.3.1	36.88216019	37.64937103	30.62641723	35.71885794	38.31259017	44.63666166	44.34545942	42.98697239	44.17742257
165	Solyc02g093630.3.1	160.5566228	137.5028273	94.90477269	142.4818761	153.0164821	165.2314942	169.6931957	158.743272	179.0539012
165	Solyc03g007660.4.1	32.09116245	29.59853272	25.52144461	29.21671725	29.06049985	32.05216753	37.33567015	34.55638133	38.44631972
165	Solyc03g071710.1.1	184.9362441	230.9100508	119.5856614	155.3724797	264.4298541	282.4678523	276.1596581	307.4146545	260.4248342
165	Solyc03g097010.3.1	18.94096443	16.29087767	14.50013793	17.40263458	15.713772	19.84000963	21.55095135	19.91810879	23.10049974
165	Solyc03g111260.3.1	10.37228508	11.07438653	7.015606909	9.913573524	12.66130463	13.62009354	16.01277981	12.03118489	17.43876102
165	Solyc03g114480.4.1	4.791695681	2.851720847	2.509389063	5.235287197	3.80204108	6.419708308	7.590597803	6.12012311	7.653623486
165	Solyc03g116680.3.1	77.63171113	68.29858278	53.39380235	60.88437853	77.02946013	92.93250214	98.785951	68.97571073	90.50819277
165	Solyc03g121850.3.1	4.790583864	4.565632004	3.02738707	3.750093187	3.877150809	5.375589949	5.400420262	4.736237358	5.767365611
165	Solyc04g081220.3.1	10.64766686	10.27225387	7.894889222	9.461995488	9.981845247	12.12079364	10.59472859	11.86747403	11.08287751
165	Solyc04g082250.3.1	106.8213418	99.75914714	60.40196517	106.4868286	121.3691548	132.6831297	188.291377	156.4474934	164.8324107
165	Solyc04g082700.3.1	30.03330232	25.36251246	15.25103907	24.2184045	25.0985959	33.07063183	40.06890398	31.57192729	32.25390572
165	Solyc05g052980.4.1	403.1942034	424.3741467	252.0122395	241.8187295	462.8964915	428.3728195	568.1615013	469.1797088	528.4061796
165	Solyc05g053190.3.1	6.91283136	6.468840425	4.794735117	5.891087506	6.495355835	7.347592376	7.971085527	7.632384644	8.044283233
165	Solyc05g054940.3.1	10.20978537	8.946816106	7.320380316	8.323574981	8.973921889	11.72367452	13.24690528	12.83383069	14.15441932
165	Solyc05g055770.3.1	143.5620405	131.653251	108.7315577	141.8588693	139.1015055	155.3002329	135.57236	141.3190324	157.1856781
165	Solyc06g008310.3.1	4.255460268	3.619874162	3.461783465	3.893623772	3.831200156	4.640396811	4.738772655	4.445470642	4.839137756
165	Solyc06g036350.3.1	23.01986345	22.22562287	19.04158478	21.23789031	23.75728656	22.16087725	25.13048805	22.32217261	26.13349415
165	Solyc06g071350.4.1	62.87360714	61.37336719	49.26952564	54.90715506	59.27426587	63.83143011	73.23777405	59.98811596	69.71102297
165	Solyc06g073900.3.1	57.28473857	55.32122577	46.48073731	53.11087344	56.98575621	61.45272687	67.06188522	51.89119302	66.14300209
165	Solyc06g075790.3.1	30.5198099	31.93572699	18.27226279	26.7650011	31.65676363	38.09833821	33.79590584	33.68747764	39.78456582
165	Solyc06g083410.4.1	6.884003802	6.072404299	3.963913932	5.092550576	7.730287194	10.61717314	10.63150496	9.991457797	10.36969548
165	Solyc07g053960.3.1	20.9716955	20.41625798	15.81803208	21.25719982	19.57319744	22.16175776	21.33277139	22.62061919	24.09133905
165	Solyc07g065270.1.1	44.55454115	36.1011153	19.77361717	33.89214011	31.10141159	57.32713532	60.54708502	52.55608492	69.88899365
165	Solyc08g016510.3.1	25.83108244	22.04689981	18.56646055	25.61236367	24.14032997	27.6708741	28.24535127	26.64990121	27.37763173
165	Solyc08g066560.3.1	20.19685024	21.46833879	12.89160026	18.92494741	23.7909389	28.98601282	27.59064595	22.25450185	32.95652081
165	Solyc08g067840.3.1	7.721313446	7.978749092	4.971868332	5.874745573	6.58661233	8.562623827	9.241474971	7.647342536	9.032110241
165	Solyc08g075100.4.1	7.106325625	9.055738693	5.702343071	7.376396318	9.375719101	10.3126214	11.03353165	9.536373169	11.62204481
165	Solyc08g075280.4.1	44.49391818	44.49478489	19.25900502	42.07778375	49.7866002	78.97131106	91.88765793	72.75821316	97.5941946
165	Solyc08g076470.4.1	8.835701228	7.407508362	6.285272845	7.570456474	8.009911927	10.55450673	11.01883199	10.33476706	10.11573085
165	Solyc08g080250.4.1	7.958193092	6.6660696	5.239503845	5.394266952	6.072911836	7.93438781	8.899129467	8.581004042	9.655776281
165	Solyc09g007700.3.1	73.6263852	66.87671494	45.06570529	56.20618265	70.75362912	75.07939031	77.04370162	76.18470093	95.06354468
165	Solyc09g007850.3.1	190.6664295	193.0717455	104.4948195	144.664331	173.2482046	202.3291855	237.3725634	228.478397	300.3862082
165	Solyc09g008920.3.1	53.8662098	47.05539436	37.89655998	48.06155845	49.78066931	55.6708823	61.35623938	61.60602841	69.29600136
165	Solyc09g009430.3.1	8.653709827	9.619146407	5.489704058	8.521942012	9.502924355	10.38440741	12.11180415	11.26630207	11.7973532
165	Solyc09g010880.3.1	8.249023996	7.524210142	6.111216908	6.370674389	7.52066979	9.875672107	10.18799868	9.916685837	11.33228879
165	Solyc09g091450.3.1	29.81195632	26.13988862	22.22895811	26.62344164	25.43116589	30.24973422	30.35864715	28.80052281	31.30788869
165	Solyc11g008020.2.1	12.77337221	12.98695998	7.942969564	13.2412893	11.68770015	16.85732147	17.72955106	13.42164131	15.96786164
165	Solyc12g009120.2.1	20.67253109	18.86943261	16.58398533	18.42012563	19.73658349	20.40335651	24.17591433	21.46078476	25.7149367
165	Solyc12g009440.2.1	33.64849678	35.00514602	19.07881942	36.79598812	37.87762049	40.30385032	42.17566126	42.01857993	48.36719645
165	Solyc12g010870.3.1	5.409878247	4.493752208	3.77303869	4.796005805	5.580159572	7.146628162	7.752249137	6.438373682	7.3359163
165	Solyc12g096550.2.1	59.02310628	51.04365493	39.92289662	43.3612324	50.2073225	64.67604751	81.15413295	66.77367419	75.0914625
