# Supplementary material for: Light regulates tomato fruit metabolome via SlDML2‐mediated global DNA demethylation
Source: J Integr Plant Biol. 2025 Oct 23;68(2):383–405. doi: 10.1111/jipb.70066 (PMC12863027; doi:10.1111/jipb.70066)
Supplement: Supplementary file 6 — Table S5. Summary of SOM [file JIPB-68-383-s011.zip › Supplemental Data 5 Summary of SOM/Control/Cluster166.csv]

neuron_number	gene_id	W_10	W_20	W_30	W_35	W_40	W_44	W_47	W_50	W_55
166	Solyc01g007920.2.1	19.22399494	23.04209503	18.71047091	18.6094905	21.50510248	22.7043391	28.89249474	22.47305927	26.81776932
166	Solyc02g030225.1.1	10.29030183	14.23845754	12.21146768	10.81976504	12.20626616	12.41467558	17.75265125	11.83125345	12.04974463
166	Solyc03g026320.4.1	21.74202781	22.428684	21.6939455	17.7740114	20.77156239	24.31240814	33.63723975	25.47776701	31.5235255
166	Solyc03g058190.3.1	16.61070427	19.33795093	19.17658489	16.9312077	18.37599516	17.34857436	20.56540887	20.86467353	19.51141657
166	Solyc03g118860.3.1	14.72827981	24.96426767	21.80648077	18.66948608	24.30092574	21.57742769	29.42470763	24.78821291	27.5088048
166	Solyc04g007600.4.1	7.647948153	9.369631218	7.731119115	6.331664349	8.680695807	9.373527703	10.65152639	8.781865954	9.403843393
166	Solyc04g078420.1.1	320.4517529	331.5433683	496.636393	375.3755616	381.2435062	505.3342196	671.8372799	464.7830237	486.9473625
166	Solyc06g050760.1.1	373.2490489	719.2602948	477.394179	571.8385468	607.6238574	774.5711413	768.4732928	659.9774194	742.0669411
166	Solyc06g052070.3.1	14.79838966	26.94245814	24.83249859	15.65580704	34.75820758	27.34334095	33.73525691	18.39461661	27.12324237
166	Solyc08g023600.1.1	5.225235095	8.507750166	5.81449367	4.45821249	8.908495506	6.654309577	11.54128942	7.307777548	9.607044979
166	Solyc08g067430.4.1	7.149269504	7.962085598	7.531873622	6.131144705	7.030066709	8.835480539	9.805998788	8.222531124	8.666351622
166	Solyc08g074560.3.1	5.309177199	6.370122051	5.912527847	4.157275594	5.087498083	6.099865314	9.752328861	7.859455498	7.022258395
166	Solyc09g007860.4.1	8.997987715	11.12382931	10.78048076	9.719562918	10.00750576	11.76558163	15.4881151	12.44013013	12.65984645
166	Solyc09g089740.3.1	0.91133765	4.693959526	7.383681377	2.59937282	1.792188726	3.256785496	12.6436789	4.892375881	8.538248306
166	Solyc09g089750.1.1	2.637050204	11.817645	12.1073929	3.938265013	5.147101489	11.38933547	22.88482604	16.10489362	12.50459748
166	Solyc09g098170.4.1	13.61137519	17.81908761	17.95868422	17.80781914	17.40625771	16.7769176	22.78787221	17.70449559	18.3533884
166	Solyc11g020710.2.1	41.42423764	55.10791363	50.66061009	45.01078654	40.04496882	43.47153747	64.42801511	53.10242742	50.47345669
166	Solyc12g017575.1.1	2.337750957	2.67230722	2.550124565	2.33707453	2.942690286	2.405001904	3.553968551	2.677571774	3.002127847
166	Solyc12g042000.3.1	5.042418763	6.294674036	5.775413438	5.526269149	5.962305684	6.314567397	7.678807567	5.384477529	7.197840384
166	Solyc12g096120.2.1	15.21648888	18.51218811	17.67803084	17.7215313	16.9498555	18.19217399	19.82855828	17.36103858	20.34878296
