# Supplementary material for: Light regulates tomato fruit metabolome via SlDML2‐mediated global DNA demethylation
Source: J Integr Plant Biol. 2025 Oct 23;68(2):383–405. doi: 10.1111/jipb.70066 (PMC12863027; doi:10.1111/jipb.70066)
Supplement: Supplementary file 6 — Table S5. Summary of SOM [file JIPB-68-383-s011.zip › Supplemental Data 5 Summary of SOM/Control/Cluster70.csv]

neuron_number	gene_id	W_10	W_20	W_30	W_35	W_40	W_44	W_47	W_50	W_55
70	Solyc01g005290.4.1	4.51344437	7.52412715	2.634776721	4.780300898	12.13643357	34.99766692	78.28463836	84.62419221	94.61738278
70	Solyc01g005930.3.1	10.20972031	10.90404874	8.82573233	9.720092363	11.9088794	17.85734616	21.57442758	26.8902587	31.19784711
70	Solyc01g009180.4.1	21.71681166	16.85801805	14.7344612	19.14703659	18.64729172	22.68793861	24.52056133	29.34241436	31.04167249
70	Solyc01g011090.4.1	3.693562678	3.649665339	2.836165462	4.330811359	3.766546317	3.8983592	4.839364214	4.821552309	5.262315253
70	Solyc01g011100.2.1	14.83034341	14.84726453	12.71571395	17.87582766	14.27120391	17.73818402	20.02459297	21.31139988	22.89578751
70	Solyc01g073690.2.1	468.5822934	396.8725058	406.0052991	489.7241059	450.6599078	471.4263232	588.7471012	611.0157304	600.5554356
70	Solyc01g088760.4.1	22.3859062	24.35424943	25.52204038	20.81653812	32.10732511	50.8159901	59.64769184	58.85683316	75.13475782
70	Solyc01g089870.3.1	27.62785533	25.22655551	20.23227608	30.7755454	31.5602188	39.36359203	42.7732166	43.51554453	53.69077232
70	Solyc01g090160.4.1	4.177112296	4.927069769	4.000659783	5.781092815	5.29803364	7.516799351	9.201323132	11.41313506	12.26788867
70	Solyc01g091730.3.1	70.14870814	56.64673794	53.93270345	57.87167194	61.03824944	87.63864894	93.39682922	96.06206464	97.77017613
70	Solyc01g094080.4.1	31.45348604	40.3531544	40.20955803	39.19296991	46.16866839	59.35834078	83.38660689	88.86446118	100.6205666
70	Solyc01g095320.4.1	120.1078603	72.53382904	118.3612441	335.1112522	603.2756134	1308.50143	2118.544547	2581.792617	3390.320862
70	Solyc01g095540.3.1	10.59044572	10.16582867	9.216024165	10.78965756	11.0938711	14.43615045	19.91281522	21.70321358	21.34431627
70	Solyc01g096270.3.1	53.92859463	46.25083171	50.99443677	58.73811064	58.17768796	75.88705583	85.90921158	94.28299171	102.3521587
70	Solyc01g097540.4.1	9.081665892	9.645518611	10.2732779	11.98350063	11.93591958	16.51241667	30.14352574	32.22094283	37.2935808
70	Solyc01g099100.4.1	17.19386029	15.66493765	16.86464061	28.39276052	29.32880702	49.9475036	78.12507268	84.21152619	89.96513212
70	Solyc01g099160.4.1	11.16933978	7.162719247	4.984957437	15.76019523	23.49545162	44.27520289	69.14027499	60.98278468	82.84307145
70	Solyc01g100520.3.1	85.72054029	79.80125407	71.09781162	96.38746722	96.15093872	144.0687477	181.353693	220.3122506	237.5433862
70	Solyc01g104620.4.1	10.23251196	7.672891943	11.19765892	12.54096764	12.22460079	24.24707112	33.08500757	28.10432925	36.82155711
70	Solyc01g108600.3.1	22.70454148	15.53831842	12.02175109	21.16274922	19.17928007	28.48679981	39.82751625	48.28547185	54.19547207
70	Solyc01g111020.3.1	19.03670866	20.95278583	15.16450645	18.9331842	17.2508565	22.31406482	28.28750728	28.59857924	30.20191559
70	Solyc01g112120.4.1	5.650317195	3.975816068	11.33831869	8.634810103	13.18979072	32.14026703	76.86337213	83.77706481	101.728438
70	Solyc02g014860.3.1	58.73905916	65.72898566	22.36333936	67.93113264	102.3988707	205.9747923	313.8325622	385.9562673	440.4718733
70	Solyc02g030450.3.1	2.92040197	2.559981043	2.404619246	2.462388925	2.947930601	4.014369048	5.897403626	6.358147907	7.788166542
70	Solyc02g066930.3.1	24.40647248	23.78186244	19.31057559	25.91392317	26.68609038	31.05726552	38.56282345	41.04566199	41.75088433
70	Solyc02g069640.3.1	13.96055203	12.69936987	13.44396792	14.01666879	13.01737663	15.05993635	19.23924236	18.25065002	19.6474391
70	Solyc02g071320.4.1	44.31928121	45.01396406	33.25210385	46.26329028	48.9695749	50.33581782	60.74308418	60.88638795	68.04215658
70	Solyc02g078940.3.1	68.5971127	60.94071835	60.32507292	67.94268996	66.90439966	102.5391079	140.2840003	144.7911563	147.4788826
70	Solyc02g085350.4.1	148.3702889	148.5180335	132.0928585	169.6748867	172.6084834	206.7653367	384.5474425	397.326706	419.8927407
70	Solyc02g085600.1.1	56.06190545	85.7635967	58.47670197	89.15793436	74.63241064	182.4352936	252.2592203	264.2250143	301.4248343
70	Solyc02g085700.1.1	69.93138609	74.59954907	75.3681363	103.2141817	110.7978171	137.6034306	267.5303532	285.9832829	270.3094019
70	Solyc02g086050.3.1	9.674653373	8.346917789	7.703222242	9.663381419	8.954518633	12.69162716	14.61748843	14.0739004	17.19053173
70	Solyc02g089390.3.1	85.87095415	91.27745092	87.50457852	79.48677028	78.93807042	108.0472213	102.5813291	110.3751383	111.6358143
70	Solyc02g091320.4.1	8.892546152	6.921315264	7.757638916	7.512577569	8.608390681	9.20515724	10.70782895	11.21527423	11.6867262
70	Solyc02g091530.4.1	9.660271421	10.10248823	7.471256784	9.504791495	15.34444667	15.31462114	22.84473008	23.07673064	23.25625884
70	Solyc02g092710.3.1	7.259143137	6.035698221	5.847216769	6.597573896	7.317734187	10.01907998	15.66303207	15.50348688	18.62658537
70	Solyc02g093140.4.1	16.48688437	15.650529	10.88720401	12.98722299	15.58445806	21.8991086	27.61027804	30.92791116	32.40526283
70	Solyc03g005030.3.1	7.46038489	9.381510808	6.719553297	11.90652608	13.51643754	24.96519525	32.68113249	37.46356254	48.36170234
70	Solyc03g005270.3.1	21.60506033	18.33363143	20.70709281	22.68358196	18.59646932	26.21462714	32.30129366	35.78909401	36.71913731
70	Solyc03g005390.3.1	21.0666386	23.40255377	20.57664201	22.7358299	23.93641606	27.40966263	31.97983944	34.6559458	32.75229198
70	Solyc03g033340.3.1	26.32361942	26.96716193	24.82950602	33.16537247	31.18646115	36.95610789	45.69060871	44.4515993	52.42965827
70	Solyc03g033620.3.1	10.93787611	10.20113218	7.85124365	9.275230605	9.940905651	13.00857409	15.33387973	15.98357283	18.79777216
70	Solyc03g043850.3.1	2.523364081	1.163276212	2.544870315	15.58251024	22.07756896	49.87077083	86.26534225	93.04811873	139.0191925
70	Solyc03g044800.2.1	1.925090456	2.934369744	2.056775005	2.808626724	2.388524718	4.226337225	5.320052722	5.744081716	7.22419054
70	Solyc03g083030.3.1	13.34844197	12.54527696	11.61790054	24.18814168	21.13201527	41.90910287	66.90920555	65.31059827	70.2463509
70	Solyc03g083420.4.1	24.42587199	22.55334366	28.69896775	31.92554474	30.26235781	45.28649016	56.5760174	60.55920305	62.7598061
70	Solyc03g083450.1.1	137.7905373	134.9069629	124.3829292	141.3493912	158.0100746	212.9434638	318.2803494	365.402428	370.0908402
70	Solyc03g111970.4.1	14.11243512	18.0113622	23.00593042	56.70812066	117.0625209	337.9167029	796.8545987	922.105507	1155.681898
70	Solyc03g112640.3.1	8.200683503	9.035924159	8.528422078	10.99036118	9.851744035	14.07890275	19.00363722	21.97078522	22.1429251
70	Solyc03g113480.1.1	3.529774451	4.327176964	8.650446424	13.43876832	17.41673788	30.37540057	76.08443481	56.11990014	83.20177246
70	Solyc03g114580.4.1	25.0674814	23.71994168	14.13106845	23.40599418	25.19695612	35.07457148	42.45875069	40.6421287	54.23684348
70	Solyc03g116460.4.1	51.31375486	52.98586604	26.60991714	52.50240522	71.03251291	99.33815894	125.6077121	152.0114243	157.3783813
70	Solyc03g116660.3.1	4.191251423	4.445960593	3.189228048	4.919107915	6.48010949	8.106954605	8.376157595	10.33962645	10.31500322
70	Solyc03g117670.4.1	52.64785271	45.01411042	54.41528556	45.16714514	55.33757263	72.28393779	88.52669022	92.63169079	91.16554477
70	Solyc03g117770.3.1	138.0332756	129.6608333	113.5563694	136.0586936	130.1082406	151.7067013	194.8807082	204.1452237	206.8659717
70	Solyc03g121530.3.1	9.385475428	7.482262037	9.567711433	8.9256204	10.43685845	15.78725903	16.6705929	19.12406191	18.40323799
70	Solyc03g122270.4.1	88.08776038	83.08560513	76.64932662	88.0675336	95.78630273	121.8246757	151.0455245	134.6016747	152.4538902
70	Solyc03g150151.1.1	0.414497196	0.108616202	0.26087113	1.064580216	3.500129026	12.65921666	17.15924276	16.27872249	25.68058667
70	Solyc04g014480.3.1	10.06274285	12.66240184	15.68304766	15.44859053	13.2473278	22.50074416	55.11427163	54.38610872	57.58619295
70	Solyc04g015480.3.1	8.045573418	7.813196477	3.985465869	10.74893489	12.79252485	18.20859397	23.10413704	25.40539047	27.32038317
70	Solyc04g040170.3.1	5.343511356	5.422817438	4.9597695	6.00335936	4.933976809	6.414664432	6.579031469	6.578557798	6.868515897
70	Solyc04g049330.3.1	170.2564103	175.4501032	155.2872452	220.5499707	225.2551366	257.556549	365.398974	451.0789987	457.5917093
70	Solyc04g050470.4.1	8.78075776	11.70866359	8.815823478	9.724037447	12.54212394	14.08518838	16.72861005	16.36564223	18.35325888
70	Solyc04g074850.3.1	5.503791477	2.517897766	3.30669038	13.96706714	9.31986685	27.75387337	59.52036539	72.00868787	82.76868992
70	Solyc04g082720.3.1	23.49242188	19.98553401	20.44060757	27.51828074	23.35834457	32.0322867	44.38084727	45.21694355	51.77318961
70	Solyc05g005020.4.1	41.55566002	43.03105681	32.40244154	47.59056104	48.11388088	48.25600595	61.57303708	59.22916939	65.25587243
70	Solyc05g005490.4.1	23.38250966	29.00248693	42.60983864	48.86775573	49.88000905	91.38576164	192.8425753	175.8350872	200.1196568
70	Solyc05g008450.3.1	49.04463678	55.82744218	47.9463964	80.60963343	76.55344512	108.18276	137.520213	154.9013662	170.4442485
70	Solyc05g008530.3.1	26.65780045	24.05612785	23.06866193	32.69012011	28.476777	43.43775762	50.6297221	57.61211885	56.58266353
70	Solyc05g009920.4.1	14.94276481	16.02837618	11.85941313	14.46180272	14.84736151	18.47834622	28.13347561	30.56883666	31.45246946
70	Solyc05g018130.3.1	6.623856948	7.226052615	6.662830483	8.260544028	8.558563067	11.01176577	19.32489412	19.89040814	23.95762862
70	Solyc05g051700.3.1	26.49770807	29.4266607	23.54775211	34.2341038	39.78576844	76.91906835	121.017474	124.0235271	133.8454629
70	Solyc05g052620.4.1	18.2806802	18.03513852	12.50895636	16.03691034	17.4284071	20.14814557	26.04613475	25.65066631	26.89312902
70	Solyc06g006100.3.1	36.17929252	40.76113817	29.39364767	57.2253721	63.78814678	100.3391363	214.0509625	188.0612264	253.9221059
70	Solyc06g008340.4.1	30.94606046	31.63979678	30.85341002	30.61263541	33.87679652	38.23229509	52.54596355	56.52015668	56.92543764
70	Solyc06g035690.3.1	11.08157288	9.392012869	6.636442176	6.639042159	15.20772235	16.14632287	18.30664357	20.09488367	25.31139199
70	Solyc06g051410.4.1	10.88073497	7.601456486	7.882344448	10.85837781	8.664399185	16.43990131	25.40259866	21.21008763	25.49837415
70	Solyc06g051750.3.1	15.66419773	15.9349348	13.6781704	19.91188895	23.41795435	24.8961093	42.87961409	39.3339772	53.6368973
70	Solyc06g053950.3.1	81.59605124	54.11007011	44.55324086	109.2204101	174.7084079	458.8221249	655.7216186	670.1004289	798.0738711
70	Solyc06g060260.3.1	15.45445948	12.79309967	13.38595352	16.72850607	17.48633338	23.36951993	31.08153076	34.84110194	32.31579805
70	Solyc06g062590.4.1	94.06307336	71.16549231	63.84132538	89.97738253	85.78234705	119.5442049	155.4973285	148.738305	162.6495091
70	Solyc06g073920.3.1	59.01051766	70.02409305	51.37682999	51.48138311	75.60352938	101.7889659	115.6050271	130.3801579	125.818085
70	Solyc06g074290.1.1	623.3650811	586.2963048	833.2271187	980.4025103	937.6217307	1724.142054	2549.085489	3022.656222	3021.41651
70	Solyc07g005550.4.1	23.01978047	21.81437616	22.2000918	27.49354268	25.33228528	35.57577006	46.22284051	50.73408554	49.95715388
70	Solyc07g006130.3.1	35.94502997	26.65789439	45.17893249	42.2446666	32.12793645	61.1356411	101.2161145	94.15336007	106.2648607
70	Solyc07g007390.3.1	38.78015583	33.84540081	36.00396948	40.93426152	41.4887254	45.16266511	65.93578681	61.25297453	65.66992642
70	Solyc07g017610.3.1	47.70378671	50.66321808	35.42117491	46.43377567	58.11647	73.17113244	135.9267304	148.6953889	182.5484119
70	Solyc07g022910.3.1	19.47480514	31.64054433	31.23344776	59.4695409	65.98344485	96.58927669	129.087312	137.3985341	164.2395545
70	Solyc07g026930.3.1	0.409539871	0.114973172	0.829622456	3.306491785	1.255923471	7.223418114	13.4988892	10.75017441	14.0649303
70	Solyc07g042500.4.1	13.28166087	13.71708433	10.05264018	15.15335545	16.21697717	19.11347938	28.40188759	33.29751776	34.99398307
70	Solyc07g045290.3.1	15.32424605	15.25203079	13.94081764	17.35211191	15.67177522	17.52741484	18.76899769	18.9938207	20.23689461
70	Solyc07g055920.4.1	31.49785748	32.01287527	24.27884337	30.43611444	35.23645488	42.86635704	56.11585353	65.19002703	65.69638372
70	Solyc07g062060.3.1	15.7926107	18.19923624	14.63020423	28.23263565	30.98344963	58.85893604	98.62831297	120.747958	106.6742355
70	Solyc07g062740.4.1	5.04826237	6.813030982	5.911567736	5.308256088	6.26449436	10.01402839	13.43406156	14.78992596	18.55943805
70	Solyc07g063530.3.1	32.37046108	34.79251306	29.12892177	40.81892439	45.3862267	62.73338417	75.64116136	77.05510025	95.09927826
70	Solyc07g064420.3.1	3.475301926	3.380174797	3.936235846	4.198076271	4.162856513	5.675739587	7.449249887	8.828313479	9.375517339
70	Solyc07g064590.3.1	17.55159879	17.81959874	18.80728898	19.1040257	19.3488033	20.85462689	25.24507936	25.03245785	28.48584658
70	Solyc07g064690.1.1	157.8358706	149.6365952	218.2951839	148.4593201	162.0862109	297.4905473	491.3875848	453.2776361	518.6917624
70	Solyc07g064950.3.1	13.25128596	12.94189749	9.809003043	13.28596959	15.57618612	18.72854071	27.14785066	32.69127209	32.76907245
70	Solyc07g065620.4.1	10.86963977	12.71958654	10.55587178	11.08671439	11.02904716	15.2039012	14.48488968	16.19592624	16.31516392
70	Solyc08g015990.4.1	12.37761295	10.95883836	10.70068662	12.91421995	12.57673514	15.76692517	22.88156345	26.35179397	27.28322116
70	Solyc08g016670.3.1	26.9993423	22.06313848	31.19194931	38.65451655	35.1357556	58.24736851	83.59860603	93.51919822	94.62343498
70	Solyc08g045850.3.1	26.61190787	25.38398621	17.31929633	20.81718265	23.20609502	32.90202818	47.41853594	53.39273792	58.99822187
70	Solyc08g061130.3.1	7.666107339	8.84883881	6.595358287	6.910932139	7.696101823	13.93604903	16.21163717	21.0350823	22.14840928
70	Solyc08g063080.3.1	47.58662259	39.85234354	34.03883428	50.96027399	48.15310253	65.35365225	95.85259095	111.4935516	108.4347986
70	Solyc08g068330.3.1	18.55536879	21.85591655	16.23811018	25.65582496	25.33381313	33.47686107	57.02472263	59.8454132	62.52493008
70	Solyc08g076840.3.1	12.22337712	10.84660273	6.582682032	10.86864107	14.47827544	21.32286246	25.14437049	26.31767123	29.64704854
70	Solyc08g077890.3.1	45.20278767	46.64001763	43.75810521	48.8135106	48.84714016	62.07475584	67.45023681	71.56066187	76.60251892
70	Solyc08g078430.4.1	59.98251928	58.64754513	57.24554823	66.55148842	62.3126816	72.69478756	92.56704228	96.98536111	112.5387503
70	Solyc08g079500.3.1	35.5649971	31.20410914	35.24769216	38.41720576	30.42926232	42.70800531	53.22019315	51.9850332	53.69715797
70	Solyc08g080640.2.1	180.0413778	35.2058079	315.5446865	773.2332883	636.6449833	2069.728763	2570.556792	3970.40695	4681.599252
70	Solyc08g081270.3.1	10.08043956	10.20674127	7.79217804	10.12573749	9.735564385	13.68557717	14.53009161	15.28681984	14.76234536
70	Solyc08g081455.1.1	7.509440729	6.839670228	8.410017487	11.26386882	11.31097565	20.89871668	30.20140741	29.57096328	32.32955161
70	Solyc08g082830.3.1	11.83217769	9.843963214	9.070524899	11.87198681	10.93277662	15.02962826	19.57854486	20.62041323	19.93752008
70	Solyc09g008610.4.1	54.54622714	45.91159633	45.9191929	59.38427095	47.92000387	55.41165917	65.23481068	62.69256371	70.69217259
70	Solyc09g020190.3.1	39.47857132	45.44894066	42.69308356	51.00376949	50.02766927	57.87475885	88.84113606	93.69073714	107.8129042
70	Solyc09g025240.3.1	18.15242956	18.43459412	17.19583187	18.90831967	17.34538681	21.10505624	20.71661574	23.20247821	23.75539796
70	Solyc09g064940.2.1	82.21510583	79.06501961	91.31151786	129.3915061	88.80810139	181.854147	333.7600372	320.5811107	450.3798214
70	Solyc09g065550.4.1	40.59562512	35.41618156	29.67265369	34.98678539	37.89751476	41.64284384	59.83883737	64.77024386	68.20932304
70	Solyc09g082650.4.1	147.8802582	128.8151939	129.4891822	141.6085479	145.2006493	179.9640694	236.244929	245.4484038	240.261845
70	Solyc09g090640.3.1	62.65331809	84.14090817	63.04130094	89.25106844	136.9984183	179.224776	343.8983506	399.6431093	380.7629724
70	Solyc09g091050.4.1	14.47992731	15.89815348	8.968051817	21.59070396	24.8013238	39.0178021	62.48434161	63.53342195	62.62915992
70	Solyc09g091820.4.1	76.24024045	73.79371435	61.15617084	89.84889524	85.02267888	92.26086725	100.2733756	106.9617674	113.217753
70	Solyc10g006370.3.1	12.1783568	11.23895191	8.945818092	13.19722954	13.73313295	17.26032073	19.06907607	22.93094598	23.98920534
70	Solyc10g007100.3.1	6.652501198	5.033116123	4.591419198	7.444823296	8.109552688	16.88012342	19.11136746	24.72055738	31.45758568
70	Solyc10g007850.3.1	15.25824724	14.9169117	12.01924471	13.63990322	13.24613972	17.49824226	20.54196775	21.68164385	23.83777135
70	Solyc10g008630.3.1	20.49574298	20.19851598	15.79786157	21.23029758	21.56216489	27.93757263	45.66761979	49.91494112	55.66631814
70	Solyc10g012240.3.1	41.5759559	53.05088374	36.75634457	40.02169097	67.45436688	101.2294057	174.2783799	158.2121109	205.9814843
70	Solyc10g038120.3.1	27.22299931	27.71193569	31.20268234	32.95042184	32.41291651	44.31150896	47.2536236	52.59279541	56.69670609
70	Solyc10g079860.2.1	0.79700704	0.955502185	3.397746945	6.000378235	3.059531425	21.90958857	35.84109029	31.60086558	49.80528661
70	Solyc10g080190.1.1	52.01599256	48.08814257	46.36197394	61.42406728	56.85868735	71.62154255	91.87045426	96.47556451	116.771023
70	Solyc10g081900.3.1	20.74558636	22.43132522	24.82606521	29.29092945	28.65998233	38.19630816	53.56104266	58.86048174	55.65925569
70	Solyc10g083580.2.1	9.664115021	14.98374748	17.44982161	32.68789063	58.4443434	136.2002261	180.0620923	198.4285923	199.9290196
70	Solyc10g085830.2.1	15.95236829	14.46716938	11.99693202	32.1663582	41.79062728	112.3580935	245.521466	287.1766277	324.2743348
70	Solyc11g005650.1.1	33.2626628	36.66394854	29.13665673	52.51990551	55.58025809	98.00243878	120.5947042	126.8538309	147.8450815
70	Solyc11g005660.2.1	10.14169572	11.399072	7.516803159	15.51395932	17.22617547	28.1269943	36.01919025	36.7369024	43.82968977
70	Solyc11g007120.2.1	11.55392597	9.433988907	8.555481735	11.01285529	11.03882646	12.08829719	15.27692528	16.43354106	19.1346104
70	Solyc11g008380.3.1	3.778088443	2.857651864	4.876127687	3.905754998	3.957905868	6.226747622	10.98713287	11.17968614	12.81304804
70	Solyc11g010660.2.1	24.73214477	23.97004253	27.85322181	26.61074523	25.87081339	30.27464841	41.48367661	41.46114687	42.65932714
70	Solyc11g011420.3.1	11.47750087	10.85625521	9.931930539	11.18946456	11.28554589	12.44307335	15.8837745	16.87820222	17.43047338
70	Solyc11g012150.3.1	20.40831904	18.58886706	16.8103698	19.34232155	18.54247597	23.45280449	32.25875988	31.60615285	34.18736716
70	Solyc11g012410.2.1	20.14563824	18.08892459	19.40263377	22.45676706	22.69148264	29.25223298	43.87646735	46.60047698	47.27157346
70	Solyc11g013480.3.1	10.79181788	10.41528228	6.357478227	9.571942663	11.64781772	20.83607459	44.96422013	36.25119057	51.49138346
70	Solyc11g017240.3.1	4.921413346	6.265773832	3.740272105	6.511763973	7.890274207	13.15418422	15.08173328	16.98662402	17.47500809
70	Solyc11g051160.2.1	113.1256586	194.218642	145.1714256	282.6342432	396.982798	408.3277533	639.3199011	822.0746244	1010.936976
70	Solyc11g056297.1.1	3.003983898	3.472838192	3.004200462	2.947105314	3.924300204	6.517305137	5.393417792	8.098129236	7.541187464
70	Solyc11g064850.2.1	13.50834086	14.7939439	9.396374547	14.27499734	14.11942272	18.31191867	28.29876908	30.52911795	33.54315725
70	Solyc11g065920.2.1	26.3750475	25.58709101	24.36130714	28.42855387	30.25108491	42.98926811	64.15409239	69.05669234	77.0044573
70	Solyc11g066440.2.1	37.51312638	29.35436622	31.5930527	46.96611635	54.90841442	117.1578143	185.001233	209.0641788	194.532652
70	Solyc11g068790.2.1	12.52699089	13.22672027	16.2238116	13.85799255	15.99943733	20.02564759	27.86558937	26.5679461	27.9412456
70	Solyc11g070030.2.1	65.55089895	57.26379304	54.27122114	65.94429067	66.41341878	72.41613043	88.88747646	89.41756264	105.8212166
70	Solyc11g072540.3.1	42.46190102	44.85506797	33.43991963	40.65402097	47.56686603	46.93104871	63.64553228	67.54821189	67.61037982
70	Solyc12g010320.2.1	61.41625755	76.31393406	94.948741	153.4343435	153.5891627	301.9441498	475.9834093	441.7754889	537.2050567
70	Solyc12g037970.2.1	12.85795248	12.4173056	12.15245591	13.65515723	15.92720723	18.40720846	26.59139673	26.45338749	28.07412101
70	Solyc12g089220.3.1	21.48324719	15.05578956	8.954463963	14.16035975	22.55005908	46.00328967	68.07136023	75.08966634	107.1366151
70	Solyc12g099180.3.1	2.079328457	1.824191281	1.611026653	1.878887493	1.96953423	2.51773946	3.096375572	3.113140322	3.544256787
70	Solyc12g099360.2.1	72.12706788	89.83406093	72.65230469	76.4291105	116.32679	155.0615575	241.1888171	197.0929062	258.5723495
70	Solyc12g099440.3.1	124.2774107	115.6656818	102.0581464	138.6161654	139.1767704	197.3714132	245.5224594	237.3380217	265.278408
