# Supplementary material for: Light regulates tomato fruit metabolome via SlDML2‐mediated global DNA demethylation
Source: J Integr Plant Biol. 2025 Oct 23;68(2):383–405. doi: 10.1111/jipb.70066 (PMC12863027; doi:10.1111/jipb.70066)
Supplement: Supplementary file 6 — Table S5. Summary of SOM [file JIPB-68-383-s011.zip › Supplemental Data 5 Summary of SOM/Control/Cluster128.csv]

neuron_number	gene_id	W_10	W_20	W_30	W_35	W_40	W_44	W_47	W_50	W_55
128	Solyc01g009780.3.1	35.85869612	60.20037031	59.56017101	81.56527206	99.16626073	98.80580903	128.3781986	146.6301202	126.133498
128	Solyc01g081240.3.1	6.988543188	7.894052529	7.373432293	8.061379694	9.621217238	8.387027984	11.98433985	11.27692853	12.08563312
128	Solyc01g087980.4.1	56.53145042	115.7437137	77.70248331	68.06630301	174.8329848	122.6423038	134.2433443	189.888329	139.0562281
128	Solyc01g088690.3.1	14.8670842	18.07264074	16.76695123	18.11156915	29.92414551	29.26841778	36.13821512	36.82352385	39.73485477
128	Solyc01g107010.3.1	7.132260882	11.13349167	11.44709196	14.30077706	19.11593375	22.00645509	27.55055098	31.38876851	31.22700094
128	Solyc01g110730.4.1	1.837111002	3.426215991	3.422709047	1.454636796	4.168305768	3.810580984	4.026066466	4.184473148	6.160420793
128	Solyc02g071980.3.1	21.58589395	21.60828346	23.79163001	21.29463401	25.9675574	23.30441602	28.45017065	31.42985835	30.46887962
128	Solyc02g085000.3.1	18.13917395	28.29950303	28.63995395	30.94466332	40.51045643	38.45789902	50.12287623	51.98084895	59.17594795
128	Solyc02g085500.4.1	6.050172169	12.19988159	8.86054053	8.151340653	15.41271569	13.13513698	22.15253544	18.97774346	27.45262106
128	Solyc02g085710.4.1	5.056698818	7.090359549	6.391253258	7.52009407	8.646738717	8.965074291	13.03293013	13.83318226	14.28877061
128	Solyc02g085830.4.1	7.586815514	35.20516332	59.5118974	31.65025067	50.72462156	37.26750442	87.16501391	76.72057094	81.65218993
128	Solyc02g091180.1.1	72.56283728	148.5702401	91.02446002	190.931187	509.9881965	389.594825	444.9736144	901.4499499	1000.15602
128	Solyc02g094400.4.1	58.44479344	83.53798454	62.36496008	48.49928482	163.3838493	142.4778395	185.3363283	254.3611409	209.4766739
128	Solyc03g071627.1.1	17.84856122	20.46839007	22.74046982	21.99644773	27.44659308	24.58496892	30.89739318	29.55050575	32.75329605
128	Solyc03g082720.3.1	148.4893214	198.5942179	186.3305297	221.5820569	272.05574	274.8603601	366.8221572	481.9132025	475.0729482
128	Solyc03g082940.3.1	60.04735347	59.31571409	58.74034693	62.42577829	74.8031044	67.6406624	85.3546215	85.57805214	92.14312531
128	Solyc03g121010.4.1	24.38754023	32.48270822	31.24506974	31.84343357	39.7888973	34.06630149	45.86417874	47.60633581	61.81950755
128	Solyc04g011620.3.1	21.13122087	23.57022233	21.53129834	23.41939412	28.56172599	25.18725768	29.27697211	34.19150297	37.00343467
128	Solyc04g055080.3.1	2.689210142	3.084743434	2.371467512	3.123549703	5.213964521	2.018621025	3.960218892	5.199482857	4.02802982
128	Solyc04g071480.1.1	319.641521	487.9421385	273.0903218	483.6887825	920.6610018	790.411272	944.1684957	1086.54373	962.8373374
128	Solyc04g071610.4.1	4966.467544	8010.251438	7348.704351	8541.653457	9489.02547	8882.629328	11735.67646	15900.08441	13837.65796
128	Solyc04g073960.3.1	6.769466165	8.769854817	8.081016713	9.002542524	11.55471821	6.651825588	10.7992208	15.99015504	16.55964275
128	Solyc05g013580.4.1	40.96821803	59.8148438	31.599583	50.95791971	73.50393393	63.09020376	80.27628826	73.94571416	90.99607047
128	Solyc05g015470.1.1	88.68208518	113.2203147	169.7893854	127.4341426	167.4462103	181.3737813	193.7095984	194.339663	210.3882448
128	Solyc06g048920.4.1	9.217339431	11.62173848	9.90059166	9.050566785	11.93330822	10.34897019	13.28947146	14.27588891	15.30247653
128	Solyc06g050303.1.1	5.804373268	6.702026279	9.687161406	7.947720845	10.47934611	8.895608161	11.70347952	11.81340621	11.93851558
128	Solyc06g060680.2.1	35.44014356	100.7509311	88.25579266	164.9964922	196.3675761	171.9190436	243.2801989	327.3602875	301.595525
128	Solyc06g061190.1.1	38.38658134	92.40748198	79.80599229	84.34457431	134.1042334	141.85266	141.8040998	188.1687392	196.7713242
128	Solyc06g069080.3.1	2.091394836	3.267657024	2.907863952	3.416666265	3.615241263	3.144637248	3.81149483	4.950094785	5.535472962
128	Solyc07g047980.3.1	103.8938765	143.1305944	107.1822219	147.6354333	187.8676321	181.9495812	235.304452	284.8935912	263.9155198
128	Solyc08g081550.4.1	44.13499	89.20341812	63.59764416	110.2248959	224.1903624	197.2083078	229.9761829	244.5927929	396.9021559
128	Solyc09g009440.3.1	71.38625695	56.60445012	67.48727547	64.53663469	81.61594653	50.40083733	81.09050873	82.16720954	85.96221252
128	Solyc09g010285.1.1	8.074616679	11.26911696	11.83075188	12.75010256	14.21310779	13.26221744	18.35360139	21.55337211	23.16488378
128	Solyc09g011480.3.1	21.83810686	47.18382718	21.22951393	34.71475559	59.19859761	53.8724286	87.48007921	105.9185659	94.01753074
128	Solyc09g013150.4.1	5.012623147	13.64889219	10.23964573	16.24380546	42.52463961	21.28138069	43.49530256	42.60128159	36.38376558
128	Solyc09g065850.4.1	119.5993303	323.973935	283.3597536	286.9226552	565.0323803	630.7752498	614.692915	852.3832484	802.7306477
128	Solyc09g075730.3.1	3.168883723	4.363001748	3.454266465	4.445283668	7.032238735	6.331882027	10.34588824	11.64863714	10.26826902
128	Solyc10g081140.3.1	12.53063274	14.26500624	12.74571594	12.69997169	18.6280386	14.83660673	22.09870726	23.24824424	22.90086235
128	Solyc11g012980.1.1	16.89188171	71.37792656	37.84562407	86.01401541	193.7723395	79.79027187	149.5328417	197.5326576	229.6796764
128	Solyc12g005220.2.1	15.2786243	21.46066762	20.98284884	20.71606154	23.13884384	19.32142241	24.63340501	27.81455897	27.02716195
128	Solyc12g042200.2.1	2.978374373	3.591225159	3.951174304	3.647953547	4.431121845	4.133607004	4.780691644	4.273209149	5.307294615
128	Solyc12g044680.1.1	22.81384222	30.45054751	26.79485437	20.61613377	43.73460088	24.64554974	32.7110347	57.22402964	42.28200887
128	Solyc12g088830.3.1	9.030688446	21.10180698	20.55349528	24.65037633	30.0436363	26.48410099	44.8512312	44.48605952	47.42638536
