# Supplementary material for: Light regulates tomato fruit metabolome via SlDML2‐mediated global DNA demethylation
Source: J Integr Plant Biol. 2025 Oct 23;68(2):383–405. doi: 10.1111/jipb.70066 (PMC12863027; doi:10.1111/jipb.70066)
Supplement: Supplementary file 6 — Table S5. Summary of SOM [file JIPB-68-383-s011.zip › Supplemental Data 5 Summary of SOM/Control/Cluster71.csv]

neuron_number	gene_id	W_10	W_20	W_30	W_35	W_40	W_44	W_47	W_50	W_55
71	Solyc01g005030.4.1	25.4755157	25.56287983	22.45232327	24.74041445	30.83623423	45.77242372	67.34895763	55.67768288	64.84099169
71	Solyc01g008700.4.1	8.652430148	7.341610092	6.783554647	7.480580297	9.71994673	18.1445357	37.01690056	33.91433966	25.14441683
71	Solyc01g079590.3.1	26.70942223	24.26649491	22.73557368	30.32466066	27.24183446	39.67787037	69.61260361	70.53016744	51.54184443
71	Solyc01g081490.3.1	12.02601428	13.43485636	7.604291292	10.63045154	13.45009018	13.66498442	21.00733812	20.24721784	17.66243384
71	Solyc01g087560.3.1	27.63518075	32.54858486	31.00215389	37.11454915	37.20179238	50.10669482	67.56110858	64.60033029	58.8688168
71	Solyc01g087950.3.1	27.98442829	10.69995134	5.904616341	15.24257386	8.754261213	34.11317868	101.08955	97.7935752	89.17059292
71	Solyc01g091450.3.1	4.770917659	4.491823805	2.894406584	4.046652508	4.952708618	6.18874499	9.005489978	8.420500013	7.587620635
71	Solyc01g091690.3.1	40.12431518	79.95806095	42.83802326	119.1535802	133.5859312	218.8280907	493.2674076	447.1095108	295.5737746
71	Solyc01g094220.3.1	14.97313559	15.66562899	15.86717521	12.75812163	14.37369315	21.47670019	34.66551675	34.84997441	29.94082415
71	Solyc01g094930.3.1	21.61737021	17.10053502	17.12205383	21.7215357	19.89482075	27.70006028	34.09437717	37.2587734	30.4056304
71	Solyc01g099130.3.1	33.30316345	36.53966933	31.60602744	32.24032481	34.5703697	42.78328241	46.81288477	48.44035257	47.20549368
71	Solyc01g099190.4.1	74.13130478	103.5977126	110.3787217	290.5423734	320.193628	1117.48786	2115.580028	2369.646404	1797.290732
71	Solyc01g103110.3.1	10.23182302	9.844671517	9.483418893	7.588086256	10.67162427	11.96616415	14.94549222	14.50016674	11.98833875
71	Solyc01g104540.3.1	16.62699339	16.5242144	13.98392978	12.79748446	14.89624082	19.73442754	24.40401836	25.0400852	23.91351676
71	Solyc01g105370.4.1	20.19023231	16.33710314	24.19868231	14.35985941	15.38525044	30.41781873	68.9602814	55.08391987	61.83773104
71	Solyc01g106080.4.1	30.86202415	27.78777624	25.53606993	27.92808253	26.9224196	36.27399996	52.77423768	45.6220989	48.27111831
71	Solyc01g106310.3.1	4.904928887	4.564761567	6.629872509	5.437305323	5.182038725	13.50226858	31.24575369	31.27804027	26.80130405
71	Solyc01g107320.3.1	11.09492713	10.32309373	7.174610311	8.802819308	9.735344035	15.96165107	25.66226707	18.77486886	21.71531558
71	Solyc01g107740.3.1	15.13169703	31.6311156	26.16202119	27.25542433	46.82784143	66.68968396	107.1365206	115.7198633	90.60014171
71	Solyc01g109130.3.1	6.880019041	5.86261712	4.999691822	5.993739106	5.546052386	7.074615655	10.51608972	10.69186459	10.08595622
71	Solyc01g111040.4.1	13.37849092	13.51961314	10.89758895	22.52715212	26.38217353	68.29797083	139.7718281	144.8566213	135.1198687
71	Solyc01g111750.4.1	21.84622677	20.0091575	22.02506563	20.70098615	23.89744087	36.87266977	50.1625562	53.51970153	41.57223398
71	Solyc01g150150.1.1	1.591435235	1.538860398	1.758950176	2.67943537	2.590487938	3.09968304	6.928584145	6.867424169	5.192917574
71	Solyc02g038800.1.1	13.06634334	17.88363344	24.64444315	31.10915821	46.31144763	56.36558792	103.099773	103.2161619	91.05391577
71	Solyc02g067490.3.1	2.543951355	3.507515911	4.785754227	3.071415522	5.024177378	18.14978821	51.23753378	57.44880227	41.50247619
71	Solyc02g069470.4.1	20.10340734	17.15748972	15.63823523	19.04102682	23.05199661	43.23674211	63.54273619	73.37294803	64.80999096
71	Solyc02g070510.3.1	25.25749169	21.84230986	21.75215611	25.06317539	24.36469922	28.47627003	34.08315125	34.79938581	31.34161862
71	Solyc02g071800.3.1	25.45026687	20.12248261	18.50246996	21.94282443	26.59775846	36.2317767	64.00282596	62.56640137	49.12129057
71	Solyc02g077700.1.1	38.77271232	47.0301986	37.88863987	48.78455403	58.17174456	82.80354446	159.0640853	129.4215107	115.6134742
71	Solyc02g080590.3.1	19.01792772	17.64988121	20.84395822	22.38543672	20.00864826	28.09272947	40.07531604	39.68578573	38.00550694
71	Solyc02g083280.4.1	120.7472024	84.43401416	67.77959244	65.47107884	84.76296261	157.0902543	242.8864102	220.0345562	241.5448574
71	Solyc02g084950.3.1	4.14889754	2.556008907	2.373493013	1.858301506	3.04261663	8.217646619	10.74114317	10.04072486	10.26273717
71	Solyc02g085660.1.1	2.456208109	1.898686695	1.76665019	1.342602585	0.722742422	3.462898664	24.8466542	20.23422225	15.13973429
71	Solyc02g088340.4.1	21.43011347	33.59693153	24.41338963	49.91687733	45.27761258	85.00442304	119.0715947	113.9102102	111.9844964
71	Solyc03g006400.3.1	11.24471421	4.785337137	6.316748846	5.799276292	6.208730376	18.65570632	41.34656284	32.46145285	23.66615845
71	Solyc03g007110.3.1	16.69674919	15.89988007	14.65118331	16.30367953	19.15039325	22.62667681	26.57550982	27.70002309	24.23248445
71	Solyc03g007190.3.1	18.94121752	17.90773163	19.75322022	20.46936222	18.8919468	22.49494519	30.56498352	27.9031213	27.3801159
71	Solyc03g007980.1.1	46.77228359	47.59273068	37.34058154	40.58704006	55.18929044	66.18883967	77.42063761	76.133233	65.35124304
71	Solyc03g044430.3.1	4.758244098	5.405450016	5.36536829	5.758463924	5.650824624	7.268201276	9.678884982	9.234956258	8.750586023
71	Solyc03g046340.3.1	7.42105288	6.382189638	4.533536594	5.90952213	6.679037598	7.808076944	11.94812797	12.99313175	11.09041027
71	Solyc03g059180.4.1	19.87950467	23.46006245	18.69907498	18.05717628	20.79129757	23.56704858	41.92808142	39.99817603	30.10061008
71	Solyc03g078240.3.1	0.870959664	0.908957691	1.798081976	2.173395978	0.987468838	2.992095444	6.253069256	5.603068774	4.672512715
71	Solyc03g083090.4.1	26.6545985	28.17450524	9.845949716	40.54869226	51.56672073	79.97587248	151.130809	172.2503755	145.7305849
71	Solyc03g083250.3.1	23.79840579	23.24715989	13.30309643	22.78781676	25.0433945	35.72942586	57.29242576	54.24372552	44.42457836
71	Solyc03g083570.3.1	6.224716701	6.424382771	4.980460184	4.467152155	5.333186037	7.502424206	10.03354073	8.093409145	8.285246349
71	Solyc03g095860.3.1	10.43598388	10.39011753	4.679726179	7.465483885	12.44896904	17.93471685	45.91383055	34.47644865	33.22356447
71	Solyc03g095870.3.1	2.398354964	3.33000097	1.109047474	2.995944897	5.491143547	15.06421642	42.75935172	29.94435662	24.54136162
71	Solyc03g097700.3.1	6.154683326	9.121805525	12.96414575	67.62966289	70.23208955	158.2004551	323.0253772	266.1537254	196.2521861
71	Solyc03g098230.3.1	17.65514247	17.91932747	15.39130519	17.71391699	18.83776256	22.41298064	31.10979214	28.56695015	27.2140778
71	Solyc03g111180.3.1	22.95586952	20.89746575	20.56920375	23.533359	21.16218724	27.3604424	37.16603344	39.65190921	36.38141222
71	Solyc03g114470.2.1	35.69006206	32.08104747	33.23040157	30.95682118	32.20474028	44.32674515	60.21410555	65.6271485	57.25674611
71	Solyc03g116190.2.1	2.356662464	1.031123511	1.251011713	103.2301259	95.16412095	384.2125928	959.3500325	822.8364728	502.0004324
71	Solyc03g120720.3.1	22.61950848	23.55344989	19.37213986	30.33688882	27.24556661	42.52831822	61.3104457	61.73120588	55.69082955
71	Solyc03g121040.4.1	18.71322818	18.9027666	16.93420331	25.93772723	30.13947555	69.45576558	134.0600581	130.199396	106.6654013
71	Solyc03g122110.1.1	3.259555734	4.871858197	2.258624513	3.053378038	5.033241974	5.445048054	9.61938082	10.53079373	8.587335642
71	Solyc03g123760.3.1	33.90038059	33.49760212	29.55332341	31.83837736	37.04162085	48.29933725	86.56039191	91.01130468	75.91767039
71	Solyc03g123880.3.1	51.59831839	44.4795636	48.07193297	50.69715538	46.46106003	57.24858081	70.22720864	73.17678783	66.59174225
71	Solyc04g007120.4.1	27.72954628	21.90073495	20.2877289	24.85793874	23.68193322	37.99853861	43.52180123	38.94655642	39.42633597
71	Solyc04g015530.3.1	0.425482636	0.023654122	0.058966885	0.966566495	1.098758717	3.372463826	5.237825885	4.992021432	4.753747109
71	Solyc04g055120.3.1	18.12213105	16.78712174	13.94709472	15.88089051	18.12816238	18.27265397	24.37562646	22.84574932	24.23727311
71	Solyc04g072033.1.1	7.242787169	6.714766533	4.629145854	7.320082111	9.482206834	11.70152611	19.48936195	21.44387441	17.73481598
71	Solyc04g072036.1.1	6.009523038	5.316911387	3.503306203	4.504796164	4.251676802	6.796387891	10.25814265	9.657119446	8.422302625
71	Solyc04g074230.3.1	107.1700234	115.0571168	135.4451982	91.03405096	103.6396497	142.6601901	235.4128314	230.0493858	220.4402116
71	Solyc04g076090.3.1	23.4948782	21.09444319	13.06923392	21.3195192	21.14094176	27.57858722	36.66631407	36.70045787	30.26135266
71	Solyc04g076820.1.1	279.4401898	216.8250102	136.7722652	159.0396525	200.3998953	329.9673528	567.2833934	454.143226	445.2646139
71	Solyc04g078810.4.1	15.70810589	13.48566319	10.54548673	12.71938282	13.0467983	16.75688825	52.54090381	50.67021606	38.24537306
71	Solyc04g078920.3.1	72.294918	88.294249	95.69858861	119.2944942	118.6970344	208.1141699	288.3235827	286.5209287	260.7814336
71	Solyc04g080390.4.1	29.04345057	28.16285867	23.17330787	25.84846087	26.73669359	42.2590795	64.80437448	46.68157322	56.10299165
71	Solyc04g080860.1.1	179.8034179	190.088592	155.2440874	135.2823585	155.571606	232.8553407	369.767739	388.0196772	312.0786632
71	Solyc04g081190.3.1	23.1140292	21.06024639	19.29989951	27.18555248	27.6700505	47.61517594	66.62852373	56.67939391	57.24401984
71	Solyc04g082780.3.1	91.34505013	85.34713516	70.12862561	87.88005854	93.14769477	107.577232	151.4389063	167.8915796	136.8329334
71	Solyc05g005790.4.1	5.405848327	5.009748947	3.413237431	4.7705725	5.478928983	7.464345845	10.06275742	8.70258996	8.542862861
71	Solyc05g005910.4.1	4.86827448	2.797773562	1.564534322	1.575413469	0.991688154	3.413932909	13.28378205	11.41295623	10.41457845
71	Solyc05g007060.4.1	67.20703094	60.48672947	100.4985465	58.12803697	65.31947661	115.9911803	205.7015392	205.8494506	170.2478323
71	Solyc05g009800.4.1	10.64835866	11.99098589	8.646474176	13.07188439	14.45938792	14.71687763	28.71284826	26.27662559	21.30884746
71	Solyc05g013480.4.1	22.13436596	21.83560968	12.73468811	19.94373136	26.43103194	36.27129436	50.18681209	45.51409827	40.95195729
71	Solyc05g026310.4.1	6.235876758	5.154186789	5.100651757	6.006414728	5.425495808	7.744795869	10.23612378	9.48616382	9.220360097
71	Solyc05g052410.3.1	10.38506946	11.86930958	7.031333503	11.85545932	21.0193226	36.8777608	64.40937817	58.9401332	57.41051002
71	Solyc05g056200.1.1	8.291000561	7.970021246	10.44961161	9.045619196	8.130998073	11.92015346	20.33846792	14.37808388	17.03906172
71	Solyc06g011370.4.1	12.68247604	9.48508474	8.871214335	17.95067486	14.7718487	28.17244628	57.27588111	45.49047371	36.46093444
71	Solyc06g011380.2.1	11.95638582	9.077484759	8.759393872	18.00793044	15.2568511	28.61803058	50.63891266	38.55196172	40.03617047
71	Solyc06g051800.3.1	6.448468288	2.929362358	9.339460217	54.1097252	62.16763257	201.1593752	670.1773757	614.8590852	527.5153204
71	Solyc06g053740.4.1	14.22149089	13.15895501	11.63457883	14.0980706	13.84024386	15.80942559	24.57180299	24.59735994	23.28584472
71	Solyc06g063410.4.1	7.694534914	8.203406243	7.681686322	8.613217573	8.089609976	8.294389791	10.18518105	9.149619315	9.011492602
71	Solyc06g068440.4.1	26.77098545	25.43561473	22.80886349	32.3552494	32.46791897	47.97972887	80.98652041	57.92551373	74.19173123
71	Solyc06g069280.4.1	8.731251213	8.421391992	6.378466554	7.301838262	7.619306448	10.8606069	20.83430937	18.30716561	18.40509618
71	Solyc06g071380.3.1	8.236304615	10.26685659	6.624139944	7.674777666	9.953196069	11.04600771	13.8716426	13.78957543	12.49240425
71	Solyc06g084390.3.1	22.18135156	18.02859999	18.09048981	24.50576699	20.73170221	38.60311202	65.16528223	64.96960213	61.21272711
71	Solyc06g084540.3.1	106.8747222	105.5564211	107.1057649	137.9795621	151.4908562	271.1438386	569.7376356	594.2785043	417.6672186
71	Solyc07g018393.1.1	7.765878095	9.755501051	10.48951611	10.54542832	9.99011539	10.18843681	20.5211686	17.41298973	16.94489791
71	Solyc07g042460.2.1	6.714892768	5.806475337	4.411900425	4.522779492	5.031702477	11.47073091	15.55355285	17.82248455	15.38113626
71	Solyc07g044780.3.1	3.064861683	3.720770492	3.569012602	3.222836629	2.831040797	4.352363539	5.18734578	5.102778691	4.638431769
71	Solyc07g062970.3.1	56.58009835	63.67889928	59.71020457	92.86357479	94.67562943	159.7246813	242.5841441	253.9699146	233.7784317
71	Solyc07g063110.4.1	9.412901643	10.0238377	7.024476135	8.080025384	10.9876739	23.33585867	73.68861528	64.06168051	53.32912867
71	Solyc07g063570.4.1	11.22286239	10.19297363	6.900046535	9.500982356	11.718094	13.71331562	21.31916332	23.82190729	19.82638957
71	Solyc07g063900.3.1	29.87672657	31.95035233	41.21557203	34.79896498	34.72170476	55.93862785	71.79024705	67.49781796	64.69247492
71	Solyc07g064940.3.1	15.16310867	15.05018376	10.77997542	15.30221943	15.85614961	21.46606519	28.09269465	29.23710622	27.0184424
71	Solyc07g065310.3.1	13.03383483	12.34511908	10.34568984	10.7713851	13.24356233	14.93538299	20.32658682	19.94851302	19.1036086
71	Solyc07g066470.3.1	92.14589227	72.43798426	54.60920373	69.27079358	75.93005212	104.7620763	168.5325668	162.4479177	150.8616902
71	Solyc08g005770.3.1	0.033236269	0	0	0.618805058	1.714023244	11.86805792	703.9203531	559.3937792	520.2693618
71	Solyc08g006160.4.1	11.60530254	10.15428028	6.998515633	11.81769631	12.09445001	25.08019527	49.5677301	47.77059927	35.90081517
71	Solyc08g023270.3.1	2.889769154	3.636504657	2.858373287	4.548927103	6.83564036	14.48679613	29.39980877	28.05635839	26.86890957
71	Solyc08g029160.1.1	663.5633043	734.1392932	701.8771729	687.1922752	923.9328659	975.8212882	1375.326857	1487.680704	1199.403759
71	Solyc08g067290.3.1	14.00986518	13.59554678	12.58776318	13.90052885	12.82158346	15.10573292	21.73624083	20.14746638	19.5515558
71	Solyc08g078460.3.1	1.754305779	0.620295019	0.971463905	1.900672475	3.441577945	23.16945607	121.9512361	94.76851024	79.24159415
71	Solyc08g079660.3.1	24.40170128	21.94763241	19.3357228	22.40407643	25.78340171	31.93430732	40.09118807	43.96207376	34.53983567
71	Solyc08g081170.4.1	16.09450393	14.13834341	13.65771974	10.57220658	10.57000128	16.60296398	27.66278533	22.33740386	22.21688326
71	Solyc08g081620.4.1	26.84436752	2.911583089	12.92911512	6.755256871	8.087215209	38.04942464	85.51339789	84.37319901	62.29005415
71	Solyc08g083250.4.1	15.50661019	18.00200483	13.5870697	16.59783768	19.31929793	19.88523668	28.2180526	25.55055064	24.72038636
71	Solyc09g008175.1.1	11.28400156	3.299933392	45.65765625	47.13388415	90.74113016	311.1763486	679.9458139	730.4961162	507.0769526
71	Solyc09g008840.4.1	12.35665336	8.525456318	8.767787669	10.43517333	11.39882764	12.39119725	19.35471062	15.89746159	15.72663083
71	Solyc09g014300.3.1	10.58068753	9.912704445	7.202325117	9.248584259	10.64065042	14.27954474	26.28823794	26.48116304	21.59714802
71	Solyc09g091830.4.1	6.242506804	6.280473234	4.208499439	6.115976944	5.702162134	10.33095482	16.68055491	16.56014344	13.83582756
71	Solyc10g044670.3.1	35.93399063	32.80682117	26.89444841	35.37043584	34.54935449	38.61498435	52.77708671	45.94919021	49.71827617
71	Solyc10g055390.2.1	5.621087249	6.13141006	4.101643461	6.068425682	8.945151641	12.16763683	23.78800917	17.26238195	16.44660036
71	Solyc10g074590.2.1	27.1575335	24.97439758	23.20958554	25.31981907	23.86064529	31.46067556	37.23673434	36.44813482	34.43224251
71	Solyc10g076600.2.1	31.01540172	31.18611558	20.7696663	30.8939288	36.42899063	51.45357051	91.78627344	94.56348126	80.45860913
71	Solyc10g079720.2.1	15.88398528	13.78202908	12.9882394	13.13635968	13.87390594	16.95695728	24.73736205	25.01235089	21.0233515
71	Solyc10g080440.2.1	27.89097255	26.73081324	26.13833311	29.36832112	26.95050661	30.4419577	33.76680475	33.04192006	31.66897131
71	Solyc10g081060.2.1	14.47636811	16.14540779	14.69715147	13.75157636	15.41995027	18.26618476	20.3046012	20.97793066	18.98002524
71	Solyc10g083370.1.1	36.96726225	32.80941616	43.10688916	51.03779768	33.85484882	65.53492206	110.6289237	106.587149	79.68715171
71	Solyc10g083630.2.1	46.59433146	49.63118106	48.21731351	70.95380049	76.48462351	128.5507062	333.19968	352.874274	301.1569365
71	Solyc10g084050.2.1	43.37638326	34.69239008	29.40890192	39.86011505	36.74744278	48.43586578	73.99673388	76.31428419	60.24620395
71	Solyc10g085880.1.1	433.8127479	429.5296566	295.2665262	526.8401549	692.5457843	2283.138545	9240.369868	8439.873724	5591.462258
71	Solyc10g086360.2.1	34.85052842	37.22586826	39.00300459	37.62925797	38.97538954	43.14281261	49.57508155	47.16252931	48.42023742
71	Solyc11g006910.3.1	1.219931418	0	4.080707924	2.073692673	2.537428328	8.634522568	42.845942	39.14134875	34.91064296
71	Solyc11g008770.2.1	8.276141052	7.857428584	7.828272855	8.629589405	8.6093271	9.191693423	12.06484767	11.49121942	11.50458392
71	Solyc11g011930.3.1	28.81169562	24.97317057	26.53531447	30.69346136	29.14231947	49.38005417	85.3320024	88.76587873	85.61729722
71	Solyc11g022530.3.1	10.76109971	7.2427292	10.35386233	19.29921273	11.48927434	37.0488766	60.20111808	62.16589201	51.05738077
71	Solyc11g030710.2.1	6.988728133	7.320293374	5.853872663	6.925301432	6.071756023	8.352899365	10.2553926	9.855175995	9.788303082
71	Solyc11g033284.1.1	16.91594566	15.96019946	14.3794515	13.86225889	14.65023521	19.59371128	26.57111275	25.61569485	20.70866917
71	Solyc11g061770.2.1	33.08016399	35.88648551	38.03013886	33.63196608	34.9157941	44.50623903	54.24896187	51.39843092	51.10614442
71	Solyc11g065530.1.1	54.4251016	45.86863687	21.36426797	75.54998852	95.8640932	265.871106	610.6303009	694.0942091	604.5626317
71	Solyc11g068730.2.1	22.77403119	19.30796576	22.98552158	21.86630688	21.04062481	26.26278521	40.58348877	33.43448328	34.62668098
71	Solyc12g007310.3.1	41.36322046	39.64022963	28.01510718	40.36224738	45.45163876	61.69606445	104.738624	110.5474614	77.94172749
71	Solyc12g008840.2.1	40.04238978	14.78039057	7.128359883	4.990422474	22.27726948	90.39764793	246.4293922	261.8743756	230.5970214
71	Solyc12g019860.2.1	8.274664276	8.426267587	6.920052922	7.987186024	8.156889122	8.812743762	10.70190862	10.21675137	10.17962194
71	Solyc12g056530.2.1	44.53476838	45.5308853	45.34401428	50.38550592	49.08293476	63.95760666	102.3762434	96.16356244	91.71588549
71	Solyc12g056650.2.1	55.99709315	59.99130803	40.63864995	64.88583684	64.9988785	71.38193945	97.94166692	91.37725633	92.7506631
71	Solyc12g087830.2.1	14.56679906	15.81011182	12.97542016	15.01855174	16.28559029	19.45535249	24.10876192	22.83217439	22.99274376
