# Supplementary material for: Light regulates tomato fruit metabolome via SlDML2‐mediated global DNA demethylation
Source: J Integr Plant Biol. 2025 Oct 23;68(2):383–405. doi: 10.1111/jipb.70066 (PMC12863027; doi:10.1111/jipb.70066)
Supplement: Supplementary file 6 — Table S5. Summary of SOM [file JIPB-68-383-s011.zip › Supplemental Data 5 Summary of SOM/Control/Cluster67.csv]

neuron_number	gene_id	W_10	W_20	W_30	W_35	W_40	W_44	W_47	W_50	W_55
67	Solyc01g006020.4.1	43.05012727	32.55319123	18.67652083	20.87860167	22.18892946	32.89884146	39.37953933	39.2454061	39.79501692
67	Solyc01g108110.4.1	4.541686988	4.317875846	3.219347629	3.086692676	3.434854889	3.984849791	4.215148128	4.148389223	4.69117712
67	Solyc01g108540.3.1	32.65678693	22.34653135	12.99203905	9.764204261	14.77842938	18.76648743	23.3386032	21.13835738	24.08143838
67	Solyc02g085870.3.1	171.9472627	152.2811016	85.04495887	72.30570487	66.86942288	101.042654	102.7979233	146.3466508	149.7344941
67	Solyc03g006280.4.1	5.322600069	5.192429904	3.539585341	3.486356451	3.345061195	4.6684291	4.5161201	4.506890591	5.503853609
67	Solyc03g044600.2.1	13.46354625	7.047568469	3.032259138	1.506577064	1.820548295	7.186226351	7.871296311	14.08368981	10.59839035
67	Solyc03g121260.3.1	9.985344838	7.796127034	6.610034842	6.63836033	6.397165372	8.061277517	8.02275575	8.579827736	8.832313125
67	Solyc04g072690.3.1	4.744886187	4.107766042	2.728747636	3.259735665	3.68550738	4.092405938	3.653046588	4.262840892	4.32406732
67	Solyc05g006090.4.1	7.64198266	7.623277236	5.516485845	5.375241158	4.910416567	6.451907558	7.002205588	6.755097081	6.688842886
67	Solyc05g006910.4.1	10.45165274	8.628795666	5.80769519	6.172177302	6.862841898	7.572796326	7.887557011	9.772025876	10.74196809
67	Solyc05g055940.3.1	29.4112417	29.87685514	16.38403511	20.58407161	24.95730284	31.27853561	26.48518239	30.33857947	30.98645157
67	Solyc06g048480.3.1	9.749115713	8.854179529	7.209348248	6.507400166	8.426978384	8.637797344	8.771683817	10.14089011	10.09202027
67	Solyc06g050440.3.1	5.75167755	4.752161382	2.619235128	1.79579389	3.017475191	6.25070277	2.936540969	6.331588766	5.919647137
67	Solyc06g051930.3.1	17.85261456	17.06564635	13.17960664	10.85643409	12.28329939	17.19254389	17.84787701	17.49716069	18.42959534
67	Solyc06g054330.3.1	8.693815292	7.866536951	5.855466819	6.468226041	5.948217824	7.416276284	7.544549506	7.71619278	9.106054745
67	Solyc06g060820.2.1	4.847960027	4.300844909	2.257936592	2.151282835	2.26215462	3.280210008	3.051947409	4.929733268	3.810091878
67	Solyc07g007000.2.1	4.274247608	4.375656	4.202747914	2.435513081	2.719887471	5.095127121	3.611449546	4.612891056	3.93048788
67	Solyc08g005520.3.1	10.90928993	11.50339204	9.573755058	8.796988706	9.355530616	10.56508095	11.01019859	10.64800135	11.06288751
67	Solyc08g083030.4.1	43.17604122	39.75373826	28.34865352	28.67782778	33.7019657	33.33414062	35.4251213	35.36193184	38.08549978
67	Solyc09g008040.3.1	6.086264058	5.772582172	3.943241244	3.342501818	4.257682421	4.585793525	5.854284664	5.451104817	6.138648067
67	Solyc09g031750.4.1	22.02467438	20.52534287	11.30669923	12.25540041	14.83092173	14.61390396	18.52780944	18.40584032	20.11010457
67	Solyc09g097830.4.1	31.12058554	28.93934911	20.62455606	20.84530611	22.93871501	24.46945002	28.71878838	27.89412003	29.83180546
67	Solyc11g009060.2.1	4.349433826	3.798910651	2.530486681	2.762395442	3.139637702	3.277301989	3.886526147	3.894127276	3.671157908
67	Solyc11g012820.2.1	6.575389242	5.729771482	4.364125971	4.077502669	4.472569502	5.529803029	5.478846953	6.082637933	6.928138698
67	Solyc11g070183.1.1	19.845811	19.51354805	18.34956971	16.57308803	17.67156451	20.13352768	17.48986497	18.37191263	19.31347562
67	Solyc12g038557.1.1	6.056021189	4.797257431	2.960053145	2.861917388	3.053343396	4.443030323	5.006451328	4.794633597	4.960640779
67	Solyc12g098810.2.1	18.01265807	18.78636785	10.82416089	11.57132361	12.69967403	16.47236915	18.72894891	14.46821559	15.09962223
