# Supplementary material for: Light regulates tomato fruit metabolome via SlDML2‐mediated global DNA demethylation
Source: J Integr Plant Biol. 2025 Oct 23;68(2):383–405. doi: 10.1111/jipb.70066 (PMC12863027; doi:10.1111/jipb.70066)
Supplement: Supplementary file 6 — Table S5. Summary of SOM [file JIPB-68-383-s011.zip › Supplemental Data 5 Summary of SOM/Control/Cluster72.csv]

neuron_number	gene_id	W_10	W_20	W_30	W_35	W_40	W_44	W_47	W_50	W_55
72	Solyc00g021640.2.1	0.832355724	1.044981389	0.929314035	1.413228377	1.12840004	2.549105746	5.102654032	4.955236404	1.431501996
72	Solyc01g008160.4.1	33.48524808	28.79406653	29.44106621	31.50061564	33.43996974	57.43272297	119.4568975	99.05113287	71.57092541
72	Solyc01g008510.3.1	0.82273547	2.399081651	4.176152578	3.588422161	2.286800755	4.897369403	17.65475664	13.8795177	9.100558977
72	Solyc01g008820.3.1	26.57733628	22.08045417	26.82028684	24.75759888	20.2542954	28.13336489	37.4587064	33.60054545	24.57874875
72	Solyc01g099420.3.1	8.481963338	10.69656233	14.2102448	16.64337425	13.29080861	16.82276814	46.28633991	39.44559589	27.75883956
72	Solyc01g100320.3.1	125.1108988	87.63841773	76.06902286	107.505493	93.8151221	152.1672277	263.9331609	197.2024135	143.8476786
72	Solyc01g100490.4.1	2.833616767	1.509474788	1.393666236	3.511843283	8.934021051	16.09347978	32.10302374	37.40554349	13.62345188
72	Solyc01g102960.3.1	30.04095065	30.64900062	29.95561762	38.62913483	15.24688666	79.90675124	207.6575616	164.6239012	97.89549056
72	Solyc01g106820.3.1	11.10611175	10.48820841	16.65426185	14.30541223	11.07172294	21.03319096	51.95930296	47.65308067	27.73272912
72	Solyc02g070490.4.1	10.69348164	10.74401565	11.36766972	13.8477984	12.87759796	17.07606589	39.04916446	38.87254792	16.64630386
72	Solyc02g070890.3.1	8.981409449	6.900547209	18.7432218	24.32917674	15.63772993	54.54387296	87.81530485	98.81003267	39.09732931
72	Solyc02g077710.1.1	620.5075171	611.1133336	190.2268219	563.8035869	437.9967705	1329.279389	5413.660914	5627.088851	2201.045463
72	Solyc02g079920.3.1	3.698753124	3.585605343	3.003367154	2.690634152	4.519850462	8.44227338	15.64947466	16.67161739	7.14832025
72	Solyc02g082690.3.1	6.39433248	5.99925287	7.401602056	12.64612804	8.105674591	18.00910454	26.46727804	22.71264242	11.53343237
72	Solyc02g084305.1.1	2.282061361	1.178300327	2.754312038	2.083631097	1.436228948	3.549186121	6.556330614	6.923080027	1.018164431
72	Solyc02g088130.1.1	23.26474232	16.0955132	26.764921	31.3812982	42.89324432	110.0406233	257.1979905	211.033618	79.66278688
72	Solyc02g089740.3.1	7.435964738	6.767235289	2.889666338	6.591803215	7.8620411	16.5924087	39.21348916	34.87799383	5.673618951
72	Solyc02g091900.4.1	120.4945541	121.4342744	108.0506096	134.4800618	136.7689839	128.6755496	205.6750973	158.488424	138.5173217
72	Solyc02g093580.4.1	3.061242021	1.142977566	1.05667619	4.541547466	1.846375484	4.225658849	15.69643988	8.339470561	3.266997282
72	Solyc03g006330.4.1	9.120166585	10.09960816	8.441245299	8.989559628	8.673703388	12.06414807	28.62921143	22.96582243	14.01799767
72	Solyc03g025830.4.1	3.962627065	4.494282279	2.194526241	2.822566326	2.102530289	5.263018792	12.92648914	11.62039374	3.804534241
72	Solyc03g034410.1.1	0.884926102	3.080324663	4.103091778	4.151606888	4.672597803	10.08515747	49.50407921	42.10978502	24.55693551
72	Solyc03g062890.3.1	41.02266404	41.04167299	44.44899008	46.42282926	49.07044507	61.52690663	80.41836403	78.06811761	55.92008573
72	Solyc03g082970.4.1	4.04362621	3.467840761	3.430239031	4.02166177	4.012998147	4.191048666	4.902608026	4.766275607	3.888520298
72	Solyc03g093690.3.1	104.1645941	108.8534198	106.6886912	106.5928884	110.8170759	138.3392158	177.3739514	167.350658	136.4787047
72	Solyc03g095900.4.1	1.894047582	0.659107474	2.024148939	25.45746739	60.91013232	496.1273441	3047.782254	2562.499935	1179.90329
72	Solyc03g115710.1.1	0.63095495	1.274248459	0.519532438	1.501015753	0.972942613	2.239846021	19.14701347	14.40638975	8.410081146
72	Solyc03g115860.3.1	11.41275607	9.909541086	10.40086556	11.16395811	9.432087277	15.32766401	17.65528966	19.13262716	12.70013231
72	Solyc04g010190.1.1	76.44570858	74.31228615	56.43727917	63.46528254	81.82148244	97.25007666	192.7576004	205.4664011	73.95780598
72	Solyc04g010200.1.1	2.280655772	0.770025303	1.862325189	2.645493102	3.726786786	10.1160164	65.83571924	52.32294266	8.359355101
72	Solyc04g012140.1.1	29.14388378	56.20992186	272.1074707	114.7792129	99.26576258	187.812012	723.1066668	850.6219829	224.4600143
72	Solyc04g071260.3.1	0.086286981	0.123187768	0.109122025	0.846062212	0.315292727	2.166580525	8.406606086	6.740710499	4.079785204
72	Solyc04g078450.4.1	8.740556874	2.088109256	9.709473667	22.99945219	12.29172552	27.89904619	74.27123105	83.72418449	17.84436781
72	Solyc04g079960.1.1	28.35518006	32.10529639	17.58446819	61.21635444	65.31369331	88.84615551	170.2689797	148.105732	74.61965668
72	Solyc05g005680.3.1	0.405608965	0.291871858	0.294867741	1.060934703	1.198139123	3.837698373	30.75130814	31.82466383	4.177533746
72	Solyc05g008105.1.1	160.1186281	136.5404366	236.0326608	144.5376439	174.3861057	396.7774992	702.3599328	503.2811391	324.6477622
72	Solyc05g010420.2.1	3304.282217	2462.093665	2644.504444	2713.408803	3294.822686	5294.92607	9348.965682	8358.910178	5669.278915
72	Solyc05g010425.1.1	350.9197485	232.6584283	251.3211298	283.2117643	354.7063794	490.1122196	1021.107485	1062.169313	512.6282856
72	Solyc05g014280.4.1	0.195342061	0.166679532	0.604654686	1.016229732	0.36019266	1.580641764	7.103971067	5.117585967	2.251362594
72	Solyc05g053300.3.1	38.18580926	33.09258337	40.01977248	39.61450194	34.10264905	43.97469823	55.61430442	55.99780235	46.84951625
72	Solyc06g066090.3.1	3.654074536	2.732779031	2.692007462	3.14224791	2.97374038	4.568220344	6.167065313	6.195512594	4.56209864
72	Solyc06g067960.3.1	20.62130122	17.64853343	20.77254412	21.80416056	18.97577083	26.00632716	30.60809458	31.43253255	25.05605799
72	Solyc06g068840.3.1	11.18993548	9.703120782	10.010301	12.06340236	11.1905808	16.27192466	20.60821031	21.56299144	13.37035967
72	Solyc06g072530.3.1	4.101747655	2.04657234	4.466228218	3.934931758	1.504618602	11.23805869	23.09667422	16.08667561	6.316072142
72	Solyc06g076690.4.1	9.693048281	9.454165774	15.98982201	13.33866643	9.484525008	16.03209251	31.27679162	34.18020988	18.75300627
72	Solyc06g084290.3.1	13.48040741	14.96357166	16.2265232	13.16389738	14.03042158	21.88124351	42.23036974	43.30564067	22.22234577
72	Solyc07g006265.1.1	15.76792251	13.90327568	15.80639215	16.78746366	15.78393103	17.33685539	21.467951	20.87091738	17.30990051
72	Solyc07g041740.1.1	0.155537027	1.535683766	1.801306179	2.481481682	1.306133433	6.438910866	15.44776606	12.32080561	4.231146627
72	Solyc07g042080.4.1	5.56513044	5.628456883	4.536340251	5.7144334	5.921497659	9.63591916	13.03795828	12.51807343	7.77067693
72	Solyc07g062670.1.1	38.98028984	25.0828707	75.16496112	22.91317222	11.15629726	107.8411543	447.4646981	449.7929073	51.08071203
72	Solyc08g005790.3.1	0.454877895	0.676193472	1.956656781	0.755883453	0.612530168	1.777032323	7.126218292	4.890297013	1.36158688
72	Solyc08g006330.3.1	11.83038575	13.17959898	22.49955462	23.64493677	31.40010983	49.53229763	110.1069659	116.4129139	56.585574
72	Solyc08g074682.1.1	0.670200586	0.655673476	3.973521757	0.694634825	2.955946852	3.004410274	7.756581856	6.020106932	3.626800813
72	Solyc08g080940.3.1	119.6399972	105.0421706	175.7188694	182.5843494	146.801078	223.3332094	355.630736	391.6020831	205.8082155
72	Solyc09g007880.1.1	112.0192048	105.7550539	136.5414891	134.9951932	121.5621248	212.0151029	324.9310569	268.7990762	173.7385363
72	Solyc09g008780.4.1	43.8970414	21.56627711	28.50644113	32.71248914	26.12324678	54.77169464	159.877443	108.1436704	74.76748137
72	Solyc09g015000.4.1	25.40749263	15.66343344	40.70110965	76.9742934	29.89932117	91.21903527	249.0788565	174.2651983	85.95943819
72	Solyc09g025250.4.1	14.35844829	12.44086691	13.53275765	15.0108389	13.00975786	15.04534739	18.75439832	19.86888848	14.47341373
72	Solyc09g090200.4.1	31.89063087	36.30369721	30.17140109	35.85170706	34.23012054	37.05692916	46.95806493	42.15729583	35.07368395
72	Solyc09g091430.4.1	16.49973777	10.63898557	2.684587007	2.182134643	7.797138151	29.51598212	106.8683028	98.6641855	47.68964586
72	Solyc10g047650.3.1	158.9624175	138.0577475	155.7964437	154.3234153	137.6559744	187.759183	258.892246	260.1052913	171.0168505
72	Solyc10g081660.2.1	24.20600028	23.99191037	24.37386748	21.52822662	21.71364828	26.72502398	34.40612339	33.77572007	24.98438274
72	Solyc10g083690.3.1	11.28236458	3.081077204	21.70015264	3.203479776	6.026562162	23.70231789	62.80911173	55.128162	24.04980898
72	Solyc10g085890.1.1	214.3924209	198.121446	144.8350239	240.5756996	312.4356165	990.1341615	4927.553882	3788.035409	2057.545895
72	Solyc10g085900.3.1	25.67323419	21.56169409	16.76477451	23.18786778	27.79122924	61.56766126	265.6323511	278.8528233	92.28659638
72	Solyc10g086490.2.1	0.342241823	1.185929545	1.196342336	1.122563458	2.152708844	2.360490733	4.254634304	4.329446175	2.033631496
72	Solyc11g006270.2.1	22.62115101	16.16182716	17.02051126	24.30276034	27.55296367	47.01952731	124.3103392	110.2765038	44.18847985
72	Solyc11g006770.3.1	23.90864437	20.68184684	20.4935342	21.2367013	22.01786769	31.42990578	52.53701467	48.19344446	36.14795081
72	Solyc11g007200.3.1	14.41549474	13.72231121	17.43571546	16.17451713	14.86750337	52.47710828	86.96181793	63.17901583	34.07232085
72	Solyc11g008720.3.1	1.445696049	0.49157129	1.799771175	1.245559676	4.112471945	16.91384791	59.35669427	58.8606436	12.78838555
72	Solyc11g011210.2.1	28.71009353	12.06437042	15.4911256	23.37910257	42.40336192	146.2189159	552.9887105	437.4942569	177.6417129
72	Solyc11g012080.2.1	25.89479655	22.39058782	25.14624688	27.8259574	24.71251777	28.39220836	34.38557689	34.25660963	28.34149566
72	Solyc11g018590.1.1	1.847989948	3.217239372	3.716698458	3.679832727	4.215717833	4.489204607	8.903970297	8.363896263	6.150812139
72	Solyc12g011030.3.1	1.233876332	4.06782056	6.44053803	8.757223854	16.24889672	37.28257722	140.8860594	67.5759807	15.1421234
72	Solyc12g042830.3.1	28.84412259	35.35227884	65.83503628	189.9892166	134.0301332	392.4543797	970.8289812	644.2920657	145.78103
72	Solyc12g044600.3.1	226.0207932	188.872049	152.0052798	269.4726882	255.6964229	357.7581893	565.1118514	547.2286052	280.7950122
72	Solyc12g056600.3.1	10.8009174	1.813808865	39.77211234	3.865662041	8.442377056	77.3790804	343.2911532	263.2025037	156.9907873
72	Solyc12g056620.2.1	0.595392876	0.772151492	0.809273269	0.520365238	0.683441137	1.739201958	8.738423967	7.831536986	2.900288276
72	Solyc12g089300.2.1	17.88021826	29.0925984	52.78534939	40.07167521	26.75609292	50.97046361	114.9890473	113.4521261	44.32127318
72	Solyc12g098580.1.1	1.048814499	0.371324534	0.885011495	2.720873492	1.54687458	5.927357332	13.59509571	10.88623753	2.317153979
