# Supplementary material for: Light regulates tomato fruit metabolome via SlDML2‐mediated global DNA demethylation
Source: J Integr Plant Biol. 2025 Oct 23;68(2):383–405. doi: 10.1111/jipb.70066 (PMC12863027; doi:10.1111/jipb.70066)
Supplement: Supplementary file 6 — Table S5. Summary of SOM [file JIPB-68-383-s011.zip › Supplemental Data 5 Summary of SOM/Control/Cluster89.csv]

neuron_number	gene_id	W_10	W_20	W_30	W_35	W_40	W_44	W_47	W_50	W_55
89	Solyc01g008360.3.1	51.1539713	43.58459412	59.18935058	57.17312026	50.61417704	63.94075366	69.25209003	63.87624518	69.26515969
89	Solyc01g008840.3.1	18.36995122	16.87784207	18.82827768	18.05880268	18.09639421	19.54708919	21.82666409	21.71625654	21.14487902
89	Solyc01g067740.3.1	215.6733573	180.3721524	294.1473259	289.7307036	270.8231589	351.6250988	418.4064259	468.0849397	437.8014669
89	Solyc01g087000.3.1	9.96245163	9.839331445	11.5460725	11.4337678	9.24358025	12.37591971	14.10216748	15.53293803	16.71250277
89	Solyc01g098950.3.1	4.731889878	6.1825357	10.4918458	8.008914423	6.88448008	11.06044672	11.2170998	12.51532509	14.75655697
89	Solyc01g108400.3.1	6.53719326	8.932812061	47.09018481	39.31213609	14.16842978	26.79772397	75.5358319	95.40495616	83.29313329
89	Solyc02g068010.4.1	21.2845795	22.72749981	39.74376774	35.34314005	29.27204974	42.00372059	53.80527078	66.68845309	49.89636065
89	Solyc02g068590.3.1	22.71035192	18.57032398	34.96387639	30.24525856	24.09522516	38.20990417	47.25448555	41.59554093	49.05988193
89	Solyc02g078820.3.1	14.49724599	14.18106922	21.64457987	19.33040782	15.68478594	21.50779839	35.01595548	38.84766412	34.02122817
89	Solyc02g078840.4.1	16.59887743	15.20412259	22.0568062	19.71895189	14.40865209	21.10232714	30.17354133	30.79178625	28.80622995
89	Solyc02g079300.3.1	6.514608662	6.221261401	6.557813253	7.358629424	5.969164148	6.443564908	8.395789643	7.68408721	8.335911044
89	Solyc02g088980.3.1	6.908367729	6.314200515	16.01805502	16.50975629	10.53752904	14.98962362	25.10104795	17.79411722	18.46336799
89	Solyc02g090000.3.1	7.560748522	6.080144619	10.49887647	8.585407629	6.250862903	12.78325643	14.36516977	13.82014461	11.88727789
89	Solyc03g005470.3.1	42.84425776	41.69813491	51.39582643	54.92280596	38.27099157	43.7839521	66.65443603	64.25906136	71.4970858
89	Solyc03g026015.1.1	1.033225545	1.533333675	2.621709779	2.415783763	1.601903527	1.66519202	3.354087097	3.531847154	2.838939537
89	Solyc03g031920.3.1	12.5477175	18.22164419	45.62607428	31.2459557	13.59632001	20.75690986	54.81458575	69.19120675	73.8608263
89	Solyc03g034440.2.1	156.548893	173.4865723	207.9743759	206.4897417	192.1236766	199.4923953	236.8899957	232.6630309	247.8152355
89	Solyc03g095510.3.1	5.24854701	4.062449159	8.361633754	6.350110272	5.964734749	9.51213442	12.70938626	13.09979752	14.34408147
89	Solyc03g118190.4.1	1.563454181	0.86848683	6.351598864	3.27167658	1.673482825	3.074388096	11.34092437	10.31658012	8.732612887
89	Solyc03g118690.4.1	13.69874041	13.04096247	16.74010809	15.82711363	12.71862548	16.70080928	19.17478113	21.02255629	22.32803844
89	Solyc04g012160.4.1	13.8418261	21.9775381	63.26924388	36.95989034	37.09076388	61.02137097	127.8483032	140.2965002	114.5270708
89	Solyc04g024340.4.1	6.263994097	6.589565651	8.110422281	8.157401425	7.207126718	7.718359909	11.29078447	11.32162815	10.57313459
89	Solyc04g072032.1.1	35.78440013	30.46072354	37.30839883	35.35245377	28.5318517	42.24571564	41.57927542	47.18762584	43.0353767
89	Solyc04g077220.3.1	12.95186812	16.86895722	34.25764109	19.80784768	13.91810584	26.21968808	42.18948092	49.50910357	54.97496996
89	Solyc04g082260.4.1	28.36032594	26.90665607	32.37370509	31.04497254	29.23608478	32.36419289	36.4650614	39.09062428	35.51515117
89	Solyc04g150113.1.1	4.937830396	4.867289904	7.439397431	6.111682514	5.439660558	6.29647621	7.505074105	7.853142421	7.885661291
89	Solyc05g011960.4.1	20.44136239	12.08689289	21.09231163	20.81769453	12.69344169	23.89176117	35.89030414	36.98525997	36.55677439
89	Solyc05g053250.4.1	25.41134107	25.5072253	42.27984074	30.67885827	30.29659406	37.90471993	40.6036422	46.29836752	46.38926871
89	Solyc05g053470.3.1	54.25931731	40.64169275	58.2096762	58.77897166	46.52264695	58.74321044	75.46653601	72.91820652	70.99821176
89	Solyc06g068820.3.1	4.454707244	4.017095996	7.573651821	5.948607495	4.984650521	6.567000231	7.889405076	8.477419878	9.206853198
89	Solyc06g069040.4.1	3.857110562	2.622136028	17.85717	6.416688204	5.268400909	15.59343339	14.6579023	21.9804852	22.86764155
89	Solyc06g076670.3.1	50.20147062	46.02779685	92.79770845	90.00935019	64.73146772	96.15721792	137.4510887	162.5711118	112.3187195
89	Solyc06g081980.1.1	384.2810931	301.295407	462.3440756	431.4077275	374.7163944	395.2242464	519.6733945	585.574192	614.7802955
89	Solyc07g008340.4.1	61.19135312	53.13534788	64.85108623	60.09228535	55.66000038	66.61591708	71.32333521	77.11743074	73.06635331
89	Solyc07g032470.1.1	4.294546542	4.927589943	5.283147995	5.121769424	3.715465815	4.905564885	7.245845312	6.615343957	7.001091828
89	Solyc07g047800.3.1	120.0304884	128.441947	423.0211873	320.4626508	218.4930559	386.5784893	865.1043578	1120.56497	923.7288608
89	Solyc07g053150.3.1	3.610954313	2.803963148	3.889007317	3.409509882	3.197402022	4.180810404	5.093721731	4.683434346	4.851659839
89	Solyc07g053615.1.1	35.42263254	31.37425253	40.20056241	48.90505135	33.080491	41.43056284	59.83592697	53.26225609	52.73243107
89	Solyc08g007225.1.1	1.957583052	2.211000428	3.146012341	2.553445217	2.078717811	2.607546473	3.954124374	4.837070896	4.759282838
89	Solyc08g075720.3.1	135.3085634	121.682786	139.1452599	135.3268577	123.4339897	149.6295607	160.6666451	154.1796583	162.0126804
89	Solyc08g076510.3.1	10.77061791	11.95673117	13.99061108	12.02234556	10.34107223	12.84559145	17.60591592	18.47405077	16.60067662
89	Solyc08g076770.4.1	21.69620881	21.19670572	25.69962104	25.46733759	22.96721503	27.40182727	31.53597721	28.61515781	31.15714322
89	Solyc09g008020.4.1	19.97528087	16.52176463	48.75292307	26.29937387	35.26680391	46.26704462	60.86309526	60.34135525	67.31118683
89	Solyc09g009590.1.1	36.96404591	36.38616076	157.8433844	100.8142352	49.70924842	118.0700831	339.9809545	289.6267625	346.5144822
89	Solyc09g064380.3.1	6.05555086	4.087857115	7.665315395	7.210772463	5.783235947	7.79480084	10.90698648	10.41095814	9.093268714
89	Solyc09g082770.3.1	24.33855805	22.49990853	26.25410336	26.83958992	22.73910153	27.40614398	30.27391219	30.01205366	28.00388394
89	Solyc10g012420.3.1	15.86465201	15.21692053	19.75249912	16.99383072	15.14439486	21.24286243	26.16524588	24.38226197	28.04045464
89	Solyc10g079580.2.1	16.25026721	18.1606068	28.83650159	21.6063589	21.28665854	26.10970199	36.36378552	45.15111104	43.80339953
89	Solyc10g081750.1.1	17.80609506	17.5544532	24.3952256	22.47457711	20.90023696	25.35752666	30.22140937	32.11075819	28.2708347
89	Solyc10g085140.2.1	4.939703061	1.729203413	5.007910238	3.736528493	1.859740167	9.148688998	11.48768655	13.29363786	11.4323084
89	Solyc11g008450.2.1	6.534880661	6.671661856	9.333771179	6.635551833	6.365957289	8.019196365	9.322000209	11.16537377	10.579964
89	Solyc11g013000.2.1	16.18205644	13.85223161	28.61881176	26.081055	16.10013327	24.34129967	33.60326146	30.77043855	28.77766164
89	Solyc11g071330.3.1	6.630947412	5.736074803	7.991617863	6.579824712	6.222693578	9.270601052	10.63074219	11.15338232	12.46471037
89	Solyc11g073300.2.1	19.45585905	19.06440468	23.1348308	19.44420466	18.00474626	20.23722137	23.29803903	25.92206752	25.11655724
89	Solyc12g009340.2.1	13.44779971	12.20348921	17.78154765	17.23719839	14.82742685	16.2839367	20.41867219	19.71697565	18.67996091
89	Solyc12g011000.2.1	37.29648129	29.67641595	50.41485617	49.5462468	40.88784472	61.69488853	74.64927014	66.9433968	63.73997941
89	Solyc12g098190.2.1	11.77728168	14.1150925	22.55618887	22.73348535	15.62984832	23.97488279	27.5791968	26.28394245	33.51628848
89	Solyc12g099310.2.1	61.94779271	62.77851927	82.81764451	75.18121003	57.33148584	74.23190826	97.96441268	94.32362192	95.52251469
