# Supplementary material for: Light regulates tomato fruit metabolome via SlDML2‐mediated global DNA demethylation
Source: J Integr Plant Biol. 2025 Oct 23;68(2):383–405. doi: 10.1111/jipb.70066 (PMC12863027; doi:10.1111/jipb.70066)
Supplement: Supplementary file 6 — Table S5. Summary of SOM [file JIPB-68-383-s011.zip › Supplemental Data 5 Summary of SOM/Control/Cluster107.csv]

neuron_number	gene_id	W_10	W_20	W_30	W_35	W_40	W_44	W_47	W_50	W_55
107	Solyc01g009390.4.1	6.650752939	5.567068101	6.366197306	4.702827998	4.879509154	6.216236898	7.155001016	8.79481056	10.82284748
107	Solyc01g016410.4.1	28.05120116	32.13368931	35.18916091	31.28845591	27.83514515	28.74738328	37.53883604	49.53333964	54.02027992
107	Solyc01g021730.2.1	1.068952261	3.473971404	3.43533924	3.150390247	7.74730624	5.479802404	10.46503415	30.36045135	36.31943796
107	Solyc01g028803.1.1	2.277384058	1.705638791	2.906467716	1.394978953	1.776815353	3.377149612	6.522052117	10.97313869	14.17520963
107	Solyc01g067080.3.1	2.492907708	2.273287147	2.269455939	2.322547364	2.162747991	3.113841955	6.510956567	17.08010164	23.28197626
107	Solyc01g081050.4.1	8.009676242	8.714827774	8.845536597	9.054084495	7.364199383	7.73545551	11.33007775	15.27657164	16.88687608
107	Solyc01g086975.1.1	26.2530677	19.91625205	21.77300055	17.27501707	18.72120952	24.90966795	27.71027559	46.76603622	52.58191597
107	Solyc01g091720.3.1	11.36371263	10.97463116	12.76759875	10.43698833	9.748493205	10.87973584	13.95573531	16.41304275	19.83080898
107	Solyc01g098430.3.1	16.01041678	16.41757153	17.64306988	15.39587948	15.22142043	14.41194945	20.95386585	24.28012471	24.70711252
107	Solyc01g098730.2.1	127.7945066	226.2959358	311.1122328	276.5450918	222.3168917	193.7984957	361.0010432	593.7306071	680.4457679
107	Solyc01g099220.3.1	9.364885856	7.576055186	9.10123572	7.345509242	7.314975264	7.50684738	12.07353193	13.42008711	17.46096023
107	Solyc01g099580.3.1	1.409803571	0.632514439	0.616768325	0.99264339	1.069368191	2.044758148	1.807874768	6.001369933	8.305375282
107	Solyc01g099660.4.1	9.285664664	5.899465398	7.906348719	9.624705012	2.282067433	7.27466452	15.13727052	20.33084208	29.8636512
107	Solyc01g100740.4.1	2.641847455	2.236039659	2.223135236	2.380329395	2.101886999	2.383026366	2.256316052	3.392937304	3.997602058
107	Solyc01g101010.4.1	16.93386169	14.42695166	17.12282043	13.1677127	13.89667107	14.79487552	20.54621772	24.86664112	33.38074746
107	Solyc01g107920.2.1	3.582835526	3.643612066	7.593752982	4.366956762	3.785322754	4.230653536	9.548947246	15.29244113	20.86628671
107	Solyc01g108414.1.1	8.016982765	5.831106494	8.486584464	7.157359596	8.864209292	5.027207614	10.96486011	18.01730561	18.02648338
107	Solyc01g108416.1.1	9.130151363	8.242472378	8.416821156	6.562947725	6.604461452	6.461395985	12.38110506	19.46628354	22.58717785
107	Solyc01g108720.2.1	0.931634517	0.5683888	0	0.675198646	1.27764462	4.071135425	10.5336973	21.84645593	35.15008809
107	Solyc01g108750.2.1	2.008365714	0.970169093	2.123373415	1.216313374	1.761548374	1.813827552	2.401947354	4.437946899	5.681485872
107	Solyc01g109120.3.1	0.962609486	1.112482152	1.486572375	0.949709392	2.193166551	4.259624106	15.72048912	64.43943512	90.479252
107	Solyc01g109280.3.1	14.22202643	13.55646918	12.84740698	12.45834517	12.3239197	12.0609487	14.5141962	19.44964291	21.46398466
107	Solyc02g005325.1.1	1.872692776	1.56256901	1.865212968	1.094409139	1.240441079	1.700663078	2.762134675	3.477815464	4.569315497
107	Solyc02g014190.4.1	6.905150357	6.552919361	6.436489261	5.754577552	6.448960031	5.353225246	8.629445001	11.38724312	14.02973611
107	Solyc02g061960.3.1	47.16976561	51.95931043	51.87825513	46.21686872	47.24151434	47.42591717	61.74756411	66.25205181	80.55881541
107	Solyc02g062420.4.1	16.13630994	14.42594383	13.70464678	11.03307032	11.58983735	13.24208857	19.62752875	27.91821224	36.40830794
107	Solyc02g065280.3.1	3.136709135	1.832599097	0.782969924	1.442329857	1.247734275	2.124027476	30.13614308	131.3485906	123.6672469
107	Solyc02g067040.3.1	1.193620013	0.993696382	2.00418262	0.62454984	0.407134661	1.638058351	5.439776382	8.962715124	11.68528935
107	Solyc02g069050.1.1	1.072435267	1.334280884	1.451063227	1.114618014	1.16207164	1.684182902	2.184171927	3.445640037	4.582866409
107	Solyc02g070250.4.1	10.26003858	9.315652871	11.43949507	9.238153638	8.330204914	11.67434634	12.58039973	14.34857743	16.71151976
107	Solyc02g072190.4.1	1.635393079	0.767068679	1.825909209	1.744703863	1.259338401	3.959020714	7.331282618	14.45747867	19.33788588
107	Solyc02g077900.4.1	16.90596742	16.83353395	18.78253214	16.01114685	15.42622905	16.96003909	25.73853371	34.45222568	40.33384283
107	Solyc02g078010.4.1	5.933017593	5.491192284	6.415418129	5.283897853	5.03096409	5.525721379	6.373945292	8.557071299	11.05897946
107	Solyc02g082220.3.1	36.24515314	35.75138549	33.78183034	38.01216512	33.29272332	32.83077918	39.77333209	45.06032177	52.08918252
107	Solyc02g083500.3.1	14.61434684	12.63298378	11.43056076	12.22244779	13.13069214	14.65307066	16.76551487	22.90969972	28.01171602
107	Solyc02g085320.1.1	111.3260684	113.0520692	280.875093	148.5463967	103.043382	146.4851242	351.9948062	474.1869521	647.1139601
107	Solyc02g085640.4.1	11.63353987	11.03725543	12.21403891	14.0681252	12.40865337	13.37130753	15.16711825	20.63465404	23.12199543
107	Solyc02g090870.1.1	44.19413631	40.33283815	33.16827602	43.25387578	27.31431249	39.86787619	47.13344805	67.4217238	91.97253145
107	Solyc02g094430.4.1	15.56508286	17.07670124	17.11369811	16.0276651	16.97269078	15.82296548	19.26340157	21.58021691	24.71267816
107	Solyc02g094510.4.1	24.71351058	25.11614562	23.6506237	22.44023134	21.25834184	24.53181293	29.44992964	36.16183351	41.59578454
107	Solyc03g019690.1.1	17.4872297	1.911086981	10.99671009	0.833546029	1.723095239	5.001610761	21.30124168	47.42669998	54.74014299
107	Solyc03g025930.4.1	3.584414632	3.493977871	3.38512554	3.281257165	2.580675753	3.579010027	3.873899892	4.998977911	5.998805385
107	Solyc03g044625.1.1	2.931617321	3.236994973	3.839319585	2.42857612	2.91731358	4.337155944	4.253113584	5.828765843	7.28848141
107	Solyc03g044810.2.1	2.760787578	3.056120785	5.176051381	4.643726775	3.125244358	5.456730563	7.359334392	12.25158886	16.69026541
107	Solyc03g059030.4.1	16.30857062	14.77157833	16.2220538	13.82285099	13.48378517	16.05770648	19.89619956	23.23902051	24.66283027
107	Solyc03g063970.3.1	1.811967825	1.805430272	1.79918597	1.430521549	1.819463644	1.569602499	1.982761251	2.969615311	3.128780241
107	Solyc03g082830.2.1	4.690035693	3.749168399	3.167672672	3.331451981	3.108873061	3.641644196	4.965570132	9.16622693	11.51639957
107	Solyc03g083910.5.1	144.4371617	205.9679782	341.9399334	193.3410687	216.5495014	413.1876324	1302.040833	3498.362349	4846.078602
107	Solyc03g093430.3.1	13.2024392	13.07634513	13.86743524	12.35310104	10.9377996	13.37282142	17.5748356	22.4642266	26.69749718
107	Solyc03g111050.3.1	9.862137827	8.799379254	8.43711288	7.93083915	8.986073172	9.033636938	13.28574422	16.48618176	22.08518711
107	Solyc03g117430.3.1	32.17817186	30.14862222	28.8508952	23.89396035	25.64603825	31.78734772	61.46443484	91.6612509	113.2053396
107	Solyc03g120570.3.1	0.251131051	0.222514289	0.297217288	0.365413375	0.609121958	5.056654909	85.35915393	210.2329496	276.404953
107	Solyc03g124068.1.1	30.85759309	30.75651728	33.55117602	25.26037904	27.7231129	28.68354182	54.78148952	87.28668489	102.7247187
107	Solyc04g008220.4.1	7.48628417	8.541027605	7.944880049	7.632820512	7.113184261	8.392689677	7.540650799	9.336349299	9.894874553
107	Solyc04g011540.4.1	2.532327848	2.114172105	3.242506808	4.143302289	2.439367372	4.890510013	14.92879576	28.22001135	43.09669742
107	Solyc04g011650.3.1	21.61402974	16.33631906	17.44121279	17.8825198	12.50265128	16.53792114	26.13390661	36.79873677	42.54975377
107	Solyc04g071523.1.1	1.558439294	1.323103311	1.617597531	1.358645865	0.700325611	2.188850407	4.352212869	8.230905958	13.10997925
107	Solyc04g071540.4.1	4.077470343	3.505360977	2.976477988	1.849722558	2.353873172	2.302437118	7.185917185	10.16446597	15.33752092
107	Solyc04g076050.4.1	22.62915535	18.7677555	18.08755648	19.53109709	16.01136602	20.96015589	34.18688027	48.86617216	64.68252931
107	Solyc04g079740.3.1	7.807200766	5.339411333	5.658599242	5.814987873	4.535588844	5.907235909	7.628447477	13.45398311	13.88807651
107	Solyc04g079950.4.1	4.397704036	4.041270608	3.852081953	3.724236974	4.265412353	4.091697201	5.583150856	7.292263084	8.271990668
107	Solyc04g080680.4.1	2.911837841	3.252359854	3.147948312	1.862454261	1.874616091	3.172040955	6.089424208	10.0100396	11.6882225
107	Solyc04g081890.1.1	178.8265498	139.4258089	128.9670901	213.2785124	277.6933074	490.7766163	865.8986354	1610.189018	2282.390902
107	Solyc04g082390.3.1	13.85004185	10.9798224	12.37974504	12.6754938	11.32557082	11.94467724	13.20558958	14.93920076	17.28184239
107	Solyc05g005130.3.1	9.819919891	11.02415253	9.781041876	8.360091327	10.46827178	7.655828326	13.75884096	19.00926639	22.34701378
107	Solyc05g008200.4.1	66.82855215	64.05666977	66.21880257	49.37473385	57.11189761	52.68596967	89.11946037	122.2222014	137.0580833
107	Solyc05g010280.3.1	10.73738059	10.35946381	11.46228931	10.87001381	9.57408597	11.94245843	13.61823196	15.82038293	18.15079889
107	Solyc05g013040.3.1	12.38114964	11.16380504	10.97651519	11.46807382	8.746894934	9.56883989	17.03579674	20.78205848	24.36210057
107	Solyc05g021520.1.1	11.93235847	13.98045555	13.26197427	12.64204352	11.11243881	15.04188902	13.20984513	23.81841585	29.56393552
107	Solyc05g055630.3.1	7.567903162	6.283991924	5.82848499	7.235263823	5.422103713	6.205163849	8.157156142	11.24577561	14.02426872
107	Solyc06g008130.4.1	17.58094109	17.65603504	17.00564019	15.93253783	11.58627524	12.44604221	26.07473364	46.35770431	54.33586161
107	Solyc06g034160.3.1	15.47295211	15.96956158	19.81394472	15.65271483	14.29858024	17.05880257	21.8887132	29.26112331	30.77148037
107	Solyc06g048930.4.1	2.473179001	1.047893674	1.96511655	1.547163984	0.799129669	1.696585102	4.683368621	7.224756973	11.75001987
107	Solyc06g069690.4.1	32.03398326	27.10171374	26.77325133	24.30037361	22.44016399	28.15983316	32.53741567	47.52496751	51.10257483
107	Solyc06g072790.3.1	9.118906247	8.670353808	9.13806126	8.68603322	8.263122811	9.531436662	10.61662559	11.99072522	14.87138323
107	Solyc06g083210.3.1	20.03523053	19.02516811	18.22957481	17.41073042	19.43467003	19.71149061	19.55620382	25.38426057	27.78074692
107	Solyc06g083260.3.1	20.98212736	19.8223644	22.4210326	16.82416368	17.08104586	22.12589099	27.36371877	31.90266577	41.00855887
107	Solyc07g007060.3.1	84.80890249	81.63901267	83.69829227	63.07017174	61.8325999	83.37641562	119.8546334	149.7987074	168.2299405
107	Solyc07g007830.4.1	20.45654759	20.05375567	18.41104621	19.55742799	18.02724679	17.32167736	27.96245442	38.09270228	49.07556593
107	Solyc07g008460.3.1	5.825468136	5.248545081	5.046328414	4.656646298	4.194258452	5.163249806	6.343546521	8.471941053	10.76874419
107	Solyc07g041150.4.1	37.95942824	34.47249996	40.48196279	37.17234497	36.67611077	34.04676202	42.68594524	46.38269843	48.54581498
107	Solyc07g056410.3.1	2.248013761	2.046448058	3.807704957	1.780747844	1.097988946	1.930030554	12.96036248	26.37392359	32.83005888
107	Solyc07g064060.3.1	32.18867987	27.63727482	31.85119006	30.58639426	26.48925851	28.60838968	43.06672989	52.81768614	74.21486291
107	Solyc07g065810.2.1	0.57457053	0.16150023	0.382619259	0.572593255	1.956702794	3.010167028	12.88330045	30.47333803	41.77316291
107	Solyc07g066160.1.1	2.223766666	2.189518091	1.857560105	0.375458545	0.265914711	2.306682639	10.2293971	21.06739411	26.57423175
107	Solyc08g006010.3.1	2.114772157	1.545818628	1.834470288	1.489460696	1.377761129	1.605207901	2.502870216	3.153779254	3.807275999
107	Solyc08g007790.3.1	7.434252491	7.315574731	7.890031417	7.000400582	5.612576259	6.35030638	7.034236877	13.92453283	14.63178085
107	Solyc08g008490.4.1	22.63412807	20.03220115	21.5497547	21.73592216	16.88951518	25.17671959	40.03020368	62.2238824	82.45523296
107	Solyc08g061140.3.1	14.84489255	15.08976267	13.29431726	11.65119092	14.78106045	15.83053569	20.77143486	28.37359615	34.07660559
107	Solyc08g076130.3.1	7.624840622	7.476420566	8.41109453	7.56963399	7.20399495	7.706652752	9.36442643	10.55303311	12.46755904
107	Solyc08g080960.4.1	10.74233177	9.204795672	6.832135182	8.320410643	8.03549559	11.29592532	18.56968834	28.2429458	34.48310563
107	Solyc09g005910.4.1	18.75004294	17.83065082	24.54337334	21.83865348	17.15619641	21.54573187	39.22261753	47.08340221	57.71788652
107	Solyc09g005960.4.1	7.513330164	7.625063122	8.160991673	6.902199664	6.355717153	8.318622794	10.49418692	13.09063267	16.48837065
107	Solyc09g007310.3.1	15.65611836	13.08049304	10.90759265	10.11357406	12.89058102	12.67160951	22.08388522	30.18492679	43.88192643
107	Solyc09g008440.1.1	1.874839567	0.971200796	1.138325279	1.315539298	0.668101742	0.713295096	6.235403535	26.62516901	39.4966958
107	Solyc09g009960.3.1	6.293622638	6.474114419	7.144628565	5.805710123	4.907694147	6.466573849	7.856867555	10.59133891	12.13537661
107	Solyc09g011630.3.1	2.167415144	1.537287436	3.059321458	1.483332308	0.527781181	0.940999331	1.967665454	8.812413104	10.79603688
107	Solyc09g011850.4.1	17.33218649	13.87252328	15.56614315	14.49361018	12.5478965	15.98017829	24.27023626	32.23175562	37.03163209
107	Solyc09g015190.2.1	5.10438678	5.216196222	6.443245076	5.512962525	3.675679283	4.842845897	7.468078995	10.42154421	11.59918332
107	Solyc09g020000.3.1	2.203447446	1.915960927	2.031684939	1.903536312	1.81988784	2.213491579	2.186890485	2.812302316	3.161320898
107	Solyc09g064730.3.1	0.060826489	0.128685137	0	0.019303502	0.744740976	2.527451296	24.36776132	74.62433163	78.75731463
107	Solyc09g065020.4.1	15.10485281	9.902703832	14.49008509	9.810735287	8.031174957	14.39674751	20.31993858	28.83653158	31.17770641
107	Solyc09g065860.3.1	9.362534737	10.26201443	8.865792971	7.861554009	8.487836842	8.523333129	11.15691347	14.4430234	17.6768386
107	Solyc09g066130.4.1	10.47977603	10.69785631	10.74431569	9.773898749	9.528239048	9.665637165	13.61921	16.29501777	16.96380708
107	Solyc09g066150.2.1	215.1618061	151.8472656	125.3302899	62.23539304	70.92290474	124.6555801	732.847898	1308.088394	2277.97247
107	Solyc09g074900.4.1	10.20797515	8.908593701	9.255820124	10.14338848	7.65294258	9.943871483	11.58806414	14.64478639	16.6876437
107	Solyc09g082380.4.1	2.046175006	1.675140599	1.904631473	1.090940156	1.441598262	1.405869502	3.294172469	4.053534185	4.864326842
107	Solyc09g083070.3.1	13.27921873	11.94836726	13.41265219	13.18982353	10.8225852	12.35495428	15.55547258	18.41935993	20.85309145
107	Solyc09g089550.4.1	13.81525653	12.39371126	13.45181106	10.44683043	9.305283994	12.24108955	18.68711608	21.1181083	27.54294064
107	Solyc09g090760.4.1	3.545605262	2.893121927	2.087655384	2.702840321	3.145424504	3.230575236	11.32707115	24.45377457	35.75216253
107	Solyc09g091600.4.1	8.812191555	6.344398856	10.25315203	8.77709896	5.105835054	7.89551272	16.97721035	20.75964149	25.0841593
107	Solyc10g006770.4.1	37.9540659	30.14189902	34.35770772	33.96799359	27.59204714	35.88741544	52.21910394	61.27279208	74.08787786
107	Solyc10g006960.3.1	5.209742523	5.565831971	5.403551583	5.293277119	4.659399742	6.381092029	9.264124724	24.51212653	25.59219415
107	Solyc10g007730.3.1	4.735568443	4.473024168	4.324086091	3.480715439	3.405147745	5.247742417	6.148208441	8.043322486	9.415167527
107	Solyc10g009050.3.1	9.370638431	9.146089577	8.344924176	7.540000783	7.924091877	8.125978219	11.23116424	13.44934712	15.85553877
107	Solyc10g049230.1.1	0.249879158	0	0	0.469824041	0	0.870848444	3.546000766	13.45761939	17.42438281
107	Solyc10g074690.2.1	13.71702168	12.51377076	13.31681294	12.96173562	12.54049124	13.56170447	14.53482424	15.94301092	18.37908415
107	Solyc10g078420.2.1	8.365173609	9.089924476	8.039934388	7.511215966	7.701803887	9.365662333	10.92047744	18.41934321	24.66555964
107	Solyc10g079710.3.1	5.761546699	5.676756329	6.895196384	7.037273421	6.09416726	6.351010376	8.449357362	10.28843716	12.04148214
107	Solyc10g079850.2.1	21.43333011	23.9573764	24.99730024	24.91208638	23.6794126	22.31925569	28.3938725	34.460454	38.08656946
107	Solyc10g080260.3.1	17.54309504	19.28642351	19.5914422	17.03050714	15.7018194	16.87000347	20.77286867	28.45004992	32.2151388
107	Solyc11g005600.2.1	19.83196724	19.60017474	18.9586985	18.57640552	17.72288377	19.75231336	20.57118516	23.31024293	25.37668575
107	Solyc11g007590.3.1	39.89630423	34.48790448	34.42684167	37.3740304	34.21377754	36.31440416	47.00308298	60.08985731	65.36233874
107	Solyc11g008600.1.1	5.089477099	6.863554257	18.98062103	20.48641067	12.14636772	13.14235212	34.01325276	74.28327661	101.9561568
107	Solyc11g008960.3.1	9.444107797	9.378455691	10.97331368	9.277141169	10.59724977	13.09055395	30.20489266	41.23409369	56.94011414
107	Solyc11g011275.1.1	5.437685793	6.505453029	7.701403638	8.102231322	9.017869887	5.121119813	10.60090851	14.2567566	17.10295928
107	Solyc11g012840.2.1	23.24524548	22.64444243	26.19270519	24.81796917	21.91568683	26.74162074	33.57089379	37.67513837	46.08393452
107	Solyc11g013390.3.1	3.600094005	4.667201824	3.714121121	2.590072311	3.043316991	3.666445189	5.624205964	7.606716936	9.701830174
107	Solyc11g017230.2.1	2.3843164	2.520166784	2.555282591	2.075749787	2.282680245	2.468325738	3.076679842	3.830037522	4.66683479
107	Solyc11g019950.2.1	9.128117996	9.055814622	9.35450316	10.05280754	9.235677335	9.226790439	11.52556882	13.24033776	14.73584883
107	Solyc11g020170.1.1	3.108535505	2.474031943	3.783841319	2.262519149	2.605141345	2.975393411	5.710396337	7.067377485	10.53875715
107	Solyc11g042620.3.1	10.77033013	12.25192399	11.77377409	10.13473351	11.6468288	9.472429551	15.86169534	18.44411097	20.24559334
107	Solyc11g044900.2.1	5.856193623	5.595762085	6.241605063	5.004946061	5.829139137	6.715138978	8.228717038	11.60841428	13.00515944
107	Solyc11g066930.1.1	9.443138471	15.14713208	46.25367601	41.49038124	25.22194083	34.02027942	76.91295186	116.4994889	153.0251024
107	Solyc11g069140.2.1	3.104512434	2.42040356	2.792160644	2.240085701	2.288854805	3.233802435	4.364833571	5.466966569	6.736651511
107	Solyc11g072430.3.1	6.041541245	6.82090621	6.301363036	6.684196431	6.670758715	7.169806326	10.28382058	12.65548421	15.7037661
107	Solyc12g005090.3.1	2.183811253	2.199118085	1.971481054	1.6663908	1.810829678	2.266025606	2.812141194	3.729123733	4.40279845
107	Solyc12g005470.2.1	8.170917131	6.998596089	6.87386549	5.014485011	5.724927129	6.29572927	9.47471368	13.89389945	17.55318083
107	Solyc12g005590.2.1	11.09411662	10.7837212	14.76653692	11.54919163	9.612169864	12.71891014	14.83665563	20.71273542	27.60819585
107	Solyc12g009210.2.1	14.91507746	14.19951621	16.6881595	14.51365537	12.73988753	12.99188899	19.33217338	27.14758954	30.65510393
107	Solyc12g011180.3.1	7.562753568	6.569224672	8.052021161	7.231199052	6.776004151	7.721546949	10.40626935	13.59752829	15.46738217
107	Solyc12g013690.2.1	48.24514928	52.45503705	249.9149574	143.6226556	82.29744929	156.9636911	765.8914799	1108.536446	1510.141772
107	Solyc12g035420.3.1	6.889318488	9.712972665	11.0706873	12.64904459	6.334314365	13.80188174	7.900730042	37.83350802	45.40945181
107	Solyc12g056630.3.1	4.699349992	4.345879209	7.238093676	4.729715419	4.09393992	5.290448797	7.88297342	11.58876772	13.27860594
107	Solyc12g094420.2.1	18.6913482	20.96206019	22.13680882	14.97351071	12.929659	15.59578679	36.81853447	53.43357516	58.56441922
107	Solyc12g096450.2.1	24.79075263	21.64264055	22.51014215	22.50576139	19.11851961	24.14837596	29.71107752	37.35128228	42.71668606
107	Solyc12g098620.2.1	0.137148314	0.528742261	0.366965294	0.368368942	0.556294903	1.184275221	8.7584904	23.60510675	39.79678483
107	Solyc12g099020.2.1	6.590857868	5.14570983	5.676340754	4.456983828	5.235637348	4.461972629	7.474046925	11.92024028	14.47228615
107	Solyc12g099810.2.1	2.550152361	2.664806398	4.389081783	3.118540235	2.649460925	3.545217025	9.409824517	15.83526033	18.91447919
