# Supplementary material for: Light regulates tomato fruit metabolome via SlDML2‐mediated global DNA demethylation
Source: J Integr Plant Biol. 2025 Oct 23;68(2):383–405. doi: 10.1111/jipb.70066 (PMC12863027; doi:10.1111/jipb.70066)
Supplement: Supplementary file 6 — Table S5. Summary of SOM [file JIPB-68-383-s011.zip › Supplemental Data 5 Summary of SOM/Control/Cluster106.csv]

neuron_number	gene_id	W_10	W_20	W_30	W_35	W_40	W_44	W_47	W_50	W_55
106	Solyc01g007740.4.1	32.85454974	32.53817949	25.64281758	27.21660633	27.02791054	32.16956256	34.7103532	39.41963676	53.63916722
106	Solyc01g020240.4.1	7.665890252	7.90161081	6.331044089	5.115541169	6.517755788	7.081418326	7.136645737	8.620540289	10.75434548
106	Solyc01g057780.3.1	16.72868357	14.78608799	12.92998248	10.20906695	12.8254547	12.27239604	15.72741716	20.03094241	23.52495049
106	Solyc01g060090.1.1	2.645486483	2.627917723	1.907672912	2.050726217	2.310424201	1.903169587	2.886508598	3.016653436	4.033215826
106	Solyc01g079720.3.1	9.95152047	10.77962054	8.894642286	8.4647664	8.308218989	8.909176703	11.50919505	12.32709404	14.86428822
106	Solyc01g081420.3.1	2.900464091	2.708058535	2.172109302	2.465011924	2.651287372	2.209866207	3.33487436	3.587584461	4.952721102
106	Solyc01g081430.4.1	16.13671105	15.89862783	12.63400265	11.95606842	14.68662319	13.08644428	15.99175223	17.62892598	25.20858049
106	Solyc01g087720.4.1	8.385563045	6.967325337	4.99460351	3.987399885	5.012755554	6.120144215	8.298644468	9.38370358	12.31743188
106	Solyc01g090780.3.1	25.69684801	24.25757217	20.56448559	18.20532768	19.364741	19.41656352	24.55088226	28.4355275	37.66138924
106	Solyc01g090860.3.1	12.00438935	12.95007744	10.30834006	9.313042867	10.29023893	9.387977412	12.9925256	13.39114301	17.42382787
106	Solyc01g094150.3.1	9.29084086	9.500612681	8.534460339	7.944292843	7.911385164	7.846016709	10.20325081	11.64228181	15.4031042
106	Solyc01g096870.4.1	28.8996444	29.25878822	25.83469784	24.67673038	25.97847549	26.95487147	31.57858387	32.37029105	44.64107728
106	Solyc01g097150.4.1	34.50352956	37.62641406	33.11388408	22.97763292	28.09386076	38.0857913	39.74795731	45.00621662	58.88642843
106	Solyc01g100720.3.1	32.81604244	28.01068547	28.52691676	25.45834713	25.53956141	28.1675703	32.04084867	35.36746292	43.67342156
106	Solyc01g104160.4.1	104.3589059	96.48942751	92.3584356	79.38916451	80.00576448	86.80824815	105.9868368	113.3405122	156.0749024
106	Solyc01g104410.4.1	8.644056264	9.304131435	7.17422052	6.838430716	7.039185268	7.670827834	10.36636669	9.974662777	14.49795868
106	Solyc01g107420.2.1	8.450553849	9.916887779	8.841658368	5.655126085	7.723119287	8.244662762	11.64441588	12.43834903	15.53200971
106	Solyc01g107750.3.1	42.03533444	40.81149753	39.95826625	35.76570579	36.52299109	36.53693811	43.07502293	41.96286538	51.91134401
106	Solyc01g109010.3.1	14.3319306	13.01909227	11.77875768	11.75907152	11.61061732	12.68212189	13.21912202	15.44178221	19.88465685
106	Solyc01g109080.3.1	11.39856741	11.04122375	9.357543199	8.422402564	9.451323993	8.118643018	11.16568903	13.4946196	16.37563081
106	Solyc01g111990.3.1	15.42963136	16.03817903	13.40697242	11.61834776	14.52738034	12.29332502	19.02488009	18.5845733	22.84470699
106	Solyc01g112290.4.1	28.09746474	26.06918525	24.77677672	20.78293058	23.42987855	24.70143655	32.38616142	34.1278925	40.80535299
106	Solyc02g005290.4.1	5.652370289	5.547199581	4.780539344	4.457349132	5.384486629	5.326309392	5.884531365	6.393415182	8.355649715
106	Solyc02g014350.4.1	4.421584215	4.028165041	3.835038095	3.818180663	3.621817851	3.686719644	4.362088969	4.729139575	5.491053293
106	Solyc02g014520.4.1	4.468257427	4.18278969	3.632587271	3.205065676	3.627500165	3.466267582	4.424323145	5.246259602	6.354868047
106	Solyc02g031840.3.1	19.98885441	17.54365526	15.1198163	12.4320611	15.93459029	15.75177873	23.83291645	21.95993981	29.26687982
106	Solyc02g032490.3.1	8.422652566	8.38786615	7.290122431	6.063850312	7.689229296	6.050489865	10.128553	11.40880559	13.97164791
106	Solyc02g055470.2.1	2.154575727	2.187529411	1.688741025	1.760552298	1.529292349	1.690966301	2.043896515	2.63549601	3.232752743
106	Solyc02g061940.4.1	14.30653636	15.36972571	13.48239012	10.6895266	12.11013494	14.84430718	14.73857706	17.21428085	18.14895029
106	Solyc02g065080.3.1	8.727421279	9.141401277	8.44901906	6.591323276	7.455082357	7.60481972	9.460454225	10.1608468	13.1820905
106	Solyc02g065180.3.1	5.329147888	4.935291366	4.844455676	3.582614533	4.041095573	4.423035671	5.634272198	6.034480505	7.431290714
106	Solyc02g069780.3.1	12.1976122	13.28179792	11.36545606	11.00890059	11.10054551	11.3865289	13.2025265	13.78838568	18.29244652
106	Solyc02g081520.3.1	6.028455199	6.3476365	4.19383644	4.101429664	4.976115495	4.513456524	5.717159796	6.50194698	8.534200025
106	Solyc02g082590.3.1	3.63078885	3.288347051	2.956220205	3.463340409	2.978952184	2.802470127	3.943789891	4.296834273	5.096252944
106	Solyc02g084700.3.1	15.11608883	14.90519085	13.6194998	11.3247245	11.4566325	12.5320465	14.47383342	16.32619952	21.71318879
106	Solyc02g088300.3.1	17.16413146	17.03686459	13.76046053	13.68617339	14.78900586	16.31797093	18.83106249	20.07489093	27.61559681
106	Solyc02g088440.1.1	27.77763858	31.39476822	31.32273349	15.4408604	21.73523555	29.54029998	35.69347697	41.488988	52.57442988
106	Solyc02g088510.4.1	8.372377543	7.92548743	6.852505058	5.253191523	5.539405143	6.082729649	11.21323287	11.02618509	16.28925063
106	Solyc02g089330.3.1	8.224096104	6.327063994	5.331967199	5.606285898	5.932449481	5.185678434	8.071767224	9.326061365	13.65134441
106	Solyc02g092010.4.1	27.09327538	28.34116192	23.89404513	22.1177845	22.80167776	23.06826388	26.47043981	31.94518524	37.3651692
106	Solyc02g093010.3.1	33.27008086	31.4269563	25.68956121	26.39258746	24.94287277	30.2124205	35.33626015	35.84530538	45.31546239
106	Solyc02g094590.3.1	5.417674644	5.034312438	3.556900132	2.84800711	4.00409455	3.535305746	5.271599564	6.139890291	7.652470516
106	Solyc02g094610.1.1	2.401302562	2.463708274	2.183266455	2.161103356	2.279474941	2.312779201	2.779653608	2.808758741	3.718342787
106	Solyc03g006370.3.1	4.777659041	5.953262168	3.151302411	2.276633503	3.135096194	4.498690473	4.733194763	5.983221382	8.356475495
106	Solyc03g007510.4.1	3.011365225	2.414855973	2.405098272	1.881360319	1.875429038	1.940411129	2.748228542	3.58983279	5.083867381
106	Solyc03g007620.3.1	10.44454134	9.621854848	9.589856864	8.368992319	7.997759296	8.533750496	11.22696764	10.80633094	14.0092845
106	Solyc03g019940.4.1	16.76489195	15.93482466	13.56959745	12.50794639	13.30197115	13.71952449	18.50010691	18.87369029	24.31950321
106	Solyc03g025880.3.1	6.728394653	6.257615484	5.871314674	5.421704482	5.386475559	6.388189707	6.3204683	7.502887046	9.078302977
106	Solyc03g044140.3.1	22.14317092	20.98225403	19.76927715	19.46321102	19.92929098	20.29155734	22.07835512	22.36074193	25.05818004
106	Solyc03g044620.4.1	21.85506704	22.12679669	19.47000049	15.65768287	16.56043035	17.53796396	23.31000096	26.23281958	31.40539985
106	Solyc03g051927.1.1	3.533406371	3.561415634	2.771458398	2.839685298	3.383110032	3.312075825	3.900565753	4.775342353	6.209922362
106	Solyc03g059420.4.1	15.14224908	13.92086719	13.63909503	12.37359154	12.32723696	12.52305666	15.09011163	15.31761556	19.77213259
106	Solyc03g112170.1.1	14.4949465	15.63747007	2.904209927	0	0	0.837930649	19.15973127	30.55341868	58.80332414
106	Solyc03g112230.4.1	381.4927661	341.7505167	286.6620094	305.2849299	290.7977499	317.5834743	367.1320808	394.0660257	501.2982892
106	Solyc03g115665.1.1	28.86779595	27.72405672	20.2553969	20.29446771	25.07289318	17.65978324	28.53368108	31.24275134	48.93157764
106	Solyc03g117000.3.1	3.400702255	3.628126188	3.019084997	2.847509651	3.121829573	3.0984763	3.377790412	3.833829195	5.067213427
106	Solyc03g119290.3.1	10.64370466	11.53748927	9.642696873	9.647526068	9.913925498	9.700926703	13.71417111	13.41654228	19.34331073
106	Solyc04g008660.4.1	7.717329686	7.916345815	7.205716001	7.37080083	7.217916576	7.177853125	8.058588353	7.917722301	9.115234554
106	Solyc04g009340.3.1	11.07582292	10.64573016	8.873658669	8.776739896	9.179768059	9.720540706	12.87272785	13.30746984	15.26989445
106	Solyc04g010080.3.1	11.56352698	10.47601498	8.906400984	7.831779841	8.04037605	9.813990721	11.163201	12.44904982	15.6682531
106	Solyc04g010120.3.1	14.13815202	14.11151129	11.65507677	12.00195981	10.30861203	12.23453203	15.11920246	17.58789481	20.04201002
106	Solyc04g016560.2.1	4.611312134	4.738735159	3.792530101	3.796920766	4.140081778	4.004856498	5.541715762	6.091549186	8.054177357
106	Solyc04g024500.3.1	11.58830375	11.1717962	10.46882303	9.737064344	9.944376717	10.11360337	12.53611421	14.01249971	17.2651284
106	Solyc04g025160.3.1	11.54842251	10.84812499	8.837304217	8.551409814	10.44208114	9.870083155	12.25519393	13.84630344	18.67879907
106	Solyc04g074140.4.1	28.75831923	31.23007992	24.27822707	20.65540676	23.31704495	24.9853622	33.04990893	35.11000886	39.51473707
106	Solyc04g074180.4.1	29.85587565	26.9759679	12.91517872	14.41485811	20.18145093	19.63129826	37.2288358	44.78955564	63.67693794
106	Solyc04g074240.3.1	67.3555798	73.79760996	56.36221982	55.1064848	60.75687617	66.56005228	78.50258848	74.5240041	98.24989875
106	Solyc04g080240.4.1	57.72989681	53.19744094	48.77773472	46.64265595	42.4272375	45.44547031	71.66903355	66.7088545	92.56677062
106	Solyc04g082420.3.1	54.41314623	47.73734543	38.047968	29.64136039	32.96597716	32.87262407	69.95185693	74.0272835	124.9743295
106	Solyc04g082450.3.1	12.66584797	9.315897473	9.320718944	6.850584424	6.139868553	9.259689981	13.74566296	13.90170633	19.71527034
106	Solyc04g082990.3.1	6.178917927	6.995642912	5.500606713	5.01719256	5.102863105	6.261486198	7.152176359	9.809433563	13.19555188
106	Solyc05g007990.4.1	4.97253956	4.805021461	3.98924243	3.243795161	3.819483441	3.869249121	6.145970692	6.552772507	8.626104144
106	Solyc05g008870.3.1	8.492242155	7.265432198	5.424911332	5.396507284	5.662215394	7.456568374	9.247009021	11.02104884	13.32387481
106	Solyc05g016230.3.1	10.09697285	10.0074622	9.193117282	8.053373948	8.866503295	9.355682555	11.57863152	12.74234107	16.99240966
106	Solyc05g016440.3.1	7.4341776	7.6613802	6.061064101	6.661797086	6.274380086	6.584164121	7.85734947	9.65585551	11.55084256
106	Solyc05g044610.3.1	33.65107382	34.0787843	31.99756656	30.52854333	31.05406353	30.43741389	37.37457561	39.84885007	50.41634644
106	Solyc05g050940.4.1	8.694539201	7.987294433	6.193200731	6.468219426	6.452323186	6.764401098	9.127896418	8.694439455	11.7693802
106	Solyc05g150146.1.1	2.455029808	2.37516347	2.056770889	1.814279863	1.881040576	2.002455632	2.4092753	2.905949424	3.982577275
106	Solyc06g005670.4.1	56.73156903	51.93616654	53.44354379	45.22959217	40.54026333	43.076726	76.82439072	83.12265169	116.9708845
106	Solyc06g008490.3.1	6.789218544	6.493463201	5.212288458	5.058433581	4.887572207	6.047132686	6.634847462	8.238327921	11.98435554
106	Solyc06g008720.4.1	25.71224641	26.25858873	24.53468254	20.54696732	24.55746867	21.81261228	32.81573657	34.49443753	43.72416771
106	Solyc06g008880.3.1	22.65938926	21.84708024	16.25194844	14.75193586	16.14122036	17.66652626	22.93551344	25.41880775	30.37754915
106	Solyc06g036300.4.1	10.60241999	11.43788791	8.481695066	7.368783973	8.42500325	8.949834666	11.81449825	13.26857381	15.09042157
106	Solyc06g059980.3.1	3.134693912	2.960593079	2.966089091	2.865416106	2.936211389	2.798557184	3.475309299	3.468394363	4.250059086
106	Solyc06g065330.4.1	31.988756	30.71353465	15.32702116	15.87943712	20.86002477	20.84936297	42.49232838	42.06319595	57.40909021
106	Solyc06g065360.3.1	3.329660183	3.291082965	2.409044526	2.403790472	2.548800722	2.41422134	3.105887463	3.935115351	6.161926417
106	Solyc06g071420.3.1	8.424174748	8.701458664	6.3432283	5.592564507	5.958547437	6.400396103	9.382882193	11.78182497	14.57801165
106	Solyc06g072270.4.1	6.15260813	6.991801613	5.897217019	5.120917776	5.310913884	5.718706931	7.043988689	7.076954692	8.426160453
106	Solyc07g006820.4.1	8.665059651	8.446584564	6.951857916	6.297125287	6.80468584	6.571710933	9.515408214	10.58283444	12.97537168
106	Solyc07g007040.4.1	32.82467557	29.09997557	25.43267347	22.39647778	21.55923408	24.09519142	34.72888523	38.78431182	47.36086566
106	Solyc07g026810.3.1	10.41649328	10.06882804	9.884689452	8.554765901	8.701024914	8.83660553	10.59866606	11.63289625	14.76485585
106	Solyc07g038100.3.1	9.904727793	10.2246693	7.466407335	8.000588077	8.222366397	8.254011951	11.24243551	12.03121109	15.5615621
106	Solyc07g042180.4.1	41.57445838	41.72000637	35.96840532	34.69166171	34.91740542	41.13536487	43.91354887	49.2753758	55.85495286
106	Solyc07g047750.3.1	20.30721312	21.63817914	16.44004015	9.801525057	11.61739379	13.04993936	22.17203491	23.58089	34.89991371
106	Solyc07g062150.3.1	6.753326829	7.692748264	6.246323672	5.343883175	5.660050326	6.601688159	7.474102687	9.316460715	11.13596786
106	Solyc07g063650.4.1	16.26102036	15.31612527	13.57805557	13.99341604	13.86314593	13.02230753	16.88345175	19.58797408	22.91391582
106	Solyc08g029200.3.1	7.601550001	7.817590337	5.680416522	4.811486731	6.264613843	5.555284472	7.466929176	8.146348314	11.70711566
106	Solyc08g066000.2.1	7.418175745	7.433407555	5.916834733	5.266951051	5.761609188	6.940989231	7.301397188	9.412132685	14.69522494
106	Solyc08g067420.4.1	10.25205426	9.726841821	9.569007156	7.998550963	8.238131535	9.251778217	11.6180848	13.47935751	16.41665869
106	Solyc08g068590.4.1	9.573861792	12.76628015	9.326836223	7.32385597	9.165967632	8.911426755	13.10297619	16.08497489	18.69153227
106	Solyc08g077230.3.1	19.92905207	14.36425335	6.643419784	7.548667928	10.76771093	12.62031962	30.24796632	26.76913363	44.81460374
106	Solyc08g079750.3.1	13.04915921	12.84575962	9.234476417	4.4506852	8.68956559	6.290264851	18.6580338	27.32158233	54.77018411
106	Solyc08g079810.4.1	12.74664543	11.76149529	10.58206851	8.981966905	8.824249977	10.75896657	13.63980504	17.99684983	23.56337346
106	Solyc08g081770.3.1	9.560873568	9.416110339	5.686210223	4.435528151	4.32541073	4.686319063	10.17927652	15.61310536	22.40901256
106	Solyc08g082940.2.1	10.57002497	10.32864311	4.850489921	5.91534756	7.47731679	9.320794162	14.95615685	14.43250421	26.17925449
106	Solyc09g007300.3.1	5.289237932	5.132384451	4.988487116	4.373313229	4.719351079	4.955451467	5.998042902	5.844577961	7.02027561
106	Solyc09g009370.4.1	9.862933145	9.686774004	7.706213728	8.352604773	8.991206652	7.915785203	10.01392423	11.0350276	13.91565511
106	Solyc09g011210.4.1	12.28096091	12.93344595	8.579713083	7.501332607	8.719779927	9.164058531	12.21666854	13.09026282	17.10381972
106	Solyc09g031780.3.1	24.35462055	22.20859294	19.82044379	20.70123009	20.72538448	19.9965965	25.53213639	32.63006543	41.89785312
106	Solyc09g065650.3.1	4.104432924	3.552896939	3.309885274	2.769225389	2.947865351	3.386632395	5.31641413	6.163016657	10.2265324
106	Solyc09g082130.4.1	8.364703346	7.108251441	4.730261056	5.076755683	5.101440356	5.859647105	9.194874197	10.13699943	15.25538876
106	Solyc09g089660.4.1	6.651697724	7.364367795	6.278385193	5.406267326	5.886319681	6.356175893	6.798752749	8.543728571	11.50296082
106	Solyc10g005370.3.1	56.30344994	68.18415105	59.9650399	44.16298882	47.59658296	56.48227553	82.31872321	92.01883889	117.83418
106	Solyc10g006200.4.1	13.24821522	14.25524822	9.753953961	10.00749418	11.23612166	11.2889794	14.98595167	18.02862917	21.63299732
106	Solyc10g006780.4.1	16.52837195	15.51151824	13.10401683	11.75835529	12.92311033	14.31299502	18.88493438	20.16614434	26.67720331
106	Solyc10g009490.2.1	15.30255866	15.13586689	12.87854115	11.42775124	11.84919583	11.30554773	15.26906907	16.02112057	19.48875425
106	Solyc10g012060.3.1	3.245207082	3.385719651	3.009959832	2.511309618	2.687649006	2.757910175	3.4566693	4.309266678	5.142808256
106	Solyc10g044910.2.1	7.066909989	7.439260134	6.600168707	5.401832102	5.857303507	7.204828318	7.6440051	8.948017543	11.60464138
106	Solyc10g050170.3.1	44.00189632	43.55705632	41.51230291	37.12074887	41.53662289	41.72861257	46.97290463	47.50634458	64.11335747
106	Solyc10g076910.2.1	17.47878798	15.61565945	14.59965655	13.57346033	13.05139447	13.14461852	18.40051611	17.32878514	22.78116009
106	Solyc10g077050.2.1	13.8870873	13.66605819	13.26918083	8.348423486	9.427834287	8.818428465	15.7970801	18.0444461	25.95683504
106	Solyc10g079140.2.1	40.95128939	42.69873024	35.65920905	31.58790814	33.24151044	34.96102361	41.96914537	48.31227673	66.06085216
106	Solyc10g079610.2.1	22.37100173	16.70930416	11.14706387	11.59709225	13.40194258	13.71564749	22.29445315	24.96206177	33.99503511
106	Solyc11g005020.3.1	13.29230169	13.19908626	10.81344126	9.13299786	11.19591446	11.05063128	13.46386561	15.32449712	21.7047586
106	Solyc11g006340.2.1	13.35361598	9.531506238	8.459497891	6.63139417	7.851228719	9.099987301	13.41520377	17.10426496	23.3569951
106	Solyc11g006505.1.1	7.043312921	8.409370096	7.240675423	5.530616156	5.218522558	6.866683708	10.20551086	10.35610517	16.63323085
106	Solyc11g007320.2.1	12.41439537	11.89642636	9.87779048	10.57653485	10.58763891	10.94409886	12.36384334	14.19010577	17.95193185
106	Solyc11g008110.1.1	5.1944151	4.356151831	4.206565346	3.646523204	3.865985476	3.989408554	5.441280151	6.328517725	7.661581249
106	Solyc11g008340.3.1	14.90124293	14.59718688	12.9320403	12.64608181	12.72991031	12.26154789	15.03801918	15.38454881	17.82270475
106	Solyc11g008730.2.1	6.607380767	6.385909225	5.392900273	5.573884353	4.926661125	6.798162009	6.822068217	8.505425189	10.09749154
106	Solyc11g010230.2.1	870.7291957	717.2233205	603.9526161	675.6881627	637.8802121	724.5563533	817.8691707	945.561806	1308.557054
106	Solyc11g010310.2.1	16.77901437	16.27536054	13.40836653	10.13650935	11.72514971	11.09486778	20.71766069	30.22149841	43.15012662
106	Solyc11g012480.3.1	7.646995841	5.941920461	6.341177385	5.459650811	5.06079333	6.270995278	8.354274944	9.584671599	13.2201698
106	Solyc11g013380.1.1	7.047946821	9.419285376	6.839419771	5.679041457	5.731980102	7.181861277	10.45912689	12.68380164	16.60079103
106	Solyc11g045220.2.1	3.004107737	3.278840715	2.809713576	2.280640359	2.807428258	2.947136962	3.992647852	4.692754176	6.77310418
106	Solyc11g065870.3.1	4.959464057	4.879997921	3.253413388	2.949271508	4.154533477	4.131326476	6.316062639	6.530120809	9.134765024
106	Solyc11g066120.3.1	2.482202917	1.66770382	1.322206144	1.006501758	1.555319977	1.836475986	2.328648646	2.951416282	5.854383913
106	Solyc11g069530.2.1	15.31558363	13.97592431	12.31833746	7.517606377	9.784403192	9.996438698	15.26265131	17.6193313	31.45032238
106	Solyc12g006160.2.1	21.25727213	20.95480297	20.13267039	15.66342062	18.14848524	18.79919848	22.15425004	22.76984034	28.80894254
106	Solyc12g008640.3.1	77.33222998	81.56975711	51.90560143	52.77861259	64.43501905	56.392113	115.4062179	111.7628179	141.7259717
106	Solyc12g009100.2.1	5.3938565	5.046339534	3.621503604	3.454024137	3.498615793	4.142869111	5.968355693	6.39243688	9.520436694
106	Solyc12g015710.2.1	7.247853837	7.765478953	5.340424901	4.17041685	5.307518858	5.974958904	7.165051863	8.087151233	11.81337279
106	Solyc12g044220.3.1	19.67762233	19.17826359	16.52232717	14.28783634	14.3679579	14.81344189	20.96856973	21.03911331	28.70777452
106	Solyc12g088810.3.1	5.041267072	4.790021519	4.709536781	3.621009366	4.334725373	4.401500324	5.366141941	6.49859149	9.632112735
106	Solyc12g098350.1.1	121.8771392	106.4830241	89.73601281	72.088361	84.42697769	101.4746325	127.4996303	149.556172	192.9132066
