# Supplementary material for: Light regulates tomato fruit metabolome via SlDML2‐mediated global DNA demethylation
Source: J Integr Plant Biol. 2025 Oct 23;68(2):383–405. doi: 10.1111/jipb.70066 (PMC12863027; doi:10.1111/jipb.70066)
Supplement: Supplementary file 6 — Table S5. Summary of SOM [file JIPB-68-383-s011.zip › Supplemental Data 5 Summary of SOM/Control/Cluster88.csv]

neuron_number	gene_id	W_10	W_20	W_30	W_35	W_40	W_44	W_47	W_50	W_55
88	Solyc01g067680.3.1	88.30249196	107.6035254	81.75647794	77.88174014	96.64727851	98.45754081	149.5866778	134.5212704	132.5368778
88	Solyc01g073930.3.1	4.983643743	5.167113729	4.054835337	4.499993964	5.254008193	4.319691598	6.454811227	6.732840615	6.80043317
88	Solyc01g108840.3.1	33.38735262	36.74455644	19.47828175	27.90129177	38.49263155	29.70236205	46.95403763	51.49456648	44.82219682
88	Solyc01g111340.4.1	9.832191158	19.42406956	6.705928134	5.293105527	10.08051819	19.45966462	24.42258745	17.42500407	27.26274912
88	Solyc02g024020.3.1	8.4900725	11.21229846	7.042259827	8.113756457	9.473981236	10.17635898	12.4590952	14.11340793	15.52712438
88	Solyc02g067540.3.1	19.2023729	18.35998266	13.22735041	13.56897518	17.24194021	18.59130145	26.66532654	23.99342335	27.49798885
88	Solyc03g005450.3.1	39.82915248	56.2609575	46.36007924	37.57726128	26.45089126	52.15496943	64.2728048	69.57330546	68.09959455
88	Solyc03g006020.3.1	4.012794313	4.863692026	4.447812945	3.495106622	4.458959069	4.442818612	5.88986796	5.572873623	6.558672607
88	Solyc04g050300.1.1	0.829078869	2.698376956	1.497426158	2.184966301	1.795121426	1.846669342	2.684855875	2.819101461	2.841359507
88	Solyc04g057870.3.1	26.684116	29.20818131	22.55267764	21.68776219	26.99780124	25.66341881	28.22806604	29.30381375	29.52545597
88	Solyc04g079540.3.1	10.58734941	11.58758412	9.282186949	10.90754142	9.404863028	9.624803631	12.69500941	12.75932474	13.07235884
88	Solyc04g081420.4.1	20.44522503	24.65943183	17.40609513	14.42874918	21.73276471	22.97293809	28.8446889	32.00180512	31.76485972
88	Solyc04g082930.3.1	85.90625943	105.1598701	80.26292288	91.31632645	94.1181166	103.1315809	126.6026556	119.3010307	139.7198519
88	Solyc05g010150.3.1	5.699063689	6.242447802	5.051779771	5.396187777	5.264405628	5.708920811	7.328952441	7.465283682	8.310205518
88	Solyc05g024380.1.1	2.765821016	8.40444091	2.354978602	5.934665981	5.260639587	3.944871836	8.932585053	8.359393481	9.143440737
88	Solyc05g052760.4.1	82.76441721	88.23517837	71.51053618	70.39281347	71.99738119	81.10767878	91.29607666	94.8300442	92.47180837
88	Solyc06g007990.4.1	5.181762167	6.439098194	4.555351461	5.450103811	5.77749928	5.962680661	7.675009686	7.948486585	7.665431221
88	Solyc06g008090.3.1	7.719693284	8.097511977	7.143795877	6.743451358	6.978011776	6.495711893	9.118543396	8.65332287	9.015145696
88	Solyc06g064500.3.1	18.59482195	28.3053783	9.905371258	17.53573101	19.06394095	22.05670845	44.09757612	37.79389445	31.96144442
88	Solyc06g074120.3.1	80.29451239	126.5355607	77.60434252	59.03405176	68.943904	65.53339333	114.5367737	128.8748482	131.7946939
88	Solyc06g075590.4.1	28.03326404	32.15089894	25.09888771	24.45441989	25.56650227	27.97396666	33.41370034	29.99261374	34.86372454
88	Solyc07g047823.1.1	1.725470458	2.07172985	1.427704406	1.545454159	1.460358425	1.883338669	2.42664963	2.642712993	2.987697753
88	Solyc08g068940.1.1	3.707299274	5.979066466	2.312653033	3.042764741	3.419536874	6.853169645	9.119916105	9.400421758	11.45035234
88	Solyc08g081890.4.1	15.27912448	21.01432945	11.82614644	12.3132709	21.95085543	22.87739084	35.78929584	35.93246313	39.41441621
88	Solyc09g005280.3.1	9.681225146	10.46703189	8.930237726	9.897236868	9.017569822	9.801618545	11.28472938	11.17353237	10.64770947
88	Solyc09g015360.4.1	13.13241232	18.07123349	13.79846063	13.39556671	15.07713855	15.45134308	18.78148183	18.26927621	17.62778871
88	Solyc09g075390.4.1	16.27383435	21.19681615	14.55758757	15.32046962	18.86425889	18.35218641	21.97563425	24.14426969	22.92253799
88	Solyc10g047270.2.1	4.315838062	4.410534221	3.909914684	4.104380282	3.804484126	4.07898108	4.708460466	4.609166444	4.661138965
88	Solyc11g007270.3.1	18.40556862	18.97779357	13.12520983	14.3487722	17.07202784	18.98205836	24.77159466	24.79180919	25.45809864
88	Solyc11g020720.1.1	49.18603777	77.69281667	43.97524501	47.94451576	46.77855095	57.83010512	91.4906971	69.75409265	96.16476917
88	Solyc11g020730.1.1	92.44490292	157.9736677	73.50460887	88.91230073	95.89871067	124.2432165	190.2149947	174.5299621	212.1016977
88	Solyc11g072520.3.1	11.99170211	13.76502877	10.41234707	11.85653818	12.07851764	11.19027057	14.77950459	13.27178819	15.79382475
88	Solyc12g038523.1.1	1.703199223	2.176101332	1.629482119	1.857449098	1.858303097	1.745924559	2.727071925	2.695637098	2.861122796
88	Solyc12g039080.3.1	33.2058008	38.96680605	23.71558078	20.4729192	36.0908294	44.60662113	57.09344981	57.86090745	66.72575915
88	Solyc12g088210.3.1	17.39365861	20.48281873	15.36638608	14.60397712	17.9912161	16.26291572	22.7304851	25.60369002	23.15966066
88	Solyc12g098670.3.1	33.25147406	32.93449931	28.68415811	33.08826177	32.28620172	32.72628576	37.21384861	37.2704687	38.53168429
