# Supplementary material for: Light regulates tomato fruit metabolome via SlDML2‐mediated global DNA demethylation
Source: J Integr Plant Biol. 2025 Oct 23;68(2):383–405. doi: 10.1111/jipb.70066 (PMC12863027; doi:10.1111/jipb.70066)
Supplement: Supplementary file 6 — Table S5. Summary of SOM [file JIPB-68-383-s011.zip › Supplemental Data 5 Summary of SOM/Control/Cluster49.csv]

neuron_number	gene_id	W_10	W_20	W_30	W_35	W_40	W_44	W_47	W_50	W_55
49	Solyc01g067660.3.1	284.8832949	195.6782546	338.036653	202.4849144	125.0768674	203.2223627	483.2007891	630.610715	527.5487884
49	Solyc01g087470.3.1	13.38373917	12.68235393	14.82447135	12.49476892	10.30287856	11.87625149	18.29299305	20.60185015	17.0923467
49	Solyc01g102270.2.1	4.19101083	4.050595085	4.908901127	2.658003613	2.131528483	2.979190446	5.929796021	5.80821054	3.685272221
49	Solyc01g102800.3.1	21.64205871	16.7173796	18.43722612	18.6236343	14.50156878	17.06889672	21.17927353	22.92014552	21.10580721
49	Solyc01g150175.1.1	2.526098561	2.415310625	2.489570118	1.669082967	1.629969257	2.026348677	3.731176161	4.321335823	3.353672117
49	Solyc02g084220.3.1	3.489791698	2.884063267	2.852545217	1.988661968	1.473108344	2.46558645	3.322113722	4.142780267	2.745622046
49	Solyc03g096790.3.1	7.524408266	7.482943942	8.576506628	6.899479036	4.322273681	6.374903533	8.361622069	11.53664201	9.485057964
49	Solyc03g115820.3.1	54.97644215	46.70007727	43.00093925	35.85853285	37.45554976	41.83948501	58.25871226	72.23736839	51.73426909
49	Solyc03g119830.4.1	4.480604022	3.331733478	3.163634853	4.085723199	2.429968416	3.419629195	5.012771073	6.569721506	4.342622694
49	Solyc03g121210.4.1	11.11770599	9.70246241	10.2237487	8.850450843	8.370588975	11.29236622	12.66632009	14.03529481	11.07852548
49	Solyc03g150107.1.1	26.81406032	23.51308624	34.24173634	27.50955489	19.25337853	23.21637412	33.69606597	44.49094711	35.85887359
49	Solyc04g005420.4.1	21.64637817	20.93787558	22.41344466	16.79695805	14.1005172	18.16841906	27.11004698	29.14288634	23.1296399
49	Solyc04g063350.3.1	25.51564483	13.72413652	28.27878808	8.597911266	6.996030898	13.19147346	38.37063777	57.4176094	19.86717642
49	Solyc04g080550.4.1	11.23421958	10.14476296	26.09779149	6.916980167	4.204529493	10.37036331	30.79885046	52.17994826	17.8262655
49	Solyc05g055240.3.1	14.28942821	14.39003077	13.38337305	13.73969823	11.47504536	11.81953075	14.81139009	15.9607568	13.73518049
49	Solyc06g054380.4.1	7.154469955	6.356847185	7.171994493	4.577888586	5.647036095	7.009921167	7.675136316	9.40482698	7.428667495
49	Solyc06g076900.4.1	2.987879728	2.486349205	2.949767922	2.727002165	2.142794773	2.170217708	3.263857047	3.927265056	3.470138031
49	Solyc07g008170.2.1	6.143838901	5.631010614	5.265268152	3.709720789	3.318714898	4.500603082	7.011578061	7.415236249	4.929175803
49	Solyc07g064310.2.1	42.85701556	38.32792834	44.5445336	40.53024231	34.45770156	38.62069875	46.45792099	53.05138945	48.54433921
49	Solyc07g065230.1.1	377.5882749	357.8864568	390.2433508	332.5386836	290.2244461	321.6641385	422.3930834	528.779856	454.8707236
49	Solyc08g016430.1.1	15.64740697	9.998319397	10.57604546	8.322624683	6.711782054	6.705213675	12.63661245	18.50327609	11.35872993
49	Solyc08g078990.3.1	19.68615531	19.43475297	21.70710665	16.86266004	16.32529404	20.34868633	25.17428085	25.37102317	21.89605831
49	Solyc08g080980.4.1	5.618365596	3.929411566	4.073782146	4.264059733	1.764669338	2.171158216	5.027573242	7.856520658	5.827697092
49	Solyc09g011250.3.1	2.306022849	2.151797297	2.402732764	1.978091507	1.842899899	2.357389697	2.584616743	3.371303855	2.611458399
49	Solyc10g024490.2.1	2.006733901	3.295044193	5.049375391	1.479892604	0.838843693	1.395859501	4.660234925	6.592824548	3.447068128
49	Solyc10g078520.2.1	24.71543396	20.8956721	22.98208491	22.89138032	19.61715486	22.06080101	28.85243548	30.23469679	25.37259723
49	Solyc11g010480.2.1	15.91655478	12.56257077	17.58121645	12.22034919	10.7431073	12.78710738	20.60480808	27.24773755	18.02640977
49	Solyc11g039830.2.1	43.19845689	37.06405057	41.36552682	40.11973803	36.43409734	39.86747517	45.76755311	48.39686351	43.88672904
49	Solyc11g071830.2.1	35.7004331	29.69422492	35.88004932	33.27893416	16.67987276	28.99730429	48.65544862	70.26649714	40.09022584
49	Solyc12g089210.2.1	18.0826288	13.88960027	12.48056723	5.806129314	5.421652969	6.869816811	20.5266114	39.56584056	10.33517217
49	Solyc12g100170.1.1	6.068671169	2.167735347	4.490113144	0.564748023	0.152616692	0.895049774	5.977148574	9.627441134	4.859440728
