# Supplementary material for: Light regulates tomato fruit metabolome via SlDML2‐mediated global DNA demethylation
Source: J Integr Plant Biol. 2025 Oct 23;68(2):383–405. doi: 10.1111/jipb.70066 (PMC12863027; doi:10.1111/jipb.70066)
Supplement: Supplementary file 6 — Table S5. Summary of SOM [file JIPB-68-383-s011.zip › Supplemental Data 5 Summary of SOM/Control/Cluster110.csv]

neuron_number	gene_id	W_10	W_20	W_30	W_35	W_40	W_44	W_47	W_50	W_55
110	Solyc01g005370.3.1	27.97681728	32.37769373	57.41729328	56.8004221	61.01371648	85.95765695	85.85140497	82.58765867	78.06191819
110	Solyc01g005390.3.1	1.375433814	1.228895121	2.349672512	3.678691015	6.621515486	8.891277039	9.006889665	8.920720906	10.39063675
110	Solyc01g010250.4.1	12.71304241	6.605591446	13.80461194	19.40270332	14.57959948	36.18809514	43.42124097	28.61846214	42.67354449
110	Solyc01g058260.4.1	137.0091707	119.609235	136.4553428	131.7936211	142.9215379	207.6803874	209.9806278	196.7321435	200.4696587
110	Solyc01g065530.3.1	86.90024291	179.5771166	83.56252794	219.5975258	486.5838243	659.9921292	801.2668527	776.2690487	818.2359933
110	Solyc01g087640.3.1	24.55615037	26.50368097	28.95123102	33.76467234	34.21131666	43.0629917	48.60971855	46.87659017	51.15351355
110	Solyc01g094630.3.1	10.91281474	10.37113956	11.72202947	11.91743923	12.54435699	17.77485264	18.51570864	19.71947937	19.77541261
110	Solyc01g095490.3.1	9.863625211	9.260195408	12.00123004	13.40726078	12.63996057	20.42919399	18.7511774	17.39087391	17.45701009
110	Solyc01g096340.3.1	49.93475996	71.13724969	72.57305917	73.65030587	101.1223014	187.9676466	170.204632	184.4198228	166.3516308
110	Solyc01g098540.3.1	4.951044853	6.426477049	7.01355461	7.870259364	13.15804462	14.24146145	15.33865611	13.50256628	15.33987813
110	Solyc01g103170.4.1	5.806735575	6.304225882	6.394104606	10.86276313	16.34799845	22.68953707	29.20111075	23.09213724	22.13022389
110	Solyc01g103970.4.1	36.75411327	45.19832978	39.77596264	39.77182709	72.5772231	75.50923026	104.6568005	82.64302352	91.70048005
110	Solyc01g107700.4.1	22.64054536	25.57902968	25.85408444	42.45087695	44.7672064	66.80103702	92.29802283	79.34999424	84.84303327
110	Solyc01g110370.4.1	3.584257631	4.286250159	3.477612703	5.234317155	8.522569713	12.50350232	11.17192704	10.16305359	11.29424741
110	Solyc02g062000.4.1	26.07821633	27.74245894	27.85557479	44.09402756	44.77206816	60.02195613	51.05965334	57.57734392	54.34827449
110	Solyc02g076820.4.1	29.57410808	35.19920846	30.18927891	39.14765439	45.38461713	50.04799213	52.05511523	51.12501945	54.60287342
110	Solyc02g082770.3.1	24.44772322	26.07172559	31.73028177	45.75756355	49.36549133	71.59542313	71.91609868	64.26028555	60.78239755
110	Solyc02g084550.3.1	20.30284768	20.8796362	24.20128139	25.7075299	25.83981126	30.81171749	30.17062694	32.15025525	31.18738845
110	Solyc02g087110.3.1	13.34187691	10.6358708	5.201045074	37.36421417	56.25369601	143.7608469	181.421259	104.7479415	142.2264449
110	Solyc02g089640.3.1	59.29238318	151.448885	85.23136544	199.3332081	468.3147597	591.7277225	632.6096316	430.2801221	570.1702052
110	Solyc02g093520.3.1	54.44652228	65.24743596	78.8565352	98.76625018	139.6579085	207.2008717	241.4544988	238.9221521	221.9577637
110	Solyc03g083330.3.1	12.11317706	11.87344521	14.25081915	17.94016871	15.0573056	24.38791655	21.86800996	24.40065894	24.61348069
110	Solyc03g083620.1.1	1263.15818	818.137935	1120.382516	2413.662075	2417.731075	5926.843286	6936.644481	6307.103221	7217.792146
110	Solyc03g096990.4.1	27.01998218	33.05533869	33.86147681	42.03752966	40.95591554	52.12054974	70.55967475	55.7947435	66.65945286
110	Solyc03g098240.3.1	64.64899878	47.21803166	96.71306965	158.3894738	172.6057395	406.5485509	383.287544	252.49111	341.9939636
110	Solyc03g114320.4.1	22.60968301	21.79533223	22.72625218	25.06984905	24.32360795	34.1887425	39.72092522	31.7307556	35.04857745
110	Solyc03g116340.3.1	52.37126191	72.30782133	40.95988489	48.67692453	136.8810469	196.4878922	184.7826018	173.3851675	207.6497829
110	Solyc03g117160.4.1	1.659845549	1.735467285	1.959051211	2.933614798	6.844678934	7.405388169	7.16495631	6.916219663	9.278583522
110	Solyc03g117500.1.1	38.900356	24.75090139	14.37735265	20.48724401	83.80886314	197.3636319	163.2508421	141.7570266	164.561683
110	Solyc03g118390.3.1	15.58175502	17.40143664	20.56848441	29.42958981	28.58365873	34.22476545	42.39700031	39.50555147	36.60572846
110	Solyc03g121990.4.1	23.71177067	23.75774803	26.24386793	25.65159587	30.93501174	42.75644428	36.37118597	37.54916602	41.37004523
110	Solyc04g008210.2.1	15.85923429	17.13604112	20.98318143	39.04777818	39.32744684	76.35856761	78.18929792	71.33557552	68.72044376
110	Solyc04g015150.4.1	4.12806958	4.862507425	4.132842447	5.38214242	6.304405285	6.804047611	6.926725789	6.691715009	7.691680056
110	Solyc04g064640.4.1	1.668899632	2.017936444	2.055208156	2.448895754	2.472241862	2.999135635	3.831555816	3.499953429	3.408307642
110	Solyc04g072890.4.1	53.19341059	62.80554622	49.47549602	95.25278898	114.5108745	173.2790765	212.4913238	178.9421683	152.0026537
110	Solyc04g080810.4.1	17.83174527	18.50550587	20.40486042	22.3576812	21.17087852	27.73799545	26.6693589	27.73423844	25.997229
110	Solyc05g007890.4.1	2.572321732	1.646668549	2.538477087	3.592347567	2.633926251	7.695100169	5.91498372	6.647555069	7.308513095
110	Solyc05g012450.4.1	17.71154986	22.50998139	15.63359456	27.29716933	31.71531856	41.13622834	54.25776028	51.16243034	48.09105254
110	Solyc05g023800.3.1	194.3145972	187.2616527	175.8517606	223.7567863	230.7647869	302.3367435	297.6366316	313.3124612	316.7092501
110	Solyc05g024235.1.1	9.200263254	9.296928475	8.937632569	12.36735006	11.02710968	13.7963571	13.33400942	12.77242786	14.02496542
110	Solyc06g011560.3.1	19.8897935	19.74575138	19.98514166	18.66004672	23.472106	38.18138596	41.85892841	40.18705908	39.04912005
110	Solyc06g062800.4.1	1.953474868	1.58867462	1.74861143	2.786629364	2.76786561	6.501561505	5.492863461	5.12339498	5.567479038
110	Solyc06g063070.3.1	491.6511574	696.9030218	859.0515855	1013.224881	1023.154338	1565.998117	1848.959187	1681.557636	1709.911852
110	Solyc06g066460.3.1	132.8591717	118.9786764	147.7585821	171.3155186	156.9162316	211.838266	215.7051394	187.7162688	231.6549992
110	Solyc06g071920.4.1	163.1216442	161.6832363	153.295858	233.6421453	231.6949175	311.8227386	392.5907206	344.1318844	386.8595211
110	Solyc06g075250.3.1	51.64954661	67.69299873	47.81945879	62.18069421	90.9224382	120.6478266	120.2838172	114.6756046	116.2321255
110	Solyc07g006280.3.1	320.0366078	552.4496069	431.8723308	1071.859823	1214.288625	1383.918539	1354.381126	1720.118044	1623.225615
110	Solyc07g007130.1.1	362.0774529	574.4838807	488.6413168	589.9635389	1099.617601	1518.558225	1287.218287	1677.869268	1434.362535
110	Solyc07g024000.3.1	77.05821623	75.51567907	54.10042161	84.34074939	158.8283755	210.5347979	235.448851	200.4354586	224.5465239
110	Solyc07g052690.4.1	7.798908652	8.38883591	6.39472588	18.73187104	15.93723187	25.10460893	30.13114142	24.63135048	30.82514302
110	Solyc07g052700.3.1	9.249033559	11.96993371	10.75916656	13.19808059	13.03622263	18.70648413	21.02782848	19.92560689	20.85941261
110	Solyc07g062160.3.1	17.21037539	18.2848242	18.20754209	23.23614446	24.53403671	35.28164593	36.56619964	31.98534043	40.28944363
110	Solyc07g065080.4.1	19.05979173	21.84852027	26.97347904	49.2058852	44.17605605	61.59896474	65.72667113	67.75830092	62.4821222
110	Solyc07g066630.4.1	67.95849878	66.08215669	65.29765009	70.81814139	76.21095795	91.57917745	98.1351136	92.85607225	97.0055383
110	Solyc08g006620.3.1	7.464938138	7.159189531	8.817528972	10.47364751	12.23272141	14.02327352	12.65028242	16.01676986	14.79556622
110	Solyc09g008180.1.1	0.2221481	0	0.203440766	0.351000369	2.096359636	7.315701521	5.706482208	6.468698172	7.061940622
110	Solyc09g011310.3.1	20.50580113	20.46730661	23.98986685	28.45165551	25.77353521	35.5224697	39.18411025	38.79332968	38.37454771
110	Solyc09g018170.4.1	1.24528868	0.99655148	1.205790773	2.107701105	2.578162194	3.965102823	3.781703501	3.274229767	3.649334987
110	Solyc09g074230.4.1	11.79185086	10.07483191	8.222176761	38.64305092	29.70939727	47.37104462	39.71546413	45.57879281	56.11175492
110	Solyc09g098400.3.1	0.275671725	0.101641458	1.863639845	5.397850436	4.61889882	16.94524178	17.11789008	23.43593937	21.13409816
110	Solyc10g078715.1.1	7.534035639	10.86475008	7.52498444	10.61453546	14.16665204	17.69283725	17.3500752	17.66588187	19.03784603
110	Solyc10g079260.2.1	17.67289851	17.28741818	16.00130482	19.89566731	17.33220143	22.84202778	20.96584569	21.95544922	22.87438106
110	Solyc11g005635.1.1	32.42725356	39.72277249	30.42319533	54.68724411	46.8922549	103.7604719	109.3667221	68.27576313	101.3068205
110	Solyc11g007140.2.1	2.146946137	2.293822277	2.146465851	3.482662913	5.652248236	6.163180145	5.891254112	5.581807904	7.594738129
110	Solyc11g007830.2.1	33.59090498	36.27328916	24.13983378	41.52131286	44.62701955	52.92688177	52.64927064	59.76528802	61.34525284
110	Solyc11g011380.2.1	152.2859721	150.5405668	101.1975	240.1437091	279.6605855	319.7544793	401.9056653	418.1694009	384.5428445
110	Solyc11g012890.2.1	11.208651	9.945219711	10.81570301	13.33786901	12.74860766	15.95571022	18.28749376	16.9084165	16.15204543
110	Solyc11g013100.2.1	31.56242117	33.0051947	34.70185441	46.8208508	39.93010618	59.11090756	71.49471511	69.70599697	69.60157401
110	Solyc11g039840.2.1	280.5540772	304.5552449	331.620036	372.4105505	345.5447853	459.3485273	528.9376102	491.9780182	526.163681
110	Solyc11g068440.2.1	30.92025949	80.18323383	121.1933711	141.3173158	170.9648388	264.4856522	236.1423107	258.3973974	217.1146871
110	Solyc12g006490.2.1	7.879892454	10.15284647	8.202565221	9.646215558	12.1893406	13.28537704	14.35856239	12.80475694	13.79068162
110	Solyc12g010410.3.1	8.530410001	6.6477451	27.42908437	47.21892173	33.69403249	73.21673778	68.02759603	68.1421921	79.92961152
110	Solyc12g017250.2.1	9.684333904	8.02639023	7.971908809	44.44246725	45.8553054	94.10647899	113.647696	108.1073774	128.0643494
110	Solyc12g049310.2.1	6.076978287	6.021596395	6.57112053	6.843190219	7.071684986	8.739209758	8.765863601	7.994312294	9.185701528
110	Solyc12g094550.2.1	14.9788636	14.22196979	17.64712655	31.41564241	27.77185624	45.08159275	56.6684866	37.67187919	45.55447052
110	Solyc12g094620.3.1	939.8364616	1202.101403	838.035597	2077.237241	2326.349906	3831.251634	5298.662177	4346.141646	5517.238798
110	Solyc12g098720.3.1	8.2083069	7.886873042	9.292139087	10.99733329	10.6282971	13.14376041	15.11272657	14.10683507	14.81275874
