# Supplementary material for: Light regulates tomato fruit metabolome via SlDML2‐mediated global DNA demethylation
Source: J Integr Plant Biol. 2025 Oct 23;68(2):383–405. doi: 10.1111/jipb.70066 (PMC12863027; doi:10.1111/jipb.70066)
Supplement: Supplementary file 6 — Table S5. Summary of SOM [file JIPB-68-383-s011.zip › Supplemental Data 5 Summary of SOM/Control/Cluster105.csv]

neuron_number	gene_id	W_10	W_20	W_30	W_35	W_40	W_44	W_47	W_50	W_55
105	Solyc01g009290.4.1	7.209883504	5.214976615	5.594158229	4.042263346	4.09925072	4.983892917	4.828167517	5.414699832	7.049532221
105	Solyc01g057090.4.1	5.295602203	4.786724484	4.243232778	3.280405855	3.751371526	3.574373396	4.057793835	4.015865873	5.861350809
105	Solyc01g058450.3.1	7.378413137	6.765432223	6.099745407	5.17969333	5.214487528	5.370671174	6.007603711	6.322552412	8.23531875
105	Solyc01g088640.4.1	11.03055287	9.793809448	10.77698256	6.912892794	5.609036781	6.992967059	8.082092772	9.901106406	13.85642957
105	Solyc01g096620.4.1	17.47598462	9.396396467	7.351089128	4.436757909	3.483292426	4.988803451	7.814741458	11.23690158	20.37919762
105	Solyc01g098460.4.1	10.284155	8.940999645	7.636331925	5.785132636	6.427742896	7.211386151	7.424668517	8.398787918	12.60497357
105	Solyc01g100500.3.1	42.74934429	34.82303376	34.74835842	32.87138601	28.60976029	33.97358528	38.11694967	31.34801217	47.92326001
105	Solyc01g101225.1.1	16.69980838	11.80563258	13.00996074	10.74252982	9.153158149	10.61022259	12.7594417	13.37346097	19.71072614
105	Solyc01g105035.1.1	7.389913192	4.397088361	4.904024784	3.637953594	2.074965054	3.2749298	3.197135207	5.237622306	7.337713013
105	Solyc01g105040.3.1	8.098163729	6.550581897	7.029384989	5.691871065	4.575780688	3.836027136	6.480953876	6.403827845	8.966856465
105	Solyc01g109350.3.1	18.34952683	15.77364339	16.78242243	13.66805501	13.66103302	14.44522909	15.44272738	15.00769223	22.82164255
105	Solyc02g065360.4.1	10.50800864	9.007348269	9.11024626	7.765566708	7.355318574	7.879465581	9.139359263	9.2240444	12.99311414
105	Solyc02g068550.2.1	8.895293598	7.077386555	6.613101372	4.369798961	5.045096254	4.654185609	5.603507065	6.51522031	9.515835941
105	Solyc02g068730.3.1	17.73472775	13.06516973	14.49698802	9.401396186	8.53960276	10.67263187	12.03380508	14.33134152	26.06843967
105	Solyc02g068920.3.1	46.41096696	44.68887162	44.43124345	23.4464656	28.93145371	24.86277502	41.93192679	37.9131444	59.42108491
105	Solyc02g072230.3.1	8.156685843	7.166949979	7.120078392	4.837979722	5.441698178	5.713270726	6.789892135	6.593879886	9.317079703
105	Solyc02g078790.4.1	21.4818004	19.57789852	18.35123841	14.81964846	15.29004168	15.18566436	18.34299331	18.58535584	23.1163637
105	Solyc02g081960.3.1	54.34204431	45.14672469	39.46790663	32.73605404	31.95990533	32.68588553	41.68806898	42.36828287	59.66013752
105	Solyc02g085570.4.1	53.8933121	46.92493026	45.85041926	36.75581347	38.96890133	41.78013236	45.72491931	42.55337549	63.22059816
105	Solyc02g086750.3.1	91.53098928	79.55671019	78.22218533	59.71294099	54.8470216	54.5834995	71.11270104	75.33842102	98.17770154
105	Solyc03g005350.3.1	11.36137586	9.064836478	8.271253507	5.199191107	6.040783939	6.89401388	8.778563219	7.379325406	14.03718606
105	Solyc03g005750.3.1	33.17841653	25.64763712	24.43398179	21.98492073	21.27359958	25.93371978	25.39935629	23.28251525	35.78407565
105	Solyc03g006640.3.1	13.62991066	9.29064331	10.0129792	7.651053034	5.444856721	6.167682823	9.045897965	10.26074747	14.72076398
105	Solyc03g033310.4.1	30.35379151	27.90224073	28.28159923	21.27742538	18.91643549	20.44162129	26.12538918	23.98065445	36.39196624
105	Solyc03g098330.2.1	6.001098696	5.497281905	5.652494971	4.722806962	3.974634614	4.423307011	4.738902316	4.880878	6.591445507
105	Solyc03g111630.4.1	13.83405005	12.02335906	11.91829507	9.555419601	7.858057793	8.055691724	12.13805127	10.69078971	15.28354895
105	Solyc03g115250.4.1	11.73931356	10.13120077	8.921960783	8.448173901	7.564558347	7.940030811	9.037449308	9.508070978	12.86620028
105	Solyc03g118380.3.1	192.6470871	152.9088487	133.499531	106.2841622	109.6326134	126.8119301	137.178233	142.207155	205.5047453
105	Solyc03g118530.3.1	18.1873842	15.00110459	15.78329408	11.84576752	10.26990066	11.28569983	15.98621023	15.47528609	21.12307366
105	Solyc03g121950.3.1	32.8940701	27.8904277	29.51712807	20.65540277	19.93426338	21.78915988	25.67020952	26.7921206	40.05756938
105	Solyc04g008307.1.1	6.633379089	4.951597049	4.517257341	4.016421645	3.317248947	4.608871491	5.438004202	4.727242069	8.066325623
105	Solyc04g010090.3.1	9.8644014	9.401123928	8.95411106	8.819748268	7.287390871	8.495677011	9.176072395	8.169157313	10.34098804
105	Solyc04g028580.3.1	15.15809746	12.78718547	14.2023318	8.237692417	10.10318606	9.520360464	12.32881868	12.10332347	16.95214413
105	Solyc04g049140.4.1	7.779991939	6.143199736	6.274111496	5.47380643	5.612667723	5.963512785	5.829559924	5.769085067	8.415549888
105	Solyc04g054410.3.1	8.478111089	6.984794085	6.885259778	4.933866811	4.339933988	6.244714784	6.770352131	7.841684143	9.111515461
105	Solyc04g079270.4.1	30.29198523	27.04189263	27.71774953	25.66382285	23.53560368	24.23801793	29.59594377	28.25824261	32.48489829
105	Solyc05g007960.4.1	13.40413783	10.27677507	10.21974032	6.36408293	6.157677939	7.004688811	8.183817878	7.789132898	15.63789183
105	Solyc05g009850.4.1	23.6948084	21.00010156	22.44763501	16.94181233	16.22087449	15.97113583	19.56559325	21.98191911	27.0745298
105	Solyc05g012010.3.1	9.153531794	8.424819693	8.637145283	4.074619538	5.40613824	6.403151336	7.868248951	7.810641882	12.71397402
105	Solyc05g055360.4.1	22.68648796	21.8744494	19.38373794	16.5455275	12.53153309	16.13273919	16.57066745	16.93526438	25.20331947
105	Solyc06g008600.3.1	9.648452458	7.991090748	8.137503318	7.636523669	6.38805797	7.160732567	7.427722608	7.187886157	9.882173729
105	Solyc06g036720.4.1	10.40888668	9.918627022	9.881124079	8.244872147	7.990481182	8.78787752	9.070521627	8.884653789	12.54678321
105	Solyc06g054400.3.1	11.94764	8.522457366	8.880644936	6.169910012	5.47112049	5.806539268	6.8210352	7.20455239	13.20879939
105	Solyc06g068920.3.1	20.70015486	17.57558026	16.62923127	14.83474629	13.66792113	14.80726764	17.19092143	15.89114026	21.21733318
105	Solyc06g071450.4.1	6.691386167	5.376684297	6.064645914	4.482456178	4.589333798	4.741401005	5.799659783	5.811322261	7.083189291
105	Solyc06g073950.3.1	17.69588635	14.73435881	15.85815326	10.74317057	10.06330628	11.72098424	13.16309134	13.78123766	24.80669624
105	Solyc06g082370.4.1	20.55541006	16.14513389	16.52331601	11.92699948	11.70994757	12.98072168	15.80801573	15.41937557	19.89692856
105	Solyc07g006120.3.1	7.874855915	6.470304249	6.312291717	5.643417548	4.4878046	5.942240271	6.676958436	6.979974316	8.188159615
105	Solyc07g017400.3.1	10.2610877	9.493774221	9.140786953	7.267341644	7.336157192	7.350522688	8.373289794	8.971381726	11.42554746
105	Solyc07g040920.2.1	11.45331877	10.33638788	10.45700655	8.759021498	8.583004572	9.902881669	10.18026282	10.06880573	12.31407043
105	Solyc07g042950.1.1	25.30696095	23.60522974	22.27462038	21.25487913	19.06142001	20.14889746	23.44960803	18.43302479	29.14306425
105	Solyc07g053660.3.1	19.32791466	15.28939919	16.88667853	14.43583357	13.19249916	14.2396671	14.04633271	15.62134312	19.15938682
105	Solyc07g055860.4.1	29.45749894	24.33892932	26.22453468	21.83147463	21.26579504	22.21015049	24.82626777	25.72284757	32.52486851
105	Solyc07g062640.3.1	23.245288	17.38894857	19.87865162	14.52663743	14.51995704	16.46925475	16.62023995	20.43815515	26.86828141
105	Solyc07g063000.4.1	13.20399495	10.99553499	11.75953301	4.907196374	4.441409913	7.907135348	11.16689664	10.19158866	13.79358951
105	Solyc08g062670.3.1	6.933865968	5.946486836	5.551399272	4.720605936	4.178217622	4.992968949	6.064921071	5.873268458	8.23216789
105	Solyc08g063050.3.1	26.88338542	22.90025971	23.04502005	21.695751	18.10741663	20.76729953	24.59552734	22.66568681	27.63722862
105	Solyc09g010180.3.1	22.96288754	20.43080164	18.40273272	16.18772551	17.00544692	16.21992079	18.96139459	18.65484155	27.57417446
105	Solyc09g074100.4.1	8.100492893	6.353452402	5.676135407	4.419151775	4.773152479	4.933499501	5.294442352	5.180693876	9.212225131
105	Solyc09g083390.3.1	4.870157495	2.266681464	2.945979322	0.59495075	0.437214627	1.393461875	1.129843263	1.592379365	5.148075934
105	Solyc10g007130.4.1	10.19109397	8.857084249	7.955847724	5.804737698	5.430054454	6.603217412	7.636747972	8.299677812	10.52412138
105	Solyc10g047000.2.1	17.36971534	14.69889125	14.12431575	11.37246567	10.92290489	14.05025991	14.54319927	14.16750412	17.44187445
105	Solyc10g078570.1.1	34.14917685	20.34246204	24.14282401	14.2569843	12.25716379	22.10100402	20.34958741	19.88662851	42.80504925
105	Solyc10g080740.2.1	59.05926301	47.0863672	52.72744306	41.30486443	33.68331829	34.36541317	45.62292526	53.08706328	65.09491134
105	Solyc11g007340.2.1	33.63411153	28.22464285	28.37018741	20.90824613	15.86534152	15.86291027	22.41933541	26.14878091	41.14954337
105	Solyc11g008710.2.1	16.78825924	15.0045694	15.31655241	14.79477368	13.0479262	13.39166383	14.86489672	15.2336898	18.01781627
105	Solyc11g012100.2.1	6.449632944	6.474115785	6.142608995	4.169724125	4.400147421	4.865493198	5.476251419	5.038622665	7.357669316
105	Solyc11g013530.3.1	14.42367236	13.54825389	13.06854821	11.21106657	10.5472237	10.3518377	12.20072856	12.5013307	15.48290533
105	Solyc11g056650.2.1	14.44173	8.627412662	9.386752748	6.076578032	4.400158985	5.182527945	6.938390159	12.33238489	17.52978645
105	Solyc11g065880.2.1	18.3583346	14.72816763	16.15537205	13.12432396	12.60629802	14.89184737	13.84747377	14.2614725	20.10316986
105	Solyc11g066650.3.1	3.776911726	2.947340823	2.828499354	2.758214648	2.075710828	2.362783559	2.609687279	3.013823233	4.984088331
105	Solyc12g014190.2.1	7.220918409	6.257881203	5.989407402	3.923009444	4.216020118	4.963618741	4.713627077	6.245627056	8.797016252
105	Solyc12g017260.2.1	17.99543977	16.85768609	16.12716917	16.18080858	12.24936142	13.11770364	16.01720549	15.84555772	19.90847608
105	Solyc12g043090.3.1	110.6752238	102.347893	104.6404974	83.44168058	82.03800734	88.46218347	89.88236548	91.98849805	127.2743345
105	Solyc12g088730.2.1	19.02991392	17.72837248	17.92939996	16.46489092	14.70864058	17.77344834	17.28089452	18.18085598	20.27613984
105	Solyc12g098467.1.1	6.261956789	5.739479491	5.635748792	4.832411399	4.397375478	4.278534925	6.046230065	5.25013965	7.23013321
