# Supplementary material for: Light regulates tomato fruit metabolome via SlDML2‐mediated global DNA demethylation
Source: J Integr Plant Biol. 2025 Oct 23;68(2):383–405. doi: 10.1111/jipb.70066 (PMC12863027; doi:10.1111/jipb.70066)
Supplement: Supplementary file 6 — Table S5. Summary of SOM [file JIPB-68-383-s011.zip › Supplemental Data 5 Summary of SOM/Control/Cluster48.csv]

neuron_number	gene_id	W_10	W_20	W_30	W_35	W_40	W_44	W_47	W_50	W_55
48	Solyc01g010640.3.1	38.45045763	49.73220377	40.00447965	22.7445715	30.34802454	29.47384111	50.41279443	59.97497879	50.00782325
48	Solyc01g079630.3.1	5.521535329	5.159045317	4.258436717	3.863807997	3.902474362	4.19685768	5.189678327	6.464909684	6.532489098
48	Solyc01g099110.4.1	15.34798105	15.54461525	12.48488494	11.33856232	12.85635625	11.67106962	15.96513103	16.15032888	16.35612676
48	Solyc01g099600.4.1	112.7874422	90.29153825	77.02380608	43.01024086	41.87962818	48.31446275	95.94269989	129.2839588	130.4533128
48	Solyc01g100330.3.1	10.37470034	9.334664559	9.469236671	8.111976257	8.126017529	8.635531251	9.885694515	10.81615382	10.89453952
48	Solyc01g100960.3.1	11.45047455	10.09495613	6.779574895	4.750815016	6.262326815	7.67423629	10.82797954	12.6848759	13.70955641
48	Solyc01g108650.3.1	6.572116388	6.52005346	5.590883497	4.526792394	4.502650115	4.62134442	6.471370669	7.283180406	7.842369292
48	Solyc02g079000.4.1	6.984503694	5.820637386	4.494418854	3.900031639	3.950831766	3.610629567	5.912913704	6.87998283	7.786595671
48	Solyc02g082010.3.1	27.08804824	22.5276152	19.17595156	17.42345204	16.13926296	18.90705501	21.65864021	32.70346783	24.32806812
48	Solyc02g082470.4.1	32.98946694	28.00677324	27.43600482	21.65520166	21.48965935	23.09547887	33.57410036	34.77960158	36.70535479
48	Solyc02g082637.1.1	3.034278419	2.490973173	2.500684289	1.604839029	1.498749675	2.336460837	3.340164453	3.717000547	3.380411254
48	Solyc02g083220.2.1	10.99386354	11.18277897	10.02737822	9.342974321	9.819693958	10.03090875	11.28502484	11.34422416	11.50615383
48	Solyc02g084000.3.1	14.84377843	12.5308134	12.57964431	9.122352563	8.587158221	10.45777292	13.82874232	16.01586761	17.65565599
48	Solyc02g085460.1.1	12.05467751	13.1870939	12.22487422	8.359332744	9.456218608	10.04334968	12.45900432	14.13200368	14.264365
48	Solyc02g086560.3.1	19.7396302	18.56584295	17.91574452	16.07593641	16.20942176	17.13207658	20.20515446	21.28150905	20.48338824
48	Solyc03g031700.4.1	42.11053868	40.06321235	29.74024783	17.55255265	19.12400864	20.76365387	35.38096154	43.50328955	41.37555629
48	Solyc03g110960.3.1	12.87089301	10.07598935	9.724216612	9.615874124	8.718583672	10.05295995	11.88883771	13.72045895	11.92937727
48	Solyc04g005010.4.1	2.988596776	2.641521756	2.232132101	1.770351089	1.588694102	2.134424492	2.772804726	3.642990015	2.877841502
48	Solyc04g009300.4.1	13.84454851	13.23230887	10.31383353	8.159470928	8.8213827	10.98240259	14.78960253	15.09577074	15.03914396
48	Solyc04g015450.3.1	12.65108691	13.09539735	11.20146476	9.161777719	10.51198723	9.752996174	12.85487197	14.62273621	13.62368215
48	Solyc04g076420.4.1	17.05482044	16.47748514	14.14393386	13.73996563	11.53861838	13.20048125	17.25209415	18.43530906	19.09044635
48	Solyc04g076530.3.1	14.710474	15.06342176	12.85572258	9.915816777	11.08343168	10.16400423	13.44314955	18.01453775	18.43707598
48	Solyc04g078050.3.1	9.735973427	8.251354049	8.143906479	7.536458836	6.380818185	7.23356433	9.98483989	10.29302101	10.70201431
48	Solyc04g081340.3.1	22.31047739	20.00759391	18.76834119	15.46002833	15.70774228	16.67716009	20.70995637	21.63438841	24.02541077
48	Solyc05g008630.4.1	32.72235923	28.15573701	24.56653615	17.14553776	16.89154241	18.38334925	26.98673494	34.46036467	35.41292983
48	Solyc05g009430.3.1	5.52715593	5.433479993	2.429878232	0.457996951	0.515832177	2.425690768	4.974232676	5.994106592	6.889797648
48	Solyc05g009940.4.1	13.10518093	11.50781891	8.430114803	7.55517094	7.977586627	7.975457241	11.57844287	12.78956501	14.54473602
48	Solyc05g010100.4.1	20.75580597	20.0232157	16.12875791	15.52620726	14.80602895	14.56227465	22.92575529	23.43634642	22.80563127
48	Solyc05g012120.3.1	5.971366743	5.368040914	5.038330371	4.457436294	4.366609784	4.934495508	5.349851167	6.527229979	5.82116062
48	Solyc05g015310.3.1	12.66258995	11.56638564	9.235377678	8.962969184	8.615292553	8.478324023	12.85644398	15.95082886	14.50024091
48	Solyc05g017860.3.1	6.428248649	5.757074857	5.678825152	4.993288885	5.386545779	5.267754353	6.044149385	6.249116884	6.761671607
48	Solyc06g051080.4.1	9.674004674	8.200617378	6.009842122	4.947611195	5.893241952	6.220035417	8.847838152	10.7574267	11.65814574
48	Solyc06g068490.3.1	32.75060209	29.85740245	23.89208134	15.13332469	19.42402229	21.74452258	33.07106845	36.14405367	43.23208292
48	Solyc06g071170.4.1	23.52968302	18.71638764	16.82168687	14.06284535	12.55582999	15.52843651	19.76851511	23.30966681	23.25035849
48	Solyc07g005570.4.1	18.50707427	19.17781052	14.15191155	9.161345658	11.55905358	11.66147329	16.75118722	25.81348996	22.72455579
48	Solyc07g005650.4.1	6.058180051	5.785825773	5.198503833	3.84411076	3.707113474	4.159884347	6.193154981	6.797819631	7.7651177
48	Solyc07g006200.3.1	9.965535771	9.97474285	7.786983696	6.243454977	8.366812391	7.761788894	9.47700235	12.93299458	11.58589008
48	Solyc07g066090.4.1	15.51113399	14.76083925	13.09994096	10.31715161	9.84940039	11.97387119	15.59304448	16.16172778	17.3552355
48	Solyc08g007100.4.1	5.739549411	5.964313004	5.398819063	4.7212879	3.965319	5.097605557	5.424642373	6.136442248	6.58707617
48	Solyc08g007950.3.1	8.60885796	8.099302307	6.03155205	5.311343152	5.828529321	6.453266192	8.115839768	9.460301237	9.993211779
48	Solyc08g068820.3.1	13.41449005	10.90243477	10.16679844	8.390152802	7.493465794	8.504447179	11.9041822	12.67813765	13.83583033
48	Solyc08g074360.3.1	8.090709585	7.340454561	6.47735419	6.2831786	6.387372027	7.012143617	7.890281334	9.368016839	8.917758331
48	Solyc08g077520.3.1	12.14064768	11.05660415	11.24470613	7.958585457	9.12435851	9.552832732	11.4368998	11.8667849	11.80485461
48	Solyc08g081830.3.1	10.09465515	10.22736861	5.837122444	5.243999541	5.549122875	5.911029763	9.245008002	12.11162683	12.11490504
48	Solyc09g010950.3.1	20.38582239	18.26429987	16.01592541	14.44738783	14.29476182	14.93204268	19.33463059	21.54752602	19.74219761
48	Solyc09g011840.1.1	158.5100524	141.0953133	91.43712086	69.55712529	79.18971501	76.620387	152.7277408	169.8434797	190.9579062
48	Solyc10g005930.2.1	23.06314516	20.15822139	18.70411583	13.24345948	12.79393821	15.16736787	22.56081419	26.5141437	23.62809988
48	Solyc10g006610.4.1	5.208187907	2.806388674	3.829801992	2.27890439	2.128153715	2.197886619	4.042235145	5.647307686	5.541199465
48	Solyc10g083200.2.1	22.695246	21.01344053	19.88682184	17.74424661	14.64647922	17.69366506	20.5244983	26.29083912	23.83309996
48	Solyc11g062060.3.1	3.904824996	3.172728787	2.263259282	1.434417787	1.711039092	1.891821414	3.407288943	3.743006725	3.331412546
48	Solyc11g068660.2.1	33.10526866	29.99642125	25.10518589	20.23156114	21.87771009	25.32213293	30.05693009	30.99124125	33.69340425
48	Solyc11g072160.3.1	39.29255782	29.47643772	26.46409914	21.99663075	17.89044082	24.27365254	36.81724233	44.84068859	37.75340703
48	Solyc12g009830.2.1	13.08617078	11.17745177	10.29196073	8.293563245	8.558180363	10.30088026	14.23437561	16.86130158	16.00630418
48	Solyc12g010640.3.1	18.82316879	14.80643923	16.6895317	13.16207434	12.26419313	13.57670061	17.9910279	19.27527034	18.48590059
48	Solyc12g013820.3.1	25.92550872	28.57863137	27.58846113	14.96035857	18.57391082	23.92180725	32.95603091	35.48530479	37.43110832
48	Solyc12g021180.2.1	5.204436486	4.112011393	4.457698398	3.617651973	3.309547126	3.600794697	4.476001165	5.617967645	5.290855977
48	Solyc12g056410.2.1	41.67298981	35.55776263	31.82906289	34.34609062	24.20696892	34.66742222	40.58582249	43.53269765	44.91923492
48	Solyc12g088410.3.1	5.582871839	4.040801872	3.065742758	2.088713706	1.559188173	1.753648809	4.475476922	5.383579721	6.135947434
48	Solyc12g098690.2.1	27.27491894	26.1062909	22.09181164	20.43722306	19.69891731	23.85005056	24.66526717	32.99107101	31.63164514
