# Supplementary material for: Light regulates tomato fruit metabolome via SlDML2‐mediated global DNA demethylation
Source: J Integr Plant Biol. 2025 Oct 23;68(2):383–405. doi: 10.1111/jipb.70066 (PMC12863027; doi:10.1111/jipb.70066)
Supplement: Supplementary file 6 — Table S5. Summary of SOM [file JIPB-68-383-s011.zip › Supplemental Data 5 Summary of SOM/Control/Cluster86.csv]

neuron_number	gene_id	W_10	W_20	W_30	W_35	W_40	W_44	W_47	W_50	W_55
86	Solyc01g005640.4.1	12.83452082	11.9046314	10.58135387	7.80896497	10.61168879	11.59611414	11.18875884	15.27305278	18.1786523
86	Solyc01g006700.3.1	16.09062616	11.63994636	10.48014812	10.93496118	9.892889682	9.568220144	10.38865653	12.88020135	18.00624855
86	Solyc01g006710.4.1	10.08823003	9.290234258	7.427655183	6.714031445	8.130096804	7.366457219	8.651910812	9.99269715	12.72996426
86	Solyc01g009050.3.1	8.684663026	8.09741149	6.158934486	6.879607001	7.451293521	7.140987394	7.700377564	9.867304017	12.57512732
86	Solyc01g009620.3.1	4.939440238	3.52605407	3.422912959	3.186012177	3.25555784	4.07421296	4.330265703	5.251685441	6.277251037
86	Solyc01g056570.3.1	20.78744115	19.74720634	15.46187025	16.12552316	15.51016267	14.93289011	19.04042878	21.99391562	26.72993606
86	Solyc01g081200.3.1	9.704394587	7.873923333	7.423874702	6.777540467	7.252442569	8.689500733	7.786261152	9.470885381	10.90831691
86	Solyc01g087330.4.1	4.337372935	3.791035469	3.641868883	2.63181458	2.940110135	3.385956553	3.430766357	4.197352964	5.789727891
86	Solyc01g087340.3.1	3.167219732	3.004536539	2.521902124	1.995964108	2.174997456	1.877689939	2.567994244	3.533948402	4.955112683
86	Solyc01g095730.4.1	13.59536512	13.82204315	11.35032852	11.25742174	11.08160323	10.79777148	13.20445498	15.11019183	17.28746597
86	Solyc01g106420.3.1	4.214121547	3.379090851	3.1375199	3.042513197	2.950091322	2.769491736	3.206886862	4.060194625	4.956362376
86	Solyc01g108080.4.1	42.92929167	30.35556567	27.92713511	25.48121208	24.24336803	27.36271743	37.86223368	43.0529966	61.74653995
86	Solyc01g112320.3.1	23.09064389	21.52165725	16.97052765	14.62487835	17.37478133	17.48545435	20.8432094	25.4587529	28.24700972
86	Solyc02g032970.4.1	4.851346358	4.292931976	3.747627059	3.478537918	3.328325148	3.70067633	3.532191061	4.736891998	5.616107058
86	Solyc02g036460.3.1	11.33323738	10.24776595	6.447965095	7.586162835	8.580219898	7.545752168	9.246449396	10.12710234	14.70487507
86	Solyc02g064580.3.1	6.447199702	5.523930817	4.546831155	4.662747517	4.662769444	5.462897756	5.907743099	6.849627773	8.6583364
86	Solyc02g067070.4.1	11.1829634	9.451867219	7.728693326	7.183182919	6.345563728	8.16019566	9.779809798	12.16534847	14.56715005
86	Solyc02g068480.3.1	17.47046678	15.71519749	14.10312652	10.81127497	10.14720063	11.31381753	15.18784364	19.47732146	24.44033355
86	Solyc02g071270.3.1	25.43793065	21.15864747	16.9859886	13.14153104	16.07164377	15.56562958	21.43827843	24.4897733	30.77563753
86	Solyc02g079270.4.1	2.833839601	2.296797412	2.208621818	1.703589967	1.49848814	2.311440557	1.772011318	2.665960235	3.597933407
86	Solyc02g084750.4.1	10.44330825	8.032564753	7.298963708	6.178624524	5.956890328	7.434064585	9.006910387	10.0992221	12.22294726
86	Solyc02g088110.4.1	17.54019066	16.97851959	14.1920425	14.28447571	14.7127652	16.59072186	16.19331771	18.93050963	22.2280895
86	Solyc02g088790.3.1	30.87375247	21.82795949	21.26797026	23.66217835	20.1040552	22.04964086	23.01978456	28.75876294	36.96275077
86	Solyc02g089220.4.1	12.732033	9.547266351	8.363377744	8.026361897	7.242812414	8.69252897	11.90022598	13.12479032	15.90217544
86	Solyc02g090310.1.1	181.9402375	88.98520079	73.86814093	65.49006359	54.43679934	147.5617573	88.3294331	236.1265713	262.5140481
86	Solyc02g091340.4.1	7.710756368	7.611310833	5.963636116	6.219334816	6.713848154	6.706508162	6.586966924	9.233944465	8.958168405
86	Solyc02g094360.3.1	11.09201821	9.785353128	9.539236421	9.374798776	9.829820261	10.29148365	10.45604283	11.74382301	12.83048573
86	Solyc03g005830.4.1	8.040271399	7.256186537	5.986132809	4.93983248	5.791183507	5.622919143	6.610868818	7.802526831	9.134326998
86	Solyc03g006460.4.1	2.953169785	2.877481276	2.481954903	1.860194597	2.191938284	2.2103964	2.586157413	3.324165843	4.621123592
86	Solyc03g026190.3.1	35.76381226	30.78758408	27.26087021	22.62062649	21.13170936	20.57547501	29.89590683	35.91699289	45.630734
86	Solyc03g062650.3.1	12.12944452	10.73582974	7.553134103	7.631891401	8.148906455	7.176382614	9.783674765	13.39606197	19.07745912
86	Solyc03g078080.4.1	15.99790691	15.16517642	13.22066084	11.20717473	11.39502349	12.87990322	15.33549756	16.18757275	19.64048031
86	Solyc03g079950.4.1	7.934201526	6.745894259	6.821690976	5.491614185	6.136865961	6.571843866	6.864420269	7.934459803	9.407780747
86	Solyc03g095680.2.1	4.234988985	3.866252098	2.805216101	3.114568792	3.317654579	2.75774629	3.869358706	4.801017503	5.532388286
86	Solyc03g097290.4.1	45.47319599	39.96786017	38.57698604	38.19348231	36.9190326	36.53018716	42.2307816	43.94546027	52.70971879
86	Solyc03g116830.4.1	16.23292755	14.77435621	12.61431211	9.43069117	9.594859646	11.21634871	11.92832886	16.54724168	21.18232193
86	Solyc04g008860.4.1	6.719224256	5.775275802	5.020410173	4.899908901	5.566049693	5.004066709	5.313782272	6.075536573	7.028063641
86	Solyc04g014210.3.1	28.54312522	25.88236798	21.41328529	18.59640571	17.72349867	17.30420788	26.44213417	28.9326751	37.34988701
86	Solyc04g051241.1.1	7.607664647	3.339050989	2.617402142	2.952157773	3.352612537	2.146333713	4.990014198	6.759478409	9.388061801
86	Solyc04g064560.4.1	4.289319374	3.678268096	3.509902341	2.88213108	2.843117249	3.369094452	3.277947991	4.321192788	4.773992555
86	Solyc04g074630.4.1	8.194311785	7.040213176	6.367589768	5.832707392	5.340182053	6.20946381	6.233312317	8.26804294	10.32429352
86	Solyc04g076910.3.1	7.426579476	6.556381709	5.993329403	5.373237824	5.417722613	5.622431067	6.425734302	7.463301185	9.162063917
86	Solyc04g077500.4.1	6.205283051	5.108083149	3.9039825	3.999794042	4.157076114	4.30485191	4.673274894	6.0606002	8.830989718
86	Solyc05g005590.4.1	9.305974229	6.749519575	5.738637241	5.736327973	4.779362175	6.800437992	8.385358834	10.93972058	14.12752093
86	Solyc05g005990.3.1	34.95069166	25.78904062	23.54081597	24.41052141	17.96272889	22.11242642	29.8339585	32.6415678	38.66789837
86	Solyc05g006810.4.1	2.752390037	2.234987262	1.864790094	1.979435643	2.330122936	2.37964882	2.235026183	3.306741985	3.490300657
86	Solyc05g012460.4.1	13.62399093	12.71312618	11.5424202	10.4426713	10.2405493	12.12929432	11.66628086	14.95645825	16.46461537
86	Solyc05g018640.3.1	2.382132512	2.00807893	1.83343372	1.416728077	1.454955061	1.85647214	1.814339812	3.000717164	4.370312446
86	Solyc05g051620.3.1	5.967989158	5.306677184	4.667124952	4.727180411	4.636157949	4.27277812	5.217053932	6.722775362	7.347568441
86	Solyc05g055600.4.1	29.32368279	28.39424739	22.75261932	24.20898145	24.68313859	24.464923	25.01104471	27.78451583	34.10097627
86	Solyc05g055830.3.1	4.13919551	3.839783819	3.301351155	3.028419023	2.579270501	3.542880432	3.278799894	5.183479842	6.813744647
86	Solyc05g056310.3.1	81.96772847	62.32381958	48.89160386	57.79535904	55.47575984	53.63797042	62.91830923	74.06532257	107.4357123
86	Solyc06g042960.3.1	4.152653979	3.534034905	2.898371564	3.227017213	3.002002873	2.874677256	3.594398705	4.361985528	4.848932775
86	Solyc06g053340.3.1	9.714423886	6.702566575	6.288844089	5.02506886	4.632625387	5.828323035	7.711225251	9.171374403	11.73622583
86	Solyc06g060420.3.1	16.57665106	13.90969269	13.07996339	11.70110472	11.68538999	12.78173606	13.79019326	15.72704729	17.33135037
86	Solyc06g069490.3.1	27.06551569	20.66975851	18.94583685	16.54917849	17.52451214	18.82115639	23.62883139	24.96149781	32.27843563
86	Solyc06g072013.1.1	8.631677226	7.413418806	6.041240172	3.67665936	4.279711412	5.046197681	6.374452817	7.968845905	11.86700821
86	Solyc06g076340.3.1	50.50401147	43.43749164	39.20548312	36.09683883	36.69714776	34.69236813	44.7533302	49.33488685	60.60537153
86	Solyc07g039200.4.1	52.8485337	44.17757482	45.53637683	41.57273153	40.87455011	44.44166697	41.70925703	54.2598163	58.18918396
86	Solyc07g041190.3.1	47.06634498	38.15941078	30.38721056	16.09293918	22.27393	26.41746969	38.14945827	45.17604959	59.59346416
86	Solyc07g041835.1.1	9.393656822	4.761948434	5.39130606	1.982442402	5.052605534	3.167205687	3.054520571	15.13141761	17.70919176
86	Solyc07g047860.4.1	17.17852979	15.16060294	10.30272782	12.02927006	11.64048314	11.51332555	14.52703416	16.01973846	19.71851314
86	Solyc08g048460.2.1	10.98931037	6.666192324	4.706006996	5.308113438	7.954666281	4.278256079	5.961420176	13.04991223	14.60702687
86	Solyc08g066010.2.1	7.374499834	6.887649215	4.99389029	4.702082442	4.872994834	4.403867468	6.069783012	8.366372044	11.44334388
86	Solyc08g068010.2.1	6.38522166	5.324927555	4.524268838	4.326721637	4.1884432	5.052237939	5.63648628	6.398251894	7.911785831
86	Solyc08g078600.3.1	8.002481488	6.854745299	5.204257155	5.226408806	5.147907908	5.092120936	7.245881502	8.856816288	10.86868923
86	Solyc09g011930.3.1	22.53669875	22.12081904	18.03696418	13.93410872	16.08847111	17.03172757	20.2534191	22.64493976	32.04876036
86	Solyc09g074110.4.1	7.629405985	6.953441158	4.715639274	4.982287132	5.805073731	5.290817036	6.983723854	7.602936184	10.98358706
86	Solyc09g090750.3.1	6.277057371	6.149996488	4.222986142	4.475012751	4.182159552	4.123936121	5.482262704	6.626717841	8.599493928
86	Solyc09g090780.1.1	6.46396455	5.320862228	4.114389694	4.250301196	3.596433749	3.777873255	5.836905273	6.292971897	8.560440937
86	Solyc09g092140.3.1	19.83996882	17.14139878	15.89069204	14.76432668	14.44004293	15.5271962	18.42395736	19.32723856	25.01189776
86	Solyc09g098230.3.1	12.75476776	10.11039145	8.757147032	7.723522028	7.871604047	8.239071892	9.677096309	11.34351515	13.67568188
86	Solyc10g074600.3.1	17.6003852	15.67775373	12.23754045	9.548058869	12.33271162	15.05977722	10.64308476	16.31976318	23.02481294
86	Solyc10g078860.2.1	17.6314955	13.70852974	11.56383332	10.27833465	11.24942354	11.23753422	12.70394949	14.13967789	21.7706851
86	Solyc10g080110.3.1	11.74077824	10.60104192	9.894115181	9.547945861	9.334324349	10.92058651	11.04869658	13.33422437	14.35276002
86	Solyc10g081280.2.1	5.117841191	3.981239948	3.382507192	2.942838246	2.810623148	3.032348012	3.496418125	4.327440555	5.716326266
86	Solyc10g086660.2.1	51.48497682	30.58759865	12.95192049	9.81191928	14.03932968	10.86431767	38.71919809	45.42673844	80.33622659
86	Solyc11g013280.1.1	7.713114638	7.534276747	5.76141957	5.849966125	6.296237064	5.7893773	6.374026037	7.508933948	9.687112772
86	Solyc11g018620.3.1	7.147812541	5.11887193	4.36323152	4.476470007	3.887012554	4.343667549	5.411306447	6.455687191	8.288456724
86	Solyc11g022380.3.1	6.277351694	5.892550884	4.674627695	4.700022472	4.718319815	4.843083497	5.851917438	6.226279367	7.805161451
86	Solyc11g039880.2.1	4.136507622	3.664670231	2.970839223	3.009321402	3.296756544	3.123324618	3.275261503	3.997056913	4.369690669
86	Solyc11g044480.2.1	17.04926035	16.41876337	13.65367762	11.3272894	12.72746045	13.45920619	14.84317743	16.92754004	21.36598804
86	Solyc11g069370.3.1	17.8153772	15.80141946	15.83935052	12.2928333	13.44552167	12.36247103	16.27275243	19.21923795	22.5898992
86	Solyc12g019110.3.1	3.265785018	3.015900162	2.222686479	2.114753824	2.50066084	2.323271036	3.025497347	3.303268235	4.57651536
86	Solyc12g099320.2.1	11.68538871	10.08271945	9.442976013	7.678607622	7.823500658	8.381615244	9.170894853	10.76179082	14.03387314
