# Supplementary material for: Light regulates tomato fruit metabolome via SlDML2‐mediated global DNA demethylation
Source: J Integr Plant Biol. 2025 Oct 23;68(2):383–405. doi: 10.1111/jipb.70066 (PMC12863027; doi:10.1111/jipb.70066)
Supplement: Supplementary file 6 — Table S5. Summary of SOM [file JIPB-68-383-s011.zip › Supplemental Data 5 Summary of SOM/Control/Cluster51.csv]

neuron_number	gene_id	W_10	W_20	W_30	W_35	W_40	W_44	W_47	W_50	W_55
51	Solyc01g005380.3.1	10.46580308	10.18106677	7.343080904	8.081775647	9.991850801	9.993290534	13.2017694	14.49368765	13.59279907
51	Solyc01g008910.2.1	8.999025757	5.13861469	5.800536663	4.412591682	4.319340199	6.632675058	12.82889271	16.50650752	14.4146643
51	Solyc01g009010.3.1	25.49625306	19.75008039	22.62090227	13.32204754	16.38512688	23.67557117	58.04125614	86.30333923	54.4712244
51	Solyc01g067530.3.1	7.923836816	7.402655679	8.01279222	4.481461393	5.673715735	7.577280505	19.6157028	22.56617143	19.87906537
51	Solyc01g067890.4.1	132.7495505	120.2468497	67.22686756	55.96002551	70.38954804	92.37307513	242.683257	297.7771566	244.6388458
51	Solyc01g068290.4.1	5.518017724	5.212517338	4.150030839	3.420841291	4.16088399	4.677372419	6.90785963	7.582220683	6.661304913
51	Solyc01g080930.4.1	19.6170231	18.23911701	16.91658702	17.79689742	17.70719113	18.64553794	26.9913421	31.72838605	28.80925225
51	Solyc01g086940.2.1	3.611172159	3.373537043	2.261714241	2.872910893	2.909049528	3.303672152	4.328904508	5.139837217	4.638764812
51	Solyc01g086950.4.1	13.76250308	13.40384603	10.2182832	10.15968246	11.30937069	15.36337162	16.08346938	21.42520747	18.39418348
51	Solyc01g103440.3.1	21.40479076	15.74706308	12.14524053	13.41186206	14.78859582	17.27182243	29.08172287	36.89220569	34.54596046
51	Solyc01g106090.3.1	18.06449949	14.40279721	11.33085338	8.971527891	11.75729523	15.44539798	32.50486676	45.29518872	40.59964505
51	Solyc01g108410.3.1	26.1979828	25.00589195	20.45857046	19.27512849	17.50292335	16.9832094	32.97741121	47.79376095	40.47901133
51	Solyc02g061820.4.1	11.42891106	9.872448566	8.281608553	8.509555786	8.636303165	11.86228163	20.1292794	24.12698975	18.87053914
51	Solyc02g068050.4.1	22.8673378	20.56079493	12.52350989	16.39186654	19.38669195	19.47963878	31.15621164	36.04297632	31.46897262
51	Solyc02g070770.3.1	23.2224653	21.13058684	14.93123648	15.03747348	18.83645662	20.85478758	27.33143315	32.30078337	29.68980905
51	Solyc02g080440.3.1	20.91709349	18.42133069	14.94839958	11.46327587	12.88429986	17.07901021	31.3330948	42.99482329	36.43129004
51	Solyc02g085520.4.1	13.55133121	11.00246962	10.93249502	9.869668106	9.87332224	10.53042646	15.19878403	17.5511665	15.31917425
51	Solyc02g089310.1.1	27.61753972	28.01075051	20.00148009	22.32828978	25.96527908	30.59285689	42.86639748	49.9479085	46.41943269
51	Solyc03g007810.3.1	55.06313917	47.09799555	35.18456474	35.04928306	34.98354264	44.60084649	82.68406985	106.8461432	76.57396734
51	Solyc03g082590.4.1	31.40655251	29.76003819	23.4947248	25.93685103	28.43011386	31.63768917	42.83419039	47.09978818	43.00119102
51	Solyc03g096930.4.1	18.65107386	17.49665392	16.97821748	17.11916111	14.20788485	17.45322225	22.82594181	24.58566422	22.28044356
51	Solyc03g111840.3.1	43.74011433	37.0603776	31.96985738	27.03052159	30.85452062	32.74609791	48.23374199	59.89654145	56.16173389
51	Solyc03g116480.1.1	17.88884239	13.29523499	8.882863575	5.749363278	6.852809083	17.15574828	32.09619385	39.33753216	31.19706249
51	Solyc03g118430.3.1	26.95296578	24.69861371	20.6922744	18.51765723	21.09075749	22.64104716	38.85224034	46.79630811	44.73061853
51	Solyc03g119280.3.1	8.444033366	7.409730118	6.664741045	5.100713883	6.288073791	6.665467886	12.75946584	13.2524243	10.32907075
51	Solyc03g120150.3.1	21.30403741	15.85198579	12.90099769	12.45003462	15.04272078	21.06263252	28.60106764	33.20600657	31.72403337
51	Solyc03g123730.4.1	20.79487783	17.35580206	16.08022226	17.45378597	14.25873131	18.57419599	31.38371073	33.9266673	30.52217414
51	Solyc04g012170.4.1	30.36564161	28.55784231	26.32454847	25.04781321	25.31352459	29.96129248	39.55555039	45.27055339	44.61104723
51	Solyc04g039730.3.1	9.153845276	10.78715864	6.439535584	5.977850552	8.375976846	9.209692636	11.55018526	14.64129172	12.14879265
51	Solyc04g045580.4.1	2.039544814	2.070947493	1.71654189	1.751125866	2.137104402	2.015965345	2.547408843	3.415269416	2.859567391
51	Solyc04g056390.3.1	142.5819144	77.24239849	60.56279624	74.56811215	81.86615157	117.2636457	210.4282242	313.9316443	248.0085418
51	Solyc04g072830.4.1	24.91030181	24.54667155	22.44032441	19.96464965	17.96259631	18.93197487	35.01400427	49.34409433	42.96304689
51	Solyc04g072840.3.1	9.12731964	8.378573774	7.74254391	6.918240607	6.417830204	5.842746074	14.28226702	18.01189912	14.89424323
51	Solyc04g074800.3.1	24.89887114	22.17202038	23.00434063	19.54645578	19.71323176	22.55722957	25.50606696	32.34260815	28.26455229
51	Solyc04g077820.4.1	22.79277459	18.05079102	18.74441893	14.7742884	14.02147771	16.02999732	28.67844497	34.94442096	33.01491985
51	Solyc04g078850.4.1	5.777421986	4.556887524	3.721100401	4.020878363	3.914461362	4.939808632	7.290417489	7.891226223	7.16468512
51	Solyc04g080700.4.1	71.47596806	74.14778253	84.845595	42.91555881	51.06569749	52.09320812	123.4101533	145.3046928	126.7059604
51	Solyc04g080770.3.1	14.33825207	13.36746382	13.08565515	11.39537189	10.26791278	14.10820707	20.40782918	28.81821563	25.64559149
51	Solyc04g083010.4.1	32.98247535	33.64739121	24.6151923	28.28115944	30.11239589	35.74257319	50.05386968	58.67197826	50.86636785
51	Solyc05g005520.1.1	2.816129514	2.15260975	2.203073055	0.602761646	0.463877816	1.858110291	5.674240008	8.100522009	6.424652087
51	Solyc05g006070.4.1	19.67875404	14.47610703	10.09055089	11.95257948	11.80995888	14.53659634	23.87352552	30.68849767	23.49542326
51	Solyc05g006800.2.1	10.5294354	10.97338869	7.226662823	8.570734316	7.948062311	10.08460874	19.55408856	23.23671515	19.43251669
51	Solyc05g009030.4.1	22.91948939	17.1349594	17.41618511	16.0290575	14.80717502	18.78670906	26.73905496	33.53805028	30.89650021
51	Solyc05g012270.3.1	21.19826215	15.61493328	13.91555167	15.05888137	13.86541847	19.38989156	42.03538418	51.33774413	37.51122942
51	Solyc05g012700.3.1	28.37059446	27.9831577	24.18349651	18.51017906	20.66704319	23.67868061	39.09671195	49.20854387	38.71408454
51	Solyc05g012940.4.1	2.631400603	1.469136018	1.204598613	1.287473378	1.369151057	2.65322779	8.11214921	9.678791088	7.204985646
51	Solyc05g012950.3.1	3.075452507	1.162793233	1.427509314	0.859742357	1.201787437	1.685363473	5.721276945	7.332115216	5.016356856
51	Solyc05g014310.3.1	52.41040936	56.71532618	52.06039359	43.7702252	43.66373937	51.25667026	68.40473127	75.58219251	66.21849565
51	Solyc05g018240.4.1	7.793472808	7.077233177	6.213117792	5.305569421	5.619283418	7.719386722	13.58928786	18.11198219	16.3877433
51	Solyc05g055350.3.1	13.97132619	12.28467406	11.32558946	11.42099946	11.77954015	15.09546353	20.95784249	23.95332206	20.12374514
51	Solyc06g008920.3.1	13.93125829	5.375162585	6.93222083	6.737755981	5.761233551	9.06161453	24.92378311	41.66746588	27.22479236
51	Solyc06g009520.3.1	48.50948224	47.24594127	42.48384813	44.87820805	48.75487565	42.34860428	58.01327371	66.13457921	59.24421208
51	Solyc06g064570.3.1	10.95185536	11.90503665	9.03250961	8.252084373	12.00205687	12.48960403	18.05389532	23.55418357	18.2706537
51	Solyc06g066190.3.1	11.26927564	10.18565183	9.719619696	8.983235134	9.506644058	12.0815568	13.9698037	17.03470676	14.13745713
51	Solyc06g066550.3.1	19.87142167	18.07713568	17.67064342	13.70442833	14.84229732	20.08784746	35.57151991	39.43802698	32.30612638
51	Solyc06g071790.3.1	162.2465727	180.6523942	139.9312793	115.1967828	152.5642297	142.3110247	226.8097105	249.5896167	211.5127757
51	Solyc06g073280.3.1	72.28606164	61.22101138	45.52785374	53.50791224	57.97346766	59.87425953	81.72948168	116.2203407	97.43962058
51	Solyc06g073460.4.1	56.48428787	43.22375002	38.69555032	47.3028087	41.02579102	52.42158787	102.0601573	110.6009753	100.1128928
51	Solyc06g083770.4.1	9.069427084	7.386261141	5.982246571	7.313432876	6.998355842	7.422490053	11.94518439	15.33137748	11.47803137
51	Solyc07g005490.4.1	9.366742616	5.879239806	6.509279194	6.860156269	7.217635553	7.633086102	9.604316854	14.40080328	11.13203948
51	Solyc07g005580.4.1	7.747561197	6.260177755	5.97571322	4.669875928	5.193054533	6.483967745	10.07666255	14.40659355	10.5242498
51	Solyc07g006030.4.1	8.607642783	9.299043449	8.369846555	5.679277783	5.986676777	7.09153129	15.45415441	15.32172163	13.01227841
51	Solyc07g008970.4.1	12.65623084	12.29424881	9.285322394	8.862907445	9.104623005	11.34470535	16.10993735	16.53707727	16.13403696
51	Solyc07g017490.3.1	45.51029225	44.02163897	40.01057686	34.88373401	38.02611129	40.02481898	53.61702865	63.55766257	53.9858993
51	Solyc07g045310.4.1	6.127578719	5.920684568	4.656740481	4.133659905	4.949954787	6.355737491	11.31540665	13.44075279	12.2675319
51	Solyc07g049230.1.1	113.7999606	107.6858041	102.8785583	85.60431763	104.4040976	111.0426198	127.7411079	150.259937	117.2361867
51	Solyc07g054540.4.1	19.81274678	21.80743767	19.71674589	16.1052082	15.75604723	18.14824349	26.7450033	34.68609389	29.72026693
51	Solyc07g066460.3.1	24.46737113	22.7808889	21.60430771	16.09242534	19.4968579	23.77750609	43.62323621	51.51476109	39.7538278
51	Solyc08g006000.3.1	27.98087517	26.16024567	23.06129038	23.26784672	19.82920849	29.48077238	48.60798628	55.89013877	50.90768768
51	Solyc08g062610.4.1	39.86229883	42.90182455	37.82797064	25.24112384	27.87919527	33.53056839	50.53973212	63.93053434	53.29867245
51	Solyc08g082540.3.1	9.702121316	8.463714329	7.205472617	4.733185077	4.730821865	8.776942319	17.89819486	23.31246992	16.85956809
51	Solyc08g082990.3.1	20.8706689	14.54407762	3.973384299	7.409686255	12.47084054	15.95423908	49.89370496	60.47681796	35.14563564
51	Solyc08g083010.3.1	10.69290554	9.976875407	5.398044258	7.026295757	7.686538436	10.1689028	17.99166893	26.99987734	17.13478259
51	Solyc09g007560.4.1	106.3584433	99.10940319	80.88271042	63.98944919	75.94749031	86.18440953	134.4286193	147.0161008	137.0039534
51	Solyc09g013100.3.1	13.670772	12.70344843	8.966297083	10.86701306	10.85056831	13.22351449	18.87147836	18.78555298	18.53649987
51	Solyc09g031600.2.1	31.6073328	32.60763604	29.19174281	28.11562531	29.63345162	29.41463377	38.95308355	44.52909459	41.69824545
51	Solyc09g065300.4.1	4.778375136	5.091855676	4.525856094	3.711966871	4.161918255	4.91043409	6.214158704	7.1604017	6.099622958
51	Solyc09g065900.3.1	25.06424182	23.00018575	16.65612787	17.51048699	23.07463271	26.72228235	44.94509738	50.09336347	48.10715768
51	Solyc09g082200.2.1	9.063820502	8.723607201	8.359917785	6.619771689	7.233147303	8.401793032	11.82267383	14.92368718	11.10271953
51	Solyc09g090840.3.1	7.966910439	7.476294166	5.678649442	6.428719872	7.72852909	6.692252178	9.839189132	11.89529216	10.98265384
51	Solyc09g091240.4.1	9.075044583	9.003724714	6.466826422	7.37579337	8.204818351	9.069046506	13.34639402	13.89652049	13.62219794
51	Solyc09g091580.3.1	12.63985515	11.94435702	6.434986971	7.164892649	10.9329062	14.50751594	27.33728495	31.25013831	29.03795084
51	Solyc09g097960.3.1	8.580873528	8.232618636	4.644990538	4.109077887	1.516847683	3.071603942	45.58691957	76.91086801	53.58214673
51	Solyc09g098440.4.1	10.49309468	10.04644582	10.12756011	9.741882989	9.316782777	10.36154527	12.45753057	13.56278201	12.60024261
51	Solyc10g006290.3.1	50.47063417	43.30860472	33.84333331	36.9815704	41.34761759	51.85812511	88.57659418	105.5896896	79.82264364
51	Solyc10g006930.4.1	15.52478402	15.22445533	12.55165694	12.46491136	13.52905165	13.60179146	16.96891112	19.19920049	17.41338214
51	Solyc10g050840.3.1	28.51673965	27.17833592	24.22667398	25.26099313	23.59496742	28.02328071	33.4419211	36.99844675	34.35026383
51	Solyc10g084760.3.1	22.73001444	21.75476947	22.40758374	19.69785212	20.14352902	21.95565067	34.02896725	34.82896967	31.38529056
51	Solyc10g085790.2.1	36.66442273	38.00381472	35.84821974	36.72994634	33.46485119	36.39522505	44.35279846	51.37972453	43.71577275
51	Solyc11g007090.3.1	4.113420111	3.846366129	3.104728299	2.799980943	3.160273536	3.444430498	4.942701497	6.068352746	5.814552954
51	Solyc11g007720.2.1	12.20918666	11.271948	10.253067	10.76427701	10.71702391	11.3717664	13.79333752	14.72001582	14.04154846
51	Solyc11g008250.2.1	12.82356052	8.348284042	7.075026792	4.390498015	4.995530268	7.496891887	15.79157199	19.49360782	16.67184816
51	Solyc11g008990.2.1	22.22124291	21.85153154	16.5583466	17.51150779	17.23479554	22.17874265	35.82319043	44.53748507	37.67427893
51	Solyc11g011170.2.1	22.72326665	18.66345721	18.01312179	12.60601153	14.55783137	14.42868574	28.08185535	44.24370793	31.61050168
51	Solyc11g013200.2.1	2.558294569	2.70586886	2.293353607	1.811507952	2.113019927	2.342572687	2.623941168	3.577562449	2.848141417
51	Solyc11g013370.3.1	9.953932187	7.775501817	7.334999969	7.070626815	7.555969681	9.910335372	16.27505918	20.87817803	17.19439718
51	Solyc11g017200.2.1	18.52165345	18.20260738	11.75650241	13.35589872	16.02459553	19.52345601	26.5617807	30.99057991	24.01732856
51	Solyc11g018720.1.1	4.846081402	5.298435591	4.476504684	4.71618837	4.693188864	4.604263039	5.918027098	6.695231339	5.552248228
51	Solyc11g045180.3.1	2.346980502	2.048394107	1.740487386	1.484652192	1.856960684	2.741450063	3.754832893	4.883190183	4.120956819
51	Solyc11g045215.1.1	5.346175339	4.269816993	3.047123066	3.119126894	3.364320634	4.582730414	8.144505178	10.03645132	7.72537211
51	Solyc11g065740.2.1	6.687869446	7.333151274	6.510479568	5.191024416	6.137309883	5.889660559	9.019571782	11.28800356	9.150226622
51	Solyc11g072010.3.1	10.84163224	10.93118812	8.859543249	9.289348717	9.613735884	11.69908515	15.33818845	17.22989365	14.26217155
51	Solyc12g007070.2.1	72.45768305	54.43315299	41.32575725	27.02739353	26.17909675	50.9540746	154.0070021	198.2002441	175.1936199
51	Solyc12g007090.2.1	17.5340786	16.50212773	13.16186861	8.863266952	11.79705345	19.79939085	44.7888019	62.51584836	43.49042292
51	Solyc12g009470.2.1	27.14810056	24.4381341	20.38215459	19.37510492	21.75198882	24.3240237	32.71412009	38.70407005	37.36624132
51	Solyc12g100200.2.1	14.9466287	11.08518058	11.11443023	9.310707766	14.63791617	13.34897059	16.53699099	23.30831833	15.83584623
