# Supplementary material for: Light regulates tomato fruit metabolome via SlDML2‐mediated global DNA demethylation
Source: J Integr Plant Biol. 2025 Oct 23;68(2):383–405. doi: 10.1111/jipb.70066 (PMC12863027; doi:10.1111/jipb.70066)
Supplement: Supplementary file 6 — Table S5. Summary of SOM [file JIPB-68-383-s011.zip › Supplemental Data 5 Summary of SOM/Control/Cluster108.csv]

neuron_number	gene_id	W_10	W_20	W_30	W_35	W_40	W_44	W_47	W_50	W_55
108	Solyc01g005110.3.1	6.647904881	6.264991874	8.579006144	8.410863657	7.469501326	10.34084661	9.598035314	11.14150337	13.39027859
108	Solyc01g028930.4.1	5.283331681	5.869975642	5.787073104	5.822866521	5.682212584	7.154542879	6.48932645	7.701683821	8.56727589
108	Solyc01g081190.4.1	43.09281763	38.28286728	52.6051965	51.4926534	45.73413945	74.83281932	69.43553669	70.22269578	106.7640656
108	Solyc01g088770.3.1	11.36822687	10.97643744	15.87344455	14.35889281	15.31984637	15.642193	17.35243602	22.56290725	23.79419845
108	Solyc01g090290.4.1	11.99964243	11.25746911	11.62074894	12.57518517	12.27153888	14.42879212	14.48105806	16.08550915	17.70166299
108	Solyc01g099035.1.1	0.895044953	0.964613055	1.989846815	1.907203968	1.306739185	2.585964038	3.559062506	3.164152773	6.208873642
108	Solyc01g099380.4.1	12.93938862	12.20987058	15.68004468	14.67012149	14.78904529	20.80121354	21.54173645	22.31305364	28.64023269
108	Solyc01g099400.4.1	48.24607484	48.09462502	49.51361775	54.3387771	52.19468722	59.02379303	58.3000875	58.73329614	64.48835526
108	Solyc01g105340.4.1	89.09168816	123.1243984	109.823015	114.0935008	133.0601855	168.2579724	218.5313347	223.2789423	318.4941691
108	Solyc01g106050.4.1	30.98927614	30.68076917	32.20861483	38.22365245	32.83477876	36.44131275	39.21746276	44.37066389	51.2680291
108	Solyc02g005310.3.1	1.58182978	1.225637264	1.910071326	1.483532556	1.948041334	2.566224982	2.819456438	3.385397813	3.792413182
108	Solyc02g032930.3.1	23.26478345	21.49587166	28.8189778	26.61037666	22.01647449	34.7720563	44.44956691	48.44647738	58.26770461
108	Solyc02g065720.3.1	4.820010952	5.230751482	5.425153228	5.336923866	5.421370201	6.074912778	5.761551776	6.194504766	7.713090245
108	Solyc02g071750.3.1	4.372534101	3.709884715	4.546052855	5.044385481	4.943750481	6.274652493	6.740508752	6.252034878	7.816936714
108	Solyc02g080270.3.1	25.79132087	31.50417188	35.56367844	52.46067153	43.95725386	60.26551455	66.94701105	73.50312332	92.93284096
108	Solyc02g087270.2.1	4.533546368	6.661400979	7.180211859	6.570815984	7.690851432	7.921284552	9.187162711	8.838138525	13.03344433
108	Solyc02g092240.3.1	5.662936198	4.236749898	6.389861851	6.179590925	7.137984203	11.78218628	13.37801853	14.9789253	28.23509188
108	Solyc02g150141.1.1	4.34027011	5.169478081	7.688858467	7.487268871	6.517027568	11.42679017	14.4056911	15.37521559	19.49304854
108	Solyc03g007500.4.1	8.460050803	7.981274254	9.044666253	9.072746064	9.023260071	10.72816199	10.6650815	11.4771085	14.54655405
108	Solyc03g007770.3.1	12.46474886	14.30731216	16.29493965	20.90751759	22.63964695	39.64331737	47.82269445	50.95362579	75.30471156
108	Solyc03g031690.3.1	22.80370765	20.70396241	24.57592673	25.0945697	25.61524553	32.2034269	34.61789013	38.34276113	43.87462705
108	Solyc03g045110.3.1	14.29723183	11.20994195	22.21244472	16.67203832	17.18731008	25.61133611	29.35202137	35.46825467	53.062428
108	Solyc03g082730.1.1	77.27335259	90.91853026	106.5872276	90.86925759	86.17164267	153.6234315	155.4831898	218.780798	261.9085033
108	Solyc03g095360.3.1	23.17636857	24.57803049	25.4961919	24.40005135	25.26067185	25.17749916	26.66176024	25.71481515	28.87207045
108	Solyc03g097250.4.1	29.95125469	35.8338442	35.4984569	32.17558408	34.62156012	40.94815381	40.36298234	41.83587881	46.40541344
108	Solyc03g110930.3.1	5.830033122	5.121949541	5.892057561	5.733367059	5.774827256	7.787905383	8.002771719	10.11978138	13.15181804
108	Solyc03g117870.3.1	105.7671152	119.5580471	171.0740244	197.6527942	177.3071186	157.374753	249.5983383	290.2253292	361.183511
108	Solyc03g118140.3.1	4.258649021	6.12581113	4.941893249	7.704868618	8.253455068	10.24804627	9.450968569	11.31740963	16.54945568
108	Solyc04g009230.4.1	14.68509591	17.38903447	23.49136129	24.12567428	25.36880263	31.44860959	44.61614593	52.00571042	66.20934413
108	Solyc04g014250.3.1	22.60196964	23.11509848	23.73887747	24.41761149	23.6705295	25.21966815	27.62456469	27.07902954	30.85002316
108	Solyc04g014600.3.1	35.27964807	26.85277353	48.15962837	117.1508006	99.20179111	206.2541743	260.8337362	287.0866398	454.0710772
108	Solyc04g045480.3.1	20.88709062	21.69276472	22.3984067	22.21579331	21.24455245	24.14542621	24.19462161	24.87992374	25.91926668
108	Solyc04g049407.1.1	7.979997396	7.071581009	8.9736624	7.905784379	8.937574303	8.461855382	9.469861767	9.562065349	11.53590563
108	Solyc04g064510.3.1	30.06049712	25.93250301	31.76200927	35.88407156	31.10142367	37.13952698	41.88359184	45.84582678	52.54794642
108	Solyc04g074120.4.1	1.676289212	1.688463528	1.622736752	2.020835529	2.062648847	2.214880647	1.957089853	2.282488932	2.550164232
108	Solyc04g076830.4.1	6.835244582	5.370798211	9.362310171	11.81646234	10.66476144	15.54854677	19.38939336	22.43004745	28.21412567
108	Solyc04g078600.3.1	21.38114627	19.83261289	21.44555921	25.55878592	23.3938678	38.29900333	43.68309314	45.06127737	67.1798275
108	Solyc04g079660.2.1	5.654778261	4.068854455	4.864328374	7.776475414	7.785629994	10.96098321	16.62998383	13.21210147	27.23669884
108	Solyc05g006390.1.1	87.1256607	199.3634717	201.3656031	399.4685697	764.4367035	1114.818457	1043.417012	1769.654283	2278.718314
108	Solyc05g007280.3.1	7.758336356	10.45041956	9.68971811	14.44396771	13.008177	15.58683536	14.39896661	16.41644569	20.13110878
108	Solyc05g009160.3.1	8.083842475	7.207576801	7.997186166	8.845257633	8.565179743	9.32643011	10.41020116	10.21669437	12.10668382
108	Solyc05g015555.1.1	1.250647256	1.235393553	1.494904273	1.692545942	2.096242634	2.505029781	2.339654437	2.869123049	3.381746932
108	Solyc05g018150.3.1	5.065928717	4.660832606	6.894655214	5.901170986	5.475479141	7.223625231	8.009559759	9.006824713	11.00275565
108	Solyc06g009645.1.1	11.04856439	13.29619568	17.08541871	18.3310846	18.03928197	21.45170964	25.15196088	26.37949222	35.75972609
108	Solyc06g030490.3.1	10.96501295	10.77329348	12.29502619	14.84769848	12.94321097	17.18179645	16.46491796	17.63079239	19.95443055
108	Solyc06g050225.1.1	58.10940928	58.42886027	83.94962801	71.70220237	68.02175182	102.0862746	104.6651001	99.72893149	153.0901304
108	Solyc06g050230.4.1	42.01988957	40.05415143	54.22400401	51.99399825	46.21742454	57.52315976	63.92939845	63.8637263	82.42505703
108	Solyc06g054650.3.1	7.540077803	7.580520141	7.930157788	9.106468559	8.610417768	9.262062401	9.607756206	10.89895498	14.38524908
108	Solyc06g063090.4.1	17.60939401	17.16933836	22.90497266	39.71306985	31.55518947	52.45921654	48.5844031	51.47052144	75.49914737
108	Solyc06g065500.4.1	11.35409781	12.95142832	11.40353928	14.73793677	16.10838345	25.59060788	29.33985515	30.39244072	42.26221236
108	Solyc06g066470.4.1	43.14184106	40.82380525	49.36849671	55.4138392	51.30712085	60.05597605	78.05087734	72.4551605	94.56733515
108	Solyc06g069420.3.1	17.37428106	25.76459917	34.09790757	25.63588519	32.79616914	35.73129169	36.44798627	42.80606168	67.8293299
108	Solyc06g069430.3.1	30.96658019	25.36000843	58.08427796	64.97136716	85.20423738	172.3208621	269.4049364	315.1171044	471.7849309
108	Solyc06g075775.1.1	2.530128432	2.764885136	6.465076928	13.34534075	13.49576105	16.84243324	12.28886689	28.42674803	43.28087411
108	Solyc07g053910.3.1	31.28919644	30.66052982	38.55177629	38.78582702	41.18966885	37.74788424	47.69706153	47.67930459	58.65494767
108	Solyc07g055140.3.1	11.34418013	11.24831056	11.77424989	17.6760963	19.63844223	31.72759659	34.29930134	34.82715997	56.31653855
108	Solyc07g055150.3.1	11.80595322	12.92316302	12.69899382	14.37257909	12.54219696	15.30825495	16.57778627	16.21205584	21.28854604
108	Solyc07g056500.4.1	55.78830031	63.85365504	83.66411113	127.1772964	113.2810844	126.3506133	156.4891857	164.1847853	207.2335489
108	Solyc07g063930.4.1	18.8918064	8.278573598	28.35420738	22.02289236	28.46327397	43.64175094	63.24455614	58.45914146	83.75086135
108	Solyc07g065480.3.1	52.51841773	55.23171559	57.10159521	60.27448797	64.08351297	66.22104913	73.27930773	74.44382719	83.11272149
108	Solyc07g066010.3.1	26.7399175	24.68201445	18.78374654	39.14533779	48.29648014	73.46696517	90.97713221	105.3622667	150.7881709
108	Solyc08g005210.3.1	8.094620775	7.363151854	8.320985615	8.363625736	8.482560472	11.79560597	13.67142747	13.5896028	17.93915694
108	Solyc08g016500.3.1	2.908427828	4.847649542	2.534513558	11.58130888	11.81018382	16.79468757	17.44626351	20.16712803	28.93937516
108	Solyc08g061847.1.1	1.788048402	2.012062088	3.586115831	3.892211905	2.780525546	6.66283601	7.564076393	7.243237769	10.46041219
108	Solyc08g061880.2.1	7.888655935	8.082785265	9.414357231	8.273629058	9.562766463	15.88511876	16.19872259	19.34528119	27.93018197
108	Solyc08g075860.3.1	82.47942434	84.31489099	90.04022036	97.32789021	85.15984125	117.2089709	108.284031	120.9750882	153.8335006
108	Solyc08g076990.3.1	28.28996385	26.86097704	27.54971462	30.36004068	27.7597236	33.27964642	35.84447493	37.62917937	41.92049697
108	Solyc08g082240.1.1	60.68304127	73.65115005	73.36859966	86.06510726	73.43915706	95.18756266	104.9837616	107.8383931	138.8583823
108	Solyc09g008430.4.1	6.857654329	7.679591077	8.315659812	7.179409543	10.69673399	14.81509842	17.12088661	20.34910475	30.05016152
108	Solyc09g011110.1.1	1.017896396	0.525177788	2.083090077	3.196713106	1.926056184	5.337356725	8.626340477	8.807417307	17.96690026
108	Solyc09g011450.4.1	18.545895	18.27796816	17.41868606	22.91448888	18.80130205	23.64785078	26.53779124	26.3424263	32.97893789
108	Solyc09g065930.4.1	4.934672061	5.781856252	5.474248872	5.871018479	6.136400762	7.501077703	7.500741386	8.216097156	9.114084473
108	Solyc09g074675.1.1	1.929525966	2.745421757	3.34506293	4.505564301	3.054529964	5.062386019	4.812289772	6.080926392	7.215664332
108	Solyc09g098070.3.1	20.43128936	29.5582859	33.59490765	50.00607428	55.1172085	55.51931821	62.21670474	58.15304186	87.03801254
108	Solyc10g007310.1.1	394.1018571	561.5327374	588.2392361	624.2618675	697.0699881	852.798947	1036.088978	1072.673465	1571.69433
108	Solyc10g007360.4.1	2.926003284	2.586691045	3.289770079	3.426375136	4.916211046	8.808827479	10.59762461	9.805155624	18.22472349
108	Solyc10g007880.4.1	1.747401721	1.618499436	2.287926702	1.794858173	2.616564621	3.18990531	4.47276655	4.476148705	7.128491552
108	Solyc10g038110.1.1	12.57058982	11.67460638	14.75356067	14.34199359	14.17098176	16.37770749	21.11538115	20.7644427	25.19540981
108	Solyc10g051020.2.1	4.946818154	5.280448942	9.772975942	36.67975563	19.17410466	50.13579316	66.05526985	93.68106144	180.9100684
108	Solyc10g062130.1.1	2.10068545	6.162746841	3.108642975	7.947394516	5.647838968	9.877503892	10.06102384	9.345935987	17.815524
108	Solyc10g081540.2.1	6.74371072	6.379311309	7.375272032	8.080867125	7.435256724	8.349774657	8.662084503	9.582592337	11.21012128
108	Solyc10g085960.2.1	7.518569041	7.439417852	9.493990485	8.826536957	9.57731664	10.95499116	13.01214103	13.08783359	18.09751491
108	Solyc11g006750.1.1	14.4715477	13.66577944	18.17979733	28.05936077	27.65070055	35.21567801	42.82436239	39.06987615	73.3210706
108	Solyc11g010510.2.1	7.176551973	9.784833716	9.492103415	9.9987675	9.833041173	11.7868381	14.2875274	13.6940524	22.61810841
108	Solyc11g011450.2.1	9.855489625	8.349502237	11.71242596	13.03482844	11.83849609	18.85944541	27.14104235	26.21523163	35.56831055
108	Solyc11g011780.3.1	52.16752175	56.17817044	71.07366937	59.68595711	56.63865354	78.4131414	98.82985829	104.7347346	138.789032
108	Solyc11g020930.1.1	11.35226959	7.086681247	14.40790772	13.62943158	10.76141145	22.74251009	18.1863821	22.93723814	30.1983367
108	Solyc11g028010.2.1	70.94905932	69.89175394	72.56099023	85.35741588	84.94514484	95.43509956	107.4089095	109.2838447	124.921892
108	Solyc12g014470.2.1	11.85879837	11.47270032	13.90206959	13.70889024	14.09432373	15.72734179	16.94519237	19.7706724	22.67598979
108	Solyc12g057120.3.1	25.24383145	37.39007606	35.25194198	42.32252744	52.55082107	66.25443637	61.60437876	75.56167017	85.29737923
108	Solyc12g062860.2.1	19.67595502	17.25733389	17.5843747	21.24790959	21.80715615	25.14648639	28.3616957	31.60090567	43.67996352
108	Solyc12g098980.2.1	33.10104223	31.71751844	36.05676354	36.08206817	34.34017773	36.52495098	40.70499013	41.0429585	44.70408861
