# Supplementary material for: Light regulates tomato fruit metabolome via SlDML2‐mediated global DNA demethylation
Source: J Integr Plant Biol. 2025 Oct 23;68(2):383–405. doi: 10.1111/jipb.70066 (PMC12863027; doi:10.1111/jipb.70066)
Supplement: Supplementary file 6 — Table S5. Summary of SOM [file JIPB-68-383-s011.zip › Supplemental Data 5 Summary of SOM/Control/Cluster109.csv]

neuron_number	gene_id	W_10	W_20	W_30	W_35	W_40	W_44	W_47	W_50	W_55
109	Solyc01g060280.4.1	6.407268664	7.02684017	8.188825046	9.018871572	7.580413717	8.35726527	9.772759474	11.30256344	10.43137217
109	Solyc01g096090.4.1	44.04972344	38.37785461	42.45814679	49.16933915	43.00993812	46.70116536	51.97671532	56.68476986	54.96927209
109	Solyc01g097020.4.1	36.08802707	34.01703759	44.05533609	51.66795652	50.491939	58.22552604	63.35674826	69.37285799	65.05156105
109	Solyc01g097450.3.1	29.85127972	36.2854384	33.01487644	49.12924789	47.13930351	54.36558296	55.57988782	65.85398038	69.61333495
109	Solyc01g098750.3.1	8.91351153	11.00529625	16.55171326	22.00240588	16.05963801	22.9535885	27.38031777	43.86274916	38.02515121
109	Solyc01g100250.3.1	3.079007203	3.545182853	2.72209684	4.547928042	4.377667906	5.320754545	5.07871857	8.304092957	7.064789615
109	Solyc01g104140.3.1	17.63760577	18.33199073	17.7882647	23.98025095	24.00372229	29.20805667	32.95243626	39.69154853	42.2753314
109	Solyc01g111250.3.1	14.72070612	14.5316502	162.6834434	193.9749493	102.788508	302.9914598	370.1475298	499.7240008	488.4398318
109	Solyc02g067250.3.1	40.09291019	46.07126811	45.7417202	64.27794695	68.20424792	82.05982028	113.2768504	145.1526989	128.633304
109	Solyc02g072000.3.1	13.33083251	17.24220782	18.80605373	26.44081714	20.77759509	27.11092423	37.00578445	39.3953956	35.31361797
109	Solyc02g077530.2.1	0.200135403	0	0.405033349	3.062235713	0.321831545	3.317021496	6.233793415	5.816084146	6.527463826
109	Solyc02g077660.3.1	29.74143773	29.79718898	33.3350496	37.68356432	33.59596238	35.56717785	41.69885456	46.39489523	44.16391826
109	Solyc02g081610.3.1	17.91419691	19.69332715	23.21262946	31.9342801	22.7422287	35.3469967	38.61655187	46.01382229	40.83010268
109	Solyc02g083370.1.1	2.493509275	9.70001814	11.24904248	20.36257667	18.15378813	27.03423086	28.99399543	40.24368656	35.38602246
109	Solyc02g083650.3.1	14.53031149	14.81492028	16.33922668	18.89312653	18.49118313	19.98686796	23.8607675	25.78434745	24.25527367
109	Solyc02g084510.3.1	6.254198803	6.82870539	6.00522822	8.275308239	8.986853839	9.061911271	11.04143368	12.85462016	12.65895257
109	Solyc02g085980.1.1	1.646713298	1.782218246	4.173905514	4.328787238	4.567468553	3.665369433	5.139225716	7.394807102	7.879813109
109	Solyc03g031670.3.1	19.10461577	18.65062806	21.05079713	22.60861347	21.158859	23.95559837	27.26045082	30.42859967	30.9738058
109	Solyc03g063600.4.1	59.93959113	94.03781311	194.599516	230.2745395	178.9419805	289.0129463	339.4305975	423.7580882	422.6038539
109	Solyc03g078360.1.1	12.08481712	30.40574602	24.83576802	60.55529652	56.76750446	43.06303945	70.16924692	88.62292813	93.82746759
109	Solyc03g097110.4.1	18.90967848	18.53518347	22.76699005	31.3009346	23.99467109	36.18057442	35.97791345	41.18695202	43.83612308
109	Solyc03g114830.3.1	66.30701209	83.87485212	83.72313876	121.3413019	110.9551905	127.2985426	133.2596487	165.6524536	170.8748598
109	Solyc03g123610.4.1	34.9926972	31.93256824	36.7183789	45.24413499	40.13166484	50.8028886	60.75267103	66.7294481	66.65654269
109	Solyc03g123800.3.1	118.3812702	175.8379927	157.3920799	257.9866713	229.5864444	230.2955312	273.3691978	328.2655351	310.0008499
109	Solyc04g011350.3.1	7.278513344	5.651224039	4.710737441	12.24711786	9.549400843	11.73713993	14.40564772	14.81919153	18.19282876
109	Solyc04g076550.3.1	3.081016508	2.884089825	3.679673221	4.616283203	3.433703657	3.374376382	5.29714583	5.986793214	5.924400192
109	Solyc04g077920.3.1	24.13117364	27.74290575	39.73709831	49.91385997	41.34782322	65.74546917	76.80143216	92.99105165	92.47125829
109	Solyc04g082790.4.1	25.73459967	27.49462755	27.5801532	31.43698366	27.69860377	31.23798902	33.55804162	37.92471947	40.53941555
109	Solyc05g010450.1.1	29.50976451	38.05441389	60.97320531	89.79125569	68.08854559	115.9407194	153.5640254	207.6444285	230.3212414
109	Solyc05g016310.1.1	7.445395946	12.95647674	23.43905368	30.70617867	41.21559457	37.05672789	76.33287349	99.70619574	101.4280147
109	Solyc05g050930.2.1	46.91076029	55.59852491	48.69739113	68.86969119	54.69813704	65.7643382	65.28068289	88.43614993	80.59765047
109	Solyc05g052140.3.1	229.0150067	219.4726425	218.4357836	299.3995185	262.6025355	298.9171086	308.0582346	342.3771352	351.8322096
109	Solyc05g054520.4.1	11.81358741	11.62810188	13.02527704	14.1484827	12.73089154	13.30140019	15.2074702	15.32198674	16.78674835
109	Solyc05g055010.4.1	9.423103777	9.244972516	14.73636827	19.79655578	11.90302856	20.15625214	25.20821884	30.95984706	29.77460614
109	Solyc06g005190.4.1	31.32878621	35.83536044	39.18525412	41.84120569	38.40988007	42.27852313	43.10408769	51.42604925	50.41229808
109	Solyc06g005360.3.1	245.7512189	250.6640858	257.3273312	312.2711193	279.1875862	314.5002067	351.0201072	374.8249216	369.8895478
109	Solyc06g007320.3.1	31.47852312	28.68220902	31.87484146	43.09195777	33.57854423	43.68802238	52.20723109	61.68311527	56.14395145
109	Solyc06g008300.4.1	8.896451627	13.31890703	13.37551844	48.43550468	26.41168987	39.04419729	88.14506058	103.6647597	87.30409665
109	Solyc06g064890.4.1	29.34562764	31.85073855	36.83088059	39.29271006	34.13359649	40.75346147	45.90764165	49.03306083	50.9776928
109	Solyc06g064900.3.1	3.782127991	3.163651553	8.114539973	9.261166673	7.61579615	9.909479991	14.7865779	18.88296088	21.22430302
109	Solyc06g068330.1.1	12.57287375	14.0653411	11.2186169	15.60921803	14.61499437	23.4859508	18.95666117	28.34218638	27.39544341
109	Solyc06g068740.4.1	19.80658244	26.65717505	27.54904415	32.7163838	31.46102556	32.73644767	36.9798125	41.25786044	45.55767801
109	Solyc06g069820.4.1	13.48421792	11.87862122	14.56062286	18.51317396	15.02802327	19.24501581	23.63228117	22.65090062	24.65159071
109	Solyc07g006180.3.1	11.33101241	9.58906193	16.58650169	19.32461635	14.47405963	22.23342573	28.90719555	33.52912924	35.05448938
109	Solyc07g017800.4.1	7.31820369	7.52496278	9.467861921	10.8710172	10.01318687	13.91555037	16.04370008	19.84657155	16.91015135
109	Solyc07g032230.3.1	28.19243743	54.72889977	57.75827829	91.47278875	95.28838093	90.40486495	121.7328373	158.0444504	139.5731691
109	Solyc07g042020.3.1	6.111715894	5.414634654	5.856645567	7.630504283	6.006777875	7.362376004	8.607906339	9.926274186	8.874418159
109	Solyc07g056590.3.1	7.159720016	8.02367866	7.824543509	11.76605863	8.846444766	9.985440492	14.45841111	18.5595335	15.23482406
109	Solyc07g064980.3.1	28.19854945	32.83537087	39.52659434	44.25461474	38.60311521	47.85145974	44.28417287	62.31534534	56.7875395
109	Solyc08g048190.1.1	0.240463497	1.729828717	2.416884017	2.955363116	1.594671578	2.612618609	5.415215391	6.612613766	6.397843583
109	Solyc08g065490.3.1	23.93234332	21.07478836	26.34270442	27.83260831	23.82965502	29.43199974	34.7402444	42.76055396	41.27199034
109	Solyc08g066430.1.1	4.436474155	5.486341199	16.83717948	25.89171224	18.34408832	40.82685639	54.68571173	73.3532457	76.51200495
109	Solyc08g069080.4.1	17.8686469	18.18340891	19.56105018	22.46110403	20.36927084	25.85524915	27.52091653	30.89197105	32.31545069
109	Solyc08g076140.3.1	7.056320219	7.749051583	8.232850078	10.0414382	8.924341713	10.55608736	12.0610708	14.12570143	14.8722318
109	Solyc08g077300.3.1	3.529703194	5.207306218	5.982069311	10.28834907	9.346970943	13.7041276	19.42501888	21.48890256	23.82026213
109	Solyc09g007450.3.1	6.77132423	7.045374431	7.393282264	9.846384881	8.839228152	9.496535775	11.49383125	11.09399046	11.93648358
109	Solyc09g008410.3.1	7.261008231	6.476811794	7.95602741	8.709189818	7.455606774	8.184065611	10.04697612	12.01582399	11.10465739
109	Solyc09g009260.3.1	406.8406885	365.8192793	397.5581339	618.0296305	500.6018529	734.0626204	920.453912	1275.829113	1095.598045
109	Solyc09g089820.2.1	0.921662133	0.174330122	1.531251828	5.804653599	0.697364675	7.245033329	9.531409696	12.45559839	11.47943661
109	Solyc10g007260.3.1	22.42008056	22.65227608	24.33444551	29.17325752	24.39667369	27.62898183	32.24916142	37.05944639	32.03179479
109	Solyc10g012170.3.1	3.892581743	8.157004916	13.42104808	17.96860504	12.12066665	15.10857843	22.41038632	25.11461647	23.95040334
109	Solyc10g047630.2.1	32.31326363	34.5473281	35.35837472	39.95610344	35.37674699	40.2196796	42.75361167	43.99888376	46.08583052
109	Solyc10g081530.2.1	88.79013469	86.199095	92.43663407	119.3080559	105.1597835	122.2198726	158.0338137	185.6270551	171.2976084
109	Solyc10g083120.3.1	30.50285236	33.47948731	32.43397969	40.60108281	36.52573852	37.56340363	39.64084357	51.53818296	49.51362578
109	Solyc10g084930.2.1	8.972999446	10.32904678	12.64708819	13.55115874	11.1117828	15.2550999	19.455155	22.10572456	23.62141403
109	Solyc11g011610.2.1	29.12995459	38.65954104	94.47680101	87.67512347	84.16760536	131.8149859	155.3402532	160.8859387	180.6238976
109	Solyc11g068650.2.1	10.78901569	10.75837626	12.96002675	14.05112802	12.31569755	16.15078896	18.68372089	21.72887391	22.06856635
109	Solyc11g071220.2.1	11.5971393	12.71321661	13.17352504	14.99374343	13.93867092	13.97246167	17.48252765	20.61938371	19.01922472
109	Solyc12g099660.2.1	25.09521318	23.38390858	22.51676024	27.38095546	24.54135144	24.54258451	28.00485285	28.36328266	28.8720287
