# Supplementary material for: Light regulates tomato fruit metabolome via SlDML2‐mediated global DNA demethylation
Source: J Integr Plant Biol. 2025 Oct 23;68(2):383–405. doi: 10.1111/jipb.70066 (PMC12863027; doi:10.1111/jipb.70066)
Supplement: Supplementary file 6 — Table S5. Summary of SOM [file JIPB-68-383-s011.zip › Supplemental Data 5 Summary of SOM/Control/Cluster50.csv]

neuron_number	gene_id	W_10	W_20	W_30	W_35	W_40	W_44	W_47	W_50	W_55
50	Solyc01g006230.3.1	24.16070422	22.83626924	22.18279842	23.05202371	25.86245691	31.46979619	44.99930762	59.0234897	66.80506656
50	Solyc01g008070.3.1	17.81600867	17.03012811	19.66935531	15.65892231	17.76321618	27.31715338	46.87059072	59.71943698	61.53332534
50	Solyc01g044490.4.1	2.254372343	2.250609561	2.625762645	2.473053746	2.365766128	2.593520568	3.174001048	3.398094202	3.932891631
50	Solyc01g056340.4.1	2.805917805	3.210197736	2.638439282	2.691293216	3.217865748	3.654643043	3.624969861	4.637220808	4.910891299
50	Solyc01g080210.3.1	3.036975294	2.286145981	2.644414695	2.725143884	3.62154919	6.797627763	15.46128766	17.26730992	23.32185282
50	Solyc01g080220.3.1	4.396919092	5.954180444	5.390579221	23.21030056	12.88831301	32.18849546	98.78405727	159.8844929	185.8651119
50	Solyc01g080330.4.1	211.6850108	222.9970165	212.8369549	241.164348	239.9306136	219.7171629	266.5087655	293.4543458	320.4412495
50	Solyc01g080410.3.1	24.24667134	22.55092469	23.30291991	16.61409996	30.58114415	65.15406335	298.5555274	339.387503	380.8524631
50	Solyc01g080690.3.1	13.67694006	13.78396797	11.73537459	13.88366537	14.46209804	19.30496387	26.28530908	37.34751405	37.65868422
50	Solyc01g087260.4.1	38.25520944	48.51351295	40.28919436	54.4179673	52.37776224	58.72401529	70.30677765	90.67169205	98.05389118
50	Solyc01g088400.4.1	41.08780597	14.90883939	10.17982341	6.096681087	16.56914028	92.66498948	476.6919381	739.7208237	853.2273876
50	Solyc01g088490.3.1	2.773301278	3.347809172	3.196124125	2.390025857	2.876143509	4.373076365	4.28268034	5.93796072	5.965818558
50	Solyc01g090590.3.1	8.079457152	8.529692286	8.174522829	7.755683252	7.112821985	9.975123119	17.41756566	21.07201736	24.069399
50	Solyc01g095920.4.1	1.785457404	1.198600336	0.859870711	0.953735396	5.539388764	27.30577365	86.26835196	125.9655947	165.9156307
50	Solyc01g096230.4.1	23.23785628	28.71900386	26.94816619	32.04120947	24.48543909	32.57219116	44.40311511	53.26517503	61.38141354
50	Solyc01g096710.4.1	29.36903069	26.9038917	28.70308586	31.25957608	27.20400138	33.91188588	36.12280076	41.93919181	44.67155419
50	Solyc01g099010.3.1	0.430980307	0.398741277	0.566435965	0.54758469	0.818183561	1.11486875	4.367725784	5.849349699	6.333499317
50	Solyc01g099045.1.1	0	0	0.040736622	0	0.092898285	1.123224015	11.67623085	25.04158826	24.92178121
50	Solyc01g099150.5.1.1	1.074678287	0.387817579	0.503987323	0.290915688	0.375380768	3.246791175	10.73381955	21.19229881	19.23573515
50	Solyc01g099640.4.1	3.975588338	5.342352171	5.421378452	4.020410944	3.587941269	3.864983275	11.18584159	13.43868825	12.82783363
50	Solyc01g099990.3.1	5.243398385	2.64179538	4.429779227	8.096387646	6.026212778	7.438647343	11.59868369	21.10678016	19.43150073
50	Solyc01g100410.3.1	5.291898256	5.716640095	6.193073847	5.496690711	5.554765846	7.458577961	9.090169171	11.2880491	12.21394998
50	Solyc01g104350.3.1	12.16029371	11.25378903	10.57490684	10.18900154	10.25953401	13.54326824	18.11734112	21.79432671	21.85676985
50	Solyc01g106700.3.1	2.134789594	2.501543704	2.488219113	5.434015232	6.057002674	12.24792251	59.88040694	88.02632253	104.8843067
50	Solyc01g107170.2.1	83.273178	113.1015855	123.3914217	111.7632574	263.0640756	350.9923696	509.9716562	810.3869237	877.2384665
50	Solyc01g107360.4.1	6.558834536	7.207258478	8.704320226	10.34345882	7.894241954	10.68429836	16.15965794	26.12932849	27.96156801
50	Solyc01g107440.2.1	4.280945428	5.622707789	7.969139048	5.852650814	5.863848982	9.492286483	15.46552943	18.21774005	20.32505548
50	Solyc01g107850.4.1	1.644563199	2.046241126	5.353618615	6.810760568	5.063652977	15.8055699	45.73787838	80.25608501	80.28892116
50	Solyc01g109170.3.1	11.2883088	6.399200349	15.29644657	7.100944438	8.640513213	18.00069003	66.14636432	104.855313	98.97642112
50	Solyc02g005603.1.1	20.78708934	21.60101855	24.82781232	27.83143964	24.86404732	33.40358848	41.85690974	52.19093004	57.60135395
50	Solyc02g014870.4.1	25.10013572	23.75668305	25.28581449	26.92834815	27.03343125	28.4438289	32.90719485	35.91474463	37.05465712
50	Solyc02g021680.3.1	2.613567906	4.019789102	4.542437039	6.97174474	4.626240352	5.590358217	10.11360421	15.36062595	18.54810573
50	Solyc02g037500.1.1	126.7036551	117.3610123	569.8258538	665.4136131	170.5547158	415.4117268	1590.969221	1904.732527	2360.213584
50	Solyc02g063490.3.1	25.30055294	25.16044701	22.12283009	31.10156674	31.29453188	43.42869752	98.22425977	159.0705163	154.2556936
50	Solyc02g068310.4.1	7.837992424	8.655085818	7.131471012	4.004328191	5.124628819	10.25425803	54.55090323	88.81935258	93.76503879
50	Solyc02g069240.1.1	16.37918245	16.96012113	25.84253881	16.12719803	17.09541228	22.86436551	50.99501744	67.32159908	74.73504903
50	Solyc02g070385.1.1	18.46805502	16.22536399	16.03995032	14.32069937	17.43039562	30.36514733	45.98289377	61.51428733	69.94916331
50	Solyc02g070520.3.1	10.41614588	8.769109448	10.71285618	11.72677661	10.06665504	13.46041585	18.20043983	22.33557117	22.25051938
50	Solyc02g071280.3.1	6.64867057	6.012885935	5.430526065	6.909367655	7.614155059	11.52420583	21.15685659	31.53731192	35.04475984
50	Solyc02g077940.1.1	229.061252	278.082846	314.0095279	345.3697039	365.3901785	464.5438743	879.3713411	1111.752808	1193.65633
50	Solyc02g078400.3.1	22.90636388	16.21012638	23.54329452	33.46327402	18.09630086	26.06537324	114.6950465	191.6724141	196.1755136
50	Solyc02g079010.4.1	15.13591983	26.24878488	34.45869455	34.65994068	31.75807388	47.00961699	72.56237895	121.5197627	115.483078
50	Solyc02g080890.3.1	4.839491023	9.655788085	13.88356184	10.46116445	16.60376491	24.27532956	34.48438395	50.83655087	49.1037101
50	Solyc02g081550.3.1	2.319881866	1.778014586	2.5907415	2.933355754	2.924337453	6.268812313	18.87216346	21.27106676	28.8567294
50	Solyc02g082570.3.1	92.18176609	101.4121352	107.270525	102.2628742	98.31987656	102.0452688	120.1340769	124.0203419	132.230827
50	Solyc02g087890.4.1	12.72544776	3.668839632	14.6798372	15.50680972	4.224553901	13.51945145	38.86831559	51.90412018	59.64610329
50	Solyc02g088550.4.1	48.4627484	44.21423087	41.52727483	48.57885464	46.4930499	50.42210994	60.91829192	67.24924759	69.91122069
50	Solyc02g092140.1.1	5.806070238	8.362417284	8.647055609	7.866859284	12.0656701	18.87470377	51.29539922	65.25165139	73.32460027
50	Solyc02g094150.4.1	6.985512752	7.959654431	5.786357551	6.432874049	5.955691655	9.389207058	12.78458001	14.82719444	15.84465824
50	Solyc02g094170.3.1	16.875642	16.33774652	18.0827563	16.06257236	15.90440787	21.38088057	22.46408211	27.44187918	31.81554728
50	Solyc03g007430.3.1	7.11607031	6.044914618	8.286007365	5.432164069	6.150455273	9.808591521	21.73829453	25.65560753	25.34835569
50	Solyc03g026310.4.1	10.06516288	11.25310607	10.69275987	9.443261484	10.54913357	12.36435939	20.29930562	23.11079009	24.71222363
50	Solyc03g044300.3.1	16.3228899	17.82890074	31.49117044	25.08095302	24.15375503	35.000803	103.9631985	174.8962742	206.9528014
50	Solyc03g053010.4.1	17.2876814	17.28590655	16.63343463	16.53289277	16.3778503	18.59776091	20.49670178	23.5381959	23.8684121
50	Solyc03g053020.4.1	20.08743041	17.03740369	14.36895006	15.73012287	18.16488632	21.44556471	28.36387067	39.54882889	39.63189592
50	Solyc03g059400.1.1	5.594487737	6.043355053	6.055098463	5.338220414	5.559514699	6.149183672	8.039337639	9.463480511	9.804732577
50	Solyc03g063340.3.1	5.156574093	5.325381961	4.646443345	4.90669137	5.189806201	6.352336977	8.04409516	9.455223497	10.85076218
50	Solyc03g080020.4.1	12.80129893	12.12832006	8.895031105	13.95702364	12.84220459	22.23005328	55.87923839	65.98192295	73.75684843
50	Solyc03g095290.3.1	9.128204844	9.569053943	8.913733942	7.273690319	8.299084022	10.25035167	15.63938487	19.08252964	21.87617793
50	Solyc03g095620.4.1	9.529141716	8.793256058	8.813832979	7.137571978	9.312706654	11.5478355	21.75231391	33.77004499	31.3719305
50	Solyc03g097120.3.1	44.70090153	41.01073388	46.73463235	49.13518698	46.64315071	61.87218435	83.59409417	90.21653195	113.1394512
50	Solyc03g111410.3.1	5.305159697	5.924280036	5.78265836	5.308066522	5.152086823	5.558058701	8.339610886	9.520005309	9.403731535
50	Solyc03g111790.4.1	10.7104178	10.47068589	12.57484972	10.15533639	12.37471874	15.06685302	19.28905831	21.51073687	23.67277556
50	Solyc03g115510.3.1	12.42374745	12.5086882	11.89977459	14.92300347	13.00463612	14.84925671	22.12744206	26.62685275	28.43018538
50	Solyc03g115815.1.1	7.57589636	7.059254888	7.76085831	7.208213506	6.30680548	9.308545316	13.10898031	20.01493032	19.48014901
50	Solyc03g116630.3.1	28.02808055	16.46226773	63.26067867	32.21811309	14.27892065	36.01832568	106.6722821	144.9430356	148.9525277
50	Solyc03g118060.3.1	0	0.045543419	0.156562529	0	0.314549944	0.276871027	5.413382006	6.414143294	8.436787826
50	Solyc03g118340.3.1	33.84247866	30.00198456	33.31051358	33.92881512	40.61790271	58.89918842	136.0761711	157.3529229	167.5464006
50	Solyc03g120580.3.1	1.238424148	1.312940695	1.695453757	1.021303107	1.268934186	1.711548958	7.347617243	13.27009352	12.05746636
50	Solyc03g120980.3.1	19.98881008	7.365147167	21.32274784	13.09970915	30.48517856	63.91354171	194.2031942	283.1923633	292.3912993
50	Solyc04g005630.3.1	6.384238488	5.123017303	6.497046848	4.766622372	5.138287693	8.676412275	20.74061609	34.0543682	35.26535645
50	Solyc04g007450.4.1	5.212694511	5.85985464	5.402638042	5.038193906	5.166539907	6.584100951	8.992676857	10.57419633	12.10611248
50	Solyc04g009940.4.1	13.62652752	11.11483896	11.69105319	13.55464017	12.07926948	15.30103793	20.64952435	30.31422759	33.56576359
50	Solyc04g010070.4.1	13.82719122	13.04264015	14.65018313	14.31452113	13.38937424	14.8549423	18.57147297	20.25493924	22.05703672
50	Solyc04g010110.3.1	13.46923926	13.9522163	13.11805908	13.37234684	12.59682803	15.68939114	18.07556433	20.96403463	21.8736669
50	Solyc04g014240.1.1	32.06847035	29.83203589	33.51345388	36.17959841	30.61431099	47.06485819	51.06994206	64.20515409	70.60284532
50	Solyc04g025290.4.1	7.474689166	7.690518673	7.776278617	6.911056787	7.036271919	8.298135668	11.00290561	14.76512765	13.89015569
50	Solyc04g051120.4.1	3.568666191	3.473817825	2.908409809	3.212475963	3.301150226	4.388479535	5.428747889	6.545484901	6.861854094
50	Solyc04g054400.3.1	4.871587381	4.882165641	6.409431697	6.08481954	4.915784812	6.712808426	10.17528677	13.26097458	14.17997788
50	Solyc04g054890.3.1	18.3927944	15.00938312	22.12725453	13.49357251	11.35014152	20.07660854	39.84893208	58.52779875	54.81957956
50	Solyc04g056650.4.1	6.026755334	5.428455145	6.544509526	6.110835558	5.885296869	7.474732094	9.12755055	11.90430074	11.63217134
50	Solyc04g057890.3.1	22.81633743	23.76042283	24.26876944	18.18666565	22.33373117	28.72117	42.46668131	47.92691496	55.90714033
50	Solyc04g073950.2.1	36.57124725	51.39398765	48.03748766	62.97437679	52.99118763	87.0244718	106.3682309	179.8243878	223.9452671
50	Solyc04g076200.3.1	15.44653707	16.74268283	13.85144154	20.61231299	17.26889142	22.66901039	28.94068338	35.24240452	41.42450685
50	Solyc04g080160.3.1	8.75147629	8.19353578	7.7419304	9.173415937	8.778200865	10.41469802	14.21662244	16.1909647	17.81118298
50	Solyc04g080250.3.1	0.127237342	0.017081318	0.058974605	0.170075384	0.298540221	1.058082411	6.486411436	7.231660245	7.554551732
50	Solyc05g008640.1.1	8.552867306	5.301243037	7.602382772	5.411488681	3.437771558	11.69767702	29.14477349	45.87824616	50.60758259
50	Solyc05g008790.4.1	6.589022865	7.108641017	6.425968515	5.963222566	6.226990196	7.385176891	10.25175525	11.95853761	13.63499324
50	Solyc05g009910.3.1	25.3891268	21.44596622	26.9697287	27.82554642	22.41541927	29.93443014	50.86270948	75.00232245	76.32542253
50	Solyc05g012100.3.1	16.65090838	12.37453301	11.48548362	12.50684364	13.86662977	17.51955903	31.17536668	39.24322813	48.36156164
50	Solyc05g012690.4.1	9.191995575	8.24075246	10.53194913	10.45547128	9.697537896	14.5830231	17.66189376	21.43356201	24.75288584
50	Solyc05g013710.3.1	1.805305141	1.508512506	2.543189227	1.888173561	1.945692482	4.262384711	6.402841794	7.915510362	9.78147959
50	Solyc05g015520.3.1	19.37780454	20.65606787	16.46445259	22.00359235	25.52764988	33.93855168	42.41767907	61.39507551	68.9414775
50	Solyc05g015640.3.1	57.11503224	79.74883053	52.0647873	76.23967348	98.03155067	145.7349388	191.4585352	297.6622607	313.4867501
50	Solyc05g050010.3.1	1.104838632	1.08553849	0.305458644	0.279719089	1.518869969	11.10003528	87.9286873	120.2514292	126.4244444
50	Solyc05g052220.3.1	6.847828604	6.890886284	6.964398056	7.149313885	6.685397172	7.181720167	9.286235448	10.04274854	10.0307017
50	Solyc05g053490.4.1	4.250092285	4.316506703	4.617094693	4.962267959	4.58596849	5.780472341	8.368531678	11.75497525	12.21540464
50	Solyc05g054950.2.1	8.070351903	7.395759508	7.824803459	7.480999398	8.067614058	8.411257316	10.49242293	11.91639841	12.71600155
50	Solyc05g056260.2.1	20.54318962	20.17447538	20.75443071	20.72945758	22.22842041	25.57070324	33.03537164	40.17320988	46.09504734
50	Solyc06g007930.3.1	31.9223387	32.43355137	71.27184352	56.0771442	46.7361737	66.93435308	128.7525739	135.133093	172.0722263
50	Solyc06g008230.3.1	10.27307277	10.49590231	10.16295176	10.46008223	11.45302427	13.40085734	20.77194436	27.18595764	32.57706262
50	Solyc06g008250.3.1	3.67962381	3.87883366	3.232747459	3.761019055	5.434433228	9.346543459	21.00397302	40.59171956	38.0074921
50	Solyc06g008350.3.1	6.979122955	6.991288806	7.119667555	6.274013459	6.475973556	9.303032449	13.14254214	15.77425249	19.51887397
50	Solyc06g030570.3.1	4.049015385	3.703468441	3.755083076	3.585089633	3.784918467	4.865048096	7.204997798	8.968464699	9.615867064
50	Solyc06g034220.3.1	12.37352366	11.89603413	11.33430676	11.36849652	11.46971049	15.90596113	20.150068	24.92074023	27.63889144
50	Solyc06g036260.3.1	28.61228031	37.10787821	39.73661917	39.27941829	38.18669563	38.62829157	67.6759132	103.2633453	109.7284517
50	Solyc06g053560.4.1	10.14963345	10.68550925	10.12781477	10.03171033	10.27941586	11.36696994	12.61424836	13.26188319	14.45672743
50	Solyc06g060940.2.1	3.858171147	3.585403144	3.68499545	4.144974997	4.368345123	6.622912647	9.939672115	12.228158	13.4105724
50	Solyc06g069210.3.1	17.86022801	18.71887164	19.34639066	20.18951272	19.11712033	19.42361597	26.11344078	29.15954134	32.36585094
50	Solyc06g071210.3.1	52.65366334	53.23843916	58.30915173	49.14836254	54.90542368	72.12913951	90.89310171	108.9476744	115.0712382
50	Solyc06g071770.4.1	78.27624235	71.28272573	70.74279684	83.55372682	64.61736244	84.76844271	111.1134983	133.7128335	133.1182636
50	Solyc06g076320.1.1	40.71383865	62.38769692	246.0729132	134.5966414	93.65607499	278.5602749	763.3747183	1179.484502	1405.10321
50	Solyc06g082890.4.1	8.38701352	7.907393452	8.654677564	8.240110702	7.312927573	8.73052547	12.53968262	13.63397973	14.55076035
50	Solyc06g084510.4.1	11.72916783	11.44007682	12.71948159	11.62970868	11.13650315	14.17976019	17.42266973	19.04954515	19.66796261
50	Solyc06g150128.1.1	7.100490022	6.07783238	5.7492738	7.108751732	6.802280542	11.98544179	18.08099223	24.28161078	24.11028046
50	Solyc07g005000.3.1	9.932976595	9.936947389	8.543506481	9.47892947	9.857837138	11.48443174	13.83866072	15.66045601	16.66302689
50	Solyc07g005360.3.1	6.825414066	6.500291043	6.108926168	6.63671806	7.023849513	8.26998673	11.16634847	14.94789204	16.66514776
50	Solyc07g005480.3.1	18.55803	16.03419738	18.49880231	16.85628082	18.67879954	20.9185559	22.38329279	26.62370634	28.54618269
50	Solyc07g005760.3.1	73.05936309	46.48592341	42.5469693	79.79456859	87.77619816	170.5855518	412.0381877	569.1168903	702.4226246
50	Solyc07g007660.1.1	17.78392055	24.25765386	21.22413366	50.9879265	40.10600529	63.8005444	112.7819829	200.2604328	241.1859454
50	Solyc07g008310.3.1	9.719113709	7.651192265	7.274267446	8.525070737	7.993743781	12.50277821	15.51374273	19.22779176	20.69257028
50	Solyc07g008700.3.1	5.000999893	5.366762203	4.42786636	5.253796728	5.303907465	6.561120072	7.819325814	9.731065544	9.680494705
50	Solyc07g042830.4.1	7.512383951	7.226512298	6.043890806	6.3388118	7.326807802	8.770609807	13.39652147	18.68772075	19.32765426
50	Solyc07g042930.3.1	9.894359465	7.631570896	9.440172316	9.510695296	8.407747797	12.95268991	22.85259825	31.84381511	31.00060859
50	Solyc07g051950.3.1	0.292217078	0.612937809	1.464250696	3.470344071	4.358599262	10.18548922	64.95886767	126.272627	135.989841
50	Solyc07g053550.3.1	200.702478	225.6518513	380.7280381	300.6909806	446.3325173	715.6959962	851.6691915	1564.550943	1519.886127
50	Solyc07g055340.3.1	10.71175184	10.22344775	8.070980956	8.518390921	8.151624418	12.0906736	19.80938402	27.13256385	26.87535857
50	Solyc07g056420.4.1	73.20420519	80.68532404	56.48064272	135.5438105	151.672024	323.1236635	1194.925585	2007.554676	2411.479236
50	Solyc07g062860.3.1	16.20966462	12.88153337	15.57929924	14.08344735	13.81673919	23.09499992	44.99783535	50.29078741	61.25194631
50	Solyc07g064920.3.1	10.50268375	11.30341231	12.02563745	9.792777777	9.241427283	12.01433677	17.74290027	20.57586321	21.32351964
50	Solyc07g066030.4.1	19.19129915	17.21422703	14.49721328	18.19140874	17.8808124	20.07596349	28.18376674	34.61440984	39.07625224
50	Solyc08g005630.3.1	8.721096929	8.044638313	10.39348294	31.9422737	26.0779452	47.88430433	183.3498446	425.5379249	472.6205507
50	Solyc08g005860.3.1	5.298416946	4.509982312	3.309381073	3.759785353	3.943772455	5.289999918	9.372410433	12.14772832	12.06263822
50	Solyc08g014130.3.1	34.03672968	24.0043036	18.73646609	25.54841027	35.03624408	115.4022309	439.2082903	711.8025032	687.7804605
50	Solyc08g048250.4.1	14.27043857	13.19948877	12.25304198	13.68087315	13.71420659	16.08601824	24.73347173	33.00586563	33.13928714
50	Solyc08g061060.3.1	0.264229017	0.181618091	0.241956162	0.319322184	0.336011287	1.810385567	3.980105213	10.81041398	10.56379215
50	Solyc08g066690.4.1	54.34690424	40.95336904	18.3453581	27.50452507	62.18910926	271.0632701	897.6824706	969.650437	1246.470357
50	Solyc08g066705.1.1	0.044162053	0	0.041413043	0.058923391	0.083002157	4.332032837	40.91213914	52.01266803	56.20867906
50	Solyc08g076080.3.1	0.910419153	0.262018407	0.662665003	0.622119058	0.682205198	1.388963118	4.184465897	5.555890249	7.59778477
50	Solyc08g076450.3.1	21.6983127	23.93715585	17.98448419	22.43002745	24.10787975	36.8756311	46.25811726	65.77890237	74.84817331
50	Solyc08g077500.4.1	5.146166355	5.315472174	4.177260764	4.938670849	5.066067374	5.222819874	8.804603258	11.64631421	11.98946422
50	Solyc08g078820.3.1	29.37077321	27.32228244	40.99076553	24.90435431	23.31028213	38.16494571	86.04166952	97.66999298	105.0260128
50	Solyc08g081010.3.1	36.57221651	29.76534782	28.21460851	32.35770804	33.66489455	60.82386604	183.1682297	251.2806506	248.0447055
50	Solyc08g081340.4.1	20.77277669	20.03757468	18.98657783	21.23153293	19.11135001	21.38636084	28.42404434	31.48571905	36.50169587
50	Solyc08g082230.3.1	18.80137993	20.66578476	21.25284003	24.63962843	21.81187461	20.48723115	29.381431	40.95799478	42.11388405
50	Solyc08g082960.3.1	1.951002482	1.682335636	2.346879888	2.11673403	1.800523973	2.715512415	4.259574148	4.996145583	6.426081683
50	Solyc08g082980.2.1	55.5734845	58.83461992	58.4575189	54.39105282	63.14730955	77.00889526	113.2980932	137.4067238	144.5071114
50	Solyc09g009290.3.1	10.9823537	8.945915085	8.812080322	9.251083817	10.18086798	13.95901825	19.24426253	24.04964552	25.70603056
50	Solyc09g010110.3.1	19.58284735	16.88677947	18.38671267	17.41700682	20.05690141	32.8627845	53.59222879	70.6716142	74.09705253
50	Solyc09g011030.3.1	26.63058597	29.17283667	33.9275029	48.14665981	46.17664311	71.28499319	177.5635238	236.8963508	267.1086753
50	Solyc09g011220.3.1	15.25717196	14.18161169	13.88844017	13.43128132	14.73493532	19.09576828	26.61209428	29.52360933	35.12328347
50	Solyc09g014760.4.1	27.70021502	27.14550099	25.12225829	26.56720178	28.06983182	29.16453432	33.85734926	40.92444569	44.51591966
50	Solyc09g014790.4.1	47.80418427	53.36840734	56.71480564	56.91513616	59.48505299	66.39660386	66.73007473	92.33343083	97.5241558
50	Solyc09g015140.2.1	0.332634053	0.213044531	0.319000526	0.110760933	0.192185804	0.756681847	3.741335215	6.444302005	6.031333823
50	Solyc09g015180.4.1	47.83783819	47.99103996	54.19789652	46.20273099	43.56513241	51.8482039	86.68022569	108.1411233	103.858026
50	Solyc09g056180.3.1	0.259330289	0.785679494	0.39606914	1.681297589	5.07634857	6.570406515	18.02267951	28.75434168	26.73423776
50	Solyc09g061791.1.1	1.769855835	3.000482519	1.845726175	1.993424562	5.234593843	7.761105672	18.20878195	33.7667266	37.03630573
50	Solyc09g064720.3.1	26.79119524	41.99559201	31.93556443	33.60969864	38.24404661	35.03380688	96.86060058	117.0060198	141.7619743
50	Solyc09g082170.4.1	5.249208059	4.469675336	4.524776342	3.470619795	4.610512368	6.120569444	9.312840234	14.30650734	13.74576146
50	Solyc09g090645.1.1	23.37399181	36.18401971	27.76407355	38.31900888	65.459952	53.37599973	132.8445133	195.3902515	189.2898734
50	Solyc09g092480.1.1	7.321090278	8.797543351	13.86224436	9.878426798	23.33208187	16.37032481	38.32632611	57.97759613	60.70603568
50	Solyc09g092490.3.1	3.36352958	1.015906941	1.598479529	0.559220433	1.549296951	5.186700539	24.49449166	29.31121619	31.22243933
50	Solyc09g098050.2.1	2.439660392	4.451861621	3.610948811	3.034928118	6.002144395	9.791242202	15.29079789	22.73269257	23.55936352
50	Solyc09g098220.3.1	18.02490854	15.63523092	16.13726155	16.67943859	15.10003776	17.79745222	24.39569585	30.60896003	32.22077902
50	Solyc09g150101.1.1	10.41218057	9.966653671	14.39230937	7.414308038	8.866680293	11.03793665	25.39198111	36.17094124	32.81803696
50	Solyc10g006880.3.1	11.71532653	5.100742814	18.03524159	20.03794076	33.31312216	71.21747205	279.9487918	360.7635426	401.1834391
50	Solyc10g008500.4.1	13.44944971	14.75807612	19.21101921	18.11386262	21.72797094	27.99491453	36.62149477	46.21072122	51.91535461
50	Solyc10g009230.1.1	16.23494269	17.4626506	18.00611531	16.1937884	18.83775769	23.43378084	33.49303691	38.97514454	45.91603885
50	Solyc10g018590.2.1	8.031055299	10.60954345	10.71045552	10.86246862	12.15544022	16.66516942	25.95108146	30.38776549	32.89531717
50	Solyc10g051200.2.1	19.4906133	21.32671925	18.76110023	17.1848015	22.05775798	21.43241575	27.06575102	31.07959399	35.44577884
50	Solyc10g076300.2.1	6.700782572	6.1615452	3.823256642	3.165146529	4.180547139	9.016418942	21.97834385	30.1301279	38.83436943
50	Solyc10g083720.3.1	45.27726867	37.7831455	40.83880812	49.6608896	47.07196003	72.75293007	198.7481032	357.9387187	328.9450944
50	Solyc10g084070.1.1	33.22691376	24.07925437	37.23509144	94.19690026	92.72477737	140.0039601	284.6358392	389.0460434	403.9745089
50	Solyc10g085040.1.1	74.46111792	99.18925146	100.5561337	137.7616299	159.8769022	250.5449863	571.7045262	953.3446592	896.0704873
50	Solyc10g085060.3.1	7.904550256	7.951111067	7.223063574	7.745286065	8.195293223	8.501749607	12.38413551	14.21316241	15.78220887
50	Solyc10g086550.2.1	14.97314276	14.1662078	16.37603426	14.95114968	14.38314844	16.37192318	24.59767489	29.26949811	30.44170314
50	Solyc11g006620.3.1	12.59872428	12.50188699	12.3329417	12.60014998	11.77127091	15.33978944	20.09054158	25.32115667	25.89956433
50	Solyc11g007850.2.1	18.86658027	14.70023956	18.1466257	14.58067643	16.210607	24.68373993	38.67496729	55.75772608	60.96673794
50	Solyc11g008350.2.1	5.596774681	4.084826743	3.668006163	4.528709817	4.899014717	9.560500016	20.66214772	26.27954112	32.7038738
50	Solyc11g011250.3.1	16.2802602	13.70010822	14.90252638	12.85068719	14.23059037	17.70370164	20.29824426	25.92834541	27.48318326
50	Solyc11g012670.1.1	28.52979424	28.01192029	21.82786274	26.75685777	29.17427628	32.61273921	45.49980115	63.35518897	68.40611381
50	Solyc11g013500.1.1	8.162484377	9.031145801	14.95455743	18.21273939	15.24903941	18.45918989	23.53745254	39.84896111	44.50526656
50	Solyc11g018730.1.1	1.211684638	0.641985109	1.452319698	1.220183085	1.237352989	1.358619961	3.93093117	4.247570456	4.335674985
50	Solyc11g022450.1.1	241.2175436	315.1380218	191.4990563	237.1683339	279.5725286	316.4800487	638.7805654	927.8497944	877.8506912
50	Solyc11g044280.1.1	3.290387305	2.645683519	2.86986311	2.996936641	3.222278746	3.475950989	4.868374662	5.571926836	6.046783715
50	Solyc11g066360.2.1	39.81195834	66.44568535	94.23269331	79.40539816	82.74896257	102.1706685	222.6242823	326.5159491	299.066436
50	Solyc11g067070.1.1	7.568123901	6.843911673	6.031564541	5.804462469	6.277439147	9.086584854	17.22968515	25.38223405	28.33175949
50	Solyc11g070180.1.1	4.315563688	4.84905138	3.438883752	5.566783338	4.101049625	5.865995271	9.845144559	10.80979803	13.02941061
50	Solyc11g071270.2.1	7.328546526	7.82323413	7.211026378	8.845277591	8.314830491	8.619090558	9.400601428	12.44766674	12.87879769
50	Solyc12g005080.2.1	45.95813915	40.84138348	44.00047391	48.08046963	42.94249919	44.45713585	56.07078524	61.83674267	63.72364806
50	Solyc12g007180.2.1	2.560444373	2.240809534	2.537462798	1.658474132	1.836235242	3.033728083	6.825760971	9.587622004	9.41871831
50	Solyc12g007300.1.1	7.135483047	4.816966437	7.164131406	2.600655407	4.114153534	5.995894022	18.97037688	25.22675755	27.26459755
50	Solyc12g010110.3.1	5.847821726	6.873746211	6.336467515	6.751661957	7.705759849	9.843851729	18.14559298	22.86774536	26.96149607
50	Solyc12g011310.2.1	4.430019386	1.651239569	8.142199989	30.81552561	6.582261664	41.94315899	192.8429815	208.270967	230.6007082
50	Solyc12g015830.1.1	29.87718478	33.79516953	32.97582654	33.50270285	31.32095143	38.0879006	51.95052122	71.67552472	70.73355783
50	Solyc12g018990.2.1	11.6410481	11.64143415	11.40814633	12.41061881	11.22550659	13.92691404	19.72287156	25.5168722	26.28537615
50	Solyc12g021310.3.1	31.28278826	34.23564017	31.72366915	35.22298016	32.44804417	40.6434019	63.14296768	72.43890952	84.33501324
50	Solyc12g027800.1.1	1.560399523	1.579720596	1.650976506	1.871109591	1.909089576	1.913816489	2.698568291	3.55709792	3.732679709
50	Solyc12g035240.2.1	17.0449774	18.44581169	16.675834	18.21873851	16.94869386	20.3596593	21.49711742	25.43513588	25.33461188
50	Solyc12g096340.2.1	44.362515	49.76697735	52.2174762	55.45409027	50.15816562	62.24268292	78.33123827	94.40723933	113.251284
50	Solyc12g097070.3.1	3.214031389	3.130543474	2.945066111	3.204300177	3.272987135	3.06820792	4.320214934	4.707343582	5.285554734
50	Solyc12g099110.2.1	9.551719601	9.62649287	10.77131041	8.93127865	9.485760877	10.35490195	16.72840429	21.07592849	22.76447518
