# Supplementary material for: Light regulates tomato fruit metabolome via SlDML2‐mediated global DNA demethylation
Source: J Integr Plant Biol. 2025 Oct 23;68(2):383–405. doi: 10.1111/jipb.70066 (PMC12863027; doi:10.1111/jipb.70066)
Supplement: Supplementary file 6 — Table S5. Summary of SOM [file JIPB-68-383-s011.zip › Supplemental Data 5 Summary of SOM/Control/Cluster87.csv]

neuron_number	gene_id	W_10	W_20	W_30	W_35	W_40	W_44	W_47	W_50	W_55
87	Solyc01g009030.4.1	7.207244241	6.59168917	7.232353888	6.684851801	6.101051087	6.714172908	8.793164802	9.39501395	9.469497861
87	Solyc01g014560.4.1	6.473404627	2.532012061	7.369804952	2.039211588	3.046462074	8.10592232	19.40606346	17.95279682	19.84737421
87	Solyc01g067710.3.1	15.35946606	9.897367528	11.21646413	8.572164317	9.444897051	11.92622426	17.53368164	18.81257541	20.19233709
87	Solyc01g079800.4.1	3.355544037	2.908420968	2.55864061	2.090785106	2.285036092	4.25014694	5.396635256	6.085169436	7.406257201
87	Solyc01g096400.4.1	3.102232859	1.687856375	2.490581524	1.499992132	1.316509515	2.859408341	4.595053701	4.613731341	4.722605967
87	Solyc01g100990.3.1	10.85325307	11.5314147	10.39037646	11.63042984	10.44212962	11.30675748	15.04609051	13.5929374	15.95161398
87	Solyc01g101000.3.1	132.2544353	121.3612859	136.119978	116.3931771	109.5650954	144.4205908	188.7921344	204.929381	209.08655
87	Solyc01g102940.3.1	17.30941622	14.39085405	11.84375253	15.52468557	12.59635534	16.03407852	22.70090525	23.89947382	25.33012299
87	Solyc01g103450.3.1	288.019389	280.4448743	293.9413697	250.8792962	248.1613513	266.5930086	372.5993622	410.6804227	448.8719357
87	Solyc01g104500.2.1	141.4599494	113.0240596	106.3803563	118.8814543	102.2017364	157.4954576	263.0970642	282.5802687	281.9153941
87	Solyc01g107380.3.1	78.75186992	77.21705718	73.67936948	62.70459606	66.76160982	89.18387168	121.6621331	126.8221222	153.0800055
87	Solyc02g021340.4.1	8.925534266	8.219263292	8.147897169	8.069736042	7.981711439	9.242326373	10.26446162	9.82324754	10.67201089
87	Solyc02g032510.3.1	16.36566341	14.73319459	14.83274122	14.85416302	13.09245624	17.6353075	21.4456055	20.81335679	21.71642525
87	Solyc02g068100.3.1	100.6111585	84.95859101	96.58499049	90.52987178	74.92276043	97.49150992	134.4141779	138.5626717	149.5247591
87	Solyc02g069860.4.1	6.588964083	6.226099238	5.554451645	5.246009565	5.267093029	6.934063691	8.74420334	8.314851577	8.786832832
87	Solyc02g079100.3.1	27.2363105	27.65654349	34.44801532	29.47234959	28.15883221	37.06952279	51.90565278	51.20227641	57.97986451
87	Solyc02g079490.3.1	0.018512756	0	0.018486834	0.067723115	0.05146445	0.888241022	7.097774389	5.243544692	9.07142948
87	Solyc02g079930.3.1	54.06787663	48.74799444	42.91216657	47.39703183	46.1384453	52.84490057	92.78480626	89.50191958	99.19146591
87	Solyc02g082030.3.1	22.76877826	21.19530712	19.27735003	19.08295258	17.60994839	19.34403781	26.787111	28.02400037	28.75774259
87	Solyc02g083380.3.1	49.35423971	52.31001127	60.05491064	25.14209549	36.01486281	70.17682236	162.8315623	198.0736723	191.858505
87	Solyc02g086710.3.1	28.54526562	29.52330206	29.50784297	26.19435197	27.02967044	30.87423475	47.28233385	35.96597842	42.91770835
87	Solyc02g092150.3.1	6.316604554	4.282621053	7.218443272	4.646012266	6.00234944	12.03254283	24.59380423	25.74566681	34.79039192
87	Solyc03g007600.3.1	19.72569611	18.62476258	15.46811562	13.12785879	16.37044475	19.83284834	28.46014452	31.62959887	36.01494893
87	Solyc03g019850.3.1	25.35348668	29.46688158	29.32662137	24.07194514	24.710142	28.74932098	32.2681366	33.08286704	35.38676128
87	Solyc03g025950.4.1	157.3353251	134.0916537	149.1763622	138.3013634	134.3002611	189.0208468	253.1654807	274.6370142	317.9732698
87	Solyc03g025960.1.1	18.60470973	28.09226787	40.78780766	14.96822883	29.31911184	55.88450557	98.21202273	96.39971079	128.5325656
87	Solyc03g063750.3.1	25.56243537	24.0744691	25.99900874	23.3739605	20.49426766	26.08699494	48.20914119	46.93845967	52.51831011
87	Solyc03g095710.4.1	24.18008664	19.17007944	21.84587035	16.00489109	17.97156589	30.60889666	41.30125988	36.54088562	43.18580187
87	Solyc03g111690.4.1	46.92225064	63.14147832	16.19675133	60.56920447	172.3691862	649.2150803	2978.874947	2984.262625	3660.820914
87	Solyc03g113930.3.1	1.706065339	1.413049694	2.802059815	11.89787316	2.459970437	17.11271926	115.7750336	80.55146361	123.3246321
87	Solyc03g116150.4.1	7.194004574	6.969784279	5.808318957	5.841489901	5.918197642	6.706284853	8.45885402	8.397182541	9.517890224
87	Solyc04g009960.3.1	32.68575477	16.67678998	23.05817419	9.843769109	7.589131206	17.23172945	62.66864248	82.27511699	93.93170969
87	Solyc04g015200.3.1	30.66033267	24.37781652	28.08211547	28.71591919	21.51145476	32.68265853	44.94152074	47.65592914	49.54738523
87	Solyc04g025540.3.1	8.666376918	7.876851866	7.571093331	7.500807687	6.886467597	8.650649068	12.46416276	12.84411805	14.0467854
87	Solyc04g049130.4.1	3.67846835	3.146152631	2.929142774	3.195167065	3.02607221	3.277839332	4.70652979	4.49196313	5.179884031
87	Solyc04g051800.3.1	45.47964653	46.89850973	30.90397923	20.8248045	31.91561524	36.92860519	74.40726454	77.40046861	90.87399142
87	Solyc04g054460.3.1	13.56651865	11.8061554	11.03739079	10.56538215	10.83725684	10.74800372	16.04569363	17.23030502	18.33581671
87	Solyc04g056540.3.1	6.367262158	6.231535413	4.521931559	4.854011389	5.954757164	7.314811014	9.752851646	10.71154585	12.294317
87	Solyc04g072230.4.1	6.10992301	6.27297485	4.706373983	4.186879549	5.199277659	6.203981505	9.339569333	10.45327034	11.92928264
87	Solyc04g078890.4.1	4.582062029	4.215075163	3.960504811	4.187551338	3.936440566	4.819974277	8.183412553	8.554917482	8.614927358
87	Solyc04g150126.1.1	24.35200194	21.30922886	22.68532126	18.27600968	20.20077807	26.81438935	28.99023322	31.52440212	36.68405429
87	Solyc05g006400.2.1	65.05067628	62.24880057	47.05102772	59.28274414	55.64597995	66.87412088	94.0861673	93.67792448	105.1017883
87	Solyc05g007070.2.1	50.41437366	50.25436674	80.76113808	50.26598016	57.09188365	77.86660526	187.8708624	153.4342773	207.5615543
87	Solyc05g009870.4.1	10.26501807	7.892738509	7.033198337	5.78088817	5.838875826	8.05903436	17.61900597	21.04949966	27.84347408
87	Solyc05g010813.1.1	95.79961239	88.94229991	83.92691918	80.74642809	77.0559966	73.29258952	149.4689383	137.1685174	160.1330972
87	Solyc05g050570.3.1	2.419181204	2.402970318	2.462241588	2.075524164	2.083567064	2.540177958	3.042236888	3.009684507	3.550138592
87	Solyc06g005490.3.1	22.52608898	24.17336849	21.37598653	23.79292684	24.75015471	30.33891361	62.54528648	60.14169569	73.86430886
87	Solyc06g061170.3.1	11.73499782	11.30118963	19.96118692	12.42823812	11.48474571	25.92238344	93.34394833	98.23643749	108.6277268
87	Solyc06g062790.3.1	30.16047928	27.13971167	29.12041117	25.45665445	25.2092713	30.02885633	40.48846889	44.03243306	47.4676634
87	Solyc06g065040.4.1	5.617851021	3.866311441	3.360323618	3.015662831	2.908913697	5.43504498	9.488658268	9.543689082	12.63971278
87	Solyc06g068270.3.1	5.680582912	2.338749119	4.505522653	3.582490449	1.887858828	7.287741301	23.43207437	13.023129	19.04339394
87	Solyc06g068540.3.1	7.120939997	4.762158779	4.976165503	4.915007454	4.979357834	9.669584136	14.73474123	14.38345017	19.73177314
87	Solyc06g072330.3.1	1.59660844	1.084443731	1.895208646	1.246302099	0.795700519	2.395427182	6.452993034	5.618381941	7.799961572
87	Solyc06g073520.3.1	7.244458427	6.870905249	5.804940587	4.72737989	6.407265342	6.490404215	9.906761518	9.010769908	11.1451875
87	Solyc06g073630.3.1	29.18313038	27.28854276	27.00399829	27.15270566	26.32606109	30.31561607	33.73754968	33.81477412	36.02506065
87	Solyc06g074710.1.1	106.4131958	34.57755687	5.222874997	10.20309312	15.76522335	91.35683876	306.5651749	367.7868001	434.0751316
87	Solyc06g084270.3.1	20.56767871	17.36482676	17.95161485	15.79938289	18.46954366	26.11593709	38.28184916	40.15979057	46.07308323
87	Solyc07g007140.3.1	17.23028829	12.57791488	10.34131904	6.631277371	6.984740348	11.66428896	26.95787105	30.74464731	31.4545635
87	Solyc07g008530.1.1	22.51895354	21.83116618	18.92681153	19.38351012	22.84221512	18.84581962	32.06779892	28.79795973	33.58440299
87	Solyc07g045140.4.1	9.250346871	9.958651726	7.693492623	4.465218668	3.960661049	12.57744828	34.38588166	38.27715095	37.49427641
87	Solyc07g049570.3.1	5.230660782	4.814191476	4.726850823	4.206772973	4.639729919	5.936786631	7.94505675	7.162267998	8.039860408
87	Solyc07g053560.3.1	2.540742666	2.216864262	2.192824844	1.996844586	1.880308399	2.530809217	2.698863085	3.026808092	3.415129802
87	Solyc07g054340.1.1	9.427585347	7.859019224	7.878163523	5.251196747	6.864109318	8.151708734	12.3158075	14.27560193	16.56614298
87	Solyc07g056685.1.1	8.156185435	6.343759971	3.039016571	3.093636893	5.376220926	15.22864232	74.97245905	67.87478294	90.004479
87	Solyc07g065410.1.1	154.6531324	78.97082321	77.78590859	62.3034003	54.08024774	205.7292708	332.4372283	305.7540018	439.6391451
87	Solyc07g065630.4.1	55.75954795	52.71748248	44.47345529	49.29351871	49.16202158	51.90637933	68.83378413	68.47541926	76.05935727
87	Solyc07g066320.3.1	22.20128084	15.55224291	17.73356932	13.59635616	14.4012807	18.39877273	27.10694492	30.08948147	34.50751454
87	Solyc08g005985.1.1	11.39452464	10.76728068	9.064441096	9.170092148	9.638555518	11.24558223	14.85713359	13.3324563	16.157656
87	Solyc08g007370.3.1	5.639816198	4.929599992	5.424938442	4.416540481	4.571489341	5.185427957	7.400268115	7.490733623	8.975371339
87	Solyc08g007510.3.1	3.254965675	2.999198034	2.627916689	2.773537206	2.610685119	3.227298272	3.770251204	3.587347598	4.17475922
87	Solyc08g007860.4.1	17.40524814	13.57170152	17.5568468	14.70591919	12.48792855	19.80541387	38.08813482	42.35186384	43.24335375
87	Solyc08g022110.2.1	71.22467745	71.06151778	65.90965765	60.50682871	61.98718376	67.55594739	85.58517076	86.1902964	98.12422472
87	Solyc08g023470.3.1	8.401240673	8.025178062	8.682529528	8.76152794	7.269940019	9.664065094	12.53586226	11.98040231	14.51125026
87	Solyc08g069231.1.1	35.26980013	29.04115771	35.16119897	23.84437412	25.83296481	35.81133988	52.1544884	52.10710067	61.82038997
87	Solyc08g075810.3.1	7.224847988	7.040890644	8.450090619	7.777340409	6.453000084	9.521429639	15.02313892	14.50490174	15.11025148
87	Solyc08g078450.3.1	0.033994386	0.04741407	0.016237708	0.115099929	0.204338161	0.830975692	5.817769877	5.057373289	8.361511619
87	Solyc09g007530.3.1	47.89493966	43.27876766	51.7446681	34.31812246	35.6582152	48.85292888	81.93537803	94.09825284	107.6597947
87	Solyc09g009400.4.1	6.844249957	5.684009527	6.203932638	4.662084829	4.749643648	6.001253022	9.241377301	10.14594025	10.65692499
87	Solyc09g011410.4.1	14.19778062	12.15846793	13.16124288	10.10512596	9.548684132	10.45943834	22.73544002	24.50230405	28.73265955
87	Solyc09g015650.4.1	44.93750293	43.6966015	42.86412596	36.99959789	39.14998127	45.45310934	55.8753114	64.38120613	69.23705338
87	Solyc09g074660.3.1	22.16094453	18.55429804	15.39401809	18.05342322	18.72807703	22.05556922	32.39461594	32.28368481	38.48683799
87	Solyc09g076040.3.1	39.78251296	38.77158528	35.20575879	34.39512062	30.0697607	38.11314827	51.46419606	51.00997462	50.80722755
87	Solyc09g083350.3.1	17.07302159	14.29312874	13.03401386	10.43565995	13.19935539	15.17217111	22.87060837	23.75443731	26.14408117
87	Solyc10g005650.3.1	27.42875448	24.03077128	25.04278253	24.33672501	22.14265145	25.42546105	32.41569791	33.4316869	39.08916506
87	Solyc10g018850.2.1	6.903395351	6.531581384	7.011123929	6.073630216	6.028280351	7.171029023	11.03976159	9.769980931	11.53771356
87	Solyc10g045630.2.1	12.24654838	11.11023002	11.89947793	10.56741793	10.27772058	11.93385557	16.74099965	16.68797824	16.70749231
87	Solyc10g080930.2.1	25.02414845	19.83996383	25.56708239	17.99586415	14.08199524	24.38203149	35.88597904	37.32016389	40.76980191
87	Solyc10g081240.3.1	13.92451501	10.14796687	10.71342438	10.89406754	9.926019195	12.85066928	23.72965493	27.29327869	27.08209588
87	Solyc10g084400.2.1	24.9199098	22.17501724	25.14552141	22.42335768	18.2163328	32.79475816	58.5065437	59.62730518	59.19520417
87	Solyc11g007070.2.1	7.851829591	7.215788981	6.513027438	5.815626722	6.030140269	7.61530711	11.43275803	13.82811835	14.46038415
87	Solyc11g008550.3.1	6.393504002	5.626591442	5.225168525	4.967306105	4.526482965	6.346957394	9.128392888	10.13514582	11.4752195
87	Solyc11g008760.3.1	6.343893275	5.367664546	3.786941507	3.088042491	3.727437934	4.773427837	14.47447428	13.68556309	13.45623116
87	Solyc11g009000.2.1	35.9614296	27.79604613	21.57196057	21.35644385	29.75924452	46.05147607	102.4072789	104.5517338	109.5799492
87	Solyc11g009010.2.1	43.0395671	32.39145303	27.84899289	23.29195922	30.68768554	58.24043162	106.3872294	115.5592914	131.2735937
87	Solyc11g010450.2.1	16.54799173	17.36274421	15.1381653	14.53119965	16.67274929	21.00765982	41.60755516	39.4227115	43.00556168
87	Solyc11g011790.3.1	1.472811266	2.028646451	1.741753657	1.398305501	1.072966297	1.531149338	2.711449281	3.133425843	3.595929861
87	Solyc11g067260.3.1	36.03005316	28.89374887	27.09067188	29.28060362	30.53911835	42.67584623	57.98159713	57.34545292	71.07460798
87	Solyc11g069950.2.1	17.7197449	15.42231564	13.92899166	17.00793302	13.89425426	19.2478706	23.24752555	20.08756823	24.46673898
87	Solyc11g070120.2.1	7.892422503	7.877607363	7.563680255	5.699210889	6.308459146	6.526193409	10.85666245	12.09512856	12.30605524
87	Solyc11g071930.2.1	5.471882914	5.476593971	5.411237038	4.864183264	4.756028297	5.271192025	6.502029553	6.055917709	6.731347033
87	Solyc12g007130.2.1	8.461505919	7.933454508	7.335069579	6.501200669	6.451349263	8.305348919	10.34915836	11.34077812	12.7343569
87	Solyc12g007190.2.1	14.75546449	9.329870017	10.80417038	6.8766382	9.055194386	10.2261973	19.90579097	22.16839869	25.7336173
87	Solyc12g015910.1.1	49.55341977	44.88098519	42.85102528	36.30870084	46.1979547	54.53509766	100.4045783	109.2226298	109.0422851
87	Solyc12g017280.2.1	7.065962742	6.519645438	5.174213437	3.932447051	6.022034162	5.993140858	11.27174337	10.02360827	13.59702317
87	Solyc12g021170.2.1	2.210377063	1.92933253	1.970399179	1.536527867	1.629659279	2.162123486	2.679145896	2.611487831	3.412614737
87	Solyc12g042380.2.1	78.21684051	77.05730449	66.58688628	76.80190972	74.64349286	79.1060803	153.5065751	139.7248415	184.3058671
87	Solyc12g056780.2.1	19.37101618	12.44722352	15.46963594	11.27972219	12.28432192	16.29938246	32.42055843	33.63953965	34.7935201
87	Solyc12g087820.1.1	18.34606458	17.33523028	15.47624084	16.30346959	16.82149237	18.86516326	25.51172812	24.78194689	29.75804096
87	Solyc12g096070.2.1	8.279216676	7.40809916	6.282613506	4.967693445	4.425359858	8.054655638	13.11185914	15.39409824	19.45526192
87	Solyc12g098700.1.1	65.64898253	61.28428762	57.19573738	54.27515528	40.56596416	46.33828711	99.35119756	110.5375586	129.4967552
