# Supplementary material for: Light regulates tomato fruit metabolome via SlDML2‐mediated global DNA demethylation
Source: J Integr Plant Biol. 2025 Oct 23;68(2):383–405. doi: 10.1111/jipb.70066 (PMC12863027; doi:10.1111/jipb.70066)
Supplement: Supplementary file 6 — Table S5. Summary of SOM [file JIPB-68-383-s011.zip › Supplemental Data 5 Summary of SOM/Control/Cluster91.csv]

neuron_number	gene_id	W_10	W_20	W_30	W_35	W_40	W_44	W_47	W_50	W_55
91	Solyc01g073950.4.1	23.44181621	24.64249732	29.218207	34.28375979	35.83553217	38.22315005	42.11445543	36.17164975	33.45421977
91	Solyc01g108040.1.1	18.27410018	25.44749553	28.54731408	35.41088137	26.49440999	33.32418858	40.20013006	26.46246695	27.04571546
91	Solyc01g150156.1.1	15.71985967	18.76864796	30.26849568	40.92580298	30.41956769	39.20656407	53.24191623	38.82513098	22.50065794
91	Solyc01g150159.1.1	9.139961064	11.59430093	21.23015217	40.43508118	34.7461944	43.59385586	57.10831412	38.33098841	14.18916046
91	Solyc02g068110.4.1	15.17320427	13.98932019	19.53666401	24.39138933	22.16007059	27.95261071	28.53079064	23.5389512	23.04934622
91	Solyc02g087720.1.1	53.12032151	56.77546381	61.24863971	65.5579671	58.80992315	76.08630243	85.03648351	75.23158241	73.65360597
91	Solyc03g025720.3.1	25.22724632	42.20890208	109.8417876	92.07711178	78.50147186	126.9783046	125.8181265	108.0391367	93.62060146
91	Solyc03g059490.1.1	48.05018486	47.56564613	54.08871123	67.32670697	60.11410516	61.1830599	77.19218312	68.65225823	67.5903941
91	Solyc03g097970.3.1	63.55746027	52.94264795	55.90161391	73.9926952	62.24552212	88.22976545	83.56743502	79.67852044	75.08648003
91	Solyc03g098100.4.1	4.163018708	3.010472415	6.085477121	21.04569271	9.843464682	29.13434229	33.18774709	32.55364038	18.49390739
91	Solyc03g113920.4.1	8.741533458	6.66961012	8.011082185	11.64097979	10.15589728	15.78763152	17.17521959	13.25226112	11.11575348
91	Solyc03g123710.3.1	36.67730811	44.42379787	33.11885022	85.13305765	77.84962293	86.74534899	101.444045	74.55427909	69.74410712
91	Solyc04g014490.1.1	495.4328725	466.8454451	434.5261292	598.9854429	501.2504296	621.5872567	652.7264404	632.6464062	559.476234
91	Solyc04g016470.4.1	28.155291	31.33128491	41.39619825	131.4091108	54.09448694	179.2811341	154.0299655	104.9914548	106.7717358
91	Solyc04g055110.3.1	4.657476106	4.605586071	5.489299244	7.596580748	5.899093246	7.953981041	8.033747693	6.966366813	5.693795838
91	Solyc04g074500.3.1	13.19036292	15.51025379	18.25407994	18.96494444	16.59230252	20.78942667	23.06749864	22.27820891	19.16681692
91	Solyc04g076890.4.1	104.5883895	106.7349263	120.3088715	119.3371494	111.4008128	149.7623321	146.5828803	134.9889046	127.6076975
91	Solyc04g078870.4.1	12.32626088	14.10345205	11.93925577	18.76799363	14.54936015	18.17770216	19.50490729	16.7858828	17.31668011
91	Solyc05g008130.4.1	46.68941338	36.44366673	74.20568095	98.93603523	48.0324758	106.551643	123.6638091	72.84545165	62.86211919
91	Solyc05g050230.4.1	110.0561516	114.9986475	137.5095465	150.3463045	137.4832642	156.1133909	174.4347343	155.9004434	161.7489723
91	Solyc06g005260.3.1	110.3281846	98.345914	115.7855097	127.7583324	124.845537	144.3072656	164.996874	143.2269493	125.3423587
91	Solyc06g035960.3.1	8.612703838	16.83932017	63.93385095	63.54964813	44.54240982	65.08223508	87.41014888	64.66752669	59.70783469
91	Solyc06g048940.4.1	18.23871279	16.23974805	22.04300862	25.68117164	21.89967448	29.67650518	27.34596775	24.99415421	26.23097284
91	Solyc06g051240.1.1	1.754979655	7.96550707	8.937773068	32.96796553	25.98349946	50.15838888	57.75612626	49.57102808	33.224939
91	Solyc06g053290.1.1	23.04079803	24.75063165	54.02270746	55.35510766	58.63690938	105.5507184	129.2982318	95.85266081	75.34113347
91	Solyc06g065230.3.1	20.86669387	19.90634113	23.10325576	25.93703858	22.54738525	26.10288077	29.5460742	23.87724408	23.58235365
91	Solyc06g065570.3.1	20.57894436	20.22305431	38.43159352	42.87229477	36.05562488	49.10433387	57.04796922	52.86662497	46.98591575
91	Solyc06g073870.4.1	56.05940439	58.42325165	56.04239621	65.99919819	60.96407948	68.02251603	70.11623047	64.68867698	68.11134767
91	Solyc06g076520.1.1	420.2825571	427.9228184	874.5531369	1750.700101	1196.112947	2352.0207	2694.21185	1588.717345	2014.906282
91	Solyc06g076560.2.1	32.86600042	25.16120244	85.61230103	211.5769592	91.77026235	186.4197902	421.4209541	216.4547261	240.2282051
91	Solyc06g076750.3.1	62.26299698	58.97767622	93.48704804	126.1632717	92.43539242	139.3748566	130.2975286	87.83604702	116.2793568
91	Solyc06g083330.2.1	1.905782039	1.761755736	2.738173749	2.95205392	2.279210544	4.032990713	4.1273497	3.215633735	2.571802025
91	Solyc07g018220.3.1	5.746695697	6.331065635	5.856831866	7.55929922	5.891402956	7.653087664	6.804334601	6.896337385	6.785893055
91	Solyc07g032390.2.1	1.670809097	5.21688696	4.858641736	10.58812859	8.24816242	11.16856577	18.80887551	13.22537891	13.42085441
91	Solyc07g049350.3.1	27.13853108	50.2275514	39.9885172	51.69863533	42.05926644	55.74459227	61.59785373	51.14559242	44.79404387
91	Solyc07g055660.2.1	31.65531429	35.63493913	45.38283599	54.1381581	45.60110592	57.85754728	69.7888843	64.04848132	60.19033956
91	Solyc07g063640.1.1	87.76783321	153.7121359	318.5497206	638.7776763	346.2116794	743.7716077	683.6470818	488.7392827	184.1325677
91	Solyc08g077510.4.1	26.10327292	29.37276136	22.24388095	47.76643148	37.97257567	53.30645494	61.00053652	42.32747098	32.50380684
91	Solyc08g078650.3.1	4.271708123	1.222703754	3.797309657	11.44788857	6.517682258	16.65066968	24.56880487	11.2322127	9.934881394
91	Solyc09g011780.3.1	2.600487168	3.463403161	3.780918596	3.624464882	3.239235154	5.066689847	5.408940404	3.739756315	3.768216508
91	Solyc09g015160.2.1	153.2640943	192.8832215	192.878426	298.1943686	223.623693	347.790808	369.6038939	316.1107755	227.1058939
91	Solyc09g083100.1.1	34.85246204	42.9017254	86.59366755	73.81012347	88.75799308	126.3564556	137.5228899	105.2217534	79.5880469
91	Solyc09g097870.4.1	26.76657136	32.82984545	37.33884678	44.66317925	38.61156152	40.69442557	56.72542638	43.47625154	39.38239146
91	Solyc09g098150.3.1	105.4868915	108.1864008	109.2297904	182.4563349	137.4456322	161.5826962	177.2140718	155.0128219	150.8114687
91	Solyc11g012700.2.1	74.75108683	89.38649297	116.9146892	203.919785	167.2797409	189.3066293	207.9517827	129.4579665	183.1311878
91	Solyc12g005600.1.1	0.411962937	0	0	4.825079366	1.269055719	4.286505182	7.964763014	3.765219502	1.475677887
91	Solyc12g055820.3.1	7.515380289	7.231104356	8.393572	10.70016968	9.391614383	11.61553535	10.92090073	11.12289986	10.27540405
