# Supplementary material for: Light regulates tomato fruit metabolome via SlDML2‐mediated global DNA demethylation
Source: J Integr Plant Biol. 2025 Oct 23;68(2):383–405. doi: 10.1111/jipb.70066 (PMC12863027; doi:10.1111/jipb.70066)
Supplement: Supplementary file 6 — Table S5. Summary of SOM [file JIPB-68-383-s011.zip › Supplemental Data 5 Summary of SOM/Control/Cluster52.csv]

neuron_number	gene_id	W_10	W_20	W_30	W_35	W_40	W_44	W_47	W_50	W_55
52	Solyc01g008370.3.1	77.12874733	69.94526529	61.44288349	60.44959534	58.6289494	74.25252139	77.34275387	88.55539471	76.76909722
52	Solyc01g010750.4.1	150.9205331	132.8695152	114.8896976	129.7987403	128.1172654	144.3996525	162.2159029	171.452245	151.9609487
52	Solyc01g079450.3.1	49.18241138	42.85382112	39.28429112	44.85190817	45.24039059	50.98068272	58.02902169	65.15047074	57.70914393
52	Solyc01g079760.3.1	8.379219522	6.513084046	6.387199646	6.157665897	7.219849935	9.352849891	9.627996434	10.34327875	10.7298116
52	Solyc01g081390.4.1	45.58166159	36.53140465	25.64500033	39.08388853	30.05543523	52.4886791	68.709748	64.83157203	47.88410054
52	Solyc01g087180.4.1	14.3353831	1.36766663	4.444411023	16.74144337	4.500478488	21.05808901	25.6858704	34.82512077	20.64451731
52	Solyc01g090170.4.1	21.39739398	19.00385164	19.40944097	21.69484874	19.23617429	23.50499653	22.8167306	23.55353329	23.38561341
52	Solyc01g097420.1.1	3.949217108	1.405354191	1.657670675	1.778103733	1.101795993	2.489783045	4.547381823	5.434934696	3.168278891
52	Solyc01g105660.4.1	474.6076546	335.1362029	241.5912618	209.8874721	213.1787981	467.4304444	686.9069186	676.3010629	592.0665817
52	Solyc01g106380.2.1	10.64655089	9.862626481	7.853072046	8.599996555	8.048206009	10.99858871	11.13529777	12.180899	11.62303965
52	Solyc01g111450.3.1	80.19376939	64.48307438	59.80210889	67.36509556	58.12593538	68.90094013	84.88254507	99.06785258	87.93316221
52	Solyc02g005350.3.1	3.815219467	3.589650401	3.388700327	3.398151633	3.351357014	3.923440944	4.186518717	4.218108269	4.04028746
52	Solyc02g062600.3.1	15.45125952	11.38970483	11.11008546	13.82141841	12.34956769	15.6344159	18.65059466	16.90842434	15.61023805
52	Solyc02g068130.4.1	21.98282194	18.61882148	18.95775075	20.38163098	18.99747164	20.89638551	20.55072256	21.5878844	21.99709381
52	Solyc02g068740.3.1	31.28901843	27.93124421	26.50032173	31.44715803	27.4755427	32.09342723	37.00280697	37.90576495	34.90433765
52	Solyc02g081700.1.1	391.0450977	321.9181226	313.612321	377.9965344	315.8138659	432.2610526	522.0527352	587.5032292	493.7561161
52	Solyc02g083710.3.1	61.10060581	53.70529815	54.77767535	60.00650526	51.14192297	63.14922091	70.25396276	72.51044455	71.73925245
52	Solyc02g084710.3.1	39.75260711	30.32266159	25.20042738	28.49897648	29.13096321	32.8382188	43.50652691	49.28573273	44.42257872
52	Solyc02g091970.4.1	21.47899254	17.18393317	17.75770468	16.93365712	17.87933689	19.99513126	20.64804278	21.96346639	19.84005621
52	Solyc03g082400.3.1	34.85444222	30.71801979	30.39333311	30.99745505	28.92503084	33.69817414	38.88532625	36.24057654	36.07222277
52	Solyc03g115990.3.1	102.5235078	72.13357702	63.54585679	117.7082199	81.28691491	117.9294758	133.9647851	140.8602743	130.0402353
52	Solyc05g010290.3.1	33.36922726	27.96645931	24.80662925	29.39185014	26.94631965	34.85106509	40.34520792	42.72956884	40.48461096
52	Solyc05g013820.4.1	31.67710798	25.83780064	24.47289745	30.25472897	26.18041016	34.2353321	40.12833755	44.42903118	41.99274302
52	Solyc06g065580.3.1	14.81079074	12.63611636	10.75103557	10.71736092	11.33325598	13.8282928	15.99645705	16.61942458	15.62945255
52	Solyc06g082660.4.1	67.37038305	57.99773036	53.41676232	55.7843964	54.10629213	72.39810079	75.65114639	73.92836827	80.16829665
52	Solyc07g055060.3.1	63.75175607	50.68354077	40.63040217	60.25137159	49.84135547	65.07510347	94.06546178	100.255829	69.67926035
52	Solyc07g066430.3.1	11.00010655	9.056553475	8.641630371	8.72213942	8.47513507	9.779213047	9.894462156	12.67119759	11.10966057
52	Solyc08g082700.3.1	51.06273254	46.71034474	39.01319322	43.62682539	39.67432064	46.4796135	50.62485501	56.84277634	50.2362535
52	Solyc09g031700.4.1	3.397384159	2.897735818	2.366689855	2.711380091	2.868496219	3.225769839	4.004584537	4.341872762	3.981479366
52	Solyc09g082320.3.1	44.15192799	35.28436667	29.92375521	41.57457863	34.71621434	43.7845967	51.83967889	58.01900861	47.21042786
52	Solyc10g008040.4.1	3.700605172	1.53935511	2.187543509	4.293855468	0.908559166	3.07246803	5.907410358	4.074918798	5.628154503
52	Solyc10g037950.2.1	33.61192099	29.14887232	26.51615403	29.64411915	31.29286907	30.99944642	34.94720148	37.36060691	33.81856007
52	Solyc10g044880.1.1	4.869495922	2.806757196	0.657288104	2.443297129	2.319676678	5.375376297	5.766544458	7.060479025	8.137416094
52	Solyc10g074700.2.1	10.37688645	8.634625422	7.138690498	9.698364362	8.964090317	10.06361678	11.73089661	12.42379807	12.4383745
52	Solyc10g081440.2.1	79.83494453	64.85966348	54.72768765	64.41681616	61.9933242	66.62118379	85.33529936	90.95041233	82.4550732
52	Solyc10g084210.2.1	31.65315207	27.1272603	25.46811405	30.3211198	27.56185658	29.95853166	31.3494643	34.2574241	30.88214809
52	Solyc11g069150.3.1	79.66391268	64.46005085	58.42768782	73.96391064	68.54340448	79.51373051	95.40477213	103.6020311	90.37605636
52	Solyc12g007120.2.1	8.590187617	6.351238641	4.661478225	6.456982684	6.745543408	9.305223835	12.52414329	12.03775279	9.601348673
52	Solyc12g008780.2.1	29.43700294	27.20319361	25.78964286	23.74961288	21.46821217	29.5064455	34.82821669	32.71005203	32.23371469
52	Solyc12g010180.2.1	5.83957898	5.044762085	4.478515686	4.885699845	4.421467835	5.526147751	7.546636498	7.067892674	6.704337085
52	Solyc12g096140.3.1	47.29114662	43.66555994	40.10768013	39.83060188	35.7624672	46.94573269	55.36965228	58.59434521	53.59976294
