# Supplementary material for: Light regulates tomato fruit metabolome via SlDML2‐mediated global DNA demethylation
Source: J Integr Plant Biol. 2025 Oct 23;68(2):383–405. doi: 10.1111/jipb.70066 (PMC12863027; doi:10.1111/jipb.70066)
Supplement: Supplementary file 6 — Table S5. Summary of SOM [file JIPB-68-383-s011.zip › Supplemental Data 5 Summary of SOM/Control/Cluster90.csv]

neuron_number	gene_id	W_10	W_20	W_30	W_35	W_40	W_44	W_47	W_50	W_55
90	Solyc01g022750.3.1	15.18568707	13.23238232	13.67377515	18.9642453	17.45141789	25.52618216	28.07732815	29.79419663	25.90387918
90	Solyc01g079260.4.1	9.831813222	20.85510182	35.18678839	57.19523218	51.12260928	111.1247439	163.2987312	178.4384976	98.07798614
90	Solyc01g087620.3.1	98.77537016	110.5523977	148.8149105	159.6254571	173.5140535	186.4251018	234.3663958	308.1988312	205.3636622
90	Solyc01g099440.4.1	3.7815654	4.358366543	6.153931396	8.954192406	8.226597032	15.28114127	26.59332942	25.26783142	16.10305876
90	Solyc01g099450.4.1	2.29986689	1.738615493	3.759491276	4.334545391	3.276483545	7.258701531	10.85191073	11.30416757	6.833806354
90	Solyc01g100230.3.1	29.51537712	19.56828187	31.86334224	50.72999997	29.408969	59.28651963	69.64560248	69.12620287	59.52878823
90	Solyc01g102290.3.1	241.8990254	238.9023439	352.0623781	304.8766946	328.0357489	463.4033809	547.6477428	611.6815985	525.7898816
90	Solyc01g102660.4.1	101.4229177	142.1618942	136.2057242	234.5316074	239.3284596	354.239027	522.5513478	660.7522367	482.7252786
90	Solyc01g104430.3.1	3.737789258	4.048489527	5.491725413	7.641450636	7.56351225	9.136913809	13.29165382	14.49919376	9.588943801
90	Solyc01g106950.3.1	11.71996955	12.6508631	11.74161772	17.09692734	17.24895038	31.58784704	34.99457119	44.97596813	29.8425021
90	Solyc02g064650.3.1	9.317054971	8.19903183	7.12199352	9.445120089	9.807126912	11.23601064	11.83317024	12.6913066	10.88573786
90	Solyc02g064950.3.1	13.01427878	14.04626192	13.8685295	23.07209563	22.7425737	37.31673332	42.70626512	52.77519062	40.34093305
90	Solyc02g068450.3.1	24.38493974	22.09805981	22.78032825	30.04151011	26.36552913	32.61243633	35.56678885	38.38183776	31.707407
90	Solyc02g069580.3.1	21.73054542	27.75071315	39.54609567	49.60212991	40.49721684	55.01460376	69.17383443	70.42962564	55.50443634
90	Solyc02g071730.4.1	26.32978021	28.49154113	23.7884304	36.25882679	34.57432828	45.75914013	65.84432498	62.77111194	47.30838274
90	Solyc02g076710.3.1	224.6017037	188.3382073	147.8328826	417.9466836	317.4161143	581.5529131	835.1510499	1046.046477	814.0168986
90	Solyc02g076760.3.1	11.23618368	12.30420021	12.0889523	15.8285947	21.18783666	29.7236102	36.43038326	44.24114478	30.78634115
90	Solyc02g077920.4.1	76.33050432	122.9101091	78.5952498	201.7859953	250.0924465	472.1492065	734.3308107	639.2637181	526.4820438
90	Solyc02g081170.4.1	76.26784173	76.5487901	102.6258258	172.4624628	151.0343693	306.5184595	446.9917664	597.2731353	443.1011101
90	Solyc02g081390.3.1	53.94326165	102.3200049	119.7067129	224.6683414	194.4177646	310.5546359	421.5125589	454.9582737	390.4231995
90	Solyc02g081400.3.1	50.86473184	47.4682358	45.36870297	87.40684624	72.92551427	113.0291609	161.5653912	166.3690425	152.4482227
90	Solyc02g082560.1.1	21.30305975	27.65006677	37.10656592	58.22636827	55.39339129	101.0864962	113.2844545	144.2145036	81.97051613
90	Solyc02g087260.1.1	52.37110995	80.47524652	92.1743759	121.9783846	130.1586439	160.6150325	172.4866955	197.2293159	154.6710518
90	Solyc02g087730.3.1	11.46157626	13.41043146	13.70280673	17.8245423	16.72518043	24.74418185	24.34198078	27.56849249	19.18745785
90	Solyc02g088940.3.1	34.14378837	36.43479433	43.99497074	46.45610566	48.60969832	70.14399133	96.15357939	96.98797172	84.86907822
90	Solyc02g089490.4.1	8.609068017	5.706623904	8.0025281	17.81447104	14.82282938	50.27018618	66.97967778	90.70930927	50.20621011
90	Solyc02g091140.3.1	8.106266802	7.333001333	14.89021632	56.65393188	44.21799831	88.24486778	154.3249228	162.0977129	99.13474061
90	Solyc02g091520.3.1	18.60972265	18.47598629	28.74311735	28.11641397	31.99130703	44.70807672	64.02727354	82.59989626	54.19079373
90	Solyc02g093680.3.1	99.12291182	86.11026058	85.27567317	106.4142948	97.13457155	146.8402597	139.0276083	159.5549945	117.8894642
90	Solyc03g007000.4.1	10.42628162	10.30065707	12.00080366	16.39671624	13.34548895	18.39363123	29.01884357	30.52442262	25.17023918
90	Solyc03g007960.3.1	43.839936	37.59768391	71.77005532	54.015453	60.58238054	95.34200277	104.6892416	110.6782268	94.9168213
90	Solyc03g031750.2.1	21.43357239	31.59774203	34.76335808	57.53388112	61.84116234	82.9044121	102.0099731	127.5736264	89.41401205
90	Solyc03g033580.3.1	19.59607852	21.60799627	27.38048346	26.77175455	25.42553909	30.52097464	33.34038393	35.01108186	30.91840284
90	Solyc03g063730.4.1	4.610283661	4.620344686	6.270880465	5.908799297	5.971518986	9.954983097	13.60925468	13.19652541	10.4554215
90	Solyc03g082520.1.1	8.807279493	7.467230561	17.17671708	16.83508702	22.9538476	62.70378057	56.55756957	79.80857714	41.0913639
90	Solyc03g082530.1.1	20.65339353	49.67258567	82.94773867	99.08225507	173.9390767	230.4724897	274.7506512	409.6704662	245.1163356
90	Solyc03g096380.3.1	7.26811515	5.975720524	6.610967382	6.529225501	7.238564909	10.6448338	10.88756034	12.18071002	8.453417228
90	Solyc03g097370.4.1	11.73164451	16.79903678	12.87676729	27.26518153	45.46995137	61.20109539	67.3502727	82.50502178	51.41533962
90	Solyc03g111010.4.1	108.640115	112.9847481	110.7855541	199.4801432	162.9942953	284.9194823	446.6981587	534.5165417	397.4700822
90	Solyc03g112280.3.1	3.315597694	2.192140721	1.627922483	2.629510061	2.886013969	6.068891825	7.087363503	8.319102028	6.183055892
90	Solyc03g113100.3.1	47.0081766	49.91579129	74.19079591	84.02019877	70.71554307	105.5894318	158.1216569	168.8888616	116.2944629
90	Solyc03g113380.4.1	21.0945639	32.93864734	36.19715772	63.3106661	75.99170081	93.36249982	106.3869641	108.1255193	84.76620556
90	Solyc03g113990.3.1	19.91444108	25.5685092	20.22348946	30.3837055	34.19618713	59.35551473	94.71162823	104.9776731	67.24917569
90	Solyc03g114640.4.1	6.302284164	6.538837353	4.434176972	6.879757474	7.766961231	8.810797301	9.801419338	10.84236544	8.959872049
90	Solyc03g114710.4.1	27.26950209	56.16070544	56.57305326	83.00863405	96.68415079	133.2089709	148.4465998	161.5515733	115.0960057
90	Solyc03g116570.3.1	14.08641304	14.75125766	19.08869323	20.15884728	24.60351587	32.82265969	47.93709014	53.69754368	38.96781785
90	Solyc03g118820.4.1	13.17797946	16.06006808	21.81986123	20.83489915	22.05285622	36.03911677	49.96724992	58.99729579	45.41093103
90	Solyc03g120420.3.1	166.5031622	151.1851033	194.1074855	385.2274266	344.8029308	681.4715868	887.3533793	938.7503092	823.8876996
90	Solyc03g121890.1.1	42.26139547	77.47657033	73.98756325	115.3175515	148.6739268	219.7446864	313.9767636	265.6411228	166.3749174
90	Solyc03g123370.3.1	73.03434536	85.45840789	91.48789219	101.5247403	113.7865487	113.547288	126.0672481	137.1963738	122.0217876
90	Solyc04g007610.3.1	16.8989667	15.3747419	17.35383246	19.28365874	17.2828184	22.97557715	24.33428781	24.3249491	20.45224666
90	Solyc04g007980.3.1	20.50289667	17.57538159	31.18974939	39.09910471	33.30302517	59.8206257	79.89780527	90.54542497	72.20977141
90	Solyc04g014670.3.1	50.4701874	46.4616885	52.31079466	60.69713958	47.49380367	62.85642793	75.20690327	81.76557726	66.00601534
90	Solyc04g045590.3.1	5.571087889	5.759101246	5.909204844	6.156785779	5.867954	6.688310966	7.224032273	7.663918854	6.867337033
90	Solyc04g071150.3.1	24.73716968	14.92626728	6.048871218	52.10127172	50.33084972	162.113131	230.5290638	231.7653596	138.5679408
90	Solyc04g082830.3.1	9.264084709	9.675993424	10.55993875	16.00886907	15.08494923	26.20393446	37.97427865	42.37155237	27.49692909
90	Solyc04g082940.3.1	6.279013239	6.437419183	8.024943593	8.681321368	10.2589485	15.97496909	19.72248262	20.19744874	14.24751969
90	Solyc05g009520.2.1	96.05077722	40.39979544	59.98827909	81.9408368	100.9855172	257.7351399	192.5639327	255.5991606	183.0457743
90	Solyc05g044555.1.1	3.82645906	5.400692305	6.942695525	12.64225625	14.36247033	22.81348938	24.73167055	33.14635505	19.1341926
90	Solyc05g046310.3.1	15.06884272	13.66850964	22.3912915	40.18659325	23.88778067	46.6678839	70.98969998	78.45464979	58.11951642
90	Solyc05g053940.3.1	46.01836145	38.63599943	44.28868629	52.09270838	46.27931802	53.64522165	59.0802724	66.22235827	50.2510429
90	Solyc05g054250.1.1	6.387989005	21.47527904	12.46670628	19.55623265	48.75465444	47.28142047	70.39848797	85.42772707	34.27482307
90	Solyc06g011400.2.1	12.72525421	10.28360457	10.67988212	19.88604182	15.30098797	41.89633894	59.73229266	54.8512882	43.60836378
90	Solyc06g030470.4.1	11.28682818	40.47839017	19.97149865	250.4149124	233.0525547	427.6297968	570.8158979	772.3017741	595.9632574
90	Solyc06g036130.4.1	18.55248667	22.25812252	27.0059633	71.40556876	67.04459215	117.408055	172.5777428	184.5796598	88.41656164
90	Solyc06g051020.2.1	52.12294445	61.70023915	48.24923171	68.87731189	74.88981836	109.4733998	147.2999656	142.7378146	107.9290121
90	Solyc06g053310.3.1	22.42067771	21.47565634	27.50609077	33.94049991	33.2195611	51.30386972	60.14044339	67.25148606	48.37533001
90	Solyc06g065400.3.1	9.519729648	11.54832221	13.21685763	15.88445089	13.99581993	18.31040265	20.74440078	19.82405261	18.03855258
90	Solyc06g069170.4.1	93.64446244	110.0025619	130.4075287	108.2993511	131.1946704	143.9727555	170.5354429	157.6880603	144.6941982
90	Solyc06g072800.4.1	7.491440127	6.824766116	6.979594009	7.75137756	8.166120479	9.829043522	11.85768541	11.6273607	10.09234228
90	Solyc06g076570.4.1	415.89401	480.4422525	530.9552449	1077.577715	808.4420829	1168.095463	1981.358022	1808.631624	1416.547502
90	Solyc06g082595.1.1	47.7481498	47.94072228	49.08135528	56.8584706	50.68215219	60.97770607	72.88403159	71.66202472	67.14748689
90	Solyc07g005620.2.1	6.049631876	6.789636336	6.993133439	10.18010645	12.25525042	17.99029952	18.60205443	22.68822419	16.25867229
90	Solyc07g006870.4.1	2.972562426	0.462165728	2.421946471	5.828185676	1.38865349	9.974423475	13.57387862	16.44161891	13.10231655
90	Solyc07g041160.3.1	35.45387616	43.59428071	40.49626042	61.56238434	59.03912732	64.82155718	65.94914056	84.31831836	68.82189173
90	Solyc07g064900.3.1	28.3425132	22.92152635	18.78501971	33.93491821	40.28756203	85.15296347	97.54276323	97.52342419	68.76039527
90	Solyc07g065120.3.1	43.17370043	46.02526033	41.98959495	92.04299785	96.91052383	125.7359771	147.8504605	160.0357078	100.0105528
90	Solyc07g065820.3.1	16.96123788	16.0644856	15.64138521	18.35881233	17.19933515	22.54001158	24.03855739	26.71018912	23.9053481
90	Solyc07g066100.3.1	24.61530387	31.69723426	28.58782836	53.7473303	61.95632606	104.5951323	117.498338	128.7933549	82.61593545
90	Solyc08g067020.4.1	53.75377112	46.29962931	49.78599522	70.24516197	62.01041583	71.5309256	79.37835666	83.24344523	70.59007532
90	Solyc08g075020.3.1	5.72659143	4.747531037	7.494398847	12.43784178	18.36309593	39.79297809	76.36711459	86.94424018	52.29436761
90	Solyc08g077540.2.1	5.910103881	5.455343403	6.801676274	7.004562068	6.753093232	8.544526727	9.394429072	11.712219	9.76653917
90	Solyc08g081910.3.1	58.55006873	50.29964907	37.51907313	67.44711002	65.21423913	85.76597479	92.72091209	102.809159	79.90035876
90	Solyc09g005560.4.1	3.392875594	2.762039927	4.737736946	5.161747605	8.319335444	12.0314443	12.14610909	18.21922515	12.24559434
90	Solyc09g007270.3.1	36.48023966	48.69673058	51.85833627	148.4944901	122.553303	271.0528968	357.6967581	333.4801949	252.859806
90	Solyc09g007490.3.1	93.63920435	94.75704057	104.3142027	138.0335679	118.5646668	134.3780378	156.4423563	162.4944832	142.2767228
90	Solyc09g015830.3.1	143.8609422	229.280242	204.648554	423.379502	482.119475	605.2477536	773.8787288	768.857643	513.409926
90	Solyc09g015840.4.1	134.0897358	187.0191099	163.446455	360.3856593	414.7810657	492.7886095	829.4155463	900.0281866	589.6504251
90	Solyc09g055180.4.1	3.326574318	3.688917276	1.895609393	4.460637962	4.759476364	6.430831096	7.125255042	8.794973073	6.517888668
90	Solyc09g055940.3.1	46.21367393	75.34016148	43.92206846	68.17954266	83.46822137	89.82351408	106.9840458	117.2144846	100.2756339
90	Solyc09g074270.3.1	28.13515827	18.64641117	42.45376924	97.25415674	100.6564015	185.5353244	226.9576802	349.2998237	221.4107872
90	Solyc10g006650.3.1	24.3194061	26.14477967	26.80054851	31.7696126	32.82657463	33.92411833	48.03013257	48.51700746	41.4087948
90	Solyc10g006860.4.1	16.70719864	22.66025962	14.13355555	29.6697181	31.94107665	37.01804707	58.86625468	52.32872624	41.25631383
90	Solyc10g018140.2.1	0.245635827	0.737379969	2.513015972	14.21870971	10.66243375	38.66298876	43.92460917	68.17513121	45.95779569
90	Solyc10g083380.2.1	74.5237861	67.07790029	83.36638326	95.61062796	62.61450535	144.3245877	163.4869146	156.257673	112.0128937
90	Solyc10g083570.3.1	165.9572317	150.9935354	162.0769416	257.0113472	169.6858322	248.2354672	337.6107258	345.6619243	246.0116227
90	Solyc10g084040.2.1	15.09725257	13.37868179	11.8811817	20.81457975	21.28870971	35.96046716	55.04310664	56.12242836	33.41539612
90	Solyc10g084620.3.1	49.50795087	52.66787407	54.88972035	64.75987062	55.84895345	69.2090375	76.66124039	76.48908724	71.46852149
90	Solyc11g072450.2.1	72.86066828	61.4765462	62.64696337	84.0038975	75.95338833	88.79203965	104.9185712	104.868189	83.59725525
90	Solyc11g073240.2.1	164.8136715	136.8999513	158.3888999	193.1450388	172.1000781	235.9633083	268.6352972	298.4199075	251.3989052
90	Solyc12g006970.1.1	184.0981518	322.8412423	163.442377	447.420827	671.8371864	772.5077363	832.2607329	1118.238203	631.9410863
90	Solyc12g006973.1.1	13.70394981	27.21777525	13.03735401	39.6343118	54.60600135	72.81837457	111.9871185	125.5550951	63.72445617
90	Solyc12g006980.2.1	31.38741695	66.0782703	38.84695022	104.2572147	142.6183796	216.2993712	278.993324	328.3379659	169.6590447
90	Solyc12g008630.2.1	76.52148287	70.75641378	68.38626096	88.20756781	82.78827187	90.35238092	103.3167853	111.9232411	97.24722124
90	Solyc12g013500.2.1	14.75839546	14.91095668	21.96267195	30.1347717	22.93537692	28.16000394	41.19072561	46.73033547	31.30409525
90	Solyc12g055930.3.1	10.62415746	12.50277724	21.32416302	28.24833436	24.14536735	44.5926212	47.32608247	63.56189615	44.10092243
90	Solyc12g088230.3.1	33.8305719	38.34706955	47.88653905	61.03662019	64.88839956	97.18350159	121.9974019	165.6967383	111.3153298
