# Supplementary material for: Light regulates tomato fruit metabolome via SlDML2‐mediated global DNA demethylation
Source: J Integr Plant Biol. 2025 Oct 23;68(2):383–405. doi: 10.1111/jipb.70066 (PMC12863027; doi:10.1111/jipb.70066)
Supplement: Supplementary file 6 — Table S5. Summary of SOM [file JIPB-68-383-s011.zip › Supplemental Data 5 Summary of SOM/Control/Cluster126.csv]

neuron_number	gene_id	W_10	W_20	W_30	W_35	W_40	W_44	W_47	W_50	W_55
126	Solyc01g006670.2.1	11.33353391	13.82563903	9.011833025	12.74097668	14.47910151	16.22355559	24.56289199	22.29773058	43.1652689
126	Solyc01g008320.3.1	9.403011721	9.277276396	8.130650607	7.661266751	8.383371622	8.374738786	13.27843359	13.78864331	17.24981603
126	Solyc01g008780.3.1	20.03963995	19.4117004	16.2740539	13.16627578	16.22507397	17.80616582	29.28388148	36.29940224	50.38977242
126	Solyc01g010870.3.1	29.10644389	24.10633718	20.33708014	29.76361629	34.42826057	45.96645373	72.47753587	66.81573086	118.7648956
126	Solyc01g014250.2.1	70.18970198	69.85608805	102.2590539	74.15671292	77.86885899	135.9062413	210.1888645	225.1922463	445.2814812
126	Solyc01g021640.3.1	3.435334434	3.539087359	3.168888346	3.297357763	3.624501584	4.073912662	4.24038721	5.200074464	6.510320219
126	Solyc01g065720.4.1	9.734501126	10.20386519	9.150176933	9.285171746	10.73780683	14.35047193	20.68667006	21.45785014	29.57730623
126	Solyc01g068500.4.1	3.113451819	1.707937528	1.673756779	1.579632221	1.60513421	3.851854536	6.163751777	8.187379402	10.93453266
126	Solyc01g079615.1.1	0.649614092	0.324138	0	0.160247141	0.82100738	2.45329764	24.35871034	19.07608328	40.31073134
126	Solyc01g079840.3.1	17.23096236	17.08425891	16.90828168	17.90410584	15.90400719	17.71159884	21.97441988	20.72542415	25.31061956
126	Solyc01g079860.3.1	9.181047206	8.50908572	8.290113887	8.127948632	7.798419875	9.412706669	14.36244703	14.81077512	19.27689881
126	Solyc01g081060.4.1	154.0848538	130.8472808	177.6830408	186.2807218	164.8031197	306.898756	477.5535302	537.6116558	953.6329487
126	Solyc01g087300.3.1	5.930072814	5.722440664	5.920117239	4.888426478	5.215829398	6.168404682	7.826656345	8.602985664	10.8651469
126	Solyc01g090550.3.1	43.84843849	44.51940931	40.94601569	35.95473523	43.73973734	58.75465756	87.67585847	88.27810997	126.2361426
126	Solyc01g095200.3.1	182.989998	152.6199571	162.6771172	165.0497327	142.0210611	182.3729532	201.5314655	201.1353552	247.5101749
126	Solyc01g095930.4.1	152.3804429	86.17698038	100.8488311	69.09821347	145.1856886	291.4190922	570.0901428	747.6095164	1380.13041
126	Solyc01g096100.2.1	110.6408901	91.44713145	71.4633752	87.50467489	92.73826151	114.5033417	159.2153994	157.8180584	209.8760732
126	Solyc01g096830.3.1	19.93504757	18.3625203	16.30284235	18.25058393	17.75262789	18.5397439	24.34633259	24.26898603	29.12503012
126	Solyc01g099800.4.1	107.2232312	87.30664916	129.2714007	83.1654277	97.84525741	167.6879913	200.2038337	195.2520498	323.6514963
126	Solyc01g099810.3.1	43.64677636	35.22814234	52.5211176	36.70134739	38.07805145	58.56237342	92.82023359	84.8722875	149.7026139
126	Solyc01g099930.3.1	69.5489884	68.1575756	78.64779486	63.45625524	63.07578956	81.9743324	89.83567916	93.73077769	128.4057696
126	Solyc01g100050.3.1	96.05771773	90.26739032	78.16654654	76.5576298	88.89198932	109.7789226	113.6815911	125.5640137	151.5470932
126	Solyc01g100420.3.1	9.833977864	10.00855871	10.01483723	10.3885468	10.67554874	11.0714803	14.34801879	15.64414081	19.54971437
126	Solyc01g100630.3.1	41.62637533	48.73991657	40.23135226	48.04237084	55.46524333	74.10630432	174.5609933	179.1939139	292.1739174
126	Solyc01g100640.4.1	8.447406284	11.70297998	12.80951711	11.55520854	14.48477673	20.73154573	39.21961582	39.91546525	71.78120532
126	Solyc01g103000.3.1	3.171559754	3.123076052	2.822724847	3.613591903	2.655178635	4.198375978	6.613834347	8.31298185	11.18777199
126	Solyc01g103920.3.1	22.64505165	26.23552869	31.74658794	31.90905659	43.46099506	93.10889256	139.37572	160.1298521	271.8667677
126	Solyc01g103990.3.1	121.6108806	87.17067439	77.93842804	73.65393052	100.6397217	119.9801628	165.5033805	162.2272963	249.0097924
126	Solyc01g104060.3.1	10.55169952	11.28013019	11.16244018	9.821817811	9.880719817	12.059551	17.67349499	16.89338711	23.62218965
126	Solyc01g104130.4.1	14.61838328	19.89184289	18.88933542	27.82365097	44.51263112	62.19704927	114.8590647	122.0288968	214.7476256
126	Solyc01g104660.3.1	42.16773876	38.42801427	44.2265887	40.18334562	37.6466079	59.19838048	80.85409727	89.18777908	123.6271878
126	Solyc01g106740.4.1	12.01979506	12.01955394	10.62128971	9.648569822	10.14923243	11.56113446	15.46032905	17.94430002	22.32073732
126	Solyc01g108730.2.1	2.034142941	0.781525264	0.280339046	4.195424655	5.673670597	18.49356658	40.10579613	50.43834833	76.52521318
126	Solyc01g109620.3.1	39.65479426	37.52870787	33.25070304	37.1141573	37.4765386	39.70340279	45.30981902	49.41028233	59.84107006
126	Solyc01g110390.2.1	68.47227381	58.99837254	55.35071227	67.01078608	65.56862255	66.81945223	81.24275839	77.40538147	100.2078959
126	Solyc01g111410.3.1	14.88299341	16.80404367	13.40129682	13.19320712	14.30135917	16.13400905	19.45436	22.38322657	27.95699835
126	Solyc02g005320.2.1	5.042721228	5.331064131	5.650119458	4.592718841	4.946603634	6.342160448	9.491565598	11.41355429	15.89260975
126	Solyc02g031970.1.1	153.6027078	133.7936352	132.6231662	127.9549039	135.5844226	133.7747254	203.7773319	179.8275609	281.6899286
126	Solyc02g031980.3.1	4.275244923	4.88515715	4.897020257	4.103843417	5.891023492	8.1879721	11.38493933	11.14672472	23.46143737
126	Solyc02g032120.3.1	8.495896844	7.415768504	7.83281022	6.68636246	6.48449589	8.653981313	9.794075066	10.47034431	14.12809944
126	Solyc02g038805.1.1	29.47793274	26.30075427	17.13425963	13.63176118	23.25872571	35.01542668	66.76841348	62.21123466	108.4408515
126	Solyc02g062390.3.1	11.60889174	4.247103894	7.584824993	31.44592226	47.55703551	136.6509683	274.9621301	364.4108157	600.3320443
126	Solyc02g062430.3.1	4.481193588	4.593300745	4.161074049	3.70449343	4.146961978	5.19911215	6.149082903	6.77342613	8.42310251
126	Solyc02g062710.1.1	9.637347852	10.27094011	6.820903499	11.44385307	12.00534535	12.93810705	19.58715228	20.50750208	30.37339295
126	Solyc02g067840.3.1	18.43459155	14.79225717	20.86694793	19.49098291	16.1943736	26.09964178	34.06713764	41.45600586	55.24931813
126	Solyc02g071330.4.1	6.44256837	6.849184229	6.366788406	6.978692709	6.706494305	6.815244846	8.353952221	8.439379443	9.798817771
126	Solyc02g071890.3.1	15.89625736	15.56451814	14.3079275	15.5938496	14.92217526	16.93384077	21.56701192	23.92672589	31.96658796
126	Solyc02g072160.4.1	9.605123444	8.428308247	6.812345405	8.213716785	9.229351187	12.36822751	13.99142019	15.667557	22.58456747
126	Solyc02g081640.4.1	23.03323573	22.98908458	21.34565686	19.47048211	21.40105186	24.29957235	28.95394747	29.26779656	36.7308358
126	Solyc02g082720.4.1	3.237891125	2.000180089	2.260424245	1.980933066	2.204980631	2.575338552	3.558993759	3.896816432	6.171963402
126	Solyc02g088600.4.1	17.33918282	15.62336425	14.49870706	14.3952149	14.41314122	19.55551157	23.6652303	22.70099546	29.34705519
126	Solyc02g091330.4.1	5.603658099	5.221152991	4.414032347	5.861568745	5.963892777	8.074819519	9.811441628	10.43215584	13.82866464
126	Solyc02g093380.1.1	1.847855934	2.000850414	2.037778734	1.848289681	1.721604751	2.540887976	2.692097512	3.268015407	4.18261707
126	Solyc02g093390.4.1	18.87936159	15.54086366	19.33827712	18.34957459	17.20832304	22.29468297	24.86928427	26.2941989	35.48798199
126	Solyc02g150143.1.1	13.70898704	14.6554448	13.47417403	14.13965216	15.4927643	21.14641184	23.9063902	27.92547459	37.04601261
126	Solyc03g005080.4.1	19.11725585	21.04468673	16.90825351	14.50657392	17.26925086	21.63392625	31.42851627	33.81387902	47.53028559
126	Solyc03g005090.4.1	21.92445525	33.00907624	17.02476633	16.61222948	28.30065773	32.67176505	45.84814034	50.22287625	81.69817314
126	Solyc03g025970.3.1	22.37925499	22.20724026	19.34541974	16.54278603	20.70771359	34.32522008	59.86771331	76.93495283	108.0956622
126	Solyc03g026330.4.1	12.64051984	13.15974305	11.0838254	10.05486454	12.7649096	14.70379439	17.14028547	21.44980363	25.91383368
126	Solyc03g034140.4.1	2.935930959	2.193482432	2.528624067	4.458715276	1.59187817	5.828289301	12.21626581	16.37544056	25.62604744
126	Solyc03g043660.3.1	8.89721051	8.853865867	7.82818006	7.081928482	7.969043327	9.071272494	11.21822476	11.95196381	14.96243363
126	Solyc03g051770.2.1	8.629179346	8.548566871	7.53067299	8.158049478	8.089472537	8.620274573	10.41277492	11.44545109	13.32739964
126	Solyc03g071560.4.1	17.00691631	18.23409347	16.83808719	18.72699981	18.14879808	21.28366458	25.02388429	25.80578092	33.2639583
126	Solyc03g112150.1.1	103.7277942	90.85906272	81.00050794	89.78570069	91.92515048	90.76792219	143.5669243	154.5135209	201.7921068
126	Solyc03g112160.3.1	25.49052727	23.79836503	22.64764429	22.40391066	29.54581991	35.13996568	40.50650331	42.81533878	56.93618725
126	Solyc03g113270.3.1	237.4888331	178.3098936	175.3519562	167.5298566	228.4451511	368.7219749	479.9816857	542.6929637	721.6225522
126	Solyc03g114460.3.1	12.9462192	12.72687879	11.47156696	10.55350661	13.12316828	13.10457517	18.75510036	19.38872631	23.26152044
126	Solyc03g121540.3.1	114.651227	60.94384877	43.68822757	59.86863974	118.1183051	247.389579	408.6105874	377.496139	830.2485419
126	Solyc03g121840.3.1	8.075688641	7.694367708	8.145410897	6.732700099	8.380388368	10.18126155	15.52860292	18.5439159	27.02112874
126	Solyc03g150103.1.1	3.432865876	3.7835305	4.062844314	3.303118665	3.877519868	4.634337031	5.445984459	5.112079854	7.59231337
126	Solyc04g010230.4.1	12.26018344	11.84626837	11.14430346	10.40664485	9.794164638	12.44867966	14.8269853	14.80268891	19.81522511
126	Solyc04g010280.2.1	7.035316971	6.603626476	8.995166236	7.718941017	6.064660029	8.986867538	18.39714447	22.38118315	34.25846514
126	Solyc04g015680.3.1	23.30591599	24.10340515	23.14410527	23.08109317	22.97501526	27.17324823	30.37167971	28.89645152	38.90192732
126	Solyc04g053130.4.1	217.4407633	285.6960743	223.4060456	203.7053186	375.2334125	515.2193252	672.2532806	630.8454923	1128.429238
126	Solyc04g064850.3.1	5.877558107	5.292425466	4.023666677	3.83695946	4.104433138	6.096801977	10.82560695	11.73755263	16.18012539
126	Solyc04g071520.3.1	1.645675455	1.17966252	1.618826092	0.958302712	1.579238552	3.060481761	6.838286659	8.174268712	12.13697962
126	Solyc04g071630.3.1	3.218003193	2.761717651	2.513531023	2.635688364	2.498818597	3.83610467	4.71367829	6.352722351	8.7866887
126	Solyc04g071990.3.1	17.66422047	16.18998107	10.02516162	16.81166879	16.91662502	18.22302912	21.62439592	23.30590306	31.30435506
126	Solyc04g072880.3.1	11.25982085	10.75608412	10.06783945	10.74373336	9.898123913	15.15111436	19.59390711	23.19315189	29.3747675
126	Solyc04g081430.3.1	10.83361942	10.39728422	10.84581683	9.518596945	9.853523003	11.69519769	12.16152892	13.03454089	15.14723706
126	Solyc05g010810.1.1	344.9205635	344.6682155	331.7264726	311.5921991	295.1442359	334.9597588	560.8202591	619.3695047	890.4714007
126	Solyc05g014050.3.1	21.01775106	17.47216665	16.44287324	17.44431405	19.94334448	26.05085765	31.37192969	42.88345011	58.96837183
126	Solyc05g014120.1.1	27.2223622	29.12624449	51.51725975	50.9540109	59.18267934	85.57634124	166.2151969	205.0356517	312.1006616
126	Solyc05g018520.3.1	10.03290663	8.708268558	7.402779862	8.604373298	9.38614327	9.372969806	11.08929756	11.07750883	13.09449566
126	Solyc05g046120.3.1	1.88525915	1.1931641	1.521964017	1.117462013	1.716035117	2.207433987	2.800361125	2.346543707	3.973801185
126	Solyc05g048850.4.1	2.525637773	2.164229077	2.025146754	2.023569818	2.314191972	2.498142694	3.310557598	3.609292375	4.356245469
126	Solyc05g052640.3.1	11.28673266	11.74382503	9.118075132	9.783960959	11.36616855	13.40496634	14.89481675	16.48274116	20.84767052
126	Solyc06g005820.3.1	16.81795879	10.43448634	16.35854736	10.43811419	9.413871959	42.55850421	191.4288353	154.0911815	315.4928291
126	Solyc06g009160.4.1	7.944001175	8.990162077	6.140906218	7.14151809	8.582082786	9.827146385	12.23428333	12.29297681	18.05449529
126	Solyc06g009260.3.1	8.937825774	9.688126494	8.770352048	8.273336862	8.534467452	8.669481206	12.9736769	11.1842386	18.44492113
126	Solyc06g050770.3.1	35.78239732	36.32385892	33.16882078	38.50161578	35.71649603	39.26318201	46.44448422	48.6699383	57.56276116
126	Solyc06g051380.3.1	7.441742914	7.475046715	6.79490566	6.384281712	6.674818792	7.614724462	9.482945613	8.467014544	11.43331696
126	Solyc06g053960.3.1	40.44740281	27.70337541	23.63032269	52.7239778	79.9398872	225.7734189	399.9328855	458.5990796	719.4782541
126	Solyc06g060800.4.1	2.19702589	1.292779803	1.024345911	1.082277578	1.449127802	2.825331996	3.466231715	3.104712284	5.99389322
126	Solyc06g065480.4.1	30.05098491	33.82155818	30.41126428	31.28363178	35.59806714	37.79612228	46.42684742	42.11254532	57.34959527
126	Solyc06g065540.3.1	12.81770603	13.31347605	13.54402547	14.52275848	15.45347314	16.15707683	21.96233797	22.55289303	32.99957694
126	Solyc06g069480.3.1	8.724960203	8.586796724	6.948035743	6.987886754	7.68559562	8.48936597	12.5464186	14.82245757	18.36302869
126	Solyc06g075000.3.1	2.170368009	2.458593995	2.238881197	2.021247168	2.172945004	3.245423995	3.198901044	3.575687459	4.197365656
126	Solyc06g076410.4.1	26.45214648	27.75148075	20.68474583	28.0965344	30.89836161	34.9488888	41.40294637	45.83087474	61.56572708
126	Solyc06g082150.4.1	7.449059975	7.975625431	7.856998451	6.10085344	6.970837871	7.367321811	10.28297374	10.00846248	12.52651511
126	Solyc06g082200.4.1	7.641802715	9.036729192	5.616062859	6.996957534	9.02857746	8.535588162	10.34071879	11.38871433	15.18356545
126	Solyc06g082710.4.1	28.8570568	29.67899699	31.23228449	27.54829064	29.97464038	33.4325558	44.69803514	50.55551883	61.31345825
126	Solyc06g083830.4.1	17.45472191	19.54961389	21.23564905	17.98481307	19.63300949	18.53314277	25.4175906	25.84824074	33.79367246
126	Solyc06g084360.4.1	26.72561996	27.7647672	24.91294796	25.27668584	26.91786267	28.64349199	35.62368498	34.54594899	39.82821628
126	Solyc06g084570.4.1	4.939190671	5.776966556	5.108235825	5.253297752	5.676999673	5.375452616	6.84414179	6.411329906	8.094385788
126	Solyc06g084590.4.1	23.16874777	24.50876584	22.04704128	21.96022131	21.23881698	27.32146054	34.08070071	39.14421351	51.89307342
126	Solyc07g005500.2.1	13.45339594	10.86968741	11.57691064	11.06524655	13.11635235	11.86973677	16.24209236	16.55616813	19.46543882
126	Solyc07g007380.4.1	12.29814733	10.92606872	12.02265208	11.53092493	9.617529466	12.95154332	14.41500032	15.4812827	19.89642045
126	Solyc07g044990.3.1	5.40188601	4.087507008	5.590127259	4.871993633	5.133807585	9.339478403	18.38981615	20.39564574	31.42044952
126	Solyc07g052913.1.1	17.77159822	20.4396296	19.69697728	17.43657826	20.33714578	23.98783752	26.36350148	24.94804846	34.1533039
126	Solyc07g054320.3.1	6.439610212	6.493540243	5.599500772	5.924091213	6.088983467	7.021796095	9.043175582	9.096247734	13.03843091
126	Solyc07g056510.3.1	0.363082047	0.338835744	2.24867406	9.531178762	4.720019151	25.73274416	145.6931574	160.2937913	261.8845523
126	Solyc07g062820.1.1	8.866164976	8.172949195	6.423335247	7.238507088	7.352881805	9.063246622	10.4715953	10.44092187	13.7789697
126	Solyc07g064110.3.1	8.155615356	7.988160835	6.642104386	7.44092102	8.334820617	8.280500847	10.2456268	11.11328467	13.1743593
126	Solyc07g064440.3.1	12.89882347	11.02267629	9.808410761	8.8409262	9.964550734	17.3756165	22.10867306	23.08938009	33.57803331
126	Solyc07g065290.3.1	0.635738599	0.613778825	0.662003721	1.600943514	1.835856565	4.513468225	14.27829693	14.82508664	30.46924002
126	Solyc07g065730.1.1	4.636047072	7.976108932	4.996238234	4.720580583	7.483843433	7.819505722	8.553490349	10.41354583	13.54749283
126	Solyc08g007400.4.1	15.01069579	12.71833068	13.00687055	8.892241649	9.99053515	16.463083	21.65128699	21.07065849	36.78618994
126	Solyc08g023460.4.1	6.110052978	6.650784872	5.40026527	4.759917397	4.969000897	6.748366696	7.624932064	9.128486104	12.61185904
126	Solyc08g041780.3.1	12.73626472	12.62929567	11.80147273	10.58055488	10.95814543	13.32762219	16.60798842	18.76947287	24.10576976
126	Solyc08g048450.4.1	12.79211359	11.67755167	12.46020772	10.7582647	10.48703526	16.24867657	20.45010311	19.37904912	26.03721703
126	Solyc08g060830.4.1	35.0479876	37.4501409	36.14707343	32.53327569	31.27411731	40.09912556	45.41176345	47.58354741	60.41553676
126	Solyc08g061890.4.1	6.616970553	8.337187556	7.093036972	6.35537094	7.297844481	8.331511296	12.21456897	10.97343871	15.88321725
126	Solyc08g065880.3.1	24.06728446	29.72462043	22.0419191	24.37626455	28.38004471	31.57843862	35.10288627	38.70330946	51.94438531
126	Solyc08g066700.3.1	16.74321372	15.48418949	13.32342631	15.75263674	34.42058245	93.02846827	314.5005931	321.7282929	650.8448997
126	Solyc08g066800.4.1	51.93687471	69.75573488	32.41324543	41.20259681	68.21868885	69.52150246	119.44381	123.1358296	185.9096757
126	Solyc08g067590.1.1	11.2752044	7.117951321	6.684766767	8.957389229	7.244212219	20.94504975	42.21295037	41.39920114	61.60673159
126	Solyc08g067730.2.1	3.037152491	3.800394208	2.222763876	2.673290761	3.43052197	4.576583966	4.92714513	5.149623449	8.786893292
126	Solyc08g075730.3.1	22.71447344	20.23569536	22.2237602	21.17850426	21.41894101	26.25833779	28.12827363	29.42156495	37.46949032
126	Solyc08g080390.3.1	11.50885026	8.38768667	9.650701944	16.64834649	12.6900099	22.7158828	32.76747475	37.91824082	67.46122601
126	Solyc08g081900.4.1	21.06820336	20.2591583	17.96129635	20.75632145	23.43777275	25.0336876	34.55831994	31.11655223	48.8414069
126	Solyc09g008490.4.1	6.71589937	5.935660929	5.377202056	6.006144734	6.050872	6.555904585	7.516778717	8.018011649	9.993082153
126	Solyc09g011470.3.1	26.39044421	22.97730476	33.0213701	15.66722037	20.42414035	39.80218006	109.1755567	140.5617624	218.2833576
126	Solyc09g059950.3.1	1.265160561	0.966664246	0.918250725	1.566788092	1.221596174	1.573209352	3.693527651	4.684645288	7.372847066
126	Solyc09g064850.3.1	3.844467904	4.019958452	3.635439176	3.524085344	4.031534158	4.25809494	5.216446271	4.814544682	6.444261576
126	Solyc09g089850.3.1	6.028020011	6.929226724	7.824910809	5.537270029	7.38808906	8.441471622	10.50591184	11.45140386	15.66661304
126	Solyc09g092460.4.1	19.0581365	14.84161229	11.03922831	12.91107508	16.36336385	14.90840316	29.20375263	29.17674736	42.47869656
126	Solyc10g012160.3.1	4.456766821	4.602148338	4.649455391	4.913608121	3.896029426	4.839805687	6.169708571	6.424955022	7.875932916
126	Solyc10g037880.3.1	8.362259911	7.965951076	8.347183774	7.139366456	9.356403699	10.32626064	11.68486785	13.70382877	17.87708887
126	Solyc10g050910.1.1	25.4868824	25.44897166	29.0043404	25.73965599	29.00335185	46.69876112	59.78887965	64.49472082	103.4406201
126	Solyc10g054670.3.1	14.35428302	10.41945277	14.57778902	12.02279784	11.48304941	31.76640632	37.49940003	44.67795097	78.37018687
126	Solyc10g074970.1.1	25.87194344	26.06060413	21.26080791	22.62784797	24.48920779	27.8817188	32.46754875	29.05055341	41.355963
126	Solyc10g083880.2.1	3.363878683	0.443391198	7.300037174	5.126571731	6.253164958	21.74775422	84.76508677	42.84809942	201.6050141
126	Solyc10g084650.3.1	15.21057756	15.7189435	12.08783805	15.02905411	15.86772756	15.97215634	21.57770874	22.1638327	31.754827
126	Solyc11g005730.3.1	4.532880618	5.481492486	4.276537342	5.182502195	5.376603764	5.037145459	7.016811692	7.010979018	8.378458313
126	Solyc11g005810.2.1	12.21437592	9.398736488	10.19034478	9.691218255	10.05617434	11.94829428	16.35810917	16.71959037	21.59599584
126	Solyc11g007780.2.1	14.12058747	11.47541962	11.42581195	13.92868192	14.67834226	21.51090641	24.59252061	25.71185997	42.54243045
126	Solyc11g008440.3.1	28.00876069	17.37865838	24.55527269	13.83861494	22.79934698	31.99642679	42.63213658	42.57655056	73.31865892
126	Solyc11g010550.2.1	5.022557833	6.072664835	4.358696704	4.58804234	5.690585258	5.559694944	6.634929241	6.965602078	8.882961428
126	Solyc11g011530.2.1	4.344096096	4.712233197	4.814724698	3.987723919	4.29431616	4.274362415	6.407598188	5.700538143	8.280583843
126	Solyc11g013470.1.1	3.81845511	3.737851517	2.607491729	3.552789231	4.024887636	7.535669399	12.96280098	14.04953931	22.53068945
126	Solyc11g013820.2.1	5.752768427	7.72858934	4.900341049	5.623012394	8.248531346	6.355536628	12.25968727	11.34166958	15.3279602
126	Solyc11g013830.2.1	12.50548388	16.23624463	12.40522136	13.26292197	17.48038671	15.90936961	25.00471591	28.47092554	39.81728097
126	Solyc11g020300.2.1	16.94195198	15.81628288	13.97582515	15.91572892	15.59916134	18.51343542	23.13566362	30.13551233	39.29160792
126	Solyc11g044270.3.1	5.571886345	6.418241194	5.855492929	5.249114264	5.591502748	6.760987788	8.337855211	9.908814084	12.91980031
126	Solyc11g044320.2.1	7.173817624	6.808258995	6.540199108	6.531672425	5.658094346	7.86180165	11.21347776	13.54004353	18.95332433
126	Solyc11g069790.2.1	181.0722112	150.7638292	138.493715	166.6702459	146.6861715	188.9323654	274.8704081	310.4466379	384.8018287
126	Solyc12g005955.1.1	2.311322609	2.012256912	2.247910243	1.735142569	1.5299227	2.270760593	3.570500643	3.217830474	5.738531788
126	Solyc12g006670.3.1	7.045448251	6.536991621	6.634047227	5.3603804	6.17255047	7.483550363	7.557097559	8.398991006	10.99440828
126	Solyc12g009230.3.1	6.220984943	6.02404614	6.008647714	4.620722736	5.016534891	6.237115104	7.742419489	8.800099559	10.83458772
126	Solyc12g010830.2.1	26.37415386	21.58326707	20.50967738	13.17496381	19.1935075	27.04087131	30.87794534	39.19254366	49.33704851
126	Solyc12g011420.2.1	24.20986449	22.81914243	16.30442526	16.35837366	22.27875535	25.09612865	40.01117282	33.25259502	52.34096432
126	Solyc12g014380.3.1	13.17297631	12.49955547	11.36695581	13.32119754	13.37723219	13.74648812	16.2582073	15.87308966	21.41738477
126	Solyc12g017850.2.1	8.953602922	10.35355735	8.819401512	7.120528224	8.243204618	10.564468	12.67074156	12.88093053	16.04883396
126	Solyc12g027770.3.1	2.881204255	3.913220572	3.408868864	2.503784293	2.795099997	3.706152911	3.929995383	4.646119084	6.064644469
126	Solyc12g042060.3.1	232.0914303	215.757076	194.9611705	203.7486898	211.073288	265.5389425	409.227187	434.0326732	574.6784569
126	Solyc12g049270.3.1	9.686967317	9.800979264	9.387121834	9.595983712	10.71192861	13.07578831	18.2383679	17.02191441	28.6956733
126	Solyc12g088460.3.1	5.032889798	5.302144679	3.752331365	3.655422379	8.79508243	21.80732326	76.72222738	42.68615206	94.65250179
126	Solyc12g089000.2.1	25.98130324	26.55047717	30.68831981	23.8316095	25.23118027	34.78437719	48.2521626	59.23196595	79.98570903
126	Solyc12g096145.1.1	1.638949231	1.942969461	1.74210658	1.324786903	1.611911584	2.371827868	4.019139476	3.984847851	5.48013958
126	Solyc12g096480.1.1	3.603920389	2.792948402	3.268673346	2.854598554	4.13601725	6.16241011	9.410041784	12.14973115	19.42609269
126	Solyc12g098830.2.1	21.94403095	21.27159428	14.7139454	21.61288414	22.44981479	31.40666659	45.72316804	45.56800316	70.08093589
126	Solyc12g150103.1.1	2.208026648	2.334672187	2.781221747	2.4862223	2.789770062	4.198172342	6.406617283	6.154091636	9.746104034
