# Supplementary material for: Light regulates tomato fruit metabolome via SlDML2‐mediated global DNA demethylation
Source: J Integr Plant Biol. 2025 Oct 23;68(2):383–405. doi: 10.1111/jipb.70066 (PMC12863027; doi:10.1111/jipb.70066)
Supplement: Supplementary file 6 — Table S5. Summary of SOM [file JIPB-68-383-s011.zip › Supplemental Data 5 Summary of SOM/Control/Cluster127.csv]

neuron_number	gene_id	W_10	W_20	W_30	W_35	W_40	W_44	W_47	W_50	W_55
127	Solyc01g005430.3.1	8.502080073	6.488971363	6.010509761	7.401171173	8.882887132	11.6178816	8.341405324	8.634881124	11.37063374
127	Solyc01g097570.2.1	4.090657694	0.756154083	0.901243736	1.040368008	4.433782933	14.74891919	7.173669274	3.033233533	8.911608568
127	Solyc01g099140.4.1	5.708854253	2.235695736	1.721719058	1.744708302	3.485821713	8.724444287	6.251379632	4.694524236	5.912909586
127	Solyc01g109330.3.1	10.84954135	4.725727866	4.493841911	4.51426035	3.96900564	13.91674304	13.67063037	9.492776287	14.48553268
127	Solyc02g071430.3.1	10.95341176	6.613902025	6.078588169	6.40712133	4.309161019	14.31557108	10.88082023	11.5171612	11.79896554
127	Solyc02g076910.3.1	3.869915083	0.166361896	0.309243244	0.133144144	0.831006742	6.828186503	8.340597105	1.653763955	4.658469838
127	Solyc03g006140.3.1	124.4811258	74.3666422	97.92843381	94.77837648	120.7317486	211.8891193	168.2399743	140.2502633	156.7552647
127	Solyc04g007960.4.1	4.821589953	1.415788107	0.964383094	0.893546398	2.187282851	6.210530241	4.941402138	4.388979278	6.753194842
127	Solyc06g008360.3.1	8.226212314	1.75281922	1.329135033	1.243270282	5.995980877	12.3195218	6.497265882	3.805281075	11.84559415
127	Solyc06g060910.2.1	4.193530018	2.880649953	3.465124102	3.490791802	2.99785109	7.59022361	5.398556754	5.364509231	5.768445056
127	Solyc06g072650.1.1	65.11680793	15.82188778	30.82268598	19.85781771	18.64992685	110.4195589	67.87562449	48.41621839	65.24482141
127	Solyc06g073500.3.1	7.356005566	5.929199774	7.655289119	6.644382884	6.355095476	9.604683358	8.418836714	7.494570153	9.377795858
127	Solyc07g008270.3.1	9.753933801	7.332800951	6.996657221	9.30349602	7.216013318	10.03721017	8.384326976	9.223779028	9.309789713
127	Solyc08g007375.1.1	10.18757205	5.981331274	5.580443739	4.641693742	5.845169914	13.05830154	9.577468484	8.011936606	16.03464568
127	Solyc08g067630.3.1	7.824168622	8.240238814	5.962903395	2.879912147	3.786801359	11.26243293	9.328394946	8.397607208	10.73883245
127	Solyc09g055700.4.1	15.4454919	13.4052215	14.63863674	13.74822184	14.13172653	16.67543726	17.32739195	16.2592802	17.80697155
127	Solyc10g081300.1.1	18.38333662	4.118550661	4.624714242	4.09141171	16.67271389	57.60665342	26.72878593	13.7738872	27.27336329
127	Solyc11g006290.2.1	3.460203335	1.545090627	1.834024232	1.946988374	2.809129259	6.603639764	5.828011877	2.862239918	4.15517835
127	Solyc11g013760.2.1	18.22600936	18.20062359	18.57379532	16.08130849	21.80205577	32.28124912	27.60093272	23.5449116	30.4554951
127	Solyc11g070187.1.1	3.090360639	1.787321894	2.9633776	2.22806426	3.21363232	5.292836263	3.433051017	3.273655121	4.723855084
127	Solyc11g071860.2.1	26.41114123	27.64018179	25.98276255	27.30710365	26.35503874	32.91130087	30.11797616	28.97682456	31.71719503
127	Solyc12g088960.2.1	13.75172738	11.24518718	11.41613313	12.81813167	11.67730946	14.61016766	14.81168893	13.69776491	15.87000324
