# Supplementary material for: Light regulates tomato fruit metabolome via SlDML2‐mediated global DNA demethylation
Source: J Integr Plant Biol. 2025 Oct 23;68(2):383–405. doi: 10.1111/jipb.70066 (PMC12863027; doi:10.1111/jipb.70066)
Supplement: Supplementary file 6 — Table S5. Summary of SOM [file JIPB-68-383-s011.zip › Supplemental Data 5 Summary of SOM/Control/Cluster68.csv]

neuron_number	gene_id	W_10	W_20	W_30	W_35	W_40	W_44	W_47	W_50	W_55
68	Solyc01g109830.3.1	27.31381197	22.70081151	18.34064399	22.99452369	18.486867	20.11150051	24.30759733	26.55916405	28.34931969
68	Solyc01g109940.3.1	102.2665499	86.28981971	75.66154076	85.66910461	74.72169552	76.23696391	96.74378267	104.3240942	98.80104082
68	Solyc01g110120.3.1	93.81285525	76.03198476	57.51813765	71.78987179	69.92707178	70.92332967	89.98009316	92.25777275	98.27724962
68	Solyc02g021650.3.1	13.75100072	12.54321656	10.37322514	10.98200357	10.96322339	10.94015828	14.75290493	16.04882737	16.58462869
68	Solyc02g076950.2.1	3.16749925	2.634627074	1.799161991	2.016183625	2.014557936	2.451463571	2.943119533	3.704249859	3.172555386
68	Solyc02g079830.1.1	23.70062695	21.31232278	17.49751242	17.41498137	16.7135044	19.13859628	22.49360964	25.5644491	27.20962382
68	Solyc02g085790.3.1	29.22513823	24.10490262	20.62204337	24.7589149	24.49922354	25.99743606	29.58463179	29.16222136	34.19278293
68	Solyc02g093460.4.1	15.03554913	15.20957388	9.537601572	9.057526777	11.28708503	10.78846514	17.87745952	19.75346911	18.92616726
68	Solyc03g111850.3.1	33.83218402	31.4980564	26.52511564	29.15229198	27.05582523	27.46774977	31.8461486	35.25307262	36.4326417
68	Solyc03g117940.3.1	39.90373889	35.40310906	29.18489907	31.58231881	30.54372723	35.72269267	39.74661611	44.37601196	45.43096743
68	Solyc03g118290.3.1	159.624427	133.5081177	97.47161337	102.4250041	124.5349006	107.1474616	174.0252471	155.6630153	209.4918299
68	Solyc03g121410.3.1	16.80898839	14.95129337	13.01366331	14.28299997	14.55399547	14.8173446	15.34837448	17.1970068	18.02965601
68	Solyc04g016530.3.1	4.692016671	4.139904392	3.113423075	3.079586355	3.828509367	3.869025733	5.2445068	5.470033974	5.58031047
68	Solyc04g054470.3.1	17.7077659	14.84654103	11.8038003	12.35275527	12.16585026	13.919335	17.64659322	18.05650318	19.19418368
68	Solyc04g063360.3.1	11.3409766	9.50100592	7.803220187	8.320596974	8.754960706	8.905523664	10.98928868	11.8547695	12.53620148
68	Solyc04g080260.4.1	28.03316257	24.78459393	13.48883726	15.95374604	17.06385148	18.83111247	26.41185718	26.08653024	32.3249703
68	Solyc04g081070.3.1	33.49798521	27.36232795	17.40624133	17.58982213	18.86934658	22.9291209	31.62957468	35.77105492	44.62233618
68	Solyc04g082980.2.1	7.486364207	7.046219317	5.032461076	5.112045928	5.625021802	5.065147753	6.936819109	7.304891912	8.438068986
68	Solyc05g026060.3.1	5.159766122	4.626990522	3.339957306	4.338468231	4.813234404	3.531895806	4.689414362	5.132050623	4.851412873
68	Solyc05g049960.4.1	5.639560528	5.383133628	3.342413226	3.72881809	3.444187412	3.353637801	5.690789013	6.656109531	7.702582605
68	Solyc05g053410.4.1	10.37368399	10.53180681	5.618643239	5.705341489	7.02237285	7.554843705	14.50189405	12.86190143	16.36423719
68	Solyc05g053650.3.1	50.56609912	45.53124184	37.78791273	42.97398518	40.65668225	41.93197686	49.13276238	45.78820624	51.95751967
68	Solyc05g053800.3.1	10.06247659	9.372776053	6.975081533	6.962966872	7.546589539	8.463487705	10.51740195	11.69934244	12.6841994
68	Solyc06g008160.4.1	7.528024071	6.212592861	4.91184449	5.353828389	4.870782419	4.73529791	6.84823398	7.757088134	7.989390666
68	Solyc06g009220.4.1	9.065574118	7.678555133	6.003661066	6.785240778	6.918679451	7.154708162	8.581102598	8.484113296	9.030029566
68	Solyc06g064830.3.1	10.87355722	9.457639669	7.33570879	8.642236134	8.76411768	9.246438565	9.55584347	10.12702193	10.934715
68	Solyc06g065170.4.1	29.12930293	27.05200648	23.47640421	26.34022027	23.93738154	23.71582053	31.04582094	33.36841611	33.61674557
68	Solyc06g071490.3.1	65.52978265	56.36551011	45.42895932	49.48187216	47.90079427	54.59080956	81.25646427	66.77280704	80.13992404
68	Solyc07g019440.3.1	42.46358029	39.35307226	32.15512292	35.27133144	36.81343571	36.54184403	43.61812244	50.06213035	47.55821667
68	Solyc07g053650.4.1	65.44143216	57.64343493	49.33520142	56.39846339	54.20223688	54.40944226	68.75392247	68.79771752	74.6712068
68	Solyc07g054160.3.1	33.29084119	29.79497386	28.05674966	27.56593399	26.56201652	31.33862434	33.24217405	35.19182646	37.67818453
68	Solyc08g008520.3.1	28.41326662	22.19313205	12.5971395	14.10686192	19.58103938	18.58124653	27.68555149	36.28105406	35.93180487
68	Solyc08g042050.3.1	41.33457374	37.82688989	29.78504667	28.39056151	32.72511045	33.58522539	44.35527545	48.74774795	52.8238482
68	Solyc08g061500.3.1	4.135275389	3.992360602	3.046858435	3.234733824	3.166413503	3.922205285	4.334043539	4.764257298	5.129825251
68	Solyc08g061520.3.1	5.474045813	5.11223401	3.548599546	3.918781942	3.870694179	3.660121815	5.606186899	5.819563803	6.908425028
68	Solyc08g068030.1.1	28.34163915	24.36133354	15.50548347	19.58581758	18.47291902	17.83566352	30.06320456	34.68320185	32.97570932
68	Solyc08g068040.3.1	5.741926804	4.686076407	3.057320559	3.712514601	3.80143405	3.688090491	5.122534385	5.46079579	6.218214295
68	Solyc08g068200.4.1	14.93853518	13.47487235	8.46890745	9.492424976	11.17162804	13.71139729	16.47236966	17.57163879	17.77326829
68	Solyc08g075390.4.1	9.523305668	8.59943794	6.374417701	8.085934353	7.847887886	8.817455135	9.655620517	9.736198272	10.82789292
68	Solyc08g080110.3.1	12.20610455	12.10502437	9.678502607	9.96655889	10.13890085	9.894687639	12.57100353	14.57107856	14.89710139
68	Solyc09g064450.3.1	32.20585212	27.85314435	24.11622398	26.61494032	25.30446563	27.60227396	34.3022555	35.54636847	35.98662728
68	Solyc09g074510.3.1	55.30569029	49.84363803	41.98551775	49.25540293	42.02174545	42.41892198	56.25723286	56.67002771	62.44996318
68	Solyc09g092680.4.1	18.53783054	18.71217118	14.78350798	16.42275373	15.20316639	15.83561717	18.75062432	19.31771081	21.17906929
68	Solyc10g005110.3.1	34.24459426	25.52234804	22.05224354	20.03400867	20.92770197	26.40185151	37.56493066	37.97506886	43.75784012
68	Solyc10g045430.2.1	5.319738782	4.431066918	4.011166002	4.527916114	3.923190294	4.62112248	5.557373016	5.694521394	6.675368853
68	Solyc10g055450.2.1	40.28164042	38.07598285	33.05341617	33.29471604	34.63547713	33.08474962	42.66865449	42.99544162	49.08942856
68	Solyc10g081470.2.1	12.0803342	10.01021225	5.521535867	8.853466181	9.417061179	10.71058108	13.76654381	14.45670304	14.66347015
68	Solyc11g062320.2.1	5.936765856	5.106507666	4.207968459	4.357132663	4.326954469	3.829160764	6.126328693	6.775238831	6.453723618
68	Solyc11g072320.3.1	16.89505621	13.3776308	10.64060225	8.226364457	11.78554754	13.65116334	20.14799549	18.17617908	21.63109802
68	Solyc12g008710.2.1	13.80406609	12.31424927	10.12456207	10.77768023	11.41969413	11.86807412	16.25410118	16.33769035	17.74550396
68	Solyc12g013770.3.1	3.969737949	0.258991128	0.766596719	0.780609974	0.279543904	0.931900602	4.500302435	2.560889642	4.987480908
68	Solyc12g038527.1.1	6.399396897	5.723586988	4.352145145	4.563155259	4.73609755	5.894352251	6.893175622	7.974217691	8.059006711
