# Supplementary material for: Light regulates tomato fruit metabolome via SlDML2‐mediated global DNA demethylation
Source: J Integr Plant Biol. 2025 Oct 23;68(2):383–405. doi: 10.1111/jipb.70066 (PMC12863027; doi:10.1111/jipb.70066)
Supplement: Supplementary file 6 — Table S5. Summary of SOM [file JIPB-68-383-s011.zip › Supplemental Data 5 Summary of SOM/Control/Cluster125.csv]

neuron_number	gene_id	W_10	W_20	W_30	W_35	W_40	W_44	W_47	W_50	W_55
125	Solyc01g017860.3.1	7.140505281	9.801165148	7.625867103	6.573607312	6.722323946	6.994494066	7.059867571	9.074477575	13.17219887
125	Solyc01g056480.3.1	10.31049327	13.29583763	11.27857225	11.04337824	9.936338212	8.653455146	9.843420415	15.07655163	17.08234627
125	Solyc01g058205.1.1	6.232303352	7.900547726	7.25137892	7.676383319	6.777712899	5.920532269	7.95022724	9.027076434	10.15729205
125	Solyc01g060050.3.1	4.1692353	4.668314188	3.439592586	3.579542755	3.779783861	2.834301179	4.454959258	5.416718874	6.206439542
125	Solyc01g088170.4.1	17.69738233	18.52344937	15.25179761	15.10358294	18.09399198	14.4037599	18.49860184	20.80318363	27.58684833
125	Solyc01g094600.2.1	1.850754458	2.794502029	2.376445087	2.123737634	2.405683831	1.853539429	1.950713475	2.944430593	3.396642443
125	Solyc01g095580.3.1	27.1778365	32.80546443	33.59310136	29.13569548	29.98398528	20.75384738	40.84413361	54.04922806	70.6762304
125	Solyc01g096970.3.1	5.19652136	7.617011339	5.065638595	4.984386317	5.95887862	4.504400715	5.669233854	8.551941415	10.49790964
125	Solyc02g014180.2.1	18.59051367	18.65050657	17.00353647	16.13475046	15.99691595	13.05510637	20.68124773	27.59223589	33.92452167
125	Solyc02g031860.3.1	43.84596554	45.27516042	40.53096264	41.20774004	41.97061109	36.39741129	45.60888409	48.61873837	64.29206676
125	Solyc02g036310.4.1	9.027447942	10.62585723	8.877434772	8.659955588	10.50340522	9.139380663	11.1743798	12.98066985	15.97564909
125	Solyc02g065030.1.1	3.77714472	4.204837769	3.844411085	4.004116966	3.415409104	3.178966592	3.971679811	4.900110039	5.58572541
125	Solyc02g083560.3.1	15.18299618	15.82693021	14.13911284	15.39507686	13.70805979	13.53700549	15.34871243	16.31321463	20.21691948
125	Solyc03g005250.4.1	8.408285301	9.665197214	8.004439737	8.602659467	8.700705876	7.170815663	9.276673245	9.381409664	11.57522875
125	Solyc03g007390.4.1	8.157583341	8.537970925	7.272597819	7.281534347	6.615681531	5.483895	7.154794105	9.26723847	13.83173168
125	Solyc03g007590.4.1	9.614790265	11.11731661	9.89607029	8.627287048	9.106517822	8.295515979	9.836435279	11.36036942	14.92531685
125	Solyc03g033530.4.1	2.644264085	2.68565215	2.314965461	2.367990917	2.504931978	2.074818266	2.996451811	3.195164796	4.795654124
125	Solyc03g046450.3.1	8.577247514	11.01639846	8.440272901	7.996520035	9.124129602	7.059763098	9.376949278	10.71009149	17.31627434
125	Solyc03g051950.4.1	5.92590401	7.579348389	6.783328799	5.640772568	7.530888194	6.309582926	7.572916143	8.142354111	11.23474893
125	Solyc03g058470.3.1	5.652206352	7.313953873	6.218933885	6.214784806	6.457203646	6.029402256	6.735261423	8.187394617	8.574568573
125	Solyc03g081290.1.1	2.407967756	2.594778346	2.893960842	1.771062672	2.415186683	1.638692885	3.443247697	2.847726965	4.865985699
125	Solyc03g115490.1.1	165.9908229	185.676357	166.561588	153.7732441	146.7064684	148.6573987	187.3535408	189.6912572	232.1019481
125	Solyc04g050550.3.1	25.42832506	27.97868916	26.87206776	22.89153561	25.33703509	20.97455839	27.87235438	26.66275023	35.01908505
125	Solyc04g050560.4.1	8.926221885	11.04274674	10.85137342	9.634272687	10.04469921	9.453795244	10.94066003	12.5522511	16.62304917
125	Solyc04g055050.1.1	9.329720613	14.96088105	11.82130772	8.808173571	11.76043888	9.587598914	10.92291012	15.2738094	21.85399042
125	Solyc04g072770.4.1	7.177251125	7.182818015	6.899582002	5.863148075	5.656405495	4.81323941	7.039416356	9.291661064	11.11321638
125	Solyc05g005640.4.1	13.89402017	15.08476826	12.61789086	12.98126814	12.08428364	11.12498991	13.69790435	14.54245874	19.48118998
125	Solyc05g009540.3.1	25.02375761	26.51968238	24.36225773	23.97678123	21.66362442	21.83444391	27.07928424	29.69076098	37.39318035
125	Solyc05g012630.2.1	2.357059889	2.491064875	2.481894038	2.05342594	1.9218548	1.989867869	2.231416279	3.167344297	4.28404214
125	Solyc05g013400.4.1	28.8258447	30.16374798	28.76258344	29.15103728	27.90155132	26.21548196	31.81528483	31.34916608	39.22905134
125	Solyc05g013490.4.1	23.83091958	25.68556125	23.40857715	20.41442763	22.09673165	20.08368119	26.34255347	27.23306854	39.22882073
125	Solyc05g018390.3.1	13.5454883	14.03841949	13.33042715	13.27202568	12.76952324	13.29074629	13.85713731	14.83825727	16.55486903
125	Solyc05g026070.1.1	3.23577173	3.160213501	2.758408583	3.338321078	2.819993423	2.520546936	3.490545483	3.657880081	4.271795633
125	Solyc06g048730.3.1	14.8978601	16.81720941	13.39480273	13.83277437	13.011338	12.31644684	17.13653555	17.79866235	20.63783569
125	Solyc06g068430.4.1	2.599329516	3.587612115	3.74960726	2.609328619	2.775443331	2.716094293	2.95476704	4.51088941	6.972736429
125	Solyc06g071980.3.1	2.776517635	3.285818421	3.096275382	2.739536969	2.63821212	2.571213309	3.114743711	3.750347408	4.60378477
125	Solyc06g076350.3.1	37.24334583	48.52783702	48.82363513	37.88230688	41.60376506	38.84724438	52.85666317	54.72415475	68.4652147
125	Solyc06g082210.1.1	67.57826691	84.71781232	73.16378416	65.35794508	59.40349162	68.43369483	87.45247729	105.9922112	155.8225351
125	Solyc07g014610.4.1	16.69371656	19.2739131	17.53741766	16.82452791	15.7551492	14.74326831	20.40414405	26.07796721	35.29476924
125	Solyc07g017660.3.1	8.283606955	9.887420748	7.897256174	7.414814854	8.24307921	6.380626842	9.074114581	13.25039586	16.76204908
125	Solyc07g040940.3.1	24.81826062	27.55599274	25.19234869	21.43505663	24.16896701	23.50205617	29.07015918	34.63341201	47.26407577
125	Solyc07g053520.2.1	5.54356104	5.648952563	5.085881577	5.366202478	5.422933989	3.912954303	5.450785277	7.99899437	12.45909183
125	Solyc08g067300.1.1	7.6529116	21.47553086	7.760342956	10.21856147	23.13047909	5.290400838	7.85781739	35.58346395	50.06469736
125	Solyc08g074780.3.1	3.038439466	3.438435507	3.294741374	2.971543131	2.722764543	2.89628618	3.201314351	3.59546747	4.768037958
125	Solyc09g020010.2.1	12.14595597	12.57514202	10.87915495	9.427319534	8.915534412	7.878468188	12.77039212	14.96645162	19.73924185
125	Solyc09g091790.3.1	18.35830463	21.89183271	18.78605808	18.36954329	16.24880255	16.26166895	23.92818669	26.46187063	33.92270737
125	Solyc10g006173.1.1	10.237278	11.3968631	9.292301731	8.092059339	9.6478616	7.203996451	9.859513219	13.39153495	23.67018234
125	Solyc10g080310.3.1	1.277622354	3.247528123	2.449183231	1.836213757	2.632587614	1.093009276	3.421997302	2.800828346	4.574069178
125	Solyc10g080630.2.1	20.43753457	22.74862769	21.1382456	17.32481552	19.10728074	17.21092415	22.46284884	22.0316039	27.8352704
125	Solyc11g008905.1.1	2.852129141	3.508953505	3.251705159	3.034421204	3.528928349	2.302402313	3.289403784	5.676132504	6.735168795
125	Solyc11g040260.2.1	2.851838515	3.660802557	3.407676472	2.566531777	2.995121767	2.884701604	3.525110577	4.161192019	5.063368313
125	Solyc11g045510.3.1	5.003387278	5.296771258	4.560093093	3.748322465	4.538932411	4.020872166	5.555892085	6.859246809	9.973347649
125	Solyc11g073170.1.1	1.660584906	2.614519345	1.056483359	1.332707408	2.533221033	1.084701026	2.135491627	2.860867355	4.888123343
125	Solyc12g049590.2.1	8.20221521	9.771232441	7.9404459	7.166756859	9.232756068	6.939573283	9.786615258	9.768012161	13.52089308
