# Supplementary material for: Light regulates tomato fruit metabolome via SlDML2‐mediated global DNA demethylation
Source: J Integr Plant Biol. 2025 Oct 23;68(2):383–405. doi: 10.1111/jipb.70066 (PMC12863027; doi:10.1111/jipb.70066)
Supplement: Supplementary file 6 — Table S5. Summary of SOM [file JIPB-68-383-s011.zip › Supplemental Data 5 Summary of SOM/Control/Cluster124.csv]

neuron_number	gene_id	W_10	W_20	W_30	W_35	W_40	W_44	W_47	W_50	W_55
124	Solyc01g005340.3.1	20.99876695	21.41879918	18.73829086	16.92542108	11.88374582	13.95956343	17.63269086	20.3755802	27.34828954
124	Solyc01g006880.4.1	14.9761907	15.16855994	16.62861631	10.17968117	10.42655701	9.203915431	16.03453837	14.99833514	23.85489144
124	Solyc01g008120.4.1	17.81406295	16.89613358	16.62475294	14.63094807	14.17121184	13.35709982	16.48498635	17.98809715	22.56640236
124	Solyc01g020495.1.1	4.311821748	4.413137569	4.979343031	3.725712483	3.66448634	2.485938832	4.319750743	4.383652338	6.901164578
124	Solyc01g067600.3.1	30.47803826	28.53247201	28.33410481	22.72758239	22.29819233	20.00554892	25.60462272	26.42051075	38.98766519
124	Solyc01g068370.4.1	4.217015952	3.842125592	3.784618128	3.613494761	2.474400688	3.076756439	3.138073895	3.498499644	5.915175492
124	Solyc01g087170.3.1	52.79436596	49.98725349	48.4298226	50.23812612	41.99789353	38.60943631	45.74858676	60.70444459	74.13110101
124	Solyc01g088720.3.1	6.63435483	6.141355736	5.788363053	4.819598877	4.70735312	4.821648511	5.939689272	6.020153856	8.205672076
124	Solyc01g089950.3.1	3.415887266	3.979622114	3.282230895	1.918172924	1.429137159	1.095725796	2.095712822	3.317980747	6.014758148
124	Solyc01g091280.3.1	20.58245217	20.53777969	19.99609357	17.71766776	17.45952625	18.38883987	19.76837453	20.7940914	24.51082295
124	Solyc01g095030.3.1	5.520892387	4.979058304	4.83957102	5.064683183	4.305861681	3.631292337	4.472784227	5.928938494	8.456099144
124	Solyc01g095710.3.1	10.48919806	9.49087233	9.377450894	8.061167969	7.778519289	7.178263208	9.867659426	10.74861386	16.11510224
124	Solyc01g102500.3.1	22.13868209	20.78519538	21.40957494	19.48189649	18.08474613	18.89613765	21.59943497	20.04212801	27.15126425
124	Solyc01g103420.4.1	25.0827874	24.78516388	26.07005976	21.38370213	21.706579	20.94932037	22.35221185	24.70597667	32.02018961
124	Solyc01g105570.4.1	9.787936978	9.244866148	8.897126206	7.368914427	7.293662092	7.669161076	8.461131312	9.353054482	12.45384624
124	Solyc01g107210.4.1	18.60976609	18.13339192	15.56632774	15.08964243	12.27419628	13.93443143	16.21320283	17.79884709	21.77279306
124	Solyc01g112350.3.1	39.87264733	39.88505009	37.17406865	35.88897288	32.53017824	29.80571444	36.97591032	46.53010501	53.94664392
124	Solyc02g022870.4.1	11.25626145	10.06456182	9.94868366	9.657238238	8.946224292	7.986716047	9.709122218	10.65925324	12.39100634
124	Solyc02g032300.3.1	7.290821377	7.39111953	7.646888171	5.913493954	6.299253022	6.095261026	6.45710589	7.929108755	10.77541839
124	Solyc02g066940.4.1	77.14890188	74.15520175	78.34429426	63.38992969	57.27456439	59.97939196	73.11715836	73.63951391	98.72759626
124	Solyc02g069940.4.1	11.3362611	9.257808142	8.876915713	6.533711723	4.748926352	5.752062365	10.51115365	11.68859646	19.15744985
124	Solyc02g078460.3.1	38.59578513	31.53023401	27.68284699	27.51651127	17.01324046	18.66779507	34.14755947	38.47745456	58.13484854
124	Solyc02g078490.3.1	8.946363766	8.6699097	9.249534344	7.248435584	6.279355725	6.070926562	8.193390955	8.440925226	13.46832504
124	Solyc02g083140.3.1	9.80821442	9.605734819	10.67871612	7.59948912	7.619610847	7.485990269	8.883645485	11.33789495	14.72085897
124	Solyc02g084490.1.1	84.87616539	86.24162997	78.4213903	65.84725432	71.40440694	64.59669894	75.56528699	88.6018243	116.0448694
124	Solyc02g088010.3.1	12.42389285	12.64688677	11.98031331	11.05626955	9.256062672	9.908739623	10.87759706	12.95346585	16.8499133
124	Solyc02g089240.3.1	17.57980183	19.94833381	17.13579212	13.18652734	14.12194404	12.82793619	17.06320947	20.93091738	27.87263174
124	Solyc02g089360.4.1	20.5482333	19.91629398	18.24725577	15.29603174	14.2430875	15.68661088	19.36865745	21.86734985	28.93956709
124	Solyc02g090650.4.1	12.43191343	12.92503606	12.21757628	11.00567524	9.977761917	9.223167324	10.47181967	14.61071127	20.39844516
124	Solyc02g094530.1.1	8.549255894	8.713993042	8.666309146	7.333273886	6.829074685	5.619715244	8.516410104	8.817281066	10.0621464
124	Solyc03g019840.4.1	5.59485213	5.107284647	5.249980251	4.261605723	4.162748211	3.609651981	4.327952333	6.206455043	8.381865293
124	Solyc03g033650.3.1	8.802666373	8.635176483	9.087182363	7.773869219	7.642932255	7.823273498	9.086445067	8.941600067	10.39159129
124	Solyc03g044270.3.1	11.64443252	10.45132909	10.95302332	9.100954332	8.137706797	7.916182096	9.429272539	10.81313829	13.44189035
124	Solyc03g059010.4.1	5.675220529	4.992182719	5.600609029	4.739510681	4.599249699	4.382740604	5.142475942	5.326567746	6.772546835
124	Solyc03g063220.2.1	3.479322442	3.059020502	2.951351066	2.524798695	2.518868161	2.187144432	2.904288012	3.094782916	4.103832078
124	Solyc03g071550.3.1	4.262442963	4.493934738	3.95566262	3.831410622	3.233069849	3.123700809	3.744938358	4.053435485	5.189642637
124	Solyc03g082680.4.1	9.683292723	9.334521303	7.850322084	6.897504728	6.260882553	5.504695558	7.644398905	9.100285272	13.18551319
124	Solyc03g093150.3.1	9.512527923	8.958137142	9.245284955	8.163320827	5.8093254	4.866561446	6.715821209	9.557976743	12.81378761
124	Solyc03g097520.3.1	10.27801698	10.26296331	9.917526511	8.031154504	7.933785146	7.454553893	9.633805452	10.65190685	12.84498959
124	Solyc03g120240.3.1	28.07240114	27.13881471	28.20806324	24.38499779	21.25695097	21.94554851	25.67948281	26.19108247	35.42804543
124	Solyc04g011380.4.1	29.81058137	29.65330783	28.82872922	24.46747836	22.94728968	20.51802432	28.06053171	32.35708548	43.89808504
124	Solyc04g011570.3.1	9.761102103	8.594784606	8.487921967	6.959026612	6.882757577	6.452913078	8.690278678	9.490029081	11.90592416
124	Solyc04g024940.3.1	20.23971551	21.03433046	20.63378113	19.68684929	16.93023577	16.0240707	20.29289031	20.87397995	26.60666709
124	Solyc04g057990.4.1	16.26108221	15.43936755	17.45876481	13.14195239	11.15383923	10.83296613	15.57952311	17.48648431	29.44473866
124	Solyc04g074190.3.1	5.398634181	4.77084113	4.891107953	2.746271535	2.318240264	2.141921049	3.390242312	5.671378173	8.732793436
124	Solyc04g076510.3.1	21.38986615	19.95843086	22.82411528	19.56641941	18.26526303	16.47098032	18.44791623	23.02340054	31.27619173
124	Solyc04g077560.3.1	10.73384705	10.48932917	11.19991527	9.629984404	8.583334841	7.916467675	9.620813114	12.15649373	15.18849571
124	Solyc05g007670.4.1	37.32348025	40.08402794	40.12012925	36.09429186	30.54064931	30.06685653	40.74394754	38.81237754	50.34721089
124	Solyc05g010790.3.1	13.6197333	12.90068376	14.10700581	11.26100018	10.75386245	8.357970838	10.51706021	14.50368304	18.77127009
124	Solyc05g011990.4.1	11.96906504	8.800781704	10.91102713	8.850795396	8.835037537	7.893132014	8.761649095	11.52818897	14.2878019
124	Solyc05g012610.3.1	21.89217112	20.35662944	18.61504971	13.29982204	15.31879113	13.73345182	19.11408615	21.16391056	31.28126413
124	Solyc05g046280.3.1	4.866873484	4.779567687	4.386305642	4.198710128	3.48047417	3.117824237	3.721581903	4.665341358	7.833521926
124	Solyc05g050390.4.1	31.19492988	30.45933742	31.42774351	25.51245456	23.6390389	26.41551029	28.20124117	31.35666827	40.79690188
124	Solyc05g052010.2.1	113.1794659	119.4036565	112.1924307	111.6229147	81.38366368	93.23901519	109.6426839	124.0967113	159.3890184
124	Solyc05g054340.4.1	26.43532737	28.83311303	23.05185656	15.58785	19.53444155	14.14639782	20.82590233	27.52021729	45.99381496
124	Solyc05g055390.3.1	4.702817133	5.091620862	5.039571609	3.860910702	3.167367578	3.827082622	4.64494	4.732570672	6.716064325
124	Solyc06g008850.3.1	17.4171804	17.38456381	16.26786348	14.45259884	12.51806405	13.69158882	15.22018447	18.70011923	20.9553568
124	Solyc06g064910.3.1	21.7158616	22.32783386	19.50657203	16.7242313	16.96214131	15.71927705	20.31823062	23.25389646	31.71680225
124	Solyc06g071250.4.1	5.410775978	5.585859429	5.868634508	4.963134852	4.106277997	3.723230659	4.254799757	5.831497246	7.806022028
124	Solyc06g082900.3.1	19.74825455	20.09549326	19.71121883	16.91647094	15.52681403	15.93145933	20.83073811	22.62876276	28.20638025
124	Solyc07g007630.3.1	13.17107295	13.47521557	12.4641753	11.13325832	9.757123656	9.622050657	11.94181343	13.13296261	17.10971325
124	Solyc07g007650.3.1	41.67749928	44.15868589	41.25721529	34.79135634	32.52201322	32.75482072	37.34349324	47.23870924	58.85525888
124	Solyc07g007840.3.1	20.46913043	19.56840766	20.66516605	16.70241603	16.49181992	16.40521379	18.46702787	19.28087009	28.71020299
124	Solyc07g008260.3.1	4.894108555	5.061223286	4.985084093	3.199496869	3.800430344	3.280936503	4.491839601	4.829837795	6.915549307
124	Solyc07g040980.3.1	15.47520784	15.92842937	14.60875294	13.59824828	11.92111881	10.55962481	13.69237382	15.72438028	18.43295028
124	Solyc07g053160.4.1	104.0312765	100.157737	100.1510402	87.75277619	74.34610031	82.35812591	93.75790494	104.8015368	134.087763
124	Solyc07g055020.3.1	12.4221411	12.8961328	10.78587204	10.0690025	8.100064195	8.36196386	9.369522017	11.22137286	18.66106402
124	Solyc07g056030.3.1	64.1937716	59.47359597	62.74470743	58.16299584	53.51474654	54.79799175	59.43649762	60.86256192	75.08132453
124	Solyc07g064130.2.1	5628.012998	4175.145648	4827.225236	3635.019399	2659.354835	3289.107517	4273.660138	5240.178056	7070.65293
124	Solyc08g005900.4.1	7.184089398	6.891489368	7.488687541	6.701860174	5.755963653	5.686540851	7.290791196	8.028064634	10.20104191
124	Solyc08g006420.3.1	20.44332217	19.91726176	17.49631335	19.11290257	17.39938471	14.31978489	17.28004746	19.66970788	24.36917021
124	Solyc08g007750.4.1	5.166718515	5.35757002	4.764185681	3.326937691	3.589862027	3.638321822	4.432200205	5.044489766	7.546446524
124	Solyc08g074830.4.1	22.38928979	20.99749505	18.72132404	16.07422868	14.90072815	15.66676554	18.9166986	22.09751847	31.27721478
124	Solyc08g077310.3.1	30.38786103	27.71403996	29.16675414	25.32317066	21.42142863	21.26514353	27.22494854	28.1409165	40.37535629
124	Solyc08g080120.3.1	27.44367597	30.01284336	26.14742248	23.96159982	20.55653072	19.70692307	22.07868339	29.39665228	36.80522476
124	Solyc08g083080.3.1	20.88234644	18.69001261	17.09053426	12.71016013	10.28237555	10.04678557	17.4909649	20.45066233	32.89707042
124	Solyc08g083290.4.1	14.74189319	14.80317237	14.70943203	11.99805916	12.17177487	11.80830944	13.77074805	15.44799791	18.52702651
124	Solyc09g008680.4.1	4.171039314	3.979201137	4.386365454	2.6131171	3.006350683	2.560077504	3.454436954	3.885057291	6.315162896
124	Solyc09g008700.2.1	13.7806927	12.82842493	11.35135514	9.562583278	8.668398932	8.962308909	11.39505559	12.88633562	18.68991274
124	Solyc09g009895.1.1	18.35402048	18.07438421	18.2356347	14.91818698	13.01149579	12.08192313	14.82086068	17.28022696	23.70939367
124	Solyc09g018370.4.1	6.811533238	7.267645269	6.910444687	5.971881641	6.184245325	5.473846864	6.058046106	6.850679296	9.273050007
124	Solyc09g076010.3.1	12.51279046	12.44525926	12.01336054	12.25286381	9.363496381	9.489948774	12.39527967	13.23700908	16.18154907
124	Solyc09g082490.4.1	7.859846626	8.636613525	7.54494931	7.050754759	6.783770704	5.877745776	8.164297683	8.616507961	10.05283349
124	Solyc09g083230.1.1	26.03589074	26.27601251	25.64432669	19.26367618	20.357856	18.52715326	26.20303552	26.29841558	35.53475195
124	Solyc09g089560.4.1	13.94740119	13.13307219	10.90521775	9.070169346	7.884218773	8.750181982	11.68718602	14.38886006	20.67814145
124	Solyc10g008130.3.1	24.33965662	25.18658497	28.07762047	22.09043295	19.48126785	20.21045974	24.59381504	27.48297229	38.81516683
124	Solyc10g053880.1.1	31.94530619	36.43243048	38.84496685	32.13999075	28.38342489	23.39863133	35.5305727	36.58501271	51.44336068
124	Solyc10g079960.1.1	15.6679584	20.02872968	20.4944425	15.95880363	12.00144603	11.63885974	12.68648052	18.72524389	27.14497484
124	Solyc11g005590.1.1	38.70751644	38.63894849	39.21915724	35.29372737	29.4234451	33.56952156	36.17248301	39.35381922	49.389051
124	Solyc11g006410.2.1	17.75610637	14.61086956	17.84733087	11.94139986	8.864338282	9.684387403	14.661759	20.92349812	29.19717562
124	Solyc11g033282.1.1	20.24801791	21.8787673	19.64845517	19.00605062	17.28297008	16.41233513	19.41427522	19.78568181	22.6720768
124	Solyc11g042500.3.1	7.176734107	7.692411441	7.138556061	6.331476375	6.024140004	5.366917004	7.267439617	7.599577994	8.776006337
124	Solyc11g045350.2.1	20.95639647	18.4044944	20.41820896	16.53742063	13.70487127	13.09562291	18.37460175	20.94498769	27.93743002
124	Solyc11g066240.3.1	4.539950081	4.33704785	3.862302719	3.958720705	2.931012283	3.055538085	4.174511909	4.334530723	5.905610964
124	Solyc11g069160.3.1	47.65524904	44.42051775	44.42559379	36.1627524	32.56668221	31.21840898	38.17523549	43.13259188	57.5274832
124	Solyc11g069490.3.1	34.68770503	32.43844597	32.43342544	30.49097174	27.88286458	28.41029774	33.23396704	34.54900362	41.29871718
124	Solyc12g099910.2.1	17.15137817	17.03117268	18.09650654	14.81671637	14.43590651	11.88994594	18.12433432	18.8623916	24.54008043
