# Supplementary material for: Light regulates tomato fruit metabolome via SlDML2‐mediated global DNA demethylation
Source: J Integr Plant Biol. 2025 Oct 23;68(2):383–405. doi: 10.1111/jipb.70066 (PMC12863027; doi:10.1111/jipb.70066)
Supplement: Supplementary file 6 — Table S5. Summary of SOM [file JIPB-68-383-s011.zip › Supplemental Data 5 Summary of SOM/Control/Cluster69.csv]

neuron_number	gene_id	W_10	W_20	W_30	W_35	W_40	W_44	W_47	W_50	W_55
69	Solyc01g006010.3.1	9.213461634	8.68322318	6.743736519	7.18578584	6.499081427	8.363428381	8.651742779	10.98798891	11.35249104
69	Solyc01g007060.3.1	10.03918546	11.14389996	8.39439565	8.593856786	9.517821279	10.21743021	14.85145533	21.39482531	19.83416247
69	Solyc01g007790.4.1	4.517729949	4.394072522	3.895123451	3.539193058	3.592977714	3.423367821	4.881613614	6.614322839	7.008153764
69	Solyc01g008440.3.1	10.77383439	13.6318278	8.454961972	8.266245121	9.336924521	7.994904138	12.7979615	17.76824327	19.41178772
69	Solyc01g009630.3.1	7.607291785	6.734730629	5.532597231	5.597372125	5.489757782	7.270567746	8.357994832	10.8947361	11.68076965
69	Solyc01g028870.3.1	11.67411953	11.78654508	10.12906769	10.01898648	11.55653224	12.59824516	14.34127077	17.4482051	17.96520628
69	Solyc01g056520.3.1	3.608648405	3.610931816	3.194403735	2.858721606	3.129314	3.62612468	4.59158889	6.632545179	6.519727012
69	Solyc01g057900.3.1	5.692693821	5.220972047	4.704663614	5.104466912	5.162281864	5.213732921	6.416241015	7.775981623	8.313059158
69	Solyc01g068260.4.1	4.971122532	4.079122995	3.582314737	4.41304435	3.383845675	3.963044028	4.888356595	8.354966407	8.365965535
69	Solyc01g080430.4.1	45.95109437	51.38537693	44.37459298	51.6713583	45.21321581	45.5697924	56.99731609	63.20184817	64.18239172
69	Solyc01g088140.3.1	12.10947135	12.40338617	11.45149156	10.08535096	9.416555412	12.50355239	14.04028722	18.10589203	18.35223995
69	Solyc01g088350.4.1	6.946668651	6.785283333	5.723015767	6.186636071	5.552211002	6.453110861	7.506470661	8.995803972	9.600594265
69	Solyc01g089900.4.1	2.903257211	2.766904549	2.504060363	2.403789758	2.648296117	2.952117399	3.696821268	4.647911542	5.350570004
69	Solyc01g096010.4.1	15.93019807	14.12783176	12.57997191	12.4187097	11.57047918	12.96620067	21.88444675	27.3078347	26.78535013
69	Solyc01g096110.3.1	9.713669719	10.10873386	7.877006861	8.656422211	9.341223869	8.147046855	11.57572371	14.42036733	16.18834176
69	Solyc01g099720.2.1	12.34861152	12.75132665	9.722287593	10.42021391	10.21710094	11.88624523	15.66918518	17.75614949	19.56629705
69	Solyc01g100260.4.1	11.56328424	11.14390095	9.212684262	9.829182246	8.77662916	9.93992133	14.71620093	17.29511283	17.92066646
69	Solyc01g102750.3.1	19.75911797	19.11670158	16.52171885	17.31351182	21.13742489	20.79160491	24.55500027	34.02514816	34.00053012
69	Solyc01g103690.4.1	6.118653813	5.503900163	5.154906015	5.459655927	4.831036249	5.475326106	7.110359537	7.946702161	8.917129971
69	Solyc01g104270.4.1	50.38651236	48.61364079	36.09964626	32.24546905	38.62119628	40.8415093	58.66947099	73.14004212	84.16267674
69	Solyc01g105420.4.1	71.60377958	54.5332159	55.66780807	47.18896663	46.71098528	62.19396327	87.61413237	139.5277077	129.652746
69	Solyc01g105820.3.1	12.58344199	14.82032296	11.93558409	12.59534843	14.10742033	14.4541118	16.67347865	20.20989618	22.96789658
69	Solyc01g109300.3.1	238.9484212	192.8322671	167.4197612	166.5214436	170.4493847	227.4213405	328.6941527	418.5320981	463.027984
69	Solyc01g109780.3.1	32.63977988	30.75172912	25.1611024	21.49630493	24.16367118	27.71953687	34.28622894	45.55075591	47.51474361
69	Solyc02g066807.1.1	3.880276212	4.045291086	2.131676529	2.521235313	3.675083614	3.324607357	3.612684101	6.338782781	6.728458723
69	Solyc02g069420.4.1	26.06908927	36.31584071	7.951243636	7.699343885	12.35722946	16.01814768	79.36639682	178.7085156	157.7500889
69	Solyc02g069430.4.1	28.2367724	40.12852932	10.11511309	9.131506224	14.14041842	22.23906755	85.02364729	212.9842105	187.604294
69	Solyc02g071190.4.1	5.303387861	4.919446855	4.059641564	2.810024514	3.837202899	3.702241715	6.282990259	8.73665144	10.2068254
69	Solyc02g072260.4.1	6.137783742	4.648459447	2.84474762	3.473254812	3.244706585	5.722023475	11.99862766	21.7667956	22.07990555
69	Solyc02g076680.3.1	21.00768183	19.42934868	10.66203078	9.764250113	8.431904458	10.53192466	37.58611627	50.35739825	61.13053445
69	Solyc02g083150.3.1	9.823644022	9.70791341	8.270925504	9.614451644	7.824742564	9.432466976	11.96868759	13.19215656	13.88371772
69	Solyc02g083260.3.1	14.58401352	16.53621471	14.0487705	15.04659239	13.70259576	15.2725973	16.55162356	18.70348818	20.38037272
69	Solyc02g088350.4.1	32.78918347	36.5423124	32.31989809	26.91822878	27.81563928	29.30422299	45.53605909	58.05386832	54.83029027
69	Solyc02g089370.2.1	14.10849055	13.50210689	11.75154012	13.38957295	12.98301066	12.39355886	16.2184333	18.81611428	18.71310627
69	Solyc02g092640.4.1	42.56957276	41.22170613	33.82365726	30.8890594	33.73833576	37.59235418	55.66740721	63.98018185	65.79623789
69	Solyc02g093920.2.1	31.56059535	26.88709165	25.5083435	28.31149593	25.21717353	30.66985067	34.61410121	40.59391227	46.3009312
69	Solyc03g007840.1.1	2.808640728	3.501869051	2.904992965	2.76051798	2.238095346	3.405184734	3.610563056	4.390995504	4.573413275
69	Solyc03g025700.2.1	2.244793272	2.369623677	1.882311853	2.284514823	1.963173524	2.133520086	3.554022786	4.279545598	4.682080113
69	Solyc03g025890.2.1	6.972568555	7.140347543	5.405420626	5.648560433	5.926632276	5.971481989	8.392527691	10.15124713	12.28479907
69	Solyc03g097310.3.1	29.22186982	32.19641191	25.59210627	25.66717327	27.41733996	27.49967596	36.14139108	54.04028325	57.09016771
69	Solyc03g097350.4.1	28.95641841	28.77758347	25.26394081	26.93484313	26.42744925	26.38051042	32.7429453	35.8038006	37.00587618
69	Solyc03g111360.3.1	5.042919874	4.366327886	3.649999622	2.58416584	3.762844013	4.874241423	6.412531565	8.769250931	9.063538529
69	Solyc03g111600.4.1	2.965095329	2.782181185	2.239858264	1.972627033	2.347121079	2.975569582	3.821205472	4.599001507	5.063305821
69	Solyc03g115720.3.1	6.789648809	7.314620153	4.972982171	4.402326047	7.50707898	6.739435963	8.343578747	10.8904952	10.91588
69	Solyc03g119890.4.1	19.02919883	20.32500886	17.01037718	18.30740521	14.13236347	16.59023465	21.73232857	32.10381588	34.25589807
69	Solyc03g123980.4.1	35.91679037	35.64849658	28.7669208	27.00256419	30.83248114	31.84624659	43.05713624	54.96372312	61.46094556
69	Solyc04g007560.3.1	20.4754678	24.10548666	20.06076158	20.71548029	18.32004594	18.76906237	25.54511286	28.23622426	30.3883154
69	Solyc04g064650.1.1	2.599810889	2.804172552	2.02309642	2.465540697	2.866958406	2.357314501	3.266195013	4.749190771	5.676492528
69	Solyc04g076020.3.1	5.206172027	5.588165809	4.07720829	5.129070725	4.938022261	5.167324952	6.723733041	7.898458371	8.724865056
69	Solyc04g080800.4.1	6.706143968	6.596078545	5.03101555	5.530925441	5.562514284	6.092178378	7.19349891	8.248797881	9.301380413
69	Solyc05g006950.4.1	47.58578904	46.43224926	42.02727625	50.00564199	40.20082116	43.08388807	56.11836386	63.13882427	61.53532858
69	Solyc05g007840.3.1	5.071461062	5.545684095	3.74398847	4.297896139	3.074940495	3.347022756	6.34303533	9.119646272	10.73293939
69	Solyc05g009130.4.1	7.52466063	7.297421968	5.105128356	5.368347217	6.435969167	7.509619433	10.15689394	14.68568194	14.12944578
69	Solyc05g016460.2.1	9.045604896	8.468299651	6.630446403	7.318815418	7.512186585	6.194103486	9.810600359	11.79867172	11.80957059
69	Solyc05g018300.3.1	5.869171539	6.393992493	5.407486846	6.487736251	5.728774526	5.656836312	6.562394416	7.516048679	7.509867899
69	Solyc05g052480.4.1	7.740723506	6.005938346	4.425910678	4.874707666	4.837680382	5.840582519	9.07166254	11.07700315	13.84788965
69	Solyc06g050990.3.1	12.97517704	13.11915947	10.91271837	12.55244825	11.86848751	13.65582279	15.93274681	19.1046119	18.76389734
69	Solyc06g059750.3.1	18.5431454	18.10415501	14.72036084	17.13504953	15.46013065	18.08353045	20.73644069	23.1406053	27.26883482
69	Solyc06g065270.4.1	45.27082708	43.76513567	32.54905099	37.80646978	40.77048232	42.66806516	59.33950042	67.44710625	69.39886645
69	Solyc06g071800.4.1	8.090444776	8.899652736	7.410916299	8.666472322	8.524804758	8.624056706	9.236464338	10.30502651	11.20238355
69	Solyc07g006880.1.1	128.7104689	80.06726481	76.35524234	56.24985628	53.63227495	65.42865513	153.6129343	249.0260463	230.5465099
69	Solyc07g017640.2.1	6.326185564	6.903380416	5.350218045	5.44797092	6.48221255	6.315102751	7.049071962	8.752482125	9.596107118
69	Solyc07g043600.4.1	9.373543293	8.153291068	6.167751068	6.805752192	7.35591705	7.029676095	9.025787895	12.75660565	13.80380465
69	Solyc07g048120.3.1	9.338827547	8.461998331	8.563481328	7.570280422	8.21065863	8.238592544	11.0558352	12.69163479	13.39429393
69	Solyc07g049590.3.1	5.367506506	5.074574804	4.274279603	4.329066453	4.215932934	5.485615163	5.887614412	7.779746057	7.91887569
69	Solyc07g055980.3.1	11.85777482	12.3063865	9.254471847	10.71954513	10.66221292	11.84709545	14.39838533	19.65368293	18.50807635
69	Solyc07g063040.3.1	38.26785036	31.3086728	31.14270167	32.8736487	32.28393083	33.48940561	43.70827605	48.66830029	53.78991263
69	Solyc07g063140.1.1	54.51499892	49.46928557	39.10994853	41.87987839	44.32082862	43.60207099	52.68387711	68.373152	63.79920362
69	Solyc08g077840.3.1	6.337950593	5.982691877	4.203562306	5.706902831	5.589579257	6.810754297	9.32721696	13.46876233	16.68901989
69	Solyc08g080550.1.1	41.30087127	39.0110582	36.18461583	36.67221227	31.62469049	35.59939326	50.02896917	61.9567746	58.22177926
69	Solyc08g082530.4.1	21.29172012	21.01687826	15.20150966	18.18860655	19.41048207	19.261547	25.18695302	31.32724535	32.05074259
69	Solyc09g005660.4.1	17.67747569	20.34811261	16.92736544	15.49521143	17.15378907	19.20477991	23.63321342	31.76801679	28.75717606
69	Solyc09g010450.1.1	9.528747735	10.91849832	7.191669448	8.293184195	7.612297008	6.5254241	10.15028137	14.54944617	12.1069316
69	Solyc09g010830.4.1	16.89288611	15.67700682	11.57984222	12.69611777	14.43305587	14.59306221	25.07916231	28.55553518	29.5555951
69	Solyc09g010870.4.1	12.18904847	13.13788287	9.64777795	9.306322148	11.25668037	11.67862811	17.8491168	21.71285127	23.16056197
69	Solyc09g015930.3.1	9.040861016	9.115388236	8.301014909	8.54551299	8.145084154	8.417308744	11.00220278	14.1099809	14.92213266
69	Solyc09g055260.4.1	15.9327055	15.39006735	12.9699044	14.32004203	16.33533569	16.1413994	20.5360826	26.68401811	29.85052656
69	Solyc09g056260.4.1	4.978839264	5.793691445	4.813858191	4.581453253	5.349825744	5.754140931	5.512313221	7.042358009	6.745008905
69	Solyc09g074650.3.1	11.40826987	10.81161301	7.854460427	8.182988464	9.436348883	12.17637336	17.05484831	22.10577606	21.62394138
69	Solyc09g075380.1.1	7.326224095	8.899980177	5.92614159	7.652290923	6.634758948	7.691542698	6.920228425	11.82232585	10.83881662
69	Solyc09g082160.4.1	5.837105703	5.775420215	5.180089399	4.862311385	4.553252573	6.04665394	7.663108658	10.14583661	11.01401794
69	Solyc09g082970.3.1	89.80180019	91.49972506	71.36438522	56.76753944	68.62643897	82.35703167	116.142579	148.359575	142.4477678
69	Solyc09g083110.3.1	7.835944893	8.4122326	7.19519389	7.4171408	6.878676863	6.018749473	9.070655163	10.75703374	11.2990036
69	Solyc09g091750.3.1	42.15869128	38.33536701	33.05802233	40.2711496	34.127071	35.08755613	42.79364714	48.51776205	54.05806433
69	Solyc09g092070.4.1	13.17174769	13.19559197	10.95778034	11.58505924	10.34258202	12.50211034	14.17271612	16.40015532	16.55794107
69	Solyc10g017600.3.1	6.397536062	6.408556889	5.367516101	5.825872399	5.725136084	5.873638274	6.002955452	7.452076048	7.73776196
69	Solyc10g080020.3.1	10.03434529	8.708103031	6.963004491	7.294914073	6.578265303	8.20670486	11.98493717	14.39194146	15.88492679
69	Solyc10g080040.3.1	12.149535	12.02943944	10.19322857	10.52908794	10.11066483	10.67132223	14.93594939	18.41447411	20.42576128
69	Solyc10g080520.3.1	40.09930354	40.73346757	38.27150884	38.00803545	36.36981111	41.57363016	42.19798815	54.55587092	52.61930429
69	Solyc11g008940.1.1	10.91530189	9.937745366	7.927461608	7.756128328	7.836577771	10.64819968	15.09044743	22.7925916	22.85590242
69	Solyc11g010300.2.1	6.557576317	7.444017181	5.662666346	6.242293767	6.327026118	5.695923342	9.117745348	12.79750292	13.8577282
69	Solyc11g040380.2.1	40.16829828	38.15776792	31.16261149	31.64020457	36.75408003	41.01862843	51.63088011	67.02330408	74.0067407
69	Solyc11g040390.2.1	19.1887468	16.67950631	13.94853655	16.81464869	16.66493892	17.59752639	26.90200041	31.24246759	36.01672902
69	Solyc11g045160.3.1	3.04247942	2.893834416	2.547661172	2.293394305	2.712427117	2.315925764	3.720753407	4.381848685	4.78706325
69	Solyc11g062030.1.1	170.2051281	175.197208	114.3213048	115.952014	117.9676662	150.5557687	212.0730412	280.4728551	342.5441918
69	Solyc11g066110.2.1	34.49637256	32.05785542	28.45614066	22.20296044	28.05435948	34.86415184	49.4618916	62.34519353	65.72506855
69	Solyc11g071700.2.1	18.56769998	16.67545838	15.46498558	16.40765712	16.86769303	17.33968124	20.58128474	22.48229211	23.50701869
69	Solyc12g005930.2.1	11.79774947	11.88389297	8.016945319	8.79582962	9.361189442	10.47234405	19.00368373	23.92854076	24.56912576
69	Solyc12g006870.2.1	18.72890811	17.45279372	16.48274067	15.23243898	14.98358545	16.87970385	20.83382105	26.30973274	25.9728931
69	Solyc12g006880.2.1	4.393655544	3.538722635	3.47326734	3.81565248	2.952711149	4.406833561	5.546124675	7.135025726	7.440015
69	Solyc12g010120.2.1	9.245135719	10.54064692	7.403825659	8.375058143	10.32249874	8.02903572	9.681016989	15.95350541	16.07375929
69	Solyc12g011340.2.1	21.9788437	21.59500108	15.92089887	17.60334245	18.54703045	21.00163422	27.83048361	35.78717698	35.65716674
69	Solyc12g021230.2.1	8.779667664	7.718468439	6.983030001	8.217715806	8.056290534	8.686130232	9.691415421	11.70627738	13.23806994
69	Solyc12g062870.2.1	83.65569541	79.64869921	70.52077004	81.48645009	74.00394455	81.90608273	95.80052732	109.7325126	116.5997847
69	Solyc12g089340.2.1	13.90717089	13.13709075	9.538892164	11.07795431	12.82650266	14.71128062	21.81669177	30.23294972	35.10080982
