# Supplementary material for: Light regulates tomato fruit metabolome via SlDML2‐mediated global DNA demethylation
Source: J Integr Plant Biol. 2025 Oct 23;68(2):383–405. doi: 10.1111/jipb.70066 (PMC12863027; doi:10.1111/jipb.70066)
Supplement: Supplementary file 6 — Table S5. Summary of SOM [file JIPB-68-383-s011.zip › Supplemental Data 5 Summary of SOM/Control/Cluster32.csv]

neuron_number	gene_id	W_10	W_20	W_30	W_35	W_40	W_44	W_47	W_50	W_55
32	Solyc01g006540.4.1	15.10900643	15.21708475	7.636190423	15.2960584	36.7548752	134.5106892	927.3153853	1783.254202	1137.970596
32	Solyc01g010760.3.1	34.57854193	29.23569205	36.45263765	41.47304538	35.80065011	51.42275913	74.71695454	109.2556222	96.30830338
32	Solyc01g010940.3.1	10.2187956	9.420347619	10.71560843	11.209474	9.907950676	12.29725741	16.91951003	20.61179692	19.28737976
32	Solyc01g058190.4.1	19.69167344	15.2107104	16.62606683	17.04955612	15.84135291	20.16784414	38.206083	61.71313318	44.45317886
32	Solyc01g067830.3.1	8.228698085	8.322933649	8.912946638	9.734461819	7.84808642	10.79775599	15.10374838	19.11867947	16.09856528
32	Solyc01g081070.3.1	9.533301015	9.138083541	9.503828774	10.12709098	9.291551589	11.4369909	16.04029591	18.76832616	17.46900001
32	Solyc01g088030.4.1	1.966905874	2.375447617	2.809463559	3.457372884	4.21512764	6.622329712	7.952400025	13.23622169	10.97576239
32	Solyc01g088090.3.1	21.3670567	16.84885776	16.60434414	19.66632556	23.55877166	45.30677874	123.3966369	160.8791164	118.5812045
32	Solyc01g088590.5.1	28.73761537	20.74045523	30.29863947	20.42141626	19.02621551	61.3399799	298.8666865	417.549061	289.3201915
32	Solyc01g090940.3.1	6.008937748	7.033588067	7.006045102	6.749103518	7.198332059	8.59577995	9.947532681	11.91500662	10.55812825
32	Solyc01g091270.3.1	16.47001337	13.23771713	20.23431658	23.16589643	17.79019787	36.74952191	106.1125805	139.4827487	100.2823816
32	Solyc01g095900.4.1	9.691502244	9.802819384	8.194574138	8.254819984	16.43618139	29.51146702	110.0717089	185.5155655	158.2125132
32	Solyc01g097810.3.1	26.46473712	24.47490234	19.65128828	26.32369424	26.95091264	36.01302968	71.97384161	94.1678557	84.41782262
32	Solyc01g099690.3.1	33.76857786	37.09377152	36.40560099	41.2697108	48.26819242	77.35084996	124.5570644	153.5687464	141.0332399
32	Solyc01g103710.4.1	21.80660325	18.56395874	22.39681839	19.16004698	21.05287427	30.89400361	50.32324631	79.95005493	64.70696365
32	Solyc01g107825.1.1	5.459090001	5.2334774	13.94597313	33.57748001	25.56406717	76.27194822	309.8816111	502.4532514	414.8706614
32	Solyc01g108120.3.1	7.862896343	7.332512101	9.563402214	7.540532549	7.583739441	10.25873974	12.83886501	15.23512583	13.72432938
32	Solyc01g109680.3.1	10.84305927	9.976590657	15.32592127	15.04076437	11.09706545	22.08487758	41.10836547	61.27894207	44.69914096
32	Solyc02g005200.4.1	36.71487742	39.8046929	36.82848737	27.98874609	35.16462054	76.37664577	97.27602899	191.3340621	161.2396076
32	Solyc02g005210.3.1	44.74591997	43.39276312	40.47600366	42.32493809	45.30561503	59.8934543	97.63823985	146.2820996	105.2307895
32	Solyc02g021230.4.1	4.993839655	5.510619626	5.867999167	6.561288325	4.680005229	8.187974134	10.63569185	14.14009567	13.09688817
32	Solyc02g062350.3.1	11.96304444	10.5545227	11.41272889	13.06967512	11.83113893	17.89576919	23.40006201	33.22935917	31.63856985
32	Solyc02g068180.3.1	7.970892688	7.699388402	7.410048328	7.558784648	7.812185431	10.16968881	14.27430606	16.7029137	15.61706362
32	Solyc02g069120.3.1	6.606567755	4.98941542	7.412560989	5.766518524	5.438791386	7.693129737	13.7143504	15.51753995	14.18257244
32	Solyc02g069570.3.1	3.2613453	2.687756505	2.20656926	2.292457316	2.38799479	3.604705698	6.415088297	8.609536698	8.109738652
32	Solyc02g070390.3.1	11.71355957	9.878793093	7.743675731	8.074304166	10.47419426	12.5716561	24.33430355	29.79391045	28.48276076
32	Solyc02g071080.3.1	36.06738732	37.74383395	12.23455832	26.88668961	41.53216466	113.0798241	310.9043832	394.831105	364.2474666
32	Solyc02g071090.3.1	10.81144445	9.177621336	3.813764734	12.23280193	13.58238004	28.70112696	73.45076257	99.83141227	79.36495827
32	Solyc02g071110.3.1	5.720350858	3.952377957	3.009190804	4.401855291	6.561682137	10.48111682	13.75357069	25.42822001	21.27898603
32	Solyc02g076870.4.1	6.888395713	6.246321276	5.453759874	5.967904855	6.318036447	10.55902511	19.11603708	31.78307626	22.62548039
32	Solyc02g078020.3.1	11.61798201	10.56887393	10.12817413	10.90958563	12.94576471	18.65720761	32.67052423	42.52575305	39.82007907
32	Solyc02g078470.4.1	13.844207	12.65397393	15.08932644	15.56155832	12.25145154	18.63547946	28.02524824	29.85561603	29.40215865
32	Solyc02g079770.3.1	61.47143509	42.68875711	42.19875697	51.28159986	58.47442659	94.63380045	131.9462425	165.6496793	158.1828502
32	Solyc02g080520.4.1	3.905867558	4.231258668	3.307849533	4.045349523	4.695575687	8.539914832	14.57602984	20.73974892	18.34403989
32	Solyc02g080570.3.1	11.66697159	9.950213207	6.321710462	9.310659096	10.13681464	12.66697995	20.74336695	25.25895317	24.84456296
32	Solyc02g082200.4.1	36.74331475	30.75504064	36.40936749	39.60919663	41.14254603	58.3834365	82.54635464	109.0460827	81.02282795
32	Solyc02g083590.3.1	49.46774464	38.84940172	46.70442553	46.4869583	44.28358563	53.8161755	62.51648366	74.10920342	65.75083413
32	Solyc02g086830.3.1	28.35762128	23.71823124	24.17064013	27.5438251	24.60748025	28.65858301	34.86970514	42.3150314	36.84930623
32	Solyc02g088270.3.1	2.516099996	0.115409332	0.558554995	4.803918626	14.73914613	61.61320999	125.0453759	216.9093027	146.8262403
32	Solyc02g088610.4.1	31.10817042	29.48605516	29.26919757	50.93244986	51.49775319	88.90544402	217.7559258	281.6044074	209.7673927
32	Solyc02g091280.3.1	39.85106008	33.55256565	28.21248117	35.86237693	36.85348636	44.83755761	61.34325293	79.96574682	69.26877946
32	Solyc03g005020.3.1	20.4253701	21.69920345	17.71548869	26.84961445	29.07938409	86.91388108	209.7385548	386.7465272	317.6769984
32	Solyc03g005730.4.1	45.28137385	34.6614729	38.18087298	36.6958553	31.25781514	41.96344595	59.52779955	80.91838906	74.76813039
32	Solyc03g006960.4.1	8.021580027	7.19933386	6.241689681	7.524766892	11.53930814	32.21374342	41.67820131	73.89938149	59.03587755
32	Solyc03g025310.3.1	8.670892503	7.873817544	7.104516654	7.849134145	7.7929991	10.06626468	10.65124007	12.98907637	11.90475177
32	Solyc03g031860.3.1	82.10278644	84.47762244	105.9028285	85.88813909	215.2364854	633.4617783	3405.714001	5101.883782	3699.241986
32	Solyc03g033640.3.1	11.21897105	13.72693282	14.80971036	19.73801075	16.04527151	20.26583957	32.26968553	41.38837611	32.88865509
32	Solyc03g034190.3.1	13.41984033	11.26065653	10.57376732	12.72330844	12.49008408	13.43738505	19.03918353	23.76971318	20.25545767
32	Solyc03g043750.3.1	6.739239219	7.557661897	4.982266275	5.423359335	6.927108548	9.3640157	16.86979876	25.03906445	17.2283038
32	Solyc03g053000.4.1	14.30338693	15.11275997	13.46367466	14.7020293	16.09194485	14.5416458	21.89401053	25.84732636	22.02895485
32	Solyc03g059310.3.1	15.99842671	14.73837705	13.45109368	13.80593448	15.0433127	20.5858694	26.03669439	32.81309054	29.44057623
32	Solyc03g063240.3.1	11.31098497	11.62969567	9.691378596	10.15083795	11.26731964	14.25235758	19.14886733	23.61533049	19.59656762
32	Solyc03g093830.3.1	38.16297588	36.29294987	34.93640462	36.37574597	38.16448423	54.14872892	81.58765446	114.038359	106.0130904
32	Solyc03g097260.4.1	26.68364038	27.15231221	24.7039066	27.33405927	26.69832683	26.58752313	32.32227259	36.64200403	34.08536394
32	Solyc03g098000.3.1	106.5436665	83.27032987	101.6154384	99.01649379	103.2201027	137.4200517	197.9697226	259.045455	228.293198
32	Solyc03g098740.1.1	21.64389525	14.09395387	78.618017	38.44103294	25.58145926	80.45563303	215.0254463	364.3004019	243.9246021
32	Solyc03g111160.3.1	9.10892282	9.522129603	8.638065191	10.55923445	10.53324622	12.64741318	16.35625849	24.5954303	19.30882095
32	Solyc03g111590.4.1	19.32180637	20.90120767	15.3877409	18.72559964	16.12323258	19.56553657	38.91254326	57.24882011	43.83020683
32	Solyc03g113020.3.1	36.52950318	34.41250618	33.14823624	39.38639544	33.36508369	43.72093161	58.67001355	70.43227968	60.35933549
32	Solyc03g116360.2.1	3.566789308	3.485623758	2.290627428	2.960291346	4.049716848	6.085012352	9.210274476	11.47076093	9.675670943
32	Solyc03g117170.1.1	0.667575832	0.907288897	0.837647541	1.391150007	3.787998903	6.32643975	10.13486978	17.00626511	11.51767851
32	Solyc03g120930.1.1	10.13283161	9.419312607	8.018786247	10.74287876	7.90360242	15.29755928	37.45053432	67.99229998	51.70749756
32	Solyc03g121670.4.1	6.885145033	7.079242409	6.31802352	8.004815277	7.309653188	9.122167556	11.00440353	17.2523721	13.08507883
32	Solyc04g005120.3.1	21.89410699	20.24278863	21.68729916	20.16168167	21.26290203	23.02364788	25.26630086	30.19893666	27.89288315
32	Solyc04g015100.3.1	26.54094632	23.44880789	23.26178345	21.91650032	23.94127562	35.42085992	65.93637915	83.8824595	70.3675966
32	Solyc04g024420.3.1	7.690557864	5.858524635	5.618749385	6.487195369	6.906186126	6.929186891	9.168937386	10.19790589	10.00455406
32	Solyc04g025610.2.1	3.736201362	3.522186746	5.419841323	5.078336112	4.015760863	9.174353602	8.897461652	15.52425689	11.57732956
32	Solyc04g050240.3.1	9.691959255	9.279279461	9.883418492	10.13055463	8.848387165	11.00324784	13.44369588	16.66357384	15.95308141
32	Solyc04g056610.3.1	7.697526762	7.534950475	6.776152734	8.146200469	8.28715908	10.20557936	12.19419757	16.35065222	15.68701783
32	Solyc04g072400.4.1	18.04697309	14.32506448	13.66576236	17.85086751	19.74831374	33.261247	71.89515155	111.5946061	87.76906679
32	Solyc04g076690.4.1	3.956688039	4.229616711	4.199871647	9.331990343	6.588641978	14.45815469	17.31929471	33.67833101	22.92377113
32	Solyc04g077650.3.1	22.23110849	23.8258796	25.24432198	31.92590953	38.24281215	79.40781211	201.5042421	273.6781471	251.7117661
32	Solyc04g077810.1.1	2.583666822	0.401345549	2.32201538	1.468142182	1.662368543	6.25060914	32.21118886	67.8401259	54.81959092
32	Solyc04g079180.3.1	65.8202155	53.16403447	53.29572746	70.3401516	57.16244425	79.00166226	108.5720247	131.8948262	124.997336
32	Solyc04g079530.3.1	1.157939635	1.249708776	1.233061902	0.736085157	2.082506474	19.98738395	103.2199394	164.2116604	139.6998767
32	Solyc04g079790.3.1	52.40860327	43.32636852	45.08883672	60.39063382	56.33985087	74.10810239	127.0204549	169.1215983	151.1576646
32	Solyc04g080430.3.1	6.023433872	5.525100517	3.912980135	5.647671558	5.132833213	7.194917752	10.38343119	12.45235485	10.51785396
32	Solyc04g081750.4.1	41.4968935	40.03642845	38.18684031	43.30876999	38.23242155	46.86358299	52.77758331	63.98657419	57.35309783
32	Solyc04g082020.3.1	31.41415863	31.67708639	34.22829219	34.05934083	30.77616286	51.12061521	100.7796547	167.7187837	128.2844069
32	Solyc04g082400.3.1	29.41203887	26.39530808	17.50989103	21.73527851	25.10133115	31.68915127	53.59066141	87.47329452	74.90386727
32	Solyc05g005290.4.1	24.45489021	23.96532008	15.52842809	24.72952349	15.97466019	35.37799197	74.73763196	92.22186955	72.96146648
32	Solyc05g008750.3.1	10.05452792	9.347784859	9.971612432	9.550298623	9.17735897	13.5776866	15.04537366	17.82530297	17.42467669
32	Solyc05g008920.3.1	18.4339688	17.82606027	17.00128204	15.79675516	20.0757357	34.25038005	69.37176026	91.74562378	86.26998229
32	Solyc05g009140.3.1	7.149191275	6.586232541	6.78373666	7.649028778	6.867061114	8.948235752	11.396511	12.89841138	11.02236657
32	Solyc05g009370.4.1	12.19898578	11.53704078	12.18874643	9.712166277	10.08142815	12.60786864	25.95146902	32.17399676	29.22706219
32	Solyc05g011830.4.1	9.965160086	7.63965748	9.098209933	9.925699384	10.84385144	20.560834	43.90504906	54.8434282	44.23590607
32	Solyc05g011970.3.1	47.00646321	28.37072484	51.21678597	47.40639864	30.7830629	72.76952948	85.35520698	121.9423644	108.8970797
32	Solyc05g012480.4.1	25.67506902	24.45408935	24.76629501	29.71057656	25.42398021	27.97835363	37.11561682	42.48481802	37.42203972
32	Solyc05g013060.4.1	4.383317451	3.661698115	6.288315795	5.187897141	4.532093754	9.247755649	19.52908375	24.41371192	18.78131495
32	Solyc05g052260.3.1	19.22024892	19.30036513	24.08776708	24.02863381	23.08607006	29.86037399	36.22051196	47.70413749	44.72160496
32	Solyc05g054080.3.1	17.58182044	18.20876871	18.92139955	18.88591955	17.66350559	27.35508606	54.96218387	60.62957928	54.04087316
32	Solyc05g054720.3.1	39.84257078	39.83148808	32.62137344	33.89923083	33.97019355	42.13590251	66.79651127	80.42467317	74.87383462
32	Solyc05g056490.4.1	18.27343846	14.85772654	11.84248644	15.4082245	14.44838001	18.88321314	28.05822629	33.53776663	33.45857512
32	Solyc06g007540.3.1	31.36312115	28.14524769	31.79955507	34.22538576	31.50282815	40.56401548	50.8785365	57.03220457	53.64687766
32	Solyc06g036170.1.1	171.7908606	255.5740902	182.7227599	202.6835699	319.9419656	343.607432	554.8406947	759.8703773	583.7925415
32	Solyc06g036340.4.1	9.100356212	10.83547167	6.70689437	7.831824152	12.60340979	14.76450091	25.05099115	29.37057329	25.63314853
32	Solyc06g048540.3.1	31.83088024	31.75255057	27.50041598	40.33091869	41.87908784	58.34918321	82.13926539	108.3424831	101.5469175
32	Solyc06g060170.3.1	4.002700962	4.018155821	4.852632136	4.694790678	3.980211433	6.182665984	9.615187858	12.09470503	10.97061457
32	Solyc06g065370.3.1	70.03424951	73.40794503	60.31245715	66.53726167	69.1912802	96.77342151	95.73885444	120.9501881	104.1249152
32	Solyc06g066330.3.1	30.28943841	35.80315774	32.59200795	26.77124522	27.79480247	36.08961508	81.29161585	123.9612183	110.7509061
32	Solyc06g068900.4.1	4.998003386	3.446671601	8.604785842	6.649628271	6.468899887	16.5709014	85.02323364	113.3775125	100.6574058
32	Solyc06g069180.3.1	22.96811247	18.74488944	18.10669743	21.93095263	18.17108293	22.26467288	32.71479807	37.28923408	34.87150063
32	Solyc06g071470.4.1	52.93411025	60.2180236	63.49750285	66.05912364	60.44607468	76.0743274	95.72056234	130.7317253	109.2953309
32	Solyc06g076580.1.1	5.76834087	10.23347301	8.512470059	11.98242948	8.098661544	10.35593507	20.04648305	29.79903822	24.6167438
32	Solyc06g083505.1.1	12.33728453	12.01194615	12.84375758	12.5053937	11.07526927	15.3244771	15.95570428	19.20274294	18.50588012
32	Solyc07g006520.3.1	15.54630223	18.80889675	13.55040582	14.47372133	16.63818617	19.34659175	30.16435077	33.26743465	32.18799493
32	Solyc07g006950.3.1	50.91581827	43.35823222	57.68438108	51.76425272	54.65500221	65.4275413	74.94798414	85.53971559	78.17676792
32	Solyc07g018390.3.1	10.49090625	8.745289337	9.896750185	10.88064073	9.827912316	17.04813547	24.25650302	35.09961375	27.73705071
32	Solyc07g042250.3.1	145.6425554	102.7096584	127.7349136	149.4422121	125.6643702	187.1604851	348.0068172	409.0592436	405.7098217
32	Solyc07g049200.4.1	9.99405052	10.72235478	10.26151021	10.70898325	9.61848226	15.16295414	22.70612641	27.30735097	26.49626088
32	Solyc07g051840.4.1	3.763797427	3.475496106	2.541178063	9.933861473	6.797618568	14.55497629	24.17530535	52.45292422	40.43592457
32	Solyc07g054060.3.1	16.49926584	14.90291769	17.15739212	30.17680583	54.52076503	142.7679754	341.2703265	401.1633381	341.184258
32	Solyc07g054450.4.1	21.32844644	21.10011723	16.31785567	19.09945651	23.58732915	42.6128995	77.39658296	95.90028574	91.79845385
32	Solyc07g062180.4.1	8.440748828	8.027672293	9.643409888	9.471608964	7.682301081	11.55984524	20.74549046	27.11590101	21.14935223
32	Solyc07g066060.3.1	7.6557156	7.635811919	6.013861232	8.351246539	8.625693655	10.65038483	15.26867114	19.37845699	15.95551588
32	Solyc08g015620.3.1	4.648945366	4.429680615	3.875581268	4.307986315	4.432854873	5.385651019	8.663156698	11.21654217	9.06977122
32	Solyc08g041870.3.1	115.7049595	105.2013462	90.90441717	106.5439122	105.4282122	123.3901418	191.6193411	268.3151351	199.4328657
32	Solyc08g062700.3.1	6.359230297	6.663735617	6.500269341	7.027160272	6.734914361	8.463292306	8.356874996	11.19794199	8.914459931
32	Solyc08g063040.4.1	5.37227763	3.777202745	7.646579187	9.563610437	9.937581546	20.9355597	33.54212327	73.27338744	59.70191967
32	Solyc08g067860.2.1	3.950001622	4.019284127	3.833288154	3.718750501	4.136105	5.00094042	8.376718242	10.71202024	9.262009628
32	Solyc08g067870.2.1	8.896495632	8.946727027	7.675218378	8.256804863	9.700928038	9.877033971	23.07727245	27.57419268	22.06298958
32	Solyc08g075320.4.1	0.272742945	0.100741279	0.112023848	1.687717404	2.209058294	14.00671915	58.80710538	70.21046692	58.1883062
32	Solyc08g076090.3.1	10.23517511	10.84375343	6.998753242	10.54302646	11.90779603	19.62341075	37.5768657	60.97992453	54.20036384
32	Solyc08g076410.4.1	7.296938717	7.805222629	7.417819516	7.518183679	8.787235687	8.581665695	11.0828921	12.14146733	11.40398958
32	Solyc08g077120.2.1	28.73255815	21.89153791	23.55221533	25.34155567	20.7643691	25.27820209	57.93857741	92.66902223	77.25054768
32	Solyc08g077200.4.1	7.750194183	7.337544011	5.851687967	6.309134828	6.771739025	9.422024754	10.55396097	12.62722404	11.31555487
32	Solyc08g077460.3.1	72.02077714	75.99221155	46.68504658	56.51010548	59.69574349	107.0411408	175.6159979	219.9866431	191.065342
32	Solyc08g079070.2.1	32.85106692	31.30597239	20.57252784	27.32138753	27.45900939	37.18373911	46.65623235	60.9876616	55.21525672
32	Solyc08g079490.4.1	10.60350118	10.81725726	10.6612862	10.22924102	10.14459719	11.29042723	16.38942948	20.4241761	18.44015108
32	Solyc08g079620.3.1	26.89342144	26.46822715	24.86453712	30.23687191	31.03355567	40.36526969	49.76274484	73.28433239	59.77261933
32	Solyc08g080090.3.1	49.50850015	10.01403242	9.425046571	41.75936732	122.3329011	358.1587484	861.2158166	1249.134051	1203.383326
32	Solyc08g081280.3.1	7.355949072	7.838791802	7.535834427	8.277401226	8.402192386	13.38125842	18.48513204	24.95513041	21.80831763
32	Solyc08g081570.3.1	17.46141981	13.111273	11.68400007	13.91201994	15.67347206	20.56647825	26.16587217	31.58375787	29.80080692
32	Solyc09g005100.4.1	12.2514945	12.19270326	10.94230642	14.45743387	12.32375244	15.8882326	21.55074233	27.48522634	25.34947586
32	Solyc09g005620.4.1	22.8329822	24.61886009	21.76085127	27.49464794	27.03365334	45.40891299	65.6809752	94.2473594	65.75092379
32	Solyc09g025260.4.1	11.53364796	8.345645464	6.920420959	7.243016482	9.422989259	14.19660828	18.62350521	25.98575714	24.10787216
32	Solyc09g061440.4.1	22.51093192	19.0607682	15.9382184	18.6139117	18.86531526	26.65937302	34.5058661	45.19751986	40.4995587
32	Solyc09g072830.4.1	20.81875981	16.69568187	20.92536238	18.07767435	17.77230205	23.96701865	30.25085593	35.68393786	30.98838026
32	Solyc09g076020.3.1	12.25887561	12.33102237	14.58603664	13.33749536	13.26923921	17.62699581	21.94292432	27.21246185	23.0802369
32	Solyc09g089620.1.1	0.329761635	0.044538395	0.204131192	0.46427108	0.389373885	2.284297119	14.78411855	27.82272875	15.64191139
32	Solyc09g090330.3.1	11.84125922	12.55414146	11.06457547	12.86592681	17.36767879	17.43280789	30.32641906	46.99445038	39.50140047
32	Solyc09g091440.3.1	51.00653708	47.41648999	43.55560126	52.8690844	52.94940775	61.21232344	75.9644356	86.07964844	81.6229394
32	Solyc09g092500.1.1	39.08142937	24.5981272	39.90337645	82.2985952	176.4962796	350.1196827	1032.267992	1245.586822	1099.221502
32	Solyc10g006970.3.1	17.75035448	20.87001881	14.80139415	16.23546834	17.10489077	20.9824533	37.87694885	58.35113368	40.24284658
32	Solyc10g045540.2.1	7.401651618	6.969959242	7.31557118	6.726321738	6.940132406	8.629177712	10.53297697	12.53226551	11.6856386
32	Solyc10g049710.2.1	54.51530606	50.10337426	47.86189729	70.55087854	74.81850878	115.0708969	180.2740357	233.7194652	187.3180891
32	Solyc10g051310.2.1	32.74297603	28.119269	24.22980374	28.32033455	28.05228867	36.09419156	48.49647291	62.70443229	54.60399377
32	Solyc10g074580.2.1	21.38959079	24.25677594	26.53472361	21.75749504	26.81601377	34.59158099	45.45151146	55.06945818	50.23888295
32	Solyc10g076750.2.1	5.385089021	6.263034824	5.417257273	6.71476526	7.120733372	7.561890882	9.865190043	13.55169439	12.16269303
32	Solyc10g080880.2.1	6.291178519	11.11497712	7.636313665	6.199222441	9.071767919	9.617435134	18.45216933	21.75806608	19.3548879
32	Solyc10g081420.2.1	2.943233214	4.365827326	2.683722812	4.886729028	4.882479185	9.994300351	24.87599655	42.01146489	36.85477641
32	Solyc10g086710.3.1	4.877176156	3.02738324	6.894917476	21.11946129	19.67803193	28.60797699	81.79966516	113.9804555	80.14147927
32	Solyc11g006780.2.1	25.66739729	26.10208897	24.0227043	27.20354647	28.51381959	34.02685056	41.77506512	52.19717577	44.14456395
32	Solyc11g008360.3.1	24.90212842	24.46503834	20.65191118	19.06423255	22.66005304	30.58883542	45.910248	61.30813241	55.18131387
32	Solyc11g011860.1.1	3.348976685	2.862453214	2.182167415	2.82347426	2.46521636	3.891508598	6.763413637	8.26712618	7.784765039
32	Solyc11g011990.2.1	10.94914068	10.7505589	8.312905105	14.78540007	15.11024908	23.67393638	48.63954517	64.36706018	60.94964001
32	Solyc11g013060.1.1	25.81572666	24.16639879	16.60421588	24.98228002	28.23264193	29.61935523	48.51016011	64.22595204	60.55855819
32	Solyc11g020040.2.1	35.55146746	32.93501014	39.38617573	55.7727396	54.91615752	86.17976486	227.2457114	343.8023873	293.8514314
32	Solyc11g020330.1.1	25.04655601	34.80335892	61.47589348	100.8949799	66.55280283	76.21120109	247.4312698	294.9798445	229.686842
32	Solyc11g022460.3.1	68.95213665	78.9241856	50.65957954	59.65086083	68.45105632	61.84367523	167.5592487	268.625767	226.73541
32	Solyc11g030700.1.1	52.21273276	50.01294743	34.45772469	48.69832298	35.7933915	65.79568949	107.2318165	118.0081286	112.4976523
32	Solyc11g066620.2.1	32.08191375	26.64435748	38.29702139	55.64149285	41.65561974	67.73459634	109.504367	161.6690936	112.3438173
32	Solyc11g067160.2.1	19.43248297	19.03706055	21.07997148	24.60314836	26.0070799	43.09397193	111.59397	141.6446826	128.9034216
32	Solyc11g072470.3.1	14.03685051	17.60405163	25.95652578	31.24343412	22.66570789	54.55019109	100.2939756	132.0882819	101.4804589
32	Solyc11g072640.3.1	10.06091639	9.406301633	9.688611048	10.00628484	9.202428206	10.49446972	15.5592497	17.99270462	16.55149792
32	Solyc12g005980.2.1	20.92208609	17.78584147	22.45329216	26.2079399	21.296583	29.05062537	41.02877119	55.5563284	46.59684698
32	Solyc12g015820.1.1	21.33884569	20.2139113	24.0007504	25.09876023	26.12080116	29.12313184	63.00933865	83.46770156	61.38717378
32	Solyc12g017510.2.1	11.67720177	11.59745731	10.18677467	11.30399688	11.2219699	13.61377049	25.64534196	30.77437121	25.16810192
32	Solyc12g039100.2.1	6.232359901	6.778277846	5.018140013	4.646695724	6.959576091	8.293571496	12.53502448	15.90722932	13.4831318
32	Solyc12g056850.2.1	7.371754172	5.806997296	6.471387578	5.266876674	5.509852663	10.19989215	17.29258973	25.09424747	19.6438339
32	Solyc12g088220.2.1	0.909736373	0.136559268	0.398298874	3.995578508	13.61891581	65.9013403	367.0598821	745.9742485	556.0493044
32	Solyc12g088240.2.1	2.821692849	3.00383753	2.216176207	2.691988455	2.133443588	3.516875707	7.693081061	9.867742064	8.676327454
32	Solyc12g088420.2.1	5.434037988	5.038449839	5.29687922	7.0743262	7.213620177	12.39989308	23.69754898	33.78658899	23.694197
32	Solyc12g089240.2.1	22.35475528	19.40181602	31.98678353	37.3754532	52.04253945	107.5079529	223.0961536	302.8953749	277.0203128
32	Solyc12g095880.2.1	14.00353316	12.06785606	14.68123483	15.71591463	13.3161174	17.48603492	27.52940913	32.80402603	27.05873863
32	Solyc12g096060.2.1	6.621163731	5.608814363	6.3069688	8.015155413	8.492452708	11.51111786	15.9081726	20.00796646	16.25027604
32	Solyc12g098710.2.1	21.11066111	23.03871223	36.34476452	34.58519787	53.34494962	160.8116616	1441.559192	2355.951277	1565.904185
32	Solyc12g099760.2.1	17.46534248	15.95097132	18.95175909	15.86516894	16.4495966	17.93830073	22.26700367	24.60758115	23.55994579
32	Solyc12g099800.2.1	13.31404465	11.08263904	10.61627107	13.99444636	13.00390408	17.0969079	23.7441391	28.25472481	27.67796061
