# Supplementary material for: Light regulates tomato fruit metabolome via SlDML2‐mediated global DNA demethylation
Source: J Integr Plant Biol. 2025 Oct 23;68(2):383–405. doi: 10.1111/jipb.70066 (PMC12863027; doi:10.1111/jipb.70066)
Supplement: Supplementary file 6 — Table S5. Summary of SOM [file JIPB-68-383-s011.zip › Supplemental Data 5 Summary of SOM/Control/Cluster143.csv]

neuron_number	gene_id	W_10	W_20	W_30	W_35	W_40	W_44	W_47	W_50	W_55
143	Solyc01g007760.3.1	12.85237422	13.61596551	16.45009326	10.33769244	9.257850957	9.643528429	14.30080819	19.72776099	26.19966946
143	Solyc01g007900.4.1	6.829207635	6.435441022	7.327212565	4.630556454	5.226624005	4.347018055	7.106509543	7.643782484	8.669825742
143	Solyc01g056320.1.1	16.88307228	15.84590588	22.6904484	13.53689502	13.40497452	13.85907082	19.25921276	20.92376689	26.75597803
143	Solyc01g098150.3.1	7.709340756	7.930082827	8.985505687	7.797800544	5.925690478	5.091820719	9.520351033	10.9004626	12.48881989
143	Solyc02g078980.3.1	31.12138588	33.04870818	32.44320993	28.11730261	27.83007815	30.5896233	31.80347611	38.46801825	39.65678175
143	Solyc02g080470.3.1	10.77263163	11.12580084	11.25830004	9.89371479	9.924173643	9.283335968	11.841653	12.8453422	12.79393956
143	Solyc02g087340.3.1	69.81972884	80.23177602	90.01537412	56.4112951	55.76410868	63.14974022	91.68829629	109.1786336	120.0608382
143	Solyc02g150150.1.1	7.315641494	8.167857149	8.757341693	6.784283099	5.727215599	4.904358023	7.068597227	9.431930293	12.14436586
143	Solyc03g007090.1.1	9.415096379	7.670835785	10.37228296	7.23751542	5.326159117	4.306283351	5.362059928	14.28050125	13.8147212
143	Solyc03g007490.3.1	7.762336361	8.086272203	7.796907577	6.370965644	5.375127488	7.031459509	5.848405979	9.364606127	10.60861786
143	Solyc03g080140.3.1	55.16770444	64.67706484	69.1225475	55.55231315	53.4029711	47.40668828	59.99085052	70.39735864	71.67094712
143	Solyc03g112830.4.1	19.03948533	16.31553573	22.52977732	15.25250035	11.12444176	11.89977443	18.98686518	26.51078403	33.38838448
143	Solyc03g119330.3.1	17.90686214	18.27289993	20.81956156	16.21323901	14.86864211	14.97247848	19.56414974	24.67010666	24.38825233
143	Solyc03g120690.3.1	7.413109806	4.007463184	7.553557321	2.727867642	1.95922341	1.591077561	5.607926958	8.337260096	9.618444429
143	Solyc04g007250.1.1	8.958767797	9.810030544	11.83699409	4.747177729	10.6961441	4.467133274	7.457306876	13.16997496	14.23837287
143	Solyc04g008620.3.1	14.99778416	15.26139678	18.84351676	10.93372802	10.54310483	10.56559148	15.47110678	19.9318536	20.29956876
143	Solyc04g016130.3.1	7.750914078	8.000054182	7.768529831	5.864835448	6.379503322	5.99791732	8.114430045	8.828631396	10.4674398
143	Solyc04g080740.1.1	249.103523	296.8621169	311.1954209	181.9495522	147.4799481	186.6044531	275.2654867	327.059733	424.8449275
143	Solyc06g008200.3.1	10.75136346	10.6021288	11.45079907	7.861290702	8.546334014	8.374978483	10.0454982	13.42270504	15.42318423
143	Solyc06g010260.3.1	4.467203986	4.14553253	4.559080798	3.848717781	2.601505462	3.186070045	4.061389756	5.809739726	6.760864174
143	Solyc06g061120.4.1	13.0174729	11.92438372	13.34398034	9.992391814	8.956744331	9.906197696	10.91230313	14.40084867	16.58064705
143	Solyc06g065200.4.1	3.266378076	3.476898414	3.688576024	2.630211567	2.97072824	3.014218885	3.354760336	4.046584707	4.156164626
143	Solyc06g071430.3.1	38.43601136	39.74978114	37.56899109	27.94074554	30.42791911	29.41394827	38.74406995	46.27735462	50.65283678
143	Solyc06g074130.4.1	5.243178255	5.442438195	5.699120041	4.823482139	4.27893396	4.311753662	4.398719645	6.050832207	6.769411565
143	Solyc07g005860.3.1	6.703679297	7.719944476	7.296043378	5.90185777	5.278653095	5.41104911	6.343767703	8.585734322	8.121003847
143	Solyc07g017290.4.1	5.492372091	5.608517963	5.821421813	4.456687817	4.354146902	5.276712738	5.534042325	5.966045329	6.701005187
143	Solyc07g032090.4.1	9.364805747	9.408554063	9.907942153	9.307457062	8.321549936	8.269655757	8.321909851	10.73068246	11.0038382
143	Solyc07g062920.4.1	23.65387639	25.50471326	24.97365577	22.67884504	21.14878183	20.51849559	24.1903315	25.56639224	27.52417743
143	Solyc08g023645.1.1	3.280119999	4.0143516	4.42985938	2.60776482	2.551969773	2.465881509	3.386886678	4.938967989	5.296867023
143	Solyc08g029240.3.1	3.075335453	4.209486635	4.310278207	2.633392639	1.423381374	2.821040228	4.307106342	5.665572656	6.63490889
143	Solyc08g065230.1.1	4.031413096	4.267624429	4.239003941	3.529673823	2.860592381	3.043326173	4.057968883	4.719973445	5.055487446
143	Solyc08g067070.3.1	3.692747908	3.596272232	4.296306844	3.170752605	3.186341465	3.265335454	3.594678252	4.32907376	4.919230015
143	Solyc09g013110.3.1	15.07622332	17.76180417	20.35440317	11.08568597	13.2374561	11.65612748	14.87868561	18.93098127	25.01262815
143	Solyc09g055570.3.1	15.85707979	17.01526964	18.36518883	14.61303293	13.76424395	14.5682735	17.00080549	21.67343097	25.66190708
143	Solyc09g061750.3.1	63.40021637	79.19411559	95.25493828	62.14075948	47.42446037	48.49325491	74.64296364	87.17543094	125.9442753
143	Solyc09g092030.4.1	8.305628262	8.969627965	8.998718276	7.42077811	6.922747427	7.240914611	8.808421215	10.88457948	12.0918701
143	Solyc09g097920.3.1	22.77436525	20.56992206	21.10281422	16.69504262	12.72913758	14.95859047	18.63667479	27.3469055	25.36326552
143	Solyc10g017880.2.1	16.14357875	15.10290466	15.16037942	11.17249754	10.83566732	11.18895793	13.02003445	17.07835922	19.47140221
143	Solyc10g044720.3.1	15.19816117	17.25948301	15.8236116	10.49026292	12.41461002	14.51407357	15.36898993	20.16627431	21.37145025
143	Solyc10g049917.1.1	9.517774671	10.38260133	11.34443562	8.260560307	7.444648731	8.008458052	9.514664226	12.26661722	15.44166693
143	Solyc10g081270.2.1	14.12514633	13.91174017	13.41425961	10.55777458	9.92613159	10.38922694	13.77514836	14.9673304	17.03207837
143	Solyc10g083140.1.1	109.1651038	109.6341005	137.4814471	18.44747296	26.09915124	34.12888098	98.5350556	137.3247971	121.5958135
143	Solyc10g085050.3.1	3.430068755	3.514766418	4.726716562	2.821976179	2.489732876	2.040906895	3.141029959	5.636576048	6.308468741
143	Solyc11g020180.3.1	19.82369733	20.78522532	22.97631843	14.93566974	14.77232705	15.42882834	20.56833481	25.20525529	34.1428334
143	Solyc11g020590.2.1	10.59232685	10.67412501	11.77213189	8.891860009	7.978081835	7.960406625	10.3357073	11.74490007	12.76011125
143	Solyc11g071960.2.1	3.689135268	4.399553133	4.293143484	3.290566803	3.346376179	3.735780709	3.796360326	4.466972813	4.505066371
143	Solyc12g005770.3.1	10.24653717	10.71224039	10.88850128	9.032123784	8.321278517	8.907688849	11.4920135	11.5366058	13.88668329
143	Solyc12g027870.1.1	7.769218063	7.932025044	8.801562403	6.159171084	5.768296968	6.381966349	8.195657933	9.247920741	10.35161672
