# Supplementary material for: Light regulates tomato fruit metabolome via SlDML2‐mediated global DNA demethylation
Source: J Integr Plant Biol. 2025 Oct 23;68(2):383–405. doi: 10.1111/jipb.70066 (PMC12863027; doi:10.1111/jipb.70066)
Supplement: Supplementary file 6 — Table S5. Summary of SOM [file JIPB-68-383-s011.zip › Supplemental Data 5 Summary of SOM/Control/Cluster33.csv]

neuron_number	gene_id	W_10	W_20	W_30	W_35	W_40	W_44	W_47	W_50	W_55
33	Solyc01g008710.5.1.1	1.55207271	0	0.045130315	2.940435666	49.53977168	502.7561861	1847.015665	2233.84567	1233.487143
33	Solyc01g010490.4.1	5.630294058	4.365928884	4.660365357	8.469195944	12.61521213	27.81647375	56.75034413	85.71616418	47.32344845
33	Solyc01g049690.4.1	94.48785476	84.50039848	85.70345496	99.97359829	85.65586816	93.92951581	116.7230657	139.9365908	113.8455567
33	Solyc01g057000.3.1	140.3227554	169.1735	221.6588746	224.6017556	218.4192134	368.4247789	666.0109765	813.5805267	447.5845679
33	Solyc01g057830.3.1	43.46161615	39.55622149	32.92320342	35.08297627	38.53315606	41.53467487	60.08245423	70.27079597	50.48285372
33	Solyc01g059830.3.1	26.32412672	25.96555938	32.1841127	29.00520532	28.18768895	32.7354737	44.06168825	46.74364085	38.20553047
33	Solyc01g079220.4.1	5.333671043	5.802168007	5.607766474	7.393489473	5.806012007	9.153033028	14.22936243	18.18800493	10.32642809
33	Solyc01g081610.3.1	24.32048653	22.15423174	26.25235507	28.15939227	21.3723093	38.85028418	71.46667645	79.3517727	44.06711358
33	Solyc01g087680.4.1	10.83243396	12.293862	7.731897457	10.51134172	13.03362798	22.86781692	42.57467485	49.65545102	25.75897956
33	Solyc01g090900.3.1	36.48756222	38.53852542	51.17429364	59.89042837	47.17144221	69.11786655	93.63996255	128.7015933	80.36466942
33	Solyc01g096660.3.1	27.36460712	26.07789791	21.41709488	25.33289666	29.87861403	50.26218472	78.31736762	97.57718242	65.59966936
33	Solyc01g098740.4.1	7.177012394	4.592394439	2.952316511	3.441750889	5.733243117	9.734673854	28.60364262	36.44175444	21.60688321
33	Solyc01g099040.4.1	0.064209368	0	0.257312975	1.127091431	11.61311175	77.72805446	346.2070473	400.1932233	271.3928848
33	Solyc01g110410.3.1	44.90927324	45.80210391	42.27171825	42.42294924	41.08612166	50.16385203	55.01318545	56.72503998	49.41035764
33	Solyc01g150172.1.1	1.909724283	2.038454075	1.846527238	1.654223183	1.653702583	2.195634886	4.37349286	5.993347607	3.141146687
33	Solyc02g068500.3.1	12.71721195	12.71299668	11.53285007	11.96450016	11.02037285	14.8237214	17.36720727	21.93190647	17.32492853
33	Solyc02g071040.3.1	12.27285411	12.80130949	12.60738486	14.27323491	14.92706189	23.58401622	32.36643092	46.7425372	28.59020185
33	Solyc02g089500.4.1	17.39096063	16.14510579	24.65227873	40.92114854	32.42906929	67.52522692	126.2407549	185.5897274	102.3050698
33	Solyc02g089510.3.1	7.47373878	6.554996016	9.676548979	17.75906017	14.02328101	35.37563963	64.86948512	129.5871529	66.30453928
33	Solyc02g089520.2.1	7.720539239	7.822546844	10.77597937	17.98695665	12.75548164	30.55280169	51.29948084	78.96933186	39.25262333
33	Solyc02g090670.3.1	16.39075773	16.12750358	16.14843414	15.28138457	14.67216836	17.4088016	21.29033282	22.74163436	18.21715167
33	Solyc02g091490.4.1	47.06169348	42.95758365	39.36373837	52.05062436	48.62434014	68.93376428	101.9774848	131.1870068	81.19224654
33	Solyc03g006610.3.1	1.720970555	2.46973991	2.405556375	2.130850463	2.880668948	5.457897718	18.90402444	27.0669516	14.76017682
33	Solyc03g059170.2.1	7.119120507	9.160719268	7.011112482	6.254942963	7.669261982	9.992235888	13.94473663	17.46293666	12.82682441
33	Solyc03g082420.3.1	4.23128174	2.771176975	4.056146054	12.81995007	16.68108171	70.503924	265.7839725	395.7356141	224.4432738
33	Solyc03g083280.4.1	47.82299512	40.65402827	43.84580616	48.07242081	39.10751351	44.4821572	76.37165538	76.96182268	60.13928749
33	Solyc03g098290.4.1	3.736116865	3.488676082	1.780209674	2.806603239	3.096809695	7.983719015	22.65629207	30.19118071	15.04064222
33	Solyc03g111250.3.1	22.76983109	19.07198545	21.06092362	19.19078115	17.31039752	23.29392437	34.80804858	40.81963512	32.59608147
33	Solyc03g114750.3.1	15.54475183	21.25638457	5.456862522	3.852934281	7.405004309	28.85520609	68.01742888	89.31456457	50.13032452
33	Solyc03g115500.3.1	8.054063296	5.866583982	8.733365481	5.156408562	4.542810367	8.261062634	14.98051005	18.47949675	10.50062897
33	Solyc03g117890.3.1	59.42499938	81.48816386	58.35984556	76.93578872	112.3265076	190.1797537	385.6572554	480.5668287	276.8813297
33	Solyc03g118100.4.1	23.60367024	22.08871267	19.44243319	29.2044674	29.72393025	49.67642319	88.39758582	99.88669612	64.80373093
33	Solyc03g120140.3.1	17.62600805	16.9260463	20.75264568	20.34376203	18.6226095	21.90871769	29.34512317	30.53772015	24.7098811
33	Solyc04g015340.3.1	30.63796419	23.38069808	25.61202711	19.81736085	24.13414583	44.13814668	145.2914973	214.6033683	92.60249839
33	Solyc04g049490.3.1	11.61408563	11.1938655	12.69020871	13.74882077	10.8897614	13.76734713	15.3756498	17.78776723	14.77784351
33	Solyc04g053040.3.1	0.813413203	0.279909186	2.74090921	1.579583272	0.379329659	4.754663902	24.93401272	46.40530472	25.56662349
33	Solyc04g054310.3.1	14.03808117	13.20319317	13.39465222	14.22736946	12.65373385	22.11308668	54.34175122	66.76938278	48.21718312
33	Solyc04g079000.4.1	14.85196957	12.88239646	12.61880734	10.90541011	11.93037312	18.87267971	30.99662526	39.49163837	24.25650506
33	Solyc04g082510.3.1	12.70657481	12.4484355	10.97458538	14.12567034	10.52662753	17.81760995	43.67767843	56.01098997	34.87453218
33	Solyc05g010670.3.1	85.67312935	71.05853451	80.34660798	101.4067603	93.11063415	124.8695813	219.7935128	240.5758663	178.7976358
33	Solyc05g015950.3.1	25.3480887	21.76304638	24.83700219	21.21521138	18.90188776	31.55432803	48.10303042	53.81213802	43.12406514
33	Solyc05g055000.4.1	11.45862958	10.31350473	8.116043447	9.598708844	9.044416008	13.36069802	22.4230952	26.77490714	18.47837279
33	Solyc05g056270.3.1	12.82532328	9.892246142	9.191398532	12.710682	12.66047422	17.0379867	31.50067702	33.72644279	24.08025751
33	Solyc05g056290.4.1	20.22563103	18.67870248	15.49947624	17.90492569	17.61805819	25.27848281	38.36065087	49.76374082	30.2582034
33	Solyc06g008330.2.1	3.495079072	3.3717538	4.245559841	2.832465688	3.098575111	3.392262189	6.059814738	6.396846918	4.911306469
33	Solyc06g009050.3.1	44.17278413	33.76858906	67.44270284	123.5022828	116.1237369	362.4906952	856.4843928	1056.604366	717.2271826
33	Solyc06g066400.3.1	3.936092768	5.189669666	5.160942855	5.048850188	4.857875749	4.64902901	6.855553401	7.96201137	6.543847837
33	Solyc06g068010.3.1	16.34179286	17.03515459	16.6979479	13.02295761	13.85494148	17.56404766	29.15598182	44.81839008	27.1071639
33	Solyc06g084370.1.1	13.60379231	5.59152231	4.670569767	9.070693683	12.15661991	47.65769496	64.64937628	90.91863335	60.24305814
33	Solyc07g006340.3.1	7.706801824	7.645284327	5.518777377	6.480610396	6.675284443	12.36059256	29.362932	41.21847968	24.76524432
33	Solyc07g007700.3.1	27.68015645	26.77991748	27.02596301	25.52736739	22.11562143	24.96742887	45.03372166	52.28207134	36.64191503
33	Solyc07g008360.2.1	0.84530531	0.582581378	0.177988238	0.089422829	0.190894311	1.232481462	7.96865257	15.36190367	6.225598601
33	Solyc07g017500.3.1	22.8959223	22.81322915	21.48997231	19.49279442	20.33605716	24.104753	42.56408251	64.83995032	43.28379739
33	Solyc07g045090.3.1	0.154464066	0	0.049592821	7.298965571	6.590846517	38.30614426	153.2803587	205.5506915	112.3893448
33	Solyc07g051880.1.1	3.019922991	2.797696436	3.688204306	2.914595078	5.66598869	28.96536266	100.4140226	158.5069283	62.54184664
33	Solyc07g052470.3.1	6.312231116	9.290565365	8.560970257	12.52074739	14.15193239	23.86280597	52.58203213	61.49500801	39.0624516
33	Solyc07g052960.3.1	7.106969145	4.115829525	4.126813689	32.86022172	37.67830799	124.2591763	518.9138435	893.8861732	450.6346192
33	Solyc07g054000.3.1	3.383521602	3.494486142	3.023781061	2.14860894	2.499860012	3.160782254	10.08688472	10.83797275	7.576741988
33	Solyc07g063960.3.1	31.42261921	23.00260526	22.03561091	23.32443375	22.78746148	30.0721764	49.95894136	54.46267011	38.11828141
33	Solyc07g065420.1.1	2.399564196	1.444376089	1.544984834	1.776967779	2.329288718	8.0197257	30.04488292	33.23343368	19.32823947
33	Solyc07g065860.3.1	9.952316393	19.64263787	6.818320433	15.83547798	18.737057	31.50910376	42.24186198	59.74392654	37.29850302
33	Solyc08g005333.1.1	2.621451438	2.578692034	1.546669133	2.125925842	1.749316263	3.043918646	6.899757596	9.420338247	5.462792343
33	Solyc08g005335.1.1	1.239711693	1.265241085	0.842580145	1.149827167	1.009655075	2.65300202	3.73646615	5.742734825	3.392328036
33	Solyc08g006740.3.1	1.520715597	1.303306206	2.229616123	0.912312335	1.105567368	2.263866843	3.565985478	3.99512589	2.453845445
33	Solyc08g006780.3.1	14.64806083	12.69221898	14.70549936	12.43534282	14.57835144	19.07885263	39.74108876	43.13625553	25.89357505
33	Solyc08g007010.4.1	13.02562206	11.4241006	9.658376063	12.20957316	11.53905003	17.26118784	30.91511593	40.43304864	28.06123266
33	Solyc08g008330.3.1	8.948355791	8.322885103	7.894015904	8.36797307	8.361405381	14.01006526	33.56071268	39.19714571	21.75930391
33	Solyc08g069060.4.1	10.64371557	11.61941247	46.53374463	30.51690728	23.4775421	54.53910338	115.0115649	162.2712828	99.6606721
33	Solyc08g075750.4.1	22.99540959	17.2455014	15.99239139	17.34016935	18.09914892	30.86625681	65.58382499	92.7170577	57.69024573
33	Solyc08g077130.2.1	22.13445284	14.20692901	17.78745149	17.81320305	11.63330505	17.4519911	35.18872362	34.25810994	28.26228152
33	Solyc08g083040.4.1	14.75793919	16.04048111	15.9509203	15.02885726	15.68683689	14.91376635	18.27850111	18.14504867	16.67521531
33	Solyc09g010280.3.1	13.80560038	16.90910794	16.71744888	16.75201597	19.28141761	21.58445221	32.43428039	37.36937837	29.16566879
33	Solyc09g031920.1.1	43.27544623	62.36325564	86.22497591	98.61021124	100.7563076	203.6759555	245.7899535	415.3405277	223.9506949
33	Solyc09g042770.4.1	20.10882873	19.29867356	15.00929685	15.11492783	18.03117757	24.97966635	39.15217715	49.04251987	36.05247858
33	Solyc09g074680.3.1	24.07903246	22.76809147	21.33946854	25.56587234	22.13930294	26.47106072	32.04866766	33.63510608	29.63475772
33	Solyc09g075950.1.1	26.38439981	23.44885467	31.14864171	51.66026569	27.62033449	57.39594496	174.5755833	214.530479	156.6299003
33	Solyc09g082460.3.1	4.020308522	3.428381327	7.653803307	7.666335854	6.114167754	16.42955009	55.27059305	64.95572649	44.24203812
33	Solyc09g089580.4.1	237.788395	201.4283571	257.984635	347.6891973	804.154064	4172.407091	12447.89701	14677.5223	9198.190742
33	Solyc09g091070.3.1	69.40465716	50.67554943	52.9861894	57.20919187	53.05625079	100.9073162	185.1617277	293.1474821	180.7182483
33	Solyc09g091470.3.1	99.87764049	90.27417251	124.4150095	153.1680645	133.0428386	275.5494085	728.2452365	858.4879819	602.6625805
33	Solyc09g092380.3.1	475.2046492	447.164741	471.2570915	647.7139153	571.0348719	1177.582165	3506.09253	4068.733083	2911.48564
33	Solyc09g098530.4.1	10.26047935	8.745286504	9.832105658	8.273850487	7.883866765	12.50324362	24.21903219	35.45324597	20.12512157
33	Solyc10g008470.3.1	1.384528079	1.461349012	1.236168984	1.314363605	1.639128093	3.024939244	9.184975373	10.50557742	6.831125843
33	Solyc10g009430.3.1	5.341669771	2.670672888	2.33136072	1.873261092	2.248238947	7.358599668	19.90239753	34.37220864	15.54109927
33	Solyc10g012370.3.1	12.06993149	8.127766755	20.29550289	8.161834435	9.602205201	15.32145735	42.62707055	46.23284917	33.10930586
33	Solyc10g024420.3.1	5.62007474	5.374557978	8.898440937	33.24541542	49.91664801	211.0383555	559.1595631	719.3937836	386.3450639
33	Solyc10g024430.1.1	0	0	0	1.478669816	1.929383719	20.41750802	73.76277127	117.7938931	42.77944824
33	Solyc10g038080.3.1	1.60399518	1.257277417	1.551066722	1.617674343	1.651301301	4.84428703	16.63401417	21.95669136	8.731071193
33	Solyc10g052490.2.1	48.37490118	18.93049603	10.9070655	25.32481779	30.31247599	87.64884949	163.8179821	184.5661108	107.0236107
33	Solyc10g074730.3.1	2.076277903	2.354418714	1.647871096	1.702612782	3.25389874	18.15079192	46.84685379	59.35586795	24.91450339
33	Solyc10g080890.2.1	7.862539747	7.201622057	8.159895717	9.096815179	7.479431313	11.85676391	18.20872417	19.15618957	13.6216214
33	Solyc10g080900.3.1	10.30441597	14.00916757	60.00673756	53.84034606	50.41656643	320.7706535	1263.295271	1573.386733	712.5243909
33	Solyc10g081380.2.1	18.55503825	17.54920561	24.71205066	24.52639917	22.34150596	36.90519755	61.00112733	86.50517293	45.68378853
33	Solyc10g081650.2.1	29.58413341	34.5202162	35.09585497	47.01904407	53.55588663	87.67580488	211.632749	280.4965945	172.4163671
33	Solyc10g081970.2.1	2.221216599	3.763927649	3.909903364	19.77598211	13.90670193	30.81621802	74.14321842	108.5231373	56.22885664
33	Solyc10g083940.1.1	1.924747986	2.524919915	0.959283819	1.236348315	2.068503295	13.10126131	38.67755336	56.55256225	22.8837107
33	Solyc10g085230.2.1	27.92673644	31.70460817	31.25744555	56.51019377	198.001017	893.6411394	3116.83422	4448.74188	2069.201467
33	Solyc11g005200.2.1	4.854884788	4.940386095	5.74630569	5.023959908	4.493906343	5.982319998	11.15941325	13.12912651	10.09671029
33	Solyc11g006730.1.1	1.075581922	0.746782193	1.691101501	2.345171524	0.74545041	2.045018503	3.471048701	5.119696373	2.908836144
33	Solyc11g007040.2.1	7.302331656	6.180691379	6.705146522	5.936826926	6.096098423	8.753610614	14.29958376	15.99991714	11.9712996
33	Solyc11g007680.2.1	15.59249987	14.06934403	15.97854094	13.60108662	10.60846288	19.15183051	37.84316855	50.57394475	27.76162954
33	Solyc11g040130.2.1	7.715348386	7.294094474	7.325759262	8.170116909	7.513566331	10.9845764	15.73393307	18.56402208	14.63127099
33	Solyc11g066100.2.1	36.46613759	33.66268833	68.61440757	115.9726417	67.0055366	162.5117773	346.1076339	418.0394978	295.7123466
33	Solyc11g069380.2.1	107.2156701	79.15161545	75.00120966	78.64230228	78.91918688	99.99619207	153.8571888	180.8127305	118.6021998
33	Solyc11g070110.3.1	5.78942589	5.921038525	6.314365156	7.267434314	6.28109408	9.027317874	11.7156233	13.91583886	10.99633291
33	Solyc11g071260.2.1	26.34855871	22.90272677	27.77940977	26.07205094	25.04050071	32.60262711	37.95102041	40.24797362	32.75420784
33	Solyc12g006600.3.1	0.478393281	2.444170504	2.578316693	1.667649998	3.110391805	4.772678786	26.17680289	28.84547276	15.01242776
33	Solyc12g013700.2.1	39.92276597	17.31468312	32.79126522	14.85407588	10.84644032	59.41162511	463.5546458	699.4616054	291.4509808
33	Solyc12g019680.1.1	0.075042315	0.036672832	0	0.408954672	0.384341201	2.044651191	10.5425759	13.50717247	4.99495182
33	Solyc12g099700.3.1	17.75072487	17.9144558	15.86111409	17.9322072	15.86613439	22.48564798	35.29972875	44.63911652	26.41732617
