# Supplementary material for: Light regulates tomato fruit metabolome via SlDML2‐mediated global DNA demethylation
Source: J Integr Plant Biol. 2025 Oct 23;68(2):383–405. doi: 10.1111/jipb.70066 (PMC12863027; doi:10.1111/jipb.70066)
Supplement: Supplementary file 6 — Table S5. Summary of SOM [file JIPB-68-383-s011.zip › Supplemental Data 5 Summary of SOM/Control/Cluster31.csv]

neuron_number	gene_id	W_10	W_20	W_30	W_35	W_40	W_44	W_47	W_50	W_55
31	Solyc01g010170.2.1	0	0	0.229668321	0.074893554	0	0.128490304	3.809894876	13.69928613	12.18382264
31	Solyc01g080140.3.1	4.01577458	3.736918145	4.547570687	4.395295323	3.766978442	4.323128707	5.19891237	6.9120735	5.975744736
31	Solyc01g081300.4.1	6.113588108	5.10993722	5.946958371	3.954999067	3.518509404	3.90042592	9.737202917	16.08097367	13.3973988
31	Solyc01g095080.3.1	0.784062374	0.193310157	2.522966547	2.972181607	9.867310429	53.86687504	416.5125999	1069.111782	864.1382128
31	Solyc01g097200.1.1	3.005979259	2.010589282	5.594126296	2.577683654	1.387535317	2.560675681	7.227798375	9.976170569	7.720618678
31	Solyc01g097240.3.1	40.72025656	56.7566234	92.79670458	125.2349157	55.37236995	131.4547992	229.1312743	798.3011475	469.0285923
31	Solyc01g098110.4.1	3.968845377	4.460275817	1.595642514	3.136039395	5.553767999	8.135411045	25.65010315	75.84843924	36.90801473
31	Solyc01g108412.1.1	8.987308496	9.665648336	8.14530102	8.113118296	8.536096327	9.046212673	13.08710522	20.22437489	16.81782781
31	Solyc01g108880.4.1	8.134987387	7.556575966	9.756539487	3.250322384	3.325927828	25.51857276	230.400571	734.1846966	501.2958328
31	Solyc02g065260.4.1	0.119592829	0	0.046671505	0.091320021	0.131768374	1.147150304	53.05475984	315.8774996	166.7922321
31	Solyc02g067750.4.1	37.21626376	8.468593815	7.503135977	0.210152135	0.153913108	3.487403638	13.7286656	148.8580629	116.9289226
31	Solyc02g070580.1.1	14.21937365	7.082271269	26.94665505	10.96390988	9.843254769	21.97983666	40.14233636	63.03244009	44.77354981
31	Solyc02g077790.1.1	10.53877542	8.188179132	13.66631081	3.752118031	5.144355897	10.06137129	83.63321769	389.5126355	249.5492981
31	Solyc02g078410.1.1	56.07478334	68.23194041	66.88528704	67.14240139	70.00756505	79.11734561	95.1116619	147.7112988	112.9243538
31	Solyc02g080060.1.1	0.266970559	0.206133681	0.170915563	0.970413018	0.70681203	1.270855186	3.526525053	8.729366718	6.573618708
31	Solyc02g084870.3.1	34.04185022	46.62602755	56.61363213	50.57658599	42.78901496	54.59194994	97.57312759	136.3836558	114.2712785
31	Solyc02g085990.1.1	1.126379938	2.893169625	4.08279204	3.636055239	4.510815189	2.049602183	4.171274347	8.981791266	6.310611542
31	Solyc02g089160.3.1	8.670235008	6.821057897	8.814100184	14.97298061	17.62645994	39.14380551	102.4332533	271.5446637	177.2222585
31	Solyc02g091725.1.1	4.050559268	4.438763168	5.147830641	4.70004194	3.808277572	3.756797909	5.19850751	6.66717916	6.287732522
31	Solyc02g092230.3.1	14.66911483	14.77909586	16.43448164	16.86154442	13.58480685	14.20701299	20.93203619	25.11533789	23.4190543
31	Solyc02g093290.3.1	20.24981122	22.27544409	28.11661646	24.44281829	22.09078358	21.83794517	36.52822608	58.15001181	39.99331379
31	Solyc03g005260.3.1	22.87573989	19.31965018	27.02378307	20.33364386	19.18789969	20.04802678	28.67603071	38.73653457	33.18333782
31	Solyc03g031850.1.1	17.32839882	17.13517466	21.34808242	20.1510137	11.50571282	16.13169693	31.57571386	46.57777123	41.29785631
31	Solyc03g063880.3.1	9.88988233	10.38581046	10.23791057	10.69692822	9.206018041	10.55002685	11.86174571	15.27136796	12.59842876
31	Solyc03g111830.4.1	21.00070013	19.74348222	21.88329472	19.52063652	17.91617758	20.27019184	25.90177488	31.68488067	29.84454178
31	Solyc03g112080.1.1	22.8681562	22.33192149	27.57755662	24.06868101	20.83860223	25.79936805	28.78433589	39.05975774	31.54960648
31	Solyc03g116110.3.1	30.94837813	28.94357498	47.33727115	36.2803189	31.91528623	43.7728388	69.8097004	94.52867737	77.14247714
31	Solyc04g005020.3.1	2.55663323	3.977987574	10.21939153	4.020386757	2.106315285	3.348065002	15.16545417	28.79790843	27.34382246
31	Solyc04g008770.3.1	4.031864895	3.730360532	5.222784599	4.726252126	3.283085149	4.962636582	5.51576541	7.73725197	7.248498952
31	Solyc04g009430.3.1	4.156104126	4.462530182	4.375304514	4.4420413	3.991388717	4.238325022	5.069079367	5.587948232	5.283903214
31	Solyc04g009920.3.1	15.81115356	14.95147687	21.7415276	19.18531615	15.22923591	16.62003138	24.46383392	34.46173523	31.81024429
31	Solyc04g011520.3.1	10.31939485	7.790937464	17.65355139	11.53303778	5.709321812	10.33694727	18.75662596	35.4703041	31.49016753
31	Solyc04g016460.3.1	0.170777675	0.015647144	0.237075053	0.416559476	0.280268143	1.340236642	5.515938206	13.11589003	10.80383214
31	Solyc04g018140.1.1	9.182113885	9.740099806	16.88386139	11.22859098	10.49899778	16.62275819	20.46283328	37.28767873	30.17249133
31	Solyc04g071070.2.1	39.12780437	13.3444711	10.57870003	16.41449887	20.39723608	47.73771644	24.06850383	126.6142663	89.37055608
31	Solyc04g071600.3.1	0.369738517	0.23055812	0.654763522	1.379668189	0.592397149	2.812009179	3.613783579	11.97744025	11.09614842
31	Solyc04g072020.3.1	21.82153297	19.13843427	38.66202897	23.25120408	18.82985669	20.81620142	22.91676944	66.39881246	43.881962
31	Solyc04g078790.3.1	0.350800486	0.359010452	0.133862089	0.144356587	0.128876518	0.44162907	4.686646956	16.68246549	11.78357733
31	Solyc05g005210.3.1	7.389241406	7.129557362	9.020753544	8.298134322	5.758577149	6.738580992	11.30042961	19.00624672	15.74435426
31	Solyc05g008380.4.1	12.62386385	10.29873551	12.12996879	15.95952669	24.61227121	25.69309832	44.45966568	115.4920835	73.48622745
31	Solyc05g009120.3.1	1.122740812	4.112575224	16.98331342	11.67451098	5.375465439	11.16254555	19.82318644	38.57788933	37.82037382
31	Solyc05g016180.3.1	38.24914369	40.35755929	57.96048549	33.30832446	32.57438309	50.53053666	50.72927767	87.28692442	62.97815104
31	Solyc05g018747.1.1	4.626396611	4.220168903	5.45782221	4.716226758	5.593921718	5.23980689	5.919027072	7.221670662	7.033856789
31	Solyc06g008870.2.1	19.93804577	12.33520428	28.32952339	22.01418775	14.3980753	30.31091116	47.79990767	85.11511951	61.32225274
31	Solyc06g036190.1.1	12.25630287	15.11823192	21.98121323	12.96730592	17.20378521	20.95782391	20.56610915	28.02110317	26.61829152
31	Solyc06g036240.2.1	1.118079977	1.350881145	1.137643211	2.181198475	1.465613474	2.499782985	6.078166416	12.17179086	7.063483044
31	Solyc06g059720.3.1	1.730210039	1.539671479	2.302307633	25.46508348	32.5131779	112.7707872	630.5882422	1772.984918	1332.005547
31	Solyc06g068850.4.1	12.81712611	11.1299896	11.64977127	12.26905508	9.671656888	11.99595834	15.1514172	18.86619714	17.69621686
31	Solyc06g076160.4.1	0.709051192	1.033243629	3.798151601	2.209014411	1.895081424	8.808795487	22.58520921	64.0656122	42.23549529
31	Solyc07g005370.4.1	0.92464912	1.486683525	1.236855598	0.618530436	0.805022986	3.035982177	22.56494822	57.32032466	24.68823459
31	Solyc07g009510.1.1	0.173211689	3.33854509	2.170283653	4.77048981	1.89881425	9.92095047	15.86698416	88.02079921	58.43849207
31	Solyc07g047820.3.1	8.138970006	12.08174225	11.23695089	11.89015102	9.651905139	8.508144825	16.33674677	21.68000064	21.60172754
31	Solyc07g051860.1.1	2.196017441	0.58603915	3.32573767	1.704815145	0.435707691	1.260403758	3.951533656	10.85617699	6.602504672
31	Solyc07g055650.2.1	6.415494774	6.177765859	7.183470126	6.383532209	5.616232191	5.677940556	7.310561065	9.358968506	9.016481091
31	Solyc07g056440.3.1	4.375379437	4.717079729	6.557503775	6.069605397	5.777270342	4.709252929	4.578990889	9.488450459	8.245373427
31	Solyc07g064410.1.1	0.136129759	0.160884759	0.043983222	0.043031932	0.322299865	0.961466119	6.525658898	15.35651886	7.049907143
31	Solyc08g022060.2.1	49.33418479	54.79064457	67.01447554	59.70675567	68.61872059	75.06997658	63.8717553	101.0441902	93.78990023
31	Solyc08g023580.4.1	3.534526652	4.861815743	4.346798078	3.47358256	3.726214785	4.31285228	4.555656982	5.80099005	5.483385327
31	Solyc08g065190.3.1	45.62225162	34.77504996	46.61700622	49.05149745	44.87278205	32.34863083	51.49200795	72.32793702	63.68672322
31	Solyc08g069050.3.1	6.419184487	6.761879316	9.190208972	8.230550165	6.080876461	7.662322425	9.493735045	13.32736787	10.88830988
31	Solyc08g077140.1.1	25.08121798	21.18271899	28.07791734	21.99839613	18.19912714	27.48355404	56.86996879	89.6782504	70.45475019
31	Solyc08g079830.4.1	26.89079056	24.00554357	27.3386493	29.82426823	26.22372009	32.4654979	58.00678914	106.3423103	64.38336035
31	Solyc08g080080.4.1	11.57071361	13.37306572	12.16254202	11.6098226	9.635990869	10.51732571	14.88196348	22.07197944	16.8954873
31	Solyc08g080630.4.1	8.12066665	2.337132158	23.42582068	16.05609074	22.07520945	49.72242292	115.7326738	636.7068742	327.1847613
31	Solyc08g080860.4.1	1.911543358	1.705791802	2.556026956	2.245182801	1.657436032	1.654533839	4.786581835	10.1722095	7.671060502
31	Solyc09g010210.3.1	12.12738914	3.233634928	1.018109589	1.235266539	2.781740786	5.535774323	83.67347678	299.4651027	175.4330564
31	Solyc09g011520.3.1	0.210561485	0.068600283	0.78657321	0.067814025	0.081027657	0.07127248	3.928928588	21.08969593	11.20635715
31	Solyc09g011920.3.1	21.19264485	21.86916562	31.43366476	24.61723074	24.32781213	26.09035255	39.01936445	48.14589778	41.40908179
31	Solyc09g015370.1.1	2.298168309	3.103054626	2.326448363	2.315458942	1.946365172	2.356701445	2.995293032	5.164538685	4.306166361
31	Solyc09g059650.4.1	8.70513328	13.54433384	17.88363914	18.31483415	14.65269924	14.54280401	21.37632448	35.14940346	29.00381694
31	Solyc09g075440.4.1	56.28130481	60.5950262	197.4193868	79.839674	53.43174959	100.5757984	357.307275	522.4514843	404.2239008
31	Solyc09g091000.4.1	12.87453609	3.7617149	28.5051411	12.09091223	4.141416204	20.91773835	11.24644565	102.5227812	71.09338707
31	Solyc10g078430.2.1	5.353867947	4.777600885	6.088884512	4.775626456	5.912097658	5.365061767	9.027951092	15.06407517	11.43976171
31	Solyc10g078950.2.1	34.23566003	30.70046245	35.77243068	30.47369392	27.36465122	31.2334801	40.66537155	47.79623752	43.61156958
31	Solyc10g079570.3.1	0.148364194	0	0	0.218973267	0.290550978	1.630591641	13.83491547	81.68389758	54.79148429
31	Solyc11g008310.3.1	106.0426759	94.62648101	115.7381217	106.5067428	88.81911288	112.6096918	151.856572	195.6797866	167.0516159
31	Solyc11g027810.3.1	4.857640414	5.859804001	6.603508402	5.50897788	4.75099624	5.310378524	6.403795168	8.014126774	7.543279519
31	Solyc11g067280.2.1	17.94900581	17.37927462	20.96987564	16.49548975	17.89046833	18.49159508	19.45890964	25.21595431	22.30863159
31	Solyc11g068380.1.1	0.320489045	0.918332786	8.334497662	2.137873517	2.906023838	2.705383309	3.889339013	16.30575257	10.7260575
31	Solyc12g011130.2.1	8.513229283	8.211836951	10.03423154	9.478884417	7.245055321	7.914016009	10.856703	16.68147908	14.33745811
31	Solyc12g015740.2.1	16.06318122	13.59453956	17.78113863	18.01519739	14.93763578	16.90264706	33.29463035	55.75089257	52.6606565
31	Solyc12g049175.1.1	1.116471493	0.276449958	0.045845049	0	0	0.588003875	6.769033444	29.36766032	14.19114829
31	Solyc12g087960.2.1	12.70541269	13.91995596	25.65001621	15.53325175	21.81249562	25.19736311	33.71234781	52.62841989	40.96125096
31	Solyc12g100250.3.1	0.399034038	1.140103015	7.270674324	3.291620387	0.07503654	1.822301211	2.014563617	16.00756772	12.01677246
