# Supplementary material for: Light regulates tomato fruit metabolome via SlDML2‐mediated global DNA demethylation
Source: J Integr Plant Biol. 2025 Oct 23;68(2):383–405. doi: 10.1111/jipb.70066 (PMC12863027; doi:10.1111/jipb.70066)
Supplement: Supplementary file 6 — Table S5. Summary of SOM [file JIPB-68-383-s011.zip › Supplemental Data 5 Summary of SOM/Control/Cluster30.csv]

neuron_number	gene_id	W_10	W_20	W_30	W_35	W_40	W_44	W_47	W_50	W_55
30	Solyc01g028810.3.1	427.2344037	314.1545067	348.2003664	321.444602	302.576337	303.9059979	425.6226267	477.9348014	590.7289867
30	Solyc01g090200.4.1	6.612055252	6.114909497	6.440708152	6.048403773	5.025834888	4.911075014	7.015767962	8.495658325	10.73132693
30	Solyc01g090470.3.1	15.63602159	13.98368201	16.17541995	12.47991306	11.99372634	14.07068362	16.97161088	19.77996511	20.6552426
30	Solyc01g094620.3.1	9.443889622	8.872683813	9.230333152	8.858017675	7.429521223	8.226288962	9.289775858	11.04595631	12.05248182
30	Solyc01g095680.2.1	31.29816767	25.57130099	26.05239766	21.47883286	16.86904324	20.58115177	37.2433108	39.55259805	41.31533053
30	Solyc01g096990.4.1	17.45863197	16.39023017	15.47102387	13.63859663	12.03994609	13.64949933	18.00318457	23.04915021	21.12162714
30	Solyc01g099970.4.1	6.155922265	6.093273717	6.212985744	2.982119207	2.672761352	5.036228363	6.84434282	8.660627863	10.0470876
30	Solyc01g103670.4.1	11.40442944	9.387524232	10.0995228	7.433544423	8.226184607	8.588907204	11.26410321	11.34879224	13.70634822
30	Solyc01g104250.4.1	22.59037788	21.41727086	18.52638474	15.44584603	15.95506768	17.76679984	26.18396693	29.43116828	33.35087682
30	Solyc01g108418.1.1	11.63580465	9.778034179	9.879354866	6.969610324	6.374585616	6.246611883	11.87464473	16.93923994	20.90870972
30	Solyc01g112180.4.1	11.88491716	12.69170066	11.03149408	9.016119555	8.927131268	10.62323484	12.99414591	15.36280968	16.78293683
30	Solyc02g049070.4.1	5.09500487	5.041063228	4.841567767	3.717167548	3.998867567	5.062677218	5.901155304	6.907124469	7.664837337
30	Solyc02g078140.3.1	58.78410421	28.43797995	32.12465304	20.79781268	17.89919096	30.7021922	53.27570708	71.233693	73.64131171
30	Solyc02g079730.4.1	20.65372531	17.84624448	21.60994193	14.71353158	14.67464075	14.39103406	22.85816302	25.44167024	28.90423022
30	Solyc02g079850.4.1	21.35501416	20.17790998	20.3589709	19.36642375	14.51253347	16.25820461	22.28862508	25.37548958	31.20219606
30	Solyc02g091220.1.1	53.24074812	46.43252369	44.28481977	46.715743	34.973322	41.56383451	49.40320526	55.40391977	64.16923987
30	Solyc03g019810.3.1	6.061504921	6.211461026	5.594955897	5.396261963	4.069525322	4.125904996	5.583504211	8.366240325	8.151805918
30	Solyc03g083310.4.1	7.614257867	6.907496693	7.666827372	6.172314363	5.441311876	6.371085796	8.64434259	10.92736326	10.74849325
30	Solyc03g094030.4.1	19.9802245	17.50935498	17.94833526	17.25330205	14.94264431	19.10322585	19.875595	24.32670178	25.19942185
30	Solyc03g111660.3.1	10.95982083	10.58110963	10.45108077	10.92480433	8.442914078	9.994909321	11.68921237	13.91863781	14.57019553
30	Solyc03g112660.3.1	40.1292611	36.51412968	35.93015087	35.15871773	30.92521102	29.75917101	44.39422914	48.19100497	54.94027961
30	Solyc03g113370.3.1	13.5414699	13.17813817	13.655657	13.24379528	11.46935551	11.50920046	17.03476779	18.39274272	19.32088218
30	Solyc03g122090.3.1	26.71947748	25.80442182	28.02120932	21.82013953	20.92235537	22.80373331	32.56970521	34.83566161	37.77841068
30	Solyc03g122280.3.1	11.8908366	10.77173826	11.74283622	10.12796156	8.378315597	10.84193024	11.50779664	14.06529422	15.12739146
30	Solyc04g005500.3.1	21.21434751	20.3040904	16.662459	14.38406144	13.38837576	12.39851674	22.61794479	26.58084811	29.63752241
30	Solyc04g008303.1.1	14.78246223	16.05887872	17.22313832	9.415910264	9.216615032	16.4698775	16.96408735	27.12245254	30.08741282
30	Solyc04g008630.3.1	12.19156433	10.10219775	11.6799247	8.187587881	6.734127237	8.217842013	11.11819468	14.06279343	17.28221623
30	Solyc04g009830.3.1	3.820862425	3.372442299	3.747232732	3.461403053	2.789798701	3.104555313	4.337569391	5.042395205	5.35612777
30	Solyc04g015350.3.1	13.04667752	12.18978263	11.45281849	9.172616531	9.631578092	10.68699228	14.84757035	17.92090547	19.56348899
30	Solyc04g056600.4.1	8.894015827	7.878746454	8.567522647	7.060480748	6.327894184	7.064699353	8.824561646	9.784661452	11.23680229
30	Solyc04g072440.4.1	17.95386031	15.59528046	15.30359253	11.79834011	13.3333265	14.8177221	20.62562206	24.40890106	24.94822659
30	Solyc04g077790.3.1	15.98163898	13.79412029	13.9710294	13.81904111	11.24835996	12.67782951	15.24755927	15.67364622	19.46327158
30	Solyc04g077840.2.1	23.13719788	18.94243989	17.56273048	15.57861833	8.859300543	16.52716368	24.44193919	26.79014139	28.32386909
30	Solyc04g077940.4.1	10.95357652	9.419590674	8.70158473	7.857458828	7.311029998	9.28968265	9.209740798	12.56077624	12.43349051
30	Solyc04g078760.4.1	33.23581812	31.39968946	33.86030295	27.43004833	24.50503651	30.33122258	37.5170108	41.45493273	43.40803225
30	Solyc04g082460.4.1	57.85799724	39.47539538	30.43518636	19.08747159	13.20890933	23.72356717	57.98831621	77.13540196	99.01264979
30	Solyc04g082760.3.1	23.47191868	19.85578814	21.97563949	19.51220904	15.44441057	18.59646879	23.28489002	26.36973933	27.85081045
30	Solyc05g007850.2.1	3.950398159	3.384735639	3.231844929	2.897024606	2.382129017	1.763323793	3.675116498	5.945231437	6.852599849
30	Solyc05g026080.4.1	10.98042418	11.6085538	10.0875112	10.33740209	8.817966187	10.1046607	10.92671618	13.04102524	13.68776701
30	Solyc05g051990.3.1	22.29186582	24.26753957	22.42320627	21.2768773	15.98001609	20.64633129	22.39302316	28.5951872	34.07467694
30	Solyc06g005080.4.1	10.19487646	9.025099414	8.994613317	8.553487125	7.983568129	9.235961389	8.990634639	11.95230102	12.72463296
30	Solyc06g010000.3.1	9.080955701	7.794435895	8.401700797	7.23682861	6.541973936	7.029844569	9.932193782	11.47506752	14.23201374
30	Solyc06g060300.1.1	49.3097975	44.55499704	45.6543855	40.93784312	33.90021501	28.55706506	61.24837949	65.31976878	75.30565703
30	Solyc06g060990.4.1	10.25453368	10.26338333	9.905585597	9.337592461	8.493359929	9.043345523	10.78403689	10.79436273	12.25295342
30	Solyc06g062860.4.1	13.31884146	12.8718772	12.09051617	11.66465509	9.881140186	13.07152945	13.23441615	14.74879484	15.95332694
30	Solyc06g063010.4.1	21.21291158	19.96098261	19.18168589	15.34263783	12.66934465	13.71897121	21.30073161	24.92255832	31.22688086
30	Solyc07g008950.4.1	40.42364764	33.87222662	38.70476847	36.89280473	31.24124799	34.8683367	42.52199092	51.57895433	55.20002872
30	Solyc07g044850.3.1	16.18488979	14.16192935	15.12936474	14.68567877	13.244087	13.01575721	16.39157273	19.33271691	18.97672453
30	Solyc07g052880.4.1	5.277904264	4.523203723	4.427884679	4.215113962	3.451028422	4.010969542	4.647490259	5.834297011	6.73347129
30	Solyc07g054440.3.1	16.62157532	15.15905848	14.12443635	11.1593878	10.47471165	12.1430821	19.4182013	25.51042049	29.0774069
30	Solyc07g065220.3.1	358.6191469	321.5440016	313.3459584	295.7579805	244.2719689	229.5269886	373.3644582	438.4187103	432.6140528
30	Solyc08g008085.1.1	12.35394139	11.23880648	11.96453825	11.05365869	8.913642386	9.102058838	14.42775765	16.85124215	18.05545093
30	Solyc08g022070.3.1	27.01851	24.00991941	24.88015192	21.48536915	20.13657663	24.06686757	29.57902838	31.71155096	38.15565301
30	Solyc08g060840.1.1	38.58404535	39.55406872	38.20325212	33.32259077	31.38697052	31.93708431	45.77906505	55.20820345	60.17642639
30	Solyc08g074420.3.1	22.38633014	18.39177408	22.01915838	17.10253305	14.78733146	18.18290598	21.18959535	27.58679787	30.92363709
30	Solyc08g075300.4.1	3.723070414	2.909404376	3.62482838	3.123138992	2.652397922	2.809438014	4.434281502	5.300016811	5.361331642
30	Solyc08g080920.3.1	17.86999221	16.48595022	15.03760886	14.06341838	11.93779098	14.97275494	15.84505043	20.45088501	20.30399735
30	Solyc08g082020.3.1	19.03691128	16.26282294	17.00749263	11.90594449	13.39422092	14.95690091	22.00588359	23.59227805	24.86300621
30	Solyc08g150148.1.1	6.597563447	6.808113547	6.848569999	4.821557985	3.571546994	5.31627737	7.253972854	9.071636254	10.22437847
30	Solyc09g008470.4.1	27.07945619	23.74088944	26.89025269	22.0895216	20.67351719	27.28550409	29.57622764	33.48634064	36.46232665
30	Solyc09g055870.2.1	39.11127715	34.29581822	40.80406703	33.40465442	28.66414985	31.70280862	42.31131126	48.90139574	51.83251799
30	Solyc09g058990.3.1	5.635542716	5.129523631	5.069394784	4.397257225	4.362832835	4.979634427	6.279958778	7.200812092	7.668749258
30	Solyc09g065290.4.1	40.08137531	34.38746291	37.74273085	29.52941925	30.86719505	37.10373061	40.19526295	51.89645605	53.23371718
30	Solyc09g075830.3.1	169.3594976	159.7488403	166.7961357	126.8023128	127.5172578	129.3693619	182.9797502	211.6932821	209.9285115
30	Solyc09g090790.3.1	3.064597285	0.658615405	2.052011226	0.220160652	0.340380478	1.001696545	2.825716551	4.87094775	7.794452634
30	Solyc09g091570.2.1	13.03358635	11.68938516	10.27647841	9.090241549	8.863877148	10.40854642	13.4505004	15.3256549	16.6087375
30	Solyc10g008480.3.1	8.382500281	7.056903926	7.930329118	7.145936066	5.561278015	6.15792795	8.109503343	10.46577327	10.1798886
30	Solyc10g055740.2.1	7.334289939	4.418525012	4.708344496	3.186477764	0.985723698	2.001724065	5.23976984	11.3126202	10.47915454
30	Solyc10g076580.1.1	3.788044527	3.53776498	3.455481853	3.185645524	2.961185523	3.273383189	4.053381024	5.147933766	4.740707646
30	Solyc10g081620.2.1	23.45170642	20.56104183	21.49310735	16.04080985	13.56177866	14.89737338	19.28968192	32.76394188	35.79401872
30	Solyc11g010610.2.1	24.09021503	19.53310856	21.02756528	14.43883454	15.35565933	15.75385102	20.63033243	27.83239535	29.59080407
30	Solyc11g065690.3.1	20.12600962	16.75310188	17.17269103	15.98590322	14.10624425	18.35108203	20.15756361	22.80716237	26.73620512
30	Solyc11g071370.1.1	5.02208096	4.891977441	4.868421276	4.087210202	4.19940004	4.157557922	5.179682669	5.705614068	6.653408143
30	Solyc11g072070.3.1	9.922771731	8.779866764	9.053625998	7.697667397	6.947322666	7.630930534	9.084423807	11.53872214	12.28678107
30	Solyc11g072950.3.1	23.53695626	20.41686387	19.34211526	20.09024069	17.65825666	18.8699083	25.68316474	29.77369201	33.72084061
30	Solyc12g006060.2.1	4.049619924	3.453214702	3.077823039	2.67655609	2.66830203	3.047303524	3.961188663	5.127080839	5.763002162
30	Solyc12g008320.2.1	3.600851506	1.718120626	1.685532869	0.998684465	0.240396459	0.179488623	1.71036785	5.686017444	7.79865358
30	Solyc12g044860.3.1	31.08139221	29.03845609	29.71546894	28.39872228	26.93251668	27.96363855	31.0465632	33.79619391	33.94132691
30	Solyc12g056030.2.1	15.09077155	13.91499685	15.28739447	10.03135606	12.32672084	13.19373381	16.11456801	18.43195347	20.2161672
30	Solyc12g056290.2.1	8.784672553	8.499259186	9.866534282	6.210975299	5.653204632	6.289535966	9.664298699	13.48644502	17.84979928
30	Solyc12g070100.2.1	8.05506889	7.049049361	8.547314425	6.568305505	5.753495257	6.885618528	7.88176677	10.02403539	10.50217759
30	Solyc12g099090.3.1	23.36196475	21.5766374	21.57933157	18.23280406	15.98897324	20.34468752	24.35129317	29.89118505	35.46874592
30	Solyc12g099510.3.1	11.84909361	11.32514349	11.17429124	10.18536942	9.598794983	11.54747206	12.33080508	13.73328123	14.92875143
