# Supplementary material for: Light regulates tomato fruit metabolome via SlDML2‐mediated global DNA demethylation
Source: J Integr Plant Biol. 2025 Oct 23;68(2):383–405. doi: 10.1111/jipb.70066 (PMC12863027; doi:10.1111/jipb.70066)
Supplement: Supplementary file 6 — Table S5. Summary of SOM [file JIPB-68-383-s011.zip › Supplemental Data 5 Summary of SOM/Control/Cluster145.csv]

neuron_number	gene_id	W_10	W_20	W_30	W_35	W_40	W_44	W_47	W_50	W_55
145	Solyc00g500062.1.1	1.115291877	1.071447109	0.980989042	2.021282945	2.07484322	2.374259283	1.905399304	7.053076869	14.15295087
145	Solyc00g500063.1.1	1.235881233	1.30735888	1.42690217	2.814568859	2.245352058	3.377633124	6.827969907	39.57378153	99.65495347
145	Solyc00g500065.1.1	0.175609836	0.238818259	0.378406065	1.013843138	0.255950678	1.661146073	4.670570947	15.21275411	34.01207166
145	Solyc01g005140.3.1	7.354850309	5.465921288	4.491505076	11.00749958	22.34095273	34.93269627	58.75911139	73.8758862	185.5159693
145	Solyc01g009120.3.1	2.110182306	2.366032371	2.075465512	1.914525105	2.374435478	2.569424385	2.487486742	2.814486758	4.566584928
145	Solyc01g009380.3.1	3.196300669	2.890055355	2.105607101	2.494624348	2.854077781	3.057577439	3.846212236	4.372231077	8.111135353
145	Solyc01g056620.4.1	5.776924334	6.617840218	5.755900031	5.482688648	6.025170861	6.530042801	6.812197534	7.136970155	10.11473452
145	Solyc01g060080.4.1	37.59063345	41.98735358	35.86384599	33.51742081	36.74717561	42.60217152	45.08793315	54.64099624	72.37334697
145	Solyc01g060100.2.1	1.977541545	1.615364901	1.849104712	1.57910002	2.175653397	1.31678257	2.430956542	2.649927704	4.868073635
145	Solyc01g065740.3.1	4.085673386	4.187206311	4.398522681	3.937676778	3.491118416	4.588212085	4.689863952	6.519516497	11.32542925
145	Solyc01g081270.2.1	5.639747307	7.435007492	5.655785452	7.067452171	12.6448287	13.81202646	28.74340134	33.94470339	109.5028179
145	Solyc01g087370.2.1	3.648986984	4.537924112	3.927463066	3.980405553	4.409441778	4.803790452	5.426045693	5.284928138	9.710298374
145	Solyc01g097670.4.1	3.863199376	4.200816422	3.501134571	4.498966642	4.479765984	4.241814008	5.496626691	7.076080986	9.844789981
145	Solyc01g098570.2.1	6.24507053	20.32755418	8.924941188	5.94896246	13.69875335	10.78664371	19.76626743	35.42053121	72.35795029
145	Solyc01g099590.4.1	97.9361235	141.0867333	135.5064921	135.4877917	220.6119997	264.7020691	304.9814444	495.8477837	711.245449
145	Solyc01g101180.4.1	0	0	0.789658726	0	0	0.666766058	1.470995013	7.134720158	13.90159989
145	Solyc01g103340.4.1	3.121085556	2.927735313	2.929762938	2.802005189	3.054235652	3.228630723	3.597142618	3.898284917	5.103068237
145	Solyc01g104110.4.1	0.490945814	0.152284151	0.399817188	1.401023581	0.746242139	6.01286506	15.89893016	26.64637925	58.60207091
145	Solyc01g105970.3.1	43.96351693	56.08329067	70.41387532	56.46925964	64.63405618	74.28064047	85.44084105	93.51015881	155.4132081
145	Solyc01g108010.3.1	27.58917271	28.66194308	29.8033872	29.34635473	25.60414552	27.06552439	37.78516604	42.0422288	60.62570905
145	Solyc01g111860.4.1	14.61842149	16.34261497	13.07859665	14.75415087	16.06797923	16.84879221	17.67910404	19.89469278	26.17282807
145	Solyc01g150160.1.1	1.622605785	2.435254151	1.973808814	2.205912541	2.583144743	2.271914033	3.170177756	3.220973561	4.971794101
145	Solyc02g014480.1.1	0.101160506	0.45201583	0.303056589	0	0	0.084774063	1.349744958	5.130677107	13.84845113
145	Solyc02g031910.2.1	60.05615224	57.5148367	55.81090648	59.3228321	60.52737074	50.04392789	77.10311022	77.45840133	103.6779375
145	Solyc02g031960.3.1	4.917720386	6.71226685	8.32205151	18.47068629	28.43587345	28.1896347	72.65623709	71.12415187	210.1217513
145	Solyc02g062120.3.1	10.26543232	10.77311449	11.61297786	10.21971842	9.158298984	10.15597474	13.19970791	15.21106525	23.52594994
145	Solyc02g064810.1.1	0.79311296	0.662679074	0.502074119	1.182490548	0.964602707	2.02516277	2.535087045	3.538994118	8.69824619
145	Solyc02g065620.3.1	5.485004541	5.63079526	5.901243609	6.070031059	5.854114438	6.230514657	6.718253067	7.659603323	9.543878662
145	Solyc02g065660.4.1	14.12537207	13.50171152	12.05442133	14.11840151	13.58864525	13.86029128	15.09542072	15.25447635	19.58878416
145	Solyc02g067160.4.1	3.748449244	3.886406514	3.533645778	2.817630896	3.538460863	3.51308562	4.833097377	5.309747959	8.12510122
145	Solyc02g067620.3.1	28.37894989	25.13496134	25.83469819	27.21352262	21.77950946	28.70517075	31.95990183	35.54896676	57.08626151
145	Solyc02g072370.1.1	0.043884727	0.01840094	0.042444713	0	0	0	1.064413633	6.427371213	12.26926739
145	Solyc02g090040.2.1	3.791606404	4.190242861	3.411467543	4.069729174	4.655796965	4.008312167	6.317528992	8.041443139	12.76478954
145	Solyc02g090045.1.1	5.719616614	7.55746963	6.584355361	5.409168614	7.165187008	6.597533232	8.41480634	10.02862807	13.42817716
145	Solyc02g092600.3.1	10.15405328	12.14890983	11.6731278	11.03167642	10.96668695	17.96690809	19.73982612	28.9744886	46.28381029
145	Solyc02g092610.3.1	30.67745937	28.94749557	28.68288847	30.82475843	29.51727959	31.76161809	43.63173674	54.9666307	116.0192585
145	Solyc02g092620.3.1	23.12974677	24.20793273	23.0595829	22.49150271	23.49556866	25.43193334	45.28101078	64.85291428	110.0917173
145	Solyc03g005330.1.1	4.155374554	3.814260751	2.676936512	3.527313805	5.139987948	3.124217611	8.838702527	6.287968545	16.49178375
145	Solyc03g006000.3.1	10.69669648	14.77360592	16.76989713	22.64520782	12.10686445	13.65998959	16.5761706	29.97819843	50.64103262
145	Solyc03g006120.4.1	1.859025196	1.143043061	1.294175408	0.785630979	0.39818309	1.53967179	2.578529637	4.402572543	12.15241801
145	Solyc03g019880.3.1	36.8065641	40.74247403	35.44375275	36.91857615	44.25237462	39.50911873	41.05013232	54.99550507	71.93288266
145	Solyc03g033450.4.1	14.36707852	16.45356129	14.39190767	13.78777097	14.89996491	15.20263552	17.35984077	17.36543337	26.36031702
145	Solyc03g034270.3.1	4.985056974	6.514785619	6.227448872	5.849443562	5.857460112	6.041359153	6.530150427	7.77098414	10.94724688
145	Solyc03g058880.4.1	12.56741972	11.15639964	11.05712791	11.16580673	11.50307068	12.11498555	12.28756013	15.33730255	18.44575117
145	Solyc03g059397.1.1	1.176063202	0.748004843	0.485624105	1.054343794	0.907018999	1.303995149	2.197652306	2.708762783	7.679888021
145	Solyc03g083640.1.1	0	0	0	0.298982227	0.997203191	1.939601695	4.503106663	16.01775703	26.14787688
145	Solyc03g095880.1.1	0.862839607	0	0	0	1.68585192	16.52006393	174.5245706	618.8586878	1151.648515
145	Solyc03g096260.3.1	2.445527243	3.97528834	3.089436053	2.859168438	5.216580171	6.520822449	5.079672175	6.527948542	13.95365208
145	Solyc03g097510.1.1	0	0.188584727	0.369688035	0.487482388	0.087707769	2.122077955	1.408037508	4.689358198	11.80792551
145	Solyc03g098560.2.1	0.906559028	1.299154753	2.195014543	2.770578007	1.428344147	1.694341746	5.429408003	6.088940691	12.9870153
145	Solyc03g112570.2.1	3.53213384	3.075591863	3.305317099	2.833284462	3.088191469	4.609927295	5.75439268	16.64442716	28.82994278
145	Solyc03g115920.3.1	16.69293318	39.0991067	69.15545037	75.54114273	67.97035525	68.91581698	121.4326282	225.7229971	564.4914852
145	Solyc03g118920.3.1	26.15050408	27.62191382	23.26872362	24.4420941	24.75217122	24.05129926	27.46705729	32.63717958	42.9594812
145	Solyc03g118980.2.1	3.98962016	4.411095299	5.142257056	3.618450413	3.790501364	5.226240482	5.320466771	6.560832348	11.44103896
145	Solyc03g123930.1.1	6.754832879	8.147462048	7.768751243	6.188497878	7.977508368	7.156420522	7.565777519	10.57713294	15.73257085
145	Solyc04g010030.1.1	1.247546556	1.29920333	1.431137326	1.282292234	2.127486805	1.835626995	2.425014344	4.438077721	6.0465351
145	Solyc04g011360.3.1	49.72054578	46.04865478	46.21749468	44.52009152	40.73512184	46.57966973	54.60414674	64.08708969	91.20281675
145	Solyc04g011530.3.1	6.499674636	5.370351254	5.79944127	5.082002318	6.11984407	6.155782425	6.761411423	7.070596075	10.06037656
145	Solyc04g019317.1.1	2.649188841	4.779622493	4.147213901	4.02266626	5.023948239	5.639154003	6.873585239	7.144720775	13.93280197
145	Solyc04g024510.3.1	18.26975518	18.02102574	18.84798924	16.63088938	15.79116791	19.44727451	20.28429068	23.59522505	34.61210665
145	Solyc04g026280.2.1	5.020728976	5.212695578	4.52470048	4.617860961	4.943312418	5.194106283	5.390358918	6.381072443	7.438330466
145	Solyc04g057880.3.1	5.296851144	5.932956985	5.68798315	4.922614446	5.152995983	5.313379366	6.945626288	7.211390237	10.43892976
145	Solyc04g077360.3.1	0.60863072	0.718698654	0.432302973	3.183699559	3.580528151	1.743164188	2.357347347	7.160070365	12.59289041
145	Solyc04g077640.4.1	0.364095615	0.09029684	0.043352321	1.440075536	1.41680739	8.54629108	21.40879851	31.39401034	64.95563883
145	Solyc04g077755.1.1	4.028310338	4.93480942	4.823151808	5.112293029	5.323925309	5.802610446	7.217618216	8.125049045	11.57073295
145	Solyc04g079350.1.1	18.55421481	25.71545799	22.20033449	23.14918884	23.85088069	26.1821521	51.20988763	89.24062633	200.7581381
145	Solyc04g080280.3.1	806.2945567	907.8477418	1019.144883	974.1721205	917.9703223	1013.5436	1063.254508	1242.710741	1582.514087
145	Solyc04g150102.1.1	0	0.113834328	0.035956824	3.072182332	9.718147753	20.03773487	147.7136266	383.3625669	675.6837959
145	Solyc05g005120.4.1	4.01942832	4.002040369	4.166840176	3.217247919	4.190160579	3.517399229	6.318842504	7.641738697	12.90234559
145	Solyc05g008520.3.1	17.92505862	15.62472982	15.72879198	16.22949894	16.74767919	16.69498418	17.43882506	21.8025968	26.94943833
145	Solyc05g012020.4.1	1.321033337	0.700138229	1.272293451	6.159447497	16.85206637	50.77364958	175.7110093	330.9138207	659.3551817
145	Solyc05g013530.4.1	6.789526889	3.416684115	4.983091083	6.966842976	7.862594989	19.33797101	26.9222038	42.24760649	112.4600667
145	Solyc05g015060.4.1	0.053004454	0.278440686	0.375730309	0.878827823	0.367898016	0.338042972	0.940838273	7.789628584	19.10152587
145	Solyc05g015460.3.1	1.624461306	0.891360072	0.698596053	1.800891196	3.456350311	4.018389829	8.070147205	13.11026989	41.34789007
145	Solyc05g023710.3.1	7.13054244	6.484068526	6.902190042	6.560914517	6.90219432	7.260201711	7.371096028	8.660920608	12.51247025
145	Solyc05g055210.3.1	147.9234036	161.5708815	155.3601673	142.5011731	151.0396054	161.9045623	172.3937632	205.7184872	273.5779248
145	Solyc06g005300.4.1	0.369751895	0.734252558	0.625239776	1.14623398	1.736245575	2.222943738	3.336578435	6.127710095	8.806819084
145	Solyc06g005390.1.1	12.94927638	15.77609535	14.90454493	14.77953174	13.46709306	12.09948986	19.2112323	28.98238044	42.44457313
145	Solyc06g008050.4.1	1.506930171	0.533615734	0.522503875	2.296736852	1.516617487	9.619632164	28.69919283	68.81258604	224.0494073
145	Solyc06g011270.1.1	1.436265721	2.112063118	2.327981618	5.615552704	4.681122344	10.04074597	21.74463253	18.97907343	63.34261902
145	Solyc06g033970.1.1	0.608245167	1.08696632	1.770393943	2.265555906	0.833820169	1.947946682	2.890892091	6.604613189	11.70544312
145	Solyc06g048520.3.1	9.722088977	10.9228467	9.441565635	9.94656963	8.447947695	9.361953996	11.87024022	13.8904973	17.96466324
145	Solyc06g049090.3.1	2.489255301	2.271596577	2.27367736	2.117996974	2.169162781	2.396255884	2.549771108	3.049545953	3.835902605
145	Solyc06g050520.3.1	2.722891159	2.13775216	2.539286945	4.363422726	2.899495161	4.201246397	8.394753404	10.3552689	19.45275652
145	Solyc06g053620.4.1	22.89052506	9.388473869	7.252033013	3.766613884	7.321965703	25.79375537	167.4148343	304.0930108	639.7611394
145	Solyc06g060675.1.1	1.121003762	0.730273907	2.145201134	1.07541669	0.669325726	1.415715338	2.934804079	5.56394017	10.38495733
145	Solyc06g062690.4.1	0.697599681	0.745626688	1.101860064	2.263746076	1.862440161	2.510776234	4.912816143	6.855537411	13.26698146
145	Solyc06g065910.3.1	1.109629043	0.650116489	0.332557849	0.544036807	0.996808424	2.762604001	4.424068973	8.002300329	16.63189219
145	Solyc06g071510.3.1	7.539615899	9.383183116	7.727873734	7.852144436	9.669366164	10.91286087	10.72735622	11.85445303	18.00300978
145	Solyc06g072750.3.1	7.320744288	7.638859179	9.294337536	8.111314816	7.973342935	7.895923705	8.454154809	11.65224143	16.89734293
145	Solyc06g073150.3.1	24.93684345	24.67081277	22.36906177	24.44162228	23.65633829	25.96681717	26.46033074	29.44460292	33.96407547
145	Solyc06g075740.2.1	0	0.193786724	0	0	0	0.276863064	0.76433679	7.631524028	15.26486649
145	Solyc06g076270.3.1	15.70666821	14.77185928	13.51383629	13.25187298	13.7657622	15.13765586	18.88830799	23.74331613	39.85308246
145	Solyc07g007790.3.1	66.68377276	61.07861398	48.68697607	62.51238124	64.70404748	55.63104211	79.61065191	76.78845821	140.948507
145	Solyc07g021540.3.1	22.58589136	24.70285806	26.35892709	23.47955789	23.1239748	24.69811779	27.86037656	30.66806743	37.84520407
145	Solyc07g025400.4.1	78.13066948	76.51432494	77.32497743	72.45611941	93.11007871	82.76980411	83.53976181	95.27133355	121.3826321
145	Solyc07g041780.3.1	3.491055703	3.341655364	3.119656464	3.706268015	2.651304148	3.653024275	4.009175	4.541779007	7.1927599
145	Solyc07g045340.4.1	26.34187418	35.32442825	42.40148031	30.45068972	40.15944371	47.31761247	60.73018272	85.45718689	153.035237
145	Solyc07g045370.3.1	5.761645198	5.801575289	6.018639361	5.51517199	4.860872671	4.7658042	6.11619923	7.973354954	12.4261804
145	Solyc07g049700.1.1	2.121475769	4.243732478	2.860947302	5.990731952	4.740531684	5.858335025	13.51333966	19.27650534	33.76911619
145	Solyc07g052600.3.1	17.02659756	14.75569613	15.06627689	16.16020262	14.51086947	16.55739586	16.34897838	20.73751243	30.99124262
145	Solyc07g053930.1.1	6.265133036	6.034984979	7.517136968	9.52343421	7.704844881	7.043385757	8.276574641	14.49667967	20.97344131
145	Solyc07g056430.3.1	4.354890293	3.761911257	2.488635545	4.82382084	4.439952862	16.92734242	63.6409256	115.25557	237.6400281
145	Solyc07g063010.3.1	33.40319959	36.13989101	33.71085836	27.98243561	31.18177489	37.56627423	50.45923416	52.54872165	92.64449735
145	Solyc07g065190.4.1	0.045010507	0.17046408	0.126908567	0.179062015	0.179591114	0.387637791	2.842196031	6.30379461	18.9400461
145	Solyc07g065340.1.1	78.00492973	58.85148178	150.6461419	70.57018015	40.14113235	73.06379101	212.9631696	393.0062881	744.6947683
145	Solyc08g005200.3.1	10.14172985	12.01003995	11.02681042	10.9794972	11.36738982	11.04206568	11.97579401	12.66260585	16.81311706
145	Solyc08g005510.3.1	0.463311821	0.775099827	0.400424975	1.254791627	1.563209053	1.950371335	3.061274285	4.914176587	12.00247772
145	Solyc08g005720.4.1	0.175236696	0.105161994	0.273425497	0	0.074725984	0.09719521	2.180006206	11.18915388	22.49212121
145	Solyc08g007890.3.1	1.181024722	1.362503675	2.966093015	2.805122624	2.019074664	4.132453412	12.57885199	36.77537459	63.32340099
145	Solyc08g016190.4.1	3.067909479	3.686130649	4.172076458	3.559224681	3.784673851	4.099704771	4.311239513	4.873485988	6.840239365
145	Solyc08g021920.4.1	14.00351065	13.792194	11.80838075	14.27531564	14.40604941	13.44478497	16.07884716	18.05133176	22.62168267
145	Solyc08g028970.3.1	2.485445136	3.049140417	4.630917625	4.238370855	4.368706603	5.908106403	8.7439393	12.73447769	19.00108582
145	Solyc08g048510.1.1	19.7265268	21.4778044	16.87958937	20.9818281	17.57632799	23.43236108	35.10365413	49.1615504	130.3279612
145	Solyc08g060920.4.1	25.49136949	29.96020428	36.02011269	32.00370527	35.2570515	34.70164665	44.22757904	59.67706511	97.38981956
145	Solyc08g063070.3.1	18.99265041	20.48307332	20.59935108	19.75290776	19.39222983	21.31297837	24.2258286	25.69763401	36.2293096
145	Solyc08g068790.3.1	8.010367857	16.36558259	32.03128572	26.58323122	30.01176062	23.24922823	60.5120309	98.74317185	167.7281509
145	Solyc08g074720.2.1	0.066368485	0.177614392	0.191334711	0.973315217	0.308622472	1.171342781	4.580107495	9.03939965	24.05233874
145	Solyc08g075540.5.1.1	26.96455033	35.4719544	142.4038544	160.6090654	86.35301892	143.982338	224.2375553	398.7787368	663.8522075
145	Solyc08g078550.1.1	1.310487423	0.751313199	2.100468046	2.23952426	1.397569621	3.478417841	8.868909007	12.5503173	23.94599808
145	Solyc08g083100.3.1	4.234165669	5.266786698	4.396471618	3.808801739	3.551520636	3.824843228	6.339172838	8.926869317	15.49258853
145	Solyc09g005600.3.1	7.611897126	7.805926451	7.212992899	7.969224031	7.789014059	7.432402417	9.85976193	10.95820677	14.15560901
145	Solyc09g007440.3.1	13.64935872	12.01892353	11.87263707	11.69610932	13.41010872	13.61891426	14.14857368	16.00260995	20.28890651
145	Solyc09g011040.1.1	22.99637569	24.30838528	7.58961768	8.522849905	17.70584968	3.620051324	23.39824957	63.32433549	156.5358516
145	Solyc09g018460.1.1	4.460561051	2.54648745	2.056818472	1.941669024	3.841229485	5.712565792	6.40464179	11.25922521	19.6523025
145	Solyc09g042230.2.1	2.033486833	0.426083983	0.245707728	0.338667244	0.573009008	1.909771714	6.010905248	23.38748608	59.46788622
145	Solyc09g059400.4.1	4.180597291	5.453822965	3.7693652	5.334347084	4.520643706	5.499894586	5.236204626	6.116413941	9.068994572
145	Solyc09g082570.3.1	6.371308051	7.056427397	4.618776675	4.796712843	5.959597867	7.098331985	12.53524709	23.13079554	37.91140599
145	Solyc09g091190.3.1	8.08360421	8.318146147	9.032213388	9.278517111	8.916194059	9.246261708	9.289119049	12.00776579	18.33631684
145	Solyc10g079050.2.1	3.374955419	4.204898352	4.285285853	1.78546465	2.379665907	3.552027077	15.36062483	42.44798283	98.27164083
145	Solyc10g084600.2.1	0.49798715	0.260996035	0.817463724	0.385715985	0.061012966	0.754297901	13.17644258	71.88027127	130.2519649
145	Solyc10g085820.2.1	15.3032173	15.3450839	13.98832729	11.52653615	12.5731457	18.10672455	21.15374633	23.44844419	42.27895435
145	Solyc11g006110.1.1	13.93235696	13.08691813	11.84594009	11.9655009	12.79391075	13.73739409	20.28142457	35.31059665	60.93109897
145	Solyc11g006120.1.1	13.62229005	7.744317323	7.762417083	15.66895143	12.1496423	13.98973794	20.24085026	35.94673349	78.15628511
145	Solyc11g006130.2.1	8.070418487	8.430250684	6.449725376	6.449617173	7.208428402	7.039868445	11.41901805	17.65036878	30.61885997
145	Solyc11g006370.2.1	30.72160171	32.12953223	28.24039688	30.16095468	26.89444878	26.20182497	38.17174598	40.93440101	57.88557838
145	Solyc11g007170.2.1	78.39992458	79.50845375	82.74181947	75.29261608	72.02325223	77.85023896	93.79520041	99.78821391	139.7500904
145	Solyc11g007390.1.1	2.160583752	1.771118759	4.027640083	2.067492438	2.652735033	8.94831155	30.35800367	42.06188646	84.65232333
145	Solyc11g008570.2.1	9.34844349	9.130949243	8.06395042	9.660145963	8.053426915	8.960193753	10.53418686	12.2872489	16.93862334
145	Solyc11g011300.2.1	7.578722446	7.04136605	8.013172909	2.212976971	1.941888901	2.42815837	11.49170199	22.0157675	50.55949382
145	Solyc11g011770.3.1	2.19241745	1.611313653	1.742812367	1.692899862	2.091390148	2.930529917	2.931976768	5.314168413	8.640451086
145	Solyc11g013080.3.1	2.909725777	3.861634967	2.572590839	3.029721125	3.186494851	4.215937114	5.651716398	8.742427525	12.79629831
145	Solyc11g019920.2.1	4.253675706	3.964170052	3.718542082	3.916276346	3.574251855	4.577117152	4.453407113	5.352286119	6.991788355
145	Solyc11g064960.2.1	17.39892095	28.33521125	18.99813894	31.80512544	29.18338698	23.34822374	31.93556761	37.32058869	72.28521232
145	Solyc11g068530.1.1	1.692082259	1.500792384	1.716719436	2.280296276	2.405476457	1.834657319	2.478057991	2.66435767	4.3964257
145	Solyc11g072890.1.1	59.99665255	53.43206804	48.76141331	46.51835146	63.23049757	93.38010579	133.4961987	185.5593656	412.2955806
145	Solyc12g010200.2.1	2.068293834	2.169129567	3.273407073	1.246977433	1.045845097	1.558901587	4.88579667	9.418977417	20.60560271
145	Solyc12g017230.2.1	15.33446447	16.46019416	12.6488612	8.507609247	11.06611197	12.57877157	29.51232405	37.13969117	67.93166525
145	Solyc12g049570.3.1	26.39259783	25.14524512	27.27879514	25.35848069	25.24899432	25.8509405	31.26110503	31.72974655	43.23196251
145	Solyc12g056285.1.1	33.44675711	34.81250728	34.28321514	28.13190764	28.32161803	30.48676279	48.92669464	57.94318847	88.04426411
145	Solyc12g056950.2.1	8.521787814	11.83905261	7.699518519	6.253694139	12.35375841	10.77495007	19.25582198	16.6174116	42.5849921
145	Solyc12g077460.2.1	4.654674497	6.043801422	6.686453287	5.200788344	4.868903536	7.331060896	6.317316312	8.502463752	11.42828754
145	Solyc12g088680.2.1	5.013112512	3.777986458	3.226377457	4.778578375	4.223862875	5.019042941	5.429552429	7.406445377	10.77676461
145	Solyc12g099010.3.1	8.461263602	8.945850528	7.792094217	8.344544556	7.950644821	9.745564223	11.05444612	14.23520724	20.50614564
145	Solyc12g150124.1.1	1.531512462	1.874916544	2.166393304	2.169811398	2.005546703	2.299184987	2.51056286	4.020293888	6.414393316
