# Supplementary material for: Light regulates tomato fruit metabolome via SlDML2‐mediated global DNA demethylation
Source: J Integr Plant Biol. 2025 Oct 23;68(2):383–405. doi: 10.1111/jipb.70066 (PMC12863027; doi:10.1111/jipb.70066)
Supplement: Supplementary file 6 — Table S5. Summary of SOM [file JIPB-68-383-s011.zip › Supplemental Data 5 Summary of SOM/Control/Cluster144.csv]

neuron_number	gene_id	W_10	W_20	W_30	W_35	W_40	W_44	W_47	W_50	W_55
144	Solyc01g091310.3.1	12.72715242	11.98305198	13.02596906	13.57515168	10.59242978	11.69294395	11.81263007	12.28952272	14.7064702
144	Solyc01g111530.3.1	76.15450271	71.99221715	66.51011307	76.44301828	66.98564909	65.1701609	66.23707319	72.3319193	83.51625645
144	Solyc02g049108.1.1	2.373339935	2.107389175	1.852909472	2.424490456	2.09664405	1.985659993	1.945820045	2.762470859	3.31652282
144	Solyc02g071900.3.1	12.34323268	12.66802643	11.53764356	14.11334665	8.616080952	9.030948814	10.67921644	14.89095903	19.89881459
144	Solyc02g080650.3.1	11.84620173	11.47177671	13.03762822	12.45206645	8.747929529	10.11273824	9.89189171	11.70053612	15.51926006
144	Solyc02g081015.1.1	44.92269182	34.92796289	34.81971534	39.19200363	28.39354959	24.25884168	31.32347302	38.88285254	51.612909
144	Solyc02g087310.3.1	7.469015214	6.419458566	6.67471828	6.852477424	5.659494104	6.335062827	6.145029676	6.871447934	7.800817551
144	Solyc04g025180.4.1	8.895438729	8.986990616	8.084301386	8.320350229	6.017279974	5.234960437	4.84000235	8.765089526	12.51886203
144	Solyc04g076230.3.1	30.92997012	23.61527462	24.29346614	30.96812889	22.32613324	26.1790704	24.15676256	30.51434633	36.26653937
144	Solyc04g076430.3.1	10.5393585	10.20779585	9.369507426	10.0885412	8.484127789	8.46329857	8.69035103	11.2158029	13.38253585
144	Solyc04g080110.4.1	5.574134425	5.295093145	4.424174902	4.864317694	3.065491286	5.355965544	3.214056399	5.233910871	6.595489562
144	Solyc05g005780.3.1	17.08374912	17.31109447	16.41848862	17.5346485	15.84939936	16.34585657	15.84066668	17.75010156	21.24535637
144	Solyc05g006340.3.1	39.54914424	31.74010574	27.55255841	44.99350864	16.31572067	35.32771015	37.3438189	45.70439714	55.26387358
144	Solyc05g010470.4.1	21.11337213	19.68133934	19.25634016	29.64506537	13.82021362	16.56339698	16.42032851	22.35509778	31.47096812
144	Solyc05g013800.1.1	8.31101828	8.035203602	7.587150734	8.823777844	7.07120809	8.07860159	8.354808727	9.215128679	10.23313103
144	Solyc06g034230.2.1	18.06096798	16.25919005	16.41054645	19.46485384	14.04937257	17.45822223	16.79131501	19.49286661	20.6821774
144	Solyc06g053430.4.1	17.46951629	14.61088074	15.98372716	16.65199165	13.22915303	15.8826642	15.52511348	17.74723678	19.99026553
144	Solyc07g026705.1.1	11.05538794	10.37354785	9.705403205	12.95756758	8.100938338	8.47047178	8.189225309	12.36463537	16.58421007
144	Solyc07g026710.3.1	72.83833986	75.47145419	85.19644669	75.51718795	54.32569039	80.84864475	50.27502752	87.9252241	108.3702712
144	Solyc07g150144.1.1	2.720333929	2.542624031	2.151482203	2.34679026	1.183932234	2.319104802	1.490008358	3.343962256	4.187966529
144	Solyc08g076120.3.1	2.610821536	2.236214541	2.468059008	2.60409322	2.185401419	2.142494533	2.344192488	3.009290362	3.192838283
144	Solyc09g064610.3.1	10.91963144	9.478784673	9.461897369	10.06708678	7.178463804	8.176835009	8.065423499	10.45485768	13.28865807
144	Solyc09g074710.2.1	24.43156955	22.49371691	23.24474111	22.55317047	16.92126592	18.10737976	15.98553331	22.6990324	26.96798938
144	Solyc10g008840.3.1	10.42141364	13.97859645	11.87494997	12.17654329	10.34968141	10.90076996	8.744205704	13.82604349	19.20788028
144	Solyc10g050230.3.1	3.56618491	3.593703107	4.065745862	4.898771548	3.398935308	3.531612783	3.559847637	4.336547683	5.136240275
144	Solyc11g065790.1.1	20.90710781	16.15820158	18.58332493	21.47429279	16.15522784	17.20321172	12.29027751	22.05907949	22.27337026
144	Solyc11g066500.2.1	16.3185144	19.16962046	16.47633094	19.47057224	14.30692861	12.9149075	15.85136059	21.49801884	24.23427687
144	Solyc12g042690.3.1	10.66211299	10.39351979	9.483516391	8.900163019	6.59141789	8.641292189	6.907187494	10.96152323	12.13988109
144	Solyc12g044700.2.1	14.20631238	16.58053665	16.04003351	20.4745922	10.23068473	13.16876934	9.267991302	18.73415281	21.47422949
144	Solyc12g063050.3.1	55.94362476	57.6572388	56.54123551	59.59753522	42.22894458	47.35915933	37.29164812	63.08838129	78.6837593
144	Solyc12g095820.3.1	3.717713051	3.974700169	3.559761231	3.954975141	3.327510029	3.756760975	3.387858547	4.26694089	5.102836401
