# Supplementary material for: Light regulates tomato fruit metabolome via SlDML2‐mediated global DNA demethylation
Source: J Integr Plant Biol. 2025 Oct 23;68(2):383–405. doi: 10.1111/jipb.70066 (PMC12863027; doi:10.1111/jipb.70066)
Supplement: Supplementary file 6 — Table S5. Summary of SOM [file JIPB-68-383-s011.zip › Supplemental Data 5 Summary of SOM/Control/Cluster146.csv]

neuron_number	gene_id	W_10	W_20	W_30	W_35	W_40	W_44	W_47	W_50	W_55
146	Solyc01g067100.4.1	49.42905154	48.65847092	44.34631645	48.25171159	47.34207656	50.72143084	52.91383027	51.95794953	57.43628095
146	Solyc01g108660.4.1	22.27918864	21.16344404	18.01400798	20.92745205	21.33435098	26.27162296	26.25722314	33.24860755	43.7592785
146	Solyc01g112310.4.1	2.740816352	2.640987135	2.30855158	2.148594306	2.355221498	3.226012951	2.601227905	2.89048047	3.480187176
146	Solyc02g038819.1.1	4.644888663	3.547897367	3.221768778	4.348503475	4.152037888	5.088742868	5.432578184	5.62430649	6.808393124
146	Solyc02g062520.3.1	2.076056825	1.967602501	1.63216406	2.083737896	1.970684503	2.475025905	2.451823708	2.696396451	3.554252976
146	Solyc02g064770.4.1	6.757066105	2.796452317	1.172280969	3.406675663	3.87348078	8.816826467	7.12469462	9.842241513	18.36071938
146	Solyc02g066910.3.1	6.831790593	7.037760598	5.907251952	7.023172755	8.027793756	8.470641668	8.142002189	9.125621409	10.31908548
146	Solyc02g067350.3.1	1.13611367	0.962426955	0.41660789	2.307094176	1.710242169	3.027281272	2.584685864	3.365024889	5.50077378
146	Solyc02g086970.4.1	46.02245035	46.95949939	39.37498228	42.56906796	45.98472808	60.25945573	43.72257665	70.65111492	98.98438282
146	Solyc02g093640.3.1	66.18637927	57.08135069	63.23303933	68.46957956	68.66663197	94.2006513	83.16111449	84.04917807	106.9905913
146	Solyc03g005340.4.1	26.55212306	24.77929925	20.40497505	22.01953376	23.78532656	30.21874788	29.04991288	30.55283124	35.59785646
146	Solyc03g019950.3.1	46.27249852	26.02276782	29.64462198	30.42332891	31.30578894	47.69974384	48.95523506	48.69840363	79.25008486
146	Solyc03g095690.3.1	5.133336021	5.137483618	3.851623915	3.872438863	4.370424142	6.575332791	5.648337832	5.987257564	7.522555478
146	Solyc03g113770.3.1	19.60811056	19.96601975	18.09582683	18.36074431	20.27155423	25.04315926	23.6231665	23.68871889	36.08155285
146	Solyc03g116350.3.1	34.94005303	31.6218247	25.03307382	26.21789089	30.94924599	37.00064336	33.48168393	38.89117604	48.42266998
146	Solyc03g119740.3.1	38.4036739	35.70700871	25.95287669	34.26406727	29.13120507	43.68887991	41.41395718	44.59457104	68.65559861
146	Solyc04g009410.3.1	54.07669116	47.44674786	45.34574382	49.02939055	46.64233622	52.58204559	50.01790523	58.23664773	62.59170228
146	Solyc04g064610.3.1	17.84316089	7.824278984	1.947962257	7.540165903	5.593860664	14.94389771	16.98154331	24.46819845	35.9242175
146	Solyc04g079380.1.1	87.78466673	69.72218356	77.61614889	95.21675377	81.7586899	109.5580478	100.6757978	93.68064099	122.6664636
146	Solyc04g081900.4.1	146.9501062	84.25364017	90.60632869	152.1480712	149.3607299	276.1533889	305.7811479	377.936989	697.8779037
146	Solyc04g082360.2.1	38.77889711	34.81269621	32.52172246	34.17634506	26.47236182	44.12851983	33.55071666	37.94668226	50.55644784
146	Solyc04g082865.1.1	2.209140808	1.766984703	1.454428913	1.958311649	1.831219422	2.333604389	2.049757709	2.592364807	3.163956569
146	Solyc05g005310.3.1	28.24949077	28.47086795	25.66067924	29.64397493	26.79340229	32.5995812	30.72211682	29.48791281	40.69822681
146	Solyc05g005510.3.1	57.63234282	47.25441348	45.81218451	57.71352674	55.8670445	67.48711379	70.49911616	73.81523882	100.8338431
146	Solyc05g006330.2.1	77.46710124	56.61692839	64.60594859	68.33353834	83.64108355	98.46155041	69.25027433	86.46351828	141.8417419
146	Solyc05g006530.4.1	5.475531132	5.090834041	3.796348143	4.989873517	5.273093628	7.340662236	6.357376481	7.478999824	9.221244102
146	Solyc05g013390.1.1	71.24043692	72.54427221	69.5848833	75.61548861	64.71501141	94.5761987	81.24057702	79.1722452	104.869784
146	Solyc05g014550.1.1	11.23665678	4.861898327	8.653775114	4.985758941	6.677963567	18.92720521	15.6744438	13.47452786	27.95847147
146	Solyc05g015390.3.1	536.1145393	423.638676	375.3420939	459.3677288	462.8699382	619.0831185	628.0829621	579.6886905	860.3631908
146	Solyc05g052470.3.1	42.72684472	39.7054846	37.63897773	40.24930047	40.14780032	55.9998813	54.90753562	52.1270513	79.47737852
146	Solyc06g005200.3.1	6.968787151	5.552014681	5.9762566	6.768333531	6.22648824	8.009071619	7.050589091	9.76169612	10.27728643
146	Solyc06g048610.3.1	14.17310786	12.85128233	13.28543639	14.23653268	13.35245307	15.61491913	14.81859783	15.97530522	19.08389456
146	Solyc06g062290.1.1	5.011578326	5.479249049	5.693819176	5.224695615	5.422879267	7.103510771	6.168280885	7.090582911	8.582164956
146	Solyc06g064450.3.1	8.950504126	8.124822896	7.532220465	8.639964336	8.004117874	10.5360693	9.870425589	8.857985531	12.57058972
146	Solyc07g009140.3.1	53.18678765	45.85506446	43.85150674	50.8032405	47.95940663	56.85151458	58.15172602	61.57342526	72.7657059
146	Solyc07g045480.3.1	7.025133722	7.099091101	5.820224378	6.638171308	5.88067001	7.638818828	7.38214171	7.741169674	9.934508332
146	Solyc07g063070.1.1	26.79748834	28.86239447	14.6969992	25.34891154	28.18806313	36.07272547	39.12727303	39.86775344	65.40313363
146	Solyc07g066080.3.1	12.9963133	8.309279793	11.2677826	12.10832599	8.3393427	17.75445376	17.7297317	21.46297951	31.17120747
146	Solyc08g065610.3.1	412.6188491	128.3802774	263.080453	302.0267198	449.5107612	1031.610999	875.6354941	663.3824765	1731.079401
146	Solyc09g009820.4.1	4.678889424	4.517229982	4.055080458	4.677299518	4.441937303	5.178836831	4.588817569	5.398246881	5.646532912
146	Solyc09g055710.3.1	12.61637087	10.10149166	14.6883125	9.776515194	10.21375113	18.11667473	12.87305602	19.05062852	24.24540298
146	Solyc09g072670.3.1	5.306628184	4.546453123	4.830865386	4.389390396	5.027012952	5.694124714	5.492861764	6.346734896	8.080132849
146	Solyc10g047120.2.1	11.56792554	10.05952014	10.22630857	10.89491879	11.17022558	13.66143053	12.98795433	15.11482197	18.59149494
146	Solyc10g081360.2.1	9.214661833	8.669723127	7.398373657	8.677274494	8.707697371	9.309061978	9.561774053	10.77305448	13.17610555
146	Solyc10g085430.3.1	40.73079325	42.21708283	39.59019237	42.38609349	43.20784003	47.77801208	44.86927051	47.2210603	50.55063847
146	Solyc10g086440.2.1	5.329529818	5.162495898	3.95572329	5.582342751	6.228271636	8.259337101	5.654671569	7.903067759	9.020736455
146	Solyc11g006210.3.1	8.35710853	7.531861424	7.030216821	7.833180957	7.166109162	11.98694625	8.961397427	10.49019358	16.14257853
146	Solyc11g007150.2.1	4.437825448	2.117766979	0.549574604	0.936000984	2.131761999	10.67536051	5.287526311	14.91189235	22.52480875
146	Solyc11g010930.2.1	11.73813053	10.41481064	10.06840938	11.01939719	12.39480039	17.06652158	15.53749159	16.38038462	25.30936889
146	Solyc11g012000.2.1	7.98811187	8.05960494	7.480704533	7.8096319	7.888043679	10.97314942	9.990066955	9.571444658	15.56385295
146	Solyc11g020870.3.1	13.10057856	11.83187448	10.71627063	11.90864152	11.43268538	12.66037219	11.56807539	15.26792326	16.54423368
146	Solyc11g044310.2.1	10.14321046	10.04482157	8.43902641	9.473710507	9.940322713	11.5482572	10.81353496	11.12088495	14.55182634
146	Solyc11g065380.2.1	3.398048414	2.040850726	1.073426874	1.203007901	1.605623042	3.573784724	3.157860282	3.60790094	5.268301008
146	Solyc11g069860.3.1	17.16558534	16.0508301	14.12658454	17.29482369	17.93212573	22.55633292	22.04505483	20.71215806	32.53254968
146	Solyc12g016190.2.1	4.230935258	4.024943042	3.60894923	4.114759679	3.776871011	5.096012195	4.585461561	5.545725446	7.250823722
146	Solyc12g019300.2.1	16.09489899	15.17392845	13.78359148	16.82379944	18.17703125	24.10990924	19.13191725	29.9488142	29.49758894
146	Solyc12g037980.2.1	11.96503302	10.48201013	10.19983708	12.0119492	11.10909596	12.34293661	12.45745691	13.41993511	17.69847679
146	Solyc12g038430.3.1	7.292997605	7.510201705	6.144422737	7.647370821	8.122276047	9.67799827	8.514103446	11.45455419	16.61350053
146	Solyc12g040690.1.1	5.611736446	7.056765138	4.06227065	3.419258797	4.234673458	13.30553468	13.20092993	17.54455534	26.63433928
146	Solyc12g049420.2.1	9.939236348	9.446207454	7.958413684	9.427221565	9.814482935	11.90377041	11.11863272	13.53265645	17.52937782
146	Solyc12g087810.3.1	20.35744839	21.55221892	20.26198741	17.47024744	19.52055721	24.86711997	23.00514624	26.90384927	34.63244737
146	Solyc12g088660.2.1	9.547481066	9.374432938	9.812911461	10.81705191	9.480810884	12.36029975	11.0269653	12.64778151	16.49064062
146	Solyc12g089110.1.1	2232.79116	2491.19214	2617.537336	2457.802363	2506.6884	4220.893951	2933.706218	3370.003636	4695.029805
146	Solyc12g089180.2.1	14.69869626	12.64540338	12.1581325	15.40530753	16.27779737	24.10674055	17.99411754	19.0380717	25.53113555
