# Supplementary material for: Light regulates tomato fruit metabolome via SlDML2‐mediated global DNA demethylation
Source: J Integr Plant Biol. 2025 Oct 23;68(2):383–405. doi: 10.1111/jipb.70066 (PMC12863027; doi:10.1111/jipb.70066)
Supplement: Supplementary file 6 — Table S5. Summary of SOM [file JIPB-68-383-s011.zip › Supplemental Data 5 Summary of SOM/Control/Cluster147.csv]

neuron_number	gene_id	W_10	W_20	W_30	W_35	W_40	W_44	W_47	W_50	W_55
147	Solyc01g010410.3.1	3.271805359	4.882960208	4.340271046	5.249325975	5.587223002	7.148149608	7.922302492	6.254077174	8.260612852
147	Solyc01g011030.3.1	30.50966723	37.99648794	28.76264847	33.45767223	38.3377809	42.21940195	42.74715046	45.19808839	48.1562251
147	Solyc01g068190.3.1	4.856195906	5.275171211	4.231999734	4.815878351	4.951611514	7.81255354	7.691890601	7.425333563	9.442672789
147	Solyc01g073660.3.1	13.52971276	9.881528767	8.403812713	9.223142984	14.86783116	22.09737307	22.90922855	16.62424254	24.6148559
147	Solyc01g097840.3.1	16.20011996	16.49159499	9.789566194	19.92537848	25.06785872	34.48826552	32.10934457	23.07018931	38.39146728
147	Solyc01g103140.3.1	53.10574317	55.75093937	24.36199898	52.4606767	73.71317192	77.69799966	113.5983773	84.99229319	129.7684351
147	Solyc01g103150.3.1	10.08155934	10.12032969	9.386055459	7.061288895	11.03888659	15.86946783	17.46871463	15.55715913	22.66419047
147	Solyc01g106605.1.1	0.165743201	0.072217624	0.082748096	0.233306665	0.230378526	3.437393196	6.35887117	1.138918426	9.786482344
147	Solyc01g112100.3.1	284.4166471	230.265137	253.2186455	223.5960048	250.1643211	415.9320457	509.0753175	389.4310003	481.6067091
147	Solyc01g112130.4.1	3.49659896	2.157715339	7.586107025	6.627435412	14.04420836	30.46316436	42.32182933	30.12010437	54.41458752
147	Solyc02g021050.3.1	4.804606814	5.08443201	3.760859431	6.21662349	6.657978731	7.526554096	9.574537789	8.701565695	11.79387574
147	Solyc02g021240.3.1	12.71745416	11.38778623	11.29975931	12.21496243	12.55632583	15.51576278	17.18384721	15.79294708	20.40789063
147	Solyc02g069930.1.1	8.131219558	4.636130635	4.275364068	4.991143366	11.35897493	65.23912916	130.4908071	59.53548526	107.9454408
147	Solyc02g078990.4.1	8.274480128	8.160953184	7.731518428	8.529326334	8.321976072	9.619906698	10.89434556	9.941541741	11.80741605
147	Solyc02g079780.1.1	81.76684317	110.8071329	73.88272958	61.9859225	140.8377456	145.6054582	172.1358006	153.0590226	190.964549
147	Solyc02g091850.1.1	0	1.355045233	3.526770969	19.844019	39.39227561	90.88741194	120.0897449	58.35552837	118.741594
147	Solyc02g092270.3.1	60.28081896	53.23091349	56.67933837	63.47706124	66.35312152	81.49079822	88.48546477	76.03482854	92.84806957
147	Solyc03g007480.3.1	54.21588687	54.53984196	56.03697598	52.3951916	56.82691452	85.38442542	82.16975263	73.51919606	92.32417617
147	Solyc03g078380.1.1	140.8142667	202.5983106	166.9486823	193.437902	243.15683	262.4875209	400.8526085	299.5202378	393.2641164
147	Solyc03g111100.1.1	73.89023337	39.30716012	46.79983306	56.50985764	121.7286058	139.7043968	168.284691	133.5493559	262.2031366
147	Solyc03g112860.3.1	6.738253048	7.935527483	8.110646648	9.489711438	11.96103196	16.06352366	13.37163421	12.81144384	19.1704218
147	Solyc03g113330.3.1	12.46941448	14.22640166	12.07507618	14.68550707	14.96599719	17.15976683	19.15682712	15.98317586	22.31203438
147	Solyc03g118850.4.1	9.603565992	12.2963093	8.894267384	8.70475929	13.37506527	17.44271056	17.37094373	16.1848863	20.28953138
147	Solyc03g122300.3.1	425.7412468	421.8294697	415.38068	483.8759991	667.6931754	1022.056197	1050.710037	988.6344024	1387.063973
147	Solyc04g005030.4.1	15.04584313	15.53463364	15.48192075	16.21603673	16.02215887	17.24364453	17.96535552	16.44359723	19.4334461
147	Solyc04g026230.1.1	5.247974039	6.736194169	5.194883299	4.215399496	5.399485934	7.50077058	7.1171452	7.205330516	8.393352183
147	Solyc04g080380.3.1	53.60321942	57.57133295	43.65065977	45.09534245	46.24784217	86.42384929	111.4751005	88.81942553	118.5198574
147	Solyc04g080960.4.1	640.8422095	555.3109068	367.306676	651.827562	968.2432358	1501.912185	1417.961113	1109.195592	1825.868835
147	Solyc05g010516.1.1	3.832084978	2.729582082	1.207708454	4.462226633	6.195675467	14.03274893	18.50517759	8.73915546	36.93992598
147	Solyc05g024260.3.1	34.91037707	11.72020483	9.289640205	78.04436448	80.78307257	190.6468515	146.0787864	111.6832537	239.0622867
147	Solyc05g041200.4.1	52.89424497	39.84530308	48.54718417	46.45262448	51.19516691	79.23772949	123.6305288	89.60408314	127.0010649
147	Solyc05g043430.4.1	36.13150978	40.34631724	33.40383126	40.78545868	41.7631462	47.51059019	53.43979665	44.93849733	69.95001929
147	Solyc05g051240.1.1	58.96270654	113.22473	62.10173672	192.7800089	271.8493006	417.5964735	596.5498764	282.0966288	502.6839803
147	Solyc05g053950.4.1	9.248160354	10.52874508	7.885672679	8.161561552	10.10891505	12.02690771	12.09556989	11.10611586	15.35172635
147	Solyc06g034020.3.1	26.00959917	28.16316982	24.81887647	27.40472805	31.78414126	34.67490171	34.98074868	33.19707489	40.70950003
147	Solyc06g053360.4.1	3.927184645	4.498159963	5.006403852	5.609617053	5.495294059	7.992984127	7.534861618	6.422323844	9.581635854
147	Solyc06g062480.4.1	17.59888609	21.85835174	17.76220884	21.12997294	23.85942284	27.17548313	34.21877068	30.94775383	42.05016297
147	Solyc06g068030.3.1	21.74679105	27.08603817	24.64460121	24.23351504	24.9719416	28.39914375	26.40871028	26.05829429	29.09854307
147	Solyc06g076940.3.1	19.8494212	22.14219392	21.53544858	25.92990694	26.06615521	31.22785251	34.65992946	32.64923985	39.17632973
147	Solyc07g009530.1.1	97.80110668	150.023467	274.0457235	613.8453773	295.6460014	1262.191107	1555.268287	1004.62263	2053.126906
147	Solyc07g026960.3.1	10.54293894	11.13404956	9.638152726	10.82414143	11.71932468	12.62803318	13.39491877	11.41713314	16.1650403
147	Solyc07g040950.3.1	9.095149257	8.898637138	7.217916744	7.203679406	9.494849873	12.23407574	11.80149657	12.26647849	14.70714427
147	Solyc07g063390.3.1	32.09479019	28.79871371	21.85514	30.146767	32.12778051	56.99838755	57.82885627	44.73557396	56.82608312
147	Solyc07g065980.3.1	36.42498509	18.04260864	15.14524108	41.39626573	51.26897642	88.34114576	89.78814609	35.57113213	162.1279893
147	Solyc07g066120.3.1	23.76038741	22.79085246	21.73488749	19.61220983	23.20371501	28.00215183	32.63225496	24.81469257	32.78860952
147	Solyc08g006510.3.1	4.514770791	5.069021738	4.216668781	5.042671912	5.368545348	7.244968589	8.090815883	7.24649559	10.38258239
147	Solyc08g007800.3.1	3.337657914	1.445778337	2.192829741	3.285122486	3.560432654	6.143994447	7.745486519	4.849861715	7.079051831
147	Solyc08g076160.3.1	11.86650468	13.97219222	12.62661392	15.91345338	14.10721921	17.67499263	22.57529803	18.36263122	23.92304646
147	Solyc08g082640.2.1	4.047791158	0.845631365	0.265780144	4.342301722	2.073558133	9.043798099	11.72342556	4.583124625	12.813112
147	Solyc09g014450.4.1	35.49826845	35.91656654	40.28423192	33.09129666	35.44852695	50.78364339	59.72947719	53.48926534	71.39196947
147	Solyc09g020110.3.1	16.11175887	17.91693034	16.56424892	16.4194481	17.3092854	22.19197667	22.59713462	21.93266372	26.03253301
147	Solyc09g055320.1.1	16.14852195	21.00660849	17.89831519	24.63077882	43.14859927	44.82054333	58.96547913	47.10042343	94.58596688
147	Solyc09g056220.1.1	2.599292113	3.541799096	0.907248873	3.136239334	8.673827524	9.966726831	10.82337708	10.03756866	17.87507104
147	Solyc09g098140.4.1	12.60916532	11.77593427	12.19734299	13.91841251	13.89697148	16.09477025	15.71012917	14.29758159	18.90590976
147	Solyc10g005100.3.1	347.4922339	355.0073395	301.4581526	341.7285536	467.1929566	508.6071389	532.8487279	427.2524768	602.140018
147	Solyc10g007590.4.1	14.03730949	12.70873614	13.37101915	13.992331	16.46739724	19.58896144	23.32143026	20.73969499	27.26710327
147	Solyc10g007990.3.1	10.4741975	11.66013878	9.940120245	8.99551525	10.50385133	14.37415869	16.20211378	14.59463361	20.45369397
147	Solyc10g051120.3.1	1.679556609	0.580732676	3.441963409	7.640588974	9.391017333	25.15384803	33.74635985	20.59727493	43.09506791
147	Solyc10g055820.3.1	1.090739046	3.011260932	3.022298351	3.37046315	5.084674776	8.006199688	11.22138081	3.618866045	14.98418059
147	Solyc10g077030.2.1	20.75404668	20.59372484	17.45888898	23.24802942	22.65451898	24.21898758	28.68890243	24.06276301	28.49014663
147	Solyc10g085970.3.1	74.77057343	79.16874485	72.72223204	82.67122237	81.0843417	107.1916212	112.1833033	97.41480056	119.4238872
147	Solyc11g005670.2.1	478.3522377	552.8735577	523.902199	505.8766092	812.2448925	1007.732758	966.6672789	971.8860861	1341.545943
147	Solyc11g065090.2.1	17.05579995	19.02849012	17.10400088	16.965649	19.30671141	22.92342017	23.53086015	22.18464603	26.54131546
147	Solyc12g026430.3.1	20.28458371	19.76295055	17.29083516	21.49551454	21.38568717	24.63535383	25.44817631	23.52794713	27.44104637
147	Solyc12g044740.2.1	30.94167745	29.05016644	27.63688175	29.04456025	28.78424917	34.23580161	37.65768983	33.82362696	40.54861014
147	Solyc12g056900.2.1	22.14578809	25.83096043	22.64543769	23.78968574	25.7533401	25.2500201	29.48194393	25.89739025	30.34430229
147	Solyc12g087840.1.1	1.136981589	1.108065539	1.02337213	1.110401792	1.907596061	4.261544069	5.763230587	3.87172404	8.349448182
