# Supplementary material for: Light regulates tomato fruit metabolome via SlDML2‐mediated global DNA demethylation
Source: J Integr Plant Biol. 2025 Oct 23;68(2):383–405. doi: 10.1111/jipb.70066 (PMC12863027; doi:10.1111/jipb.70066)
Supplement: Supplementary file 7 — Table S6. Summary of metabolites highly co‐expressed with RIN under three light conditions [file JIPB-68-383-s007.xlsx]

## Sheet: Sheet1
Metabolites	Notes
1-Amino-1-cyclopentanecarboxylic acid	Co-expressed in control
5-Methyluridine	Co-expressed in control
Arabinonic acid	Co-expressed in control
Caffeic acid	Co-expressed in control
Caffeic acid-4-O-beta-d-glucoside	Co-expressed in control
Caffeoyl glucose	Co-expressed in control
Caffeoyl glucose isomer 2	Co-expressed in control					te s
Delphinidin 3-O-galactoside chloride	Co-expressed in control
Delphinidin 3-O-glucoside chloride	Co-expressed in control
Delphinidin chloride	Co-expressed in control
Dihydrocaffeic acid hexose isomer 3	Co-expressed in control
L-ascorbate	Co-expressed in control
Leucrose	Co-expressed in control
L-Glutamic acid	Co-expressed in control
L-Histidine	Co-expressed in control
Neochlorogenic acid	Co-expressed in control
N-Hydroxy-L-tryptophan	Co-expressed in control
O-Acetyl-L-serine	Co-expressed in control
Pelargonic acid	Co-expressed in control
Phloretin Dihexoside	Co-expressed in control
Pyroglutamic acid	Co-expressed in control
Quercetin-Dihexose-Deoxyhexose	Co-expressed in control
Tyrosine	Co-expressed in control
Urea	Co-expressed in control
(R*,S*)-2,3-Dihydroxybutanoic acid	Co-expressed in RLS
13-HOTrE(r)	Co-expressed in RLS
2-Ketovaleric acid	Co-expressed in RLS
2-methylfumarate	Co-expressed in RLS
3,4-Dihydroxycinnamic acid	Co-expressed in RLS
4-Hydroxyquinazoline	Co-expressed in RLS
6-deoxy-D-glucose	Co-expressed in RLS
9-KODE	Co-expressed in RLS
Aconitic acid	Co-expressed in RLS
Alanine	Co-expressed in RLS
Aminoadipic Acid	Co-expressed in RLS
Ascorbate	Co-expressed in RLS
D-(+)-Glucuronic acid gamma-lactone	Co-expressed in RLS
D-galacturonic acid	Co-expressed in RLS
D-Xylofuranose	Co-expressed in RLS
Glutathione reduced form	Co-expressed in RLS
Homovanillic acid	Co-expressed in RLS
Isochlorogenic acid A	Co-expressed in RLS
Isoquercitrin	Co-expressed in RLS
Itaconic acid	Co-expressed in RLS
Kaempf-3,7-O-Glucoside	Co-expressed in RLS
Kaempferol	Co-expressed in RLS
Kaempferol 3-O-glucoside	Co-expressed in RLS
Kaempferol-3-7-di-O-glucoside	Co-expressed in RLS
L-Threonic acid	Co-expressed in RLS
LysoPC 16:0	Co-expressed in RLS
Lyxose	Co-expressed in RLS
Methylsuccinic acid	Co-expressed in RLS
Naringenin	Co-expressed in RLS
Quercetin 3-(6''-malonylglucoside)	Co-expressed in RLS
Quercetin 3-arabinoside	Co-expressed in RLS
Quercetin 3-O-galactoside	Co-expressed in RLS
Quercetin -3-O-Glucoside	Co-expressed in RLS
Quercetin 3-O-rutinoside	Co-expressed in RLS
Quercetin-Dihexose-Pentose-Deoxyhexose	Co-expressed in RLS
Riboflavin-5'-monophosphate	Co-expressed in RLS
Sebacate	Co-expressed in RLS
UDP hexose isomer 2	Co-expressed in RLS
Xylose	Co-expressed in RLS
9-HpOTrE	Co-expressed inBLS
Astragalin	Co-expressed inBLS
Calycosin	Co-expressed inBLS
D-Threitol	Co-expressed inBLS
Hydoxytomatine	Co-expressed inBLS
Quercitrin	Co-expressed inBLS
Tryptamine	Co-expressed inBLS
2-Hydroxyisocaproic acid	Co-expressed in control
4-Ethylbenzoic acid	Co-expressed in control and RLS
4-oxo-9Z,11Z,13E,15E-Octadecatetraenoic acid	Co-expressed in control and RLS
C15H12O6 (289)-C9H12O8 (248; hexose+malonyl)	Co-expressed in control and RLS
Caffeic aldehyde	Co-expressed in control and RLS
Cytidine-monophosphate	Co-expressed in control and RLS
Delphinidin-3-O-rutinoside-5-O-glucoside	Co-expressed in control and RLS
Dihydrokaempferol-7-O-hexoside	Co-expressed in control and RLS
Dihydroquercetin (Taxifolin)	Co-expressed in control and RLS
Dihydroxybenzoic acid hexose isomer 3	Co-expressed in control and RLS
Eriocitrin	Co-expressed in control and RLS
Eriodictyol 7-O-glucoside	Co-expressed in control and RLS
Eriodictyol glucoside	Co-expressed in control and RLS
Eriodictyol-7-O-glucoside	Co-expressed in control and RLS
Esculeoside B	Co-expressed in control and RLS
Irisolidone 7-O-beta-d-glucoside	Co-expressed in control and RLS
Kaempferol-3-O-rutinoside-7-O-glucoside	Co-expressed in control and RLS
L-Alpha-Aminoadipic Acid	Co-expressed in control and RLS
L-Homoglutamic acid	Co-expressed in control and RLS
L-Lysine	Co-expressed in control and RLS
L-Methionine	Co-expressed in control and RLS
L-Tyramine	Co-expressed in control and RLS
LysoPC 16:1	Co-expressed in control and RLS
Naringenin Hexose	Co-expressed in control and RLS
Naringenin-C-diglycoside	Co-expressed in control and RLS
p-Coumaric acid	Co-expressed in control and RLS
p-Coumaric acid-rutin conjugate	Co-expressed in control and RLS
Petunidin-3-O-rutinoside-5-O-glucoside	Co-expressed in control and RLS
Quercetin 3-glucoside -6'acetate isomer 1	Co-expressed in control and RLS
Sinapaldehyde glucoside	Co-expressed in control and RLS
Taxifolin 3'-O-glucoside	Co-expressed in control and RLS
Viscumamide	Co-expressed in control and RLS
Citramalate	Co-expressed in control and BLS
Dehydroascorbate	Co-expressed in control and BLS
N-Coumaroyltyramine	Co-expressed in control and BLS
Stachyose	Co-expressed in control and BLS
lycopene	Co-expressed in control and BLS
4,5-Dicaffeoylquinic acid	Co-expressed in RLS and BLS
Acetoxy-hydroxy-dehydrotomatine	Co-expressed in RLS and BLS
dicaffeoylquinic acid	Co-expressed in RLS and BLS
Dihydrokaempferol	Co-expressed in RLS and BLS
D-Xylonic acid	Co-expressed in RLS and BLS
Hydroxylated naringenin chalcone	Co-expressed in RLS and BLS
Isochlorogenic acid C	Co-expressed in RLS and BLS
Kaempferide	Co-expressed in RLS and BLS
Levoglucosan	Co-expressed in RLS and BLS
Naringenin chalcone	Co-expressed in RLS and BLS
p-Coumaroyl quinic acid	Co-expressed in RLS and BLS
Phloretin	Co-expressed in RLS and BLS
Protocatechuic aldehyde	Co-expressed in RLS and BLS
Quercetin	Co-expressed in RLS and BLS
Salicylic acid	Co-expressed in RLS and BLS
Sinapic acid	Co-expressed in RLS and BLS
trans-Resveratrol	Co-expressed in RLS and BLS
Tricetin	Co-expressed in RLS and BLS
Xanthosine	Co-expressed in RLS and BLS
b-carotene	Co-expressed in RLS and BLS
1,5-DICQA	Co-expressed incontrol， RLS and BLS
2-Isopropylmalate	Co-expressed incontrol， RLS and BLS
3,4,5-Tricaffeoylquinic acid	Co-expressed incontrol， RLS and BLS
Caffeoylmalic acid	Co-expressed incontrol， RLS and BLS
D-(-)-Lyxose	Co-expressed incontrol， RLS and BLS
D-(+)-Xylose	Co-expressed incontrol， RLS and BLS
Guanosine	Co-expressed incontrol， RLS and BLS
Isochlorogenic acid B	Co-expressed incontrol， RLS and BLS
Isopropylmalic acid	Co-expressed incontrol， RLS and BLS
Isovitexin	Co-expressed incontrol， RLS and BLS
Kaempf-3-O-Glucoside	Co-expressed incontrol， RLS and BLS
L(-)-Malic acid	Co-expressed incontrol， RLS and BLS
L-Aspartic Acid	Co-expressed incontrol， RLS and BLS
L-Cysteine	Co-expressed incontrol， RLS and BLS
LysoPE 14:0	Co-expressed incontrol， RLS and BLS
Methyl ether of hydroxylated naringenin or Methyl ether of hydroxylated naringenin chalcone I	Co-expressed incontrol， RLS and BLS
Naringenin 7-O-glucoside (Prunin)	Co-expressed incontrol， RLS and BLS
Naringenin chalcone-glucoside	Co-expressed incontrol， RLS and BLS
Naringenin-7-O-glucoside	Co-expressed incontrol， RLS and BLS
Naringin	Co-expressed incontrol， RLS and BLS
Niacinamide	Co-expressed incontrol， RLS and BLS
Phloridzin	Co-expressed incontrol， RLS and BLS
Phlorizin	Co-expressed incontrol， RLS and BLS
Quercetin-hexose-deoxyhexose-pentose-p-coumaric acid or Quercetin-hexose-deoxyhexose, -pentose, -C9H6O2 (146)	Co-expressed incontrol， RLS and BLS
