# Supplementary material for: Light regulates tomato fruit metabolome via SlDML2‐mediated global DNA demethylation
Source: J Integr Plant Biol. 2025 Oct 23;68(2):383–405. doi: 10.1111/jipb.70066 (PMC12863027; doi:10.1111/jipb.70066)
Supplement: Supplementary file 8 — Table S7. Summary of candidate genes identified in Y1H screen assay [file JIPB-68-383-s008.zip]

Archive with 7 entries (6 files):
- Supplemental Data 7 Summary of candidate genes identified in Y1H screen assay/
- Supplemental Data 7 Summary of candidate genes identified in Y1H screen assay/Y1H screen assay repeat2.xlsx
- __MACOSX/Supplemental Data 7 Summary of candidate genes identified in Y1H screen assay/._Y1H screen assay repeat2.xlsx
- Supplemental Data 7 Summary of candidate genes identified in Y1H screen assay/Supplemental Data 7 Summary of TFs identified in Y1H screen assay.xlsx
- __MACOSX/Supplemental Data 7 Summary of candidate genes identified in Y1H screen assay/._Supplemental Data 7 Summary of TFs identified in Y1H screen assay.xlsx
- Supplemental Data 7 Summary of candidate genes identified in Y1H screen assay/Y1H screen assay repeat1.xlsx
- __MACOSX/Supplemental Data 7 Summary of candidate genes identified in Y1H screen assay/._Y1H screen assay repeat1.xlsx
