# Supplementary material for: Light regulates tomato fruit metabolome via SlDML2‐mediated global DNA demethylation
Source: J Integr Plant Biol. 2025 Oct 23;68(2):383–405. doi: 10.1111/jipb.70066 (PMC12863027; doi:10.1111/jipb.70066)
Supplement: Supplementary file 8 — Table S7. Summary of candidate genes identified in Y1H screen assay [file JIPB-68-383-s008.zip › Supplemental Data 7 Summary of candidate genes identified in Y1H screen assay/Y1H screen assay repeat2.xlsx]

## Sheet: ZZX-D2_R2.ITAG.annotation
E100069622L1C001R00200000070/2	Solyc09g065590.3.1	99.206	126	0	1	1	126	1636	1760	3.86e-59	226	Solyc09g065590.3	Auxin canalization protein (DUF828) (AHRD V3.3 *** Q9LUI0_ARATH)
E100069622L1C001R00200000102/2	Solyc08g067030.3.1	97.297	37	1	0	114	150	1071	1107	3.21e-10	63.9	Solyc08g067030.3	DUF642 domain-containing protein (AHRD V3.3 *** A0A1Q3BRG3_CEPFO)
E100069622L1C001R00200000384/2	Solyc03g025910.3.1	95.652	138	6	0	1	138	294	431	5e-58	222	Solyc03g025910.3	transmembrane protein (AHRD V3.3 *** AT4G00585.1)
E100069622L1C001R00200001933/2	Solyc10g084320.3.1	98.667	150	2	0	1	150	1183	1034	2.28e-71	267	Solyc10g084320.3	Subtilisin-like protease (AHRD V3.3 *** O82777_SOLLC)
E100069622L1C001R00200001933/2	Solyc10g084560.3.1	95.27	148	7	0	1	148	1078	931	6.42e-62	235	Solyc10g084560.3	Subtilisin-like protease (AHRD V3.3 *** O82777_SOLLC)
E100069622L1C001R00200002196/2	Solyc10g048060.2.1	100	38	0	0	113	150	272	235	1.92e-12	71.3	Solyc10g048060.2	hypothetical protein (AHRD V3.3 *-* ATMG00030.1)
E100069622L1C001R00200002805/2	Solyc09g092390.2.1	96.124	129	5	0	20	148	1763	1635	1.08e-54	211	Solyc09g092390.2	Adenosylhomocysteinase (AHRD V3.3 *** A0A2G2W262_CAPBA)
E100069622L1C001R00200003294/2	Solyc11g010230.2.1	96.694	121	4	0	30	150	429	549	6.51e-52	202	Solyc11g010230.2	Histone H3 (AHRD V3.3 *** A0A2K1J132_PHYPA)
E100069622L1C001R00200005311/2	Solyc04g015030.4.1	100	30	0	0	121	150	703	732	5.36e-08	56.5	Solyc04g015030.4	Heavy metal-associated isoprenylated plant protein (AHRD V3.3 *** A0A2R6RB34_ACTCH)
E100069622L1C001R00200006569/2	Solyc06g006080.3.1	97.297	37	1	0	114	150	1949	1985	3.21e-10	63.9	Solyc06g006080.3	Phosphomethylpyrimidine synthase (AHRD V3.3 *** A0A2G3C580_CAPCH)
E100069622L1C001R00200007772/2	Solyc04g078250.4.1	99.329	149	1	0	1	149	1886	2034	1.76e-72	270	Solyc04g078250.4	metal transporter Nramp2
E100069622L1C001R00200007989/2	Solyc09g010800.5.1.1	100	150	0	0	1	150	421	570	1.05e-74	278	Solyc09g010800.5.1	Metallothionein-like protein type 2 (AHRD V3.3 *** A0A2G2VXD7_CAPBA)
E100069622L1C001R00200007999/2	Solyc12g094620.3.1	99.281	139	1	0	1	139	1465	1327	6.37e-67	252	Solyc12g094620.3	catalase
E100069622L1C001R00200009657/2	Solyc09g092380.3.1	100	150	0	0	1	150	1783	1932	1.05e-74	278	Solyc09g092380.3	S-adenosyl-l-homocysteine hydrolase
E100069622L1C001R00200009801/2	Solyc04g049330.3.1	98.78	82	1	0	69	150	209	290	3.09e-35	147	Solyc04g049330.3	V-type proton ATPase subunit G (AHRD V3.3 *** Q5GMM8_CAPCH)
E100069622L1C001R00200009801/2	Solyc05g056020.3.1	89.024	82	9	0	69	150	193	274	6.79e-22	102	Solyc05g056020.3	V-type proton ATPase subunit G (AHRD V3.3 *** A0A1U8GRL1_CAPAN)
E100069622L1C001R00200010162/2	Solyc07g053830.3.1	100	126	0	0	25	150	1372	1497	2.31e-61	233	Solyc07g053830.3	ADP,ATP carrier protein, mitochondrial (AHRD V3.3 *** A0A2G2WE05_CAPBA)
E100069622L1C001R00200010980/2	Solyc03g031600.3.1	96	100	2	2	1	100	807	710	1.11e-39	161	Solyc03g031600.3	Peroxisomal membrane protein PMP22 (AHRD V3.3 *** A0A2G3CKH8_CAPCH)
E100069622L1C001R00200012066/2	Solyc12g019460.2.1	100	35	0	0	116	150	1379	1413	8.91e-11	65.8	Solyc12g019460.2	mitogen-activated protein kinase 1
E100069622L1C001R00200012611/2	Solyc02g004000.1.1	100	102	0	0	49	150	2266	2165	5.07e-48	189	Solyc02g004000.1	Regulator of rDNA transcription protein 15 (AHRD V3.3 *-* A0A2G2V0S9_CAPBA)
E100069622L1C001R00200013570/2	Solyc05g015750.3.1	97.561	41	1	0	110	150	641	681	1.92e-12	71.3	Solyc05g015750.3	SEPALLATA3
E100069622L1C001R00200016176/2	Solyc08g080570.4.1	100	47	0	0	1	47	1291	1245	1.9e-17	87.9	Solyc08g080570.4	UDP-glucose 4-epimerase-like protein (AHRD V3.3 *** A0A2K3NI12_TRIPR)
E100069622L1C001R00200019358/2	Solyc07g006780.3.1	100	150	0	0	1	150	2484	2335	1.05e-74	278	Solyc07g006780.3	Carbohydrate kinase (AHRD V3.3 *** A0A200QIB4_9MAGN)
E100069622L1C001R00200019543/2	Solyc01g100320.3.1	98.98	98	1	0	53	150	812	909	3.95e-44	176	Solyc01g100320.3	Disulfide-isomerase-like protein (AHRD V3.3 *** B3TLY7_ELAGV)
E100069622L1C001R00200019685/2	Solyc06g069520.3.1	100	150	0	0	1	150	520	371	1.05e-74	278	Solyc06g069520.3	Protein Asterix (AHRD V3.3 *** A0A2G2WM88_CAPBA)
E100069622L1C001R00200019943/2	Solyc02g023980.3.1	98.667	150	2	0	1	150	1197	1048	2.28e-71	267	Solyc02g023980.3	ATPase (AHRD V3.3 *** A0A200Q5U6_9MAGN)
E100069622L1C001R00200020594/2	Solyc07g064170.3.1	99.333	150	1	0	1	150	1723	1872	4.89e-73	272	Solyc07g064170.3	pectin methylesterase 1
E100069622L1C001R00200020594/2	Solyc07g064180.4.1	93.814	97	6	0	42	138	1830	1926	3.09e-35	147	Solyc07g064180.4	pectin methylesterase 2
E100069622L1C001R00200021326/2	Solyc06g071920.4.1	100	150	0	0	1	150	445	594	1.05e-74	278	Solyc06g071920.4	Glyceraldehyde-3-phosphate dehydrogenase (AHRD V3.3 *** A0A0F7JJ49_NICBE)
E100069622L1C001R00200021326/2	Solyc01g098950.3.1	97.973	148	3	0	3	150	309	456	1.37e-68	257	Solyc01g098950.3	Glyceraldehyde-3-phosphate dehydrogenase (AHRD V3.3 *** A0A2G3C9S8_CAPCH)
E100069622L1C001R00200021326/2	Solyc04g018055.1.1	98.319	119	2	0	32	150	245	363	3.89e-54	209	Solyc04g018055.1	Glyceraldehyde-3-phosphate dehydrogenase (AHRD V3.3 *-* A0A2G3C9S8_CAPCH)
E100069622L1C001R00200021769/2	Solyc01g087240.3.1	96.599	147	5	0	4	150	998	1144	1.07e-64	244	Solyc01g087240.3	Nuclear transcription factor Y subunit A-9 (AHRD V3.3 *** A0A1U8DTI1_CAPAN)
E100069622L1C001R00200022725/2	Solyc06g035450.4.1	96.667	150	0	1	1	150	1304	1160	1.07e-64	244	Solyc06g035450.4	DEAD-box ATP-dependent RNA helicase 7 (AHRD V3.3 *** A0A2G3C5Q1_CAPCH)
E100069622L1C001R00200023247/2	Solyc09g005810.4.1	99.206	126	1	0	1	126	1220	1095	1.07e-59	228	Solyc09g005810.4	UDP-glucuronic acid decarboxylase (AHRD V3.3 *** G5DXR5_SILLA)
E100069622L1C001R00200023247/2	Solyc09g005470.3.1	98.45	129	2	0	1	129	522	394	1.07e-59	228	Solyc09g005470.3	UDP-glucuronic acid decarboxylase 1 (AHRD V3.3 *-* A0A2G2VZJ9_CAPBA)
E100069622L1C001R00200023573/2	Solyc01g102670.3.1	100	57	0	0	94	150	1746	1690	5.25e-23	106	Solyc01g102670.3	DNA glycosylase (AHRD V3.3 *** A0A2U1MY08_ARTAN)
E100069622L1C001R00200023573/2	Solyc01g102660.4.1	100	57	0	0	94	150	1142	1198	5.25e-23	106	Solyc01g102660.4	Glutathione S-transferase (AHRD V3.3 *** A0A2U1NYU9_ARTAN)
E100069622L1C001R00200023774/2	Solyc07g064190.3.1	96	150	6	0	1	150	1600	1749	1.07e-64	244	Solyc07g064190.3	Pectinesterase (AHRD V3.3 *** Q9SEE7_SOLTU)
E100069622L1C001R00200023971/2	Solyc08g075860.3.1	100	150	0	0	1	150	1470	1321	1.05e-74	278	Solyc08g075860.3	zinc finger B-box protein (AHRD V3.3 *** AT5G45410.5)
E100069622L1C001R00200024420/2	Solyc06g059740.4.1	94.521	146	8	0	1	146	1154	1299	3.86e-59	226	Solyc06g059740.4	Alcohol dehydrogenase (AHRD V3.3 *** A0A2U1MN94_ARTAN)
E100069622L1C001R00200024420/2	Solyc03g051720.1.1	83.846	130	18	2	16	143	55	183	1.88e-27	121	Solyc03g051720.1	Alcohol dehydrogenase (AHRD V3.3 *-* A0A2U1MN94_ARTAN)
E100069622L1C001R00200026573/2	Solyc06g083690.3.1	94.34	159	0	1	1	150	389	547	6.42e-62	235	Solyc06g083690.3	Glutaredoxin-C5, chloroplastic (AHRD V3.3 *** A0A2G2WN59_CAPBA)
E100069622L1C001R00200026603/2	Solyc05g055230.2.1	97.436	39	1	0	47	85	397	435	2.48e-11	67.6	Solyc05g055230.2	40S ribosomal protein S17 (AHRD V3.3 *** A0A2G2WU93_CAPBA)
E100069622L1C001R00200027116/2	Solyc04g007970.3.1	100	150	0	0	1	150	638	787	1.05e-74	278	Solyc04g007970.3	Ubiquitin-conjugating enzyme variant (AHRD V3.3 *** V5KX13_SOLLC)
E100069622L1C001R00200027331/2	Solyc03g083910.5.1	99.338	151	0	1	1	150	1994	2144	4.89e-73	272	Solyc03g083910.5	sucrose accumulator
E100069622L1C001R00200027496/2	Solyc06g051960.3.1	100	150	0	0	1	150	2021	1872	1.05e-74	278	Solyc06g051960.3	Pectinesterase (AHRD V3.3 *** A0A2G2WIV2_CAPBA)
E100069622L1C001R00200027634/2	Solyc12g057110.2.1	100	149	0	0	1	149	597	449	3.78e-74	276	Solyc12g057110.2	14-3-3 protein (AHRD V3.3 *** P93786_SOLTU)
E100069622L1C001R00200027667/2	Solyc01g109880.3.1	97.674	129	3	0	13	141	129	1	5e-58	222	Solyc01g109880.3	BZIP transcription factor (AHRD V3.3 *** Q8GTZ1_CAPCH)
E100069622L1C001R00200027782/2	Solyc00g500190.1.1	100	43	0	0	60	102	138	96	3.18e-15	80.5	Solyc00g500190.1	30S ribosomal protein S2, chloroplastic (AHRD V3.3 *** I6N946_DATST)
E100069622L1C001R00200028900/2	Solyc03g025310.3.1	98.667	150	2	0	1	150	1111	962	2.28e-71	267	Solyc03g025310.3	Sec-independent protein translocase protein TATB, chloroplastic (AHRD V3.3 *** A0A2G2ZZB6_CAPAN)
E100069622L1C001R00200028912/2	Solyc08g075450.3.1	98	150	3	0	1	150	1352	1203	1.06e-69	261	Solyc08g075450.3	WAT1-related protein (AHRD V3.3 *** K4CMR2_SOLLC)
E100069622L1C001R00200028912/2	Solyc08g075470.3.1	83.893	149	24	0	2	150	1297	1149	4e-34	143	Solyc08g075470.3	WAT1-related protein (AHRD V3.3 *** K4CMR4_SOLLC)
E100069622L1C001R00200030403/2	Solyc10g081170.2.1	99.333	150	1	0	1	150	325	474	4.89e-73	272	Solyc10g081170.2	Calmodulin 2
E100069622L1C001R00200030864/2	Solyc09g091510.3.1	99.333	150	1	0	1	150	901	752	4.89e-73	272	Solyc09g091510.3	chalcone synthase 1
E100069622L1C001R00200031146/2	Solyc05g041200.4.1	98.667	150	2	0	1	150	1409	1558	2.28e-71	267	Solyc05g041200.4	4-hydroxyphenylpyruvate dioxygenase (AHRD V3.3 *** A0A2G2WSP4_CAPBA)
E100069622L1C001R00200031146/2	Solyc05g026595.1.1	100	37	0	0	1	37	485	449	6.89e-12	69.4	Solyc05g026595.1	Unknown protein
E100069622L1C001R00200032217/2	Solyc07g065840.2.1	99.2	125	1	0	26	150	2404	2280	3.86e-59	226	Solyc07g065840.2	molecular chaperone Hsp90-2
E100069622L1C001R00200033449/2	Solyc08g006890.3.1	98.667	150	2	0	1	150	1115	1264	2.28e-71	267	Solyc08g006890.3	Tubulin alpha chain (AHRD V3.3 *** A0A1U8GD16_CAPAN)
E100069622L1C001R00200033449/2	Solyc04g077020.3.1	91.275	149	13	0	1	149	1095	1243	1.81e-52	204	Solyc04g077020.3	Tubulin alpha chain (AHRD V3.3 *** A0A1U8GD16_CAPAN)
E100069622L1C001R00200034609/2	Solyc12g089220.3.1	99.333	150	1	0	1	150	774	625	4.89e-73	272	Solyc12g089220.3	Bifunctional nuclease 2 (AHRD V3.3 *** A0A2G2Y9Z2_CAPAN)
E100069622L1C001R00200036158/2	Solyc03g114150.3.1	98.78	82	1	0	69	150	1635	1716	3.09e-35	147	Solyc03g114150.3	Aldehyde dehydrogenase (AHRD V3.3 *** A0A2U1M8J4_ARTAN)
E100069622L1C001R00200036420/2	Solyc12g098500.2.1	88.079	151	16	2	1	150	1326	1475	1.1e-44	178	Solyc12g098500.2	Adenosylhomocysteinase (AHRD V3.3 *** I3QHX5_NICBE)
E100069622L1C001R00200037014/2	Solyc01g097880.4.1	91.489	94	8	0	57	150	919	826	3.12e-30	130	Solyc01g097880.4	tRNA-specific adenosine deaminase, chloroplastic (AHRD V3.3 *** A0A2I0WQV8_9ASPA)
E100069622L1C001R00200037776/2	Solyc02g066930.3.1	99.333	150	1	0	1	150	1047	898	4.89e-73	272	Solyc02g066930.3	RNA-binding protein (AHRD V3.3 *-* Q941H9_TOBAC)
E100069622L1C001R00200038241/2	Solyc10g077000.3.1	91.129	124	11	0	1	124	2483	2606	6.6e-42	169	Solyc10g077000.3	Dentin sialophosphoprotein (AHRD V3.3 *-* A0A1P8AZC3_ARATH)
E100069622L1C001R00200038241/2	Solyc10g077010.2.1	89.516	124	13	0	1	124	485	608	1.43e-38	158	Solyc10g077010.2	Calmodulin 3
E100069622L1C001R00200039143/2	Solyc05g053650.3.1	100	136	0	0	1	136	3428	3563	6.37e-67	252	Solyc05g053650.3	26S proteasome non-ATPase regulatory subunit 1 homolog (AHRD V3.3 *** A0A2G3CI27_CAPCH)
E100069622L1C001R00200039205/2	Solyc03g063110.3.1	100	150	0	0	1	150	1310	1161	1.05e-74	278	Solyc03g063110.3	Acyl-[acyl-carrier-protein] desaturase (AHRD V3.3 *** A0A1U8G8K8_CAPAN)
E100069622L1C001R00200039354/2	Solyc02g080220.3.1	100	150	0	0	1	150	791	642	1.05e-74	278	Solyc02g080220.3	Pectinesterase (AHRD V3.3 *** A0A2G2VBJ7_CAPBA)
E100069622L1C001R00200039354/2	Solyc02g080200.4.1	100	150	0	0	1	150	797	648	1.05e-74	278	Solyc02g080200.4	Pectinesterase (AHRD V3.3 *** A0A2G2VBJ7_CAPBA)
E100069622L1C001R00200039614/2	Solyc09g075210.3.1	98.667	150	2	0	1	150	783	634	2.28e-71	267	Solyc09g075210.3	Late embryogenesis abundant protein Lea5 (AHRD V3.3 *** A0A1J3JXG8_NOCCA)
E100069622L1C001R00200041112/2	Solyc03g111690.4.1	100	60	0	0	91	150	1848	1789	1.13e-24	111	Solyc03g111690.4	Pectate lyase (AHRD V3.3 *** A0A2G2ZW27_CAPAN)
E100069622L1C001R00200042497/2	Solyc10g084350.2.1	100	150	0	0	1	150	1469	1320	1.05e-74	278	Solyc10g084350.2	60S ribosomal protein L4 (AHRD V3.3 *** A0A2G2VZK1_CAPBA)
E100069622L1C001R00200043079/2	Solyc07g064590.3.1	100	150	0	0	1	150	575	426	1.05e-74	278	Solyc07g064590.3	inducible plastid-lipid associated protein
E100069622L1C001R00200043148/2	Solyc01g006510.3.1	100	150	0	0	1	150	1292	1143	1.05e-74	278	Solyc01g006510.3	sorbitol related enzyme
E100069622L1C001R00200044941/2	Solyc09g066460.4.1	96.842	95	2	1	17	111	2105	2012	1.43e-38	158	Solyc09g066460.4	Serine/threonine-protein kinase (AHRD V3.3 *** A0A2I0WHR6_9ASPA)
E100069622L1C001R00200045014/2	Solyc12g055760.2.1	98.592	142	2	0	9	150	100	241	6.37e-67	252	Solyc12g055760.2	ATP synthase subunit epsilon, mitochondrial (AHRD V3.3 *** A0A2G3B3J0_CAPCH)
E100069622L1C001R00200045142/2	Solyc01g011390.2.1	100	29	0	0	97	125	620	648	1.93e-07	54.7	Solyc01g011390.2	basic-leucine zipper transcription factor A (AHRD V3.3 *-* XP_021809091.1)
E100069622L1C001R00200045256/2	Solyc06g081980.1.1	99.333	150	1	0	1	150	845	696	4.89e-73	272	Solyc06g081980.1	Pyridoxal 5'-phosphate synthase pdxS subunit (AHRD V3.3 *** U9T0K3_RHIID)
E100069622L1C001R00200046356/2	Solyc02g091190.4.1	100	32	0	0	119	150	197	166	4.15e-09	60.2	Solyc02g091190.4	Protein-lysine N-methyltransferase (AHRD V3.3 *** Q96347_BRANA)
E100069622L1C001R00200046592/2	Solyc01g111360.3.1	99.296	142	1	0	9	150	787	928	1.37e-68	257	Solyc01g111360.3	Peptidyl-prolyl cis-trans isomerase (AHRD V3.3 *** A0A1U8DY34_CAPAN)
E100069622L1C001R00200046724/2	Solyc01g088430.4.1	99.333	150	1	0	1	150	1871	2020	4.89e-73	272	Solyc01g088430.4	Fatty acid hydroxylase superfamily (AHRD V3.3 *** A0A2U1L8N4_ARTAN)
E100069622L1C001R00200046724/2	Solyc01g088410.3.1	81.89	127	21	2	1	126	808	933	5.25e-23	106	Solyc01g088410.3	Fatty acid hydroxylase superfamily (AHRD V3.3 *-* A0A2U1MHC5_ARTAN)
E100069622L1C001R00200048729/2	Solyc12g088180.1.1	92.667	150	11	0	1	150	336	187	2.33e-56	217	Solyc12g088180.1	Tubulin alpha chain (AHRD V3.3 *-* A0A2G2V8B9_CAPBA)
E100069622L1C001R00200048815/2	Solyc06g008760.1.1	99.333	150	1	0	1	150	227	78	4.89e-73	272	Solyc06g008760.1	Glutaredoxin (AHRD V3.3 *** B3F8F2_SOLTU)
E100069622L1C001R00200049577/2	Solyc08g061100.3.1	100	65	0	0	86	150	3221	3285	1.88e-27	121	Solyc08g061100.3	Cellulose synthase (AHRD V3.3 *** K4CKQ2_SOLLC)
E100069622L1C001R00200049999/2	Solyc04g072160.3.1	98	150	3	0	1	150	525	674	1.06e-69	261	Solyc04g072160.3	ripening regulated protein DDTFR8
E100069622L1C001R00200050241/2	Solyc04g081320.4.1	96.078	153	3	1	1	150	659	811	2.97e-65	246	Solyc04g081320.4	Protein disulfide-isomerase LQY1, chloroplastic (AHRD V3.3 *** LQY1_ARATH)
E100069622L1C001R00200050975/2	Solyc06g009970.3.1	93.478	46	2	1	105	150	1663	1707	2.48e-11	67.6	Solyc06g009970.3	Elongation factor 1-alpha (AHRD V3.3 *** A0A2G3C6B0_CAPCH)
E100069622L1C001R00200051661/2	Solyc03g118130.3.1	98.667	150	2	0	1	150	542	393	2.28e-71	267	Solyc03g118130.3	Rubredoxin (AHRD V3.3 *** A0A2K3LH61_TRIPR)
E100069622L1C001R00200054912/2	Solyc03g111870.3.1	98.667	150	2	0	1	150	1737	1588	2.28e-71	267	Solyc03g111870.3	E3 ubiquitin-protein ligase RGLG2-like (AHRD V3.3 *** A0A2I4E6G4_9ROSI)
E100069622L1C001R00200055345/2	Solyc06g082670.3.1	95.973	149	6	0	1	149	535	683	3.84e-64	243	Solyc06g082670.3	60S ribosomal protein L10 (AHRD V3.3 *** A0A2G2Z7S9_CAPAN)
E100069622L1C001R00200055345/2	Solyc06g082650.4.1	99.123	114	1	0	1	114	470	583	5.03e-53	206	Solyc06g082650.4	60S ribosomal protein L10 (AHRD V3.3 *** A0A2G2Z7S9_CAPAN)
E100069622L1C001R00200055613/2	Solyc07g021200.1.1	93.878	98	6	0	53	150	59	156	8.6e-36	148	Solyc07g021200.1	Ribulose bisphosphate carboxylase large chain (AHRD V3.3 *-* A0A2G2Z7Z2_CAPAN)
E100069622L1C001R00200055613/2	Solyc12g062550.1.1	92.857	98	7	0	53	150	56	153	4e-34	143	Solyc12g062550.1	Ribulose bisphosphate carboxylase large chain (AHRD V3.3 *-* A0A0F6Y5L2_9ASTR)
E100069622L1C001R00200055613/2	Solyc00g500063.1.1	93.333	45	2	1	42	85	3614	3658	8.91e-11	65.8	Solyc00g500063.1	Ribulose bisphosphate carboxylase large chain (AHRD V3.3 *** A0A2G2Z7Q2_CAPAN)
E100069622L1C001R00200056379/2	Solyc12g035130.2.1	99.333	150	1	0	1	150	2041	2190	4.89e-73	272	Solyc12g035130.2	RNA helicase DEAD36
E100069622L1C001R00200058162/2	Solyc11g066720.3.1	99.242	132	1	0	16	147	1677	1546	4.96e-63	239	Solyc11g066720.3	UDP-apiose/UDP-xylose synthase (AHRD V3.3 *** A0A1B3TP38_SPIPO)
E100069622L1C001R00200058994/2	Solyc06g060080.2.1	100	150	0	0	1	150	306	157	1.05e-74	278	Solyc06g060080.2	Mitochondrial ATP synthase subunit (AHRD V3.3 *** A0A2K3NL61_TRIPR)
E100069622L1C001R00200059032/2	Solyc03g121370.3.1	97.727	44	1	0	107	150	464	507	4.12e-14	76.8	Solyc03g121370.3	40S ribosomal protein S15a (AHRD V3.3 *** B6U773_MAIZE)
E100069622L1C001R00200060335/2	Solyc03g043895.1.1	93.333	90	2	4	43	130	335	248	3.12e-30	130	Solyc03g043895.1	Basic-leucine zipper domain-containing protein (AHRD V3.3 *** A0A2U1MIY1_ARTAN)
E100069622L1C001R00200060597/2	Solyc03g117770.3.1	99.065	107	1	0	44	150	1630	1524	3.92e-49	193	Solyc03g117770.3	Serinc-domain containing serine and sphingolipid biosynthesis protein (AHRD V3.3 *** A0A2U1NLC6_ARTAN)
E100069622L1C001R00200061129/2	Solyc12g055800.3.1	99.301	143	1	0	8	150	2362	2504	3.81e-69	259	Solyc12g055800.3	vacuolar H+-ATPase A1 subunit isoform
E100069622L1C001R00200063667/2	Solyc08g082850.3.1	100	111	0	0	1	111	2478	2588	5.03e-53	206	Solyc08g082850.3	ABC transporter F family member 3 (AHRD V3.3 *** A0A1U8G267_CAPAN)
E100069622L1C001R00200065156/2	Solyc01g096040.4.1	100	150	0	0	1	150	1310	1459	1.05e-74	278	Solyc01g096040.4	Eukaryotic aspartyl protease family protein (AHRD V3.3 *** A0A072U5I5_MEDTR)
E100069622L1C001R00200065383/2	Solyc04g007840.3.1	99.333	150	0	1	1	150	1008	860	1.76e-72	270	Solyc04g007840.3	hypothetical protein (AHRD V3.3 *** AT1G23150.1)
E100069622L1C001R00200066262/2	Solyc01g090880.3.1	100	120	0	0	1	120	923	1042	5e-58	222	Solyc01g090880.3	Holliday junction resolvase (AHRD V3.3 *** B6TEN1_MAIZE)
E100069622L1C001R00200067961/2	Solyc03g095900.4.1	99.333	150	1	0	1	150	856	707	4.89e-73	272	Solyc03g095900.4	E8 protein homolog
E100069622L1C001R00200072439/2	Solyc03g112870.3.1	93.023	43	3	0	108	150	1352	1394	3.21e-10	63.9	Solyc03g112870.3	Phosphoenolpyruvate/phosphate translocator 1, chloroplastic (AHRD V3.3 *** A0A2G2X8M1_CAPBA)
E100069622L1C001R00200073693/2	Solyc01g095130.4.1	96.104	77	2	1	75	150	1150	1074	1.45e-28	124	Solyc01g095130.4	E4 SUMO-protein ligase PIAL1-like isoform X1 (AHRD V3.3 *-* A0A2I4GBH8_9ROSI)
E100069622L1C001R00200074534/2	Solyc07g042250.3.1	100	70	0	0	81	150	1284	1353	3.12e-30	130	Solyc07g042250.3	chaperonin 21 precursor
E100069622L1C001R00200075196/2	Solyc01g099190.4.1	97.727	132	3	0	19	150	698	567	1.07e-59	228	Solyc01g099190.4	lipoxygenase B
E100069622L1C001R00200075803/2	Solyc00g500293.1.1	100	88	0	0	1	88	284	197	3.07e-40	163	Solyc00g500293.1	Photosystem II reaction center protein K (AHRD V3.3 *** A0A1U8QD48_CAPAN)
E100069622L1C001R00200075803/2	Solyc07g150117.1.1	91.765	85	7	0	3	87	270	186	6.75e-27	119	Solyc07g150117.1	Photosystem II reaction center protein I (AHRD V3.3 *** A0A2G2ZYB4_CAPAN)
E100069622L1C001R00200075803/2	Solyc00g500331.1.1	100	58	0	0	1	58	233	176	1.46e-23	108	Solyc00g500331.1	Photosystem II reaction center protein K (AHRD V3.3 *** A0A1U8QD48_CAPAN)
E100069622L1C001R00200075803/2	Solyc00g500202.1.1	100	58	0	0	1	58	233	176	1.46e-23	108	Solyc00g500202.1	Photosystem II reaction center protein K (AHRD V3.3 *** A0A1U8QD48_CAPAN)
E100069622L1C001R00200075803/2	Solyc00g500132.1.1	100	58	0	0	1	58	233	176	1.46e-23	108	Solyc00g500132.1	Photosystem II reaction center protein K (AHRD V3.3 *** A0A1U8QD48_CAPAN)
E100069622L1C001R00200075803/2	Solyc00g500049.1.1	100	58	0	0	1	58	233	176	1.46e-23	108	Solyc00g500049.1	Photosystem II reaction center protein K (AHRD V3.3 *** A0A1U8QD48_CAPAN)
E100069622L1C001R00200078948/2	Solyc08g080490.3.1	100	150	0	0	1	150	546	397	1.05e-74	278	Solyc08g080490.3	2S albumin (AHRD V3.3 *-* B6EU55_BEREX)
E100069622L1C001R00200081455/2	Solyc02g071010.1.1	100	91	0	0	60	150	798	708	6.6e-42	169	Solyc02g071010.1	Chlorophyll a-b binding protein, chloroplastic (AHRD V3.3 *** A0A2G3A7J8_CAPAN)
E100069622L1C001R00200081455/2	Solyc02g071000.1.1	95.349	86	4	0	64	149	794	709	1.86e-32	137	Solyc02g071000.1	Chlorophyll a-b binding protein, chloroplastic (AHRD V3.3 *** A0A2G3A7J8_CAPAN)
E100069622L1C001R00200083884/2	Solyc11g011380.2.1	99	100	1	0	1	100	1016	1115	3.05e-45	180	Solyc11g011380.2	glutamine synthetase
E100069622L1C001R00200084777/2	Solyc09g082810.3.1	98.947	95	1	0	56	150	471	565	1.84e-42	171	Solyc09g082810.3	Unknown protein
E100069622L1C001R00200087170/2	Solyc11g042930.2.1	98.438	64	1	0	87	150	706	643	3.14e-25	113	Solyc11g042930.2	SKP1-like protein (AHRD V3.3 *** O82463_NICCL)
E100069622L1C001R00200088571/2	Solyc04g009230.4.1	100	37	0	0	114	150	389	425	6.89e-12	69.4	Solyc04g009230.4	Thioredoxin-like protein 4A (AHRD V3.3 *** A0A1U8FZJ9_CAPAN)
E100069622L1C001R00200088820/2	Solyc06g076390.3.1	100	97	0	0	54	150	1802	1706	3.05e-45	180	Solyc06g076390.3	Transcription initiation factor IIA subunit 1 (AHRD V3.3 *** A0A2G3CBK7_CAPCH)
E100069622L1C001R00200088974/2	Solyc01g006900.3.1	100	80	0	0	1	80	395	316	8.6e-36	148	Solyc01g006900.3	MD-2-related lipid recognition domain-containing protein / ML domain-containing protein (AHRD V3.3 *** A0A2U1NF61_ARTAN)
E100069622L1C001R00200089882/2	Solyc04g082140.3.1	100	150	0	0	1	150	1866	1717	1.05e-74	278	Solyc04g082140.3	pectinesterase
E100069622L1C001R00200090317/2	Solyc07g043360.1.1	100	150	0	0	1	150	255	404	1.05e-74	278	Solyc07g043360.1	60S ribosomal protein L27 (AHRD V3.3 *** A0A2G3BZK6_CAPCH)
E100069622L1C001R00200090859/2	Solyc02g079500.4.1	99.333	150	1	0	1	150	1295	1146	4.89e-73	272	Solyc02g079500.4	Peroxidase (AHRD V3.3 *** M1C184_SOLTU)
E100069622L1C001R00200093143/2	Solyc02g083800.4.1	100	150	0	0	1	150	821	970	1.05e-74	278	Solyc02g083800.4	Cold-shock protein (AHRD V3.3 *-* A0A200RAC1_9MAGN)
E100069622L1C001R00200093739/2	Solyc08g061955.1.1	93.617	47	3	0	104	150	213	259	1.92e-12	71.3	Solyc08g061955.1	40S ribosomal protein S3, putative, expressed (AHRD V3.3 *-* Q75G91_ORYSJ)
E100069622L1C001R00200094216/2	Solyc11g072240.2.1	91.589	107	5	1	48	150	522	628	1.11e-34	145	Solyc11g072240.2	Calmodulin 4
E100069622L1C001R00200094495/2	Solyc09g009260.3.1	100	150	0	0	1	150	1254	1105	1.05e-74	278	Solyc09g009260.3	fructose-1,6-bisphosphate aldolase
E100069622L1C001R00200094922/2	Solyc06g075340.4.1	100	73	0	0	1	73	2550	2478	6.7e-32	135	Solyc06g075340.4	Carbamoyl-phosphate synthase large chain-like protein (AHRD V3.3 *** A0A2K3P243_TRIPR)
E100069622L1C001R00200095283/2	Solyc01g006450.4.1	98.684	76	1	0	75	150	1146	1221	6.7e-32	135	Solyc01g006450.4	Enoyl-[acyl-carrier-protein] reductase [NADH], chloroplastic (AHRD V3.3 *** A0A2G3DE80_CAPCH)
E100069622L1C001R00200095652/2	Solyc01g111650.3.1	98.667	150	2	0	1	150	721	572	2.28e-71	267	Solyc01g111650.3	SKP1-like protein (AHRD V3.3 *** O82463_NICCL)
E100069622L1C001R00200095981/2	Solyc05g150130.1.1	97.5	40	1	0	3	42	1	40	6.89e-12	69.4	Solyc05g150130.1	Alcohol dehydrogenase (AHRD V3.3 *-* A0A2U1MN94_ARTAN)
E100069622L1C001R00200096250/2	Solyc06g049080.3.1	99.333	150	1	0	1	150	549	698	4.89e-73	272	Solyc06g049080.3	thioredoxin peroxidase 1
E100069622L1C001R00200098938/2	Solyc02g069090.3.1	99.333	150	1	0	1	150	817	668	4.89e-73	272	Solyc02g069090.3	Cathepsin B-like cysteine proteinase (AHRD V3.3 *** Q40413_NICRU)
E100069622L1C001R00200100911/2	Solyc09g008920.3.1	97.196	107	3	0	1	107	770	664	8.48e-46	182	Solyc09g008920.3	Geranylgeranyl pyrophosphate synthase (AHRD V3.3 *** Q8LAW5_ARATH)
E100069622L1C001R00200102684/2	Solyc01g095990.3.1	100	150	0	0	1	150	2186	2335	1.05e-74	278	Solyc01g095990.3	phosphatidylinositol 4-kinase gamma 4-like (AHRD V3.3 *** A0A2I4FK44_9ROSI)
E100069622L1C001R00200103176/2	Solyc03g031790.1.1	100	150	0	0	1	150	969	820	1.05e-74	278	Solyc03g031790.1	Oligosaccharyltransferase complex/magnesium transporter family protein (AHRD V3.3 *** AT1G61790.2)
E100069622L1C001R00200103176/2	Solyc02g080180.1.1	76.056	142	32	2	10	150	966	826	5.33e-13	73.1	Solyc02g080180.1	Oligosaccharyltransferase complex/magnesium transporter family protein (AHRD V3.3 *** AT1G61790.2)
E100069622L1C001R00200108998/2	Solyc05g053880.4.1	95.556	45	1	1	106	150	88	131	1.92e-12	71.3	Solyc05g053880.4	U3 containing 90S pre-ribosomal complex subunit (AHRD V3.3 *-* AT2G43110.1)
E100069622L1C001R00200109133/2	Solyc09g097770.3.1	100	150	0	0	1	150	391	540	1.05e-74	278	Solyc09g097770.3	Cell wall protein (AHRD V3.3 *** Q40142_SOLLC)
E100069622L1C001R00200109975/2	Solyc10g051373.1.1	97.436	39	1	0	112	150	426	464	2.48e-11	67.6	Solyc10g051373.1	RNA-binding protein (AHRD V3.3 *-* O24106_NICGU)
E100069622L1C001R00200112389/2	Solyc01g094030.3.1	100	36	0	0	115	150	1756	1791	2.48e-11	67.6	Solyc01g094030.3	CLB1
E100069622L1C001R00200113465/2	Solyc05g014760.3.1	98.63	73	1	0	78	150	2338	2410	3.12e-30	130	Solyc05g014760.3	Cyclin-dependent kinase G-2 (AHRD V3.3 *** A0A2G3B8V1_CAPCH)
E100069622L1C001R00200114081/2	Solyc09g065755.1.1	100	150	0	0	1	150	541	690	1.05e-74	278	Solyc09g065755.1	Histone H2A (AHRD V3.3 *** A0A2G2V7F5_CAPBA)
E100069622L1C001R00200115575/2	Solyc03g083240.4.1	97.297	37	1	0	114	150	1071	1107	3.21e-10	63.9	Solyc03g083240.4	Transcription factor jumonji (JmjC) domain-containing protein (AHRD V3.3 *** Q8VYB9_ARATH)
E100069622L1C001R00200117063/2	Solyc06g036290.3.1	100	150	0	0	1	150	2224	2373	1.05e-74	278	Solyc06g036290.3	heat shock protein 90
E100069622L1C001R00200117696/2	Solyc12g008720.2.1	100	31	0	0	120	150	255	285	1.49e-08	58.4	Solyc12g008720.2	60S ribosomal protein L31 (AHRD V3.3 *** A0A1U8EAP7_CAPAN)
E100069622L1C001R00200117946/2	Solyc02g082470.4.1	100	53	0	0	98	150	3154	3102	8.79e-21	99	Solyc02g082470.4	Serine/threonine-protein kinase/endoribonuclease IRE1b (AHRD V3.3 *** A0A2G3D760_CAPCH)
E100069622L1C001R00200118971/2	Solyc10g005650.3.1	100	150	0	0	1	150	2554	2703	1.05e-74	278	Solyc10g005650.3	Peroxisomal targeting signal 1 receptor (AHRD V3.3 *** Q9ZTK6_TOBAC)
E100069622L1C001R00200121537/2	Solyc06g150131.1.1	92.727	55	4	0	96	150	1066	1012	3.18e-15	80.5	Solyc06g150131.1	ankyrin repeat protein (AHRD V3.3 *** AT1G73350.6)
E100069622L1C001R00200121549/2	Solyc03g025340.1.1	99	100	1	0	1	100	951	1050	3.05e-45	180	Solyc03g025340.1	Calcium-dependent lipid-binding (CaLB domain) family protein (AHRD V3.3 *-* A0A2U1LCI8_ARTAN)
E100069622L1C001R00200121961/2	Solyc04g074840.3.1	99.338	151	0	1	1	150	1116	1266	4.89e-73	272	Solyc04g074840.3	Protein DETOXIFICATION (AHRD V3.3 *** A0A218X5P1_PUNGR)
E100069622L1C001R00200122237/2	Solyc06g084090.4.1	95.082	61	3	0	90	150	615	555	3.16e-20	97.1	Solyc06g084090.4	Histone H2A (AHRD V3.3 *** A0A2G3CCJ9_CAPCH)
E100069622L1C001R00200124503/2	Solyc02g021400.2.1	97.727	44	0	1	108	150	377	420	1.48e-13	75	Solyc02g021400.2	40S ribosomal protein S28 (AHRD V3.3 *** A0A2G3BI08_CAPCH)
E100069622L1C001R00200126918/2	Solyc06g061240.4.1	98.611	144	2	0	7	150	707	850	4.93e-68	255	Solyc06g061240.4	PLATZ transcription factor family protein (AHRD V3.3 *** F4IEB6_ARATH)
E100069622L1C001R00200127581/2	Solyc08g080050.4.1	97.403	77	2	0	74	150	1314	1238	8.66e-31	132	Solyc08g080050.4	PGR5-like protein 1A, chloroplastic (AHRD V3.3 *** A0A2G3AE69_CAPAN)
E100069622L1C001R00200128341/2	Solyc07g056500.4.1	100	47	0	0	104	150	742	788	1.9e-17	87.9	Solyc07g056500.4	glutathione S-transferase T5
E100069622L1C001R00200129017/2	Solyc09g010280.3.1	100	124	0	0	1	124	3021	3144	2.99e-60	230	Solyc09g010280.3	LETM1-like (AHRD V3.3 *** A0A200QVE4_9MAGN)
E100069622L1C001R00200132507/2	Solyc03g111830.4.1	100	37	0	0	114	150	775	811	6.89e-12	69.4	Solyc03g111830.4	Protein-L-isoaspartate O-methyltransferase (AHRD V3.3 *** A0A2G2X8E9_CAPBA),Pfam:PF01135
E100069622L1C001R00200132826/2	Solyc12g043160.3.1	97.297	111	3	0	35	145	563	453	5.07e-48	189	Solyc12g043160.3	Translation machinery associated TMA7 (AHRD V3.3 *** A0A2U1KUC0_ARTAN)
E100069622L1C001R00200133100/2	Solyc09g065550.4.1	100	150	0	0	1	150	6329	6478	1.05e-74	278	Solyc09g065550.4	Kinase interacting (KIP1-like) family protein (AHRD V3.3 *** A0A2K3NUK8_TRIPR)
E100069622L1C001R00200135693/2	Solyc06g074000.1.1	100	93	0	0	58	150	741	833	5.1e-43	172	Solyc06g074000.1	Eukaryotic aspartyl protease family protein, putative (AHRD V3.3 *** A0A061GZN2_THECC)
E100069622L1C001R00200136089/2	Solyc06g074720.4.1	100	150	0	0	1	150	966	1115	1.05e-74	278	Solyc06g074720.4	RNA-binding (RRM/RBD/RNP motifs) family protein (AHRD V3.3 *** A0A2U1LKA1_ARTAN)
E100069622L1C001R00200136585/2	Solyc01g108570.3.1	91.071	56	5	0	7	62	951	1006	4.12e-14	76.8	Solyc01g108570.3	Alpha/beta-Hydrolases superfamily protein (AHRD V3.3 *** A0A2U1KC75_ARTAN)
E100069622L1C001R00200138368/2	Solyc07g049135.1.1	100	102	0	0	49	150	475	576	5.07e-48	189	Solyc07g049135.1	Fruit-specific protein (AHRD V3.3 *** FSPM_SOLLC)
E100069622L1C001R00200145219/2	Solyc12g010740.3.1	99.038	104	1	0	1	104	2762	2865	1.82e-47	187	Solyc12g010740.3	protein STRUBBELIG-RECEPTOR FAMILY 3-like (AHRD V3.3 *** A0A1U8E575_CAPAN)
E100069622L1C001R00200146143/2	Solyc04g014510.3.1	94.872	39	2	0	112	150	662	700	1.15e-09	62.1	Solyc04g014510.3	glutamine synthase
E100069622L1C001R00200147428/2	Solyc08g006820.4.1	100	116	0	0	35	150	3	118	8.36e-56	215	Solyc08g006820.4	Transmembrane 9 superfamily member (AHRD V3.3 *** A0A2G3BR15_CAPCH)
E100069622L1C001R00200147793/2	Solyc11g072450.2.1	100	150	0	0	1	150	429	578	1.05e-74	278	Solyc11g072450.2	ATP synthase subunit d, mitochondrial (AHRD V3.3 *** A0A1U8ELT5_CAPAN)
E100069622L1C001R00200148480/2	Solyc03g082420.3.1	100	41	0	0	1	41	635	595	4.12e-14	76.8	Solyc03g082420.3	Small heat shock protein, chloroplastic (AHRD V3.3 *** HS21C_SOLLC)
E100069622L1C001R00200148652/2	Solyc12g096150.2.1	99.333	150	1	0	1	150	401	550	4.89e-73	272	Solyc12g096150.2	60S ribosomal protein L13 (AHRD V3.3 *** A0A1U8GMG9_CAPAN)
E100069622L1C001R00200149057/2	Solyc06g076280.3.1	100	38	0	0	113	150	2206	2243	1.92e-12	71.3	Solyc06g076280.3	Transcription factor GRAS (AHRD V3.3 *** A0A2U1MZS4_ARTAN)
E100069622L1C001R00200149070/2	Solyc04g081880.4.1	99.333	150	1	0	1	150	1001	1150	4.89e-73	272	Solyc04g081880.4	DNA/RNA-binding protein Alba-like protein (AHRD V3.3 *-* A0A2U1M9H1_ARTAN)
E100069622L1C001R00200155125/2	Solyc06g070980.3.1	100	82	0	0	1	82	735	654	6.65e-37	152	Solyc06g070980.3	Ubiquitin-conjugating enzyme (AHRD V3.3 *** A0A200QF19_9MAGN)
E100069622L1C001R00200155125/2	Solyc06g070970.3.1	100	82	0	0	1	82	1910	1991	6.65e-37	152	Solyc06g070970.3	microtubule-associated futsch-like protein (AHRD V3.3 *-* AT5G62550.1)
E100069622L1C001R00200157181/2	Solyc09g076050.4.1	100	150	0	0	1	150	1554	1703	1.05e-74	278	Solyc09g076050.4	FRIGIDA-like protein (AHRD V3.3 *** A0A2G2W0C1_CAPBA)
E100069622L1C001R00200157509/2	Solyc01g108160.3.1	98.824	85	1	0	66	150	6690	6606	6.65e-37	152	Solyc01g108160.3	autophagy-related protein 2-like (AHRD V3.3 *** A0A1S4AVK1_TOBAC)
E100069622L1C001R00200157888/2	Solyc05g049950.3.1	100	80	0	0	71	150	797	876	8.6e-36	148	Solyc05g049950.3	Small nuclear ribonucleoprotein-associated protein (AHRD V3.3 *-* A0A2G2YXL6_CAPAN)
E100069622L1C001R00200158315/2	Solyc06g076140.4.1	100	139	0	0	1	139	339	201	1.37e-68	257	Solyc06g076140.4	Metallothionein-like protein (AHRD V3.3 *-* A8DUB1_SOLLC)
E100069622L1C001R00200158708/2	Solyc09g011150.1.1	99.029	103	1	0	48	150	131	29	6.56e-47	185	Solyc09g011150.1	ATP synthase subunit beta, chloroplastic (AHRD V3.3 *-* A0A2U1KL25_ARTAN)
E100069622L1C001R00200158708/2	Solyc00g500344.1.1	98.936	94	1	0	49	142	94	1	6.6e-42	169	Solyc00g500344.1	ATP synthase subunit beta, chloroplastic (AHRD V3.3 *-* A0A2U1KL25_ARTAN)
E100069622L1C001R00200158708/2	Solyc04g082990.3.1	97.849	93	2	0	50	142	93	1	1.11e-39	161	Solyc04g082990.3	Tetratricopeptide repeat protein SKI3 (AHRD V3.3 *-* A0A2G2ZSZ3_CAPAN)
E100069622L1C001R00200158708/2	Solyc11g044665.1.1	94.872	78	4	0	73	150	85	8	5.21e-28	122	Solyc11g044665.1	ATP synthase subunit beta, chloroplastic (AHRD V3.3 *-* A0A2U1KL25_ARTAN)
E100069622L1C001R00200158708/2	Solyc05g047670.1.1	98.551	69	1	0	74	142	69	1	5.21e-28	122	Solyc05g047670.1	Protein Ycf2 (AHRD V3.3 *-* A0A172MBP1_9SOLA)
E100069622L1C001R00200158708/2	Solyc11g007260.1.1	97.059	34	1	0	41	74	341	308	1.49e-08	58.4	Solyc11g007260.1	DNA-directed RNA polymerase subunit beta (AHRD V3.3 *-* A0A2G2XPV4_CAPBA)
E100069622L1C001R00200160599/2	Solyc02g066910.3.1	95.62	137	4	2	15	150	1687	1822	6.47e-57	219	Solyc02g066910.3	Nucleotide/sugar transporter family (AHRD V3.3 *** A0A1Y1INK6_KLENI)
E100069622L1C001R00200160902/2	Solyc03g019700.1.1	100	59	0	0	1	59	152	210	4.06e-24	110	Solyc03g019700.1	Transmembrane protein, putative (DUF 3339) (AHRD V3.3 *** Q9SMN3_ARATH)
E100069622L1C001R00200161674/2	Solyc10g078300.2.1	99.333	150	1	0	1	150	1044	895	4.89e-73	272	Solyc10g078300.2	Single-stranded nucleic acid binding R3H protein (AHRD V3.3 *** A0A2U1P9X7_ARTAN)
E100069622L1C001R00200162091/2	Solyc03g119130.3.1	97.26	73	2	0	1	73	1777	1705	1.45e-28	124	Solyc03g119130.3	HMG-Y-related protein A (AHRD V3.3 *-* A0A1J3HLT7_NOCCA)
E100069622L1C001R00200162407/2	Solyc12g008590.3.1	100	150	0	0	1	150	550	401	1.05e-74	278	Solyc12g008590.3	Profilin (AHRD V3.3 *** E0XJL2_GOSHI)
E100069622L1C001R00200165181/2	Solyc01g103450.3.1	98.23	113	2	0	38	150	1402	1514	8.42e-51	198	Solyc01g103450.3	70 kDa heat shock protein (AHRD V3.3 *** Q2QV45_ORYSJ)
E100069622L1C001R00200166557/2	Solyc08g081620.4.1	97.81	137	3	0	14	150	1412	1548	1.78e-62	237	Solyc08g081620.4	LEU13054 endo-1,4-beta-glucanase precursor
E100069622L1C001R00200168847/2	Solyc04g072890.4.1	100	125	0	0	1	125	1669	1793	8.3e-61	231	Solyc04g072890.4	Transducin/WD40 repeat-like superfamily protein (AHRD V3.3 *** F4I1K5_ARATH)
E100069622L1C001R00200172620/2	Solyc08g078000.3.1	98.039	51	1	0	100	150	797	847	5.29e-18	89.8	Solyc08g078000.3	Vesicle-associated protein 2-1 (AHRD V3.3 *** A0A2G2XLS2_CAPBA)
E100069622L1C001R00200172993/2	Solyc10g075070.3.1	96.875	32	1	0	119	150	624	655	1.93e-07	54.7	Solyc10g075070.3	Non-specific lipid-transfer protein (AHRD V3.3 *** K4D1U9_SOLLC)
E100069622L1C001R00200175056/2	Solyc01g105370.4.1	99.333	150	1	0	1	150	937	1086	4.89e-73	272	Solyc01g105370.4	2-nitropropane dioxygenase-like protein (AHRD V3.3 *** Q9FMG0_ARATH)
E100069622L1C001R00200177485/2	Solyc01g005910.3.1	100	150	0	0	1	150	696	845	1.05e-74	278	Solyc01g005910.3	Acid phosphatase/vanadium-dependent haloperoxidase-related protein (AHRD V3.3 *** A0A2U1NM03_ARTAN)
E100069622L1C001R00200178626/2	Solyc04g050480.4.1	97.297	148	3	1	3	150	939	793	2.29e-66	250	Solyc04g050480.4	Exosome complex component CSL4 (AHRD V3.3 *** A0A200PVM8_9MAGN)
E100069622L1C001R00200179206/2	Solyc02g068390.3.1	92.593	54	2	2	97	150	474	525	4.12e-14	76.8	Solyc02g068390.3	Mitochondrial inner membrane protease subunit 1 (AHRD V3.3 *** A0A1J3ERE8_NOCCA)
E100069622L1C001R00200179797/2	Solyc04g014460.4.1	97.333	150	4	0	1	150	1179	1328	4.93e-68	255	Solyc04g014460.4	THO complex subunit 4D (AHRD V3.3 *** A0A2G3CDN8_CAPCH)
E100069622L1C001R00200184776/2	Solyc11g150142.1.1	100	150	0	0	1	150	291	440	1.05e-74	278	Solyc11g150142.1	reactive oxygen species modulator 1 (AHRD V3.3 *** A0A2I4FIE9_9ROSI)
E100069622L1C001R00200185930/2	Solyc07g032220.3.1	100	37	0	0	114	150	537	573	6.89e-12	69.4	Solyc07g032220.3	Phospholipase A2-gamma (AHRD V3.3 *** A0A2G3BYR8_CAPCH)
E100069622L1C001R00200188346/2	Solyc08g066250.4.1	98.667	150	2	0	1	150	720	571	2.28e-71	267	Solyc08g066250.4	Serine decarboxylase (AHRD V3.3 *** A0A2G2VBA7_CAPBA)
E100069622L1C001R00200188346/2	Solyc08g066240.3.1	98.667	150	2	0	1	150	847	698	2.28e-71	267	Solyc08g066240.3	histidine decarboxylase
E100069622L1C001R00200188346/2	Solyc08g066260.3.1	94.667	150	8	0	1	150	686	537	2.31e-61	233	Solyc08g066260.3	Serine decarboxylase (AHRD V3.3 *** A0A2G2VBA7_CAPBA)
E100069622L1C001R00200188346/2	Solyc08g066220.4.1	88.667	150	17	0	1	150	777	628	2.36e-46	183	Solyc08g066220.4	Serine decarboxylase (AHRD V3.3 *** A0A2G3AU85_CAPCH)
E100069622L1C001R00200188346/2	Solyc07g041960.2.1	96.774	62	2	0	1	62	62	1	1.89e-22	104	Solyc07g041960.2	Serine decarboxylase (AHRD V3.3 *-* A0A2G3AU85_CAPCH)
E100069622L1C001R00200188659/2	Solyc04g045620.3.1	97.101	69	2	0	1	69	339	407	2.43e-26	117	Solyc04g045620.3	NADH-ubiquinone oxidoreductase (AHRD V3.3 *** AT1G67350.2)
E100069622L1C001R00200190990/2	Solyc09g064400.2.1	100	28	0	0	123	150	1	28	6.94e-07	52.8	Solyc09g064400.2	Photosystem I reaction center subunit IX (AHRD V3.3 *** A0A2H4RF93_9LAMI)
E100069622L1C001R00200190990/2	Solyc01g067760.1.1	100	28	0	0	123	150	1	28	6.94e-07	52.8	Solyc01g067760.1	Photosystem I reaction center subunit IX (AHRD V3.3 *** M1FKX6_SALMI)
E100069622L1C001R00200192530/2	Solyc11g008700.2.1	93.478	46	3	0	105	150	1033	1078	6.89e-12	69.4	Solyc11g008700.2	splicing factor U2AF-associated protein 2 (AHRD V3.3 *** A0A2I4FMJ6_9ROSI)
E100069622L1C001R00200205777/2	Solyc04g071610.4.1	100	34	0	0	117	150	357	390	3.21e-10	63.9	Solyc04g071610.4	Abscicic acid stress ripening 1
E100069622L1C001R00200218197/2	Solyc12g099940.2.1	100	64	0	0	83	146	1174	1237	6.75e-27	119	Solyc12g099940.2	Acyl-CoA N-acyltransferases (NAT) superfamily protein (AHRD V3.3 *** AT2G06025.6)
E100069622L1C001R00200219167/2	Solyc06g035870.3.1	100	146	0	0	5	150	454	599	1.76e-72	270	Solyc06g035870.3	Membrane steroid-binding protein (AHRD V3.3 *** G5DXK7_SILLA)
E100069622L1C001R00200219167/2	Solyc03g025950.4.1	93.151	146	10	0	5	150	509	654	8.36e-56	215	Solyc03g025950.4	Membrane steroid-binding protein (AHRD V3.3 *** G5DXK7_SILLA)
E100069622L1C001R00200219571/2	Solyc01g074000.3.1	96.667	150	5	0	1	150	396	545	2.29e-66	250	Solyc01g074000.3	Histone H3 (AHRD V3.3 *** D8L9K7_WHEAT)
E100069622L1C001R00200220542/2	Solyc03g098410.1.1	93.478	46	2	1	106	150	307	352	2.48e-11	67.6	Solyc03g098410.1	hypothetical protein (AHRD V3.3 *** AT2G25720.1)
E100069622L1C001R00200221698/2	Solyc04g072780.4.1	100	95	0	0	56	150	429	523	3.95e-44	176	Solyc04g072780.4	FCS-Like Zinc finger 5 (AHRD V3.3 *** FLZ5_ARATH)
E100069622L1C001R00200221698/2	Solyc12g056950.2.1	86.25	80	10	1	63	142	433	511	6.84e-17	86.1	Solyc12g056950.2	FCS-Like Zinc finger 6 (AHRD V3.3 *** FLZ6_ARATH)
E100069622L1C001R00200224828/2	Solyc06g069770.3.1	99.333	150	1	0	1	150	995	1144	4.89e-73	272	Solyc06g069770.3	protein DCL, chloroplastic (AHRD V3.3 *** A0A2I4F4M4_9ROSI)
E100069622L1C001R00200228181/2	Solyc06g073800.3.1	99.333	150	1	0	1	150	710	561	4.89e-73	272	Solyc06g073800.3	40S ribosomal protein S11 (AHRD V3.3 *** A0A2G2YII0_CAPAN)
E100069622L1C001R00200228181/2	Solyc06g073790.3.1	95.333	150	7	0	1	150	702	553	4.96e-63	239	Solyc06g073790.3	40S ribosomal protein S11 (AHRD V3.3 *** A0A2G2YII0_CAPAN)
E100069622L1C001R00200230409/2	Solyc08g076220.3.1	100	76	0	0	72	147	1747	1672	1.44e-33	141	Solyc08g076220.3	Phosphoribulokinase (AHRD V3.3 *** A0A1U8GUA7_CAPAN)
E100069622L1C001R00200232620/2	Solyc01g104460.4.1	100	31	0	0	120	150	1030	1060	1.49e-08	58.4	Solyc01g104460.4	partner of Y14-MAGO (AHRD V3.3 *** AT1G11400.6)
E100069622L1C001R00200234751/2	Solyc01g107660.3.1	97.959	98	2	0	1	98	493	396	1.84e-42	171	Solyc01g107660.3	Stress enhanced protein 1, chloroplastic (AHRD V3.3 *** A0A2G2W962_CAPBA)
E100069622L1C001R00200237573/2	Solyc05g056060.4.1	100	146	0	0	1	146	2706	2561	1.76e-72	270	Solyc05g056060.4	Chlorophyll a-b binding protein, chloroplastic (AHRD V3.3 *-* A0A2G3CJ50_CAPCH)
E100069622L1C001R00200237573/2	Solyc05g056080.4.1	100	44	0	0	103	146	471	514	8.85e-16	82.4	Solyc05g056080.4	zinc finger B-box protein (AHRD V3.3 *-* AT5G45410.5)
E100069622L1C001R00200243409/2	Solyc12g056660.3.1	98.851	87	1	0	64	150	928	1014	5.14e-38	156	Solyc12g056660.3	Mitochondrial carrier protein (AHRD V3.3 *** A0A200QJI9_9MAGN)
E100069622L1C001R00200250047/2	Solyc01g107825.1.1	100	114	0	0	1	114	1510	1397	1.08e-54	211	Solyc01g107825.1	Glycosyltransferase (AHRD V3.3 *** P93365_TOBAC)
E100069622L1C001R00200257055/2	Solyc04g039845.1.1	96.667	150	5	0	1	150	159	308	2.29e-66	250	Solyc04g039845.1	Ribulose bisphosphate carboxylase large chain (AHRD V3.3 *-* A0A0F7EVI5_LYCCN)
E100069622L1C001R00200257346/2	Solyc01g104270.4.1	100	71	0	0	1	71	2296	2226	8.66e-31	132	Solyc01g104270.4	protein RETICULATA-RELATED 1, chloroplastic-like (AHRD V3.3 *** A0A2I4FV19_9ROSI)
E100069622L1C001R00200260520/2	Solyc10g081570.3.1	100	58	0	0	93	150	80	23	1.46e-23	108	Solyc10g081570.3	Marmande
E100069622L1C001R00200261363/2	Solyc01g090950.4.1	92.857	42	3	0	109	150	2475	2516	1.15e-09	62.1	Solyc01g090950.4	Transcription factor GRAS (AHRD V3.3 *-* A0A2U1PW81_ARTAN)
E100069622L1C001R00200263708/2	Solyc04g049070.3.1	100	119	0	0	1	119	3021	3139	1.8e-57	220	Solyc04g049070.3	alpha glucosidase II
E100069622L1C001R00200264207/2	Solyc09g089490.4.1	98.485	66	1	0	85	150	506	441	2.43e-26	117	Solyc09g089490.4	Proteinase inhibitor (AHRD V3.3 *** Q93X99_IPOBA)
E100069622L1C001R00200264293/2	Solyc02g078590.1.1	99.074	108	1	0	42	149	1106	1213	1.09e-49	195	Solyc02g078590.1	Alpha 1,4-glycosyltransferase family protein (AHRD V3.3 *** A0A1P8APP1_ARATH)
E100069622L1C001R00200267604/2	Solyc08g014000.3.1	86.905	84	11	0	67	150	478	561	1.14e-19	95.3	Solyc08g014000.3	lipoxygenase A
E100069622L1C001R00200267755/2	Solyc00g500327.1.1	99.074	108	0	1	1	107	4150	4257	3.92e-49	193	Solyc00g500327.1	Protein Ycf2 (AHRD V3.3 *** A0A1Z1GA65_LITCN)
E100069622L1C001R00200267755/2	Solyc00g500198.1.1	99.074	108	0	1	1	107	4150	4257	3.92e-49	193	Solyc00g500198.1	NAD(P)H-quinone oxidoreductase subunit 5, chloroplastic (AHRD V3.3 *** J7H711_CAPAN)
E100069622L1C001R00200267755/2	Solyc00g500128.1.1	99.074	108	0	1	1	107	4150	4257	3.92e-49	193	Solyc00g500128.1	30S ribosomal protein S14, chloroplastic (AHRD V3.3 *-* A0A2G2X601_CAPBA)
E100069622L1C001R00200267755/2	Solyc00g500081.1.1	99.074	108	0	1	1	107	4150	4257	3.92e-49	193	Solyc00g500081.1	Protein Ycf2 (AHRD V3.3 *** A0A1Z1GA65_LITCN)
E100069622L1C001R00200267755/2	Solyc00g500046.1.1	99.074	108	0	1	1	107	4150	4257	3.92e-49	193	Solyc00g500046.1	Protein Ycf2 (AHRD V3.3 *** A0A1Z1GA65_LITCN)
E100069622L1C001R00200267755/2	Solyc00g500037.1.1	99.074	108	0	1	1	107	4150	4257	3.92e-49	193	Solyc00g500037.1	Protein Ycf2 (AHRD V3.3 *** A0A1Z1GA65_LITCN)
E100069622L1C001R00200267755/2	Solyc11g021067.1.1	98.148	108	1	1	1	107	232	339	1.82e-47	187	Solyc11g021067.1	Protein Ycf2 (AHRD V3.3 *-* A0A172MBP1_9SOLA)
E100069622L1C001R00200267755/2	Solyc09g061465.1.1	98.148	108	1	1	1	107	760	867	1.82e-47	187	Solyc09g061465.1	Protein Ycf2 (AHRD V3.3 *-* A0A2K1Y5H6_POPTR)
E100069622L1C001R00200267755/2	Solyc11g062040.1.1	97.222	108	2	1	1	107	76	183	8.48e-46	182	Solyc11g062040.1	Protein Ycf2 (AHRD V3.3 *-* A0A2G2XBW1_CAPBA)
E100069622L1C001R00200267755/2	Solyc10g018990.3.1	97.222	108	2	1	1	107	657	764	8.48e-46	182	Solyc10g018990.3	Protein Ycf2 (AHRD V3.3 *-* A0A2G2VDC7_CAPBA)
E100069622L1C001R00200267755/2	Solyc00g500147.1.1	97.222	108	2	1	1	107	367	474	8.48e-46	182	Solyc00g500147.1	Protein Ycf2 (AHRD V3.3 *-* A0A0U1ZJJ5_9SOLN)
E100069622L1C001R00200267755/2	Solyc04g024540.1.1	93.519	108	6	1	1	107	1669	1776	3.97e-39	159	Solyc04g024540.1	Protein Ycf2 (AHRD V3.3 *-* A0A2G2VDC7_CAPBA)
E100069622L1C001R00200267755/2	Solyc01g017120.1.1	91.892	111	8	1	1	111	154	263	1.85e-37	154	Solyc01g017120.1	Protein Ycf2 (AHRD V3.3 *-* A0A2G3BUH1_CAPCH)
E100069622L1C001R00200267755/2	Solyc11g028140.1.1	92.424	66	4	1	45	110	282	346	4.09e-19	93.5	Solyc11g028140.1	Protein Ycf2 (AHRD V3.3 *-* M9THZ5_SOLCA)
E100069622L1C001R00200267755/2	Solyc06g051370.1.1	100	44	0	0	1	44	322	365	8.85e-16	82.4	Solyc06g051370.1	Protein Ycf2 (AHRD V3.3 *-* A0A172MBP1_9SOLA)
E100069622L1C001R00200267755/2	Solyc11g030820.1.1	90.323	62	5	1	48	108	141	202	3.18e-15	80.5	Solyc11g030820.1	Protein Ycf2 (AHRD V3.3 *-* A0A2S1UC45_9GENT)
E100069622L1C001R00200267786/2	Solyc02g089160.3.1	100	128	0	0	15	142	1552	1425	1.78e-62	237	Solyc02g089160.3	dwarf
E100069622L1C001R00200269161/2	Solyc11g044660.1.1	96	150	6	0	1	150	297	148	1.07e-64	244	Solyc11g044660.1	ATP synthase subunit beta, chloroplastic (AHRD V3.3 *-* A0A2U1KL25_ARTAN)
E100069622L1C001R00200269161/2	Solyc02g043950.1.1	98.78	82	1	0	28	109	82	1	3.09e-35	147	Solyc02g043950.1	Unknown protein
E100069622L1C001R00200275034/2	Solyc04g049850.3.1	99.254	134	0	1	17	150	1599	1467	1.38e-63	241	Solyc04g049850.3	Sporulation protein RMD1 (AHRD V3.3 *** A0A2K3P3E7_TRIPR)
E100069622L1C001R00200275205/2	Solyc07g026960.3.1	98.969	97	1	0	1	97	1632	1536	1.42e-43	174	Solyc07g026960.3	xaa-Pro dipeptidase (AHRD V3.3 *** A0A2I4EI13_9ROSI)
E100069622L1C001R00200275589/2	Solyc02g064730.3.1	100	127	0	0	24	150	638	512	6.42e-62	235	Solyc02g064730.3	DUF1909-domain-containing protein (AHRD V3.3 *** A0A1J7IYE1_9PEZI)
E100069622L1C001R00200276462/2	Solyc08g078430.4.1	100	67	0	0	83	149	1803	1737	1.45e-28	124	Solyc08g078430.4	U4/U6 small nuclear ribonucleoprotein Prp31-like (AHRD V3.3 *** A0A2I4E1L8_9ROSI)
E100069622L1C001R00200277297/2	Solyc12g099990.2.1	94.565	92	5	0	59	150	636	727	4e-34	143	Solyc12g099990.2	Calmodulin 5
E100069622L1C001R00200277386/2	Solyc07g062700.3.1	100	72	0	0	79	150	2038	1967	2.41e-31	134	Solyc07g062700.3	Calcium-binding EF-hand family protein (AHRD V3.3 *** A0A2U1MZJ3_ARTAN)
E100069622L1C001R00200278797/2	Solyc07g047800.3.1	100	118	0	0	1	118	1213	1096	6.47e-57	219	Solyc07g047800.3	NAD(P)-binding Rossmann-fold superfamily protein (AHRD V3.3 *** Q9SG99_ARATH),Pfam:PF13561
E100069622L1C001R00200278938/2	Solyc04g011390.1.1	99.333	150	1	0	1	150	147	296	4.89e-73	272	Solyc04g011390.1	Histone H4 (AHRD V3.3 *-* F2E7L1_HORVV)
E100069622L1C001R00200278938/2	Solyc05g054610.1.1	92.517	147	11	0	1	147	147	293	1.08e-54	211	Solyc05g054610.1	Histone H4 (AHRD V3.3 *-* F2E7L1_HORVV)
E100069622L1C001R00200278938/2	Solyc06g072240.1.1	90.411	146	14	0	2	147	148	293	3.92e-49	193	Solyc06g072240.1	Histone H4 (AHRD V3.3 *-* F2E7L1_HORVV)
E100069622L1C001R00200278938/2	Solyc06g075830.2.1	84.247	146	23	0	5	150	151	296	4e-34	143	Solyc06g075830.2	Histone H4 (AHRD V3.3 *-* F2E7L1_HORVV)
E100069622L1C001R00200281023/2	Solyc09g007270.3.1	100	150	0	0	1	150	383	532	1.05e-74	278	Solyc09g007270.3	Ascorbate peroxidase (AHRD V3.3 *** Q42941_TOBAC)
E100069622L1C001R00200284751/2	Solyc01g101000.3.1	99.333	150	1	0	1	150	1241	1092	4.89e-73	272	Solyc01g101000.3	Protein kinase domain (AHRD V3.3 *** A0A200QSW1_9MAGN)
E100069622L1C001R00200285572/2	Solyc11g066630.2.1	96.97	33	1	0	102	134	718	750	5.36e-08	56.5	Solyc11g066630.2	Unknown protein
E100069622L1C001R00200288269/2	Solyc02g082930.3.1	98.675	151	1	1	1	150	815	965	2.28e-71	267	Solyc02g082930.3	acidic extracellular 27 kD chitinase
E100069622L1C001R00200288925/2	Solyc11g012325.1.1	100	72	0	0	79	150	780	709	2.41e-31	134	Solyc11g012325.1	Unknown protein
E100069622L1C001R00200289404/2	Solyc02g070940.1.1	100	150	0	0	1	150	718	569	1.05e-74	278	Solyc02g070940.1	Chlorophyll a-b binding protein, chloroplastic (AHRD V3.3 *** A0A2G3A7J8_CAPAN)
E100069622L1C001R00200289404/2	Solyc02g070950.1.1	97.973	148	3	0	1	148	718	571	1.37e-68	257	Solyc02g070950.1	Chlorophyll a-b binding protein, chloroplastic (AHRD V3.3 *** A0A2G3A7J8_CAPAN)
E100069622L1C001R00200289404/2	Solyc02g070990.1.1	96	150	6	0	1	150	718	569	1.07e-64	244	Solyc02g070990.1	Chlorophyll a-b binding protein, chloroplastic (AHRD V3.3 *** A0A2G3A7J8_CAPAN)
E100069622L1C001R00200289404/2	Solyc02g070980.1.1	95.333	150	7	0	1	150	718	569	4.96e-63	239	Solyc02g070980.1	Chlorophyll a-b binding protein, chloroplastic (AHRD V3.3 *-* A0A2G3A7J8_CAPAN)
E100069622L1C001R00200289404/2	Solyc02g071030.2.1	95.27	148	7	0	1	148	718	571	6.42e-62	235	Solyc02g071030.2	Chlorophyll a-b binding protein, chloroplastic (AHRD V3.3 *** A0A2G3A7J8_CAPAN)
E100069622L1C001R00200289404/2	Solyc02g071020.3.1	95.27	148	7	0	1	148	156	303	6.42e-62	235	Solyc02g071020.3	Unknown protein
E100069622L1C001R00200289404/2	Solyc02g070970.1.1	93.243	148	10	0	1	148	718	571	6.47e-57	219	Solyc02g070970.1	Chlorophyll a-b binding protein, chloroplastic (AHRD V3.3 *** A0A2G3A7J8_CAPAN)
E100069622L1C001R00200289539/2	Solyc02g089070.3.1	99.333	150	1	0	1	150	949	800	4.89e-73	272	Solyc02g089070.3	Eukaryotic translation initiation factor 3 subunit M (AHRD V3.3 *** A0A2G2XHI4_CAPBA)
E100069622L1C001R00200291301/2	Solyc00g500207.1.1	95.604	91	3	1	61	150	23	113	1.11e-34	145	Solyc00g500207.1	30S ribosomal protein S14, chloroplastic (AHRD V3.3 *-* A0A2G2X601_CAPBA)
E100069622L1C001R00200291301/2	Solyc00g500137.1.1	95.604	91	3	1	61	150	23	113	1.11e-34	145	Solyc00g500137.1	30S ribosomal protein S14, chloroplastic (AHRD V3.3 *-* A0A2G2X601_CAPBA)
E100069622L1C001R00200291301/2	Solyc00g500055.1.1	95.604	91	3	1	61	150	23	113	1.11e-34	145	Solyc00g500055.1	30S ribosomal protein S14, chloroplastic (AHRD V3.3 *-* A0A2G2X601_CAPBA)
E100069622L1C001R00200293289/2	Solyc09g015770.3.1	97.674	43	1	0	108	150	152	194	1.48e-13	75	Solyc09g015770.3	WRKY transcription factor 81
E100069622L1C001R00200293671/2	Solyc09g020130.3.1	100	115	0	0	1	115	1092	1206	3.01e-55	213	Solyc09g020130.3	60S ribosomal protein L5-like (AHRD V3.3 *** A0A2I4G950_9ROSI)
E100069622L1C001R00200298160/2	Solyc04g081590.4.1	96.324	136	2	2	18	150	3275	3140	1.8e-57	220	Solyc04g081590.4	Receptor protein kinase (AHRD V3.3 *** A0A2R6R3P4_ACTCH)
E100069622L1C001R00200300098/2	Solyc12g015880.2.1	89.333	150	16	0	1	150	2109	1960	5.07e-48	189	Solyc12g015880.2	Heat shock protein 90-1
E100069622L1C001R00200303022/2	Solyc09g037040.1.1	88.073	109	12	1	43	150	144	36	1.12e-29	128	Solyc09g037040.1	Alcohol dehydrogenase (AHRD V3.3 *-* B3TM26_ELAGV)
E100069622L1C001R00200303022/2	Solyc05g021570.3.1	94.048	84	5	0	67	150	173	90	1.12e-29	128	Solyc05g021570.3	Alcohol dehydrogenase (AHRD V3.3 *-* B3TM26_ELAGV)
E100069622L1C001R00200303022/2	Solyc03g051663.1.1	90.476	84	8	0	67	150	257	174	1.13e-24	111	Solyc03g051663.1	Alcohol dehydrogenase (AHRD V3.3 *-* A0A2U1MN94_ARTAN)
E100069622L1C001R00200303022/2	Solyc09g037135.1.1	83.168	101	15	2	1	99	105	5	1.47e-18	91.6	Solyc09g037135.1	integrator complex subunit 9 homolog isoform X1 (AHRD V3.3 *-* XP_010318312.1)
E100069622L1C001R00200303022/2	Solyc09g037090.1.1	94.828	58	3	0	67	124	137	80	1.47e-18	91.6	Solyc09g037090.1	Alcohol dehydrogenase 1 (AHRD V3.3 --* ADH1_SOLTU)
E100069622L1C001R00200303200/2	Solyc08g082190.3.1	100	33	0	0	118	150	699	731	1.15e-09	62.1	Solyc08g082190.3	Unknown protein
E100069622L1C001R00200304201/2	Solyc06g063230.3.1	100	46	0	0	105	150	1283	1238	6.84e-17	86.1	Solyc06g063230.3	WD repeat protein (AHRD V3.3 *** AT1G73090.1)
E100069622L1C001R00200304463/2	Solyc05g012080.3.1	97.368	38	1	0	113	150	344	381	8.91e-11	65.8	Solyc05g012080.3	cytochrome b5 (AHRD V3.3 *** A0A2I4H8C1_9ROSI)
E100069622L1C001R00200305396/2	Solyc04g024340.4.1	100	141	0	0	10	150	705	845	1.06e-69	261	Solyc04g024340.4	Acid phosphatase/vanadium-dependent haloperoxidase-related protein (AHRD V3.3 *** F4I989_ARATH)
E100069622L1C001R00200305852/2	Solyc01g095200.3.1	99.333	150	1	0	1	150	1036	887	4.89e-73	272	Solyc01g095200.3	proteinase inhibitor 2
E100069622L1C001R00200305852/2	Solyc08g081730.4.1	83.962	106	16	1	46	150	938	833	2.44e-21	100	Solyc08g081730.4	Reticulon-like protein (AHRD V3.3 *** A0A2G3DAU6_CAPCH)
E100069622L1C001R00200309179/2	Solyc01g099890.3.1	98.675	151	1	1	1	150	993	843	2.28e-71	267	Solyc01g099890.3	Translation machinery-associated protein 20 (AHRD V3.3 *** U9U144_RHIID)
E100069622L1C001R00200309897/2	Solyc05g005200.3.1	100	106	0	0	45	150	1028	923	3.03e-50	196	Solyc05g005200.3	Pyrrolidone-carboxylate peptidase-like protein (AHRD V3.3 *** A0A2K3PIQ3_TRIPR)
E100069622L1C001R00200315459/2	Solyc07g066060.3.1	100	150	0	0	1	150	1169	1020	1.05e-74	278	Solyc07g066060.3	Transducin/WD40 repeat-like superfamily protein (AHRD V3.3 *** A0A2U1QLT6_ARTAN)
E100069622L1C001R00200315459/2	Solyc07g066050.4.1	100	71	0	0	1	71	464	534	8.66e-31	132	Solyc07g066050.4	Unknown protein
E100069622L1C001R00200320233/2	Solyc10g081180.2.1	100	134	0	0	17	150	779	646	8.25e-66	248	Solyc10g081180.2	RNA-binding protein (AHRD V3.3 *-* Q941H9_TOBAC)
E100069622L1C001R00200320560/2	Solyc10g050160.2.1	98.276	58	1	0	84	141	901	958	6.79e-22	102	Solyc10g050160.2	Caffeoyl CoA O-methyltransferase (AHRD V3.3 *** A0A2U1N686_ARTAN)
E100069622L1C001R00200322038/2	Solyc04g054980.3.1	95.238	84	2	2	68	150	428	510	8.66e-31	132	Solyc04g054980.3	PLAT/LH2 domain (AHRD V3.3 *** A0A200QB70_9MAGN)
E100069622L1C001R00200322177/2	Solyc11g066580.3.1	100	70	0	0	19	88	2108	2039	3.12e-30	130	Solyc11g066580.3	Flavonoid 3`,5`-hydroxylase (AHRD V3.3 *** D3W9H7_SOLLC)
E100069622L1C001R00200323520/2	Solyc09g065530.2.1	100	61	0	0	7	67	36	96	3.14e-25	113	Solyc09g065530.2	Unknown protein
E100069622L1C001R00200323520/2	Solyc06g043010.1.1	94.118	51	2	1	79	128	520	570	4.12e-14	76.8	Solyc06g043010.1	Unknown protein
E100069622L1C001R00200325211/2	Solyc12g094630.2.1	93.443	61	2	2	92	150	689	749	5.29e-18	89.8	Solyc12g094630.2	Low-density receptor-like protein (AHRD V3.3 *** Q8H0X5_ARATH)
E100069622L1C001R00200326021/2	Solyc07g064150.4.1	100	129	0	0	22	150	3381	3253	4.96e-63	239	Solyc07g064150.4	Protein translation factor SUI1-like protein (AHRD V3.3 *** A0A1U8FM48_CAPAN)
E100069622L1C001R00200328529/2	Solyc12g055855.2.1	100	150	0	0	1	150	461	312	1.05e-74	278	Solyc12g055855.2	ORMDL (AHRD V3.3 *** A0A200Q7B4_9MAGN)
E100069622L1C001R00200328830/2	Solyc00g500333.1.1	99.029	103	1	0	48	150	297	195	6.56e-47	185	Solyc00g500333.1	ATP synthase subunit b, chloroplastic (AHRD V3.3 *** I6N943_DATST)
E100069622L1C001R00200328830/2	Solyc00g500322.1.1	99.029	103	1	0	48	150	312	210	6.56e-47	185	Solyc00g500322.1	ATP synthase subunit b, chloroplastic (AHRD V3.3 *** I6N943_DATST)
E100069622L1C001R00200328830/2	Solyc07g021380.1.1	93.204	103	7	0	48	150	291	189	6.65e-37	152	Solyc07g021380.1	ATP synthase subunit b, chloroplastic (AHRD V3.3 *** A0A2G2ZYA3_CAPAN)
E100069622L1C001R00200328830/2	Solyc02g012020.3.1	93.069	101	7	0	48	148	411	311	8.6e-36	148	Solyc02g012020.3	ATP synthase subunit b, chloroplastic (AHRD V3.3 *** I6N943_DATST)
E100069622L1C001R00200328842/2	Solyc08g008220.3.1	100	93	0	0	1	93	717	809	5.1e-43	172	Solyc08g008220.3	Ubiquitin-conjugating enzyme (AHRD V3.3 *** A0A200PUP4_9MAGN)
E100069622L1C001R00200329599/2	Solyc11g010510.2.1	97.619	42	1	0	109	150	662	703	5.33e-13	73.1	Solyc11g010510.2	Impact (AHRD V3.3 *** A0A200PNK4_9MAGN)
E100069622L1C001R00200329922/2	Solyc01g098590.3.1	99.115	113	0	1	38	150	714	825	6.51e-52	202	Solyc01g098590.3	Phosphoglycerate mutase-like protein AT74 (AHRD V3.3 *** A0A2G2YZL9_CAPAN)
E100069622L1C001R00200330324/2	Solyc10g086020.3.1	97.619	42	1	0	109	150	427	468	5.33e-13	73.1	Solyc10g086020.3	Ribosomal protein S23 (AHRD V3.3 *** A8IJQ4_CHLRE)
E100069622L1C001R00200332636/2	Solyc04g077150.3.1	100	108	0	0	1	108	703	810	2.34e-51	200	Solyc04g077150.3	Ergosterol biosynthetic protein 28 (AHRD V3.3 *** A0A1U8GD02_CAPAN)
E100069622L1C001R00200334553/2	Solyc06g007570.3.1	96.61	59	2	0	90	148	1189	1131	8.79e-21	99	Solyc06g007570.3	40S ribosomal protein S8 (AHRD V3.3 *** Q0JDZ7_ORYSJ)
E100069622L1C001R00200335286/2	Solyc00g500140.1.1	100	33	0	0	51	83	370	402	1.15e-09	62.1	Solyc00g500140.1	ATP synthase epsilon chain, chloroplastic (AHRD V3.3 *** A0A1U8QCD5_CAPAN)
E100069622L1C001R00200340333/2	Solyc10g085880.1.1	89.796	49	5	0	102	150	700	748	3.21e-10	63.9	Solyc10g085880.1	UDP-glycosyltransferase 73C4 (AHRD V3.3 *** U73C4_SOLLC)
E100069622L1C001R00200341777/2	Solyc02g070550.3.1	100	97	0	0	1	97	1378	1474	3.05e-45	180	Solyc02g070550.3	La-related protein 6A (AHRD V3.3 *** A0A2G2XDP4_CAPBA)
E100069622L1C001R00200344568/2	Solyc06g076410.4.1	95.192	104	3	2	1	102	975	872	3.07e-40	163	Solyc06g076410.4	Methylsterol monooxygenase 2-1 (AHRD V3.3 *** A0A1U8H2P4_CAPAN)
E100069622L1C001R00200345833/2	Solyc10g047410.1.1	95.833	72	3	0	19	90	877	806	2.43e-26	117	Solyc10g047410.1	Photosystem II CP43 reaction center protein (AHRD V3.3 *-* A0A2S0SUS0_9FABA)
E100069622L1C001R00200346237/2	Solyc08g079830.4.1	100	42	0	0	109	150	898	939	1.14e-14	78.7	Solyc08g079830.4	copper/zinc superoxide dismutase copper chaperone precursor
E100069622L1C001R00200352255/2	Solyc06g073300.1.1	96.154	52	2	0	99	150	408	357	6.84e-17	86.1	Solyc06g073300.1	60S ribosomal protein L27 (AHRD V3.3 *** A0A2G3CAK1_CAPCH)
E100069622L1C001R00200352872/2	Solyc09g014510.3.1	100	36	0	0	115	150	628	663	2.48e-11	67.6	Solyc09g014510.3	Mitochondrial inner membrane protease subunit 2 (AHRD V3.3 *** A0A2U1NNS9_ARTAN)
E100069622L1C001R00200353646/2	Solyc07g007830.4.1	86.765	68	4	5	88	150	1177	1244	1.92e-12	71.3	Solyc07g007830.4	BSD domain-containing protein (AHRD V3.3 *** A0A1Q3D6V5_CEPFO)
E100069622L1C001R00200354294/2	Solyc02g083670.4.1	100	44	0	0	1	44	4448	4491	8.85e-16	82.4	Solyc02g083670.4	Histidine kinase 1 (AHRD V3.3 *** A0A2G3AA52_CAPAN)
E100069622L1C001R00200354301/2	Solyc04g078610.4.1	100	150	0	0	1	150	1849	1998	1.05e-74	278	Solyc04g078610.4	Kinesin (AHRD V3.3 *** A0A200QZN6_9MAGN)
E100069622L1C001R00200359495/2	Solyc11g065750.2.1	98.198	111	1	1	1	111	2077	1968	3.92e-49	193	Solyc11g065750.2	Armadillo repeat-containing protein 8-like (AHRD V3.3 *** A0A2K3NUY2_TRIPR)
E100069622L1C001R00200367750/2	Solyc09g015930.3.1	100	76	0	0	1	76	2070	1995	1.44e-33	141	Solyc09g015930.3	RNA helicase DEAD28
E100069622L1C001R00200368915/2	Solyc03g083360.3.1	97.368	38	1	0	113	150	1780	1817	8.91e-11	65.8	Solyc03g083360.3	Pectinesterase (AHRD V3.3 *** A0A2G3CX60_CAPCH)
E100069622L1C001R00200372130/2	Solyc10g080230.2.1	98.165	109	1	1	1	108	109	1	5.07e-48	189	Solyc10g080230.2	Remorin (AHRD V3.3 *** A0A200Q6K8_9MAGN)
E100069622L1C001R00200373177/2	Solyc05g008860.4.1	100	63	0	0	88	150	2618	2556	2.43e-26	117	Solyc05g008860.4	Receptor protein kinase-like protein (AHRD V3.3 *** A0A2R6P9S7_ACTCH)
E100069622L1C001R00200373262/2	Solyc06g016750.3.1	98.148	108	2	0	13	120	485	378	5.07e-48	189	Solyc06g016750.3	Nuclear factor Y, subunit C10 (AHRD V3.3 *-* A0A1P8AN83_ARATH)
E100069622L1C001R00200381168/2	Solyc01g104130.4.1	98.649	148	1	1	1	147	533	386	1.06e-69	261	Solyc01g104130.4	2-oxoglutarate (2OG) and Fe(II)-dependent oxygenase superfamily protein (AHRD V3.3 *** A0A2U1N614_ARTAN)
E100069622L1C001R00200384600/2	Solyc09g091820.4.1	100	150	0	0	1	150	1225	1076	1.05e-74	278	Solyc09g091820.4	putative type 1 membrane protein (AHRD V3.3 *** AT3G24160.1)
E100069622L1C001R00200386772/2	Solyc09g007250.4.1	100	150	0	0	1	150	1310	1459	1.05e-74	278	Solyc09g007250.4	60S ribosomal protein L4 (AHRD V3.3 *** A0A2G2VZK1_CAPBA)
E100069622L1C001R00200387047/2	Solyc06g076970.3.1	100	30	0	0	121	150	982	953	5.36e-08	56.5	Solyc06g076970.3	Peptidyl-prolyl cis-trans isomerase (AHRD V3.3 *** A0A2G3CBN4_CAPCH)
E100069622L1C001R00200392421/2	Solyc09g075150.3.1	99.291	141	1	0	1	141	508	648	4.93e-68	255	Solyc09g075150.3	60S ribosomal protein L22 (AHRD V3.3 *** A0A1Y1HUA2_KLENI)
E100069622L1C001R00200392421/2	Solyc09g075155.1.1	90.476	84	7	1	1	83	463	546	4.06e-24	110	Solyc09g075155.1	60S ribosomal protein L22 (AHRD V3.3 *** A0A1Y1HUA2_KLENI)
E100069622L1C001R00200393445/2	Solyc06g071170.4.1	97.436	39	1	0	112	150	1235	1273	2.48e-11	67.6	Solyc06g071170.4	tRNA (Ile)-lysidine synthase (AHRD V3.3 *** AT3G47850.1)
E100069622L1C001R00200396302/2	Solyc07g064130.2.1	99.02	102	1	0	49	150	1163	1264	2.36e-46	183	Solyc07g064130.2	Polyubiquitin (AHRD V3.3 *** F1SY21_MESCR)
E100069622L1C001R00200401586/2	Solyc12g049220.3.1	97.222	36	1	0	115	150	481	516	1.15e-09	62.1	Solyc12g049220.3	Mitochondrial import inner membrane translocase subunit TIM23-like protein (AHRD V3.3 *** A0A2K3MPU1_TRIPR),Pfam:PF02466
E100069622L1C001R00200404187/2	Solyc09g097870.4.1	100	35	0	0	116	150	1434	1468	8.91e-11	65.8	Solyc09g097870.4	bHLH transcription factor 062
E100069622L1C001R00200404242/2	Solyc02g090760.4.1	100	94	0	0	1	94	6946	7039	1.42e-43	174	Solyc02g090760.4	hypothetical protein (AHRD V3.3 *-* AT3G50370.2)
E100069622L1C001R00200404242/2	Solyc03g111720.3.1	97.561	41	1	0	110	150	738	778	1.92e-12	71.3	Solyc03g111720.3	Peptide methionine sulfoxide reductase (AHRD V3.3 *** MSRA_SOLLC)
E100069622L1C001R00200407902/2	Solyc12g095910.2.1	97.386	153	1	1	1	150	1546	1394	1.37e-68	257	Solyc12g095910.2	cysteine protease
E100069622L1C001R00200408764/2	Solyc10g081720.2.1	98.529	136	2	0	15	150	1264	1399	1.38e-63	241	Solyc10g081720.2	Fasciclin-like arabinogalactan protein 17 (AHRD V3.3 *** A0A2G3AVK5_CAPCH)
E100069622L1C001R00200409290/2	Solyc10g079080.2.1	97.368	38	1	0	112	149	456	493	8.91e-11	65.8	Solyc10g079080.2	Zinc finger A20 and AN1 domain-containing stress-associated protein 8 (AHRD V3.3 *** A0A1U8EKJ0_CAPAN)
E100069622L1C001R00200412753/2	Solyc03g118450.1.1	100	32	0	0	119	150	222	191	4.15e-09	60.2	Solyc03g118450.1	Unknown protein
E100069622L1C001R00200415935/2	Solyc01g108180.4.1	100	114	0	0	1	114	2097	2210	1.08e-54	211	Solyc01g108180.4	Pentatricopeptide repeat (AHRD V3.3 *** A0A200QLP1_9MAGN)
E100069622L1C001R00200416319/2	Solyc06g050120.3.1	98.81	84	1	0	67	150	819	902	2.39e-36	150	Solyc06g050120.3	60S ribosomal protein L7a (AHRD V3.3 *** A0A2G3DGL0_CAPCH)
E100069622L1C001R00200416319/2	Solyc06g064470.4.1	94.048	84	5	0	67	150	870	953	1.12e-29	128	Solyc06g064470.4	60S ribosomal protein L7a (AHRD V3.3 *** A0A2G3DGL0_CAPCH)
E100069622L1C001R00200423253/2	Solyc02g070480.4.1	97.059	68	2	0	83	150	926	859	8.73e-26	115	Solyc02g070480.4	F-box protein (AHRD V3.3 *-* A0A2G2XDN8_CAPBA)
E100069622L1C001R00200431433/2	Solyc04g081145.1.1	98.026	152	0	3	1	150	495	645	1.06e-69	261	Solyc04g081145.1	Histone H3 (AHRD V3.3 *-* A0A2P6VKJ7_9CHLO)
E100069622L1C001R00200437904/2	Solyc07g032090.4.1	98.473	131	2	0	15	145	630	760	8.3e-61	231	Solyc07g032090.4	transcription initiation factor IIF subunit beta-like (AHRD V3.3 *** A0A2I4GIX2_9ROSI)
E100069622L1C001R00200441608/2	Solyc03g095820.4.1	100	105	0	0	20	124	1429	1325	1.09e-49	195	Solyc03g095820.4	Plant cadmium resistance 2 (AHRD V3.3 *** A0A0K9PMY3_ZOSMR)
E100069622L1C001R00200441743/2	Solyc10g085870.1.1	91.86	86	6	1	66	150	1342	1257	6.75e-27	119	Solyc10g085870.1	Glycosyltransferase (AHRD V3.3 *** A0A328CX74_9ASTE)
E100069622L1C001R00200444272/2	Solyc09g082780.3.1	97.674	43	1	0	78	120	1038	1080	1.48e-13	75	Solyc09g082780.3	Aluminum induced protein with YGL and LRDR motifs (AHRD V3.3 *** Q9LIL3_ARATH)
E100069622L1C001R00200447960/2	Solyc03g082540.4.1	93.651	63	3	1	88	150	1215	1276	4.09e-19	93.5	Solyc03g082540.4	plasminogen activator inhibitor (AHRD V3.3 *-* AT1G57680.3)
E100069622L1C001R00200448696/2	Solyc01g108540.3.1	85.526	76	9	2	2	76	1008	934	1.14e-14	78.7	Solyc01g108540.3	Alpha/beta-Hydrolases superfamily protein (AHRD V3.3 *** A0A2U1KC75_ARTAN)
E100069622L1C001R00200448696/2	Solyc01g108560.4.1	89.474	57	4	2	21	76	836	781	1.92e-12	71.3	Solyc01g108560.4	Alpha/beta-Hydrolases superfamily protein (AHRD V3.3 *** A0A2U1KC75_ARTAN)
E100069622L1C001R00200456106/2	Solyc01g008510.3.1	98.347	121	2	0	1	121	473	353	3.01e-55	213	Solyc01g008510.3	photosystem II 5 kDa protein, chloroplastic-like (AHRD V3.3 *-* A0A2I4GVV4_9ROSI)
E100069622L1C001R00200458521/2	Solyc01g107820.2.1	100	28	0	0	121	148	1401	1428	6.94e-07	52.8	Solyc01g107820.2	TOMATO WOUND-INDUCED 1
E100069622L1C001R00200459976/2	Solyc01g104910.3.1	100	137	0	0	14	150	2316	2452	1.77e-67	254	Solyc01g104910.3	protein kinase family protein (AHRD V3.3 *-* AT4G12020.3)
E100069622L1C001R00200461018/2	Solyc01g096580.3.1	100	104	0	0	47	150	380	483	3.92e-49	193	Solyc01g096580.3	40S ribosomal protein S20 (AHRD V3.3 *** A0A2G3BTN1_CAPCH)
E100069622L1C001R00200461018/2	Solyc01g096590.3.1	99.038	104	1	0	47	150	422	525	1.82e-47	187	Solyc01g096590.3	40S ribosomal protein S20 (AHRD V3.3 *** A0A2G3BTN1_CAPCH)
E100069622L1C001R00200464951/2	Solyc05g051700.3.1	93.478	46	1	2	107	150	567	612	2.48e-11	67.6	Solyc05g051700.3	Iron-sulfur assembly protein IscA, chloroplastic (AHRD V3.3 *** A0A1U8GYV7_CAPAN)
E100069622L1C001R00200468915/2	Solyc12g095880.2.1	100	150	0	0	1	150	1962	2111	1.05e-74	278	Solyc12g095880.2	ATP-dependent 6-phosphofructokinase (AHRD V3.3 *** A0A2G2VI14_CAPBA)
E100069622L1C001R00200486023/2	Solyc09g065210.4.1	100	67	0	0	84	150	2481	2415	1.45e-28	124	Solyc09g065210.4	ARM REPEAT PROTEIN INTERACTING WITH ABF2-like (AHRD V3.3 *** A0A2I4GSH6_9ROSI)
E100069622L1C001R00200486224/2	Solyc02g092700.3.1	97.674	129	3	0	22	150	1624	1496	5e-58	222	Solyc02g092700.3	DUF1230 family protein (DUF1230) (AHRD V3.3 *** AT5G67370.1)
E100069622L1C001R00200497878/2	Solyc08g082410.4.1	100	38	0	0	113	150	1165	1202	1.92e-12	71.3	Solyc08g082410.4	LOW protein: zinc finger CCCH domain protein (AHRD V3.3 *-* AT5G53440.2)
E100069622L1C001R00200498567/2	Solyc04g081170.3.1	97.5	40	0	1	92	130	1597	1558	2.48e-11	67.6	Solyc04g081170.3	GAGA-binding transcriptional activator (AHRD V3.3 *** H1ZN91_SOLLC)
E100069622L1C001R00200498773/2	Solyc02g063150.3.1	96.212	132	5	0	1	132	625	494	2.33e-56	217	Solyc02g063150.3	RuBP carboxylase small subunit
E100069622L1C001R00200500447/2	Solyc10g078620.1.1	100	91	0	0	1	91	231	141	6.6e-42	169	Solyc10g078620.1	40S ribosomal protein S5 (AHRD V3.3 *** A0A1U8EKR1_CAPAN)
E100069622L1C001R00200501596/2	Solyc11g005670.2.1	89.13	138	15	0	13	150	1806	1943	5.1e-43	172	Solyc11g005670.2	POLYUBIQUITIN 1
E100069622L1C001R00200501596/2	Solyc12g099025.1.1	86.029	136	18	1	12	146	132	267	1.11e-34	145	Solyc12g099025.1	Ubiquitin (AHRD V3.3 *** B1P770_LOLTE)
E100069622L1C001R00200501596/2	Solyc08g008590.4.1	87.5	104	13	0	46	149	179	282	1.88e-27	121	Solyc08g008590.4	Ubiquitin (AHRD V3.3 *-* K2RHN1_MACPH)
E100069622L1C001R00200504050/2	Solyc03g063600.4.1	95.327	107	5	0	1	107	833	727	1.84e-42	171	Solyc03g063600.4	Guanylate kinase 1 (AHRD V3.3 *** A0A2G2X5F7_CAPBA)
E100069622L1C001R00200507352/2	Solyc01g099900.4.1	100	150	0	0	1	150	111	260	1.05e-74	278	Solyc01g099900.4	60S ribosomal protein L18, putative, expressed (AHRD V3.3 *** Q10LN7_ORYSJ)
E100069622L1C001R00200507352/2	Solyc09g025200.2.1	93.651	63	4	0	88	150	1	63	1.14e-19	95.3	Solyc09g025200.2	Ribosomal protein L18 (AHRD V3.3 *-* A8IKZ2_CHLRE)
E100069622L1C001R00200507725/2	Solyc12g096700.2.1	97.122	139	4	0	12	150	392	530	6.42e-62	235	Solyc12g096700.2	60S ribosomal protein L9 (AHRD V3.3 *** A0A2G3AX04_CAPCH)
E100069622L1C001R00200507725/2	Solyc06g034380.1.1	90.58	138	12	1	13	150	204	340	8.48e-46	182	Solyc06g034380.1	60S ribosomal protein L9 (AHRD V3.3 *** A0A1U8EIU9_CAPAN)
E100069622L1C001R00200516975/2	Solyc09g018750.3.1	96	75	3	0	76	150	180	254	5.21e-28	122	Solyc09g018750.3	CBS domain protein (AHRD V3.3 *** A0A2K3NEI1_TRIPR)
E100069622L1C001R00200517781/2	Solyc09g090140.4.1	97.26	146	3	1	1	145	316	171	2.97e-65	246	Solyc09g090140.4	ferredoxin 1
E100069622L1C001R00200518842/2	Solyc02g070800.2.1	100	28	0	0	120	147	1084	1111	6.94e-07	52.8	Solyc02g070800.2	DUF561 domain-containing protein (AHRD V3.3 *** A0A1Q3DH97_CEPFO)
E100069622L1C001R00200519128/2	Solyc07g006820.4.1	98.529	136	2	0	15	150	3743	3878	1.38e-63	241	Solyc07g006820.4	Transcription initiation factor TFIID subunit 1 (AHRD V3.3 *** A0A2G2WAA9_CAPBA)
E100069622L1C001R00200519431/2	Solyc11g008460.1.1	92.079	101	8	0	50	150	479	379	4e-34	143	Solyc11g008460.1	SART-1 family protein DOT2 (AHRD V3.3 *-* A0A1U8F4I8_CAPAN)
E100069622L1C001R00200523687/2	Solyc02g068500.3.1	96.429	140	5	0	1	140	749	610	8.3e-61	231	Solyc02g068500.3	Thioredoxin O1, mitochondrial (AHRD V3.3 *** A0A2G3A6C2_CAPAN)
E100069622L1C001R00200524917/2	Solyc12g096470.2.1	100	150	0	0	1	150	812	961	1.05e-74	278	Solyc12g096470.2	Transcription initiation factor TFIID subunit 10 (AHRD V3.3 *** A0A1U8EZJ4_CAPAN)
E100069622L1C001R00200526843/2	Solyc07g066310.3.1	98.864	88	1	0	63	150	654	567	1.43e-38	158	Solyc07g066310.3	Photosystem II 10 kDa polypeptide, chloroplastic (AHRD V3.3 *** A0A2G3C3G4_CAPCH)
E100069622L1C001R00200533237/2	Solyc08g077980.4.1	100	93	0	0	58	150	1129	1037	5.1e-43	172	Solyc08g077980.4	Bax inhibitor
E100069622L1C001R00200533978/2	Solyc01g099170.4.1	96.97	33	1	0	112	144	1504	1536	5.36e-08	56.5	Solyc01g099170.4	Lipoxygenase (AHRD V3.3 *-* M1CAP3_SOLTU)
E100069622L1C001R00200537412/2	Solyc01g111170.3.1	99.138	116	1	0	22	137	674	789	3.89e-54	209	Solyc01g111170.3	cyclophilin
E100069622L1C001R00200538144/2	Solyc02g082250.4.1	97.222	108	3	0	43	150	1319	1212	2.36e-46	183	Solyc02g082250.4	Thioredoxin reductase (AHRD V3.3 *** A0A2G3D6M1_CAPCH)
E100069622L1C001R00200540033/2	Solyc04g007710.3.1	100	150	0	0	1	150	1420	1271	1.05e-74	278	Solyc04g007710.3	mitogen-activated protein kinase 14
E100069622L1C001R00200540317/2	Solyc11g008010.2.1	100	130	0	0	21	150	1632	1503	1.38e-63	241	Solyc11g008010.2	NAC domain-containing protein (AHRD V3.3 *** A0A2U1M7X2_ARTAN)
E100069622L1C001R00200541556/2	Solyc02g091960.4.1	97.59	83	2	0	68	150	1277	1195	4e-34	143	Solyc02g091960.4	Protein CROWDED NUCLEI 4 (AHRD V3.3 *-* A0A2G2XHM1_CAPBA)
E100069622L1C001R00200545247/2	Solyc08g067470.3.1	98.75	80	0	1	72	150	1532	1453	1.44e-33	141	Solyc08g067470.3	6-hydroxynicotinate 3-monooxygenase (AHRD V3.3 *** A0A1J3E208_NOCCA)
E100069622L1C001R00200545906/2	Solyc06g073720.3.1	100	104	0	0	1	104	1730	1833	3.92e-49	193	Solyc06g073720.3	EIL1
E100069622L1C001R00200548437/2	Solyc02g063450.4.1	93.182	44	2	1	107	150	2522	2564	3.21e-10	63.9	Solyc02g063450.4	Glycine-rich domain-containing protein 2 (AHRD V3.3 *** A0A2G3A574_CAPAN)
E100069622L1C001R00200554789/2	Solyc05g054830.3.1	100	150	0	0	1	150	1400	1549	1.05e-74	278	Solyc05g054830.3	Ankyrin repeat-containing protein (AHRD V3.3 *** A0A2G3CIN6_CAPCH)
E100069622L1C001R00200555465/2	Solyc08g082780.2.1	99.091	110	1	0	38	147	106	215	8.42e-51	198	Solyc08g082780.2	Unknown protein
E100069622L1C001R00200555840/2	Solyc02g090910.3.1	95.238	42	1	1	110	150	1336	1377	8.91e-11	65.8	Solyc02g090910.3	RNA-binding (RRM/RBD/RNP motifs) family protein (AHRD V3.3 *** A0A2U1NV59_ARTAN)
E100069622L1C001R00200556094/2	Solyc09g090160.3.1	97.872	141	2	1	1	141	1655	1516	3.84e-64	243	Solyc09g090160.3	Ankyrin repeat-containing protein (AHRD V3.3 *** A0A2U1M3J2_ARTAN)
E100069622L1C001R00200556809/2	Solyc08g006430.4.1	95.082	61	3	0	60	120	2403	2343	3.16e-20	97.1	Solyc08g006430.4	Sarcosine oxidase (AHRD V3.3 *** S8E567_9LAMI)
E100069622L1C001R00200561956/2	Solyc05g050230.4.1	100	94	0	0	1	94	544	637	1.42e-43	174	Solyc05g050230.4	Ubiquitin-conjugating enzyme (AHRD V3.3 *-* Q5XUV4_WHEAT)
E100069622L1C001R00200562384/2	Solyc01g106000.4.1	100	122	0	0	1	122	835	956	3.86e-59	226	Solyc01g106000.4	Nicotinamidase 1 (AHRD V3.3 *** A0A1U8DWC4_CAPAN)
E100069622L1C001R00200563000/2	Solyc03g063880.3.1	100	150	0	0	1	150	1636	1487	1.05e-74	278	Solyc03g063880.3	1-acyl-sn-glycerol-3-phosphate acyltransferase 2 (AHRD V3.3 *** A0A2G2X4X6_CAPBA)
E100069622L1C001R00200563656/2	Solyc01g007220.4.1	99.083	109	1	0	42	150	702	810	3.03e-50	196	Solyc01g007220.4	Late embryogenesis abundant (LEA) hydroxyproline-rich glycoprotein family (AHRD V3.3 *** Q9SVC8_ARATH)
E100069622L1C001R00200565541/2	Solyc04g074350.3.1	97.5	40	1	0	111	150	1371	1410	6.89e-12	69.4	Solyc04g074350.3	Glycosyltransferase (AHRD V3.3 *** A0A2G3CNS7_CAPCH)
E100069622L1C001R00200569491/2	Solyc05g007430.4.1	100	115	0	0	36	150	2010	1896	3.01e-55	213	Solyc05g007430.4	Transmembrane protein (DUF616) (AHRD V3.3 *-* Q9SST1_ARATH)
E100069622L1C001R00200569573/2	Solyc06g072845.1.1	100	73	0	0	78	150	672	600	6.7e-32	135	Solyc06g072845.1	hypothetical protein (AHRD V3.3 *** AT5G17165.1)
E100069622L1C001R00200570066/2	Solyc03g007090.1.1	98.077	52	0	1	20	70	1437	1386	5.29e-18	89.8	Solyc03g007090.1	DUF668 domain-containing protein/DUF3475 domain-containing protein (AHRD V3.3 *** A0A1Q3B1U2_CEPFO)
E100069622L1C001R00200570489/2	Solyc10g075150.2.1	99.338	151	0	1	1	150	373	523	4.89e-73	272	Solyc10g075150.2	Non-specific lipid-transfer protein (AHRD V3.3 *** A0A2G2YKI8_CAPAN)
E100069622L1C001R00200570718/2	Solyc12g009390.2.1	99.115	113	1	0	37	149	1526	1414	1.81e-52	204	Solyc12g009390.2	Zinc finger transcription factor 75
E100069622L1C001R00200574828/2	Solyc06g048410.4.1	100	91	0	0	60	150	959	1049	6.6e-42	169	Solyc06g048410.4	iron superoxide dismutase
E100069622L1C001R00200576907/2	Solyc02g094130.3.1	98.276	58	1	0	93	150	1525	1468	6.79e-22	102	Solyc02g094130.3	DCD (Development and Cell Death) domain protein (AHRD V3.3 *-* A0A2U1P2J5_ARTAN)
E100069622L1C001R00200577591/2	Solyc04g011580.4.1	100	150	0	0	1	150	643	792	1.05e-74	278	Solyc04g011580.4	Pumilio-like protein 3 (AHRD V3.3 *** A0A2G2XA68_CAPBA)
E100069622L1C001R00200582182/2	Solyc01g101250.3.1	100	33	0	0	118	150	1153	1185	1.15e-09	62.1	Solyc01g101250.3	G-patch domain-containing protein (AHRD V3.3 *** A0A1Q3DGV7_CEPFO)
E100069622L1C001R00200582271/2	Solyc03g098000.3.1	97.674	129	3	0	22	150	1221	1349	5e-58	222	Solyc03g098000.3	Alanine-tRNA ligase, putative (DUF760) (AHRD V3.3 *** Q9LP80_ARATH)
E100069622L1C001R00200582547/2	Solyc12g035650.2.1	95.349	43	2	0	108	150	1131	1173	6.89e-12	69.4	Solyc12g035650.2	Nuclear pore complex protein NUP54 (AHRD V3.3 *** A0A1U8GNX0_CAPAN)
E100069622L1C001R00200587574/2	Solyc01g006430.3.1	100	129	0	0	4	132	1474	1602	4.96e-63	239	Solyc01g006430.3	Fatty acid desaturase (AHRD V3.3 *** E7CCC0_9BRAS)
E100069622L1C001R00200588314/2	Solyc02g086980.3.1	100	150	0	0	1	150	292	441	1.05e-74	278	Solyc02g086980.3	Unknown protein
E100069622L1C001R00200588314/2	Solyc02g086990.4.1	100	100	0	0	51	150	1787	1688	6.56e-47	185	Solyc02g086990.4	Cyclic nucleotide-gated ion channel-like protein (AHRD V3.3 *** A0A2K3MW13_TRIPR)
E100069622L1C001R00200589566/2	Solyc09g015470.4.1	99.333	150	1	0	1	150	1752	1603	4.89e-73	272	Solyc09g015470.4	Protein TIC 56, chloroplastic (AHRD V3.3 *** A0A1U8F621_CAPAN)
E100069622L1C001R00200589566/2	Solyc09g013100.3.1	95.395	152	5	1	1	150	1903	1752	1.38e-63	241	Solyc09g013100.3	Protein TIC 56, chloroplastic (AHRD V3.3 *** A0A1U8F621_CAPAN)
E100069622L1C001R00200589595/2	Solyc03g114590.3.1	100	96	0	0	55	150	1092	1187	1.1e-44	178	Solyc03g114590.3	Protein kinase domain (AHRD V3.3 *** A0A200QQM3_9MAGN)
E100069622L1C001R00200590153/2	Solyc02g062460.4.1	94.643	56	3	0	95	150	977	1032	1.9e-17	87.9	Solyc02g062460.4	2-oxoglutarate (2OG) and Fe(II)-dependent oxygenase superfamily protein (AHRD V3.3 *** A0A2U1LXD5_ARTAN)
E100069622L1C001R00200591122/2	Solyc00g500196.1.1	100	37	0	0	1	37	167	203	6.89e-12	69.4	Solyc00g500196.1	Protein TIC 214 (AHRD V3.3 *** K4EQH9_DATST)
E100069622L1C001R00200592331/2	Solyc01g094800.4.1	98.851	87	1	0	1	87	6936	6850	5.14e-38	156	Solyc01g094800.4	ATP-dependent helicase BRM (AHRD V3.3 *** A0A2G2YXU8_CAPAN)
E100069622L1C001R00200594929/2	Solyc04g071780.3.1	100	150	0	0	1	150	1546	1397	1.05e-74	278	Solyc04g071780.3	Cytochrome P450 (AHRD V3.3 *-* A0A200Q069_9MAGN)
E100069622L1C001R00200594929/2	Solyc04g071790.3.1	94.631	149	8	0	2	150	1563	1415	8.3e-61	231	Solyc04g071790.3	Cytochrome P450 (AHRD V3.3 *-* A0A200Q069_9MAGN)
E100069622L1C001R00200594929/2	Solyc04g150164.1.1	91.333	150	13	0	1	150	1627	1478	5.03e-53	206	Solyc04g150164.1	Cytochrome P450 (AHRD V3.3 *-* A0A200Q069_9MAGN)
E100069622L1C001R00200594929/2	Solyc04g071800.3.1	90.667	150	14	0	1	150	1739	1590	2.34e-51	200	Solyc04g071800.3	Cytochrome P450 (AHRD V3.3 *-* A0A200Q069_9MAGN)
E100069622L1C001R00200595421/2	Solyc02g093010.3.1	97.321	112	2	1	40	150	857	968	5.07e-48	189	Solyc02g093010.3	Protein RER1 (AHRD V3.3 *** A0A2G3D8A3_CAPCH)
E100069622L1C001R00200596809/2	Solyc01g008950.4.1	96.591	88	3	0	63	150	541	628	3.09e-35	147	Solyc01g008950.4	Calmodulin 1
E100069622L1C001R00200600457/2	Solyc05g014030.3.1	97.5	80	0	2	1	79	1788	1710	6.7e-32	135	Solyc05g014030.3	Regulator of chromosome condensation (RCC1) family protein (AHRD V3.3 *** Q9LU80_ARATH)
E100069622L1C001R00200602018/2	Solyc03g034220.3.1	99.099	111	1	0	40	150	831	721	2.34e-51	200	Solyc03g034220.3	Tomato RuBP carboxylase small subunit
E100069622L1C001R00200603583/2	Solyc04g058150.3.1	97.917	48	1	0	103	150	257	304	2.46e-16	84.2	Solyc04g058150.3	Metallothionein-like protein (AHRD V3.3 *** A8DUB1_SOLLC)
E100069622L1C001R00200604059/2	Solyc05g054120.1.1	100	137	0	0	1	137	254	390	1.77e-67	254	Solyc05g054120.1	Cysteine proteinase inhibitor (AHRD V3.3 *** A0A059TCM2_TOBAC)
E100069622L1C001R00200606069/2	Solyc03g007040.4.1	93.182	44	1	2	106	148	1888	1930	3.21e-10	63.9	Solyc03g007040.4	K(+) efflux antiporter 5 (AHRD V3.3 *** A0A2G2X685_CAPBA)
E100069622L1C001R00200606353/2	Solyc06g075800.1.1	100	150	0	0	1	150	411	262	1.05e-74	278	Solyc06g075800.1	Histone H2B (AHRD V3.3 *-* A0A1Q3BKM6_CEPFO)
E100069622L1C001R00200606353/2	Solyc03g071620.2.1	88.356	146	17	0	5	150	437	292	3.95e-44	176	Solyc03g071620.2	Histone H2B (AHRD V3.3 *-* A0A328DBY2_9ASTE)
E100069622L1C001R00200606353/2	Solyc06g005390.1.1	81.119	143	27	0	8	150	407	265	8.73e-26	115	Solyc06g005390.1	Histone H2B (AHRD V3.3 *** A0A1U8GXA4_CAPAN)
E100069622L1C001R00200607947/2	Solyc00g500358.1.1	99	100	1	0	51	150	1427	1526	3.05e-45	180	Solyc00g500358.1	ATP synthase subunit alpha (AHRD V3.3 *** A0A2H4NB27_SOLLC)
E100069622L1C001R00200607947/2	Solyc00g500345.1.1	95.122	41	1	1	51	90	1427	1467	3.21e-10	63.9	Solyc00g500345.1	ATP synthase subunit alpha (AHRD V3.3 *** A0A2G3AS26_CAPCH)
E100069622L1C001R00200609021/2	Solyc08g080630.4.1	98.058	103	2	0	48	150	1307	1205	3.05e-45	180	Solyc08g080630.4	Ethylene-responsive proteinase inhibitor 1 (AHRD V3.3 *** A0A1U8G7N9_CAPAN)
E100069622L1C001R00200610614/2	Solyc07g064160.3.1	100	150	0	0	1	150	1495	1346	1.05e-74	278	Solyc07g064160.3	Thiamine thiazole synthase, chloroplastic (AHRD V3.3 *** A0A2G2WFN7_CAPBA),Pfam:PF01946
E100069622L1C001R00200610873/2	Solyc01g010180.3.1	100	150	0	0	1	150	701	850	1.05e-74	278	Solyc01g010180.3	Unknown protein
E100069622L1C001R00200611570/2	Solyc03g083560.1.1	99.333	150	1	0	1	150	764	913	4.89e-73	272	Solyc03g083560.1	Protein EXORDIUM-like 7 (AHRD V3.3 *** A0A2G2X692_CAPBA)
E100069622L1C001R00200611593/2	Solyc08g007110.4.1	100	150	0	0	1	150	4258	4109	1.05e-74	278	Solyc08g007110.4	Regulator of nonsense transcripts 1 (AHRD V3.3 *** A0A2G2W3F6_CAPBA)
E100069622L1C001R00200612538/2	Solyc05g053800.3.1	98.667	150	2	0	1	150	729	878	2.28e-71	267	Solyc05g053800.3	DNA repair protein RAD50 (AHRD V3.3 *** A0A2G2ZJV2_CAPAN)
E100069622L1C001R00200612894/2	Solyc10g081920.2.1	98.765	81	0	1	1	80	3349	3269	4e-34	143	Solyc10g081920.2	Coatomer subunit beta (AHRD V3.3 *** A0A1U8EI71_CAPAN)
E100069622L1C001R00200618941/2	Solyc01g095180.2.1	99.296	142	1	0	9	150	801	942	1.37e-68	257	Solyc01g095180.2	RING/U-box superfamily protein (AHRD V3.3 *-* A0A178VRD3_ARATH)
E100069622L1C001R00200619705/2	Solyc04g049770.4.1	100	150	0	0	1	150	2483	2334	1.05e-74	278	Solyc04g049770.4	Regulator of nonsense transcripts UPF2 (AHRD V3.3 *** A0A2G2VPN6_CAPBA)
E100069622L1C001R00200619780/2	Solyc11g021160.1.1	95.946	74	3	0	67	140	278	351	1.88e-27	121	Solyc11g021160.1	ATP synthase subunit beta, chloroplastic (AHRD V3.3 *-* A0A2G2WCU2_CAPBA)
E100069622L1C001R00200620155/2	Solyc07g054850.3.1	93.478	46	3	0	105	150	353	398	6.89e-12	69.4	Solyc07g054850.3	transmembrane protein (AHRD V3.3 *** AT4G28100.1)
E100069622L1C001R00200620168/2	Solyc01g079090.4.1	100	63	0	0	88	150	1936	1874	2.43e-26	117	Solyc01g079090.4	Protoporphyrinogen oxidase (AHRD V3.3 *** O64384_SOLTU)
E100069622L1C001R00200620452/2	Solyc09g082060.3.1	97.826	46	1	0	105	150	126	171	3.18e-15	80.5	Solyc09g082060.3	Cysteine synthase (AHRD V3.3 *** A0A1U8GCP9_CAPAN)
E100069622L1C001R00200622411/2	Solyc09g082650.4.1	95.122	41	1	1	111	150	696	736	3.21e-10	63.9	Solyc09g082650.4	1,2-dihydroxy-3-keto-5-methylthiopentene dioxygenase (AHRD V3.3 *** A8UGP3_SOLTU)
E100069622L1C001R00200623262/2	Solyc03g117870.3.1	98.246	57	1	0	94	150	1995	1939	2.44e-21	100	Solyc03g117870.3	4-coumarate:CoA ligase (AHRD V3.3 *** Q42879_LITER)
E100069622L1C001R00200624772/2	Solyc02g087930.3.1	100	36	0	0	115	150	145	180	2.48e-11	67.6	Solyc02g087930.3	60S ribosomal protein L34 (AHRD V3.3 *** A0A1U8GY55_CAPAN)
E100069622L1C001R00200628202/2	Solyc10g007310.1.1	100	61	0	0	90	150	385	445	3.14e-25	113	Solyc10g007310.1	Protein LIGHT-DEPENDENT SHORT HYPOCOTYLS 10 (AHRD V3.3 *** A0A2G3BCH5_CAPCH)
E100069622L1C001R00200629436/2	Solyc02g062390.3.1	98.601	143	2	0	1	143	584	726	1.77e-67	254	Solyc02g062390.3	abscisic acid and environmental stress-inducible protein TAS14 (AHRD V3.3 *-* A0A1U8FJ72_CAPAN)
E100069622L1C001R00200629655/2	Solyc05g052980.4.1	100	116	0	0	35	150	1552	1437	8.36e-56	215	Solyc05g052980.4	Protein phosphatase 2C (AHRD V3.3 *** A0A2U1LBV4_ARTAN)
E100069622L1C001R00200630031/2	Solyc06g082630.4.1	100	66	0	0	1	66	1710	1645	5.21e-28	122	Solyc06g082630.4	26S protease regulatory subunit 6B-like protein (AHRD V3.3 *** A0A2G2WNW8_CAPBA)
E100069622L1C001R00200630196/2	Solyc11g007930.1.1	87.5	128	16	0	21	148	275	148	8.6e-36	148	Solyc11g007930.1	Histone H2B (AHRD V3.3 *** A0A328DBY2_9ASTE)
E100069622L1C001R00200632169/2	Solyc10g009410.1.1	100	52	0	0	1	52	1326	1377	3.16e-20	97.1	Solyc10g009410.1	Eukaryotic aspartyl protease family protein (AHRD V3.3 *** A0A072U5I5_MEDTR)
E100069622L1C001R00200633979/2	Solyc03g111230.4.1	98.675	151	1	1	1	150	536	686	2.28e-71	267	Solyc03g111230.4	60S ribosomal protein L17 (AHRD V3.3 *** A0A2U1LCZ6_ARTAN)
E100069622L1C001R00200634467/2	Solyc07g007670.3.1	100	36	0	0	115	150	1376	1411	2.48e-11	67.6	Solyc07g007670.3	Purple acid phosphatase (AHRD V3.3 *** Q6J5M8_SOLTU)
E100069622L1C001R00200637279/2	Solyc00g500312.1.1	100	61	0	0	90	150	1361	1301	3.14e-25	113	Solyc00g500312.1	Cytochrome b (AHRD V3.3 *-* A0A2G3ARK2_CAPCH)
E100069622L1C001R00200637279/2	Solyc00g500260.1.1	100	61	0	0	90	150	1688	1628	3.14e-25	113	Solyc00g500260.1	Cytochrome b (AHRD V3.3 *-* A0A2G3ARK2_CAPCH)
E100069622L1C001R00200638183/2	Solyc06g071820.3.1	100	38	0	0	1	38	1414	1377	1.92e-12	71.3	Solyc06g071820.3	BTB/POZ and TAZ domain-containing protein 1 (AHRD V3.3 *** A0A2G3BFP5_CAPCH)
E100069622L1C001R00200639304/2	Solyc02g064940.1.1	99.065	107	1	0	44	150	1250	1356	3.92e-49	193	Solyc02g064940.1	Leucine-rich repeat family protein (AHRD V3.3 *** G3CHK6_PONTR)
E100069622L1C001R00200641077/2	Solyc07g045050.3.1	88.073	109	13	0	42	150	1277	1169	3.12e-30	130	Solyc07g045050.3	4-hydroxyphenylpyruvate dioxygenase (AHRD V3.3 *** A0A1U8GPG9_CAPAN)
E100069622L1C001R00200641431/2	Solyc07g049530.3.1	96.774	124	4	0	27	150	1309	1186	1.4e-53	207	Solyc07g049530.3	1-aminocyclopropane-1-carboxylate oxidase 1
E100069622L1C001R00200641934/2	Solyc02g091870.3.1	84.828	145	22	0	1	145	727	871	3.09e-35	147	Solyc02g091870.3	Tubulin alpha chain (AHRD V3.3 *** A0A2G2XH54_CAPBA)
E100069622L1C001R00200645825/2	Solyc05g053670.3.1	97.959	98	2	0	53	150	861	764	1.84e-42	171	Solyc05g053670.3	60S ribosomal protein L13a (AHRD V3.3 *** B6SJA0_MAIZE)
E100069622L1C001R00200647315/2	Solyc02g077240.4.1	100	150	0	0	1	150	1883	1734	1.05e-74	278	Solyc02g077240.4	Pyruvate decarboxylase (AHRD V3.3 *** A0A2K3PNN6_TRIPR)
E100069622L1C001R00200650578/2	Solyc02g067080.4.1	98.182	110	2	0	1	110	1549	1658	3.92e-49	193	Solyc02g067080.4	UDP-glucose 6-dehydrogenase (AHRD V3.3 *** Q6IVK6_TOBAC)
E100069622L1C001R00200651010/2	Solyc03g121300.2.1	96.97	132	4	0	1	132	533	402	5e-58	222	Solyc03g121300.2	jacalin-related lectin 19 (AHRD V3.3 *** A0A2G2XW42_CAPAN)
E100069622L1C001R00200652295/2	Solyc03g082490.4.1	99.057	106	1	0	45	150	2627	2732	1.41e-48	191	Solyc03g082490.4	RNA polymerase II degradation factor (AHRD V3.3 *** AT5G53620.3)
E100069622L1C001R00200657453/2	Solyc03g032000.4.1	100	150	0	0	1	150	945	796	1.05e-74	278	Solyc03g032000.4	Thioredoxin reductase (AHRD V3.3 *** A0A2G2WX24_CAPBA)
E100069622L1C001R00200658915/2	Solyc10g006900.3.1	99.333	150	1	0	1	150	1137	1286	4.89e-73	272	Solyc10g006900.3	light dependent NADH:protochlorophyllide oxidoreductase 3 s2
E100069622L1C001R00200658915/2	Solyc12g013710.2.1	86.441	118	16	0	1	118	1165	1282	3.12e-30	130	Solyc12g013710.2	light dependent NADH:protochlorophyllide oxidoreductase 1
E100069622L1C001R00200659137/2	Solyc07g041190.3.1	100	150	0	0	1	150	949	800	1.05e-74	278	Solyc07g041190.3	PHD finger protein ALFIN-LIKE 5 (AHRD V3.3 *** A0A2G3CGJ3_CAPCH)
E100069622L1C001R00200661035/2	Solyc04g073970.4.1	98.621	145	1	1	6	150	1123	1266	4.93e-68	255	Solyc04g073970.4	PUF domain-containing protein/DUF4057 domain-containing protein (AHRD V3.3 *-* A0A1Q3AUK4_CEPFO)
E100069622L1C001R00200663838/2	Solyc01g111660.4.1	100	150	0	0	1	150	1062	913	1.05e-74	278	Solyc01g111660.4	plasma membrane intrinsic protein 2.8
E100069622L1C001R00200666006/2	Solyc03g034370.1.1	100	141	0	0	1	141	52	192	1.06e-69	261	Solyc03g034370.1	Unknown protein
E100069622L1C001R00200668724/2	Solyc07g045240.3.1	98.889	90	1	0	51	140	1590	1501	1.11e-39	161	Solyc07g045240.3	RNA-binding (RRM/RBD/RNP motifs) family protein (AHRD V3.3 *-* A0A2U1LP30_ARTAN)
E100069622L1C001R00200670614/2	Solyc04g078620.3.1	95.349	43	1	1	109	150	594	636	2.48e-11	67.6	Solyc04g078620.3	Ubiquitin-conjugating enzyme (AHRD V3.3 *** B3TLZ3_ELAGV)
E100069622L1C001R00200671440/2	Solyc09g074510.3.1	100	150	0	0	1	150	2117	2266	1.05e-74	278	Solyc09g074510.3	Tubby-like F-box protein (AHRD V3.3 *** A0A200QX79_9MAGN)
E100069622L1C001R00200673462/2	Solyc08g014130.3.1	94.175	103	3	3	1	100	1382	1280	1.85e-37	154	Solyc08g014130.3	Isopropylmalate synthase (AHRD V3.3 *** K4CJ46_SOLLC)
E100069622L1C001R00200675636/2	Solyc11g066540.2.1	99.296	142	1	0	1	142	3495	3636	1.37e-68	257	Solyc11g066540.2	Unknown protein
E100069622L1C001R00200679177/2	Solyc11g006410.2.1	98.718	78	1	0	73	150	3062	2985	5.18e-33	139	Solyc11g006410.2	EEIG1/EHBP1 N-terminal domain (AHRD V3.3 *** A0A200Q9Q9_9MAGN)
E100069622L1C001R00200680038/2	Solyc08g080500.3.1	100	150	0	0	1	150	1266	1117	1.05e-74	278	Solyc08g080500.3	Rhomboid-like protein (AHRD V3.3 *** A0A1U8G8L0_CAPAN)
E100069622L1C001R00200682494/2	Solyc10g084700.2.1	97.931	145	3	0	1	145	986	842	6.37e-67	252	Solyc10g084700.2	Ribosomal protein S18 (AHRD V3.3 *** A0A2U1MXV3_ARTAN)
E100069622L1C001R00200682822/2	Solyc12g088740.2.1	100	132	0	0	19	150	2353	2222	1.07e-64	244	Solyc12g088740.2	RING/U-box superfamily protein (AHRD V3.3 *** A0A2U1PN10_ARTAN)
E100069622L1C001R00200682822/2	Solyc04g078680.4.1	97.059	34	1	0	116	149	2189	2156	1.49e-08	58.4	Solyc04g078680.4	RING/U-box superfamily protein (AHRD V3.3 *-* A0A2U1PN10_ARTAN)
E100069622L1C001R00200683274/2	Solyc03g123530.4.1	99.315	146	1	0	5	150	3474	3329	8.19e-71	265	Solyc03g123530.4	CCAAT/enhancer-binding protein zeta (AHRD V3.3 *** A0A1J3FE65_NOCCA)
E100069622L1C001R00200683396/2	Solyc08g083320.4.1	94.444	126	7	0	25	150	2031	2156	1.09e-49	195	Solyc08g083320.4	Starch synthase, chloroplastic/amyloplastic (AHRD V3.3 *** K4CPX6_SOLLC)
E100069622L1C001R00200685775/2	Solyc09g042710.3.1	100	39	0	0	112	150	1887	1925	5.33e-13	73.1	Solyc09g042710.3	Weak chloroplast movement under blue light protein (DUF827) (AHRD V3.3 *** A0A1P8AX38_ARATH)
E100069622L1C001R00200688206/2	Solyc08g014440.4.1	100	109	0	0	1	109	1548	1656	6.51e-52	202	Solyc08g014440.4	BTB/POZ and TAZ domain-containing protein 3 (AHRD V3.3 *** A0A1U8ET19_CAPAN)
E100069622L1C001R00200689159/2	Solyc01g109280.3.1	100	40	0	0	1	40	1878	1839	1.48e-13	75	Solyc01g109280.3	RBR-type E3 ubiquitin transferase (AHRD V3.3 *** A0A2G2WA47_CAPBA)
E100069622L1C001R00200692520/2	Solyc09g082340.2.1	99.2	125	1	0	1	125	1866	1990	3.86e-59	226	Solyc09g082340.2	vicilin
E100069622L1C001R00200695053/2	Solyc12g007070.2.1	100	77	0	0	74	150	352	276	4e-34	143	Solyc12g007070.2	Heat shock transcription factor (AHRD V3.3 *-* A0A1Y1I763_KLENI)
E100069622L1C001R00200697430/2	Solyc07g056420.4.1	100	108	0	0	1	108	1603	1496	2.34e-51	200	Solyc07g056420.4	glutathione S-transferase AY082341
E100069622L1C001R00200697430/2	Solyc07g056460.3.1	97.059	34	1	0	43	76	803	770	1.49e-08	58.4	Solyc07g056460.3	Glutathione S-transferase-like protein (AHRD V3.3 *** A0A2K3N2T5_TRIPR)
E100069622L1C001R00200702021/2	Solyc04g008280.2.1	100	150	0	0	1	150	859	710	1.05e-74	278	Solyc04g008280.2	4-hydroxy-4-methyl-2-oxoglutarate aldolase (AHRD V3.3 *-* A0A2G3CF74_CAPCH)
E100069622L1C001R00200708357/2	Solyc05g055280.2.1	99.174	121	1	0	30	150	803	683	6.47e-57	219	Solyc05g055280.2	Ferredoxin (AHRD V3.3 *** M1C599_SOLTU)
E100069622L1C001R00200711150/2	Solyc01g100200.3.1	97.945	146	3	0	5	150	2088	2233	1.77e-67	254	Solyc01g100200.3	gras4
E100069622L1C001R00200711224/2	Solyc01g079250.3.1	100	150	0	0	1	150	2078	1929	1.05e-74	278	Solyc01g079250.3	RNA helicase DEAH-box2
E100069622L1C001R00200714313/2	Solyc01g108940.2.1	100	150	0	0	1	150	787	638	1.05e-74	278	Solyc01g108940.2	B3 domain-containing protein (AHRD V3.3 *-* A0A1Q3CKL9_CEPFO)
E100069622L1C001R00200714313/2	Solyc01g108950.3.1	88.742	151	15	2	1	150	805	656	2.36e-46	183	Solyc01g108950.3	B3 domain-containing protein (AHRD V3.3 *-* A0A1Q3CKL9_CEPFO)
E100069622L1C001R00200714895/2	Solyc01g110120.3.1	97.403	77	2	0	50	126	2939	3015	8.66e-31	132	Solyc01g110120.3	V-type proton ATPase subunit a (AHRD V3.3 *** A0A2G2XNJ6_CAPBA)
E100069622L1C001R00200714895/2	Solyc01g110110.3.1	97.403	77	2	0	50	126	1945	1869	8.66e-31	132	Solyc01g110110.3	Cysteine protease (AHRD V3.3 *** Q9AUC5_IPOBA)
E100069622L1C001R00200715578/2	Solyc11g044310.2.1	99.083	109	1	0	42	150	1165	1273	3.03e-50	196	Solyc11g044310.2	Proline iminopeptidase (AHRD V3.3 *** A0A1U8GCK3_CAPAN)
E100069622L1C001R00200718504/2	Solyc01g111840.3.1	99.213	127	0	1	1	127	667	542	1.07e-59	228	Solyc01g111840.3	Major facilitator superfamily protein (AHRD V3.3 *** A0A1P8BEX6_ARATH)
E100069622L1C001R00200724388/2	Solyc09g025240.3.1	99.286	140	1	0	11	150	1257	1396	1.77e-67	254	Solyc09g025240.3	ENTH/VHS, Target of Myb protein 1 (AHRD V3.3 *** A0A2U1P985_ARTAN)
E100069622L1C001R00200725815/2	Solyc08g061610.4.1	100	106	0	0	45	150	3047	2942	3.03e-50	196	Solyc08g061610.4	Copper-transporting ATPase PAA2, chloroplastic (AHRD V3.3 *** A0A2G3BRF7_CAPCH)
E100069622L1C001R00200726166/2	Solyc09g008930.4.1	97.333	150	4	0	1	150	1547	1696	4.93e-68	255	Solyc09g008930.4	DUF668 domain-containing protein/DUF3475 domain-containing protein (AHRD V3.3 *** A0A1Q3CD25_CEPFO)
E100069622L1C001R00200726506/2	Solyc06g068440.4.1	99.333	150	1	0	1	150	815	964	4.89e-73	272	Solyc06g068440.4	cinnamoyl-CoA reductase
E100069622L1C001R00200727363/2	Solyc00g500294.1.1	95.238	42	2	0	109	150	654	613	2.48e-11	67.6	Solyc00g500294.1	Unknown protein
E100069622L1C001R00200727806/2	Solyc06g009630.1.1	100	34	0	0	117	150	299	332	3.21e-10	63.9	Solyc06g009630.1	Calvin cycle protein cp12 chloroplastic-like (AHRD V3.3 *-* A0A2K3LA45_TRIPR)
E100069622L1C001R00200734893/2	Solyc02g068380.3.1	98.246	57	1	0	1	57	1957	2013	2.44e-21	100	Solyc02g068380.3	Allantoate deiminase/N-carbamoyl-L-amino-acid hydrolase (AHRD V3.3 *** A0A316ELX8_9BURK)
E100069622L1C001R00200742801/2	Solyc11g019930.2.1	100	111	0	0	1	111	1963	1853	5.03e-53	206	Solyc11g019930.2	Receptor-like proteiny region, transmembrane domain-and RING domain-containing protein 2 (AHRD V3.3 *** A0A1U8GFH4_CAPAN)
E100069622L1C001R00200744553/2	Solyc05g014470.3.1	99.099	111	1	0	1	111	1312	1202	2.34e-51	200	Solyc05g014470.3	glyceraldehyde 3-phosphate dehydrogenase
E100069622L1C001R00200747081/2	Solyc01g111570.3.1	91.667	48	4	0	103	150	1646	1693	2.48e-11	67.6	Solyc01g111570.3	proline-rich receptor-like protein kinase PERK7 isoform X1 (AHRD V3.3 *** A0A2I4GC47_9ROSI)
E100069622L1C001R00200747498/2	Solyc05g008450.3.1	96.522	115	3	1	36	150	770	883	5.07e-48	189	Solyc05g008450.3	Phenol hydroxylase reductase (AHRD V3.3 *** A0A200QUX1_9MAGN)
E100069622L1C001R00200752936/2	Solyc07g062300.3.1	99.31	145	0	1	1	144	2073	2217	1.06e-69	261	Solyc07g062300.3	NHL domain-containing protein (AHRD V3.3 *** A0A1Q3AYA6_CEPFO)
E100069622L1C001R00200757311/2	Solyc10g083740.3.1	98	150	3	0	1	150	582	731	1.06e-69	261	Solyc10g083740.3	60S ribosomal protein L24 (AHRD V3.3 *** A0A2G2VU23_CAPBA)
E100069622L1C001R00200757470/2	Solyc09g089580.4.1	100	31	0	0	120	150	1483	1513	1.49e-08	58.4	Solyc09g089580.4	2-oxoglutarate (2OG) and Fe(II)-dependent oxygenase superfamily protein (AHRD V3.3 *** A0A2U1QA13_ARTAN)
E100069622L1C001R00200757920/2	Solyc11g007060.2.1	99.225	129	1	0	22	150	2915	2787	2.31e-61	233	Solyc11g007060.2	40S ribosomal protein S27 (AHRD V3.3 *-* AT5G47940.1)
E100069622L1C001R00200760025/2	Solyc01g067890.4.1	98	150	3	0	1	150	1946	1797	1.06e-69	261	Solyc01g067890.4	1-D-deoxyxylulose 5-phosphate synthase
E100069622L1C001R00200762860/2	Solyc02g085950.4.1	99.048	105	1	0	46	150	433	537	5.07e-48	189	Solyc02g085950.4	cell wall protein X77373
E100069622L1C001R00200762860/2	Solyc02g085940.4.1	98.413	63	1	0	46	108	3015	3077	1.13e-24	111	Solyc02g085940.4	Ribulose bisphosphate carboxylase small chain (AHRD V3.3 *** A0A2G2XBI7_CAPBA)
E100069622L1C001R00200770896/2	Solyc01g067290.3.1	98.765	81	0	1	14	93	1498	1578	4e-34	143	Solyc01g067290.3	Divinyl chlorophyllide a 8-vinyl-reductase, chloroplastic (AHRD V3.3 *** A0A2G2XQY6_CAPBA)
E100069622L1C001R00200775114/2	Solyc05g007770.3.1	100	40	0	0	111	150	1068	1107	1.48e-13	75	Solyc05g007770.3	NAC domain TF
E100069622L1C001R00200776048/2	Solyc06g007700.4.1	99.281	139	1	0	1	139	713	851	6.37e-67	252	Solyc06g007700.4	Peroxisomal membrane protein 13 (AHRD V3.3 *-* A0A2G3C4I3_CAPCH)
E100069622L1C001R00200776464/2	Solyc12g044220.3.1	100	150	0	0	1	150	3744	3595	1.05e-74	278	Solyc12g044220.3	Phox-associated domain,Sorting nexin (AHRD V3.3 *** A0A2U1L9W5_ARTAN)
E100069622L1C001R00200778048/2	Solyc03g058910.3.1	100	32	0	0	119	150	1140	1171	4.15e-09	60.2	Solyc03g058910.3	Pectate lyase (AHRD V3.3 *** A0A2G2WYE5_CAPBA)
E100069622L1C001R00200778917/2	Solyc04g014560.4.1	100	135	0	0	16	150	1189	1055	2.29e-66	250	Solyc04g014560.4	Pre-mRNA-splicing factor (AHRD V3.3 *-* G5DX06_SILLA)
E100069622L1C001R00200786757/2	Solyc08g061843.1.1	98.78	82	1	0	1	82	928	1009	3.09e-35	147	Solyc08g061843.1	40S ribosomal protein S3, putative, expressed (AHRD V3.3 *** Q75G91_ORYSJ)
E100069622L1C001R00200790263/2	Solyc03g034180.3.1	99.02	102	1	0	1	102	848	747	2.36e-46	183	Solyc03g034180.3	14-3-3-like protein (AHRD V3.3 *** A0A1U8F4U6_CAPAN)
E100069622L1C001R00200790402/2	Solyc01g010185.1.1	100	48	0	0	1	48	672	719	5.29e-18	89.8	Solyc01g010185.1	Retrovirus-related Pol polyprotein from transposon TNT 1-94 (AHRD V3.3 *-* A0A2K3MSD0_TRIPR)
E100069622L1C001R00200792659/2	Solyc07g066650.4.1	98.039	51	0	1	101	150	1149	1099	1.9e-17	87.9	Solyc07g066650.4	Defective in cullin neddylation protein (AHRD V3.3 *** Q09K05_TOBAC)
E100069622L1C001R00200794243/2	Solyc11g069097.1.1	100	114	0	0	37	150	1211	1324	1.08e-54	211	Solyc11g069097.1	Elongation factor 1-alpha (AHRD V3.3 *** A0A1U8EL12_CAPAN)
E100069622L1C001R00200794243/2	Solyc11g150146.1.1	100	112	0	0	37	148	1715	1826	1.4e-53	207	Solyc11g150146.1	Elongation factor 1-alpha (AHRD V3.3 *** A0A1U8EL12_CAPAN)
E100069622L1C001R00200796587/2	Solyc04g005350.3.1	100	126	0	0	1	126	703	828	2.31e-61	233	Solyc04g005350.3	Glycine-rich RNA-binding protein 3, mitochondrial (AHRD V3.3 *** A0A2I0XDS6_9ASPA)
E100069622L1C001R00200797744/2	Solyc02g069460.3.1	100	47	0	0	104	150	956	910	1.9e-17	87.9	Solyc02g069460.3	Photosystem I reaction center subunit III, chloroplastic (AHRD V3.3 *** A0A1U8FJA0_CAPAN)
E100069622L1C001R00200799570/2	Solyc03g114240.4.1	95.714	70	2	1	81	150	1864	1932	1.13e-24	111	Solyc03g114240.4	BURP domain (AHRD V3.3 *** A0A200QH65_9MAGN)
E100069622L1C001R00200800130/2	Solyc12g010350.3.1	100	61	0	0	90	150	80	140	3.14e-25	113	Solyc12g010350.3	60S ribosomal protein L39 (AHRD V3.3 *** B6SP72_MAIZE)
E100069622L1C001R00200808239/2	Solyc03g118670.3.1	100	150	0	0	1	150	2116	1967	1.05e-74	278	Solyc03g118670.3	ERAD-associated E3 ubiquitin-protein ligase component HRD3A (AHRD V3.3 *** A0A1J3CQU4_NOCCA)
E100069622L1C001R00200808292/2	Solyc03g150157.1.1	92.683	82	5	1	70	150	693	774	2.43e-26	117	Solyc03g150157.1	Cathepsin B (AHRD V3.3 *-* A0A2G2XYT9_CAPAN)
E100069622L1C001R00200808292/2	Solyc02g068797.1.1	100	42	0	0	1	42	169	210	1.14e-14	78.7	Solyc02g068797.1	Unknown protein
E100069622L1C001R00200812080/2	Solyc03g118780.3.1	100	132	0	0	1	132	895	1026	1.07e-64	244	Solyc03g118780.3	Thaumatin-like protein (AHRD V3.3 *** A0A2G2WQ90_CAPBA)
E100069622L1C001R00200815358/2	Solyc01g049650.3.1	99.333	150	1	0	1	150	1525	1674	4.89e-73	272	Solyc01g049650.3	Pyruvate kinase (AHRD V3.3 *** A0A2G2XPN6_CAPBA)
E100069622L1C001R00200816811/2	Solyc04g006970.4.1	99.237	131	1	0	1	131	3541	3411	1.78e-62	237	Solyc04g006970.4	Phosphoenolpyruvate carboxylase (AHRD V3.3 *** A6YM33_RICCO)
E100069622L1C001R00200818381/2	Solyc05g013490.4.1	100	35	0	0	116	150	2653	2687	8.91e-11	65.8	Solyc05g013490.4	Formin-like protein 3 (AHRD V3.3 *-* A0A142CD24_9LAMI)
E100069622L1C001R00200819424/2	Solyc10g055780.1.1	99	100	1	0	51	150	396	495	3.05e-45	180	Solyc10g055780.1	Chitinase (AHRD V3.3 *** B9VRK7_CAPAN)
E100069622L1C001R00200822730/2	Solyc06g008160.4.1	97.333	150	4	0	1	150	1035	886	4.93e-68	255	Solyc06g008160.4	Protein FLUORESCENT IN BLUE LIGHT, chloroplastic (AHRD V3.3 *** A0A2G3C412_CAPCH)
E100069622L1C001R00200827980/2	Solyc03g098220.4.1	98.592	71	0	1	1	71	1764	1833	1.45e-28	124	Solyc03g098220.4	Long chain base biosynthesis protein 2a (AHRD V3.3 *** A0A2G3CXG9_CAPCH)
E100069622L1C001R00200832527/2	Solyc12g010320.2.1	100	30	0	0	121	150	655	684	5.36e-08	56.5	Solyc12g010320.2	temperature-induced lipocalin
E100069622L1C001R00200835843/2	Solyc11g033288.1.1	100	127	0	0	23	149	1603	1477	6.42e-62	235	Solyc11g033288.1	Transaldolase (AHRD V3.3 *** Q7XJH9_SOLLC)
E100069622L1C001R00200837941/2	Solyc06g053400.3.1	82.781	151	23	3	1	149	1223	1074	8.66e-31	132	Solyc06g053400.3	Isopropylmalate synthase (AHRD V3.3 *** K4C627_SOLLC)
E100069622L1C001R00200839286/2	Solyc10g005110.3.1	98.039	102	2	0	1	102	1398	1499	1.1e-44	178	Solyc10g005110.3	Oxygen-dependent coproporphyrinogen-III oxidase, chloroplastic (AHRD V3.3 *** A0A1U8EMR2_CAPAN)
E100069622L1C001R00200839382/2	Solyc01g092950.3.1	99.187	123	1	0	28	150	740	618	5e-58	222	Solyc01g092950.3	MADS-box protein (AHRD V3.3 *** A1BQ41_VITVI)
E100069622L1C001R00200844302/2	Solyc11g070130.2.1	99.333	150	1	0	1	150	530	381	4.89e-73	272	Solyc11g070130.2	Profilin (AHRD V3.3 *** A0A2G2VQJ3_CAPBA)
E100069622L1C001R00200846127/2	Solyc02g081150.1.1	99.333	150	1	0	1	150	975	826	4.89e-73	272	Solyc02g081150.1	serine/arginine repetitive matrix-like protein (AHRD V3.3 *** AT4G22190.1)
E100069622L1C001R00200846567/2	Solyc01g099100.4.1	96.97	99	3	0	52	150	2619	2521	2.38e-41	167	Solyc01g099100.4	Long-chain acyl-CoA synthetase 6 (AHRD V3.3 *** A0A2U1MVC5_ARTAN)
E100069622L1C001R00200846641/2	Solyc06g082190.3.1	99.029	103	1	0	48	150	718	820	6.56e-47	185	Solyc06g082190.3	Protein kinase like protein (AHRD V3.3 *** Q0WN89_ARATH)
E100069622L1C001R00200849007/2	Solyc06g076750.3.1	100	150	0	0	1	150	2094	2243	1.05e-74	278	Solyc06g076750.3	Major facilitator superfamily protein (AHRD V3.3 *** A0A1P8AP16_ARATH)
E100069622L1C001R00200849763/2	Solyc07g021020.4.1	98.4	125	2	0	6	130	1946	2070	1.8e-57	220	Solyc07g021020.4	Glyoxal oxidase-like (AHRD V3.3 *** Q8S198_ORYSJ)
E100069622L1C001R00200860465/2	Solyc05g054350.3.1	100	150	0	0	1	150	951	802	1.05e-74	278	Solyc05g054350.3	Epoxide hydrolase (AHRD V3.3 *** Q41414_SOLTU)
E100069622L1C001R00200861558/2	Solyc06g073510.3.1	88.462	52	6	0	99	150	1456	1507	3.21e-10	63.9	Solyc06g073510.3	Origin recognition complex subunit 2 (AHRD V3.3 *** A0A2I0W1F8_9ASPA)
E100069622L1C001R00200862794/2	Solyc04g082200.2.1	100	95	0	0	56	150	1022	928	3.95e-44	176	Solyc04g082200.2	dehydrin
E100069622L1C001R00200862795/2	Solyc12g010910.2.1	95.122	41	1	1	110	150	1051	1090	3.21e-10	63.9	Solyc12g010910.2	Phospholipase A1-IIdelta (AHRD V3.3 *** A0A2G2YTM0_CAPAN)
E100069622L1C001R00200863524/2	Solyc01g109660.2.1	100	103	0	0	48	150	796	694	1.41e-48	191	Solyc01g109660.2	meloidogyne-induced giant cell protein DB275
E100069622L1C001R00200863863/2	Solyc03g098440.4.1	100	150	0	0	1	150	976	1125	1.05e-74	278	Solyc03g098440.4	Tetratricopeptide repeat (TPR)-containing protein (AHRD V3.3 *** A0A2U1QET0_ARTAN)
E100069622L1C001R00200864928/2	Solyc02g070310.3.1	97.368	38	1	0	113	150	528	565	8.91e-11	65.8	Solyc02g070310.3	60S ribosomal protein L32 (AHRD V3.3 *** A0A2G3D4E0_CAPCH)
E100069622L1C001R00200867518/2	Solyc01g080430.4.1	99.333	150	1	0	1	150	2669	2520	4.89e-73	272	Solyc01g080430.4	RING/U-box superfamily protein (AHRD V3.3 *** A0A1P8B7R8_ARATH)
E100069622L1C001R00200874687/2	Solyc01g008470.3.1	98	150	3	0	1	150	1138	989	1.06e-69	261	Solyc01g008470.3	Translocation protein Sec62 (AHRD V3.3 *** A0A200QIN6_9MAGN)
E100069622L1C001R00200874687/2	Solyc01g008480.4.1	88.742	151	16	1	1	150	3309	3159	2.36e-46	183	Solyc01g008480.4	Pentatricopeptide repeat (AHRD V3.3 *** A0A200Q273_9MAGN)
E100069622L1C001R00200882172/2	Solyc03g117760.4.1	97.436	39	0	1	113	150	484	522	8.91e-11	65.8	Solyc03g117760.4	Unknown protein
E100069622L1C001R00200882405/2	Solyc03g114060.3.1	100	63	0	0	88	150	5606	5668	2.43e-26	117	Solyc03g114060.3	Bromo adjacent homology (BAH) domain (AHRD V3.3 *** A0A200R0M3_9MAGN)
E100069622L1C001R00200883325/2	Solyc04g010260.3.1	95.205	146	5	2	1	146	3995	3852	2.99e-60	230	Solyc04g010260.3	Splicing factor 3B subunit 3 (AHRD V3.3 *** A0A2G3CE29_CAPCH)
E100069622L1C001R00200883325/2	Solyc04g010250.3.1	95.205	146	5	2	1	146	1699	1842	2.99e-60	230	Solyc04g010250.3	Alpha/beta-Hydrolases superfamily protein (AHRD V3.3 *** Q8RXN7_ARATH)
E100069622L1C001R00200888257/2	Solyc04g014600.3.1	91.333	150	11	1	1	150	531	678	1.81e-52	204	Solyc04g014600.3	Adenine nucleotide alpha hydrolases-like superfamily protein (AHRD V3.3 *** A0A2U1NYH2_ARTAN)
E100069622L1C001R00200888401/2	Solyc02g088580.1.1	99.333	150	1	0	1	150	274	125	4.89e-73	272	Solyc02g088580.1	Plant calmodulin-binding protein-like protein (AHRD V3.3 *-* AT5G39380.5)
E100069622L1C001R00200889328/2	Solyc09g010630.3.1	98.387	124	2	0	27	150	2071	2194	6.47e-57	219	Solyc09g010630.3	HSC2-like
E100069622L1C001R00200901921/2	Solyc01g081450.3.1	99.333	150	1	0	1	150	778	629	4.89e-73	272	Solyc01g081450.3	glycine-rich protein A3 (AHRD V3.3 --* XP_004229538.1)
E100069622L1C001R00200906968/2	Solyc02g087240.4.1	97.931	145	3	0	6	150	1021	1165	6.37e-67	252	Solyc02g087240.4	NADH dehydrogenase [ubiquinone] flavoprotein 1, mitochondrial (AHRD V3.3 *** A0A2G3D9C7_CAPCH)
E100069622L1C001R00200909530/2	Solyc02g021100.3.1	100	132	0	0	1	132	345	214	1.07e-64	244	Solyc02g021100.3	Methyl-CpG-binding domain protein 4-like protein (AHRD V3.3 *** MBD4L_ARATH)
E100069622L1C001R00200909972/2	Solyc10g044535.1.1	93.684	95	5	1	2	96	112	205	1.44e-33	141	Solyc10g044535.1	ATP synthase subunit b, chloroplastic (AHRD V3.3 *** I6N943_DATST)
E100069622L1C001R00200913218/2	Solyc05g005560.4.1	92.857	42	3	0	62	103	2302	2343	1.15e-09	62.1	Solyc05g005560.4	polygalacturonase isoenzyme 1 beta subunit
E100069622L1C001R00200913330/2	Solyc11g070030.2.1	97.222	36	1	0	115	150	635	670	1.15e-09	62.1	Solyc11g070030.2	NADH-quinone oxidoreductase subunit B (AHRD V3.3 *** A0A1V9H215_9XANT)
E100069622L1C001R00200913777/2	Solyc01g112230.4.1	94.574	129	7	0	1	129	342	214	2.34e-51	200	Solyc01g112230.4	Plant EC metallothionein-like protein (AHRD V3.3 *** A0A200PQZ1_9MAGN)
E100069622L1C001R00200914040/2	Solyc08g075840.3.1	97.368	76	0	2	77	150	3169	3094	1.12e-29	128	Solyc08g075840.3	Replication protein A subunit (AHRD V3.3 *** A0A2G3DCZ2_CAPCH)
E100069622L1C001R00200921849/2	Solyc02g079300.3.1	99.333	150	1	0	1	150	3438	3289	4.89e-73	272	Solyc02g079300.3	Transcription factor jumonji (JmjC) domain-containing protein (AHRD V3.3 *** Q8VYB9_ARATH)
E100069622L1C001R00200924311/2	Solyc02g088790.3.1	93.333	90	5	1	61	149	1235	1146	8.66e-31	132	Solyc02g088790.3	RNA-binding protein (AHRD V3.3 *-* Q941H8_SOLTU)
E100069622L1C001R00200930841/2	Solyc10g080210.2.1	100	47	0	0	51	97	1651	1605	1.9e-17	87.9	Solyc10g080210.2	polygalacturonase
E100069622L1C001R00200952778/2	Solyc06g069090.3.1	98.765	81	1	0	2	82	888	808	1.11e-34	145	Solyc06g069090.3	40S ribosomal protein S7 (AHRD V3.3 *-* A0A2G3D0S9_CAPCH)
E100069622L1C001R00200952778/2	Solyc06g069080.3.1	98.765	81	1	0	2	82	3531	3611	1.11e-34	145	Solyc06g069080.3	Tetratricopeptide repeat (AHRD V3.3 *** A0A200Q6C1_9MAGN)
E100069622L1C001R00200974107/2	Solyc02g090030.2.1	100	150	0	0	1	150	884	1033	1.05e-74	278	Solyc02g090030.2	33 kDa oxygen-evolving protein
E100069622L1C001R00200974107/2	Solyc02g065400.3.1	89.041	146	15	1	1	146	1047	1191	3.05e-45	180	Solyc02g065400.3	33kDa precursor protein of oxygen-evolving complex
E100069622L1C001R00200975603/2	Solyc11g005900.2.1	99.333	150	1	0	1	150	646	497	4.89e-73	272	Solyc11g005900.2	Guanylate kinase-like (AHRD V3.3 *** A0A200PUL8_9MAGN)
E100069622L1C001R00200976781/2	Solyc03g082400.3.1	97.872	47	1	0	104	150	1059	1105	8.85e-16	82.4	Solyc03g082400.3	heat shock protein 21
E100069622L1C001R00200976781/2	Solyc03g082390.3.1	95.745	47	2	0	104	150	1363	1409	4.12e-14	76.8	Solyc03g082390.3	Polyadenylate-binding protein-interacting protein 12 (AHRD V3.3 *** A0A2G3CXR6_CAPCH)
E100069622L1C001R00200980703/2	Solyc12g096590.3.1	100	73	0	0	78	150	864	792	6.7e-32	135	Solyc12g096590.3	6,7-dimethyl-8-ribityllumazine synthase (AHRD V3.3 *** Q9XH13_TOBAC)
E100069622L1C001R00200984616/2	Solyc10g080520.3.1	100	150	0	0	1	150	448	597	1.05e-74	278	Solyc10g080520.3	E3 ubiquitin-protein ligase CHFR (AHRD V3.3 *** A0A1J3DBT4_NOCCA)
E100069622L1C001R00200986646/2	Solyc01g106320.2.1	97.826	92	2	0	59	150	1333	1242	3.97e-39	159	Solyc01g106320.2	Phox/Bem1p (AHRD V3.3 *** A0A200QI01_9MAGN)
E100069622L1C001R00200990108/2	Solyc04g082390.3.1	96.97	66	2	0	83	148	970	905	1.13e-24	111	Solyc04g082390.3	Dolichol-phosphate mannosyltransferase, putative, expressed (AHRD V3.3 *** Q10BB4_ORYSJ)
E100069622L1C001R00200994028/2	Solyc03g114100.1.1	99.231	130	1	0	11	140	378	249	6.42e-62	235	Solyc03g114100.1	hypothetical protein (AHRD V3.3 *** AT1G52720.1)
E100069622L1C001R00200995360/2	Solyc02g084710.3.1	100	150	0	0	1	150	86	235	1.05e-74	278	Solyc02g084710.3	Thioredoxin (AHRD V3.3 *** A0A1U8FW99_CAPAN)
E100069622L1C001R00200999847/2	Solyc04g049340.3.1	99.123	114	1	0	1	114	1662	1775	5.03e-53	206	Solyc04g049340.3	Tryptophan/tyrosine permease (AHRD V3.3 *** A0A2U1PXY3_ARTAN)
E100069622L1C001R00201018003/2	Solyc07g015870.4.1	97.5	40	1	0	111	150	999	1038	6.89e-12	69.4	Solyc07g015870.4	Pectin lyase-like superfamily protein (AHRD V3.3 *** A0A2U1L3E9_ARTAN)
E100069622L1C001R00201025809/2	Solyc06g035920.3.1	100	150	0	0	1	150	894	745	1.05e-74	278	Solyc06g035920.3	Remorin (AHRD V3.3 *** A0A1U8F3B7_CAPAN)
E100069622L1C001R00201027997/2	Solyc02g067460.3.1	100	71	0	0	80	150	1008	1078	8.66e-31	132	Solyc02g067460.3	Mitochondrial outer membrane protein porin (AHRD V3.3 *** A0A2K3KY08_TRIPR)
E100069622L1C001R00201028635/2	Solyc10g076200.3.1	98	150	2	1	1	150	375	523	3.81e-69	259	Solyc10g076200.3	Non-specific lipid-transfer protein (AHRD V3.3 *** K4D1W2_SOLLC)
E100069622L1C001R00201028635/2	Solyc10g075118.1.1	89.404	151	13	3	1	150	432	580	1.82e-47	187	Solyc10g075118.1	Non-specific lipid-transfer protein (AHRD V3.3 *** K4D1W2_SOLLC)
E100069622L1C001R00201036359/2	Solyc04g074040.3.1	100	150	0	0	1	150	814	665	1.05e-74	278	Solyc04g074040.3	Arginine/serine-rich splicing factor, putative, expressed (AHRD V3.3 *-* Q6AVF4_ORYSJ)
E100069622L1C001R00201040404/2	Solyc02g062500.3.1	91.339	127	10	1	3	129	1113	1238	5.1e-43	172	Solyc02g062500.3	2-oxoglutarate (2OG) and Fe(II)-dependent oxygenase superfamily protein (AHRD V3.3 *** A0A2U1LXD5_ARTAN)
E100069622L1C001R00201041320/2	Solyc01g105140.3.1	98.246	57	1	0	94	150	347	403	2.44e-21	100	Solyc01g105140.3	Arginine/serine-rich splicing factor, putative, expressed (AHRD V3.3 *-* Q6AVF4_ORYSJ)
E100069622L1C001R00201045592/2	Solyc06g071770.4.1	97.826	138	3	0	1	138	2521	2384	4.96e-63	239	Solyc06g071770.4	PB1 domain, Zinc finger, ZZ-type, UBA-like, Next to BRCA1, central domain protein (AHRD V3.3 *-* A0A2U1P8J3_ARTAN)
E100069622L1C001R00201048451/2	Solyc02g068100.3.1	100	105	0	0	46	150	383	279	1.09e-49	195	Solyc02g068100.3	SWI/SNF complex component SNF12-like protein (AHRD V3.3 *** A0A2G3BVC1_CAPCH)
E100069622L1C001R00201053540/2	Solyc02g036320.2.1	100	67	0	0	84	150	113	47	1.45e-28	124	Solyc02g036320.2	Photosystem I P700 chlorophyll a apoprotein A2 (AHRD V3.3 *-* A0A2U8ZZC7_9GENT)
E100069622L1C001R00201053540/2	Solyc00g500208.1.1	100	67	0	0	84	150	2030	1964	1.45e-28	124	Solyc00g500208.1	Photosystem I P700 chlorophyll a apoprotein A2 (AHRD V3.3 *** I6N956_DATST)
E100069622L1C001R00201053540/2	Solyc00g500138.1.1	100	67	0	0	84	150	2030	1964	1.45e-28	124	Solyc00g500138.1	50S ribosomal protein L14, chloroplastic (AHRD V3.3 *** I6N992_DATST)
E100069622L1C001R00201053540/2	Solyc00g500056.1.1	100	67	0	0	84	150	2030	1964	1.45e-28	124	Solyc00g500056.1	DNA-directed RNA polymerase subunit alpha (AHRD V3.3 *-* A0A1U8QD90_CAPAN)
E100069622L1C001R00201053540/2	Solyc12g035580.1.1	97.101	69	2	0	82	150	115	47	2.43e-26	117	Solyc12g035580.1	Photosystem I P700 chlorophyll a apoprotein A2 (AHRD V3.3 *-* A0A0N9DZT7_9MAGN)
E100069622L1C001R00201053540/2	Solyc12g033000.1.1	98.485	66	1	0	84	149	86	21	2.43e-26	117	Solyc12g033000.1	Photosystem I P700 chlorophyll a apoprotein A2 (AHRD V3.3 *-* A8W3C3_CUSEX)
E100069622L1C001R00201053540/2	Solyc07g021250.1.1	92.537	67	5	0	84	150	113	47	3.16e-20	97.1	Solyc07g021250.1	Photosystem I P700 chlorophyll a apoprotein A2 (AHRD V3.3 *-* A0A0U2L1X7_OENEH)
E100069622L1C001R00201053540/2	Solyc12g062610.1.1	91.525	59	5	0	84	142	320	262	8.85e-16	82.4	Solyc12g062610.1	Photosystem I P700 chlorophyll a apoprotein A2 (AHRD V3.3 *-* PSAB_CITSI)
E100069622L1C001R00201054832/2	Solyc08g075370.3.1	95.238	42	1	1	110	150	516	557	8.91e-11	65.8	Solyc08g075370.3	Unknown protein
E100069622L1C001R00201061668/2	Solyc05g016410.3.1	98	150	3	0	1	150	1728	1579	1.06e-69	261	Solyc05g016410.3	Casein kinase (AHRD V3.3 *** A2I5G0_BETVU)
E100069622L1C001R00201064128/2	Solyc02g094320.3.1	96.429	84	2	1	33	115	1253	1336	1.86e-32	137	Solyc02g094320.3	Actin (AHRD V3.3 *** A0A172MJV1_PAESU)
E100069622L1C001R00201065302/2	Solyc08g082120.2.1	100	94	0	0	57	150	840	933	1.42e-43	174	Solyc08g082120.2	Methanol inducible protein (AHRD V3.3 *** D1MAX5_NICBE)
E100069622L1C001R00201065383/2	Solyc06g075810.3.1	98.601	143	2	0	8	150	306	448	1.77e-67	254	Solyc06g075810.3	NADH-ubiquinone oxidoreductase subunit (AHRD V3.3 *** A0A166XFE7_9PEZI)
E100069622L1C001R00201065618/2	Solyc02g082140.3.1	100	30	0	0	121	150	1908	1937	5.36e-08	56.5	Solyc02g082140.3	galactan beta-1,4-galactosyltransferase GALS3 (AHRD V3.3 *** A0A2I4EYQ4_9ROSI)
E100069622L1C001R00201070958/2	Solyc02g083130.4.1	100	34	0	0	54	87	1699	1732	3.21e-10	63.9	Solyc02g083130.4	Regulator of Vps4 activity in the MVB pathway protein (AHRD V3.3 *** F4JNS8_ARATH)
E100069622L1C001R00201075816/2	Solyc01g104500.2.1	100	150	0	0	1	150	764	913	1.05e-74	278	Solyc01g104500.2	DUF1644 domain-containing protein (AHRD V3.3 *-* A0A1Q3BHE3_CEPFO)
E100069622L1C001R00201076408/2	Solyc06g063000.3.1	98.039	102	2	0	1	102	105	206	1.1e-44	178	Solyc06g063000.3	Oligouridylate-binding protein 1A (AHRD V3.3 *** A0A2G3C8H4_CAPCH)
E100069622L1C001R00201077431/2	Solyc11g067100.2.1	99.065	107	1	0	1	107	525	419	3.92e-49	193	Solyc11g067100.2	60S acidic ribosomal protein family (AHRD V3.3 *-* F4IGR3_ARATH),Pfam:PF00428
E100069622L1C001R00201083806/2	Solyc01g104700.4.1	100	31	0	0	120	150	882	912	1.49e-08	58.4	Solyc01g104700.4	Ran protein/TC4 protein ran2b
E100069622L1C001R00201086064/2	Solyc08g080090.3.1	100	36	0	0	115	150	1148	1183	2.48e-11	67.6	Solyc08g080090.3	green flesh
E100069622L1C001R00201087883/2	Solyc11g010930.2.1	100	118	0	0	1	118	196	79	6.47e-57	219	Solyc11g010930.2	HVA22-like protein (AHRD V3.3 *** A0A2G3B0A8_CAPCH)
E100069622L1C001R00201087883/2	Solyc03g097420.3.1	84.874	119	16	2	1	118	186	69	6.75e-27	119	Solyc03g097420.3	HVA22-like protein (AHRD V3.3 *** A0A2G3A0I0_CAPAN)
E100069622L1C001R00201087883/2	Solyc04g014420.4.1	85.057	87	11	2	1	86	97	12	1.9e-17	87.9	Solyc04g014420.4	HVA22-like protein (AHRD V3.3 *** A0A1U8F796_CAPAN)
E100069622L1C001R00201088564/2	Solyc02g088610.4.1	99.333	150	1	0	1	150	3247	3098	4.89e-73	272	Solyc02g088610.4	LeHSP110/ClpB heat shock protein
E100069622L1C001R00201089115/2	Solyc03g063240.3.1	100	38	0	0	97	134	1218	1181	1.92e-12	71.3	Solyc03g063240.3	Pyridoxamine 5'-phosphate oxidase-related FMN-binding protein (AHRD V3.3 *** A0A089NZG9_9RHIZ)
E100069622L1C001R00201091087/2	Solyc07g045220.3.1	93.478	46	2	1	105	150	1382	1426	2.48e-11	67.6	Solyc07g045220.3	ARM repeat superfamily protein (AHRD V3.3 *** Q9SU15_ARATH)
E100069622L1C001R00201091461/2	Solyc02g086240.3.1	100	48	0	0	103	150	792	839	5.29e-18	89.8	Solyc02g086240.3	60S ribosomal protein L11 (AHRD V3.3 *-* A0A2G2VRP4_CAPBA)
E100069622L1C001R00201096997/2	Solyc02g081170.4.1	100	150	0	0	1	150	1171	1022	1.05e-74	278	Solyc02g081170.4	plastid lipid associated protein CHRC
E100069622L1C001R00201097427/2	Solyc02g069110.4.1	89.286	140	15	0	1	140	775	914	3.95e-44	176	Solyc02g069110.4	Cathepsin B-like cysteine proteinase (AHRD V3.3 *** Q40413_NICRU)
E100069622L1C001R00201102805/2	Solyc08g061320.3.1	100	95	0	0	1	95	1580	1486	3.95e-44	176	Solyc08g061320.3	Polyadenylate-binding protein-interacting protein 7 (AHRD V3.3 *** A0A2G3BRE1_CAPCH)
E100069622L1C001R00201103187/2	Solyc03g026020.3.1	97.222	36	1	0	115	150	995	1030	1.15e-09	62.1	Solyc03g026020.3	Heat shock transcription factor (AHRD V3.3 *** E1U3C8_CICAR)
E100069622L1C001R00201103686/2	Solyc01g109780.3.1	97.973	148	3	0	3	150	1299	1152	1.37e-68	257	Solyc01g109780.3	F-box family protein (AHRD V3.3 *-* AT2G16365.6)
E100069622L1C001R00201105177/2	Solyc04g076220.3.1	98.795	83	1	0	1	83	813	731	8.6e-36	148	Solyc04g076220.3	AT-hook motif nuclear-localized protein (AHRD V3.3 *** A0A1U8GD78_CAPAN)
E100069622L1C001R00201109698/2	Solyc01g066690.3.1	100	150	0	0	1	150	1788	1937	1.05e-74	278	Solyc01g066690.3	Eukaryotic translation initiation factor 2 subunit 3 (AHRD V3.3 *** A0A1U8HGG1_CAPAN)
E100069622L1C001R00201114168/2	Solyc04g008340.2.1	95.522	67	3	0	79	145	2058	1992	1.46e-23	108	Solyc04g008340.2	IAA-alanine resistance protein 1 (AHRD V3.3 *** A0A1U8GMT9_CAPAN)
E100069622L1C001R00201115603/2	Solyc11g072640.3.1	99.333	150	1	0	1	150	1112	963	4.89e-73	272	Solyc11g072640.3	Zinc-binding dehydrogenase (AHRD V3.3 *** A0A162PTR1_9PEZI)
E100069622L1C001R00201119774/2	Solyc05g051790.3.1	100	150	0	0	1	150	884	735	1.05e-74	278	Solyc05g051790.3	DNA-directed RNA polymerase, RPB5 subunit (AHRD V3.3 *** A0A2U1MFI7_ARTAN)
E100069622L1C001R00201120758/2	Solyc02g090890.4.1	100	42	0	0	109	150	2495	2454	1.14e-14	78.7	Solyc02g090890.4	zeaxanthin epoxidase
E100069622L1C001R00201126006/2	Solyc06g068950.4.1	98.601	143	2	0	1	143	1682	1824	1.77e-67	254	Solyc06g068950.4	Phosphoethanolamine N-methyltransferase (AHRD V3.3 *** A0A2G2WLK0_CAPBA)
E100069622L1C001R00201129318/2	Solyc10g054590.2.1	100	150	0	0	1	150	514	663	1.05e-74	278	Solyc10g054590.2	V-type proton ATPase proteolipid subunit (AHRD V3.3 *** A0A2I4E7G5_9ROSI)
E100069622L1C001R00201129318/2	Solyc10g054570.2.1	88.591	149	5	1	1	137	523	671	1.84e-42	171	Solyc10g054570.2	V-type proton ATPase proteolipid subunit (AHRD V3.3 *** A0A2I4E7G5_9ROSI)
E100069622L1C001R00201129318/2	Solyc10g054560.2.1	82.5	160	15	7	1	150	521	677	1.12e-29	128	Solyc10g054560.2	V-type proton ATPase proteolipid subunit (AHRD V3.3 *** A0A2I4E7G5_9ROSI)
E100069622L1C001R00201130441/2	Solyc06g063220.3.1	95.181	83	4	0	68	150	99	181	8.66e-31	132	Solyc06g063220.3	ATP synthase subunit epsilon, mitochondrial (AHRD V3.3 *** A0A2G3D1F3_CAPCH)
E100069622L1C001R00201136609/2	Solyc11g068730.2.1	100	150	0	0	1	150	1308	1159	1.05e-74	278	Solyc11g068730.2	Nitrilase (AHRD V3.3 *** G4VV63_CAMSI)
E100069622L1C001R00201137476/2	Solyc01g095530.2.1	97.222	72	2	0	77	148	506	435	5.21e-28	122	Solyc01g095530.2	hypothetical protein (AHRD V3.3 *-* AT5G41761.1)
E100069622L1C001R00201140494/2	Solyc04g056380.3.1	100	59	0	0	66	124	2597	2539	4.06e-24	110	Solyc04g056380.3	seipin-1 (AHRD V3.3 *** A0A2I4DXK6_9ROSI)
E100069622L1C001R00201144411/2	Solyc10g055760.2.1	98.148	54	0	1	98	150	1026	1079	4.09e-19	93.5	Solyc10g055760.2	NAC domain-containing protein 2 (AHRD V3.3 *** A0A1U8EDX1_CAPAN)
E100069622L1C001R00201155546/2	Solyc00g500332.1.1	98.387	124	1	1	1	124	1495	1617	2.33e-56	217	Solyc00g500332.1	ATP synthase subunit alpha, chloroplastic (AHRD V3.3 *** I6N942_DATST)
E100069622L1C001R00201155546/2	Solyc00g500323.1.1	98.387	124	1	1	1	124	1495	1617	2.33e-56	217	Solyc00g500323.1	ATP synthase subunit alpha, chloroplastic (AHRD V3.3 *** I6N942_DATST)
E100069622L1C001R00201155546/2	Solyc11g020785.1.1	96.512	86	2	1	1	86	772	688	1.44e-33	141	Solyc11g020785.1	Retrovirus-related Pol polyprotein from transposon TNT 1-94 (AHRD V3.3 *-* A0A2K3MA39_TRIPR)
E100069622L1C001R00201155546/2	Solyc00g500292.1.1	100	30	0	0	1	30	1495	1524	5.36e-08	56.5	Solyc00g500292.1	ATP synthase subunit alpha, chloroplastic (AHRD V3.3 *** I6N942_DATST)
E100069622L1C001R00201155546/2	Solyc00g500203.1.1	100	30	0	0	1	30	1495	1524	5.36e-08	56.5	Solyc00g500203.1	ATP synthase subunit alpha, chloroplastic (AHRD V3.3 *** I6N942_DATST)
E100069622L1C001R00201155546/2	Solyc00g500133.1.1	100	30	0	0	1	30	1495	1524	5.36e-08	56.5	Solyc00g500133.1	ATP synthase subunit alpha, chloroplastic (AHRD V3.3 *** I6N942_DATST)
E100069622L1C001R00201155546/2	Solyc00g500050.1.1	100	30	0	0	1	30	1495	1524	5.36e-08	56.5	Solyc00g500050.1	ATP synthase subunit alpha, chloroplastic (AHRD V3.3 *** I6N942_DATST)
E100069622L1C001R00201158521/2	Solyc06g054510.4.1	100	57	0	0	94	150	734	790	5.25e-23	106	Solyc06g054510.4	Acyl carrier protein (AHRD V3.3 *** A0A1U8GVI0_CAPAN)
E100069622L1C001R00201160518/2	Solyc09g008970.1.1	100	136	0	0	15	150	273	408	6.37e-67	252	Solyc09g008970.1	plant/protein (AHRD V3.3 *** AT3G10020.1)
E100069622L1C001R00201161264/2	Solyc04g079990.4.1	99.291	141	1	0	10	150	1072	1212	4.93e-68	255	Solyc04g079990.4	DNA-3-methyladenine glycosylase I (AHRD V3.3 *-* A0A2I0X0X0_9ASPA)
E100069622L1C001R00201163783/2	Solyc01g108580.3.1	94.667	150	8	0	1	150	921	772	2.31e-61	233	Solyc01g108580.3	Alpha/beta-Hydrolases superfamily protein (AHRD V3.3 *** A0A2U1Q2D0_ARTAN)
E100069622L1C001R00201166550/2	Solyc07g062970.3.1	100	100	0	0	1	100	1153	1054	6.56e-47	185	Solyc07g062970.3	protein phosphatase 2C
E100069622L1C001R00201172889/2	Solyc07g062980.4.1	100	35	0	0	1	35	513	547	8.91e-11	65.8	Solyc07g062980.4	Squamosa promoter-binding-like protein (AHRD V3.3 *** A0A078J475_BRANA)
E100069622L1C001R00201175676/2	Solyc08g066860.2.1	100	77	0	0	74	150	1475	1551	4e-34	143	Solyc08g066860.2	Auxin canalization protein (DUF828) (AHRD V3.3 *** Q9LUI0_ARATH)
E100069622L1C001R00201175676/2	Solyc08g066850.3.1	100	77	0	0	74	150	1383	1307	4e-34	143	Solyc08g066850.3	Lactoylglutathione lyase (AHRD V3.3 *** A0A1U8DS55_CAPAN)
E100069622L1C001R00201179396/2	Solyc04g076880.3.1	100	73	0	0	75	147	2352	2424	6.7e-32	135	Solyc04g076880.3	phosphoenolpyruvate carboxykinase
E100069622L1C001R00201183898/2	Solyc10g005180.3.1	94.624	93	4	1	58	150	956	1047	4e-34	143	Solyc10g005180.3	Ycf3-interacting protein 1, chloroplastic (AHRD V3.3 *** Y3IP1_TOBAC)
E100069622L1C001R00201187925/2	Solyc06g060300.1.1	98.649	74	1	0	77	150	318	245	8.66e-31	132	Solyc06g060300.1	zinc-ribbon domain protein (AHRD V3.3 *** AT1G44414.1)
E100069622L1C001R00201188885/2	Solyc08g075310.4.1	100	150	0	0	1	150	2151	2300	1.05e-74	278	Solyc08g075310.4	AP-4 complex subunit epsilon (AHRD V3.3 *** A0A2G3C072_CAPCH)
E100069622L1C001R00201188952/2	Solyc07g053650.4.1	100	80	0	0	1	80	1261	1182	8.6e-36	148	Solyc07g053650.4	26S proteasome non-ATPase regulatory subunit 2 homolog (AHRD V3.3 *** A0A2G2Z400_CAPAN)
E100069622L1C001R00201193357/2	Solyc11g027880.2.1	100	101	0	0	50	150	218	118	1.82e-47	187	Solyc11g027880.2	Patellin-5 (AHRD V3.3 *** A0A2G3AQX0_CAPCH)
E100069622L1C001R00201194430/2	Solyc04g050840.1.1	94.161	137	8	0	14	150	547	411	3.89e-54	209	Solyc04g050840.1	Protein Ycf2 (AHRD V3.3 *-* YCF2_IPOPU)
E100069622L1C001R00201194430/2	Solyc02g014790.1.1	97.778	45	1	0	1	45	47	3	1.14e-14	78.7	Solyc02g014790.1	Protein Ycf2 (AHRD V3.3 *-* A0A167NIB9_9SOLA)
E100069622L1C001R00201205429/2	Solyc04g005330.3.1	100	40	0	0	111	150	880	919	1.48e-13	75	Solyc04g005330.3	Transducin/WD40 repeat-like superfamily protein (AHRD V3.3 *** A0A2U1N878_ARTAN)
E100069622L1C001R00201209684/2	Solyc03g034200.3.1	100	59	0	0	92	150	2962	2904	4.06e-24	110	Solyc03g034200.3	KH domain-containing protein (AHRD V3.3 *** A0A2I0VQH4_9ASPA)
E100069622L1C001R00201211115/2	Solyc03g118660.3.1	100	150	0	0	1	150	1474	1325	1.05e-74	278	Solyc03g118660.3	Down syndrome critical region protein 3-like protein (AHRD V3.3 *** A0A1J3H0S9_NOCCA)
E100069622L1C001R00201211390/2	Solyc10g006890.4.1	100	150	0	0	1	150	2599	2450	1.05e-74	278	Solyc10g006890.4	Transducin/WD40 repeat-like superfamily protein (AHRD V3.3 *** A0A2U1PNI0_ARTAN)
E100069622L1C001R00201213337/2	Solyc04g048900.3.1	99.333	150	1	0	1	150	1193	1044	4.89e-73	272	Solyc04g048900.3	Calreticulin (AHRD V3.3 *** A0A2G3ASL1_CAPCH)
E100069622L1C001R00201213337/2	Solyc05g056230.4.1	88.571	140	16	0	11	150	1082	943	1.84e-42	171	Solyc05g056230.4	Calreticulin (AHRD V3.3 *** A0A2G3ASL1_CAPCH)
E100069622L1C001R00201214629/2	Solyc00g500299.1.1	100	34	0	0	117	150	730	697	3.21e-10	63.9	Solyc00g500299.1	Ycf15 protein (AHRD V3.3 *-* J7H9P3_CAPAN)
E100069622L1C001R00201217945/2	Solyc03g025720.3.1	100	150	0	0	1	150	1536	1685	1.05e-74	278	Solyc03g025720.3	Oxalate--CoA ligase (AHRD V3.3 *** A0A2G2X724_CAPBA)
E100069622L1C001R00201221309/2	Solyc03g123870.3.1	100	132	0	0	1	132	2687	2818	1.07e-64	244	Solyc03g123870.3	Exocyst complex component EXO84B (AHRD V3.3 *** A0A1U8FU49_CAPAN)
E100069622L1C001R00201223421/2	Solyc07g066600.3.1	99.01	101	0	1	19	119	1582	1483	3.05e-45	180	Solyc07g066600.3	Phosphoglycerate kinase (AHRD V3.3 *** A0A2G3C3B1_CAPCH)
E100069622L1C001R00201227258/2	Solyc08g014510.3.1	100	30	0	0	121	150	1652	1681	5.36e-08	56.5	Solyc08g014510.3	Zinc finger protein (AHRD V3.3 *** A0A200PME8_9MAGN)
E100069622L1C001R00201230194/2	Solyc01g096670.4.1	96	150	6	0	1	150	1709	1560	1.07e-64	244	Solyc01g096670.4	Cytochrome P450 (AHRD V3.3 *** A0A2U1MC34_ARTAN)
E100069622L1C001R00201233102/2	Solyc10g049710.2.1	99.333	150	1	0	1	150	1100	1249	4.89e-73	272	Solyc10g049710.2	ATP-dependent Clp protease proteolytic subunit (AHRD V3.3 *** A0A2G2YL68_CAPAN)
E100069622L1C001R00201236166/2	Solyc02g088490.3.1	97.895	95	1	1	57	150	1215	1121	3.07e-40	163	Solyc02g088490.3	Saccharopine dehydrogenase (AHRD V3.3 *** A0A2U1NI14_ARTAN)
E100069622L1C001R00201237556/2	Solyc06g053180.4.1	100	83	0	0	68	150	230	312	1.85e-37	154	Solyc06g053180.4	Cytochrome b5 (AHRD V3.3 *** A0A1U8GVN8_CAPAN)
E100069622L1C001R00201238485/2	Solyc11g006460.3.1	100	38	0	0	113	150	1381	1418	1.92e-12	71.3	Solyc11g006460.3	DnaJ protein (AHRD V3.3 *** Q43177_SOLTU)
E100069622L1C001R00201239272/2	Solyc11g038340.1.1	100	31	0	0	120	150	190	220	1.49e-08	58.4	Solyc11g038340.1	Unknown protein
E100069622L1C001R00201239272/2	Solyc01g028807.1.1	100	31	0	0	120	150	471	501	1.49e-08	58.4	Solyc01g028807.1	Unknown protein
E100069622L1C001R00201242389/2	Solyc09g008155.1.1	100	105	0	0	46	150	326	222	1.09e-49	195	Solyc09g008155.1	actin T1-like protein (AHRD V3.3 *** AT3G09860.1)
E100069622L1C001R00201248392/2	Solyc06g050310.3.1	98.551	69	1	0	78	146	174	242	5.21e-28	122	Solyc06g050310.3	Haloacid dehalogenase-like hydrolase (HAD) superfamily protein (AHRD V3.3 *** F4J510_ARATH)
E100069622L1C001R00201251124/2	Solyc05g050330.3.1	100	88	0	0	63	150	438	525	3.07e-40	163	Solyc05g050330.3	WRKY transcription factor 60
E100069622L1C001R00201257179/2	Solyc01g099150.5.1.1	97.727	44	1	0	1	44	1055	1098	4.12e-14	76.8	Solyc01g099150.5.1	Lipoxygenase (AHRD V3.3 *** K4B0V2_SOLLC)
E100069622L1C001R00201257179/2	Solyc01g099160.4.1	95.455	44	2	0	1	44	545	588	1.92e-12	71.3	Solyc01g099160.4	lipoxygenase
E100069622L1C001R00201265860/2	Solyc08g069050.3.1	94.845	97	4	1	52	148	3112	3017	2.39e-36	150	Solyc08g069050.3	Ubiquitin carboxyl-terminal hydrolase 19 (AHRD V3.3 *** A0A2G2XMP0_CAPBA)
E100069622L1C001R00201268666/2	Solyc02g089780.3.1	91.837	49	3	1	102	150	967	1014	2.48e-11	67.6	Solyc02g089780.3	dihydroflavonol 4-reductase/flavanone protein (AHRD V3.3 *-* AT3G02420.2)
E100069622L1C001R00201268970/2	Solyc09g090610.3.1	95.122	41	2	0	110	150	519	559	8.91e-11	65.8	Solyc09g090610.3	Ribosomal protein L17 (AHRD V3.3 *** Q5I7K4_WHEAT)
E100069622L1C001R00201270023/2	Solyc07g022760.4.1	100	95	0	0	56	150	2094	2188	3.95e-44	176	Solyc07g022760.4	Pre-mRNA-processing protein 40A (AHRD V3.3 *** A0A2G2XIJ4_CAPBA)
E100069622L1C001R00201271205/2	Solyc11g044320.2.1	97.5	40	1	0	111	150	362	401	6.89e-12	69.4	Solyc11g044320.2	Telomere repeat-binding factor 1 (AHRD V3.3 *** A0A2G2YFA0_CAPAN)
E100069622L1C001R00201284131/2	Solyc01g099240.4.1	97.959	49	1	0	102	150	497	449	6.84e-17	86.1	Solyc01g099240.4	2-hydroxy-3-oxopropionate reductase (AHRD V3.3 *** A0A2Z5T525_9BACI)
E100069622L1C001R00201284593/2	Solyc06g075960.1.1	97.222	36	1	0	115	150	229	264	1.15e-09	62.1	Solyc06g075960.1	Histone H4 (AHRD V3.3 *-* F2E7L1_HORVV)
E100069622L1C001R00201286447/2	Solyc02g088570.2.1	98.684	76	1	0	1	76	732	807	6.7e-32	135	Solyc02g088570.2	RING/U-box superfamily protein (AHRD V3.3 *** A0A2K3MXG0_TRIPR)
E100069622L1C001R00201295364/2	Solyc07g009330.4.1	95	40	1	1	112	150	267	306	1.15e-09	62.1	Solyc07g009330.4	60S acidic ribosomal protein P3 (AHRD V3.3 *** A0A2G2Z2E6_CAPAN)
E100069622L1C001R00201296510/2	Solyc07g014700.4.1	98.667	150	2	0	1	150	2158	2009	2.28e-71	267	Solyc07g014700.4	Dolichyl-diphosphooligosaccharide--protein glycosyltransferase subunit 2 (AHRD V3.3 *** A0A2G2WC86_CAPBA)
E100069622L1C001R00201299635/2	Solyc12g011450.2.1	100	150	0	0	1	150	774	923	1.05e-74	278	Solyc12g011450.2	Chlorophyll a-b binding protein, chloroplastic (AHRD V3.3 *** A0A1U8G201_CAPAN)
E100069622L1C001R00201301095/2	Solyc07g043310.3.1	99.333	150	1	0	1	150	1833	1684	4.89e-73	272	Solyc07g043310.3	Gamma aminobutyrate transaminase isoform 1
E100069622L1C001R00201307465/2	Solyc09g031970.3.1	100	143	0	0	1	143	2949	2807	8.19e-71	265	Solyc09g031970.3	Alpha-1,4 glucan phosphorylase (AHRD V3.3 *** A0A1U8E418_CAPAN)
E100069622L1C001R00201310365/2	Solyc06g064460.4.1	99.333	150	1	0	1	150	1012	863	4.89e-73	272	Solyc06g064460.4	60S ribosomal protein L7a (AHRD V3.3 *** A0A2G3DGL0_CAPCH)
E100069622L1C001R00201312560/2	Solyc00g500309.1.1	100	77	0	0	1	77	179	103	4e-34	143	Solyc00g500309.1	Ribosomal protein S3 (AHRD V3.3 *** A0A290WKX3_SOLLC)
E100069622L1C001R00201312560/2	Solyc00g500274.1.1	100	77	0	0	1	77	179	103	4e-34	143	Solyc00g500274.1	Ribosomal protein S3 (AHRD V3.3 *** A0A290WKX3_SOLLC)
E100069622L1C001R00201312560/2	Solyc00g500245.1.1	100	77	0	0	1	77	461	385	4e-34	143	Solyc00g500245.1	Ribosomal protein S3 (AHRD V3.3 *** A0A290WKX3_SOLLC)
E100069622L1C001R00201312560/2	Solyc00g500117.1.1	100	77	0	0	1	77	176	100	4e-34	143	Solyc00g500117.1	Ribosomal protein S3 (AHRD V3.3 *** A0A290WKX3_SOLLC)
E100069622L1C001R00201312560/2	Solyc00g500100.1.1	100	77	0	0	1	77	179	103	4e-34	143	Solyc00g500100.1	Ribosomal protein S3 (AHRD V3.3 *** A0A290WKX3_SOLLC)
E100069622L1C001R00201312560/2	Solyc09g015850.4.1	96.104	77	3	0	1	77	179	103	4.03e-29	126	Solyc09g015850.4	Ribosomal protein S3 (AHRD V3.3 *-* A0A290WKX3_SOLLC)
E100069622L1C001R00201318062/2	Solyc02g083590.3.1	100	95	0	0	56	150	1870	1776	3.95e-44	176	Solyc02g083590.3	dehydroquinate synthase
E100069622L1C001R00201319176/2	Solyc07g006830.4.1	98.276	116	2	0	35	150	2416	2301	1.81e-52	204	Solyc07g006830.4	Calmodulin-binding protein (AHRD V3.3 *** A0A2U1PNP9_ARTAN)
E100069622L1C001R00201319520/2	Solyc10g019040.2.1	100	113	0	0	22	134	1650	1538	3.89e-54	209	Solyc10g019040.2	kinetochore protein Nuf2 (AHRD V3.3 *** A0A2I4GDS6_9ROSI)
E100069622L1C001R00201321514/2	Solyc01g104840.4.1	100	150	0	0	1	150	840	989	1.05e-74	278	Solyc01g104840.4	RNA-binding protein (AHRD V3.3 *-* O24106_NICGU)
E100069622L1C001R00201322242/2	Solyc05g013460.4.1	97.143	35	1	0	1	35	1740	1774	4.15e-09	60.2	Solyc05g013460.4	Protein DETOXIFICATION (AHRD V3.3 *** A0A1Q3CW99_CEPFO)
E100069622L1C001R00201324892/2	Solyc11g013170.2.1	100	130	0	0	1	130	1506	1635	1.38e-63	241	Solyc11g013170.2	Aminotransferase (AHRD V3.3 *** A0A200QIS8_9MAGN)
E100069622L1C001R00201325962/2	Solyc03g112760.3.1	97.872	94	2	0	57	150	3685	3592	3.07e-40	163	Solyc03g112760.3	transmembrane protein (AHRD V3.3 *** AT3G48200.1)
E100069622L1C001R00201328440/2	Solyc10g083720.3.1	99.333	150	1	0	1	150	2032	1883	4.89e-73	272	Solyc10g083720.3	Pyruvate kinase (AHRD V3.3 *** A0A1U8EAH7_CAPAN)
E100069622L1C001R00201331035/2	Solyc03g115020.3.1	100	102	0	0	1	102	451	350	5.07e-48	189	Solyc03g115020.3	Wiskott-aldrich syndrome family protein, putative (DUF1118) (AHRD V3.3 *** Q9SD79_ARATH)
E100069622L1C001R00201341197/2	Solyc06g084590.4.1	97.826	46	1	0	16	61	411	366	3.18e-15	80.5	Solyc06g084590.4	Heparan-alpha-glucosaminide N-acetyltransferase-like protein (DUF1624) (AHRD V3.3 *** B3H4C1_ARATH)
E100069622L1C001R00201341408/2	Solyc01g068160.4.1	100	150	0	0	1	150	897	1046	1.05e-74	278	Solyc01g068160.4	Pyridoxal phosphate (PLP)-dependent transferases superfamily protein (AHRD V3.3 *** A0A2U1MVH0_ARTAN)
E100069622L1C001R00201342169/2	Solyc06g009140.3.1	100	122	0	0	29	150	272	393	3.86e-59	226	Solyc06g009140.3	Late embryogenesis abundant protein Lea5 (AHRD V3.3 *** A0A1J3JXG8_NOCCA)
E100069622L1C001R00201343076/2	Solyc04g063230.3.1	98.876	89	1	0	62	150	236	324	3.97e-39	159	Solyc04g063230.3	S-adenosyl-L-methionine-dependent methyltransferases superfamily protein (AHRD V3.3 *** A0A2U1PWQ7_ARTAN)
E100069622L1C001R00201349635/2	Solyc12g010010.2.1	100	148	0	0	1	148	2526	2379	1.36e-73	274	Solyc12g010010.2	Cyclic nucleotide-gated channel 6 (AHRD V3.3 *** A0A2U1KIM7_ARTAN)
E100069622L1C001R00201350154/2	Solyc05g052040.1.1	100	36	0	0	115	150	568	603	2.48e-11	67.6	Solyc05g052040.1	ripening regulated protein DDTFR10/A
E100069622L1C001R00201356835/2	Solyc02g092440.3.1	100	150	0	0	1	150	1129	1278	1.05e-74	278	Solyc02g092440.3	Mitochondrial outer membrane protein porin 2 (AHRD V3.3 *** A0A1U8FWW1_CAPAN)
E100069622L1C001R00201357504/2	Solyc07g055320.4.1	99.145	117	1	0	1	117	2108	2224	1.08e-54	211	Solyc07g055320.4	ATP-dependent zinc metalloprotease ftsh chloroplastic-like (AHRD V3.3 *** A0A2K3N4C5_TRIPR)
E100069622L1C001R00201362212/2	Solyc05g013990.3.1	96	150	6	0	1	150	1614	1763	1.07e-64	244	Solyc05g013990.3	T-complex protein 1 subunit epsilon (AHRD V3.3 *** A0A1U8GBL8_CAPAN)
E100069622L1C001R00201364213/2	Solyc01g105060.3.1	95.312	128	4	2	1	127	679	553	6.51e-52	202	Solyc01g105060.3	3-hydroxyacyl-[acyl-carrier-protein] dehydratase FabZ (AHRD V3.3 *** A0A2G2X231_CAPBA)
E100069622L1C001R00201366025/2	Solyc04g009410.3.1	95.918	49	0	2	104	150	672	720	1.14e-14	78.7	Solyc04g009410.3	Proteasome subunit beta (AHRD V3.3 *** A0A2G2ZG08_CAPAN)
E100069622L1C001R00201368733/2	Solyc02g063010.3.1	100	150	0	0	1	150	1281	1132	1.05e-74	278	Solyc02g063010.3	BES1/BZR1-like protein (AHRD V3.3 *** A0A2U1KKL8_ARTAN)
E100069622L1C001R00201371134/2	Solyc12g049370.2.1	98.667	150	2	0	1	150	853	1002	2.28e-71	267	Solyc12g049370.2	Nucleoside diphosphate kinase (AHRD V3.3 *** A0A2G3AXF2_CAPCH)
E100069622L1C001R00201371968/2	Solyc00g500362.1.1	92.857	112	8	0	39	150	780	669	3.07e-40	163	Solyc00g500362.1	Ribosomal protein L5 (AHRD V3.3 *** A0A290WL59_SOLLC)
E100069622L1C001R00201371968/2	Solyc09g050040.1.1	90.654	107	10	0	39	145	156	50	4e-34	143	Solyc09g050040.1	Ribosomal protein L5 (AHRD V3.3 *** A0A290WL59_SOLLC)
E100069622L1C001R00201374439/2	Solyc06g060290.4.1	98.413	63	1	0	88	150	1954	1892	1.13e-24	111	Solyc06g060290.4	Protein disulfide-isomerase (AHRD V3.3 *** A0A1U8GVQ2_CAPAN)
E100069622L1C001R00201377405/2	Solyc02g084570.4.1	100	150	0	0	1	150	1729	1580	1.05e-74	278	Solyc02g084570.4	Cytochrome P450 (AHRD V3.3 *** A0A2U1M5X8_ARTAN)
E100069622L1C001R00201379190/2	Solyc08g008460.2.1	97.333	150	4	0	1	150	875	726	4.93e-68	255	Solyc08g008460.2	kinesin light chain-like (AHRD V3.3 *** A0A2I4FU74_9ROSI)
E100069622L1C001R00201379190/2	Solyc08g008457.1.1	96	150	6	0	1	150	827	976	1.07e-64	244	Solyc08g008457.1	Unknown protein
E100069622L1C001R00201387795/2	Solyc10g083760.3.1	100	52	0	0	1	52	2137	2188	3.16e-20	97.1	Solyc10g083760.3	chloroplast threonine deaminase 1 precursor
E100069622L1C001R00201396546/2	Solyc09g064410.1.1	98.611	144	2	0	1	144	144	1	4.93e-68	255	Solyc09g064410.1	50S ribosomal protein L33, chloroplastic (AHRD V3.3 *** I6N977_DATST)
E100069622L1C001R00201396546/2	Solyc00g500022.1.1	98.611	144	2	0	1	144	181	38	4.93e-68	255	Solyc00g500022.1	30S ribosomal protein S18, chloroplastic (AHRD V3.3 *** A0A1U8QD82_CAPAN)
E100069622L1C001R00201400912/2	Solyc01g010780.4.1	100	59	0	0	1	59	1664	1606	4.06e-24	110	Solyc01g010780.4	Protein kinase superfamily protein (AHRD V3.3 *** A0A2U1NYF7_ARTAN)
E100069622L1C001R00201403206/2	Solyc08g079730.2.1	100	64	0	0	1	64	1379	1442	6.75e-27	119	Solyc08g079730.2	Protein DETOXIFICATION (AHRD V3.3 *** A0A2I4HQ16_9ROSI)
E100069622L1C001R00201403551/2	Solyc07g063900.3.1	100	150	0	0	1	150	461	610	1.05e-74	278	Solyc07g063900.3	RNA binding protein (AHRD V3.3 *-* B6U487_MAIZE)
E100069622L1C001R00201405064/2	Solyc02g078840.4.1	97.674	129	3	0	1	129	294	422	5e-58	222	Solyc02g078840.4	Secretory carrier-associated membrane protein (AHRD V3.3 *** A0A1U8FU36_CAPAN)
E100069622L1C001R00201405095/2	Solyc03g005780.3.1	90.909	132	12	0	1	132	533	402	1.1e-44	178	Solyc03g005780.3	Chlorophyll a-b binding protein, chloroplastic (AHRD V3.3 *** A0A2G2W7Q4_CAPBA)
E100069622L1C001R00201405095/2	Solyc03g005770.3.1	87.023	131	17	0	1	131	653	523	8.6e-36	148	Solyc03g005770.3	Chlorophyll a-b binding protein, chloroplastic (AHRD V3.3 *** A0A2G2W7Q4_CAPBA)
E100069622L1C001R00201405095/2	Solyc03g005760.1.1	87.023	131	17	0	1	131	533	403	8.6e-36	148	Solyc03g005760.1	Chlorophyll a-b binding protein, chloroplastic (AHRD V3.3 *** A0A2G2W7Q4_CAPBA)
E100069622L1C001R00201411834/2	Solyc09g089670.3.1	100	150	0	0	1	150	212	361	1.05e-74	278	Solyc09g089670.3	HR-like lesion-inducing protein-related (AHRD V3.3 *** B6SJ11_MAIZE)
E100069622L1C001R00201411907/2	Solyc03g006000.3.1	99.225	129	1	0	1	129	1844	1716	2.31e-61	233	Solyc03g006000.3	Heat shock transcription factor (AHRD V3.3 *** Q9M597_MEDSA)
E100069622L1C001R00201411980/2	Solyc12g098463.1.1	97.561	41	1	0	110	150	1292	1332	1.92e-12	71.3	Solyc12g098463.1	myb-like protein X (AHRD V3.3 *-* A0A2I4GJJ9_9ROSI)
E100069622L1C001R00201418007/2	Solyc03g123630.4.1	98.077	104	1	1	32	134	2006	2109	3.05e-45	180	Solyc03g123630.4	pectin methylesterase pmeu1
E100069622L1C001R00201421357/2	Solyc12g100200.2.1	100	35	0	0	116	150	1870	1904	8.91e-11	65.8	Solyc12g100200.2	UPF0061 protein (AHRD V3.3 *** A0A2G2XP25_CAPBA)
E100069622L1C001R00201429246/2	Solyc08g066540.3.1	100	150	0	0	1	150	842	693	1.05e-74	278	Solyc08g066540.3	Peptidyl-tRNA hydrolase (AHRD V3.3 *** A0A200RC13_9MAGN)
E100069622L1C001R00201429450/2	Solyc01g109040.4.1	100	116	0	0	35	150	392	277	8.36e-56	215	Solyc01g109040.4	Cytochrome b6-f complex subunit 7 (AHRD V3.3 *** A0A1U8DXD4_CAPAN)
E100069622L1C001R00201432912/2	Solyc10g079860.2.1	96.61	59	2	0	32	90	1234	1176	8.79e-21	99	Solyc10g079860.2	LEQB L.esculentum TomQ'b beta(1,3)glucanase
E100069622L1C001R00201433197/2	Solyc03g044330.1.1	100	106	0	0	45	150	1980	1875	3.03e-50	196	Solyc03g044330.1	Acetolactate synthase (AHRD V3.3 *** C0L093_TOBAC)
E100069622L1C001R00201435609/2	Solyc03g115140.4.1	98.901	91	1	0	59	149	757	847	3.07e-40	163	Solyc03g115140.4	DNAJ protein JJJ1 homolog (AHRD V3.3 *** A0A2I4EZM7_9ROSI)
E100069622L1C001R00201440783/2	Solyc07g018350.2.1	100	118	0	0	1	118	2388	2505	6.47e-57	219	Solyc07g018350.2	DNA mismatch repair protein MutS (AHRD V3.3 *** A0A200PNX5_9MAGN)
E100069622L1C001R00201441973/2	Solyc07g020710.3.1	96.599	147	5	0	4	150	1439	1585	1.07e-64	244	Solyc07g020710.3	Protein tesmin/TSO1-like CXC 5 (AHRD V3.3 *** A0A2G3BNP4_CAPCH)
E100069622L1C001R00201450955/2	Solyc12g062870.2.1	98.795	83	1	0	68	150	1699	1617	8.6e-36	148	Solyc12g062870.2	Shaggy-related protein kinase epsilon (AHRD V3.3 *** A0A2G3CLN0_CAPCH)
E100069622L1C001R00201451288/2	Solyc03g005230.3.1	97.959	98	2	0	53	150	1287	1384	1.84e-42	171	Solyc03g005230.3	2-methyl-6-phytyl-1,4-hydroquinone methyltransferase, chloroplastic (AHRD V3.3 *** A0A2G2WWA8_CAPBA)
E100069622L1C001R00201456393/2	Solyc05g009420.1.1	86.538	52	5	1	24	75	893	942	5.36e-08	56.5	Solyc05g009420.1	transmembrane protein (AHRD V3.3 *-* AT1G25400.2)
E100069622L1C001R00201462313/2	Solyc04g014480.3.1	99.333	150	1	0	1	150	739	590	4.89e-73	272	Solyc04g014480.3	15.7 kDa heat shock protein, peroxisomal (AHRD V3.3 *** A0A1U8GLK8_CAPAN)
E100069622L1C001R00201468953/2	Solyc09g007230.3.1	97.973	148	3	0	1	148	625	478	1.37e-68	257	Solyc09g007230.3	Zinc finger transcription factor 53
E100069622L1C001R00201473551/2	Solyc05g008630.4.1	100	49	0	0	102	150	1802	1850	1.47e-18	91.6	Solyc05g008630.4	Nuclear poly(A) polymerase 2 (AHRD V3.3 *-* A0A2G2YBY9_CAPAN)
E100069622L1C001R00201495286/2	Solyc00g500064.1.1	100	150	0	0	1	150	1005	856	1.05e-74	278	Solyc00g500064.1	Ycf15 (AHRD V3.3 *-* A0A346JLD3_9ASTE)
E100069622L1C001R00201505056/2	Solyc03g071690.4.1	97.917	144	2	1	1	143	840	697	8.25e-66	248	Solyc03g071690.4	Non-symbiotic hemoglobin 2 (AHRD V3.3 *** HBL2_SOLLC)
E100069622L1C001R00201529381/2	Solyc04g008980.3.1	98.214	56	1	0	1	56	1496	1551	8.79e-21	99	Solyc04g008980.3	F-box/LRR-repeat protein 4 (AHRD V3.3 *** A0A1J3F2P7_NOCCA)
E100069622L1C001R00201532484/2	Solyc01g006280.3.1	99.329	149	1	0	1	149	2261	2409	1.76e-72	270	Solyc01g006280.3	Formate--tetrahydrofolate ligase (AHRD V3.3 *** A0A2G3DED7_CAPCH)
E100069622L1C001R00201575375/2	Solyc05g046200.3.1	97.222	36	1	0	115	150	699	734	1.15e-09	62.1	Solyc05g046200.3	Unknown protein
E100069622L1C001R00201575375/2	Solyc05g046140.3.1	97.222	36	1	0	115	150	711	746	1.15e-09	62.1	Solyc05g046140.3	Kirola (AHRD V3.3 *** A0A2G3B0M8_CAPCH)
E100069622L1C001R00201575900/2	Solyc06g009790.4.1	100	30	0	0	121	150	1741	1770	5.36e-08	56.5	Solyc06g009790.4	Pectin lyase-like superfamily protein (AHRD V3.3 *** A0A2U1PV10_ARTAN)
E100069622L1C001R00201577715/2	Solyc08g074410.4.1	91.304	46	2	2	105	150	865	908	1.15e-09	62.1	Solyc08g074410.4	Tryptophan--tRNA ligase, cytoplasmic (AHRD V3.3 *** A0A1U8GS48_CAPAN)
E100069622L1C001R00201592043/2	Solyc06g005020.3.1	86.047	86	9	3	11	93	107	22	5.29e-18	89.8	Solyc06g005020.3	ATP synthase subunit d, mitochondrial (AHRD V3.3 *** A0A1U8FCW0_CAPAN)
E100069622L1C001R00201593338/2	Solyc09g050064.1.1	100	61	0	0	46	106	309	369	3.14e-25	113	Solyc09g050064.1	50S ribosomal protein L14, chloroplastic (AHRD V3.3 *** I6N992_DATST)
E100069622L1C001R00201593338/2	Solyc00g500155.1.1	100	61	0	0	46	106	309	369	3.14e-25	113	Solyc00g500155.1	50S ribosomal protein L14, chloroplastic (AHRD V3.3 *** I6N992_DATST)
E100069622L1C001R00201593338/2	Solyc00g500076.1.1	100	52	0	0	46	97	309	360	3.16e-20	97.1	Solyc00g500076.1	50S ribosomal protein L14, chloroplastic (AHRD V3.3 *** I6N992_DATST)
E100069622L1C001R00201593338/2	Solyc00g500031.1.1	100	52	0	0	46	97	309	360	3.16e-20	97.1	Solyc00g500031.1	50S ribosomal protein L14, chloroplastic (AHRD V3.3 *** I6N992_DATST)
E100069622L1C001R00201595302/2	Solyc05g013980.3.1	97.581	124	2	1	1	124	553	431	1.08e-54	211	Solyc05g013980.3	anther-specific protein BCP1-like (AHRD V3.3 -** XP_022855050.1)
E100069622L1C001R00201596972/2	Solyc04g008710.4.1	99.31	145	0	1	6	150	423	566	1.06e-69	261	Solyc04g008710.4	Arginine/serine-rich-like splicing factor (AHRD V3.3 *-* Q9SII4_ARATH)
E100069622L1C001R00201597910/2	Solyc09g072880.3.1	84.564	149	23	0	1	149	1031	883	8.6e-36	148	Solyc09g072880.3	Protein FLUORESCENT IN BLUE LIGHT, chloroplastic (AHRD V3.3 *** A0A1U8GA42_CAPAN)
E100069622L1C001R00201607149/2	Solyc04g071580.3.1	93.103	116	8	0	17	132	2402	2517	1.84e-42	171	Solyc04g071580.3	Abscicic acid stress ripening 2
E100069622L1C001R00201608107/2	Solyc04g081090.3.1	100	65	0	0	24	88	242	306	1.88e-27	121	Solyc04g081090.3	V-type proton ATPase proteolipid subunit (AHRD V3.3 *** A0A2G3AAA7_CAPAN)
E100069622L1C001R00201608365/2	Solyc08g029110.3.1	100	45	0	0	1	45	1267	1311	2.46e-16	84.2	Solyc08g029110.3	Protein MEMO1 (AHRD V3.3 *** A0A1J3IX38_NOCCA)
E100069622L1C001R00201609392/2	Solyc02g078460.3.1	100	30	0	0	121	150	1234	1263	5.36e-08	56.5	Solyc02g078460.3	RING/U-box superfamily protein (AHRD V3.3 *** F4JAD0_ARATH)
E100069622L1C001R00201616283/2	Solyc02g077310.4.1	100	150	0	0	1	150	357	208	1.05e-74	278	Solyc02g077310.4	D-aminoacyl-tRNA deacylase (AHRD V3.3 *-* A0A1J6IGK4_NICAT)
E100069622L1C001R00201619373/2	Solyc12g009080.2.1	96.97	66	2	0	1	66	511	446	1.13e-24	111	Solyc12g009080.2	OBP3-responsive protein 4 (ORG4) (AHRD V3.3 *** Q8VY85_ARATH)
E100069622L1C001R00201622600/2	Solyc02g094050.4.1	92.593	54	4	0	97	150	456	509	1.14e-14	78.7	Solyc02g094050.4	Blue copper protein (AHRD V3.3 *** A0A2K3LS79_TRIPR)
E100069622L1C001R00201624949/2	Solyc06g074650.3.1	100	150	0	0	1	150	3379	3230	1.05e-74	278	Solyc06g074650.3	AP-2 complex subunit alpha (AHRD V3.3 *** A0A1U8H352_CAPAN)
E100069622L1C001R00201624949/2	Solyc11g066770.3.1	87.681	138	16	1	13	150	3185	3049	3.97e-39	159	Solyc11g066770.3	AP-2 complex subunit alpha (AHRD V3.3 *** A0A2G2VQ36_CAPBA)
E100069622L1C001R00201629875/2	Solyc06g083190.4.1	100	32	0	0	119	150	2035	2066	4.15e-09	60.2	Solyc06g083190.4	Peptidylprolyl isomerase (AHRD V3.3 *** A0A2G3CCB5_CAPCH)
E100069622L1C001R00201631287/2	Solyc07g014610.4.1	100	150	0	0	1	150	2964	2815	1.05e-74	278	Solyc07g014610.4	GPI ethanolamine phosphate transferase 3 (AHRD V3.3 *** A0A1J3JQN1_NOCCA)
E100069622L1C001R00201637053/2	Solyc03g062790.3.1	96.364	55	2	0	96	150	714	768	1.47e-18	91.6	Solyc03g062790.3	Plastid-lipid associated protein PAP / fibrillin family protein (AHRD V3.3 *** A8MRU9_ARATH)
E100069622L1C001R00201638689/2	Solyc01g088530.2.1	96.341	82	2	1	69	150	922	1002	2.41e-31	134	Solyc01g088530.2	hypothetical protein (AHRD V3.3 *** AT2G44600.1)
E100069622L1C001R00201644307/2	Solyc07g063440.3.1	94.34	53	2	1	54	105	4175	4227	3.18e-15	80.5	Solyc07g063440.3	Trafficking protein particle complex II-specific subunit-like protein (AHRD V3.3 *** A0A2G2WF16_CAPBA)
E100069622L1C001R00201653800/2	Solyc01g094290.3.1	96.899	129	4	0	22	150	715	587	2.33e-56	217	Solyc01g094290.3	K(+) efflux antiporter 1, chloroplastic (AHRD V3.3 *** A0A2G2YXI5_CAPAN)
E100069622L1C001R00201661155/2	Solyc01g105570.4.1	98.765	81	1	0	48	128	928	848	1.11e-34	145	Solyc01g105570.4	U2 small nuclear ribonucleoprotein auxiliary factor-like protein (AHRD V3.3 *** AT5G64010.1)
E100069622L1C001R00201667835/2	Solyc08g059660.3.1	91.753	97	4	3	57	150	1568	1663	8.66e-31	132	Solyc08g059660.3	ANTH domain-containing protein (AHRD V3.3 *** A0A1Q3CZP3_CEPFO)
E100069622L1C001R00201677606/2	Solyc04g007770.3.1	100	31	0	0	120	150	522	552	1.49e-08	58.4	Solyc04g007770.3	Sn-1 protein (AHRD V3.3 *** Q42393_CAPAN)
E100069622L1C001R00201678744/2	Solyc03g007230.4.1	100	90	0	0	45	134	1218	1307	2.38e-41	167	Solyc03g007230.4	Protein phosphatase 2C (AHRD V3.3 *** A0A2U1KYU0_ARTAN)
E100069622L1C001R00201682274/2	Solyc09g007850.3.1	100	72	0	0	1	72	1165	1236	2.41e-31	134	Solyc09g007850.3	RNA-binding protein (AHRD V3.3 *** A0A2U1PI86_ARTAN)
E100069622L1C001R00201682576/2	Solyc12g098640.3.1	100	150	0	0	1	150	1236	1087	1.05e-74	278	Solyc12g098640.3	Cycloeucalenol cycloisomerase (AHRD V3.3 *** A0A2G2YAV1_CAPAN)
E100069622L1C001R00201682739/2	Solyc06g007930.3.1	96.667	150	5	0	1	150	293	442	2.29e-66	250	Solyc06g007930.3	Cytochrome b5 (AHRD V3.3 *** A0A1U8GY41_CAPAN)
E100069622L1C001R00201683817/2	Solyc01g090190.3.1	98.667	150	2	0	1	150	835	984	2.28e-71	267	Solyc01g090190.3	Nuclear RNA binding protein (AHRD V3.3 *** C7TPG6_SOLTU)
E100069622L1C001R00201689081/2	Solyc07g053280.4.1	100	150	0	0	1	150	2021	2170	1.05e-74	278	Solyc07g053280.4	Ketol-acid reductoisomerase (AHRD V3.3 *** K4CFM5_SOLLC)
E100069622L1C001R00201690061/2	Solyc08g080240.3.1	100	150	0	0	1	150	467	318	1.05e-74	278	Solyc08g080240.3	NADH-ubiquinone oxidoreductase (AHRD V3.3 *** A0A2P4Q047_RHIID)
E100069622L1C001R00201693473/2	Solyc05g025590.4.1	100	150	0	0	1	150	2961	2812	1.05e-74	278	Solyc05g025590.4	Replication protein A subunit (AHRD V3.3 *** A0A1U8GNS1_CAPAN)
E100069622L1C001R00201693473/2	Solyc05g025600.1.1	100	79	0	0	1	79	258	336	3.09e-35	147	Solyc05g025600.1	Photosystem II reaction center X protein (AHRD V3.3 *** A0A2G3CGE7_CAPCH)
E100069622L1C001R00201694936/2	Solyc04g077840.2.1	100	150	0	0	1	150	549	400	1.05e-74	278	Solyc04g077840.2	F-box/kelch-repeat protein (AHRD V3.3 *-* A0A2G2ZRE5_CAPAN)
E100069622L1C001R00201695855/2	Solyc08g006320.4.1	98.611	72	1	0	79	150	562	633	1.12e-29	128	Solyc08g006320.4	WRKY transcription factor 11
E100069622L1C001R00201696570/2	Solyc11g013730.3.1	95.349	86	4	0	1	86	832	747	1.86e-32	137	Solyc11g013730.3	Ribulose bisphosphate carboxylase large chain (AHRD V3.3 *-* Q37700_9LAMI)
E100069622L1C001R00201698003/2	Solyc05g015390.3.1	93.878	49	2	1	103	150	1016	1064	5.33e-13	73.1	Solyc05g015390.3	REF/SRPP-like protein (AHRD V3.3 *** A0A2G2VMR3_CAPBA)
E100069622L1C001R00201698335/2	Solyc07g017220.3.1	100	28	0	0	123	150	1215	1188	6.94e-07	52.8	Solyc07g017220.3	DUF581 domain-containing protein (AHRD V3.3 *** A0A1Q3AVJ7_CEPFO)
E100069622L1C001R00201700112/2	Solyc04g074230.3.1	99.145	117	1	0	1	117	1066	950	1.08e-54	211	Solyc04g074230.3	SIG74 14-3-3 family protein
E100069622L1C001R00201700641/2	Solyc01g108630.3.1	98.413	63	1	0	88	150	1840	1902	1.13e-24	111	Solyc01g108630.3	nii1 nitrite reductase
E100069622L1C001R00201704068/2	Solyc01g095330.2.1	99.074	108	1	0	43	150	78	185	1.09e-49	195	Solyc01g095330.2	Unknown protein
E100069622L1C001R00201704068/2	Solyc01g095320.4.1	100	64	0	0	87	150	3805	3742	6.75e-27	119	Solyc01g095320.4	Bag family molecular chaperone regulator 6-like protein (AHRD V3.3 *** A0A2K3PRI9_TRIPR)
E100069622L1C001R00201704094/2	Solyc02g084650.3.1	100	150	0	0	1	150	490	341	1.05e-74	278	Solyc02g084650.3	UPF0651 protein, mitochondrial (AHRD V3.3 *** A0A2G3D7Z0_CAPCH)
E100069622L1C001R00201708657/2	Solyc06g036540.1.1	100	87	0	0	1	87	87	1	1.11e-39	161	Solyc06g036540.1	tail fiber (AHRD V3.3 *-* AT5G11280.1)
E100069622L1C001R00201715997/2	Solyc07g054500.4.1	87	100	13	0	51	150	2425	2326	3.14e-25	113	Solyc07g054500.4	Protein STRUBBELIG-RECEPTOR FAMILY 3 (AHRD V3.3 *** A0A2G2Z3Z3_CAPAN)
E100069622L1C001R00201719476/2	Solyc01g099770.3.1	97.143	35	1	0	116	150	544	578	4.15e-09	60.2	Solyc01g099770.3	meloidogyne-induced giant cell protein DB141
E100069622L1C001R00201722124/2	Solyc01g028810.3.1	100	31	0	0	120	150	2086	2116	1.49e-08	58.4	Solyc01g028810.3	Beta chaperonin 60 (AHRD V3.3 *** Q0W9E2_SOLCO)
E100069622L1C001R00201723550/2	Solyc01g081060.4.1	94.702	151	2	2	1	150	1291	1146	2.99e-60	230	Solyc01g081060.4	Solyc01g081060
E100069622L1C001R00201727642/2	Solyc01g111760.4.1	100	29	0	0	122	150	2051	2023	1.93e-07	54.7	Solyc01g111760.4	Vacuolar ATP synthase subunit B (AHRD V3.3 *** A0A2P6TTB9_CHLSO)
E100069622L1C001R00201729266/2	Solyc05g032850.3.1	99.333	150	1	0	1	150	2145	2294	4.89e-73	272	Solyc05g032850.3	Evolutionarily conserved C-terminal region 2 (AHRD V3.3 *** F4JDC2_ARATH)
E100069622L1C001R00201729354/2	Solyc02g067050.3.1	100	104	0	0	47	150	400	297	3.92e-49	193	Solyc02g067050.3	UPF0301 protein (AHRD V3.3 *** A0A2K3PAH7_TRIPR)
E100069622L1C001R00201731346/2	Solyc07g054780.1.1	100	115	0	0	36	150	11	125	3.01e-55	213	Solyc07g054780.1	Wound induced protein (AHRD V3.3 *** Q04129_SOLLC)
E100069622L1C001R00201731346/2	Solyc07g054760.1.1	90.435	115	11	0	36	150	11	125	6.65e-37	152	Solyc07g054760.1	Wound-responsive family protein (AHRD V3.3 *** A0A2K3L288_TRIPR)
E100069622L1C001R00201736571/2	Solyc09g090700.1.1	97.03	101	0	2	50	150	1465	1562	2.38e-41	167	Solyc09g090700.1	Succinate semialdehyde dehydrogenase (AHRD V3.3 *** A0A2U1MA81_ARTAN)
E100069622L1C001R00201738869/2	Solyc10g083670.3.1	98.551	69	0	1	1	68	2205	2273	1.88e-27	121	Solyc10g083670.3	Glucomannan 4-beta-mannosyltransferase 2 (AHRD V3.3 *** A0A2G3BGF1_CAPCH)
E100069622L1C001R00201740926/2	Solyc04g025040.1.1	94.545	55	3	0	1	55	664	610	6.84e-17	86.1	Solyc04g025040.1	RNA-binding protein FUS (AHRD V3.3 *** XP_004237241.1)
E100069622L1C001R00201741574/2	Solyc12g011455.1.1	90.541	148	14	0	3	150	187	334	3.03e-50	196	Solyc12g011455.1	Histone H2B (AHRD V3.3 *** A0A218W9S6_PUNGR)
E100069622L1C001R00201741574/2	Solyc02g038690.1.1	89.865	148	15	0	3	150	193	340	1.41e-48	191	Solyc02g038690.1	Histone H2B (AHRD V3.3 *** A0A078K3Z1_BRANA)
E100069622L1C001R00201742744/2	Solyc10g081040.1.1	100	49	0	0	1	49	88	136	1.47e-18	91.6	Solyc10g081040.1	Unknown protein
E100069622L1C001R00201743494/2	Solyc05g005460.3.1	98.837	86	1	0	63	148	174	89	1.85e-37	154	Solyc05g005460.3	DC1 domain-containing protein (AHRD V3.3 *** A0A2U1QM98_ARTAN)
E100069622L1C001R00201748741/2	Solyc01g111560.3.1	97.03	101	2	1	1	100	1094	994	6.6e-42	169	Solyc01g111560.3	Rac-like GTP binding protein (AHRD V3.3 *** Q9S821_PHYPA)
E100069622L1C001R00201755176/2	Solyc09g013070.3.1	94.828	58	3	0	93	150	552	495	1.47e-18	91.6	Solyc09g013070.3	Steroid 5-alpha-reductase DET2 (AHRD V3.3 *-* A0A1U8EBY8_CAPAN)
E100069622L1C001R00201762871/2	Solyc08g078460.3.1	100	150	0	0	1	150	1141	992	1.05e-74	278	Solyc08g078460.3	Oxidoreductase family protein (AHRD V3.3 *** A0A2U1N6F1_ARTAN)
E100069622L1C001R00201765389/2	Solyc08g077300.3.1	100	150	0	0	1	150	1168	1019	1.05e-74	278	Solyc08g077300.3	UMP-CMP kinase (AHRD V3.3 *** A0A2G3AFB8_CAPAN),Pfam:PF00406
E100069622L1C001R00201768806/2	Solyc03g118120.3.1	98	150	3	0	1	150	691	840	1.06e-69	261	Solyc03g118120.3	Transferring glycosyl group transferase (AHRD V3.3 *** A0A2K3L539_TRIPR)
E100069622L1C001R00201769291/2	Solyc07g017600.3.1	99.333	150	1	0	1	150	1565	1714	4.89e-73	272	Solyc07g017600.3	Pectinesterase (AHRD V3.3 *** A0A1U8F5L9_CAPAN)
E100069622L1C001R00201771516/2	Solyc03g119920.1.1	97.436	39	1	0	112	150	507	469	2.48e-11	67.6	Solyc03g119920.1	DUF2921 domain-containing protein (AHRD V3.3 *** A0A1Q3BNA4_CEPFO)
E100069622L1C001R00201779456/2	Solyc11g073300.2.1	98.658	149	2	0	2	150	1197	1345	8.19e-71	265	Solyc11g073300.2	K-stimulated pyrophosphate-energized sodium pump protein (AHRD V3.3 *** F4JXE8_ARATH)
E100069622L1C001R00201783680/2	Solyc06g073090.3.1	100	133	0	0	18	150	774	642	2.97e-65	246	Solyc06g073090.3	chloroplast-specific ribosomal protein chloroplast-specific ribosomal protein
E100069622L1C001R00201785684/2	Solyc04g081990.3.1	100	150	0	0	1	150	1554	1405	1.05e-74	278	Solyc04g081990.3	Major facilitator superfamily (AHRD V3.3 *** A0A2U1P5G0_ARTAN)
E100069622L1C001R00201788105/2	Solyc11g013100.2.1	100	99	0	0	8	106	684	782	2.36e-46	183	Solyc11g013100.2	Glycine-rich protein (AHRD V3.3 *** Q8VY68_ARATH)
E100069622L1C001R00201795433/2	Solyc06g051410.4.1	100	150	0	0	1	150	1010	1159	1.05e-74	278	Solyc06g051410.4	N-(5'-phosphoribosyl)anthranilate isomerase (AHRD V3.3 *** S8D1B0_9LAMI)
E100069622L1C001R00201798288/2	Solyc04g071805.1.1	92.523	107	8	0	44	150	1393	1499	1.85e-37	154	Solyc04g071805.1	Cytochrome P450 (AHRD V3.3 *-* A0A200Q069_9MAGN)
E100069622L1C001R00201810256/2	Solyc11g072590.3.1	100	69	0	0	70	138	4074	4006	1.12e-29	128	Solyc11g072590.3	RNA binding (RRM/RBD/RNP motifs) family protein (AHRD V3.3 *** Q9M1E4_ARATH)
E100069622L1C001R00201814613/2	Solyc09g009180.3.1	97.297	74	2	0	75	148	2494	2567	4.03e-29	126	Solyc09g009180.3	DnaJ protein ERDJ2A (AHRD V3.3 *** A0A2G2YPM4_CAPAN)
E100069622L1C001R00201816502/2	Solyc02g087880.3.1	100	79	0	0	72	150	1418	1496	3.09e-35	147	Solyc02g087880.3	Tubulin alpha chain (AHRD V3.3 *** A0A1U8FRN4_CAPAN)
E100069622L1C001R00201851236/2	Solyc05g013470.4.1	92.617	149	11	0	2	150	1474	1326	8.36e-56	215	Solyc05g013470.4	Protein DETOXIFICATION (AHRD V3.3 *** A0A2I4EHX0_9ROSI)
E100069622L1C001R00201852313/2	Solyc09g011170.3.1	100	84	0	0	56	139	3151	3068	5.14e-38	156	Solyc09g011170.3	Prf interactor 30137
E100069622L1C001R00201852409/2	Solyc12g042060.3.1	98.718	78	1	0	73	150	3223	3146	5.18e-33	139	Solyc12g042060.3	ATP-dependent Clp protease ATP-binding subunit ClpC (AHRD V3.3 *** A0A327YAA3_9BACI)
E100069622L1C001R00201871944/2	Solyc10g076800.2.1	98.113	53	1	0	44	96	1301	1249	4.09e-19	93.5	Solyc10g076800.2	GDP-Man:Man(3)GlcNAc(2)-PP-Dol alpha-1,2-mannosyltransferase (AHRD V3.3 *** A0A1U8EFN6_CAPAN)
E100069622L1C001R00201872747/2	Solyc11g065610.1.1	98.058	103	0	2	34	135	141	242	1.1e-44	178	Solyc11g065610.1	Vacuolar ATPase assembly integral membrane protein VMA21 homolog (AHRD V3.3 *-* A0A1U8E863_CAPAN)
E100069622L1C001R00201876458/2	Solyc09g061840.4.1	99.333	150	1	0	1	150	1565	1416	4.89e-73	272	Solyc09g061840.4	3-ketoacyl-CoA thiolase peroxisomal-like (AHRD V3.3 *** A0A2K3P5R8_TRIPR)
E100069622L1C001R00201877521/2	Solyc03g033420.4.1	100	99	0	0	1	99	1039	1137	2.36e-46	183	Solyc03g033420.4	Rac-like GTP binding protein (AHRD V3.3 *** Q9S821_PHYPA)
E100069622L1C001R00201880324/2	Solyc09g097780.2.1	100	28	0	0	1	28	716	689	6.94e-07	52.8	Solyc09g097780.2	Glycine-rich protein (AHRD V3.3 *-* A0A2G2ZTB9_CAPAN)
E100069622L1C001R00201880688/2	Solyc06g069120.3.1	100	33	0	0	118	150	1110	1142	1.15e-09	62.1	Solyc06g069120.3	BnaA05g33450D protein (AHRD V3.3 *** A0A078J4B8_BRANA)
E100069622L1C001R00201881748/2	Solyc01g006540.4.1	100	124	0	0	27	150	2751	2874	2.99e-60	230	Solyc01g006540.4	lipoxygenase C
E100069622L1C001R00201881748/2	Solyc01g006555.1.1	90.984	122	11	0	27	148	1171	1292	8.54e-41	165	Solyc01g006555.1	Lipoxygenase (AHRD V3.3 *** C0KKU8_SOLLC)
E100069622L1C001R00201881748/2	Solyc01g005750.1.1	90.984	122	11	0	27	148	119	240	8.54e-41	165	Solyc01g005750.1	Lipoxygenase (AHRD V3.3 *-* O49878_SOLLC)
E100069622L1C001R00201885413/2	Solyc01g105030.3.1	100	46	0	0	105	150	905	950	6.84e-17	86.1	Solyc01g105030.3	Chlorophyll a-b binding protein, chloroplastic (AHRD V3.3 *** A0A2G3AWK5_CAPCH)
E100069622L1C001R00201885458/2	Solyc03g006020.3.1	99.333	150	1	0	1	150	1030	881	4.89e-73	272	Solyc03g006020.3	Ubiquitin domain-containing protein (AHRD V3.3 *** A0A2U1N283_ARTAN)
E100069622L1C001R00201891801/2	Solyc02g070520.3.1	98.485	132	2	0	19	150	2384	2515	2.31e-61	233	Solyc02g070520.3	alpha-1,2-Mannosidase (AHRD V3.3 *** A0A1U8FJR2_CAPAN)
E100069622L1C001R00201895842/2	Solyc06g035970.3.1	99.333	150	1	0	1	150	1032	883	4.89e-73	272	Solyc06g035970.3	Tubulin beta chain (AHRD V3.3 *** A0A2G3C5Z8_CAPCH)
E100069622L1C001R00201895842/2	Solyc03g025730.3.1	91.333	150	13	0	1	150	2584	2435	5.03e-53	206	Solyc03g025730.3	Tubulin beta chain (AHRD V3.3 *** A0A1U8FRZ9_CAPAN)
E100069622L1C001R00201895842/2	Solyc06g076640.3.1	83.784	148	24	0	1	148	1180	1033	1.44e-33	141	Solyc06g076640.3	Tubulin beta chain (AHRD V3.3 *** A0A1U8H9E6_CAPAN)
E100069622L1C001R00201902383/2	Solyc07g065120.3.1	96.721	122	2	2	1	121	2727	2607	6.51e-52	202	Solyc07g065120.3	Glycerophosphodiester phosphodiesterase GDPDL4 (AHRD V3.3 *** A0A2G2Z5P4_CAPAN)
E100069622L1C001R00201905015/2	Solyc07g049360.3.1	98.592	71	1	0	80	150	591	521	4.03e-29	126	Solyc07g049360.3	Small ubiquitin-related modifier (AHRD V3.3 *** A0A1U8FER0_CAPAN)
E100069622L1C001R00201913291/2	Solyc11g007960.2.1	97.436	39	0	1	113	150	1646	1684	8.91e-11	65.8	Solyc11g007960.2	acyl-CoA-binding domain-containing protein 4 (AHRD V3.3 *** A0A2I4GVW9_9ROSI)
E100069622L1C001R00201919160/2	Solyc02g082130.2.1	100	106	0	0	45	150	492	597	3.03e-50	196	Solyc02g082130.2	Surfeit locus protein 6 (AHRD V3.3 *** A0A2U1QM59_ARTAN)
E100069622L1C001R00201921693/2	Solyc08g083330.2.1	100	109	0	0	1	109	1753	1861	6.51e-52	202	Solyc08g083330.2	Polyketide cyclase/dehydrase and lipid transport superfamily protein (AHRD V3.3 *** Q9XIR9_ARATH)
E100069622L1C001R00201925349/2	Solyc01g006680.4.1	100	100	0	0	51	150	1555	1456	6.56e-47	185	Solyc01g006680.4	2-oxoglutarate (2OG) and Fe(II)-dependent oxygenase superfamily protein (AHRD V3.3 *** A0A2U1NBL4_ARTAN)
E100069622L1C001R00201927246/2	Solyc09g014220.3.1	98.81	84	0	1	68	150	1547	1630	8.6e-36	148	Solyc09g014220.3	Major facilitator superfamily protein (AHRD V3.3 *** A0A1P8AP16_ARATH)
E100069622L1C001R00201930788/2	Solyc07g061940.4.1	96	150	6	0	1	150	1795	1646	1.07e-64	244	Solyc07g061940.4	Acetolactate synthase (AHRD V3.3 *** C0L093_TOBAC)
E100069622L1C001R00201936619/2	Solyc02g093770.3.1	100	95	0	0	1	95	3851	3945	3.95e-44	176	Solyc02g093770.3	GPI inositol-deacylase (AHRD V3.3 *** A0A1J3D6Y4_NOCCA)
E100069622L1C001R00201940455/2	Solyc04g082170.3.1	98.734	79	1	0	72	150	1554	1632	1.44e-33	141	Solyc04g082170.3	Alcohol dehydrogenase ADH (AHRD V3.3 *** Q41241_SOLLC)
E100069622L1C001R00201940722/2	Solyc03g098240.3.1	100	124	0	0	27	150	1650	1773	2.99e-60	230	Solyc03g098240.3	glutamate decarboxylase
E100069622L1C001R00201941926/2	Solyc04g005420.4.1	99.333	150	1	0	1	150	861	1010	4.89e-73	272	Solyc04g005420.4	Carbohydrate-binding X8 domain superfamily protein (AHRD V3.3 *-* A0A1P8AZV6_ARATH)
E100069622L1C001R00201944630/2	Solyc11g069350.2.1	100	144	0	0	1	144	1702	1845	2.28e-71	267	Solyc11g069350.2	Zinc finger, RING-CH-type, Zinc finger, RING/FYVE/PHD-type (AHRD V3.3 *** A0A2U1QK69_ARTAN)
E100069622L1C001R00201949607/2	Solyc12g099440.3.1	98.667	150	2	0	1	150	2427	2278	2.28e-71	267	Solyc12g099440.3	Glyoxysomal fatty acid beta-oxidation multifunctional protein MFP-a (AHRD V3.3 *** A0A2G2VJQ0_CAPBA)
E100069622L1C001R00201951252/2	Solyc03g113900.4.1	97.826	92	1	1	1	92	1790	1700	1.43e-38	158	Solyc03g113900.4	alpha-1,2-Mannosidase (AHRD V3.3 *** A0A1U8G656_CAPAN)
E100069622L1C001R00201952890/2	Solyc03g093400.2.1	95.349	43	1	1	18	59	1582	1624	2.48e-11	67.6	Solyc03g093400.2	Sugar transporter protein 15
E100069622L1C001R00201955203/2	Solyc03g117810.4.1	98.361	61	1	0	90	150	1243	1303	1.46e-23	108	Solyc03g117810.4	Phosphate ABC transporter ATP-binding protein PstB (AHRD V3.3 *** A0A365XJ19_9ACTN)
E100069622L1C001R00201958759/2	Solyc08g036500.1.1	100	35	0	0	116	150	154	188	8.91e-11	65.8	Solyc08g036500.1	hypothetical protein (AHRD V3.3 *** ATMG00660.1)
E100069622L1C001R00201958759/2	Solyc00g500343.1.1	100	35	0	0	116	150	154	188	8.91e-11	65.8	Solyc00g500343.1	hypothetical protein (AHRD V3.3 *** ATMG00660.1)
E100069622L1C001R00201958759/2	Solyc00g025290.1.1	100	35	0	0	116	150	269	303	8.91e-11	65.8	Solyc00g025290.1	hypothetical protein (AHRD V3.3 *** ATMG00660.1)
E100069622L1C001R00201958759/2	Solyc08g036535.1.1	97.143	35	0	1	116	150	154	187	1.49e-08	58.4	Solyc08g036535.1	BnaCnng12870D protein (AHRD V3.3 *** Q6YSS1_BRANA)
E100069622L1C001R00201959357/2	Solyc01g088170.4.1	100	33	0	0	118	150	4756	4788	1.15e-09	62.1	Solyc01g088170.4	aldehyde oxidase 2
E100069622L1C001R00201970784/2	Solyc03g083900.4.1	99.301	143	0	1	1	142	1909	1767	1.37e-68	257	Solyc03g083900.4	monocopper oxidase-like protein SKU5 (AHRD V3.3 *** A0A2I4GW38_9ROSI)
E100069622L1C001R00201975849/2	Solyc01g107670.2.1	99.333	150	1	0	1	150	1240	1091	4.89e-73	272	Solyc01g107670.2	Leucine-rich repeat receptor protein kinase (AHRD V3.3 *** A0A2R6Q5Y1_ACTCH)
E100069622L1C001R00201977485/2	Solyc12g099160.2.1	100	149	0	0	1	149	1396	1544	3.78e-74	276	Solyc12g099160.2	Carboxypeptidase (AHRD V3.3 *** A0A1U8EWS6_CAPAN)
E100069622L1C001R00201978263/2	Solyc03g114860.4.1	98	50	0	1	101	150	1266	1218	6.84e-17	86.1	Solyc03g114860.4	alpha-1,4-glucan-protein synthase [UDP-forming] 2-like (AHRD V3.3 *** A0A2G3A1X9_CAPAN)
E100069622L1C001R00201989543/2	Solyc05g012640.3.1	97.987	149	3	0	1	149	3441	3293	3.81e-69	259	Solyc05g012640.3	T-box transcription factor%2C putative (DUF863) (AHRD V3.3 *-* AT1G13940.2)
E100069622L1C001R00201994090/2	Solyc07g065930.3.1	98.969	97	1	0	54	150	1052	956	1.42e-43	174	Solyc07g065930.3	BTB/POZ domain-containing protein (AHRD V3.3 *** A0A1U8HLU2_CAPAN)
E100069622L1C001R00202007744/2	Solyc02g092840.1.1	100	140	0	0	1	140	1402	1541	3.81e-69	259	Solyc02g092840.1	Xyloglucan galactosyltransferase KATAMARI1 (AHRD V3.3 *** A0A2K3L4H3_TRIPR)
E100069622L1C001R00202014805/2	Solyc10g024320.2.1	95.763	118	3	1	1	118	3179	3294	5.07e-48	189	Solyc10g024320.2	Lon protease homolog (AHRD V3.3 *** A0A1J3CVW6_NOCCA)
E100069622L1C001R00202015240/2	Solyc08g065610.3.1	97.059	34	1	0	117	150	1885	1918	1.49e-08	58.4	Solyc08g065610.3	Vacuolar-processing enzyme (AHRD V3.3 *** A0A2G2VI36_CAPBA)
E100069622L1C001R00202016301/2	Solyc04g080960.4.1	98.182	110	2	0	41	150	1357	1248	3.92e-49	193	Solyc04g080960.4	pre-pro-cysteine proteinase
E100069622L1C001R00202017543/2	Solyc03g013480.1.1	95.312	64	2	1	4	66	233	170	2.44e-21	100	Solyc03g013480.1	Protein Ycf2 (AHRD V3.3 *-* A0A172MBP1_9SOLA)
E100069622L1C001R00202023317/2	Solyc08g041870.3.1	91.379	58	4	1	94	150	1254	1311	1.14e-14	78.7	Solyc08g041870.3	Aspartate aminotransferase (AHRD V3.3 *** A0A2G2W5G8_CAPBA)
E100069622L1C001R00202031020/2	Solyc07g005940.4.1	98.667	150	2	0	1	150	1457	1308	2.28e-71	267	Solyc07g005940.4	V-type proton ATPase subunit H (AHRD V3.3 *** A0A2G2YZQ7_CAPAN)
E100069622L1C001R00202037458/2	Solyc07g056685.1.1	98.592	142	1	1	1	141	269	128	2.29e-66	250	Solyc07g056685.1	Unknown protein
E100069622L1C001R00202037458/2	Solyc07g056700.2.1	93.333	45	3	0	86	130	3	47	2.48e-11	67.6	Solyc07g056700.2	Unknown protein
E100069622L1C001R00202040137/2	Solyc05g048760.3.1	100	148	0	0	3	150	1104	957	1.36e-73	274	Solyc05g048760.3	phosphomannomutase
E100069622L1C001R00202050681/2	Solyc12g008560.1.1	100	35	0	0	1	35	209	243	8.91e-11	65.8	Solyc12g008560.1	Unknown protein
E100069622L1C001R00202050996/2	Solyc06g062360.3.1	100	101	0	0	48	148	491	391	1.82e-47	187	Solyc06g062360.3	Syntaxin (AHRD V3.3 *** A0A2G3C7Q3_CAPCH)
E100069622L1C001R00202050996/2	Solyc11g066910.3.1	92.553	94	7	0	55	148	334	241	6.7e-32	135	Solyc11g066910.3	Syntaxin (AHRD V3.3 *** A0A2G3C7Q3_CAPCH)
E100069622L1C001R00202051958/2	Solyc03g097370.4.1	100	32	0	0	119	150	3565	3596	4.15e-09	60.2	Solyc03g097370.4	P-loop containing nucleoside triphosphate hydrolases superfamily protein (AHRD V3.3 *** A0A2U1LV77_ARTAN)
E100069622L1C001R00202055764/2	Solyc03g096920.3.1	97.436	39	1	0	112	150	3852	3890	2.48e-11	67.6	Solyc03g096920.3	Exportin-1 (AHRD V3.3 *** D1MAF2_SOLLC)
E100069622L1C001R00202056512/2	Solyc03g117630.1.1	96.667	60	1	1	92	150	1965	1906	8.79e-21	99	Solyc03g117630.1	Heat shock 70 kDa protein (AHRD V3.3 *** A0A1U8FVW2_CAPAN)
E100069622L1C001R00202056834/2	Solyc01g111310.3.1	100	150	0	0	1	150	1770	1621	1.05e-74	278	Solyc01g111310.3	SlLAX2
E100069622L1C001R00202059382/2	Solyc04g014710.3.1	98.611	72	1	0	61	132	917	846	1.12e-29	128	Solyc04g014710.3	golgin family A protein (AHRD V3.3 *** AT4G22320.1)
E100069622L1C001R00202059721/2	Solyc05g053070.4.1	100	63	0	0	88	150	326	388	2.43e-26	117	Solyc05g053070.4	Unknown protein
E100069622L1C001R00202059721/2	Solyc05g053080.2.1	100	63	0	0	88	150	123	61	2.43e-26	117	Solyc05g053080.2	Unknown protein
E100069622L1C001R00202067710/2	Solyc09g098520.4.1	99.13	115	1	0	4	118	1538	1424	1.4e-53	207	Solyc09g098520.4	CMP-sialic acid transporter 2 (AHRD V3.3 *** A0A2G2V6Q4_CAPBA)
E100069622L1C001R00202071498/2	Solyc08g081010.3.1	100	46	0	0	105	150	1853	1898	6.84e-17	86.1	Solyc08g081010.3	gamma-glutamylcysteine synthetase 1
E100069622L1C001R00202072154/2	Solyc01g010490.4.1	89.333	150	5	4	2	150	1854	1715	1.1e-44	178	Solyc01g010490.4	Cytochrome P450 (AHRD V3.3 *** A0A2U1NH79_ARTAN)
E100069622L1C001R00202075399/2	Solyc08g067320.3.1	98	50	1	0	1	50	50	1	1.9e-17	87.9	Solyc08g067320.3	Chlorophyll a-b binding protein, chloroplastic (AHRD V3.3 *-* A0A2G3D4H8_CAPCH)
E100069622L1C001R00202079424/2	Solyc01g102740.3.1	100	110	0	0	1	110	1426	1535	1.81e-52	204	Solyc01g102740.3	NAC domain (AHRD V3.3 *-* A0A200PZR6_9MAGN)
E100069622L1C001R00202080220/2	Solyc03g005050.3.1	91.875	160	2	1	1	149	1119	960	3.01e-55	213	Solyc03g005050.3	Adenylate kinase (AHRD V3.3 *** A0A200QGC4_9MAGN),Pfam:PF00406
E100069622L1C001R00202082744/2	Solyc11g069000.2.1	100	150	0	0	1	150	1889	2038	1.05e-74	278	Solyc11g069000.2	T-complex protein 1 subunit beta (AHRD V3.3 *** A0A2G2YHG6_CAPAN)
E100069622L1C001R00202084275/2	Solyc04g054370.1.1	99.333	150	0	1	1	150	65	213	1.76e-72	270	Solyc04g054370.1	RING/U-box superfamily protein (AHRD V3.3 *-* Q3EAE6_ARATH)
E100069622L1C001R00202096757/2	Solyc08g077710.3.1	100	51	0	0	1	51	410	360	1.14e-19	95.3	Solyc08g077710.3	60S ribosomal protein l37a-like (AHRD V3.3 *** A0A2K3N190_TRIPR)
E100069622L1C001R00202098049/2	Solyc05g010420.2.1	99.02	102	1	0	49	150	906	1007	2.36e-46	183	Solyc05g010420.2	S-adenosylmethionine decarboxylase
E100069622L1C001R00202103271/2	Solyc09g015280.1.1	93.396	106	7	0	45	150	320	425	1.43e-38	158	Solyc09g015280.1	Photosystem I assembly protein Ycf3 (AHRD V3.3 *** I6N9C3_DATST)
E100069622L1C001R00202103271/2	Solyc00g500210.1.1	100	85	0	0	66	150	281	365	1.43e-38	158	Solyc00g500210.1	Protein TIC 214 (AHRD V3.3 *** K4EQH9_DATST)
E100069622L1C001R00202103271/2	Solyc00g500058.1.1	100	85	0	0	66	150	281	365	1.43e-38	158	Solyc00g500058.1	Photosystem I assembly protein Ycf3 (AHRD V3.3 *** A0A140F954_9LAMI)
E100069622L1C001R00202103271/2	Solyc00g500145.1.1	98.113	53	1	0	98	150	229	281	4.09e-19	93.5	Solyc00g500145.1	Maturase K (AHRD V3.3 *** A0A2G3DGH8_CAPCH)
E100069622L1C001R00202104192/2	Solyc06g051860.3.1	99.333	150	1	0	1	150	745	596	4.89e-73	272	Solyc06g051860.3	mycorrhiza-inducible inorganic phosphate transporter 4
E100069622L1C001R00202112205/2	Solyc01g104770.4.1	99.333	150	1	0	1	150	1322	1471	4.89e-73	272	Solyc01g104770.4	Actin-related protein (AHRD V3.3 *** A0A200RCC6_9MAGN)
E100069622L1C001R00202116226/2	Solyc01g087560.3.1	97.98	99	2	0	52	150	1509	1411	5.1e-43	172	Solyc01g087560.3	Methyltransferase (AHRD V3.3 *** A0A2G2XST8_CAPBA)
E100069622L1C001R00202137651/2	Solyc03g111010.4.1	86.62	142	18	1	7	147	1004	1145	5.14e-38	156	Solyc03g111010.4	Glyceraldehyde-3-phosphate dehydrogenase (AHRD V3.3 *** A0A0F7JIC2_NICBE)
E100069622L1C001R00202138795/2	Solyc04g063390.2.1	100	150	0	0	1	150	913	764	1.05e-74	278	Solyc04g063390.2	Chaperone protein dnaJ 10 (AHRD V3.3 *** A0A2G2ZPA7_CAPAN)
E100069622L1C001R00202141549/2	Solyc07g065820.3.1	98.684	76	1	0	75	150	484	559	6.7e-32	135	Solyc07g065820.3	Calcineurin B-like protein (AHRD V3.3 *** C3TRS0_MAIZE)
E100069622L1C001R00202152637/2	Solyc02g067090.4.1	97.059	34	1	0	117	150	1571	1604	1.49e-08	58.4	Solyc02g067090.4	Coilin (AHRD V3.3 *-* COIL_ARATH)
E100069622L1C001R00202161962/2	Solyc01g088610.4.1	100	149	0	0	1	149	494	642	3.78e-74	276	Solyc01g088610.4	10 kDa chaperonin (AHRD V3.3 *** A0A2K3N899_TRIPR)
E100069622L1C001R00202168987/2	Solyc05g054315.1.1	90.541	148	14	0	1	148	687	540	3.03e-50	196	Solyc05g054315.1	Epoxide hydrolase (AHRD V3.3 *** Q41413_SOLTU)
E100069622L1C001R00202191585/2	Solyc09g005720.3.1	96.97	99	3	0	52	150	580	678	2.38e-41	167	Solyc09g005720.3	60S ribosomal protein L23a (AHRD V3.3 *-* A0A2G2YLF5_CAPAN)
E100069622L1C001R00202224661/2	Solyc10g084280.2.1	94.958	119	3	2	1	119	1601	1486	2.36e-46	183	Solyc10g084280.2	SUN-like protein 29
E100069622L1C001R00202227260/2	Solyc08g080420.4.1	100	37	0	0	114	150	848	884	6.89e-12	69.4	Solyc08g080420.4	GPI transamidase subunit PIG-U (AHRD V3.3 *** A0A200QUK8_9MAGN)
E100069622L1C001R00202229309/2	Solyc03g096225.1.1	87.402	127	16	0	3	129	210	84	3.09e-35	147	Solyc03g096225.1	Translocation protein Sec62 (AHRD V3.3 *-* A0A200QIN6_9MAGN)
E100069622L1C001R00202235224/2	Solyc04g049660.3.1	100	100	0	0	1	100	513	612	6.56e-47	185	Solyc04g049660.3	hypothetical protein (AHRD V3.3 *-* AT1G71430.1)
E100069622L1C001R00202238032/2	Solyc08g077140.1.1	98.718	78	1	0	1	78	736	813	5.18e-33	139	Solyc08g077140.1	Pentatricopeptide repeat-containing protein, chloroplastic (AHRD V3.3 *-* A0A2G3AFE9_CAPAN)
E100069622L1C001R00202242843/2	Solyc02g032300.3.1	100	38	0	0	113	150	2092	2129	1.92e-12	71.3	Solyc02g032300.3	Enhancer of polycomb-like protein (AHRD V3.3 *** A0A2G3D2K3_CAPCH)
E100069622L1C001R00202263156/2	Solyc06g019170.3.1	100	50	0	0	36	85	2446	2495	4.09e-19	93.5	Solyc06g019170.3	Delta-1-pyrroline-5-carboxylate synthase (AHRD V3.3 *** A0A0U1XEG4_LYCCN)
E100069622L1C001R00202263860/2	Solyc06g084210.3.1	100	38	0	0	2	39	1727	1764	1.92e-12	71.3	Solyc06g084210.3	Sec24-like transport protein (AHRD V3.3 *** A0A2U1NGT5_ARTAN)
E100069622L1C001R00202271876/2	Solyc01g059830.3.1	100	150	0	0	1	150	898	1047	1.05e-74	278	Solyc01g059830.3	Enoyl-CoA hydratase (AHRD V3.3 *** A0A1Y1IHV1_KLENI)
E100069622L1C001R00202272044/2	Solyc12g049280.3.1	100	150	0	0	1	150	796	647	1.05e-74	278	Solyc12g049280.3	NAD(P)-binding Rossmann-fold superfamily protein (AHRD V3.3 *** F4IDE8_ARATH)
E100069622L1C001R00202272046/2	Solyc11g072270.3.1	96.512	86	3	0	52	137	689	604	4e-34	143	Solyc11g072270.3	Calmodulin (AHRD V3.3 *** B6T4U8_MAIZE)
E100069622L1C001R00202272955/2	Solyc04g056390.3.1	99.138	116	1	0	17	132	1035	1150	3.89e-54	209	Solyc04g056390.3	Isopentenyl-diphosphate Delta-isomerase (AHRD V3.3 *** A0A2L0V4K4_9APIA)
E100069622L1C001R00202276947/2	Solyc08g007220.3.1	97.436	39	1	0	112	150	813	851	2.48e-11	67.6	Solyc08g007220.3	Hyaluronan/mRNA-binding protein (AHRD V3.3 *** A0A200QJ96_9MAGN)
E100069622L1C001R00202277010/2	Solyc10g008870.3.1	100	150	0	0	1	150	637	488	1.05e-74	278	Solyc10g008870.3	Transcription elongation factor 1 homolog (AHRD V3.3 *** A0A2G3BD30_CAPCH)
E100069622L1C001R00202279552/2	Solyc01g105100.3.1	100	116	0	0	1	116	1732	1617	8.36e-56	215	Solyc01g105100.3	Endoplasmic reticulum-Golgi intermediate compartment protein 3 (AHRD V3.3 *** A0A2G2WZZ7_CAPBA)
E100069622L1C001R00202279893/2	Solyc05g014310.3.1	98.667	150	2	0	1	150	929	780	2.28e-71	267	Solyc05g014310.3	multidrug resistance protein (AHRD V3.3 *** AT1G67700.4)
E100069622L1C001R00202282342/2	Solyc06g074780.1.1	78.912	147	30	1	4	149	395	249	8.79e-21	99	Solyc06g074780.1	Histone H2B (AHRD V3.3 *** A0A2G2ZDH6_CAPAN)
E100069622L1C001R00202284666/2	Solyc02g087410.4.1	100	150	0	0	1	150	3601	3452	1.05e-74	278	Solyc02g087410.4	ABC transporter B family member 18 (AHRD V3.3 *** A0A1U8FQF4_CAPAN)
E100069622L1C001R00202293918/2	Solyc10g046970.2.1	100	150	0	0	1	150	1578	1429	1.05e-74	278	Solyc10g046970.2	Tubby-like F-box protein (AHRD V3.3 *** A0A2G2VCE1_CAPBA)
E100069622L1C001R00202295810/2	Solyc12g098990.2.1	100	74	0	0	1	74	1857	1930	1.86e-32	137	Solyc12g098990.2	Pentatricopeptide repeat-containing protein (AHRD V3.3 *** A0A2U1QJ39_ARTAN)
E100069622L1C001R00202301220/2	Solyc04g051310.4.1	100	150	0	0	1	150	1078	1227	1.05e-74	278	Solyc04g051310.4	transmembrane protein (AHRD V3.3 *** AT5G16520.1)
E100069622L1C001R00202304264/2	Solyc02g084880.3.1	99.213	127	1	0	21	147	1115	1241	2.99e-60	230	Solyc02g084880.3	Basic helix-loop-helix (BHLH) DNA-binding superfamily protein (AHRD V3.3 *-* A0A2U1PMP2_ARTAN)
E100069622L1C001R00202306758/2	Solyc05g007220.4.1	99.333	150	0	1	1	150	2039	1891	1.76e-72	270	Solyc05g007220.4	F-box/kelch-repeat protein (AHRD V3.3 *-* A0A2G2X8J1_CAPBA)
E100069622L1C001R00202309822/2	Solyc01g096070.3.1	100	52	0	0	99	150	2846	2897	3.16e-20	97.1	Solyc01g096070.3	Auxin Response Factor 18
E100069622L1C001R00202313703/2	Solyc11g011920.2.1	99.333	150	1	0	1	150	1527	1676	4.89e-73	272	Solyc11g011920.2	Glutamate decarboxylase (AHRD V3.3 *** B1Q3F1_SOLLC)
E100069622L1C001R00202316066/2	Solyc02g081360.4.1	100	96	0	0	1	96	2088	2183	1.1e-44	178	Solyc02g081360.4	AMP-dependent synthetase/ligase (AHRD V3.3 *** A0A200PYF6_9MAGN)
E100069622L1C001R00202327403/2	Solyc06g065800.3.1	93.023	43	1	2	108	150	394	434	1.15e-09	62.1	Solyc06g065800.3	Mitochondrial glycoprotein (AHRD V3.3 *** A0A200PPZ5_9MAGN)
E100069622L1C001R00202329859/2	Solyc09g014520.3.1	98.485	66	1	0	85	150	1188	1123	2.43e-26	117	Solyc09g014520.3	Chlorophyll a-b binding protein, chloroplastic (AHRD V3.3 *** A0A2G3BKI1_CAPCH)
E100069622L1C001R00202337688/2	Solyc02g068150.4.1	98.901	91	0	1	60	150	318	407	1.11e-39	161	Solyc02g068150.4	Nuclear transport factor 2 (AHRD V3.3 *** A0A2G2XD55_CAPBA)
E100069622L1C001R00202344194/2	Solyc06g074200.4.1	99.333	150	1	0	1	150	293	442	4.89e-73	272	Solyc06g074200.4	Photosystem I subunit O (AHRD V3.3 *** A0A1U8H3A3_CAPAN)
E100069622L1C001R00202349353/2	Solyc10g084760.3.1	95.556	45	1	1	106	150	6623	6666	1.92e-12	71.3	Solyc10g084760.3	E3 ubiquitin-protein ligase ubr3-like protein (AHRD V3.3 *** A0A2K3NLG7_TRIPR)
E100069622L1C001R00202351016/2	Solyc05g013730.3.1	100	145	0	0	6	150	1992	2136	6.33e-72	268	Solyc05g013730.3	O-fucosyltransferase (AHRD V3.3 *** A0A2P5FMT7_TREOI)
E100069622L1C001R00202351827/2	Solyc01g103220.3.1	98.462	65	1	0	86	150	137	201	8.73e-26	115	Solyc01g103220.3	Cytochrome c (AHRD V3.3 *** A0A2G3BUT2_CAPCH)
E100069622L1C001R00202361325/2	Solyc06g053560.4.1	100	49	0	0	1	49	2270	2318	1.47e-18	91.6	Solyc06g053560.4	Casein kinase I isoform epsilon (AHRD V3.3 *** A0A1U8F4P3_CAPAN)
E100069622L1C001R00202377536/2	Solyc03g034170.4.1	100	111	0	0	1	111	1084	1194	5.03e-53	206	Solyc03g034170.4	acclimation of photosynthesis to environment (AHRD V3.3 *** AT5G38660.1)
E100069622L1C001R00202379442/2	Solyc06g051810.4.1	100	31	0	0	120	150	873	903	1.49e-08	58.4	Solyc06g051810.4	XH/XS domain protein (AHRD V3.3 *** A0A2K3NHW6_TRIPR)
E100069622L1C001R00202382484/2	Solyc01g100350.3.1	100	150	0	0	1	150	977	828	1.05e-74	278	Solyc01g100350.3	GTP-binding protein (AHRD V3.3 *** Q9SDK4_ORYSJ)
E100069622L1C001R00202382495/2	Solyc04g015340.3.1	97.436	39	1	0	112	150	1910	1948	2.48e-11	67.6	Solyc04g015340.3	Carboxypeptidase (AHRD V3.3 *** A0A2G2VL35_CAPBA)
E100069622L1C001R00202384063/2	Solyc03g113800.3.1	100	150	0	0	1	150	1645	1794	1.05e-74	278	Solyc03g113800.3	Aldehyde dehydrogenase (AHRD V3.3 *** A0A0K9R405_SPIOL)
E100069622L1C001R00202387238/2	Solyc09g075010.3.1	95.122	41	2	0	110	150	947	987	8.91e-11	65.8	Solyc09g075010.3	HSP20-like chaperones superfamily protein (AHRD V3.3 *-* F4JHJ0_ARATH)
E100069622L1C001R00202392368/2	Solyc12g062280.2.1	99.333	150	1	0	1	150	809	660	4.89e-73	272	Solyc12g062280.2	MAP kinase kinase kinase 86
E100069622L1C001R00202416522/2	Solyc07g007250.4.1	99.02	102	1	0	49	150	259	360	2.36e-46	183	Solyc07g007250.4	Metallocarboxypeptidase inhibitor (AHRD V3.3 *** A0A2G3BXM1_CAPCH)
E100069622L1C001R00202419624/2	Solyc01g100860.3.1	100	100	0	0	51	150	498	597	6.56e-47	185	Solyc01g100860.3	ADP-ribosylation factor (AHRD V3.3 *** B4FP40_MAIZE)
E100069622L1C001R00202419624/2	Solyc01g100870.3.1	99	100	1	0	51	150	678	777	3.05e-45	180	Solyc01g100870.3	ADP-ribosylation factor (AHRD V3.3 *** B4FP40_MAIZE)
E100069622L1C001R00202420763/2	Solyc01g086710.4.1	100	150	0	0	1	150	4055	3906	1.05e-74	278	Solyc01g086710.4	DNA-directed RNA polymerase subunit beta (AHRD V3.3 *** A0A2G3AK33_CAPAN)
E100069622L1C001R00202422729/2	Solyc11g018620.3.1	100	105	0	0	1	105	1114	1218	1.09e-49	195	Solyc11g018620.3	SNARE associated Golgi protein (AHRD V3.3 *** A0A2U1LN83_ARTAN)
E100069622L1C001R00202424868/2	Solyc09g091470.3.1	100	68	0	0	83	150	1680	1747	4.03e-29	126	Solyc09g091470.3	3-ketoacyl-CoA thiolase peroxisomal-like (AHRD V3.3 *** A0A2K3P5R8_TRIPR)
E100069622L1C001R00202433575/2	Solyc04g074850.3.1	91.034	145	11	2	8	150	2122	1978	1.09e-49	195	Solyc04g074850.3	ripening regulated protein DDTFR18
E100069622L1C001R00202446234/2	Solyc04g050920.3.1	100	94	0	0	57	150	1413	1506	1.42e-43	174	Solyc04g050920.3	DNA-directed RNA polymerase subunit alpha (AHRD V3.3 *** AT3G54310.1)
E100069622L1C001R00202448515/2	Solyc04g008430.1.1	92.157	51	4	0	1	51	2756	2806	5.33e-13	73.1	Solyc04g008430.1	Serine/threonine-protein kinase BRI1-like 2 (AHRD V3.3 *** A0A2G2ZGZ4_CAPAN)
E100069622L1C001R00202453735/2	Solyc11g022470.2.1	100	72	0	0	1	72	421	350	2.41e-31	134	Solyc11g022470.2	MYB transcription factor (AHRD V3.3 *** V5Q0T6_9CARY)
E100069622L1C001R00202454807/2	Solyc02g067830.3.1	100	135	0	0	1	135	2087	2221	2.29e-66	250	Solyc02g067830.3	Protein kinase G11A (AHRD V3.3 *** A0A2G3A680_CAPAN)
E100069622L1C001R00202454807/2	Solyc02g093360.3.1	93.478	46	3	0	1	46	2006	2051	6.89e-12	69.4	Solyc02g093360.3	Stpk1 protein kinase (AHRD V3.3 *** Q41493_SOLTU)
E100069622L1C001R00202457435/2	Solyc10g006930.4.1	100	51	0	0	100	150	2123	2073	1.14e-19	95.3	Solyc10g006930.4	Plant intracellular Ras-group-related LRR protein (AHRD V3.3 *** A0A2R6QK70_ACTCH)
E100069622L1C001R00202458877/2	Solyc01g088770.3.1	100	30	0	0	121	150	280	309	5.36e-08	56.5	Solyc01g088770.3	Cytochrome c oxidase-assembly factor COX23, mitochondrial (AHRD V3.3 *** A0A2G3DIY6_CAPCH)
E100069622L1C001R00202459951/2	Solyc06g073600.4.1	100	93	0	0	1	93	1808	1900	5.1e-43	172	Solyc06g073600.4	Ubiquitin-associated/translation elongation factor EF1B protein (AHRD V3.3 *** A0A2U1Q4S3_ARTAN)
E100069622L1C001R00202460782/2	Solyc01g096710.4.1	100	59	0	0	91	149	20	78	4.06e-24	110	Solyc01g096710.4	Dr1-associated corepressor (AHRD V3.3 *** A0A2G3BTP5_CAPCH)
E100069622L1C001R00202471121/2	Solyc03g119090.3.1	92.857	42	2	1	109	150	1924	1964	4.15e-09	60.2	Solyc03g119090.3	Transducin/WD40 repeat protein (AHRD V3.3 *** A0A2K3NUS3_TRIPR)
E100069622L1C001R00202472389/2	Solyc02g081880.3.1	100	36	0	0	115	150	1064	1099	2.48e-11	67.6	Solyc02g081880.3	Molybdenum cofactor sulfurase (AHRD V3.3 *** A0A200QQK0_9MAGN)
E100069622L1C001R00202473049/2	Solyc11g069800.1.1	100	38	0	0	113	150	1277	1314	1.92e-12	71.3	Solyc11g069800.1	Allene oxide synthase, chloroplastic (AHRD V3.3 *** A0A2G2YI94_CAPAN)
E100069622L1C001R00202478944/2	Solyc03g117890.3.1	97.403	154	0	1	1	150	1464	1311	3.81e-69	259	Solyc03g117890.3	ACT domain-containing protein (AHRD V3.3 *** A0A2U1QDU0_ARTAN)
E100069622L1C001R00202480670/2	Solyc09g010520.3.1	97.196	107	1	1	18	124	1796	1900	3.05e-45	180	Solyc09g010520.3	ADP-ribosylation factor GTPase-activating protein 1 (AHRD V3.3 *** A0A1U8EA26_CAPAN)
E100069622L1C001R00202492292/2	Solyc02g085790.3.1	97.368	38	1	0	113	150	1852	1889	8.91e-11	65.8	Solyc02g085790.3	T-complex protein 1 subunit zeta (AHRD V3.3 *** A0A2G3D7N6_CAPCH)
E100069622L1C001R00202493550/2	Solyc02g092260.3.1	98.667	150	2	0	1	150	1968	1819	2.28e-71	267	Solyc02g092260.3	Amino-acid acetyltransferase-like protein (AHRD V3.3 *** A0A2K3MR62_TRIPR)
E100069622L1C001R00202493550/2	Solyc03g043950.4.1	84.354	147	23	0	4	150	1925	1779	1.11e-34	145	Solyc03g043950.4	Amino-acid acetyltransferase-like protein (AHRD V3.3 *** A0A2K3MR62_TRIPR)
E100069622L1C001R00202493977/2	Solyc08g007140.4.1	98	100	2	0	51	150	547	448	1.42e-43	174	Solyc08g007140.4	60S ribosomal protein L37a (AHRD V3.3 *** A0A2G3AM54_CAPAN)
E100069622L1C001R00202500755/2	Solyc02g069100.4.1	100	150	0	0	1	150	900	1049	1.05e-74	278	Solyc02g069100.4	Cathepsin B-like cysteine proteinase (AHRD V3.3 *** Q6ST24_SOLTU)
E100069622L1C001R00202504029/2	Solyc01g093970.4.1	100	150	0	0	1	150	973	1122	1.05e-74	278	Solyc01g093970.4	Hexosyltransferase (AHRD V3.3 *** A0A2G2W3R9_CAPBA)
E100069622L1C001R00202505079/2	Solyc05g007570.4.1	100	150	0	0	1	150	1186	1037	1.05e-74	278	Solyc05g007570.4	hypothetical protein (DUF1666) (AHRD V3.3 *-* AT5G39785.5)
E100069622L1C001R00202505249/2	Solyc07g007370.3.1	100	62	0	0	89	150	1583	1522	8.73e-26	115	Solyc07g007370.3	Ubiquitin-associated (UBA)/TS-N domain-containing protein (AHRD V3.3 *** A0A2U1MD44_ARTAN)
E100069622L1C001R00202509991/2	Solyc03g096290.3.1	100	73	0	0	1	73	1187	1259	6.7e-32	135	Solyc03g096290.3	plasma membrane intrinsic protein 1.7
E100069622L1C001R00202514185/2	Solyc02g085420.4.1	100	30	0	0	121	150	1729	1758	5.36e-08	56.5	Solyc02g085420.4	U1 small nuclear ribonucleoprotein 70 kDa (AHRD V3.3 *-* A0A2G3AAH2_CAPAN)
E100069622L1C001R00202524090/2	Solyc01g091460.3.1	100	137	0	0	14	150	1	137	1.77e-67	254	Solyc01g091460.3	Brefeldin A-inhibited guanine nucleotide-exchange protein 2 (AHRD V3.3 *** A0A2G2XNT6_CAPBA)
E100069622L1C001R00202531452/2	Solyc04g005680.4.1	99.333	150	1	0	1	150	583	732	4.89e-73	272	Solyc04g005680.4	40S ribosomal protein S9 (AHRD V3.3 *** A0A1U8EPE0_CAPAN)
E100069622L1C001R00202531452/2	Solyc05g007250.3.1	95.714	70	3	0	1	70	631	700	3.14e-25	113	Solyc05g007250.3	40S ribosomal protein S9 (AHRD V3.3 *** A0A1U8EPE0_CAPAN)
E100069622L1C001R00202532723/2	Solyc03g119010.3.1	97.826	46	1	0	105	150	985	1030	3.18e-15	80.5	Solyc03g119010.3	Pre-mRNA-splicing factor SPF27-like protein (AHRD V3.3 *** A0A2G3CZW4_CAPCH)
E100069622L1C001R00202536162/2	Solyc04g077970.4.1	95.122	123	5	1	28	150	869	990	3.92e-49	193	Solyc04g077970.4	Adenine phosphoribosyltransferase 3 (AHRD V3.3 *** A0A2G3CPQ3_CAPCH)
E100069622L1C001R00202538357/2	Solyc03g111100.1.1	96.226	106	4	0	45	150	246	351	1.42e-43	174	Solyc03g111100.1	At3g48510 (AHRD V3.3 *** Q9SMP6_ARATH)
E100069622L1C001R00202555751/2	Solyc07g044860.3.1	100	37	0	0	114	150	1159	1195	6.89e-12	69.4	Solyc07g044860.3	psbXphotosystem II 23 kDa protein
E100069622L1C001R00202563377/2	Solyc11g010600.2.1	100	150	0	0	1	150	1774	1625	1.05e-74	278	Solyc11g010600.2	O-fucosyltransferase (AHRD V3.3 *** A0A2P5EGU4_TREOI)
E100069622L1C001R00202565122/2	Solyc10g005230.3.1	100	150	0	0	1	150	113	262	1.05e-74	278	Solyc10g005230.3	excitatory amino acid transporter (AHRD V3.3 *** AT4G20150.1)
E100069622L1C001R00202565552/2	Solyc03g044370.3.1	100	150	0	0	1	150	1976	1827	1.05e-74	278	Solyc03g044370.3	OTU domain-containing protein (AHRD V3.3 *** A0A1Q3CLG3_CEPFO)
E100069622L1C001R00202571420/2	Solyc05g006400.2.1	97.5	40	1	0	111	150	1280	1319	6.89e-12	69.4	Solyc05g006400.2	inositol-1%2C4%2C5-trisphosphate 5-phosphatase (AHRD V3.3 *** AT5G54870.1)
E100069622L1C001R00202572139/2	Solyc02g090680.3.1	100	39	0	0	112	150	1019	1057	5.33e-13	73.1	Solyc02g090680.3	Cyclin-dependent kinase inhibitor (AHRD V3.3 *** A0A2G3D8Q2_CAPCH)
E100069622L1C001R00202572257/2	Solyc03g122180.4.1	99.291	141	1	0	10	150	1	141	4.93e-68	255	Solyc03g122180.4	Oligouridylate-binding protein 1A (AHRD V3.3 *** A0A2G3D0E7_CAPCH)
E100069622L1C001R00202573202/2	Solyc03g113270.3.1	97.902	143	2	1	8	150	1245	1386	2.97e-65	246	Solyc03g113270.3	LEVAHOX1G L.esculentum homeobox
E100069622L1C001R00202573916/2	Solyc11g007590.3.1	100	82	0	0	1	82	1097	1178	6.65e-37	152	Solyc11g007590.3	OTU domain-containing protein (AHRD V3.3 *** A0A2G3B0Z0_CAPCH)
E100069622L1C001R00202577391/2	Solyc09g050062.1.1	100	81	0	0	70	150	493	573	2.39e-36	150	Solyc09g050062.1	DNA-directed RNA polymerase subunit alpha (AHRD V3.3 *** I6N988_DATST)
E100069622L1C001R00202577391/2	Solyc00g500157.1.1	100	81	0	0	70	150	493	573	2.39e-36	150	Solyc00g500157.1	Protein Ycf2 (AHRD V3.3 *-* A0A1W5PW46_9DIPS)
E100069622L1C001R00202577391/2	Solyc01g017440.1.1	95.082	61	3	0	90	150	282	342	3.16e-20	97.1	Solyc01g017440.1	DNA-directed RNA polymerase subunit alpha (AHRD V3.3 *** A0A1U8QD90_CAPAN)
E100069622L1C001R00202583367/2	Solyc05g055160.3.1	100	52	0	0	99	150	1615	1564	3.16e-20	97.1	Solyc05g055160.3	DnaJ protein (AHRD V3.3 *** Q43177_SOLTU)
E100069622L1C001R00202586143/2	Solyc05g009980.4.1	97.436	39	0	1	113	150	2105	2143	8.91e-11	65.8	Solyc05g009980.4	Protein decapping 5 (AHRD V3.3 *** A0A2G3B6L4_CAPCH)
E100069622L1C001R00202586679/2	Solyc06g082580.4.1	98.876	89	1	0	1	89	155	67	3.97e-39	159	Solyc06g082580.4	Eukaryotic translation initiation factor 2 subunit beta (AHRD V3.3 *** A0A1U8H294_CAPAN)
E100069622L1C001R00202590668/2	Solyc01g100510.4.1	100	37	0	0	114	150	117	153	6.89e-12	69.4	Solyc01g100510.4	knotted 4
E100069622L1C001R00202597612/2	Solyc03g095770.3.1	98	150	3	0	1	150	981	832	1.06e-69	261	Solyc03g095770.3	WRKY transcription factor 80
E100069622L1C001R00202604423/2	Solyc08g043170.4.1	96.842	95	2	1	57	150	2478	2384	1.43e-38	158	Solyc08g043170.4	delta 1-pyrroline-5-carboxylate synthetase
E100069622L1C001R00202611519/2	Solyc01g104660.3.1	96.471	85	3	0	66	150	1457	1373	1.44e-33	141	Solyc01g104660.3	Plant/F1M20-13 protein (AHRD V3.3 *** A0A072UZK1_MEDTR)
E100069622L1C001R00202613400/2	Solyc11g069380.2.1	98.667	150	2	0	1	150	2548	2399	2.28e-71	267	Solyc11g069380.2	GcpE
E100069622L1C001R00202616468/2	Solyc02g093680.3.1	100	52	0	0	1	52	1044	1095	3.16e-20	97.1	Solyc02g093680.3	succinate dehydrogenase
E100069622L1C001R00202619801/2	Solyc08g077030.4.1	98.246	114	2	0	1	114	1481	1594	2.34e-51	200	Solyc08g077030.4	AT-hook motif nuclear-localized protein 10 (AHRD V3.3 *** A0A2G3DCF2_CAPCH)
E100069622L1C001R00202620012/2	Solyc06g065840.3.1	100	150	0	0	1	150	3446	3595	1.05e-74	278	Solyc06g065840.3	Trafficking protein particle complex II-specific subunit-like protein (AHRD V3.3 *** A0A2G3C800_CAPCH)
E100069622L1C001R00202622308/2	Solyc01g056780.3.1	100	130	0	0	1	130	550	421	1.38e-63	241	Solyc01g056780.3	50S ribosomal protein L34 (AHRD V3.3 *** A0A1U8FLP5_CAPAN)
E100069622L1C001R00202622921/2	Solyc02g068080.3.1	100	32	0	0	119	150	2780	2749	4.15e-09	60.2	Solyc02g068080.3	Chloride channel protein (AHRD V3.3 *** K4B7E0_SOLLC)
E100069622L1C001R00202624616/2	Solyc09g005700.3.1	100	150	0	0	1	150	658	509	1.05e-74	278	Solyc09g005700.3	Diaminopimelate epimerase (AHRD V3.3 *** A0A200R6G6_9MAGN)
E100069622L1C001R00202624656/2	Solyc07g043260.4.1	96	150	0	1	1	150	2485	2628	4.96e-63	239	Solyc07g043260.4	protein FAR1-RELATED SEQUENCE 2-like isoform X1 (AHRD V3.3 *** A0A2I4HFL5_9ROSI)
E100069622L1C001R00202629164/2	Solyc04g080730.3.1	99.333	150	1	0	1	150	1567	1418	4.89e-73	272	Solyc04g080730.3	mitogen-activated protein kinase 9
E100069622L1C001R00202629528/2	Solyc02g083250.3.1	100	150	0	0	1	150	793	942	1.05e-74	278	Solyc02g083250.3	Cellular retinaldehyde-binding/triple function, C-terminal (AHRD V3.3 *** B6SN40_MAIZE)
E100069622L1C001R00202641549/2	Solyc09g075030.3.1	97.368	76	2	0	1	76	954	1029	3.12e-30	130	Solyc09g075030.3	nucleolar protein 16-like (AHRD V3.3 *** A0A2I4E2F5_9ROSI)
E100069622L1C001R00202647447/2	Solyc03g123620.4.1	100	109	0	0	42	150	2249	2141	6.51e-52	202	Solyc03g123620.4	Pectinesterase (AHRD V3.3 *** A0A2G3D1E1_CAPCH)
E100069622L1C001R00202662288/2	Solyc12g007010.2.1	98.667	150	2	0	1	150	1895	1746	2.28e-71	267	Solyc12g007010.2	Iron-sulfur cluster carrier protein (AHRD V3.3 *** A0A2T0U724_9SPHI)
E100069622L1C001R00202668231/2	Solyc11g069790.2.1	100	150	0	0	1	150	1398	1547	1.05e-74	278	Solyc11g069790.2	60 kDa chaperonin (AHRD V3.3 *** B2IXD2_NOSP7)
E100069622L1C001R00202668310/2	Solyc06g050130.3.1	95.833	96	1	3	58	150	1428	1523	6.65e-37	152	Solyc06g050130.3	Alpha-galactosidase (AHRD V3.3 *** K4C5G0_SOLLC)
E100069622L1C001R00202672799/2	Solyc07g056660.4.1	100	150	0	0	1	150	3667	3518	1.05e-74	278	Solyc07g056660.4	Vacuolar sorting protein 39 (AHRD V3.3 *** A0A2U1PI44_ARTAN)
E100069622L1C001R00202673733/2	Solyc09g005340.3.1	100	150	0	0	1	150	1784	1933	1.05e-74	278	Solyc09g005340.3	HEAT repeat-containing protein (AHRD V3.3 *-* A0A2U1QKL7_ARTAN)
E100069622L1C001R00202675876/2	Solyc09g091570.2.1	100	94	0	0	1	94	1725	1632	1.42e-43	174	Solyc09g091570.2	2-octaprenyl-3-methyl-6-methoxy-1,4-benzoquinol hydroxylase (AHRD V3.3 *** A0A0D5XRL2_9PSED)
E100069622L1C001R00202676882/2	Solyc10g054080.3.1	94.737	95	4	1	56	150	3145	3238	3.09e-35	147	Solyc10g054080.3	Kinesin-related protein 11 (AHRD V3.3 *** A0A2G3BDZ7_CAPCH)
E100069622L1C001R00202678418/2	Solyc06g069450.4.1	100	150	0	0	1	150	1854	2003	1.05e-74	278	Solyc06g069450.4	Haloacid dehalogenase-like hydrolase (HAD) superfamily protein (AHRD V3.3 *-* A0A1I9LMI0_ARATH)
E100069622L1C001R00202684546/2	Solyc02g082500.1.1	94.34	106	6	0	45	150	468	363	3.07e-40	163	Solyc02g082500.1	50S ribosomal protein L11 (AHRD V3.3 *** B4FC48_MAIZE)
E100069622L1C001R00202685509/2	Solyc05g012160.3.1	100	150	0	0	1	150	589	440	1.05e-74	278	Solyc05g012160.3	Protein SPIRAL1-like 2 (AHRD V3.3 *** A0A2G2YD05_CAPAN)
E100069622L1C001R00202688629/2	Solyc04g058100.3.1	100	63	0	0	3	65	241	303	2.43e-26	117	Solyc04g058100.3	Metallothionein-like protein (AHRD V3.3 *** A8DUB1_SOLLC)
E100069622L1C001R00202691347/2	Solyc08g075280.4.1	100	150	0	0	1	150	776	627	1.05e-74	278	Solyc08g075280.4	AT4g19390/T5K18_170 (AHRD V3.3 *-* Q94JM4_ARATH)
E100069622L1C001R00202692199/2	Solyc02g088270.3.1	98.4	125	1	1	1	125	1023	900	6.47e-57	219	Solyc02g088270.3	hypothetical protein (DUF1997) (AHRD V3.3 *** AT5G39530.1)
E100069622L1C001R00202692199/2	Solyc02g088260.3.1	96.61	59	1	1	67	125	1	58	3.16e-20	97.1	Solyc02g088260.3	glycine-rich protein (AHRD V3.3 *-* AT3G29075.1)
E100069622L1C001R00202711720/2	Solyc06g074820.3.1	99.333	150	1	0	1	150	586	735	4.89e-73	272	Solyc06g074820.3	tonoplast intrinsic protein 1.1
E100069622L1C001R00202711720/2	Solyc10g083880.2.1	83.333	150	23	2	1	149	470	618	1.86e-32	137	Solyc10g083880.2	tonoplast intrinsic protein 1.3
E100069622L1C001R00202716537/2	Solyc04g009030.3.1	98.667	150	2	0	1	150	1234	1383	2.28e-71	267	Solyc04g009030.3	Glyceraldehyde-3-phosphate dehydrogenase (AHRD V3.3 *** A0A0A8IBT8_NICBE)
E100069622L1C001R00202716537/2	Solyc02g020940.3.1	91.509	106	9	0	1	106	1233	1338	3.09e-35	147	Solyc02g020940.3	Glyceraldehyde-3-phosphate dehydrogenase (AHRD V3.3 *** A0A2G3D2C2_CAPCH)
E100069622L1C001R00202727745/2	Solyc08g076887.1.1	98.667	75	1	0	61	135	687	613	2.41e-31	134	Solyc08g076887.1	proline-rich receptor-like protein kinase PERK13 isoform X2 (AHRD V3.3 --* XP_024537326.1)
E100069622L1C001R00202733601/2	Solyc06g009400.3.1	97.333	150	4	0	1	150	949	800	4.93e-68	255	Solyc06g009400.3	PII-like protein
E100069622L1C001R00202733601/2	Solyc01g015000.3.1	95.333	150	7	0	1	150	809	660	4.96e-63	239	Solyc01g015000.3	Nitrogen regulatory protein P-II (AHRD V3.3 *-* A0A2G2Z6U6_CAPAN)
E100069622L1C001R00202733708/2	Solyc01g107430.2.1	100	150	0	0	1	150	872	723	1.05e-74	278	Solyc01g107430.2	Zinc finger protein (AHRD V3.3 *** A0A200QZQ7_9MAGN)
E100069622L1C001R00202743997/2	Solyc10g049620.2.1	100	83	0	0	68	150	1274	1356	1.85e-37	154	Solyc10g049620.2	Progesterone 5-beta-reductase 4 (AHRD V3.3 *** A0A0A0S3B2_CATRO)
E100069622L1C001R00202746549/2	Solyc10g074810.2.1	99.333	150	1	0	1	150	1283	1134	4.89e-73	272	Solyc10g074810.2	RING/U-box superfamily protein (AHRD V3.3 *** Q8L610_ARATH)
E100069622L1C001R00202746634/2	Solyc04g056270.4.1	100	37	0	0	114	150	3250	3286	6.89e-12	69.4	Solyc04g056270.4	ER66
E100069622L1C001R00202750295/2	Solyc09g098150.3.1	100	150	0	0	1	150	1245	1394	1.05e-74	278	Solyc09g098150.3	metacaspase 1,Pfam:PF00656
E100069622L1C001R00202756758/2	Solyc10g075020.3.1	100	150	0	0	1	150	236	87	1.05e-74	278	Solyc10g075020.3	Elongation factor P (AHRD V3.3 *** A0A2G2YL80_CAPAN)
E100069622L1C001R00202759086/2	Solyc03g119690.3.1	95.918	49	2	0	79	127	1557	1605	3.18e-15	80.5	Solyc03g119690.3	Eukaryotic aspartyl protease family protein (AHRD V3.3 *** Q9C6M0_ARATH)
E100069622L1C001R00202759414/2	Solyc06g084050.4.1	96	50	2	0	101	150	502	453	8.85e-16	82.4	Solyc06g084050.4	Photosystem II reaction center W protein, chloroplastic (AHRD V3.3 *** A0A2G2WN23_CAPBA)
E100069622L1C001R00202775466/2	Solyc03g025850.3.1	97.115	104	2	1	48	150	976	873	1.42e-43	174	Solyc03g025850.3	remorin 1
E100069622L1C001R00202777149/2	Solyc04g074800.3.1	100	41	0	0	110	150	550	590	4.12e-14	76.8	Solyc04g074800.3	craniofacial development protein 1 (AHRD V3.3 *** A0A2I4E4C8_9ROSI)
E100069622L1C001R00202777787/2	Solyc11g066070.2.1	98.649	148	2	0	3	150	561	414	2.94e-70	263	Solyc11g066070.2	hypothetical protein (AHRD V3.3 *** AT1G47278.3)
E100069622L1C001R00202783881/2	Solyc06g036430.3.1	99.338	151	0	1	1	150	503	353	4.89e-73	272	Solyc06g036430.3	Reticulon-like protein (AHRD V3.3 *** A0A2G3CWR7_CAPCH)
E100069622L1C001R00202789255/2	Solyc03g121800.4.1	98.667	150	2	0	1	150	811	662	2.28e-71	267	Solyc03g121800.4	copz1 nonclathrin coat protein zeta1-COP
E100069622L1C001R00202806831/2	Solyc02g081030.4.1	97.987	149	3	0	2	150	2730	2878	3.81e-69	259	Solyc02g081030.4	ERD (Early-responsive to dehydration stress) family protein (AHRD V3.3 *-* A0A2U1NFB6_ARTAN)
E100069622L1C001R00202811059/2	Solyc07g045140.4.1	99.333	150	1	0	1	150	1807	1956	4.89e-73	272	Solyc07g045140.4	transmembrane protein (AHRD V3.3 *** AT4G12680.1)
E100069622L1C001R00202811616/2	Solyc01g106260.3.1	99.333	150	1	0	1	150	1944	1795	4.89e-73	272	Solyc01g106260.3	Heat shock protein 70 kDa (AHRD V3.3 *** A0A2K3MZA1_TRIPR)
E100069622L1C001R00202812152/2	Solyc03g124110.2.1	99.31	145	1	0	1	145	784	640	2.94e-70	263	Solyc03g124110.2	Dehydration-responsive element-binding transcription factor (AHRD V3.3 *** A0A1S6M2D0_9CARY)
E100069622L1C001R00202812152/2	Solyc03g026280.3.1	80.769	130	19	4	16	145	685	562	3.16e-20	97.1	Solyc03g026280.3	C-repeat binding factor 1
E100069622L1C001R00202831469/2	Solyc12g036170.2.1	100	150	0	0	1	150	681	532	1.05e-74	278	Solyc12g036170.2	Photosynthetic NDH subcomplex B 4 (AHRD V3.3 *** A0A0F7GXZ5_9ROSI)
E100069622L1C001R00202862351/2	Solyc05g050570.3.1	98.876	89	1	0	62	150	1064	1152	3.97e-39	159	Solyc05g050570.3	Cyclic pyranopterin monophosphate synthase accessory protein (AHRD V3.3 *** A0A2G2WSM4_CAPBA)
E100069622L1C001R00202865188/2	Solyc01g057760.4.1	95.789	95	4	0	1	95	3177	3083	1.85e-37	154	Solyc01g057760.4	RNA helicase DEAD2
E100069622L1C001R00202870034/2	Solyc02g086380.1.1	96.078	102	4	0	9	110	328	429	2.38e-41	167	Solyc02g086380.1	keratin, type II cytoskeletal I (AHRD V3.3 *** XP_004232330.1)
E100069622L1C001R00202880382/2	Solyc06g065180.3.1	92.308	39	3	0	112	150	63	101	5.36e-08	56.5	Solyc06g065180.3	SLL1 protein (AHRD V3.3 *** B6SMM6_MAIZE)
E100069622L1C001R00202880809/2	Solyc01g099860.3.1	100	109	0	0	42	150	961	1069	6.51e-52	202	Solyc01g099860.3	Serine/threonine-protein phosphatase (AHRD V3.3 *** A0A1U8DUK9_CAPAN)
E100069622L1C001R00202881517/2	Solyc07g063310.3.1	100	150	0	0	1	150	1422	1273	1.05e-74	278	Solyc07g063310.3	LanC-like protein GCR2 (AHRD V3.3 *** A0A2G3C2B6_CAPCH)
E100069622L1C001R00202887769/2	Solyc08g067860.2.1	97.297	37	1	0	114	150	2290	2326	3.21e-10	63.9	Solyc08g067860.2	embryo defective 2410 (AHRD V3.3 *** AT2G25660.3)
E100069622L1C001R00202889102/2	Solyc10g006290.3.1	100	150	0	0	1	150	704	555	1.05e-74	278	Solyc10g006290.3	constitutive plastid-lipid associated protein
E100069622L1C001R00202901013/2	Solyc06g071570.3.1	100	150	0	0	1	150	2442	2591	1.05e-74	278	Solyc06g071570.3	Protein NRT1/ PTR FAMILY 2.9 (AHRD V3.3 *** A0A2G3C9R5_CAPCH)
E100069622L1C001R00202902313/2	Solyc02g081580.3.1	100	30	0	0	121	150	1154	1183	5.36e-08	56.5	Solyc02g081580.3	LRAT domain-containing protein (AHRD V3.3 *** A0A1Q3B136_CEPFO)
E100069622L1C001R00202908609/2	Solyc10g018350.2.1	97.368	38	1	0	113	150	145	108	8.91e-11	65.8	Solyc10g018350.2	Vesicle-associated protein 1-4 (AHRD V3.3 *** A0A2G2VSJ1_CAPBA)
E100069622L1C001R00202913446/2	Solyc07g047850.3.1	84.507	142	22	0	9	150	854	713	1.44e-33	141	Solyc07g047850.3	Chlorophyll a-b binding protein, chloroplastic (AHRD V3.3 *** A0A1U8HAX7_CAPAN)
E100069622L1C001R00202914235/2	Solyc03g113100.3.1	100	29	0	0	121	149	848	876	1.93e-07	54.7	Solyc03g113100.3	Ubiquitin-conjugating enzyme (AHRD V3.3 *** A0A200QS73_9MAGN)
E100069622L1C001R00202920702/2	Solyc07g006075.1.1	98.148	54	0	1	38	91	370	422	4.09e-19	93.5	Solyc07g006075.1	Unknown protein
E100069622L1C001R00202927074/2	Solyc04g011360.3.1	100	97	0	0	54	150	1111	1015	3.05e-45	180	Solyc04g011360.3	GTP-binding protein
E100069622L1C001R00202929426/2	Solyc05g045822.1.1	91.463	82	7	0	1	82	106	187	3.14e-25	113	Solyc05g045822.1	Ribosomal protein S3 (AHRD V3.3 *-* I3NTR2_IBILU)
E100069622L1C001R00202929426/2	Solyc03g063770.3.1	91.549	71	6	0	16	86	1	71	8.79e-21	99	Solyc03g063770.3	Ribosomal protein S3 (AHRD V3.3 *-* A0A290WKX3_SOLLC)
E100069622L1C001R00202934519/2	Solyc01g007840.3.1	99.333	150	1	0	1	150	759	908	4.89e-73	272	Solyc01g007840.3	Polynucleotidyl transferase, ribonuclease H-like superfamily protein (AHRD V3.3 *** A0A2U1M9A7_ARTAN)
E100069622L1C001R00202936367/2	Solyc06g067880.3.1	100	150	0	0	1	150	420	271	1.05e-74	278	Solyc06g067880.3	V-ATPase proteolipid subunit (AHRD V3.3 *** A0A200Q0M0_9MAGN)
E100069622L1C001R00202936367/2	Solyc07g039610.1.1	89.928	139	13	1	1	138	158	20	1.1e-44	178	Solyc07g039610.1	V-type proton ATPase subunit c''2 (AHRD V3.3 *-* B4FZS8_MAIZE)
E100069622L1C001R00202941159/2	Solyc11g062300.3.1	98.413	126	2	0	3	128	604	479	5e-58	222	Solyc11g062300.3	proteasome-associated protein ECM29 homolog (AHRD V3.3 *-* A0A2I4FN79_9ROSI)
E100069622L1C001R00202948253/2	Solyc06g009380.3.1	100	150	0	0	1	150	1162	1311	1.05e-74	278	Solyc06g009380.3	transmembrane protein (AHRD V3.3 *** AT1G10660.4)
E100069622L1C001R00202953776/2	Solyc04g014370.4.1	99.338	151	0	1	1	150	368	218	4.89e-73	272	Solyc04g014370.4	Very-long-chain (3R)-3-hydroxyacyl-CoA dehydratase (AHRD V3.3 *** A0A2G2V069_CAPBA)
E100069622L1C001R00202954560/2	Solyc02g086560.3.1	97.059	102	3	0	49	150	694	795	5.1e-43	172	Solyc02g086560.3	Sirohydrochlorin ferrochelatase-like protein (AHRD V3.3 *** A0A2K3MSH4_TRIPR)
E100069622L1C001R00202960780/2	Solyc03g034440.2.1	100	150	0	0	1	150	1704	1555	1.05e-74	278	Solyc03g034440.2	Eukaryotic translation initiation factor 5 (AHRD V3.3 *** A0A2G2VCU5_CAPBA)
E100069622L1C001R00202962360/2	Solyc01g081430.4.1	100	35	0	0	116	150	5763	5797	8.91e-11	65.8	Solyc01g081430.4	Armadillo-type fold (AHRD V3.3 *** A0A2U1LXZ4_ARTAN)
E100069622L1C001R00202965547/2	Solyc05g051250.3.1	90.728	151	12	2	1	150	852	1001	2.34e-51	200	Solyc05g051250.3	Glutamine synthetase (AHRD V3.3 *** A0A1U8GYF5_CAPAN)
E100069622L1C001R00202967020/2	Solyc02g076710.3.1	100	130	0	0	21	150	1740	1611	1.38e-63	241	Solyc02g076710.3	Cysteine protease CP14 (AHRD V3.3 *** T2BRA8_TOBAC)
E100069622L1C001R00202971965/2	Solyc07g044760.3.1	100	37	0	0	1	37	2071	2107	6.89e-12	69.4	Solyc07g044760.3	RNA helicase DEAD23
E100069622L1C001R00202989685/2	Solyc01g096060.4.1	100	64	0	0	87	150	3410	3473	6.75e-27	119	Solyc01g096060.4	Exportin-2 (AHRD V3.3 *** A0A2G2YYL9_CAPAN)
E100069622L1C001R00202992122/2	Solyc11g065070.2.1	99.27	137	1	0	1	137	1603	1739	8.25e-66	248	Solyc11g065070.2	Hydroxymethylglutaryl-CoA lyase, mitochondrial (AHRD V3.3 *** A0A2G3B9F8_CAPCH)
E100069622L1C001R00202995422/2	Solyc01g097760.3.1	100	150	0	0	1	150	912	763	1.05e-74	278	Solyc01g097760.3	60S ribosomal protein L7a (AHRD V3.3 *** A0A2G3DGL0_CAPCH)
E100069622L1C001R00202995422/2	Solyc10g018810.1.1	98.246	114	2	0	35	148	231	118	2.34e-51	200	Solyc10g018810.1	60S ribosomal protein L7a (AHRD V3.3 *-* A0A2G2ZG87_CAPAN)
E100069622L1C001R00202995422/2	Solyc01g020290.1.1	90	150	15	0	1	150	157	8	1.09e-49	195	Solyc01g020290.1	60S ribosomal protein L7a (AHRD V3.3 *-* A0A2G2XPX1_CAPBA)
E100069622L1C001R00202995422/2	Solyc11g042870.1.1	93.827	81	4	1	1	80	259	179	1.88e-27	121	Solyc11g042870.1	Ribosomal protein L7Ae/L30e/S12e/Gadd45 family protein (AHRD V3.3 --* AT3G62870.1)
E100069622L1C001R00202995596/2	Solyc11g006820.2.1	100	30	0	0	121	150	388	417	5.36e-08	56.5	Solyc11g006820.2	Small nuclear ribonucleoprotein G (AHRD V3.3 *** A0A1U8EW56_CAPAN)
E100069622L1C001R00202996080/2	Solyc10g076840.2.1	100	119	0	0	1	119	1196	1314	1.8e-57	220	Solyc10g076840.2	2-oxoglutarate (2OG) and Fe(II)-dependent oxygenase superfamily protein (AHRD V3.3 *** Q9XIA5_ARATH)
E100069622L1C001R00203000538/2	Solyc01g096990.4.1	100	30	0	0	121	150	532	503	5.36e-08	56.5	Solyc01g096990.4	Vacuolar protein sorting-associated protein 9A (AHRD V3.3 *** A0A1U8DTK0_CAPAN)
E100069622L1C001R00203002651/2	Solyc03g120670.3.1	99.091	110	1	0	41	150	871	980	8.42e-51	198	Solyc03g120670.3	2-hydroxyacid dehydrogenase (AHRD V3.3 *** A9CH04_AGRFC)
E100069622L1C001R00203008544/2	Solyc06g073060.3.1	100	31	0	0	120	150	1289	1319	1.49e-08	58.4	Solyc06g073060.3	IAA-amino acid hydrolase ILR1-like 4 (AHRD V3.3 *** A0A1U8H3P8_CAPAN)
E100069622L1C001R00203015800/2	Solyc08g007255.1.1	99.333	150	0	1	1	150	1057	909	1.76e-72	270	Solyc08g007255.1	Exostosin family protein (AHRD V3.3 *-* F4JMK5_ARATH)
E100069622L1C001R00203023055/2	Solyc08g076160.3.1	98.148	108	1	1	36	142	1367	1474	1.82e-47	187	Solyc08g076160.3	Extra-large guanine nucleotide-binding protein 3 (AHRD V3.3 *** A0A2G2XLW5_CAPBA)
E100069622L1C001R00203032169/2	Solyc02g049070.4.1	100	150	0	0	1	150	1073	1222	1.05e-74	278	Solyc02g049070.4	ribosomal RNA small subunit methyltransferase J (AHRD V3.3 *** AT5G08540.1)
E100069622L1C001R00203035132/2	Solyc11g007200.3.1	98.765	81	1	0	70	150	286	366	1.11e-34	145	Solyc11g007200.3	Heavy metal-associated isoprenylated plant protein 26 (AHRD V3.3 *** A0A2I0X9F5_9ASPA)
E100069622L1C001R00203035359/2	Solyc04g082330.3.1	100	150	0	0	1	150	2727	2578	1.05e-74	278	Solyc04g082330.3	pre-rRNA-processing protein TSR1 homolog (AHRD V3.3 *** A0A2I4FXL1_9ROSI)
E100069622L1C001R00203041308/2	Solyc02g062690.3.1	99.338	151	0	1	1	150	955	1105	4.89e-73	272	Solyc02g062690.3	bHLH transcription factor 012
E100069622L1C001R00203044662/2	Solyc06g074670.4.1	100	150	0	0	1	150	1600	1749	1.05e-74	278	Solyc06g074670.4	UDP-apiose/UDP-xylose synthase (AHRD V3.3 *** A0A1B3TP38_SPIPO)
E100069622L1C001R00203045642/2	Solyc12g005330.2.1	100	81	0	0	70	150	1055	975	2.39e-36	150	Solyc12g005330.2	Ribosomal protein L2 (AHRD V3.3 *** A0A200QMJ3_9MAGN)
E100069622L1C001R00203045642/2	Solyc06g035600.3.1	100	81	0	0	70	150	2335	2255	2.39e-36	150	Solyc06g035600.3	Pentatricopeptide repeat (AHRD V3.3 *** A0A200QK42_9MAGN)
E100069622L1C001R00203056832/2	Solyc06g068720.3.1	97.015	67	1	1	84	150	2066	2001	1.13e-24	111	Solyc06g068720.3	Mitochondrial substrate carrier family protein (AHRD V3.3 *** F4KBU1_ARATH)
E100069622L1C001R00203062428/2	Solyc08g078530.4.1	99.333	150	1	0	1	150	2664	2515	4.89e-73	272	Solyc08g078530.4	Agenet domain-containing protein (AHRD V3.3 *** A0A1Q3BYA3_CEPFO)
E100069622L1C001R00203065283/2	Solyc02g005110.3.1	96.46	113	4	0	24	136	143	255	1.82e-47	187	Solyc02g005110.3	MADS-box protein SOC1 (AHRD V3.3 --* XP_025887600.1)
E100069622L1C001R00203065283/2	Solyc02g024070.3.1	94.737	114	6	0	24	137	2377	2490	1.1e-44	178	Solyc02g024070.3	Homeobox leucine-zipper protein (AHRD V3.3 *** A0A2U1QME9_ARTAN)
E100069622L1C001R00203070327/2	Solyc12g014470.2.1	98.113	106	2	0	45	150	1043	1148	6.56e-47	185	Solyc12g014470.2	GrpE protein homolog (AHRD V3.3 *** A0A2G3CV39_CAPCH)
E100069622L1C001R00203070327/2	Solyc10g019205.1.1	92.063	63	5	0	45	107	134	196	5.29e-18	89.8	Solyc10g019205.1	GrpE protein homolog (AHRD V3.3 *-* Q9ZSP3_TOBAC)
E100069622L1C001R00203088184/2	Solyc05g012325.1.1	99.333	150	0	1	1	150	1350	1498	1.76e-72	270	Solyc05g012325.1	Ureide permease (AHRD V3.3 *** A0A2R6PBP7_ACTCH)
E100069622L1C001R00203088184/2	Solyc05g012310.4.1	98	150	3	0	1	150	1318	1467	1.06e-69	261	Solyc05g012310.4	Ureide permease (AHRD V3.3 *** A0A2R6PBP7_ACTCH)
E100069622L1C001R00203090559/2	Solyc03g083520.4.1	100	150	0	0	1	150	648	797	1.05e-74	278	Solyc03g083520.4	Calmodulin (AHRD V3.3 *** B6T4U8_MAIZE)
E100069622L1C001R00203093059/2	Solyc02g079270.4.1	97.917	48	1	0	103	150	1382	1429	2.46e-16	84.2	Solyc02g079270.4	Inositol monophosphatase (AHRD V3.3 *** A0A200QBY1_9MAGN)
E100069622L1C001R00203096139/2	Solyc06g007520.4.1	91.011	89	7	1	61	148	268	356	6.75e-27	119	Solyc06g007520.4	60S ribosomal protein L10 (AHRD V3.3 *** A0A2G2Z7S9_CAPAN)
E100069622L1C001R00203102813/2	Solyc02g093030.3.1	98.889	90	1	0	61	150	359	270	1.11e-39	161	Solyc02g093030.3	Peptidyl-tRNA hydrolase family protein (AHRD V3.3 *** A0A2U1QDH3_ARTAN)
E100069622L1C001R00203106699/2	Solyc06g036110.1.1	99.333	150	1	0	1	150	703	554	4.89e-73	272	Solyc06g036110.1	Calcium-dependent lipid-binding (CaLB domain) family protein (AHRD V3.3 *** A0A2U1LCI8_ARTAN)
E100069622L1C001R00203126597/2	Solyc08g074630.2.1	89.286	56	4	2	97	150	1169	1114	6.89e-12	69.4	Solyc08g074630.2	Polyphenol oxidase (AHRD V3.3 *** O49912_TOBAC)
E100069622L1C001R00203133531/2	Solyc05g018590.3.1	100	102	0	0	1	102	1512	1613	5.07e-48	189	Solyc05g018590.3	26S protease regulatory subunit 8 (AHRD V3.3 *** A0A2G3DFZ1_CAPCH)
E100069622L1C001R00203144818/2	Solyc04g010240.3.1	99.01	101	1	0	50	150	560	660	8.48e-46	182	Solyc04g010240.3	60S ribosomal protein L35 (AHRD V3.3 *** A0A2G2ZKJ8_CAPAN)
E100069622L1C001R00203148696/2	Solyc10g007350.4.1	98.958	96	1	0	22	117	737	642	5.1e-43	172	Solyc10g007350.4	Multiprotein bridging factor 1 (AHRD V3.3 *** S4T643_CAPAN)
E100069622L1C001R00203153718/2	Solyc12g015630.2.1	99.065	107	0	1	44	150	248	353	1.41e-48	191	Solyc12g015630.2	transmembrane protein (AHRD V3.3 *** AT5G55570.1)
E100069622L1C001R00203159400/2	Solyc07g007800.3.1	100	43	0	0	108	150	1263	1221	3.18e-15	80.5	Solyc07g007800.3	Heptahelical transmembrane protein 1 (AHRD V3.3 *** A0A2G3BMP4_CAPCH)
E100069622L1C001R00203161066/2	Solyc08g062210.3.1	97.143	35	0	1	117	150	1396	1430	1.49e-08	58.4	Solyc08g062210.3	Nuclear transcription factor Y subunit A-1 (AHRD V3.3 *** A0A1U8DRR5_CAPAN)
E100069622L1C001R00203163934/2	Solyc06g071460.3.1	100	150	0	0	1	150	975	826	1.05e-74	278	Solyc06g071460.3	Exosome complex component rrp40-like protein (AHRD V3.3 *** A0A2K3PBT7_TRIPR)
E100069622L1C001R00203169436/2	Solyc09g075430.3.1	100	124	0	0	27	150	479	602	2.99e-60	230	Solyc09g075430.3	Ribosomal protein L19 (AHRD V3.3 *** A0A1U8G360_CAPAN)
E100069622L1C001R00203179831/2	Solyc07g062080.4.1	98.276	116	2	0	35	150	1206	1321	1.81e-52	204	Solyc07g062080.4	mitogen-activated protein kinase 11
E100069622L1C001R00203184356/2	Solyc05g008430.4.1	100	150	0	0	1	150	2908	2759	1.05e-74	278	Solyc05g008430.4	BRO1 domain (AHRD V3.3 *** A0A200QUU8_9MAGN)
E100069622L1C001R00203184583/2	Solyc02g087670.3.1	100	128	0	0	23	150	1640	1513	1.78e-62	237	Solyc02g087670.3	Pectate lyase (AHRD V3.3 *** A0A2G2XHV6_CAPBA)
E100069622L1C001R00203193799/2	Solyc02g005210.3.1	99.074	108	1	0	1	108	828	721	1.09e-49	195	Solyc02g005210.3	Cofactor assembly of complex C (AHRD V3.3 *** A0A2U1QJQ4_ARTAN)
E100069622L1C001R00203194155/2	Solyc02g084590.4.1	100	31	0	0	120	150	1056	1086	1.49e-08	58.4	Solyc02g084590.4	GATA transcription factor (AHRD V3.3 *** K4BAX4_SOLLC)
E100069622L1C001R00203198831/2	Solyc02g080380.4.1	97.333	75	2	0	74	148	1156	1082	1.12e-29	128	Solyc02g080380.4	Derlin (AHRD V3.3 *-* A0A2U1QFF8_ARTAN)
E100069622L1C001R00203199445/2	Solyc04g082630.3.1	98.958	96	1	0	55	150	1484	1579	5.1e-43	172	Solyc04g082630.3	Glyceraldehyde-3-phosphate dehydrogenase (AHRD V3.3 *** A0A2G2X1C8_CAPBA)
E100069622L1C001R00203200614/2	Solyc07g041780.3.1	100	150	0	0	1	150	883	734	1.05e-74	278	Solyc07g041780.3	OBP3-responsive protein 4 (ORG4) (AHRD V3.3 *** Q8VY85_ARATH)
E100069622L1C001R00203202547/2	Solyc07g040720.3.1	88.966	145	14	2	1	144	1049	1192	1.1e-44	178	Solyc07g040720.3	Casein kinase (AHRD V3.3 *** A2I5G0_BETVU)
E100069622L1C001R00203207118/2	Solyc12g039120.2.1	97.368	38	1	0	113	150	469	506	8.91e-11	65.8	Solyc12g039120.2	40S ribosomal protein S19 (AHRD V3.3 *** A0A1U8G3N2_CAPAN)
E100069622L1C001R00203211730/2	Solyc02g070780.4.1	100	132	0	0	19	150	2701	2570	1.07e-64	244	Solyc02g070780.4	DNA helicase (AHRD V3.3 *** A0A2G2XDX1_CAPBA)
E100069622L1C001R00203219674/2	Solyc06g043035.1.1	97.5	40	1	0	111	150	1	40	6.89e-12	69.4	Solyc06g043035.1	ATP synthase subunit beta, chloroplastic (AHRD V3.3 *-* A0A2U1KL25_ARTAN)
E100069622L1C001R00203229064/2	Solyc12g096560.2.1	100	150	0	0	1	150	1746	1895	1.05e-74	278	Solyc12g096560.2	Apyrase-like protein (AHRD V3.3 *** A0MWC2_TOBAC)
E100069622L1C001R00203234815/2	Solyc06g059720.3.1	100	31	0	0	120	150	1064	1094	1.49e-08	58.4	Solyc06g059720.3	Acyl-[acyl-carrier-protein] desaturase (AHRD V3.3 *** A0A2I4GZ93_9ROSI)
E100069622L1C001R00203239597/2	Solyc10g082030.2.1	95.238	105	5	0	46	150	927	1031	2.38e-41	167	Solyc10g082030.2	Peroxiredoxin (AHRD V3.3 *** Q9FE12_PHAVU)
E100069622L1C001R00203239925/2	Solyc05g005550.4.1	100	150	0	0	1	150	2141	1992	1.05e-74	278	Solyc05g005550.4	BURP domain (AHRD V3.3 *-* A0A200QH65_9MAGN)
E100069622L1C001R00203254694/2	Solyc07g055470.3.1	100	150	0	0	1	150	1165	1314	1.05e-74	278	Solyc07g055470.3	Cytochrome (AHRD V3.3 *** A0A2G2Z447_CAPAN)
E100069622L1C001R00203257560/2	Solyc03g077930.3.1	91.429	140	11	1	12	150	239	378	1.41e-48	191	Solyc03g077930.3	40S ribosomal protein S9 (AHRD V3.3 *-* A0A2G3CFV4_CAPCH)
E100069622L1C001R00203267072/2	Solyc06g049020.1.1	100	104	0	0	1	104	648	545	3.92e-49	193	Solyc06g049020.1	hypothetical protein (AHRD V3.3 *** AT3G56360.1)
E100069622L1C001R00203274984/2	Solyc09g010360.3.1	99.333	150	1	0	1	150	1918	2067	4.89e-73	272	Solyc09g010360.3	WAT1-related protein (AHRD V3.3 *** K4CR63_SOLLC)
E100069622L1C001R00203290510/2	Solyc05g013340.3.1	100	150	0	0	1	150	650	501	1.05e-74	278	Solyc05g013340.3	AP-1 complex subunit mu-1 (AHRD V3.3 *** A0A2G3C8S0_CAPCH)
E100069622L1C001R00203290510/2	Solyc04g026360.3.1	96	150	6	0	1	150	488	339	1.07e-64	244	Solyc04g026360.3	AP-1 complex subunit mu-1 (AHRD V3.3 *** A0A2G3CGN9_CAPCH)
E100069622L1C001R00203290510/2	Solyc06g071650.3.1	84.768	151	21	2	1	150	437	288	2.39e-36	150	Solyc06g071650.3	AP-1 complex subunit mu-1 (AHRD V3.3 *** A0A2G2V6E1_CAPBA)
E100069622L1C001R00203291941/2	Solyc09g011470.3.1	99.333	150	1	0	1	150	873	724	4.89e-73	272	Solyc09g011470.3	Plant/T7H20-70 protein (AHRD V3.3 *-* G7L5L0_MEDTR)
E100069622L1C001R00203298228/2	Solyc01g099780.3.1	90.756	119	8	3	1	118	647	763	5.14e-38	156	Solyc01g099780.3	Translationally controlled tumor protein (AHRD V3.3 *** U3SXQ9_NICBE)
E100069622L1C001R00203303174/2	Solyc04g051500.3.1	100	133	0	0	1	133	1153	1021	2.97e-65	246	Solyc04g051500.3	UDP-galactose transporter 2 (AHRD V3.3 *** A0A2G2VFQ5_CAPBA)
E100069622L1C001R00203316690/2	Solyc12g055720.2.1	96.324	136	5	0	15	150	2303	2438	1.39e-58	224	Solyc12g055720.2	protein STRUBBELIG-RECEPTOR FAMILY 6-like (AHRD V3.3 *** A0A1U8F6E1_CAPAN)
E100069622L1C001R00203326657/2	Solyc04g009910.3.1	94.915	59	2	1	92	150	465	522	1.47e-18	91.6	Solyc04g009910.3	Phosphoenolpyruvate carboxylase kinase (AHRD V3.3 *** Q9SDY0_SOLLC)
E100069622L1C001R00203326657/2	Solyc04g009900.4.1	98.077	52	1	0	99	150	435	486	1.47e-18	91.6	Solyc04g009900.4	phosphoenolpyruvate carboxylase kinase
E100069622L1C001R00203329056/2	Solyc12g062560.1.1	86.719	128	7	1	23	150	83	200	2.41e-31	134	Solyc12g062560.1	Ribulose bisphosphate carboxylase large chain (AHRD V3.3 *-* A0A0U2U836_OENEH)
E100069622L1C001R00203330218/2	Solyc01g060070.3.1	99.333	150	1	0	1	150	836	687	4.89e-73	272	Solyc01g060070.3	Outer envelope pore protein 16-2, chloroplastic (AHRD V3.3 *** A0A2G2XR36_CAPBA),Pfam:PF02466
E100069622L1C001R00203338807/2	Solyc03g093200.3.1	96.19	105	4	0	1	105	433	329	5.1e-43	172	Solyc03g093200.3	Cell number regulator 6 (AHRD V3.3 *** A0A2G2X665_CAPBA)
E100069622L1C001R00203363094/2	Solyc02g093630.3.1	100	31	0	0	120	150	1982	2012	1.49e-08	58.4	Solyc02g093630.3	Transmembrane protein (AHRD V3.3 *** Q84K38_ARATH)
E100069622L1C001R00203366485/2	Solyc06g051980.4.1	100	61	0	0	1	61	1339	1399	3.14e-25	113	Solyc06g051980.4	E3 ubiquitin-protein ligase (AHRD V3.3 *** A0A1U8H5R9_CAPAN)
E100069622L1C001R00203379099/2	Solyc00g500335.1.1	98.667	150	2	0	1	150	365	514	2.28e-71	267	Solyc00g500335.1	ATP synthase subunit a, chloroplastic (AHRD V3.3 *** J7H3L4_CAPAN)
E100069622L1C001R00203379099/2	Solyc10g044560.1.1	93.96	149	9	0	1	149	356	504	3.86e-59	226	Solyc10g044560.1	ATP synthase subunit a, chloroplastic (AHRD V3.3 *** A0A2G3AX20_CAPCH)
E100069622L1C001R00203379099/2	Solyc07g021270.1.1	94.898	98	4	1	41	138	231	327	6.65e-37	152	Solyc07g021270.1	ATP synthase subunit a, chloroplastic (AHRD V3.3 *** A0A2G2ZQB4_CAPAN)
E100069622L1C001R00203379099/2	Solyc01g017520.1.1	97.015	67	2	0	1	67	179	245	3.14e-25	113	Solyc01g017520.1	ATP synthase subunit a, chloroplastic (AHRD V3.3 *** A0A2G2ZQB4_CAPAN)
E100069622L1C001R00203379099/2	Solyc00g500320.1.1	100	60	0	0	1	60	959	1018	1.13e-24	111	Solyc00g500320.1	Photosystem II protein D1 (AHRD V3.3 *** A0A1U8QBZ9_CAPAN)
E100069622L1C001R00203379099/2	Solyc00g500291.1.1	100	60	0	0	1	60	959	1018	1.13e-24	111	Solyc00g500291.1	30S ribosomal protein S2, chloroplastic (AHRD V3.3 *** I6N946_DATST)
E100069622L1C001R00203379099/2	Solyc00g500204.1.1	100	60	0	0	1	60	959	1018	1.13e-24	111	Solyc00g500204.1	30S ribosomal protein S2, chloroplastic (AHRD V3.3 *** I6N946_DATST)
E100069622L1C001R00203379099/2	Solyc00g500134.1.1	100	60	0	0	1	60	959	1018	1.13e-24	111	Solyc00g500134.1	30S ribosomal protein S2, chloroplastic (AHRD V3.3 *** I6N946_DATST)
E100069622L1C001R00203379099/2	Solyc00g500051.1.1	100	60	0	0	1	60	920	979	1.13e-24	111	Solyc00g500051.1	30S ribosomal protein S2, chloroplastic (AHRD V3.3 *** I6N946_DATST)
E100069622L1C001R00203399292/2	Solyc06g050720.3.1	98.305	59	1	0	92	150	929	987	1.89e-22	104	Solyc06g050720.3	staphylococcal-like nuclease CAN2 (AHRD V3.3 *** A0A2I4EQZ2_9ROSI)
E100069622L1C001R00203399396/2	Solyc07g054210.3.1	100	33	0	0	118	150	1402	1434	1.15e-09	62.1	Solyc07g054210.3	light dependent NADH:protochlorophyllide oxidoreductase 2
E100069622L1C001R00203422562/2	Solyc04g011900.4.1	100	150	0	0	1	150	964	815	1.05e-74	278	Solyc04g011900.4	Laccase (AHRD V3.3 *-* W1NFT0_AMBTC)
E100069622L1C001R00203423359/2	Solyc03g121920.3.1	97.333	150	4	0	1	150	1056	907	4.93e-68	255	Solyc03g121920.3	Mitochondrial carrier protein (AHRD V3.3 *** A0A200QEN9_9MAGN)
E100069622L1C001R00203430129/2	Solyc03g007610.4.1	95.098	102	4	1	1	102	2116	2016	3.97e-39	159	Solyc03g007610.4	DnaJ protein ERDJ2A (AHRD V3.3 *** A0A2G3CWQ2_CAPCH)
E100069622L1C001R00203464516/2	Solyc11g012705.2.1	100	38	0	0	113	150	235	272	1.92e-12	71.3	Solyc11g012705.2	Pollen Ole e 1 allergen and extensin family protein (AHRD V3.3 *** Q58FY6_ARATH)
E100069622L1C001R00203469998/2	Solyc02g069010.4.1	100	150	0	0	1	150	1203	1054	1.05e-74	278	Solyc02g069010.4	Inositol-1-monophosphatase (AHRD V3.3 *** A0A1U8FS39_CAPAN)
E100069622L1C001R00203482478/2	Solyc02g093490.3.1	99.333	150	1	0	1	150	786	935	4.89e-73	272	Solyc02g093490.3	SGF29 tudor-like domain-containing protein (AHRD V3.3 *** A0A2U1MEF8_ARTAN)
E100069622L1C001R00203488906/2	Solyc05g056320.3.1	100	150	0	0	1	150	2719	2570	1.05e-74	278	Solyc05g056320.3	Smr (Small MutS-related) domain protein (AHRD V3.3 *** A0A2K3NNB3_TRIPR)
E100069622L1C001R00203490750/2	Solyc00g500106.1.1	99.31	145	1	0	6	150	190	334	2.94e-70	263	Solyc00g500106.1	Pyruvate, phosphate dikinase (AHRD V3.3 *-* A0A2U1QB44_ARTAN)
E100069622L1C001R00203490750/2	Solyc01g011020.2.1	100	56	0	0	79	134	1	56	1.89e-22	104	Solyc01g011020.2	Unknown protein
E100069622L1C001R00203490750/2	Solyc00g500351.1.1	100	56	0	0	95	150	1844	1789	1.89e-22	104	Solyc00g500351.1	Ribosomal protein S13 (AHRD V3.3 *-* A0A0C5B313_9SOLA)
E100069622L1C001R00203491843/2	Solyc09g097960.3.1	100	150	0	0	1	150	1128	979	1.05e-74	278	Solyc09g097960.3	NAD(P)-linked oxidoreductase, aldo/keto reductase family protein (AHRD V3.3 *** A0A1Y1HY98_KLENI)
E100069622L1C001R00203491843/2	Solyc09g097970.3.1	95.238	84	4	0	67	150	1198	1115	2.41e-31	134	Solyc09g097970.3	NAD(P)-linked oxidoreductase, aldo/keto reductase family protein (AHRD V3.3 *** A0A1Y1HY98_KLENI)
E100069622L1C001R00203491972/2	Solyc03g119530.3.1	100	150	0	0	1	150	766	915	1.05e-74	278	Solyc03g119530.3	LOB domain-containing protein 41 (AHRD V3.3 *** A0A2G2WPK9_CAPBA)
E100069622L1C001R00203492778/2	Solyc08g066570.3.1	100	150	0	0	1	150	1146	997	1.05e-74	278	Solyc08g066570.3	Regulator of chromosome condensation (RCC1) family protein (AHRD V3.3 *** A0A1P8BG13_ARATH)
E100069622L1C001R00203492778/2	Solyc08g066560.3.1	100	150	0	0	1	150	356	505	1.05e-74	278	Solyc08g066560.3	Unknown protein
E100069622L1C001R00203492918/2	Solyc01g089970.3.1	99.333	150	1	0	1	150	609	460	4.89e-73	272	Solyc01g089970.3	Nucleoside diphosphate kinase (AHRD V3.3 *** A0A1U8EKT2_CAPAN)
E100069622L1C001R00203494653/2	Solyc03g121860.1.1	99.074	108	1	0	43	150	328	435	1.09e-49	195	Solyc03g121860.1	Mitochondrial import inner membrane translocase subunit TIM23-like protein (AHRD V3.3 *** A0A2K3MPU1_TRIPR),Pfam:PF02466
E100069622L1C001R00203497352/2	Solyc03g007170.3.1	96.396	111	4	0	1	111	517	627	2.36e-46	183	Solyc03g007170.3	Peptidylprolyl isomerase (AHRD V3.3 *** A0A2G2X6E0_CAPBA)
E100069622L1C001R00203502074/2	Solyc11g022400.1.1	98.63	73	1	0	1	73	2626	2554	3.12e-30	130	Solyc11g022400.1	C2 calcium/lipid-binding plant phosphoribosyltransferase family protein (AHRD V3.3 *** A0A061FS12_THECC)
E100069622L1C001R00203502074/2	Solyc11g022450.1.1	98.438	64	1	0	15	78	1	64	3.14e-25	113	Solyc11g022450.1	Unknown protein
E100069622L1C001R00203504727/2	Solyc03g116590.3.1	100	150	0	0	1	150	1081	932	1.05e-74	278	Solyc03g116590.3	Embryo-specific protein (AHRD V3.3 *** A0A2K3LFD9_TRIPR)
E100069622L1C001R00203506570/2	Solyc06g071200.3.1	99.333	150	1	0	1	150	3392	3541	4.89e-73	272	Solyc06g071200.3	Transportin-3 (AHRD V3.3 *** A0A1J3HKD9_NOCCA)
E100069622L1C001R00203507525/2	Solyc09g083000.3.1	97.945	146	2	1	6	150	1644	1499	6.37e-67	252	Solyc09g083000.3	Armadillo repeat-containing protein LFR (AHRD V3.3 *** A0A2G2W133_CAPBA)
E100069622L1C001R00203508425/2	Solyc05g056220.3.1	100	48	0	0	103	150	1085	1132	5.29e-18	89.8	Solyc05g056220.3	N6-adenosine-methyltransferase subunit METTL14 (AHRD V3.3 *** A0A2G2ZKU5_CAPAN)
E100069622L1C001R00203510103/2	Solyc11g006970.2.1	100	150	0	0	1	150	626	775	1.05e-74	278	Solyc11g006970.2	ACT domain-containing protein (AHRD V3.3 *** A0A1Q3CPR0_CEPFO)
E100069622L1C001R00203513592/2	Solyc04g015680.3.1	100	95	0	0	16	110	3274	3368	3.95e-44	176	Solyc04g015680.3	insulin degrading enzyme
E100069622L1C001R00203520563/2	Solyc04g078840.3.1	100	33	0	0	118	150	1061	1093	1.15e-09	62.1	Solyc04g078840.3	AREB
E100069622L1C001R00203523900/2	Solyc03g019780.4.1	99.225	129	1	0	22	150	968	1096	2.31e-61	233	Solyc03g019780.4	40S ribosomal protein SA (AHRD V3.3 *** A0A1U8G5B2_CAPAN)
E100069622L1C001R00203528263/2	Solyc11g040370.2.1	100	34	0	0	117	150	1086	1119	3.21e-10	63.9	Solyc11g040370.2	RNA-binding KH domain protein (AHRD V3.3 *** A0A2K3P1D4_TRIPR)
E100069622L1C001R00203541177/2	Solyc09g072560.4.1	94.253	87	4	1	65	150	1699	1613	8.66e-31	132	Solyc09g072560.4	11S globulin seed storage protein 2 (AHRD V3.3 *** A0A2G2X5V4_CAPBA)
E100069622L1C001R00203541832/2	Solyc03g114710.4.1	99.333	150	1	0	1	150	1471	1322	4.89e-73	272	Solyc03g114710.4	Glycosyltransferase (AHRD V3.3 *** A0A328DB01_9ASTE)
E100069622L1C001R00203549744/2	Solyc09g091180.3.1	100	65	0	0	86	150	634	570	1.88e-27	121	Solyc09g091180.3	60 kDa chaperonin (AHRD V3.3 *** Q8H903_ORYSJ)
E100069622L1C001R00203549744/2	Solyc05g053470.3.1	90.625	64	6	0	86	149	648	585	6.84e-17	86.1	Solyc05g053470.3	60 kDa chaperonin (AHRD V3.3 *** Q8H903_ORYSJ)
E100069622L1C001R00203549744/2	Solyc02g044030.1.1	97.826	46	1	0	105	150	1018	973	3.18e-15	80.5	Solyc02g044030.1	C2 calcium/lipid-binding plant phosphoribosyltransferase family protein (AHRD V3.3 *-* A0A061DXG0_THECC)
E100069622L1C001R00203569085/2	Solyc02g091240.1.1	100	71	0	0	80	150	1359	1289	8.66e-31	132	Solyc02g091240.1	Auxin efflux carrier (AHRD V3.3 *** A0A2U1QP17_ARTAN)
E100069622L1C001R00203575044/2	Solyc07g055210.3.1	98.667	150	2	0	1	150	1228	1377	2.28e-71	267	Solyc07g055210.3	Aspartate aminotransferase (AHRD V3.3 *** A0A2G2WE83_CAPBA)
E100069622L1C001R00203579997/2	Solyc02g080510.1.1	100	37	0	0	114	150	575	611	6.89e-12	69.4	Solyc02g080510.1	Senescence regulator S40 (AHRD V3.3 *** A0A200Q815_9MAGN)
E100069622L1C001R00203582279/2	Solyc06g082940.3.1	98.182	55	1	0	94	148	814	760	3.16e-20	97.1	Solyc06g082940.3	Photosystem I reaction center subunit XI protein (AHRD V3.3 *** A0A2U1MVK5_ARTAN)
E100069622L1C001R00203593728/2	Solyc03g121050.3.1	100	89	0	0	62	150	2568	2480	8.54e-41	165	Solyc03g121050.3	LysM domain receptor-like kinase 3 (AHRD V3.3 *** A0A2G3D1H3_CAPCH)
E100069622L1C001R00203595086/2	Solyc09g065330.3.1	96.262	107	4	0	44	150	736	630	3.95e-44	176	Solyc09g065330.3	40S ribosomal protein S24 (AHRD V3.3 *** A0A1U8H1N3_CAPAN)
E100069622L1C001R00203601652/2	Solyc07g065170.3.1	96.581	117	4	0	34	150	700	816	1.09e-49	195	Solyc07g065170.3	40S ribosomal protein S8 (AHRD V3.3 *** A0A2G2Z5W1_CAPAN)
E100069622L1C001R00203617342/2	Solyc02g081390.3.1	100	30	0	0	121	150	1909	1880	5.36e-08	56.5	Solyc02g081390.3	Lysine-specific histone demethylase 1 (AHRD V3.3 *** B6SW44_MAIZE)
E100069622L1C001R00203617349/2	Solyc07g008840.3.1	100	67	0	0	1	67	2946	2880	1.45e-28	124	Solyc07g008840.3	Rab-GTPase-TBC domain (AHRD V3.3 *** A0A200PLY8_9MAGN)
E100069622L1C001R00203620985/2	Solyc02g084230.3.1	100	150	0	0	1	150	193	44	1.05e-74	278	Solyc02g084230.3	GAGA-binding transcriptional activator (AHRD V3.3 *** H1ZN87_SOLLC)
E100069622L1C001R00203626399/2	Solyc05g056050.3.1	98	150	3	0	1	150	711	860	1.06e-69	261	Solyc05g056050.3	Chlorophyll a-b binding protein, chloroplastic (AHRD V3.3 *** A0A2G3CJ50_CAPCH)
E100069622L1C001R00203627860/2	Solyc08g081530.3.1	98.649	74	1	0	77	150	1903	1976	8.66e-31	132	Solyc08g081530.3	monodehydroascorbate reductase
E100069622L1C001R00203638242/2	Solyc02g086820.3.1	98.113	53	1	0	72	124	1187	1239	4.09e-19	93.5	Solyc02g086820.3	chloroplast carbonic anhydrase
E100069622L1C001R00203640204/2	Solyc08g082610.4.1	100	150	0	0	1	150	1335	1186	1.05e-74	278	Solyc08g082610.4	DCD (Development and Cell Death) domain protein (AHRD V3.3 *** A0A2U1P2J5_ARTAN)
E100069622L1C001R00203657371/2	Solyc02g089820.4.1	96.471	85	3	0	1	85	562	478	1.44e-33	141	Solyc02g089820.4	Cyclin-B1-2 (AHRD V3.3 *** A0A2G3D967_CAPCH),Pfam:PF05348
E100069622L1C001R00203666120/2	Solyc12g005860.2.1	98.667	150	2	0	1	150	3171	3022	2.28e-71	267	Solyc12g005860.2	Aconitate hydratase (AHRD V3.3 *** Q9FVE9_TOBAC)
E100069622L1C001R00203666479/2	Solyc11g007120.2.1	100	150	0	0	1	150	1081	932	1.05e-74	278	Solyc11g007120.2	NifU-like protein (AHRD V3.3 *** A0A2K3MYY9_TRIPR)
E100069622L1C001R00203668218/2	Solyc10g007770.3.1	100	31	0	0	120	150	2263	2293	1.49e-08	58.4	Solyc10g007770.3	Protein MEI2-like 5 (AHRD V3.3 *** A0A2G2YIV9_CAPAN)
E100069622L1C001R00203669640/2	Solyc04g074470.1.1	97.674	86	1	1	3	87	845	930	3.09e-35	147	Solyc04g074470.1	Protein EXORDIUM-like 2 (AHRD V3.3 *** A0A2G3CNT3_CAPCH)
E100069622L1C001R00203677656/2	Solyc08g080410.3.1	96.667	150	5	0	1	150	2182	2033	2.29e-66	250	Solyc08g080410.3	Plant ubx domain-containing protein 8 (AHRD V3.3 *** A0A1J6KG92_NICAT)
E100069622L1C001R00203678776/2	Solyc00g500273.1.1	100	124	0	0	27	150	1	124	2.99e-60	230	Solyc00g500273.1	Ribosomal protein S19 (AHRD V3.3 *** A0A290WKX2_SOLLC)
E100069622L1C001R00203678776/2	Solyc05g045820.1.1	97.368	76	2	0	75	150	10	85	3.12e-30	130	Solyc05g045820.1	Ribosomal protein S19 (AHRD V3.3 *** A0A290WKX2_SOLLC)
E100069622L1C001R00203678776/2	Solyc05g045760.1.1	96.364	55	2	0	96	150	1	55	1.47e-18	91.6	Solyc05g045760.1	Ribosomal protein S19 (AHRD V3.3 *** A0A060D4Y0_9GENT)
E100069622L1C001R00203681060/2	Solyc12g098890.2.1	98.824	85	1	0	66	150	423	507	6.65e-37	152	Solyc12g098890.2	50S ribosomal protein L18 (AHRD V3.3 *** A0A1U8F639_CAPAN)
E100069622L1C001R00203686140/2	Solyc01g111240.4.1	100	35	0	0	76	110	35	1	8.91e-11	65.8	Solyc01g111240.4	Translocase of chloroplast, chloroplastic (AHRD V3.3 *** A0A2G2W9J0_CAPBA)
E100069622L1C001R00203695469/2	Solyc06g035910.1.1	96.97	33	1	0	118	150	174	206	5.36e-08	56.5	Solyc06g035910.1	Remorin (AHRD V3.3 *-* A0A1U8F3B7_CAPAN)
E100069622L1C001R00203697073/2	Solyc05g007060.4.1	99.057	106	1	0	45	150	1412	1307	1.41e-48	191	Solyc05g007060.4	Plant/T7N9-9 protein (AHRD V3.3 *** G7K9S9_MEDTR)
E100069622L1C001R00203697201/2	Solyc04g071070.2.1	100	95	0	0	25	119	635	729	3.95e-44	176	Solyc04g071070.2	Unknown protein
E100069622L1C001R00203697201/2	Solyc04g071083.1.1	92.473	93	7	0	25	117	982	1074	2.41e-31	134	Solyc04g071083.1	Unknown protein
E100069622L1C001R00203697201/2	Solyc09g011220.3.1	100	31	0	0	2	32	1289	1259	1.49e-08	58.4	Solyc09g011220.3	Glucose-1-phosphate adenylyltransferase family protein (AHRD V3.3 *** A0A2U1PR08_ARTAN)
E100069622L1C001R00203698124/2	Solyc08g008330.3.1	100	150	0	0	1	150	581	432	1.05e-74	278	Solyc08g008330.3	hypothetical protein (AHRD V3.3 *** AT5G24165.2)
E100069622L1C001R00203698472/2	Solyc12g017250.2.1	87.023	131	17	0	1	131	353	483	8.6e-36	148	Solyc12g017250.2	photosystem II 10 kDa polypeptide, chloroplastic (AHRD V3.3 *** A0A2I4F6M0_9ROSI)
E100069622L1C001R00203702320/2	Solyc03g071560.4.1	100	150	0	0	1	150	894	1043	1.05e-74	278	Solyc03g071560.4	RNA-binding protein (AHRD V3.3 *-* A0A1Y1HYH4_KLENI)
E100069622L1C001R00203712791/2	Solyc11g072540.3.1	99.333	150	1	0	1	150	832	981	4.89e-73	272	Solyc11g072540.3	Transducin/WD40 repeat-like superfamily protein (AHRD V3.3 *** A0A2U1QKR6_ARTAN)
E100069622L1C001R00203713435/2	Solyc05g015610.3.1	100	150	0	0	1	150	3696	3547	1.05e-74	278	Solyc05g015610.3	Histidine kinase 3 (AHRD V3.3 *** A0A1U8EVH0_CAPAN)
E100069622L1C001R00203718119/2	Solyc11g069430.2.1	99.2	125	1	0	26	150	865	989	3.86e-59	226	Solyc11g069430.2	plasma membrane intrinsic protein 2.6
E100069622L1C001R00203724215/2	Solyc03g118890.4.1	98.165	109	2	0	1	109	1385	1277	1.41e-48	191	Solyc03g118890.4	Protein phosphatase 2C (PP2C)-like domain (AHRD V3.3 *** A0A200QVQ5_9MAGN)
E100069622L1C001R00203729401/2	Solyc09g010270.1.1	100	59	0	0	1	59	116	174	4.06e-24	110	Solyc09g010270.1	Protein trichome birefringence-like 9 (AHRD V3.3 *-* A0A2G2VX02_CAPBA)
E100069622L1C001R00203730723/2	Solyc02g092790.3.1	97.674	86	2	0	65	150	884	969	8.6e-36	148	Solyc02g092790.3	Arabinogalactan (AHRD V3.3 *-* Q43719_SOLLC)
E100069622L1C001R00203733052/2	Solyc10g081700.3.1	98.113	53	1	0	98	150	284	336	4.09e-19	93.5	Solyc10g081700.3	hypothetical protein (AHRD V3.3 *-* AT2G27180.1)
E100069622L1C001R00203733055/2	Solyc02g089250.4.1	100	107	0	0	44	150	758	864	8.42e-51	198	Solyc02g089250.4	Pollen Ole e 1 allergen/extensin (AHRD V3.3 *-* A0A200R2G7_9MAGN)
E100069622L1C001R00203736658/2	Solyc10g005840.4.1	98.969	97	1	0	54	150	323	419	1.42e-43	174	Solyc10g005840.4	Farnesyl pyrophosphate synthase (AHRD V3.3 *** S4S9J9_MANIN)
E100069622L1C001R00203736658/2	Solyc10g005820.3.1	90.722	97	9	0	54	150	788	884	3.12e-30	130	Solyc10g005820.3	Farnesyl pyrophosphate synthase 2
E100069622L1C001R00203754992/2	Solyc07g005870.3.1	97.619	84	2	0	67	150	2066	1983	1.11e-34	145	Solyc07g005870.3	FAD dependent oxidoreductase (AHRD V3.3 *** L7VQJ3_CLOSH)
E100069622L1C001R00203771226/2	Solyc12g096450.2.1	99.225	129	1	0	22	150	1454	1326	2.31e-61	233	Solyc12g096450.2	Zinc finger protein (AHRD V3.3 *** A0A2U1NTB4_ARTAN)
E100069622L1C001R00203776847/2	Solyc04g010290.4.1	95	40	2	0	110	149	1132	1171	3.21e-10	63.9	Solyc04g010290.4	Core-2/I-branching beta-16-N-acetylglucosaminyltransferase family protein (AHRD V3.3 *** B6ST68_MAIZE)
E100069622L1C001R00203780014/2	Solyc03g033600.3.1	96.907	97	3	0	54	150	658	562	3.07e-40	163	Solyc03g033600.3	Small nuclear ribonucleoprotein Sm D3 (AHRD V3.3 *** A0A1U8FJ77_CAPAN)
E100069622L1C001R00203781846/2	Solyc08g066800.4.1	98.667	75	1	0	73	147	2921	2995	2.41e-31	134	Solyc08g066800.4	phospholipase D
E100069622L1C001R00203787988/2	Solyc10g077020.2.1	100	38	0	0	113	150	2640	2677	1.92e-12	71.3	Solyc10g077020.2	Kinase family protein (AHRD V3.3 *** A0A2K3P253_TRIPR)
E100069622L1C001R00203814136/2	Solyc05g055870.3.1	100	150	0	0	1	150	1283	1134	1.05e-74	278	Solyc05g055870.3	F-box domain, Phloem protein 2-like protein (AHRD V3.3 *** A0A2U1PQ05_ARTAN)
E100069622L1C001R00203824552/2	Solyc01g010650.3.1	100	76	0	0	1	76	1224	1149	1.44e-33	141	Solyc01g010650.3	UDP-galactose UDP-glucose transporter 3-like protein (AHRD V3.3 *** A0A2K3NS07_TRIPR)
E100069622L1C001R00203841142/2	Solyc10g011740.3.1	91.15	113	9	1	1	113	481	370	6.65e-37	152	Solyc10g011740.3	Ubiquitin-conjugating enzyme (AHRD V3.3 *** H6VUS9_9FABA)
E100069622L1C001R00203841142/2	Solyc01g095490.3.1	91.509	106	9	0	1	106	419	314	3.09e-35	147	Solyc01g095490.3	Ubiquitin-conjugating enzyme (AHRD V3.3 *** H6VUS9_9FABA)
E100069622L1C001R00203863128/2	Solyc00g500297.1.1	100	86	0	0	1	86	356	271	3.97e-39	159	Solyc00g500297.1	50S ribosomal protein L2 (AHRD V3.3 *** H6T990_9CARY)
E100069622L1C001R00203863128/2	Solyc00g500152.1.1	100	86	0	0	1	86	356	271	3.97e-39	159	Solyc00g500152.1	50S ribosomal protein L2 (AHRD V3.3 *** H6T990_9CARY)
E100069622L1C001R00203863128/2	Solyc00g500079.1.1	100	86	0	0	1	86	356	271	3.97e-39	159	Solyc00g500079.1	50S ribosomal protein L2 (AHRD V3.3 *** H6T990_9CARY)
E100069622L1C001R00203863128/2	Solyc00g500047.1.1	100	86	0	0	1	86	812	727	3.97e-39	159	Solyc00g500047.1	50S ribosomal protein L2, chloroplastic (AHRD V3.3 *** A0A1C8V6E3_9ROSI)
E100069622L1C001R00203863128/2	Solyc00g500035.1.1	100	86	0	0	1	86	356	271	3.97e-39	159	Solyc00g500035.1	50S ribosomal protein L2 (AHRD V3.3 *** H6T990_9CARY)
E100069622L1C001R00203863128/2	Solyc00g500151.1.1	100	81	0	0	1	81	48	128	2.39e-36	150	Solyc00g500151.1	Photosystem II protein D1 (AHRD V3.3 *** A0A1U8QBZ9_CAPAN)
E100069622L1C001R00203863128/2	Solyc00g500078.1.1	100	81	0	0	1	81	87	167	2.39e-36	150	Solyc00g500078.1	Ribosomal protein L2, plastid (AHRD V3.3 *-* A0A2U1PJW3_ARTAN)
E100069622L1C001R00203863128/2	Solyc00g500033.1.1	100	81	0	0	1	81	87	167	2.39e-36	150	Solyc00g500033.1	Ribosomal protein L2, plastid (AHRD V3.3 *-* A0A2U1PJW3_ARTAN)
E100069622L1C001R00203863128/2	Solyc05g023725.1.1	97.674	86	2	0	1	86	85	170	8.6e-36	148	Solyc05g023725.1	Ribosomal protein L2, plastid (AHRD V3.3 *-* A0A2U1PJW3_ARTAN)
E100069622L1C001R00203863128/2	Solyc00g500199.1.1	100	80	0	0	2	81	112	191	8.6e-36	148	Solyc00g500199.1	Photosystem I P700 chlorophyll a apoprotein A1 (AHRD V3.3 *** K4EPK3_DATST)
E100069622L1C001R00203863128/2	Solyc00g500129.1.1	100	80	0	0	2	81	112	191	8.6e-36	148	Solyc00g500129.1	Ribosomal protein L2, plastid (AHRD V3.3 *-* A0A2U1PJW3_ARTAN)
E100069622L1C001R00203863128/2	Solyc09g050067.1.1	97.674	86	0	2	1	86	327	244	3.09e-35	147	Solyc09g050067.1	50S ribosomal protein L2 (AHRD V3.3 *-* H6T990_9CARY)
E100069622L1C001R00203863128/2	Solyc10g018610.2.1	96.512	86	3	0	1	86	260	175	4e-34	143	Solyc10g018610.2	50S ribosomal protein L2, chloroplastic (AHRD V3.3 *-* A0A0G2R7X3_MESCR)
E100069622L1C001R00203863183/2	Solyc12g009380.2.1	100	150	0	0	1	150	299	150	1.05e-74	278	Solyc12g009380.2	30S ribosomal protein S17 (AHRD V3.3 *** A0A2G3BP35_CAPCH)
E100069622L1C001R00203867111/2	Solyc04g050150.4.1	97.674	43	1	0	108	150	2254	2296	1.48e-13	75	Solyc04g050150.4	RNA helicase DEAH-box13
E100069622L1C001R00203871915/2	Solyc03g113460.1.1	100	150	0	0	1	150	537	686	1.05e-74	278	Solyc03g113460.1	Short-chain dehydrogenase reductase 4 (AHRD V3.3 *** A0A2G2WRF5_CAPBA),Pfam:PF13561
E100069622L1C001R00203875350/2	Solyc08g079110.4.1	100	150	0	0	1	150	717	568	1.05e-74	278	Solyc08g079110.4	Thylakoid lumenal protein, chloroplastic (AHRD V3.3 *** A0A1U8GCA5_CAPAN)
E100069622L1C001R00203880436/2	Solyc05g044540.3.1	97.297	111	3	0	1	111	655	545	5.07e-48	189	Solyc05g044540.3	RING/U-box superfamily protein (AHRD V3.3 *-* F4KCY6_ARATH)
E100069622L1C001R00203888168/2	Solyc06g009020.2.1	99.206	126	1	0	25	150	764	889	1.07e-59	228	Solyc06g009020.2	Glutathione S-transferase (AHRD V3.3 *** A0A2G3C3Q3_CAPCH)
E100069622L1C001R00203890398/2	Solyc12g044230.2.1	100	150	0	0	1	150	1893	1744	1.05e-74	278	Solyc12g044230.2	Sulfite exporter TauE/SafE family protein (AHRD V3.3 *** A0A2U1KY14_ARTAN)
E100069622L1C001R00203894001/2	Solyc03g112860.3.1	100	107	0	0	1	107	1020	1126	8.42e-51	198	Solyc03g112860.3	SBP (S-ribonuclease binding protein) family protein (AHRD V3.3 *** A0A2U1LW40_ARTAN)
E100069622L1C001R00203896973/2	Solyc08g061820.3.1	99.333	150	1	0	1	150	3209	3358	4.89e-73	272	Solyc08g061820.3	F-box/LRR-repeat protein 15 (AHRD V3.3 *** A0A2G3AXX6_CAPCH)
E100069622L1C001R00203945324/2	Solyc11g042620.3.1	100	150	0	0	1	150	862	713	1.05e-74	278	Solyc11g042620.3	Nuclear transport factor 2 (NTF2)-like protein (AHRD V3.3 *-* Q67TV5_ORYSJ)
E100069622L1C001R00203956049/2	Solyc06g082070.3.1	100	54	0	0	97	150	529	582	2.44e-21	100	Solyc06g082070.3	Protein trichome birefringence-like 45 (AHRD V3.3 *** A0A2G3CBV9_CAPCH)
E100069622L1C001R00203956893/2	Solyc06g083860.2.1	96.429	84	3	0	67	150	855	772	5.18e-33	139	Solyc06g083860.2	Protein LIGHT-DEPENDENT SHORT HYPOCOTYLS 3 (AHRD V3.3 *-* A0A2G3CCG9_CAPCH)
E100069622L1C001R00203971959/2	Solyc06g076820.1.1	97.727	44	1	0	107	150	976	1019	4.12e-14	76.8	Solyc06g076820.1	Zinc finger family protein (AHRD V3.3 *** A0A2K3LSG6_TRIPR)
E100069622L1C001R00203992677/2	Solyc02g080070.3.1	98.99	99	1	0	52	150	2151	2249	1.1e-44	178	Solyc02g080070.3	Cysteine-rich receptor-like protein kinase 29 (AHRD V3.3 *** A0A2G2XFA8_CAPBA)
E100069622L1C001R00203996701/2	Solyc02g088690.4.1	100	150	0	0	1	150	677	826	1.05e-74	278	Solyc02g088690.4	UDP-glucose 6-dehydrogenase (AHRD V3.3 *** A0A2G2XIY2_CAPBA)
E100069622L1C001R00203999007/2	Solyc01g101100.4.1	99.074	108	1	0	43	150	1269	1376	1.09e-49	195	Solyc01g101100.4	Protein kinase superfamily protein (AHRD V3.3 *** A0A2U1K9U7_ARTAN)
E100069622L1C001R00203999007/2	Solyc07g025100.1.1	92.157	51	4	0	97	147	84	134	5.33e-13	73.1	Solyc07g025100.1	Protein kinase superfamily protein (AHRD V3.3 *-* A0A1P8B253_ARATH)
E100069622L1C001R00203999747/2	Solyc11g009080.2.1	99.291	141	0	1	1	140	754	614	1.77e-67	254	Solyc11g009080.2	DAHP synthase 1 precursor
E100069622L1C001R00204008422/2	Solyc07g008800.4.1	100	142	0	0	9	150	330	471	2.94e-70	263	Solyc07g008800.4	10 kDa chaperonin (AHRD V3.3 *** A0A1U8F6X5_CAPAN)
E100069622L1C001R00204016434/2	Solyc01g096700.4.1	100	35	0	0	29	63	2162	2196	8.91e-11	65.8	Solyc01g096700.4	DnaJ domain-containing protein (AHRD V3.3 *-* A0A2U1QIS2_ARTAN)
E100069622L1C001R00204022503/2	Solyc05g054130.4.1	97.297	74	2	0	68	141	1340	1267	4.03e-29	126	Solyc05g054130.4	Mo25-like (AHRD V3.3 *** A0A200QFJ7_9MAGN)
E100069622L1C001R00204028819/2	Solyc03g115110.4.1	100	31	0	0	120	150	999	1029	1.49e-08	58.4	Solyc03g115110.4	ATP synthase subunit gamma (AHRD V3.3 *** A0A2I4EZN6_9ROSI)
E100069622L1C001R00204028859/2	Solyc12g042080.2.1	99.259	135	0	1	1	135	680	547	3.84e-64	243	Solyc12g042080.2	40S ribosomal protein S11 (AHRD V3.3 *** A0A2G2YII0_CAPAN)
E100069622L1C001R00204032710/2	Solyc06g008340.4.1	100	150	0	0	1	150	1045	1194	1.05e-74	278	Solyc06g008340.4	Adaptin ear-binding coat-associated protein (AHRD V3.3 *** A0A2K3NQR5_TRIPR)
E100069622L1C001R00204043547/2	Solyc02g078540.4.1	100	150	0	0	1	150	1095	1244	1.05e-74	278	Solyc02g078540.4	Clathrin light chain (AHRD V3.3 *-* A0A2G3D6A8_CAPCH)
E100069622L1C001R00204053467/2	Solyc04g049690.3.1	100	147	0	0	1	147	1094	1240	4.89e-73	272	Solyc04g049690.3	Adenylate kinase (AHRD V3.3 *** A0A2G2VGH6_CAPBA),Pfam:PF00406
E100069622L1C001R00204059623/2	Solyc03g045110.3.1	95.946	74	3	0	77	150	281	354	1.88e-27	121	Solyc03g045110.3	Ribosomal protein S5 (AHRD V3.3 *-* A8J2I5_CHLRE)
E100069622L1C001R00204059623/2	Solyc02g080145.1.1	96.923	65	2	0	77	141	236	300	4.06e-24	110	Solyc02g080145.1	Unknown protein
E100069622L1C001R00204067651/2	Solyc00g244300.1.1	100	147	0	0	1	147	112	258	4.89e-73	272	Solyc00g244300.1	Unknown protein
E100069622L1C001R00204067651/2	Solyc03g063510.1.1	97.315	149	4	0	1	149	464	612	1.77e-67	254	Solyc03g063510.1	NADH-ubiquinone oxidoreductase chain 2 (AHRD V3.3 --* NU2M_ARATH)
E100069622L1C001R00204070521/2	Solyc05g008800.4.1	100	150	0	0	1	150	1094	1243	1.05e-74	278	Solyc05g008800.4	lipid phosphate phosphatase 2-like (AHRD V3.3 *** A0A1S4AJT8_TOBAC)
E100069622L1C001R00204071293/2	Solyc11g051160.2.1	100	32	0	0	119	150	1989	2020	4.15e-09	60.2	Solyc11g051160.2	Patellin-1 (AHRD V3.3 *** A0A2G2YV42_CAPAN)
E100069622L1C001R00204072686/2	Solyc01g110960.4.1	100	88	0	0	63	150	2296	2209	3.07e-40	163	Solyc01g110960.4	Prefoldin chaperone subunit family protein (AHRD V3.3 *** A0A2U1NI64_ARTAN)
E100069622L1C001R00204090929/2	Solyc03g008010.3.1	93.976	83	5	0	68	150	907	989	4.03e-29	126	Solyc03g008010.3	PPPDE putative thiol peptidase family protein (AHRD V3.3 *** A0A2U1P9D8_ARTAN)
E100069622L1C001R00204098048/2	Solyc07g052480.3.1	100	31	0	0	120	150	2163	2193	1.49e-08	58.4	Solyc07g052480.3	isocitrate lyase LEU18678
E100069622L1C001R00204102487/2	Solyc06g072790.3.1	100	87	0	0	64	150	1565	1479	1.11e-39	161	Solyc06g072790.3	RING/U-box superfamily protein (AHRD V3.3 *** A0A1P8ASM3_ARATH)
E100069622L1C001R00204106209/2	Solyc08g079610.3.1	97.222	36	1	0	115	150	494	529	1.15e-09	62.1	Solyc08g079610.3	Nucleotide excision repair, TFIIH, subunit TTDA (AHRD V3.3 *** A0A2U1NL58_ARTAN)
E100069622L1C001R00204107251/2	Solyc06g072490.3.1	97.222	36	0	1	54	88	1084	1049	4.15e-09	60.2	Solyc06g072490.3	40S ribosomal protein S3a (AHRD V3.3 *** A0A2G3CA33_CAPCH)
E100069622L1C001R00204125135/2	Solyc03g115980.1.1	100	150	0	0	1	150	1184	1333	1.05e-74	278	Solyc03g115980.1	Geranylgeranyl diphosphate reductase, chloroplastic (AHRD V3.3 *** A0A2G2WR46_CAPBA)
E100069622L1C001R00204132477/2	Solyc03g098640.4.1	97.037	135	4	0	16	150	925	791	1.07e-59	228	Solyc03g098640.4	Peroxisomal membrane MPV17/PMP22-like protein (AHRD V3.3 *-* A8J1X1_CHLRE)
E100069622L1C001R00204133272/2	Solyc01g079470.4.1	100	150	0	0	1	150	391	540	1.05e-74	278	Solyc01g079470.4	Unknown protein
E100069622L1C001R00204136142/2	Solyc07g042890.3.1	100	72	0	0	1	72	1553	1624	2.41e-31	134	Solyc07g042890.3	MAP kinase kinase kinase 47
E100069622L1C001R00204141975/2	Solyc01g009070.3.1	91.837	49	3	1	102	150	1991	2038	2.48e-11	67.6	Solyc01g009070.3	gamyb-like 1
E100069622L1C001R00204151874/2	Solyc02g069180.4.1	100	38	0	0	113	150	971	1008	1.92e-12	71.3	Solyc02g069180.4	SBP (S-ribonuclease binding protein) family protein (AHRD V3.3 *-* A0A2U1LW40_ARTAN)
E100069622L1C001R00204154895/2	Solyc10g006090.4.1	97.436	78	1	1	1	78	1482	1406	8.66e-31	132	Solyc10g006090.4	Protein ENHANCED DOWNY MILDEW 2 (AHRD V3.3 *** A0A2G2YIJ3_CAPAN)
E100069622L1C001R00204159298/2	Solyc02g092780.3.1	100	150	0	0	1	150	1419	1568	1.05e-74	278	Solyc02g092780.3	Suppressor of RPS4-RLD 1 (AHRD V3.3 *** A0A2G3D548_CAPCH)
E100069622L1C001R00204167977/2	Solyc01g049680.3.1	100	150	0	0	1	150	853	1002	1.05e-74	278	Solyc01g049680.3	Transcription factor Pur-alpha 1 (AHRD V3.3 *** A0A2G2W459_CAPBA)
E100069622L1C001R00204171671/2	Solyc07g047720.3.1	98.667	150	2	0	1	150	554	703	2.28e-71	267	Solyc07g047720.3	Membrin (AHRD V3.3 *** A0A2G3ALS8_CAPAN)
E100069622L1C001R00204181459/2	Solyc09g010460.3.1	98	50	1	0	101	150	2978	3027	1.9e-17	87.9	Solyc09g010460.3	Eukaryotic translation initiation factor 3 subunit A (AHRD V3.3 *** A0A2G2VY82_CAPBA)
E100069622L1C001R00204187744/2	Solyc09g082480.2.1	95.238	42	2	0	54	95	101	142	2.48e-11	67.6	Solyc09g082480.2	protein RDM1 (AHRD V3.3 *** A0A2G2XXG5_CAPAN)
E100069622L1C001R00204196428/2	Solyc06g082140.3.1	99.115	113	1	0	3	115	282	170	1.81e-52	204	Solyc06g082140.3	Unknown protein
E100069622L1C001R00204199597/2	Solyc05g007140.3.1	97.674	86	2	0	1	86	1354	1269	8.6e-36	148	Solyc05g007140.3	Protein kinase 2B, chloroplastic (AHRD V3.3 *** A0A2G3B7X5_CAPCH)
E100069622L1C001R00204222963/2	Solyc03g062940.3.1	100	150	0	0	1	150	953	804	1.05e-74	278	Solyc03g062940.3	peroxisomal targeting signal type 2 receptor
E100069622L1C001R00204240029/2	Solyc08g062340.3.1	97.931	145	3	0	6	150	501	645	6.37e-67	252	Solyc08g062340.3	17.9 kDa class II heat shock protein (AHRD V3.3 *** A0A2G3A1B9_CAPAN)
E100069622L1C001R00204240029/2	Solyc08g062437.1.1	91.379	116	10	0	6	121	492	607	3.97e-39	159	Solyc08g062437.1	17.9 kDa class II heat shock protein (AHRD V3.3 *** A0A2G3CY92_CAPCH)
E100069622L1C001R00204242312/2	Solyc05g015530.3.1	100	34	0	0	117	150	397	430	3.21e-10	63.9	Solyc05g015530.3	Endoplasmic reticulum, stress-associated Ramp4 (AHRD V3.3 *** A0A2U1N8N8_ARTAN)
E100069622L1C001R00204252590/2	Solyc02g092130.2.1	93.333	60	2	2	15	73	493	551	1.9e-17	87.9	Solyc02g092130.2	Unknown protein
E100069622L1C001R00204259884/2	Solyc11g012260.3.1	100	38	0	0	113	150	1051	1088	1.92e-12	71.3	Solyc11g012260.3	MBOAT (Membrane bound O-acyl transferase) family protein (AHRD V3.3 *-* A0A2U1LYZ9_ARTAN)
E100069622L1C001R00204265366/2	Solyc01g080640.3.1	93.103	58	2	2	1	57	4109	4053	2.46e-16	84.2	Solyc01g080640.3	ABC transporter C family member 4 (AHRD V3.3 *** A0A2G3DI56_CAPCH)
E100069622L1C001R00204270787/2	Solyc02g024020.3.1	97.468	79	2	0	72	150	1203	1125	6.7e-32	135	Solyc02g024020.3	Calcium-dependent ARF-type GTPase activating protein family (AHRD V3.3 *** A0A2U1Q799_ARTAN)
E100069622L1C001R00204273123/2	Solyc06g060680.2.1	100	33	0	0	1	33	847	879	1.15e-09	62.1	Solyc06g060680.2	Protein kinase superfamily protein (AHRD V3.3 *** Q9SVY4_ARATH)
E100069622L1C001R00204274094/2	Solyc08g006250.2.1	98.058	103	2	0	48	150	469	367	3.05e-45	180	Solyc08g006250.2	Copper transporter (AHRD V3.3 *** E9LK44_VITVI)
E100069622L1C001R00204275505/2	Solyc01g097240.3.1	100	33	0	0	118	150	1200	1232	1.15e-09	62.1	Solyc01g097240.3	Pathogenesis-related protein 4 (AHRD V3.3 *** I6VW44_CAPAN)
E100069622L1C001R00204282700/2	Solyc05g009360.4.1	99.083	109	0	1	42	150	1040	1147	1.09e-49	195	Solyc05g009360.4	translocase subunit seca (AHRD V3.3 *** AT1G13390.2)
E100069622L1C001R00204286883/2	Solyc06g084310.4.1	100	144	0	0	1	144	590	733	2.28e-71	267	Solyc06g084310.4	Small nuclear ribonucleoprotein Sm D1 (AHRD V3.3 *** A0A2U1M5R8_ARTAN)
E100069622L1C001R00204286883/2	Solyc09g064660.4.1	92.157	102	7	1	1	101	578	679	4e-34	143	Solyc09g064660.4	Small nuclear ribonucleoprotein Sm D1 (AHRD V3.3 *** A0A2U1M5R8_ARTAN)
E100069622L1C001R00204293834/2	Solyc06g068230.4.1	100	36	0	0	115	150	5599	5634	2.48e-11	67.6	Solyc06g068230.4	Tetratricopeptide repeat (TPR)-like superfamily protein (AHRD V3.3 *** A0A2U1MYN5_ARTAN)
E100069622L1C001R00204302117/2	Solyc05g010670.3.1	98.667	150	2	0	1	150	2762	2613	2.28e-71	267	Solyc05g010670.3	Heat shock protein (AHRD V3.3 *** O23638_ARATH)
E100069622L1C001R00204310923/2	Solyc06g069390.4.1	95	40	1	1	71	109	856	817	1.15e-09	62.1	Solyc06g069390.4	D-aminoacyl-tRNA deacylase (AHRD V3.3 *** A0A2G2WLT1_CAPBA)
E100069622L1C001R00204311129/2	Solyc03g082410.3.1	100	50	0	0	1	50	50	99	4.09e-19	93.5	Solyc03g082410.3	Heat shock induced transcript 2 (AHRD V3.3 *-* Q96486_SOLLC)
E100069622L1C001R00204311216/2	Solyc11g040110.2.1	98.571	70	1	0	81	150	594	663	1.45e-28	124	Solyc11g040110.2	Cobalt ion binding (AHRD V3.3 *** B6SJF4_MAIZE)
E100069622L1C001R00204312604/2	Solyc09g090410.3.1	100	137	0	0	14	150	49	185	1.77e-67	254	Solyc09g090410.3	50S ribosomal protein L28 (AHRD V3.3 *** A0A1U8GBC9_CAPAN)
E100069622L1C001R00204318089/2	Solyc07g062650.4.1	98.824	85	1	0	24	108	1531	1447	6.65e-37	152	Solyc07g062650.4	Malate dehydrogenase (AHRD V3.3 *** Q645N1_SOLLC)
E100069622L1C001R00204327134/2	Solyc03g115650.4.1	99.333	150	1	0	1	150	452	303	4.89e-73	272	Solyc03g115650.4	eukaryotic translation initiation factor 5A-1
E100069622L1C001R00204327134/2	Solyc04g005510.3.1	87.333	150	19	0	1	150	429	280	5.1e-43	172	Solyc04g005510.3	Eukaryotic translation initiation factor 5A (AHRD V3.3 *** A0A1U8HES8_CAPAN)
E100069622L1C001R00204327134/2	Solyc05g006890.1.1	87.943	141	17	0	10	150	284	144	2.38e-41	167	Solyc05g006890.1	Eukaryotic translation initiation factor 5A (AHRD V3.3 *** A0A1U8HES8_CAPAN)
E100069622L1C001R00204331760/2	Solyc02g087550.3.1	100	30	0	0	121	150	1732	1761	5.36e-08	56.5	Solyc02g087550.3	Core-2/I-branching beta-16-N-acetylglucosaminyltransferase family protein (AHRD V3.3 *** B6ST68_MAIZE)
E100069622L1C001R00204337710/2	Solyc07g065270.1.1	100	34	0	0	1	34	1847	1814	3.21e-10	63.9	Solyc07g065270.1	GRAS7
E100069622L1C001R00204340015/2	Solyc03g120420.3.1	100	33	0	0	65	97	387	355	1.15e-09	62.1	Solyc03g120420.3	Unknown protein
E100069622L1C001R00204340121/2	Solyc12g099080.3.1	100	150	0	0	1	150	728	877	1.05e-74	278	Solyc12g099080.3	ADP ribosylation factor (AHRD V3.3 *** Q08IJ1_TOBAC)
E100069622L1C001R00204345382/2	Solyc03g095880.1.1	98.734	79	1	0	67	145	75	153	1.44e-33	141	Solyc03g095880.1	Unknown protein
E100069622L1C001R00204351418/2	Solyc08g008290.3.1	100	86	0	0	65	150	750	835	3.97e-39	159	Solyc08g008290.3	Unknown protein
E100069622L1C001R00204352027/2	Solyc07g065490.3.1	100	118	0	0	25	142	221	104	6.47e-57	219	Solyc07g065490.3	DEK (AHRD V3.3 *-* A0A200RBP9_9MAGN)
E100069622L1C001R00204361527/2	Solyc10g083640.2.1	100	59	0	0	92	150	873	815	4.06e-24	110	Solyc10g083640.2	Zinc finger transcription factor 64
E100069622L1C001R00204363149/2	Solyc05g050720.4.1	85.484	62	6	3	90	150	840	899	1.15e-09	62.1	Solyc05g050720.4	transmembrane protein (AHRD V3.3 *-* AT4G38490.1)
E100069622L1C001R00204371709/2	Solyc02g094090.4.1	100	67	0	0	84	150	2451	2385	1.45e-28	124	Solyc02g094090.4	Vacuolar protein sorting-associated protein 52 A (AHRD V3.3 *** A0A1U8FR82_CAPAN)
E100069622L1C001R00204394827/2	Solyc10g083360.2.1	100	37	0	0	1	37	1765	1801	6.89e-12	69.4	Solyc10g083360.2	Calmodulin-binding family protein, putative, expressed (AHRD V3.3 *** Q2QXN6_ORYSJ)
E100069622L1C001R00300007378/2	Solyc05g012620.4.1	99.091	110	1	0	1	110	1413	1522	8.42e-51	198	Solyc05g012620.4	uvrB/uvrC motif-containing protein (AHRD V3.3 *** AT2G03390.4)
E100069622L1C001R00300049946/2	Solyc06g084770.2.1	95.161	62	3	0	89	150	1429	1368	8.79e-21	99	Solyc06g084770.2	cytochrome P450 CYP72A219 (AHRD V3.3 --* XP_004244272.1)
E100069622L1C001R00300060987/2	Solyc05g007070.2.1	96	150	6	0	1	150	2537	2388	1.07e-64	244	Solyc05g007070.2	Alpha-amylase (AHRD V3.3 *** A0A2G2YEB6_CAPAN)
E100069622L1C001R00300065186/2	Solyc01g101010.4.1	99.2	125	1	0	1	125	2422	2546	3.86e-59	226	Solyc01g101010.4	RNA polymerase II subunit B1 CTD phosphatase RPAP2-like protein (AHRD V3.3 *-* AT5G26760.2)
E100069622L1C001R00300068285/2	Solyc07g007600.3.1	98.658	149	2	0	2	150	1997	1849	8.19e-71	265	Solyc07g007600.3	vacuolar-type H+-pyrophosphatase
E100069622L1C001R00300072338/2	Solyc11g012320.3.1	97.101	138	1	1	1	138	551	685	2.99e-60	230	Solyc11g012320.3	induced stolen tip protein TUB8-like isoform 1 (AHRD V3.3 *-* NP_001332794.1)
E100069622L1C001R00300072361/2	Solyc06g071450.4.1	100	86	0	0	65	150	1146	1231	3.97e-39	159	Solyc06g071450.4	Basal transcription factor complex subunit-related protein (AHRD V3.3 *** A0A2U1PCL8_ARTAN)
E100069622L1C001R00300075427/2	Solyc07g049370.2.1	100	49	0	0	102	150	1503	1455	1.47e-18	91.6	Solyc07g049370.2	Glucan endo-1,3-beta-glucosidase 3 (AHRD V3.3 *** A0A1J3FSS7_NOCCA)
E100069622L1C001R00300081576/2	Solyc10g049630.2.1	100	108	0	0	43	150	525	632	2.34e-51	200	Solyc10g049630.2	Protein phosphatase 2C family protein (AHRD V3.3 *** A0A2U1MLG3_ARTAN)
E100069622L1C001R00300081660/2	Solyc10g080930.2.1	100	47	0	0	104	150	1536	1582	1.9e-17	87.9	Solyc10g080930.2	Transcription elongation factor (AHRD V3.3 *** A0A200Q6X7_9MAGN)
E100069622L1C001R00300083376/2	Solyc08g074620.3.1	96	150	6	0	1	150	1351	1202	1.07e-64	244	Solyc08g074620.3	Polyphenol oxidase (AHRD V3.3 *** J7ES67_NICBE)
E100069622L1C001R00300093342/2	Solyc04g016470.4.1	99.01	101	1	0	50	150	401	301	8.48e-46	182	Solyc04g016470.4	LEQA L.esculentum TomQ'a beta(1,3)glucanase
E100069622L1C001R00300095878/2	Solyc10g080680.3.1	98	150	3	0	1	150	902	1051	1.06e-69	261	Solyc10g080680.3	Adenylyl-sulfate kinase (AHRD V3.3 *** A0A2U1MP59_ARTAN),Pfam:PF01583
E100069622L1C001R00300096176/2	Solyc12g049390.2.1	99.18	122	1	0	1	122	1427	1306	1.8e-57	220	Solyc12g049390.2	Transmembrane receptor (AHRD V3.3 *** A0A200Q182_9MAGN)
E100069622L1C001R00300096176/2	Solyc03g122250.3.1	92.562	121	9	0	1	121	1591	1471	1.42e-43	174	Solyc03g122250.3	Transmembrane receptor (AHRD V3.3 *** A0A200Q182_9MAGN)
E100069622L1C001R00300098521/2	Solyc09g018510.3.1	97.436	39	1	0	112	150	851	889	2.48e-11	67.6	Solyc09g018510.3	Phytol kinase (AHRD V3.3 *** A0A2K3MZ75_TRIPR)
E100069622L1C001R00300107705/2	Solyc09g065470.3.1	100	121	0	0	30	150	1702	1582	1.39e-58	224	Solyc09g065470.3	Vicilin-like antimicrobial peptides 2-1 (AHRD V3.3 *** AMP21_MACIN)
E100069622L1C001R00300128244/2	Solyc03g095370.3.1	98.148	54	1	0	97	150	126	73	1.14e-19	95.3	Solyc03g095370.3	Unknown protein
E100069622L1C001R00300139321/2	Solyc07g063410.3.1	100	118	0	0	1	118	1292	1409	6.47e-57	219	Solyc07g063410.3	NAC domain protein (AHRD V3.3 *** S5RDS7_9ROSA)
E100069622L1C001R00300142085/2	Solyc06g069630.4.1	100	51	0	0	90	140	2659	2709	1.14e-19	95.3	Solyc06g069630.4	T-box transcription factor%2C putative (DUF863) (AHRD V3.3 *-* AT1G13940.2)
E100069622L1C001R00300160385/2	Solyc02g080670.3.1	94.595	37	2	0	68	104	1265	1229	1.49e-08	58.4	Solyc02g080670.3	L-ascorbate oxidase-like protein (AHRD V3.3 *** A0A1U8FN33_CAPAN)
E100069622L1C001R00300162616/2	Solyc04g005530.3.1	100	150	0	0	1	150	1380	1231	1.05e-74	278	Solyc04g005530.3	transmembrane protein (AHRD V3.3 *-* AT3G11810.1)
E100069622L1C001R00300188506/2	Solyc08g066750.3.1	98	150	3	0	1	150	833	684	1.06e-69	261	Solyc08g066750.3	Major facilitator superfamily protein (AHRD V3.3 *** A0A2U1QCK3_ARTAN)
E100069622L1C001R00300213042/2	Solyc02g080530.3.1	82.353	85	15	0	1	85	487	571	1.48e-13	75	Solyc02g080530.3	Peroxidase (AHRD V3.3 *** K4B9S4_SOLLC)
E100069622L1C001R00300222544/2	Solyc07g056110.3.1	89.474	76	4	2	75	150	1467	1538	4.09e-19	93.5	Solyc07g056110.3	Vacuolar cation/proton exchanger (AHRD V3.3 *** K4CGE4_SOLLC)
E100069622L1C001R00300251147/2	Solyc04g051610.3.1	96	150	6	0	1	150	1547	1696	1.07e-64	244	Solyc04g051610.3	Violaxanthin de-epoxidase-related protein (AHRD V3.3 *** A0A2U1KMC6_ARTAN)
E100069622L1C001R00300251147/2	Solyc04g051600.4.1	94.545	55	3	0	96	150	1635	1581	6.84e-17	86.1	Solyc04g051600.4	tRNA(His) guanylyltransferase 1 (AHRD V3.3 *** A0A1U8DYC8_CAPAN)
E100069622L1C001R00300259208/2	Solyc12g038980.2.1	100	150	0	0	1	150	673	524	1.05e-74	278	Solyc12g038980.2	H/ACA ribonucleoprotein complex subunit 2-like protein (AHRD V3.3 *** A0A2G3A1U0_CAPAN)
E100069622L1C001R00300263791/2	Solyc10g085060.3.1	100	109	0	0	19	127	3107	2999	6.51e-52	202	Solyc10g085060.3	Protein DEFECTIVE IN EXINE FORMATION 1 (AHRD V3.3 *** A0A2G2VUC7_CAPBA)
E100069622L1C001R00300270835/2	Solyc11g066020.2.1	100	62	0	0	1	62	1532	1471	8.73e-26	115	Solyc11g066020.2	Ankyrin repeat family protein, putative, expressed (AHRD V3.3 *** Q10NB7_ORYSJ)
E100069622L1C001R00300271265/2	Solyc02g093340.3.1	100	150	0	0	1	150	1409	1260	1.05e-74	278	Solyc02g093340.3	RNA-binding (RRM/RBD/RNP motifs) family protein (AHRD V3.3 *-* Q9FM47_ARATH)
E100069622L1C001R00300271582/2	Solyc01g104780.3.1	96.552	116	3	1	36	150	844	729	1.41e-48	191	Solyc01g104780.3	Vacuolar iron transporter-like protein (AHRD V3.3 *** A0A2K3NGY4_TRIPR)
E100069622L1C001R00300275211/2	Solyc09g065720.4.1	100	123	0	0	1	123	813	691	1.07e-59	228	Solyc09g065720.4	Peptidyl-prolyl cis-trans isomerase (AHRD V3.3 *-* A0A1J3HYN5_NOCCA)
E100069622L1C001R00300285480/2	Solyc08g067090.4.1	100	116	0	0	35	150	1337	1222	8.36e-56	215	Solyc08g067090.4	cyclophilin-like protein
E100069622L1C001R00300290852/2	Solyc01g108150.3.1	94.737	38	2	0	113	150	2251	2288	4.15e-09	60.2	Solyc01g108150.3	Zinc-binding alcohol dehydrogenase domain-containing protein 2 (AHRD V3.3 *** A0A1J3FLM3_NOCCA)
E100069622L1C001R00300292286/2	Solyc02g063320.4.1	100	123	0	0	28	150	1423	1545	1.07e-59	228	Solyc02g063320.4	U-box domain-containing protein 4-like (AHRD V3.3 *** A0A2I4HV32_9ROSI)
E100069622L1C001R00300295828/2	Solyc07g019440.3.1	98.529	136	2	0	1	136	1832	1697	1.38e-63	241	Solyc07g019440.3	ADP-glucose pyrophosphorylase large subunit 2
E100069622L1C001R00300318138/2	Solyc01g111500.3.1	91.837	49	3	1	103	150	355	403	2.48e-11	67.6	Solyc01g111500.3	R2R3MYB transcription factor 7
E100069622L1C001R00300319137/2	Solyc09g064370.4.1	98.507	134	2	0	1	134	1355	1222	1.78e-62	237	Solyc09g064370.4	S-(hydroxymethyl)glutathione dehydrogenase (AHRD V3.3 *** E9ND18_SOLHA)
E100069622L1C001R00300320744/2	Solyc02g082690.3.1	100	35	0	0	116	150	358	324	8.91e-11	65.8	Solyc02g082690.3	Transducin/WD40 repeat-like superfamily protein (AHRD V3.3 *** A0A2U1QAZ8_ARTAN)
E100069622L1C001R00300325610/2	Solyc11g011610.2.1	99.333	150	1	0	1	150	486	337	4.89e-73	272	Solyc11g011610.2	UPF0678 fatty acid-binding protein-like protein (AHRD V3.3 *** A0A2G2VDJ8_CAPBA)
E100069622L1C001R00300325610/2	Solyc11g011620.3.1	96.667	150	5	0	1	150	484	335	2.29e-66	250	Solyc11g011620.3	UPF0678 fatty acid-binding protein-like protein (AHRD V3.3 *** A0A2G2VDJ8_CAPBA)
E100069622L1C001R00300329334/2	Solyc06g074585.1.1	100	83	0	0	68	150	1011	929	1.85e-37	154	Solyc06g074585.1	Transmembrane protein (AHRD V3.3 *-* A0A1P8B2M8_ARATH)
E100069622L1C001R00300329334/2	Solyc00g500257.1.1	100	83	0	0	68	150	1285	1203	1.85e-37	154	Solyc00g500257.1	Transmembrane protein (AHRD V3.3 *-* A0A1P8B2M8_ARATH)
E100069622L1C001R00300353811/2	Solyc03g112190.4.1	100	47	0	0	104	150	1874	1920	1.9e-17	87.9	Solyc03g112190.4	Pentatricopeptide repeat-containing protein, chloroplastic (AHRD V3.3 *** A0A2G2X8Y7_CAPBA)
E100069622L1C001R00300358134/2	Solyc02g021140.3.1	99.333	150	1	0	1	150	798	947	4.89e-73	272	Solyc02g021140.3	Superoxide dismutase (AHRD V3.3 *** A0A1U8EWU2_CAPAN)
E100069622L1C001R00300361082/2	Solyc08g081170.4.1	100	66	0	0	85	150	2705	2640	5.21e-28	122	Solyc08g081170.4	UDP-N-acetylmuramoyl-L-alanyl-D-glutamate--2, 6-diaminopimelate ligase (AHRD V3.3 *** A0A1J3G2W3_NOCCA)
E100069622L1C001R00300365899/2	Solyc05g054050.4.1	90.226	133	13	0	1	133	1096	964	1.42e-43	174	Solyc05g054050.4	Glutamate decarboxylase (AHRD V3.3 *** B1Q3F1_SOLLC)
E100069622L1C001R00300373714/2	Solyc11g065880.2.1	98	150	3	0	1	150	1415	1266	1.06e-69	261	Solyc11g065880.2	RNA-binding protein (AHRD V3.3 *** A0A2K3PBB6_TRIPR)
E100069622L1C001R00300374659/2	Solyc09g005480.3.1	100	30	0	0	121	150	1268	1297	5.36e-08	56.5	Solyc09g005480.3	F-box associated interaction domain-containing protein (AHRD V3.3 *** A0A2U1PT01_ARTAN)
E100069622L1C001R00300374754/2	Solyc04g014210.3.1	91.489	47	3	1	104	150	5360	5405	3.21e-10	63.9	Solyc04g014210.3	RNA helicase DEAH-box12
E100069622L1C001R00300380373/2	Solyc04g079200.3.1	97.333	150	4	0	1	150	1448	1299	4.93e-68	255	Solyc04g079200.3	26S proteasome non-ATPase regulatory subunit 14 homolog (AHRD V3.3 *** A0A2I4G2M0_9ROSI)
E100069622L1C001R00300393992/2	Solyc08g014600.4.1	92.708	96	6	1	54	149	673	767	1.86e-32	137	Solyc08g014600.4	Thiocyanate methyltransferase 1 (AHRD V3.3 *** A0A1U8EJ17_CAPAN)
E100069622L1C001R00300394629/2	Solyc02g070530.4.1	100	65	0	0	1	65	2219	2283	1.88e-27	121	Solyc02g070530.4	Potassium channel KAT1 (AHRD V3.3 *** A0A2G3ANB5_CAPAN)
E100069622L1C001R00300396850/2	Solyc10g051310.2.1	100	150	0	0	1	150	1188	1039	1.05e-74	278	Solyc10g051310.2	clp-like energy-dependent protease
E100069622L1C001R00300398796/2	Solyc11g011850.2.1	100	150	0	0	1	150	2018	1869	1.05e-74	278	Solyc11g011850.2	glycosyltransferase
E100069622L1C001R00300401094/2	Solyc07g008720.4.1	98.23	113	2	0	1	113	621	509	8.42e-51	198	Solyc07g008720.4	Nascent polypeptide-associated complex subunit beta (AHRD V3.3 *** A0A2G3DD77_CAPCH)
E100069622L1C001R00300401094/2	Solyc09g010330.4.1	93.805	113	7	0	1	113	1440	1328	1.84e-42	171	Solyc09g010330.4	Nascent polypeptide-associated complex subunit beta (AHRD V3.3 *** A0A2G3DD77_CAPCH)
E100069622L1C001R00300401150/2	Solyc01g068000.4.1	95.556	45	1	1	72	115	1341	1385	1.92e-12	71.3	Solyc01g068000.4	Protein phosphatase-2C (AHRD V3.3 *** O82469_MESCR)
E100069622L1C001R00300414261/2	Solyc01g095410.3.1	100	150	0	0	1	150	872	723	1.05e-74	278	Solyc01g095410.3	eukaryotic translation initiation factor 1A-like (AHRD V3.3 *** A0A2I4HKY5_9ROSI)
E100069622L1C001R00300415119/2	Solyc04g016360.3.1	100	74	0	0	77	150	1191	1118	1.86e-32	137	Solyc04g016360.3	S-formylglutathione hydrolase (AHRD V3.3 *** A0A2G2ZFA7_CAPAN)
E100069622L1C001R00300421487/2	Solyc03g114120.3.1	100	70	0	0	81	150	827	758	3.12e-30	130	Solyc03g114120.3	Ribonuclease 3 (AHRD V3.3 *** A0A1J3HMP1_NOCCA)
E100069622L1C001R00300438773/2	Solyc10g012240.3.1	100	64	0	0	87	150	614	677	6.75e-27	119	Solyc10g012240.3	Ubiquitin-conjugating enzyme (AHRD V3.3 *** A0A200QU68_9MAGN)
E100069622L1C001R00300439307/2	Solyc02g071210.3.1	100	81	0	0	70	150	1150	1070	2.39e-36	150	Solyc02g071210.3	Cold-regulated inner membrane protein 2, chloroplastic (AHRD V3.3 *** A0A2G3D4Q0_CAPCH)
E100069622L1C001R00300458659/2	Solyc01g095900.4.1	97.826	46	1	0	1	46	6061	6016	3.18e-15	80.5	Solyc01g095900.4	Tetratricopeptide repeat (TPR)-like superfamily protein (AHRD V3.3 *** A0A2U1QFM4_ARTAN)
E100069622L1C001R00300462442/2	Solyc02g031970.1.1	100	103	0	0	47	149	248	350	1.41e-48	191	Solyc02g031970.1	50S ribosomal protein L7/L12 (AHRD V3.3 *** A0A1U8GY39_CAPAN)
E100069622L1C001R00300464007/2	Solyc06g074850.3.1	100	89	0	0	61	149	1364	1276	8.54e-41	165	Solyc06g074850.3	Carboxypeptidase (AHRD V3.3 *** A0A2G3CAN0_CAPCH)
E100069622L1C001R00300467317/2	Solyc12g096760.2.1	99.329	149	1	0	1	149	596	448	1.76e-72	270	Solyc12g096760.2	2-alkenal reductase (NADP(+)-dependent) (AHRD V3.3 *** A0A2G2WX40_CAPBA)
E100069622L1C001R00300468658/2	Solyc03g006456.1.1	100	35	0	0	116	150	409	443	8.91e-11	65.8	Solyc03g006456.1	Unknown protein
E100069622L1C001R00300468658/2	Solyc03g006430.3.1	95	40	2	0	111	150	2135	2174	3.21e-10	63.9	Solyc03g006430.3	DUF616 domain-containing protein (AHRD V3.3 *** A0A1Q3BIE2_CEPFO)
E100069622L1C001R00300471727/2	Solyc07g020860.3.1	100	36	0	0	76	111	828	793	2.48e-11	67.6	Solyc07g020860.3	Peroxiredoxin (AHRD V3.3 *** Q8S3L0_POPPZ)
E100069622L1C001R00300485976/2	Solyc09g011030.3.1	100	61	0	0	88	148	1767	1707	3.14e-25	113	Solyc09g011030.3	Hsp70 nucleotide exchange factor FES1 (AHRD V3.3 *** A0A1J3K956_NOCCA)
E100069622L1C001R00300491476/2	Solyc00g500328.1.1	99.123	114	1	0	37	150	83	196	5.03e-53	206	Solyc00g500328.1	Ribosomal protein L2, plastid (AHRD V3.3 *-* A0A2U1PJW3_ARTAN)
E100069622L1C001R00300491476/2	Solyc02g150102.1.1	87.413	143	14	2	8	150	432	294	1.11e-39	161	Solyc02g150102.1	50S ribosomal protein L2, chloroplastic (AHRD V3.3 *** A0A1D6YY87_9MAGN)
E100069622L1C001R00300491476/2	Solyc10g012213.1.1	100	66	0	0	85	150	17	82	5.21e-28	122	Solyc10g012213.1	Ribosomal protein L2, plastid (AHRD V3.3 *-* A0A2U1PJW3_ARTAN)
E100069622L1C001R00300504609/2	Solyc08g077920.3.1	100	145	0	0	6	150	1012	1156	6.33e-72	268	Solyc08g077920.3	Isocitrate dehydrogenase [NAD] subunit, mitochondrial (AHRD V3.3 *** O65852_TOBAC)
E100069622L1C001R00300504609/2	Solyc08g077930.3.1	97.241	145	4	0	6	150	1000	1144	2.97e-65	246	Solyc08g077930.3	Isocitrate dehydrogenase [NAD] subunit, mitochondrial (AHRD V3.3 *** O65852_TOBAC)
E100069622L1C001R00300522717/2	Solyc08g063080.3.1	100	150	0	0	1	150	1647	1498	1.05e-74	278	Solyc08g063080.3	UDP-sulfoquinovose synthase (AHRD V3.3 *** B6T784_MAIZE)
E100069622L1C001R00300531193/2	Solyc01g111300.4.1	100	129	0	0	1	129	773	901	4.96e-63	239	Solyc01g111300.4	Cold-shock protein (AHRD V3.3 *-* A0A200RAC1_9MAGN)
E100069622L1C001R00300538871/2	Solyc05g041430.3.1	98.387	62	1	0	12	73	443	504	4.06e-24	110	Solyc05g041430.3	PTB domain engulfment adapter (AHRD V3.3 *** A0A1P8B0D8_ARATH)
E100069622L1C001R00300544476/2	Solyc12g056210.3.1	95.455	88	4	0	63	150	1009	922	1.44e-33	141	Solyc12g056210.3	PLAC8 family protein (AHRD V3.3 *** A0A2U1LM31_ARTAN)
E100069622L1C001R00300545979/2	Solyc09g082690.3.1	100	65	0	0	61	125	1427	1363	1.88e-27	121	Solyc09g082690.3	superoxide dismutase
E100069622L1C001R00300545979/2	Solyc09g082680.3.1	100	65	0	0	61	125	2948	3012	1.88e-27	121	Solyc09g082680.3	Dymeclin (AHRD V3.3 *** A0A2U1PDG2_ARTAN),Pfam:PF09742
E100069622L1C001R00300548817/2	Solyc08g060830.4.1	100	113	0	0	38	150	727	615	3.89e-54	209	Solyc08g060830.4	1-acyl-sn-glycerol-3-phosphate acyltransferase 2 (AHRD V3.3 *-* A0A2G3ATB7_CAPCH)
E100069622L1C001R00300552233/2	Solyc11g071910.2.1	96.203	79	3	0	1	79	1762	1840	3.12e-30	130	Solyc11g071910.2	GTPase LSG1-2 (AHRD V3.3 *** A0A2G3BAP2_CAPCH)
E100069622L1C001R00300560307/2	Solyc09g066100.3.1	100	33	0	0	118	150	984	1016	1.15e-09	62.1	Solyc09g066100.3	Histone H1 (AHRD V3.3 *-* A0A2G2WIH1_CAPBA)
E100069622L1C001R00300569354/2	Solyc06g069220.1.1	99.286	140	1	0	11	150	1213	1352	1.77e-67	254	Solyc06g069220.1	Eukaryotic aspartyl protease family protein (AHRD V3.3 *** Q9C6M0_ARATH)
E100069622L1C001R00300578420/2	Solyc05g010770.4.1	97.826	92	2	0	1	92	482	391	3.97e-39	159	Solyc05g010770.4	Unknown protein
E100069622L1C001R00300579001/2	Solyc04g080100.3.1	96.923	65	2	0	85	149	1752	1816	4.06e-24	110	Solyc04g080100.3	Cytochrome P450 (AHRD V3.3 *** A0A200R7I2_9MAGN)
E100069622L1C001R00300581862/2	Solyc09g083020.1.1	94.558	147	3	2	1	147	333	474	5e-58	222	Solyc09g083020.1	inactive protein RESTRICTED TEV MOVEMENT 1-like (AHRD V3.3 *** A0A1S3ZEZ8_TOBAC)
E100069622L1C001R00300588321/2	Solyc12g044930.3.1	99.333	150	1	0	1	150	731	582	4.89e-73	272	Solyc12g044930.3	F-box protein (AHRD V3.3 *** A0A2G3B4N2_CAPCH)
E100069622L1C001R00300589904/2	Solyc08g066110.3.1	100	71	0	0	1	71	668	738	8.66e-31	132	Solyc08g066110.3	Profilin (AHRD V3.3 *** A0A2G2W5D3_CAPBA)
E100069622L1C001R00300612325/2	Solyc02g088800.2.1	100	150	0	0	1	150	969	820	1.05e-74	278	Solyc02g088800.2	Exocyst subunit Exo70 family protein (AHRD V3.3 *** A0A2G3ABK1_CAPAN)
E100069622L1C001R00300614339/2	Solyc11g012700.2.1	98.824	85	1	0	66	150	2615	2531	6.65e-37	152	Solyc11g012700.2	Oligopeptide transporter (AHRD V3.3 *** A0A200RBP6_9MAGN)
E100069622L1C001R00300632082/2	Solyc03g118340.3.1	98.913	92	1	0	1	92	2879	2788	8.54e-41	165	Solyc03g118340.3	ATP-dependent Clp protease ATP-binding subunit ClpC (AHRD V3.3 *** A0A327YAA3_9BACI)
E100069622L1C001R00300632441/2	Solyc11g007070.2.1	99.048	105	1	0	1	105	1270	1166	5.07e-48	189	Solyc11g007070.2	Mitochondrial substrate/solute carrier (AHRD V3.3 *** A0A200QN58_9MAGN)
E100069622L1C001R00300636998/2	Solyc10g007980.3.1	100	61	0	0	90	150	793	733	3.14e-25	113	Solyc10g007980.3	60S ribosomal protein L11 (AHRD V3.3 *-* A0A2G2VRP4_CAPBA)
E100069622L1C001R00300637039/2	Solyc05g053835.2.1	100	28	0	0	123	150	3232	3205	6.94e-07	52.8	Solyc05g053835.2	Tetratricopeptide repeat (TPR)-like superfamily protein (AHRD V3.3 *** A0A2U1Q1B2_ARTAN)
E100069622L1C001R00300637617/2	Solyc01g014180.3.1	96.078	51	0	2	82	130	901	951	8.85e-16	82.4	Solyc01g014180.3	Zinc finger A20 and AN1 domain-containing stress-associated protein 8 (AHRD V3.3 *** A0A2G2UWG6_CAPBA)
E100069622L1C001R00300647729/2	Solyc01g081490.3.1	99.333	150	1	0	1	150	2149	2298	4.89e-73	272	Solyc01g081490.3	RNA polymerase sigma factor (AHRD V3.3 *** A0A1U8EM77_CAPAN)
E100069622L1C001R00300650573/2	Solyc11g007780.2.1	99.167	120	1	0	31	150	1525	1406	2.33e-56	217	Solyc11g007780.2	SEC12-like protein 1 (AHRD V3.3 *** A0A2I4HBY6_9ROSI)
E100069622L1C001R00300654017/2	Solyc01g099670.3.1	100	72	0	0	79	150	768	839	2.41e-31	134	Solyc01g099670.3	meloidogyne-induced giant cell protein db212
E100069622L1C001R00300654407/2	Solyc09g011750.3.1	98.246	114	1	1	37	150	1473	1585	8.42e-51	198	Solyc09g011750.3	Protein kinase domain (AHRD V3.3 *** A0A200R4T5_9MAGN)
E100069622L1C001R00300654689/2	Solyc01g104370.4.1	100	76	0	0	75	150	484	559	1.44e-33	141	Solyc01g104370.4	60S acidic ribosomal protein P1 (AHRD V3.3 *** A0A2G2W8Q0_CAPBA),Pfam:PF00428
E100069622L1C001R00300664190/2	Solyc09g005590.3.1	92.683	41	2	1	111	150	266	306	1.49e-08	58.4	Solyc09g005590.3	SelT-like protein (AHRD V3.3 *** A0A2G2YS79_CAPAN)
E100069622L1C001R00300671473/2	Solyc01g005300.4.1	100	67	0	0	20	86	1885	1819	1.45e-28	124	Solyc01g005300.4	Adagio-like protein 1 (AHRD V3.3 *** A0A1U8H9V5_CAPAN)
E100069622L1C001R00300690514/2	Solyc04g007340.4.1	100	37	0	0	114	150	555	591	6.89e-12	69.4	Solyc04g007340.4	hypothetical protein (DUF1639) (AHRD V3.3 *** AT1G25370.2)
E100069622L1C001R00300698840/2	Solyc06g005750.3.1	92.188	64	4	1	85	147	842	779	5.29e-18	89.8	Solyc06g005750.3	Methylsterol monooxygenase 2-1 (AHRD V3.3 *** A0A1U8H5Y5_CAPAN)
E100069622L1C001R00300706864/2	Solyc04g011440.4.1	99.02	102	1	0	49	150	2314	2415	2.36e-46	183	Solyc04g011440.4	ethylene-responsive heat shock protein cognate 70
E100069622L1C001R00300709828/2	Solyc03g032160.3.1	100	150	0	0	1	150	1929	2078	1.05e-74	278	Solyc03g032160.3	Ubiquitin domain-containing protein DSK2b (AHRD V3.3 *** A0A2G2ZM95_CAPAN)
E100069622L1C001R00300711113/2	Solyc08g015990.4.1	100	150	0	0	1	150	1020	1169	1.05e-74	278	Solyc08g015990.4	Golgi-to-ER traffic-like protein (AHRD V3.3 *** A0A1P8BH44_ARATH)
E100069622L1C001R00300711402/2	Solyc00g500319.1.1	97.753	89	2	0	46	134	4144	4232	1.85e-37	154	Solyc00g500319.1	DNA-directed RNA polymerase subunit beta'' (AHRD V3.3 *** A0A1U8QCC7_CAPAN)
E100069622L1C001R00300711402/2	Solyc00g500205.1.1	97.753	89	2	0	46	134	4765	4853	1.85e-37	154	Solyc00g500205.1	DNA-directed RNA polymerase subunit beta'' (AHRD V3.3 *-* A0A1U8QCC7_CAPAN)
E100069622L1C001R00300711402/2	Solyc00g500135.1.1	97.753	89	2	0	46	134	4765	4853	1.85e-37	154	Solyc00g500135.1	DNA-directed RNA polymerase subunit beta'' (AHRD V3.3 *-* A0A1U8QCC7_CAPAN)
E100069622L1C001R00300711402/2	Solyc00g500052.1.1	97.753	89	2	0	46	134	4765	4853	1.85e-37	154	Solyc00g500052.1	DNA-directed RNA polymerase subunit beta'' (AHRD V3.3 *-* A0A1U8QCC7_CAPAN)
E100069622L1C001R00300711402/2	Solyc00g500290.1.1	100	72	0	0	46	117	6412	6483	2.41e-31	134	Solyc00g500290.1	DNA-directed RNA polymerase subunit beta'' (AHRD V3.3 *** A0A1U8QCC7_CAPAN)
E100069622L1C001R00300719124/2	Solyc03g097870.4.1	100	30	0	0	121	150	1344	1373	5.36e-08	56.5	Solyc03g097870.4	Bidirectional sugar transporter SWEET (AHRD V3.3 *** M1D7G9_SOLTU)
E100069622L1C001R00300721336/2	Solyc09g008290.4.1	99.333	150	1	0	1	150	690	541	4.89e-73	272	Solyc09g008290.4	Thioredoxin (AHRD V3.3 *** A0A200R5M5_9MAGN)
E100069622L1C001R00300728770/2	Solyc11g067160.2.1	98.936	94	1	0	57	150	1397	1304	6.6e-42	169	Solyc11g067160.2	Aldo/keto reductase family oxidoreductase (AHRD V3.3 *** A0A2K3NWG7_TRIPR)
E100069622L1C001R00300730789/2	Solyc03g113630.3.1	97.619	84	2	0	67	150	190	107	1.11e-34	145	Solyc03g113630.3	Pentatricopeptide repeat-containing protein, chloroplastic (AHRD V3.3 *** A0A2G2WRC1_CAPBA)
E100069622L1C001R00300731672/2	Solyc05g009530.3.1	98.901	91	1	0	1	91	1726	1816	3.07e-40	163	Solyc05g009530.3	Dihydrolipoamide acetyltransferase component of pyruvate dehydrogenase complex (AHRD V3.3 *** A0A1U8EIE7_CAPAN)
E100069622L1C001R00300734523/2	Solyc11g065950.3.1	100	31	0	0	120	150	2814	2844	1.49e-08	58.4	Solyc11g065950.3	Protein kinase domain (AHRD V3.3 *** A0A200R6I6_9MAGN)
E100069622L1C001R00300736847/2	Solyc07g052310.1.1	98.63	73	1	0	71	143	108	180	3.12e-30	130	Solyc07g052310.1	Unknown protein
E100069622L1C001R00300738121/2	Solyc10g005260.3.1	100	150	0	0	1	150	1481	1332	1.05e-74	278	Solyc10g005260.3	RNA-binding protein (AHRD V3.3 *** A0A2K3PBB6_TRIPR)
E100069622L1C001R00300743738/2	Solyc06g071910.3.1	97.297	74	2	0	77	150	789	716	4.03e-29	126	Solyc06g071910.3	3-oxoacyl-[acyl-carrier-protein] reductase, chloroplastic (AHRD V3.3 *** A0A2G2ZCU2_CAPAN),Pfam:PF13561
E100069622L1C001R00300751674/2	Solyc04g080040.3.1	100	147	0	0	4	150	2390	2244	4.89e-73	272	Solyc04g080040.3	Auxilin-related protein 2 (AHRD V3.3 *** A0A2G3CQ94_CAPCH)
E100069622L1C001R00300763310/2	Solyc02g083990.3.1	100	150	0	0	1	150	811	960	1.05e-74	278	Solyc02g083990.3	Polyamine-modulated factor 1-binding protein (AHRD V3.3 *** A0A1P8B2T5_ARATH)
E100069622L1C001R00300772596/2	Solyc10g006140.3.1	100	150	0	0	1	150	796	945	1.05e-74	278	Solyc10g006140.3	Acid phosphatase/vanadium-dependent haloperoxidase-related protein (AHRD V3.3 *** Q8L7M6_ARATH)
E100069622L1C001R00300795976/2	Solyc09g055710.3.1	99.333	150	1	0	1	150	182	331	4.89e-73	272	Solyc09g055710.3	Unknown protein
E100069622L1C001R00300797480/2	Solyc04g005100.3.1	99.32	147	1	0	4	150	1104	958	2.28e-71	267	Solyc04g005100.3	transcription factor MYB1R1-like (AHRD V3.3 *** A0A2I4GKI8_9ROSI)
E100069622L1C001R00300798776/2	Solyc01g100500.3.1	100	35	0	0	116	150	725	691	8.91e-11	65.8	Solyc01g100500.3	microfibrillar-associated protein 1-like (AHRD V3.3 *** A0A2I4G8F8_9ROSI)
E100069622L1C001R00300811088/2	Solyc08g074370.4.1	97.222	108	3	0	43	150	5665	5772	2.36e-46	183	Solyc08g074370.4	DDB1-and CUL4-associated factor-like protein 1 (AHRD V3.3 *** A0A2G2XMQ1_CAPBA)
E100069622L1C001R00300819398/2	Solyc02g084360.3.1	88.281	128	15	0	23	150	310	437	1.85e-37	154	Solyc02g084360.3	V-type proton ATPase proteolipid subunit (AHRD V3.3 *** A0A2G3AAA7_CAPAN)
E100069622L1C001R00300823904/2	Solyc01g010050.3.1	100	129	0	0	1	129	1775	1647	4.96e-63	239	Solyc01g010050.3	S-adenosylmethionine decarboxylase 3
E100069622L1C001R00300827663/2	Solyc08g080940.3.1	100	58	0	0	75	132	926	869	1.46e-23	108	Solyc08g080940.3	glutathione peroxidase like encoding 1
E100069622L1C001R00300829518/2	Solyc03g078400.3.1	100	89	0	0	62	150	1659	1747	8.54e-41	165	Solyc03g078400.3	actin
E100069622L1C001R00300832520/2	Solyc03g065340.3.1	100	121	0	0	30	150	3068	3188	1.39e-58	224	Solyc03g065340.3	Alpha-1,4 glucan phosphorylase (AHRD V3.3 *** A0A2G3CMG9_CAPCH)
E100069622L1C001R00300842745/2	Solyc10g055260.2.1	88	150	18	0	1	150	849	700	1.1e-44	178	Solyc10g055260.2	Auxin transporter-like protein 3 (AHRD V3.3 *** A0A2G2W9H7_CAPBA)
E100069622L1C001R00300847877/2	Solyc01g094950.3.1	100	78	0	0	73	150	1444	1521	1.11e-34	145	Solyc01g094950.3	Protein BPS1, chloroplastic (AHRD V3.3 *** A0A2G2YY51_CAPAN)
E100069622L1C001R00300854956/2	Solyc08g080850.4.1	93.023	43	1	2	109	150	1384	1425	1.15e-09	62.1	Solyc08g080850.4	Serine/threonine-protein kinase RIO1 (AHRD V3.3 *** A0A2G2XK91_CAPBA)
E100069622L1C001R00300856355/2	Solyc03g115820.3.1	100	150	0	0	1	150	531	680	1.05e-74	278	Solyc03g115820.3	Ribulose-phosphate 3-epimerase-like (AHRD V3.3 *** A0A200QP25_9MAGN)
E100069622L1C001R00300865852/2	Solyc08g014040.3.1	99.265	136	1	0	15	150	983	1118	2.97e-65	246	Solyc08g014040.3	S-adenosyl-L-methionine-dependent methyltransferases superfamily protein (AHRD V3.3 *** A0A2U1LMA1_ARTAN)
E100069622L1C001R00300866351/2	Solyc00g500023.1.1	97.436	39	1	0	112	150	376	414	2.48e-11	67.6	Solyc00g500023.1	ATP-dependent Clp protease proteolytic subunit (AHRD V3.3 *** CLPP_SOLTU)
E100069622L1C001R00300874061/2	Solyc05g010080.3.1	98.901	91	1	0	1	91	91	1	3.07e-40	163	Solyc05g010080.3	lysine-rich arabinogalactan protein 19 (AHRD V3.3 *-* XP_004238980.1)
E100069622L1C001R00300875544/2	Solyc07g056540.3.1	98.23	113	2	0	38	150	1700	1588	8.42e-51	198	Solyc07g056540.3	glycolate oxidase X92888
E100069622L1C001R00300896142/2	Solyc06g060620.4.1	100	87	0	0	1	87	1141	1227	1.11e-39	161	Solyc06g060620.4	Protein NRT1/ PTR FAMILY 6.3 (AHRD V3.3 *** A0A2G2ZAG1_CAPAN)
E100069622L1C001R00300903966/2	Solyc08g069060.4.1	99.16	119	1	0	32	150	1629	1511	8.36e-56	215	Solyc08g069060.4	Hexosyltransferase (AHRD V3.3 *** A0A2G2XN19_CAPBA)
E100069622L1C001R00300905354/2	Solyc06g051820.4.1	99.333	150	1	0	1	150	1160	1011	4.89e-73	272	Solyc06g051820.4	Myosin heavy chain-like protein (AHRD V3.3 *** A0A1P8BDH1_ARATH)
E100069622L1C001R00300909962/2	Solyc06g061200.1.1	95.122	41	0	2	110	150	826	864	3.21e-10	63.9	Solyc06g061200.1	glycine-rich protein 1
E100069622L1C001R00300935427/2	Solyc12g056340.2.1	97.902	143	3	0	8	150	863	721	8.25e-66	248	Solyc12g056340.2	RNA helicase DEAD38
E100069622L1C001R00300960215/2	Solyc01g007740.4.1	98.667	150	2	0	1	150	917	1066	2.28e-71	267	Solyc01g007740.4	2-Cys peroxiredoxin (AHRD V3.3 *** G1JT83_VITVI)
E100069622L1C001R00300996454/2	Solyc02g084440.4.1	100	134	0	0	1	134	1272	1139	8.25e-66	248	Solyc02g084440.4	Fructose-bisphosphate aldolase (AHRD V3.3 *** A0A2G3AA97_CAPAN)
E100069622L1C001R00301008905/2	Solyc11g066150.3.1	100	33	0	0	118	150	1105	1137	1.15e-09	62.1	Solyc11g066150.3	UDP-glucuronic acid decarboxylase (AHRD V3.3 *** G5DXR5_SILLA)
E100069622L1C001R00301014366/2	Solyc12g008360.2.1	97.744	133	2	1	18	150	2511	2642	1.07e-59	228	Solyc12g008360.2	Dolichyl-diphosphooligosaccharide--protein glycosyltransferase subunit STT3A (AHRD V3.3 *** A0A2G2X3M2_CAPBA)
E100069622L1C001R00301027793/2	Solyc05g005080.3.1	100	109	0	0	1	109	2335	2443	6.51e-52	202	Solyc05g005080.3	Endoglucanase (AHRD V3.3 *** A0A2G2V2B4_CAPBA)
E100069622L1C001R00301030237/2	Solyc01g005140.3.1	99.333	150	1	0	1	150	912	763	4.89e-73	272	Solyc01g005140.3	Cytochrome b561/ferric reductase transmembrane (AHRD V3.3 *** A0A2U1MNP8_ARTAN)
E100069622L1C001R00301030609/2	Solyc01g103750.4.1	98.551	69	1	0	80	148	957	1025	5.21e-28	122	Solyc01g103750.4	ATP phosphoribosyltransferase (AHRD V3.3 *** O46887_NOCGO)
E100069622L1C001R00301032208/2	Solyc10g062340.2.1	98.214	56	1	0	32	87	2276	2331	8.79e-21	99	Solyc10g062340.2	RNA binding protein (AHRD V3.3 *-* A0A2K3MUE2_TRIPR)
E100069622L1C001R00301037285/2	Solyc02g082340.3.1	89.286	84	9	0	67	150	2323	2240	5.25e-23	106	Solyc02g082340.3	RNA polymerase I-specific transcription initiation factor RRN3 (AHRD V3.3 *** A0A2I4H2G7_9ROSI)
E100069622L1C001R00301041445/2	Solyc04g073990.3.1	97.403	77	2	0	74	150	1305	1229	8.66e-31	132	Solyc04g073990.3	annexin p34
E100069622L1C001R00301042338/2	Solyc05g052970.4.1	99.333	150	1	0	1	150	2543	2394	4.89e-73	272	Solyc05g052970.4	S-adenosyl-L-methionine-dependent methyltransferases superfamily protein (AHRD V3.3 *** A0A2U1PR33_ARTAN)
E100069622L1C001R00301046030/2	Solyc05g054200.4.1	89.583	96	10	0	55	150	1923	1828	5.21e-28	122	Solyc05g054200.4	Transcriptional adapter (AHRD V3.3 *** A0A2G2WV26_CAPBA)
E100069622L1C001R00301053097/2	Solyc04g081900.4.1	97.541	122	3	0	26	147	1441	1562	3.89e-54	209	Solyc04g081900.4	Thioredoxin_8 domain-containing protein (AHRD V3.3 *** A0A1Q3C5I0_CEPFO)
E100069622L1C001R00301059260/2	Solyc04g080640.1.1	94.667	150	8	0	1	150	606	755	2.31e-61	233	Solyc04g080640.1	tRNA-methyltransferase non-catalytic subunit trm6MTase subunit (AHRD V3.3 *** AT5G66440.1)
E100069622L1C001R00301062010/2	Solyc06g068770.3.1	98.387	124	2	0	1	124	1875	1752	6.47e-57	219	Solyc06g068770.3	DB279
E100069622L1C001R00301073740/2	Solyc09g065940.4.1	100	37	0	0	114	150	460	496	6.89e-12	69.4	Solyc09g065940.4	U6 snRNA-associated Sm-like protein LSm4 (AHRD V3.3 *-* A0A328E599_9ASTE)
E100069622L1C001R00301073740/2	Solyc01g099740.4.1	97.297	37	1	0	114	150	531	567	3.21e-10	63.9	Solyc01g099740.4	U6 snRNA-associated Sm-like protein LSm4 (AHRD V3.3 *-* A0A328E599_9ASTE)
E100069622L1C001R00301094769/2	Solyc01g104060.3.1	97.115	104	3	0	1	104	1577	1680	3.95e-44	176	Solyc01g104060.3	Aminomethyltransferase (AHRD V3.3 *** A0A1J3IXX0_NOCCA)
E100069622L1C001R00301099193/2	Solyc04g082260.4.1	100	150	0	0	1	150	1912	1763	1.05e-74	278	Solyc04g082260.4	Protein kinase domain (AHRD V3.3 *** A0A200QYY3_9MAGN)
E100069622L1C001R00301099193/2	Solyc04g082250.3.1	100	150	0	0	1	150	2368	2517	1.05e-74	278	Solyc04g082250.3	FtsH-like protein precursor
E100069622L1C001R00301104202/2	Solyc01g057000.3.1	100	138	0	0	13	150	668	805	4.93e-68	255	Solyc01g057000.3	Universal stress protein
E100069622L1C001R00301104764/2	Solyc03g062830.3.1	100	69	0	0	1	69	493	561	1.12e-29	128	Solyc03g062830.3	Nudix hydrolase (AHRD V3.3 *** A0A2U1N6R0_ARTAN)
E100069622L1C001R00301112987/2	Solyc02g021430.1.1	97.778	45	1	0	106	150	672	716	1.14e-14	78.7	Solyc02g021430.1	Mitochondrial transcription termination factor family protein (AHRD V3.3 *** O64685_ARATH)
E100069622L1C001R00301113290/2	Solyc12g009990.2.1	99.333	150	1	0	1	150	553	702	4.89e-73	272	Solyc12g009990.2	Signal recognition particle receptor subunit alpha (AHRD V3.3 *** A0A2G2YVH0_CAPAN)
E100069622L1C001R00301116540/2	Solyc11g066740.2.1	99.275	138	1	0	10	147	869	1006	2.29e-66	250	Solyc11g066740.2	protein RETICULATA, chloroplastic-like (AHRD V3.3 *** A0A2I4ELL8_9ROSI)
E100069622L1C001R00301126250/2	Solyc12g056900.2.1	100	35	0	0	116	150	496	530	8.91e-11	65.8	Solyc12g056900.2	Membrane-anchored ubiquitin-fold protein (AHRD V3.3 *** Q9ZRD0_TOBAC)
E100069622L1C001R00301130368/2	Solyc11g071790.2.1	99.286	140	1	0	1	140	828	967	1.77e-67	254	Solyc11g071790.2	Succinate dehydrogenase subunit 6, mitochondrial (AHRD V3.3 *** A0A2G2XX03_CAPAN)
E100069622L1C001R00301132746/2	Solyc02g082760.3.1	97.5	40	1	0	111	150	737	776	6.89e-12	69.4	Solyc02g082760.3	ethylene-responsive catalase
E100069622L1C001R00301133453/2	Solyc09g072865.1.1	98.319	119	1	1	31	148	749	631	1.4e-53	207	Solyc09g072865.1	Ribosomal protein L17 (AHRD V3.3 *** Q5I7K4_WHEAT)
E100069622L1C001R00301135201/2	Solyc07g005180.3.1	98.63	146	2	0	5	150	695	840	3.81e-69	259	Solyc07g005180.3	DUF1068 domain-containing protein (AHRD V3.3 *** A0A1Q3CIU1_CEPFO)
E100069622L1C001R00301176801/2	Solyc06g053430.4.1	100	36	0	0	115	150	637	672	2.48e-11	67.6	Solyc06g053430.4	15 kDa selenoprotein-like (AHRD V3.3 *** A0A2I4H843_9ROSI)
E100069622L1C001R00301192085/2	Solyc01g099680.3.1	99.333	150	1	0	1	150	529	380	4.89e-73	272	Solyc01g099680.3	Rubber elongation factor (AHRD V3.3 *** A0A2U1LDB4_ARTAN)
E100069622L1C001R00301205034/2	Solyc09g007260.4.1	94.615	130	7	0	21	150	1923	1794	6.51e-52	202	Solyc09g007260.4	AP2-like ethylene-responsive transcription factor TOE3 (AHRD V3.3 *** A0A2G2VZG0_CAPBA)
E100069622L1C001R00301211301/2	Solyc04g015830.3.1	100	54	0	0	92	145	3532	3585	2.44e-21	100	Solyc04g015830.3	Villin (AHRD V3.3 *** A0A2P5EN25_TREOI)
E100069622L1C001R00301221827/2	Solyc08g068290.3.1	100	32	0	0	119	150	2040	2071	4.15e-09	60.2	Solyc08g068290.3	Sulfite exporter TauE/SafE family protein (AHRD V3.3 *** A0A2U1KY14_ARTAN)
E100069622L1C001R00301230462/2	Solyc10g005125.1.1	99.057	106	1	0	45	150	925	820	1.41e-48	191	Solyc10g005125.1	Endoribonuclease Dicer-like protein 1 (AHRD V3.3 *** A0A2G2YJZ3_CAPAN)
E100069622L1C001R00301232330/2	Solyc09g064630.3.1	100	36	0	0	115	150	685	720	2.48e-11	67.6	Solyc09g064630.3	Tetratricopeptide repeat (TPR)-like superfamily protein (AHRD V3.3 *-* F4K464_ARATH)
E100069622L1C001R00301232737/2	Solyc12g088450.3.1	97.059	34	1	0	117	150	1384	1417	1.49e-08	58.4	Solyc12g088450.3	C5orf35 (AHRD V3.3 *** AT5G23200.1)
E100069622L1C001R00301236346/2	Solyc02g061840.3.1	91.111	45	3	1	107	150	959	1003	4.15e-09	60.2	Solyc02g061840.3	RNA-binding (RRM/RBD/RNP motifs) family protein (AHRD V3.3 *-* F4JNU2_ARATH)
E100069622L1C001R00301238334/2	Solyc01g150156.1.1	91.379	58	5	0	1	58	503	560	3.18e-15	80.5	Solyc01g150156.1	nuclear pore complex protein NUP98A-like isoform X5 (AHRD V3.3 *-* XP_019068100.2)
E100069622L1C001R00301238334/2	Solyc01g150159.1.1	89.655	58	6	0	1	58	585	642	1.48e-13	75	Solyc01g150159.1	nuclear pore complex protein NUP98A-like isoform X1 (AHRD V3.3 *-* XP_025885413.1)
E100069622L1C001R00301240348/2	Solyc08g077440.3.1	98.095	105	2	0	1	105	2889	2785	2.36e-46	183	Solyc08g077440.3	Lon protease homolog (AHRD V3.3 *** A0A2U1LET6_ARTAN)
E100069622L1C001R00301242428/2	Solyc09g010440.3.1	100	150	0	0	1	150	729	580	1.05e-74	278	Solyc09g010440.3	Actin-depolymerizing factor (AHRD V3.3 *** Q1EMP8_PLAMJ)
E100069622L1C001R00301252475/2	Solyc10g081310.2.1	98.969	97	1	0	1	97	547	451	1.42e-43	174	Solyc10g081310.2	Histidine triad (HIT) protein (AHRD V3.3 *** A0A2U1PU92_ARTAN)
E100069622L1C001R00301252687/2	Solyc03g033500.4.1	100	28	0	0	123	150	690	717	6.94e-07	52.8	Solyc03g033500.4	Cold-shock protein (AHRD V3.3 *-* A0A200RAC1_9MAGN)
E100069622L1C001R00301256761/2	Solyc12g006140.2.1	97.917	96	2	0	55	150	637	732	2.38e-41	167	Solyc12g006140.2	Cab-5 gene encoding chlorophyll a/b-binding protein
E100069622L1C001R00301262001/2	Solyc08g075080.3.1	96.552	116	3	1	35	150	1573	1687	1.41e-48	191	Solyc08g075080.3	RING/U-box superfamily protein (AHRD V3.3 *** F4KD57_ARATH)
E100069622L1C001R00301265920/2	Solyc03g031860.3.1	98.667	75	1	0	76	150	1880	1806	2.41e-31	134	Solyc03g031860.3	Phytoene synthase 1,Pfam:PF00494
E100069622L1C001R00301266529/2	Solyc04g081030.3.1	100	150	0	0	1	150	1618	1767	1.05e-74	278	Solyc04g081030.3	Protein disulfide-isomerase 5-3 (AHRD V3.3 *** A0A2G2X164_CAPBA)
E100069622L1C001R00301273858/2	Solyc01g102300.3.1	100	39	0	0	112	150	2018	2056	5.33e-13	73.1	Solyc01g102300.3	bHLH transcription factor 006
E100069622L1C001R00301277838/2	Solyc11g008540.3.1	100	68	0	0	1	68	359	426	4.03e-29	126	Solyc11g008540.3	Dicer-like 2b
E100069622L1C001R00301277838/2	Solyc11g008530.3.1	96.721	61	2	0	8	68	747	807	6.79e-22	102	Solyc11g008530.3	Dicer-like 2d
E100069622L1C001R00301277838/2	Solyc06g048960.4.1	92.647	68	5	0	1	68	602	669	8.79e-21	99	Solyc06g048960.4	Dicer-like 2a
E100069622L1C001R00301278512/2	Solyc03g095860.3.1	100	36	0	0	115	150	1340	1375	2.48e-11	67.6	Solyc03g095860.3	Ankyrin repeat-containing protein (AHRD V3.3 *** A0A2U1NC91_ARTAN)
E100069622L1C001R00301281992/2	Solyc02g082920.4.1	100	150	0	0	1	150	548	399	1.05e-74	278	Solyc02g082920.4	acidic extracellular 26 kD chitinase
E100069622L1C001R00301284510/2	Solyc02g083350.4.1	98.658	149	2	0	1	149	560	708	2.28e-71	267	Solyc02g083350.4	RNA polymerase 2 largest subunit 1
E100069622L1C001R00301284510/2	Solyc02g083220.2.1	95.973	149	6	0	1	149	525	673	1.07e-64	244	Solyc02g083220.2	DNA-directed RNA polymerase subunit (AHRD V3.3 *-* A0A1U8FXJ4_CAPAN)
E100069622L1C001R00301288696/2	Solyc02g077710.1.1	95.294	85	3	1	9	92	945	1029	2.41e-31	134	Solyc02g077710.1	protein E6-like (AHRD V3.3 *-* A0A2I4DTB4_9ROSI)
E100069622L1C001R00301292880/2	Solyc04g008750.3.1	100	67	0	0	84	150	701	635	1.45e-28	124	Solyc04g008750.3	Transcription elongation factor SPT4 homolog (AHRD V3.3 *** A0A1U8GMM7_CAPAN)
E100069622L1C001R00301303547/2	Solyc11g066830.2.1	100	33	0	0	118	150	1340	1372	1.15e-09	62.1	Solyc11g066830.2	Zinc finger transcription factor 68
E100069622L1C001R00301303580/2	Solyc10g050870.3.1	100	150	0	0	1	150	642	493	1.05e-74	278	Solyc10g050870.3	P-loop containing nucleoside triphosphate hydrolases superfamily protein (AHRD V3.3 *** A0A1P8B1U7_ARATH)
E100069622L1C001R00301310139/2	Solyc06g051730.4.1	100	150	0	0	1	150	1880	1731	1.05e-74	278	Solyc06g051730.4	ABC1 protein (AHRD V3.3 *** A0A2I0VJC7_9ASPA)
E100069622L1C001R00301312414/2	Solyc03g005310.4.1	100	30	0	0	121	150	1648	1619	5.36e-08	56.5	Solyc03g005310.4	Armadillo repeat-containing protein LFR (AHRD V3.3 *** A0A2G3CJL6_CAPCH)
E100069622L1C001R00301328844/2	Solyc07g066610.3.1	100	37	0	0	114	150	1836	1872	6.89e-12	69.4	Solyc07g066610.3	Phosphoglycerate kinase (AHRD V3.3 *** A0A2G2Z688_CAPAN)
E100069622L1C001R00301340486/2	Solyc08g076340.3.1	100	100	0	0	1	100	1133	1034	6.56e-47	185	Solyc08g076340.3	40S ribosomal protein S30 (AHRD V3.3 *** F2EKP2_HORVV)
E100069622L1C001R00301340486/2	Solyc12g008700.3.1	95	100	5	0	1	100	295	196	1.43e-38	158	Solyc12g008700.3	40S ribosomal protein S30 (AHRD V3.3 *** F2EKP2_HORVV)
E100069622L1C001R00301345316/2	Solyc09g090640.3.1	99.225	129	1	0	22	150	2247	2119	2.31e-61	233	Solyc09g090640.3	DUF3527 domain-containing protein (AHRD V3.3 *** A0A1Q3DBN1_CEPFO)
E100069622L1C001R00301346950/2	Solyc01g088100.4.1	95.161	124	5	1	28	150	2669	2546	1.09e-49	195	Solyc01g088100.4	Zinc finger transcription factor 12
E100069622L1C001R00301359098/2	Solyc09g082170.4.1	100	150	0	0	1	150	1754	1605	1.05e-74	278	Solyc09g082170.4	Pentatricopeptide repeat-containing protein (AHRD V3.3 *** A0A2G2W250_CAPBA)
E100069622L1C001R00301373481/2	Solyc05g018520.3.1	98.667	150	2	0	1	150	1069	1218	2.28e-71	267	Solyc05g018520.3	NADH-cytochrome b5 reductase (AHRD V3.3 *** K4BZA6_SOLLC)
E100069622L1C001R00301379661/2	Solyc09g091740.4.1	97.368	38	1	0	113	150	729	766	8.91e-11	65.8	Solyc09g091740.4	60S ribosomal protein L13a (AHRD V3.3 *** B6SJA0_MAIZE)
E100069622L1C001R00301383493/2	Solyc08g065220.3.1	100	150	0	0	1	150	3585	3436	1.05e-74	278	Solyc08g065220.3	glycine decarboxylase p-protein
E100069622L1C001R00301387308/2	Solyc12g019960.2.1	99.333	150	1	0	1	150	3719	3868	4.89e-73	272	Solyc12g019960.2	Telomerase activating protein Est1 (AHRD V3.3 *** A0A1P8BBV1_ARATH)
E100069622L1C001R00301390275/2	Solyc08g079090.4.1	100	114	0	0	37	150	2187	2300	1.08e-54	211	Solyc08g079090.4	Monocopper oxidase-like protein sku5 (AHRD V3.3 *** A0A1J6IJ65_NICAT)
E100069622L1C001R00301394012/2	Solyc06g082870.4.1	99.138	116	1	0	33	148	822	937	3.89e-54	209	Solyc06g082870.4	60S ribosomal protein L5 (AHRD V3.3 *** A0A2I4H863_9ROSI)
E100069622L1C001R00301406384/2	Solyc08g060970.4.1	100	58	0	0	78	135	1455	1398	1.46e-23	108	Solyc08g060970.4	polygalacturonase AF118567
E100069622L1C001R00301412802/2	Solyc10g009160.3.1	100	93	0	0	13	105	1703	1611	5.1e-43	172	Solyc10g009160.3	Bromodomain (AHRD V3.3 *** A0A200QTX5_9MAGN)
E100069622L1C001R00301414392/2	Solyc06g063290.3.1	100	81	0	0	1	81	1493	1573	2.39e-36	150	Solyc06g063290.3	Pyridoxamine 5'-phosphate oxidase family protein (AHRD V3.3 *** Q9C8K8_ARATH)
E100069622L1C001R00301416537/2	Solyc08g081770.3.1	93.939	99	3	2	54	150	1432	1529	3.09e-35	147	Solyc08g081770.3	GDT1-like protein 1, chloroplastic (AHRD V3.3 *** A0A1U8G499_CAPAN)
E100069622L1C001R00301417560/2	Solyc10g039280.2.1	100	150	0	0	1	150	1434	1285	1.05e-74	278	Solyc10g039280.2	Dual specificity phosphatase (AHRD V3.3 *** A0A200Q2H3_9MAGN)
E100069622L1C001R00301432365/2	Solyc02g093460.4.1	98.551	138	1	1	14	150	1420	1557	3.84e-64	243	Solyc02g093460.4	tRNA pseudouridine synthase B (AHRD V3.3 *** A0A1J3DSQ2_NOCCA)
E100069622L1C001R00301443259/2	Solyc02g072230.3.1	98.305	59	1	0	92	150	1622	1564	1.89e-22	104	Solyc02g072230.3	Transducin/WD40 repeat-like superfamily protein (AHRD V3.3 *** A0A2U1NCE8_ARTAN)
E100069622L1C001R00301447816/2	Solyc07g064470.4.1	97.674	43	1	0	108	150	415	457	1.48e-13	75	Solyc07g064470.4	Protein FATTY ACID EXPORT 5 (AHRD V3.3 *** A0A1U8FKN4_CAPAN)
E100069622L1C001R00301450322/2	Solyc02g063060.4.1	98.077	52	0	1	99	150	28	78	5.29e-18	89.8	Solyc02g063060.4	Zinc-finger domain of monoamine-oxidase A repressor R1 (AHRD V3.3 *** A0A2U1N5J3_ARTAN)
E100069622L1C001R00301456179/2	Solyc08g077480.4.1	99.275	138	1	0	13	150	310	447	2.29e-66	250	Solyc08g077480.4	FCS-Like Zinc finger 2 (AHRD V3.3 *-* FLZ2_ARATH)
E100069622L1C001R00301467822/2	Solyc01g006160.3.1	100	38	0	0	113	150	552	515	1.92e-12	71.3	Solyc01g006160.3	60S acidic ribosomal protein P1 (AHRD V3.3 *** A0A2G2W8Q0_CAPBA),Pfam:PF00428
E100069622L1C001R00301467931/2	Solyc02g086454.1.1	99.259	135	0	1	16	150	1	134	3.84e-64	243	Solyc02g086454.1	titin isoform X6 (AHRD V3.3 *-* XP_010316304.1)
E100069622L1C001R00301467931/2	Solyc02g086452.1.1	86.957	138	18	0	12	149	3238	3375	5.14e-38	156	Solyc02g086452.1	titin isoform X3 (AHRD V3.3 *-* XP_004232326.1)
E100069622L1C001R00301512868/2	Solyc01g009090.3.1	99.296	142	1	0	9	150	2546	2687	1.37e-68	257	Solyc01g009090.3	Serrate RNA effector molecule (AHRD V3.3 *** A0A2G3AI64_CAPAN)
E100069622L1C001R00301520900/2	Solyc10g080590.2.1	96.732	153	2	2	1	150	648	496	6.37e-67	252	Solyc10g080590.2	60S ribosomal protein L21 (AHRD V3.3 *** B6SYW9_MAIZE)
E100069622L1C001R00301521505/2	Solyc01g103990.3.1	100	89	0	0	1	89	3882	3970	8.54e-41	165	Solyc01g103990.3	T-complex protein 11 (AHRD V3.3 *** A0A2U1QKZ8_ARTAN)
E100069622L1C001R00301558200/2	Solyc08g066600.4.1	100	133	0	0	1	133	3388	3256	2.97e-65	246	Solyc08g066600.4	DUF810 domain-containing protein (AHRD V3.3 *** A0A1Q3BC95_CEPFO),Pfam:PF05664
E100069622L1C001R00301560004/2	Solyc10g074690.2.1	100	59	0	0	45	103	1737	1795	4.06e-24	110	Solyc10g074690.2	retinal-binding protein (AHRD V3.3 *** AT5G01010.5)
E100069622L1C001R00301560560/2	Solyc08g079170.3.1	100	32	0	0	119	150	1982	2013	4.15e-09	60.2	Solyc08g079170.3	Hsp70-Hsp90 organizing protein 1 (AHRD V3.3 *** A0A1U8GC69_CAPAN)
E100069622L1C001R00301567600/2	Solyc04g076850.3.1	98.198	111	1	1	40	150	1568	1459	3.92e-49	193	Solyc04g076850.3	entire
E100069622L1C001R00301568502/2	Solyc04g077420.4.1	98	150	3	0	1	150	1235	1086	1.06e-69	261	Solyc04g077420.4	transmembrane protein (AHRD V3.3 *** AT3G49720.3)
E100069622L1C001R00301593602/2	Solyc01g010760.3.1	95.035	141	7	0	10	150	880	1020	5e-58	222	Solyc01g010760.3	Mitochondrial outer membrane protein porin (AHRD V3.3 *** A0A2K3KY08_TRIPR)
E100069622L1C001R00301600048/2	Solyc01g087080.4.1	99.333	150	1	0	1	150	1064	1213	4.89e-73	272	Solyc01g087080.4	interferon-activable protein (AHRD V3.3 *** AT3G52110.2)
E100069622L1C001R00301601888/2	Solyc10g006880.3.1	100	140	0	0	11	150	1043	1182	3.81e-69	259	Solyc10g006880.3	NAC domain protein
E100069622L1C001R00301631506/2	Solyc06g073280.3.1	92.982	114	8	0	37	150	1713	1600	2.38e-41	167	Solyc06g073280.3	LL-diaminopimelate aminotransferase (AHRD V3.3 *** A0A2R6R247_ACTCH)
E100069622L1C001R00301638800/2	Solyc11g017140.3.1	97.368	38	1	0	113	150	1164	1201	8.91e-11	65.8	Solyc11g017140.3	Zinc finger protein (AHRD V3.3 *** A0A200QPB2_9MAGN)
E100069622L1C001R00301639914/2	Solyc11g064790.2.1	97.753	89	1	1	63	150	1113	1201	6.65e-37	152	Solyc11g064790.2	Signal peptide peptidase (AHRD V3.3 *** A0A2G2VN53_CAPBA)
E100069622L1C001R00301643726/2	Solyc06g065100.3.1	92.157	51	3	1	101	150	461	511	1.92e-12	71.3	Solyc06g065100.3	R2R3MYB transcription factor 3
E100069622L1C001R00301648111/2	Solyc11g071280.2.1	95.283	106	5	0	44	149	1338	1443	6.6e-42	169	Solyc11g071280.2	4-amino-4-deoxychorismate lyase
E100069622L1C001R00301655012/2	Solyc01g099300.3.1	98.649	148	2	0	1	148	2672	2819	2.94e-70	263	Solyc01g099300.3	ATPase, histidine kinase, DNA gyrase B-, and HSP90-like domain containing protein, expressed (AHRD V3.3 *** Q33AG5_ORYSJ)
E100069622L1C001R00301657354/2	Solyc06g071990.4.1	99.038	104	1	0	1	104	797	900	1.82e-47	187	Solyc06g071990.4	P-loop containing nucleoside triphosphate hydrolases superfamily protein (AHRD V3.3 *-* A0A2U1N2C4_ARTAN)
E100069622L1C001R00301671130/2	Solyc10g009340.1.1	99.333	150	1	0	1	150	323	174	4.89e-73	272	Solyc10g009340.1	Calcium-binding protein KIC (AHRD V3.3 *** A0A1U8EBK4_CAPAN)
E100069622L1C001R00301677521/2	Solyc06g082290.4.1	100	31	0	0	120	150	1093	1123	1.49e-08	58.4	Solyc06g082290.4	Mitochondrial substrate carrier family protein (AHRD V3.3 *** O64731_ARATH)
E100069622L1C001R00301680222/2	Solyc10g037980.2.1	97.778	90	1	1	61	150	223	311	1.85e-37	154	Solyc10g037980.2	Thioredoxin-like protein Clot (AHRD V3.3 *** A0A2G2XZE0_CAPAN)
E100069622L1C001R00301680280/2	Solyc12g098600.1.1	97.059	34	0	1	89	122	1082	1050	5.36e-08	56.5	Solyc12g098600.1	Glycosyltransferase (AHRD V3.3 *** A0A2I4GJH4_9ROSI)
E100069622L1C001R00301680280/2	Solyc09g092480.1.1	100	28	0	0	90	117	1090	1063	6.94e-07	52.8	Solyc09g092480.1	Glycosyltransferase (AHRD V3.3 *** A0A2I4GJH4_9ROSI)
E100069622L1C001R00301691484/2	Solyc01g099760.3.1	100	107	0	0	44	150	1494	1600	8.42e-51	198	Solyc01g099760.3	LeMA-1 putatve Mg-dependent ATPase 1
E100069622L1C001R00301700117/2	Solyc03g121820.3.1	85.315	143	21	0	2	144	1273	1131	8.6e-36	148	Solyc03g121820.3	Casein kinase (AHRD V3.3 *** A2I5G0_BETVU)
E100069622L1C001R00301710450/2	Solyc02g091840.3.1	97.059	102	2	1	50	150	3394	3495	1.84e-42	171	Solyc02g091840.3	Leucine rich repeat receptor protein kinase CLAVATA1 (AHRD V3.3 *** F8WS84_SOLLC)
E100069622L1C001R00301728791/2	Solyc01g094480.4.1	100	150	0	0	1	150	1411	1560	1.05e-74	278	Solyc01g094480.4	WD40 repeat (AHRD V3.3 *** A0A200PPU0_9MAGN)
E100069622L1C001R00301732828/2	Solyc05g055170.3.1	100	101	0	0	50	150	672	772	1.82e-47	187	Solyc05g055170.3	charged multivesicular body protein 5-like (AHRD V3.3 *** A0A2I4G8C5_9ROSI)
E100069622L1C001R00301733633/2	Solyc01g087120.3.1	96.667	150	5	0	1	150	496	347	2.29e-66	250	Solyc01g087120.3	ATP synthase subunit O, mitochondrial (AHRD V3.3 *** A0A2G2XQH2_CAPBA)
E100069622L1C001R00301750686/2	Solyc05g005490.4.1	98.667	150	2	0	1	150	1117	968	2.28e-71	267	Solyc05g005490.4	carbonic anhydrase
E100069622L1C001R00301750880/2	Solyc10g078400.2.1	100	150	0	0	1	150	1423	1274	1.05e-74	278	Solyc10g078400.2	Plant/protein (AHRD V3.3 *** F4IJX5_ARATH)
E100069622L1C001R00301757050/2	Solyc08g005985.1.1	98.667	150	2	0	1	150	604	455	2.28e-71	267	Solyc08g005985.1	CDP-diacylglycerol--inositol 3-phosphatidyltransferase (AHRD V3.3 *** C5IGX5_SOLTU)
E100069622L1C001R00301758699/2	Solyc03g082970.4.1	100	150	0	0	1	150	458	309	1.05e-74	278	Solyc03g082970.4	Plastid transcriptionally active protein 7 (AHRD V3.3 *** A0A2K3PR76_TRIPR)
E100069622L1C001R00301759408/2	Solyc01g087030.3.1	94.828	58	1	2	93	150	1045	1100	5.29e-18	89.8	Solyc01g087030.3	Zinc finger transcription factor 10
E100069622L1C001R00301759408/2	Solyc10g038000.3.1	90.909	44	4	0	107	150	933	976	4.15e-09	60.2	Solyc10g038000.3	Zinc finger transcription factor 57
E100069622L1C001R00301759727/2	Solyc08g068400.4.1	100	86	0	0	65	150	432	347	3.97e-39	159	Solyc08g068400.4	Alpha/beta-Hydrolases superfamily protein (AHRD V3.3 *** A0A2U1LLS3_ARTAN)
E100069622L1C001R00301766790/2	Solyc02g083860.3.1	95.455	44	2	0	106	149	1063	1106	1.92e-12	71.3	Solyc02g083860.3	2-oxoglutarate (2OG) and Fe(II)-dependent oxygenase superfamily protein (AHRD V3.3 *** A0A2U1QGX7_ARTAN)
E100069622L1C001R00301771750/2	Solyc02g080300.3.1	100	39	0	0	112	150	1617	1655	5.33e-13	73.1	Solyc02g080300.3	Beta-glucosidase 46 (AHRD V3.3 *** A0A1U8FUJ5_CAPAN)
E100069622L1C001R00301782494/2	Solyc11g028010.2.1	99.333	150	1	0	1	150	1055	1204	4.89e-73	272	Solyc11g028010.2	P-loop containing nucleoside triphosphate hydrolases superfamily protein (AHRD V3.3 *** A0A1P8B8D5_ARATH)
E100069622L1C001R00301782527/2	Solyc04g010320.1.1	99.333	150	1	0	1	150	1322	1471	4.89e-73	272	Solyc04g010320.1	Cytochrome P450 (AHRD V3.3 *** A0A200R6R8_9MAGN)
E100069622L1C001R00301796752/2	Solyc11g005170.2.1	99.333	150	1	0	1	150	332	183	4.89e-73	272	Solyc11g005170.2	RNA-binding protein 39-like (AHRD V3.3 *** A0A2I4GQQ7_9ROSI)
E100069622L1C001R00301796961/2	Solyc04g005590.3.1	100	104	0	0	47	150	656	553	3.92e-49	193	Solyc04g005590.3	Ribosomal L32p protein family (AHRD V3.3 *** Q5Q0D8_ARATH)
E100069622L1C001R00301803565/2	Solyc09g059500.3.1	98.667	75	1	0	76	150	1160	1234	2.41e-31	134	Solyc09g059500.3	FHA domain-containing protein (AHRD V3.3 *** A0A1Q3BS28_CEPFO)
E100069622L1C001R00301804366/2	Solyc08g008550.4.1	100	132	0	0	19	150	2651	2520	1.07e-64	244	Solyc08g008550.4	Serine/threonine-protein kinase fray2 (AHRD V3.3 *** A0A2G3BPG3_CAPCH)
E100069622L1C001R00301807412/2	Solyc01g103410.3.1	100	150	0	0	1	150	896	1045	1.05e-74	278	Solyc01g103410.3	KH domain-containing protein (AHRD V3.3 *** A0A2G2W8I6_CAPBA)
E100069622L1C001R00301818178/2	Solyc10g008800.4.1	99.333	150	1	0	1	150	1848	1699	4.89e-73	272	Solyc10g008800.4	Apoptosis inhibitory 5 (AHRD V3.3 *** A0A200QVJ7_9MAGN)
E100069622L1C001R00301819188/2	Solyc08g008210.3.1	96.721	61	2	0	88	148	1180	1120	6.79e-22	102	Solyc08g008210.3	vacuolar proton ATPase subunit E
E100069622L1C001R00301820686/2	Solyc03g045050.4.1	100	150	0	0	1	150	3990	3841	1.05e-74	278	Solyc03g045050.4	Nuclear matrix constituent-like protein 1 (AHRD V3.3 *** E5GCT1_CUCME)
E100069622L1C001R00301828250/2	Solyc02g078260.3.1	100	35	0	0	1	35	3836	3802	8.91e-11	65.8	Solyc02g078260.3	RNA polymerase II subunit 2
E100069622L1C001R00301833761/2	Solyc02g092240.3.1	99.333	150	1	0	1	150	910	761	4.89e-73	272	Solyc02g092240.3	D-ribose-binding periplasmic protein (AHRD V3.3 *** AT5G50090.2)
E100069622L1C001R00301842331/2	Solyc12g009200.2.1	100	32	0	0	110	141	662	631	4.15e-09	60.2	Solyc12g009200.2	Chlorophyll a-b binding protein, chloroplastic (AHRD V3.3 *** A0A2G3BP51_CAPCH)
E100069622L1C001R00301846383/2	Solyc12g057150.1.1	97.087	103	3	0	48	150	1	103	1.42e-43	174	Solyc12g057150.1	Unknown protein
E100069622L1C001R00301846731/2	Solyc09g092130.3.1	99.333	150	1	0	1	150	3098	3247	4.89e-73	272	Solyc09g092130.3	Sucrose phosphate synthase (AHRD V3.3 *** A0A0B5L7E2_LILDA)
E100069622L1C001R00301851107/2	Solyc04g078070.4.1	100	150	0	0	1	150	735	586	1.05e-74	278	Solyc04g078070.4	Unknown protein
E100069622L1C001R00301852044/2	Solyc00g500325.1.1	100	65	0	0	45	109	332	268	1.88e-27	121	Solyc00g500325.1	Ycf15 (AHRD V3.3 *-* A0A346JLD3_9ASTE)
E100069622L1C001R00301852044/2	Solyc00g500301.1.1	100	65	0	0	45	109	332	268	1.88e-27	121	Solyc00g500301.1	Ycf15 (AHRD V3.3 *-* A0A346JLD3_9ASTE)
E100069622L1C001R00301852044/2	Solyc00g500083.1.1	100	65	0	0	45	109	332	268	1.88e-27	121	Solyc00g500083.1	Ycf15 (AHRD V3.3 *-* A0A346JLD3_9ASTE)
E100069622L1C001R00301852044/2	Solyc00g500044.1.1	100	65	0	0	45	109	332	268	1.88e-27	121	Solyc00g500044.1	30S ribosomal protein S2, chloroplastic (AHRD V3.3 *** I6N946_DATST)
E100069622L1C001R00301852044/2	Solyc00g500039.1.1	100	65	0	0	45	109	332	268	1.88e-27	121	Solyc00g500039.1	Ycf15 (AHRD V3.3 *-* A0A346JLD3_9ASTE)
E100069622L1C001R00301871423/2	Solyc10g047360.2.1	100	147	0	0	4	150	925	779	4.89e-73	272	Solyc10g047360.2	Polyadenylate-binding protein (AHRD V3.3 *** G5DWR4_SILLA)
E100069622L1C001R00301871612/2	Solyc04g081940.3.1	99.296	142	1	0	9	150	551	692	1.37e-68	257	Solyc04g081940.3	Complex 1 LYR protein (AHRD V3.3 *** A0A2U1NHM6_ARTAN)
E100069622L1C001R00301871612/2	Solyc02g085937.1.1	91.549	142	12	0	9	150	457	598	3.03e-50	196	Solyc02g085937.1	Complex 1 LYR protein (AHRD V3.3 *** A0A2U1NHM6_ARTAN)
E100069622L1C001R00301877553/2	Solyc07g049710.3.1	100	71	0	0	71	141	582	652	8.66e-31	132	Solyc07g049710.3	V-type proton ATPase subunit e1 (AHRD V3.3 *** A0A1U8G2Q5_CAPAN)
E100069622L1C001R00301887421/2	Solyc01g073700.3.1	98.291	117	2	0	7	123	162	46	5.03e-53	206	Solyc01g073700.3	Unknown protein
E100069622L1C001R00301891079/2	Solyc06g074770.4.1	100	150	0	0	1	150	1235	1384	1.05e-74	278	Solyc06g074770.4	U box domain (AHRD V3.3 *** A0A200QNU0_9MAGN)
E100069622L1C001R00301900195/2	Solyc01g073770.2.1	98.529	136	0	1	15	148	1084	949	4.96e-63	239	Solyc01g073770.2	PRLI-interacting factor (AHRD V3.3 *-* AT5G19900.5)
E100069622L1C001R00301909736/2	Solyc05g008150.3.1	85.211	142	21	0	6	147	31	172	3.09e-35	147	Solyc05g008150.3	Fruit-specific protein (AHRD V3.3 *** A0A2G2VKF4_CAPBA)
E100069622L1C001R00301910987/2	Solyc07g065760.3.1	97.222	36	1	0	111	146	1729	1764	1.15e-09	62.1	Solyc07g065760.3	Coiled-coil protein (AHRD V3.3 *** F4I1X8_ARATH)
E100069622L1C001R00301912107/2	Solyc02g086180.4.1	100	103	0	0	6	108	1237	1135	1.41e-48	191	Solyc02g086180.4	Delta(7)-sterol-C5(6)-desaturase (AHRD V3.3 *-* A0A1U8FPX0_CAPAN)
E100069622L1C001R00301913471/2	Solyc05g052600.4.1	97.619	42	0	1	110	150	684	725	1.92e-12	71.3	Solyc05g052600.4	Sedoheptulose-1,7-bisphosphatase, chloroplastic (AHRD V3.3 *-* A0A1U8GZ15_CAPAN)
E100069622L1C001R00301916878/2	Solyc08g081370.1.1	97.297	37	1	0	114	150	383	419	3.21e-10	63.9	Solyc08g081370.1	RING/U-box superfamily protein (AHRD V3.3 *** Q3EAE6_ARATH)
E100069622L1C001R00301922278/2	Solyc08g041710.3.1	99.333	150	1	0	1	150	2096	1947	4.89e-73	272	Solyc08g041710.3	envelope glycoprotein B (AHRD V3.3 *** AT1G80540.1)
E100069622L1C001R00301922837/2	Solyc11g071320.2.1	98.013	151	2	1	1	150	818	668	1.06e-69	261	Solyc11g071320.2	50S ribosomal protein L27 (AHRD V3.3 *** A0A2G3BPR5_CAPCH)
E100069622L1C001R00301933746/2	Solyc08g080360.3.1	100	101	0	0	50	150	1100	1200	1.82e-47	187	Solyc08g080360.3	F-box protein PP2-A15 (AHRD V3.3 *** A0A2G2Y8Y0_CAPAN)
E100069622L1C001R00301955162/2	Solyc02g083490.3.1	100	66	0	0	1	66	992	1057	5.21e-28	122	Solyc02g083490.3	Peroxidase (AHRD V3.3 *** K4BAL7_SOLLC)
E100069622L1C001R00301955420/2	Solyc07g018140.3.1	100	34	0	0	117	150	360	393	3.21e-10	63.9	Solyc07g018140.3	Protein kinase superfamily protein (AHRD V3.3 *** A0A2U1MSN8_ARTAN)
E100069622L1C001R00301956067/2	Solyc08g005800.4.1	100	134	0	0	16	149	1237	1370	8.25e-66	248	Solyc08g005800.4	Pectin acetylesterase (AHRD V3.3 *** A0A1U8F2I8_CAPAN)
E100069622L1C001R00301957559/2	Solyc08g016750.3.1	100	150	0	0	1	150	1189	1338	1.05e-74	278	Solyc08g016750.3	Pyruvate dehydrogenase E1 component subunit beta-like protein (AHRD V3.3 *** A0A2K3P721_TRIPR)
E100069622L1C001R00301957559/2	Solyc04g008590.3.1	92	150	12	0	1	150	1123	1272	1.08e-54	211	Solyc04g008590.3	Pyruvate dehydrogenase E1 component subunit beta-like protein (AHRD V3.3 *** A0A2K3P721_TRIPR)
E100069622L1C001R00301958337/2	Solyc03g112080.1.1	100	62	0	0	1	62	899	960	8.73e-26	115	Solyc03g112080.1	Manganese-dependent ADP-ribose/CDP-alcohol diphosphatase (AHRD V3.3 *** A0A1U8FY22_CAPAN)
E100069622L1C001R00301968069/2	Solyc01g009443.1.1	100	59	0	0	1	59	905	963	4.06e-24	110	Solyc01g009443.1	Mitochondrial inner membrane protease ATP23 (AHRD V3.3 *** A0A2G3DGC1_CAPCH)
E100069622L1C001R00301973681/2	Solyc07g024000.3.1	100	81	0	0	70	150	1935	1855	2.39e-36	150	Solyc07g024000.3	NAD(P)-binding Rossmann-fold superfamily protein (AHRD V3.3 *** F4JSA6_ARATH)
E100069622L1C001R00302005104/2	Solyc01g104470.3.1	97.368	76	2	0	75	150	1066	991	3.12e-30	130	Solyc01g104470.3	Ribosome assembly factor mrt4 (AHRD V3.3 *** A0A328DGN8_9ASTE)
E100069622L1C001R00302010832/2	Solyc03g113790.4.1	100	127	0	0	24	150	1530	1656	6.42e-62	235	Solyc03g113790.4	Glucose-1-phosphate adenylyltransferase family protein (AHRD V3.3 *** A0A2U1PR08_ARTAN)
E100069622L1C001R00302013639/2	Solyc07g061900.3.1	100	34	0	0	58	91	929	896	3.21e-10	63.9	Solyc07g061900.3	50S ribosomal protein L4 (AHRD V3.3 *** B6TG27_MAIZE)
E100069622L1C001R00302022241/2	Solyc04g008290.4.1	96.591	88	3	0	63	150	2341	2428	3.09e-35	147	Solyc04g008290.4	65-kDa microtubule-associated protein 6 (AHRD V3.3 *** A0A2G2W4Q4_CAPBA),Pfam:PF03999
E100069622L1C001R00302022509/2	Solyc04g078420.1.1	99.333	150	1	0	1	150	415	266	4.89e-73	272	Solyc04g078420.1	R2R3MYB transcription factor 70
E100069622L1C001R00302022914/2	Solyc11g050770.1.1	97.101	69	2	0	82	150	137	205	2.43e-26	117	Solyc11g050770.1	Photosystem II reaction center protein Z (AHRD V3.3 *** A0A1U8QD60_CAPAN)
E100069622L1C001R00302022914/2	Solyc01g102770.1.1	100	53	0	0	82	134	137	189	8.79e-21	99	Solyc01g102770.1	Photosystem II reaction center protein Z (AHRD V3.3 *** A0A1U8QD60_CAPAN)
E100069622L1C001R00302022914/2	Solyc10g017950.2.1	100	50	0	0	82	131	137	186	4.09e-19	93.5	Solyc10g017950.2	Photosystem II reaction center protein Z (AHRD V3.3 *** A0A1U8QD60_CAPAN)
E100069622L1C001R00302033890/2	Solyc12g010840.2.1	96.552	58	2	0	66	123	546	603	3.16e-20	97.1	Solyc12g010840.2	Ketol-acid reductoisomerase (AHRD V3.3 *** M1ADA6_SOLTU)
E100069622L1C001R00302040332/2	Solyc02g093620.2.1	100	33	0	0	118	150	2191	2223	1.15e-09	62.1	Solyc02g093620.2	Pentatricopeptide repeat-containing protein (AHRD V3.3 *** A0A2G3D9X8_CAPCH)
E100069622L1C001R00302056587/2	Solyc06g069420.3.1	100	150	0	0	1	150	1088	939	1.05e-74	278	Solyc06g069420.3	Adenine nucleotide alpha hydrolases-like superfamily protein (AHRD V3.3 *** Q9M9P7_ARATH)
E100069622L1C001R00302057793/2	Solyc09g056100.2.1	95.327	107	5	0	1	107	133	27	1.84e-42	171	Solyc09g056100.2	4-dihydroxy-2-butanone 4-phosphate synthase (chloroplast) (AHRD V3.3 --* YP_009463666.1)
E100069622L1C001R00302073310/2	Solyc11g009070.2.1	98.75	80	0	1	71	150	1366	1288	1.44e-33	141	Solyc11g009070.2	Transmembrane protein (AHRD V3.3 *** Q9FJP0_ARATH)
E100069622L1C001R00302080875/2	Solyc10g044480.2.1	99.225	129	1	0	22	150	2126	2254	2.31e-61	233	Solyc10g044480.2	Transmembrane 9 superfamily member (AHRD V3.3 *** A0A2G2Y1V0_CAPAN)
E100069622L1C001R00302086634/2	Solyc07g064700.4.1	100	111	0	0	40	150	3404	3294	5.03e-53	206	Solyc07g064700.4	Bromodomain-containing protein (AHRD V3.3 *** A0A2K3PD43_TRIPR)
E100069622L1C001R00302087652/2	Solyc12g098940.2.1	95.455	66	3	0	3	68	163	228	5.25e-23	106	Solyc12g098940.2	Ubiquitin (AHRD V3.3 *** B1P770_LOLTE)
E100069622L1C001R00302087652/2	Solyc10g006480.2.1	89.189	74	7	1	3	75	1495	1568	1.47e-18	91.6	Solyc10g006480.2	Polyubiquitin (AHRD V3.3 *** F1SY21_MESCR)
E100069622L1C001R00302092703/2	Solyc08g015690.4.1	100	101	0	0	50	150	1959	1859	1.82e-47	187	Solyc08g015690.4	Late embryogenesis abundant protein (AHRD V3.3 *** A0A2K3L9G4_TRIPR)
E100069622L1C001R00302099468/2	Solyc01g106030.4.1	100	150	0	0	1	150	906	1055	1.05e-74	278	Solyc01g106030.4	GATA transcription factor 28 (AHRD V3.3 *** A0A2G3AWS2_CAPCH)
E100069622L1C001R00302102701/2	Solyc01g107330.4.1	100	150	0	0	1	150	497	646	1.05e-74	278	Solyc01g107330.4	SWIB domain-containing protein (AHRD V3.3 *** A0A1Q3C0F4_CEPFO)
E100069622L1C001R00302112804/2	Solyc01g060030.3.1	98.592	71	1	0	80	150	1207	1137	4.03e-29	126	Solyc01g060030.3	Zinc finger CCHC domain-containing protein 10 (AHRD V3.3 *** A0A2G3ART8_CAPCH)
E100069622L1C001R00302117000/2	Solyc04g054710.3.1	98.81	84	0	1	67	150	1842	1760	8.6e-36	148	Solyc04g054710.3	Aminotransferase (AHRD V3.3 *** A0A200QW13_9MAGN)
E100069622L1C001R00302131138/2	Solyc10g083610.2.1	100	150	0	0	1	150	647	498	1.05e-74	278	Solyc10g083610.2	ethylene-inducible CTR1-like protein kinase
E100069622L1C001R00302138054/2	Solyc12g010400.2.1	100	47	0	0	104	150	343	297	1.9e-17	87.9	Solyc12g010400.2	hypothetical protein (AHRD V3.3 *-* AT2G46490.1)
E100069622L1C001R00302150293/2	Solyc07g063430.3.1	100	36	0	0	115	150	1553	1588	2.48e-11	67.6	Solyc07g063430.3	Peroxisomal membrane 22 kDa (Mpv17/PMP22) family protein (AHRD V3.3 *** A0A2U1KPZ4_ARTAN)
E100069622L1C001R00302172651/2	Solyc06g068570.4.1	97.778	45	1	0	106	150	414	458	1.14e-14	78.7	Solyc06g068570.4	AP2-like ethylene-responsive transcription factor (AHRD V3.3 *** A0A2G2ZC69_CAPAN)
E100069622L1C001R00302180237/2	Solyc01g068450.4.1	100	115	0	0	1	115	774	888	3.01e-55	213	Solyc01g068450.4	Essential protein Yae1, N-terminal (AHRD V3.3 *** A0A2U1P191_ARTAN)
E100069622L1C001R00302199205/2	Solyc01g091890.3.1	100	140	0	0	11	150	237	376	3.81e-69	259	Solyc01g091890.3	Ubiquitin-related modifier 1 homolog (AHRD V3.3 *** A0A2G3DDZ7_CAPCH)
E100069622L1C001R00302214041/2	Solyc00g500067.1.1	100	84	0	0	44	127	908	991	5.14e-38	156	Solyc00g500067.1	NAD(P)H-quinone oxidoreductase subunit K, chloroplastic (AHRD V3.3 *** A0A1U8QCE3_CAPAN)
E100069622L1C001R00302214041/2	Solyc00g500020.1.1	100	84	0	0	44	127	908	991	5.14e-38	156	Solyc00g500020.1	Cytochrome f (AHRD V3.3 *** A0A2G3ALJ3_CAPAN)
E100069622L1C001R00302214041/2	Solyc05g023720.1.1	100	29	0	0	44	72	476	504	1.93e-07	54.7	Solyc05g023720.1	Cytochrome f (AHRD V3.3 *** I6N969_DATST)
E100069622L1C001R00302251977/2	Solyc06g048950.3.1	100	31	0	0	120	150	3158	3188	1.49e-08	58.4	Solyc06g048950.3	Leucine-rich receptor-like kinase family protein (AHRD V3.3 *** A0A072V1G8_MEDTR)
E100069622L1C001R00302261513/2	Solyc07g053730.4.1	94.382	89	5	0	62	150	1322	1234	1.86e-32	137	Solyc07g053730.4	Nucleolar GTP-binding protein 1 (AHRD V3.3 *** A0A1U8EKU8_CAPAN)
E100069622L1C001R00302268334/2	Solyc04g011400.3.1	92.593	81	6	0	70	150	1198	1118	2.43e-26	117	Solyc04g011400.3	UDP-glucuronic acid decarboxylase (AHRD V3.3 *** G5DXR5_SILLA)
E100069622L1C001R00302273798/2	Solyc02g085760.2.1	95	40	2	0	111	150	1176	1215	3.21e-10	63.9	Solyc02g085760.2	Rhomboid domain-containing protein (AHRD V3.3 *** A0A1Q3C608_CEPFO)
E100069622L1C001R00302284720/2	Solyc11g066060.3.1	98.611	72	1	0	1	72	2115	2044	1.12e-29	128	Solyc11g066060.3	70 kDa heat shock protein (AHRD V3.3 *** Q943K7_ORYSJ)
E100069622L1C001R00302308607/2	Solyc10g081370.3.1	98.507	134	2	0	17	150	609	476	1.78e-62	237	Solyc10g081370.3	Unknown protein
E100069622L1C001R00302316311/2	Solyc01g058260.4.1	98.901	91	1	0	60	150	1800	1890	3.07e-40	163	Solyc01g058260.4	Nuclear poly(A) polymerase 3 (AHRD V3.3 *** A0A2G3B5G8_CAPCH)
E100069622L1C001R00302334308/2	Solyc06g066610.4.1	95.2	125	5	1	23	147	3266	3389	3.03e-50	196	Solyc06g066610.4	Golgin candidate 5 (AHRD V3.3 *** A0A2G2WLI4_CAPBA)
E100069622L1C001R00302348597/2	Solyc06g034040.1.1	98.387	62	1	0	1	62	437	376	4.06e-24	110	Solyc06g034040.1	Oleosin (AHRD V3.3 *** A0A2G3C5Y7_CAPCH)
E100069622L1C001R00302349883/2	Solyc08g075890.3.1	100	28	0	0	123	150	2695	2668	6.94e-07	52.8	Solyc08g075890.3	Serine/threonine-protein kinase MAK (AHRD V3.3 *-* A0A2G2XMD0_CAPBA)
E100069622L1C001R00302370934/2	Solyc01g110550.3.1	100	62	0	0	1	62	873	934	8.73e-26	115	Solyc01g110550.3	Ribosome-binding factor A (AHRD V3.3 *** A0A200QQX5_9MAGN)
E100069622L1C001R00302373464/2	Solyc11g010620.3.1	97	100	2	1	51	150	3636	3734	2.38e-41	167	Solyc11g010620.3	basic helix loop helix (bHLH) DNA-binding superfamily protein (AHRD V3.3 *-* AT4G38062.1)
E100069622L1C001R00302379645/2	Solyc12g056580.2.1	99.038	104	1	0	47	150	1935	2038	1.82e-47	187	Solyc12g056580.2	Cellulose synthase (AHRD V3.3 *** K4DFY9_SOLLC)
E100069622L1C001R00302380951/2	Solyc05g005020.4.1	100	31	0	0	120	150	4671	4701	1.49e-08	58.4	Solyc05g005020.4	Alpha-Glucan Water Dikinase
E100069622L1C001R00302393134/2	Solyc11g008910.2.1	98.013	151	2	1	1	150	611	461	1.06e-69	261	Solyc11g008910.2	ubiquitin carboxyl-terminal hydrolase (AHRD V3.3 *** AT1G65295.1)
E100069622L1C001R00302395998/2	Solyc05g053230.3.1	97.143	105	3	0	46	150	1546	1442	1.1e-44	178	Solyc05g053230.3	Protein kinase superfamily protein (AHRD V3.3 *** Q9LUT0_ARATH)
E100069622L1C001R00302396304/2	Solyc08g066700.3.1	98.63	73	1	0	78	150	140	212	3.12e-30	130	Solyc08g066700.3	Exosome complex exonuclease RRP46-like protein (AHRD V3.3 *** A0A1U8GGL3_CAPAN)
E100069622L1C001R00302397760/2	Solyc06g082950.4.1	97.333	150	4	0	1	150	686	537	4.93e-68	255	Solyc06g082950.4	Photosystem I reaction center subunit XI protein (AHRD V3.3 *** A0A2U1MVK5_ARTAN)
E100069622L1C001R00302398781/2	Solyc06g062960.3.1	100	150	0	0	1	150	450	301	1.05e-74	278	Solyc06g062960.3	DUF1677 domain-containing protein (AHRD V3.3 *** A0A1Q3B0U5_CEPFO)
E100069622L1C001R00302400311/2	Solyc07g021040.2.1	87.879	132	11	4	8	138	1	128	2.39e-36	150	Solyc07g021040.2	Alcohol dehydrogenase (AHRD V3.3 *-* A0A2U1MN94_ARTAN)
E100069622L1C001R00302402863/2	Solyc05g009020.4.1	96.711	152	2	2	1	150	1608	1458	2.29e-66	250	Solyc05g009020.4	Mitochondrial carrier protein (AHRD V3.3 *** A0A200Q134_9MAGN)
E100069622L1C001R00302407747/2	Solyc01g044350.3.1	97.368	38	1	0	113	150	1254	1291	8.91e-11	65.8	Solyc01g044350.3	RBR-type E3 ubiquitin transferase (AHRD V3.3 *** A0A2G2XPJ0_CAPBA)
E100069622L1C001R00302416540/2	Solyc08g079470.3.1	100	122	0	0	1	122	1455	1334	3.86e-59	226	Solyc08g079470.3	Glycine cleavage T-protein (AHRD V3.3 *** A0A200QAZ4_9MAGN)
E100069622L1C001R00302425651/2	Solyc01g112010.3.1	100	56	0	0	95	150	1088	1033	1.89e-22	104	Solyc01g112010.3	RNA-binding (RRM/RBD/RNP motifs) family protein (AHRD V3.3 *** AT3G56510.5)
E100069622L1C001R00302433422/2	Solyc06g065590.4.1	100	66	0	0	85	150	842	777	5.21e-28	122	Solyc06g065590.4	60S ribosomal protein L18a (AHRD V3.3 *** A0A2G2WKJ7_CAPBA)
E100069622L1C001R00302456954/2	Solyc10g006070.3.1	100	137	0	0	1	137	822	958	1.77e-67	254	Solyc10g006070.3	40S ribosomal protein S8 (AHRD V3.3 *-* A0A2G2YIY9_CAPAN)
E100069622L1C001R00302465811/2	Solyc09g091940.2.1	99.231	130	1	0	1	130	201	330	6.42e-62	235	Solyc09g091940.2	Unknown protein
E100069622L1C001R00302472215/2	Solyc01g006830.3.1	99.333	150	1	0	1	150	858	709	4.89e-73	272	Solyc01g006830.3	Protein WVD2-like 1 (AHRD V3.3 *** A0A2G3AXV0_CAPCH)
E100069622L1C001R00302474488/2	Solyc07g054080.3.1	89.474	57	4	2	95	150	639	694	1.92e-12	71.3	Solyc07g054080.3	E3 ubiquitin-protein ligase RMA1H1 (AHRD V3.3 *** A0A2G2WDK5_CAPBA)
E100069622L1C001R00302476594/2	Solyc01g066760.2.1	91.304	46	4	0	105	150	419	464	3.21e-10	63.9	Solyc01g066760.2	Unknown protein
E100069622L1C001R00302478762/2	Solyc06g076360.4.1	100	38	0	0	113	150	2214	2251	1.92e-12	71.3	Solyc06g076360.4	Protein TOC75, chloroplastic (AHRD V3.3 *** A0A2G2ZEA8_CAPAN)
E100069622L1C001R00302481760/2	Solyc06g075930.1.1	100	150	0	0	1	150	34	183	1.05e-74	278	Solyc06g075930.1	Histone H4 (AHRD V3.3 *-* F2E7L1_HORVV)
E100069622L1C001R00302481760/2	Solyc06g075850.1.1	96	150	6	0	1	150	34	183	1.07e-64	244	Solyc06g075850.1	Histone H4 (AHRD V3.3 *-* F2E7L1_HORVV)
E100069622L1C001R00302481760/2	Solyc09g007590.1.1	93.464	153	6	1	1	149	34	186	1.39e-58	224	Solyc09g007590.1	Histone H4 (AHRD V3.3 *-* A0A2P6TCR2_CHLSO)
E100069622L1C001R00302481760/2	Solyc09g007610.3.1	92.857	154	7	1	1	150	34	187	1.8e-57	220	Solyc09g007610.3	Histone H4 (AHRD V3.3 *-* A0A1J7HQ37_LUPAN)
E100069622L1C001R00302488714/2	Solyc06g073310.3.1	98.077	52	1	0	99	150	760	709	1.47e-18	91.6	Solyc06g073310.3	60S ribosomal protein L9 (AHRD V3.3 *** A0A2G3AX04_CAPCH)
E100069622L1C001R00302510104/2	Solyc04g064500.4.1	100	150	0	0	1	150	1479	1330	1.05e-74	278	Solyc04g064500.4	Protein phosphatase 2C (AHRD V3.3 *** Q8S8Z0_MESCR)
E100069622L1C001R00302514448/2	Solyc08g075460.3.1	88.079	151	14	4	2	150	1230	1378	3.95e-44	176	Solyc08g075460.3	WAT1-related protein (AHRD V3.3 *** K4CMR3_SOLLC)
E100069622L1C001R00302522681/2	Solyc07g032100.3.1	99.225	129	1	0	1	129	3965	4093	2.31e-61	233	Solyc07g032100.3	Coatomer subunit alpha (AHRD V3.3 *** A0A2G2Z2H7_CAPAN)
E100069622L1C001R00302532032/2	Solyc12g096220.2.1	99.333	150	1	0	1	150	2368	2219	4.89e-73	272	Solyc12g096220.2	Rop guanine nucleotide exchange factor 14 (AHRD V3.3 *** A0A2G2VI54_CAPBA)
E100069622L1C001R00302549896/2	Solyc10g081260.2.1	99.324	148	1	0	3	150	1700	1847	6.33e-72	268	Solyc10g081260.2	Protein DETOXIFICATION (AHRD V3.3 *** A0A2G3BHA5_CAPCH)
E100069622L1C001R00302550731/2	Solyc01g097350.4.1	100	30	0	0	121	150	1062	1091	5.36e-08	56.5	Solyc01g097350.4	Calcium-binding EF hand family protein (AHRD V3.3 *** F4KA19_ARATH)
E100069622L1C001R00302560459/2	Solyc10g083690.3.1	99.174	121	1	0	30	150	1435	1555	6.47e-57	219	Solyc10g083690.3	Cytochrome P450 (AHRD V3.3 *** Q8H0I8_PETHY)
E100069622L1C001R00302560459/2	Solyc10g083700.4.1	94.215	121	7	0	30	150	1384	1504	6.56e-47	185	Solyc10g083700.4	Cytochrome P450 (AHRD V3.3 *** Q8H0I8_PETHY)
E100069622L1C001R00302560459/2	Solyc09g008913.1.1	86.207	116	16	0	30	145	1314	1429	4.03e-29	126	Solyc09g008913.1	Cytochrome P450 (AHRD V3.3 *** Q8H0I8_PETHY)
E100069622L1C001R00302560459/2	Solyc09g008910.2.1	86.207	58	8	0	34	91	1364	1421	3.21e-10	63.9	Solyc09g008910.2	Cytochrome P450 (AHRD V3.3 *** Q8H0I8_PETHY)
E100069622L1C001R00302560820/2	Solyc11g072690.2.1	99.338	151	0	1	1	150	948	1098	4.89e-73	272	Solyc11g072690.2	LES294902 3-desoxy-D-manno octulosonic acid-8-phosphate synthase
E100069622L1C001R00302566666/2	Solyc07g150145.1.1	100	107	0	0	44	150	1291	1185	8.42e-51	198	Solyc07g150145.1	proteophosphoglycan-like protein (AHRD V3.3 -** AT3G54680.1)
E100069622L1C001R00302580532/2	Solyc05g053210.4.1	100	150	0	0	1	150	1732	1881	1.05e-74	278	Solyc05g053210.4	Non-specific serine/threonine protein kinase (AHRD V3.3 *** A0A2G2WU69_CAPBA)
E100069622L1C001R00302588348/2	Solyc09g150155.1.1	98.658	149	2	0	2	150	405	553	8.19e-71	265	Solyc09g150155.1	Cytochrome b-c1 complex subunit 6 (AHRD V3.3 *** A0A2G2ZW44_CAPAN)
E100069622L1C001R00302588348/2	Solyc09g074870.4.1	92.617	149	11	0	2	150	357	505	8.36e-56	215	Solyc09g074870.4	Aldose 1-epimerase (AHRD V3.3 *-* A0A1U8FSY0_CAPAN)
E100069622L1C001R00302590949/2	Solyc03g110900.4.1	96.875	32	0	1	120	150	3923	3954	6.94e-07	52.8	Solyc03g110900.4	P-loop containing nucleoside triphosphate hydrolases superfamily protein (AHRD V3.3 *** A0A2U1N2C4_ARTAN)
E100069622L1C001R00302590949/2	Solyc03g110880.4.1	96.875	32	0	1	120	150	7586	7555	6.94e-07	52.8	Solyc03g110880.4	RNA polymerase 4 second largest subunit (RPD2)
E100069622L1C001R00302594318/2	Solyc09g075440.4.1	97.917	96	2	0	55	150	3825	3730	2.38e-41	167	Solyc09g075440.4	Never ripe-2
E100069622L1C001R00302597417/2	Solyc05g052260.3.1	98.667	150	2	0	1	150	860	1009	2.28e-71	267	Solyc05g052260.3	O-acetyl-ADP-ribose deacetylase (Regulator of RNase III) (AHRD V3.3 *** A0A318DU47_9GAMM)
E100069622L1C001R00302610112/2	Solyc07g014730.3.1	99.333	150	1	0	1	150	572	423	4.89e-73	272	Solyc07g014730.3	Phospholipase A2-alpha (AHRD V3.3 *** A0A2G2WBQ3_CAPBA)
E100069622L1C001R00302612372/2	Solyc06g053630.3.1	100	64	0	0	87	150	1237	1300	6.75e-27	119	Solyc06g053630.3	Serine/threonine-protein phosphatase (AHRD V3.3 *** A0A2G2WJ77_CAPBA)
E100069622L1C001R00302614275/2	Solyc02g091880.4.1	100	49	0	0	102	150	169	217	1.47e-18	91.6	Solyc02g091880.4	Cytochrome c oxidase subunit 6a, mitochondrial (AHRD V3.3 *** A0A1U8FNT4_CAPAN)
E100069622L1C001R00302618455/2	Solyc03g112350.4.1	90.385	52	2	3	100	150	1333	1382	8.91e-11	65.8	Solyc03g112350.4	RNA helicase DEAD12
E100069622L1C001R00302635056/2	Solyc10g083630.2.1	96.61	118	3	1	34	150	5431	5548	1.09e-49	195	Solyc10g083630.2	DNA demethylase 2
E100069622L1C001R00302640227/2	Solyc02g084610.1.1	100	32	0	0	119	150	1192	1223	4.15e-09	60.2	Solyc02g084610.1	Leucine-rich repeat receptor-like protein kinase PXL2 (AHRD V3.3 *** A0A1J3GLI2_NOCCA)
E100069622L1C001R00302640805/2	Solyc07g056630.3.1	100	32	0	0	119	150	600	569	4.15e-09	60.2	Solyc07g056630.3	RING/U-box superfamily protein (AHRD V3.3 *** A0A2U1QMN4_ARTAN)
E100069622L1C001R00302648033/2	Solyc00g500364.1.1	98.507	67	1	0	84	150	517	583	6.75e-27	119	Solyc00g500364.1	Cytochrome b (AHRD V3.3 *** A0A2G3ARK2_CAPCH)
E100069622L1C001R00302648033/2	Solyc00g500240.1.1	98.507	67	1	0	84	150	517	583	6.75e-27	119	Solyc00g500240.1	Cytochrome b (AHRD V3.3 *** A0A2G3ARK2_CAPCH)
E100069622L1C001R00302670087/2	Solyc09g018280.1.1	97.5	40	1	0	111	150	954	993	6.89e-12	69.4	Solyc09g018280.1	Non-specific serine/threonine protein kinase (AHRD V3.3 *** A0A2G3DDH8_CAPCH)
E100069622L1C001R00302674779/2	Solyc04g078195.1.1	100	137	0	0	14	150	49	185	1.77e-67	254	Solyc04g078195.1	Gibberellin-regulated protein (AHRD V3.3 *** K0E174_POPTO)
E100069622L1C001R00302675302/2	Solyc00g500206.1.1	97.842	139	1	1	14	150	1173	1035	4.96e-63	239	Solyc00g500206.1	Photosystem II CP43 reaction center protein (AHRD V3.3 *** A0A078EKT7_BRANA)
E100069622L1C001R00302675302/2	Solyc00g500136.1.1	97.842	139	1	1	14	150	1173	1035	4.96e-63	239	Solyc00g500136.1	Photosystem II CP43 reaction center protein (AHRD V3.3 *** A0A078EKT7_BRANA)
E100069622L1C001R00302675302/2	Solyc00g500054.1.1	97.842	139	1	1	14	150	1173	1035	4.96e-63	239	Solyc00g500054.1	Photosystem II CP43 reaction center protein (AHRD V3.3 *** A0A078EKT7_BRANA)
E100069622L1C001R00302675302/2	Solyc11g045260.1.1	96.403	139	3	1	14	150	198	60	1.07e-59	228	Solyc11g045260.1	Photosystem II CP43 reaction center protein (AHRD V3.3 *-* A0A2H4REW2_9LAMI)
E100069622L1C001R00302675302/2	Solyc00g230070.1.1	97.674	129	3	0	20	148	256	128	5e-58	222	Solyc00g230070.1	Photosystem II CP43 reaction center protein (AHRD V3.3 *-* A0A220NAN4_9BRAS)
E100069622L1C001R00302675302/2	Solyc05g041230.1.1	93.525	139	7	1	14	150	264	126	5.03e-53	206	Solyc05g041230.1	Photosystem II CP43 reaction center protein (AHRD V3.3 *-* A0A191T5C6_9VIRI)
E100069622L1C001R00302675302/2	Solyc07g009000.1.1	93.651	126	8	0	23	148	364	239	5.07e-48	189	Solyc07g009000.1	Photosystem II CP43 reaction center protein (AHRD V3.3 *-* A0A2G2ZTY9_CAPAN)
E100069622L1C001R00302675302/2	Solyc12g038080.1.1	96.739	92	3	0	59	150	217	126	1.85e-37	154	Solyc12g038080.1	Photosystem II CP43 reaction center protein (AHRD V3.3 *-* A0A220NAN4_9BRAS)
E100069622L1C001R00302678681/2	Solyc09g056350.4.1	100	150	0	0	1	150	3188	3337	1.05e-74	278	Solyc09g056350.4	Lipase class 3 family protein (AHRD V3.3 *** S8D401_9LAMI)
E100069622L1C001R00302681669/2	Solyc12g009680.2.1	100	107	0	0	1	107	958	1064	8.42e-51	198	Solyc12g009680.2	Heptahelical transmembrane protein 1 (AHRD V3.3 *** A0A1U8E8P1_CAPAN)
E100069622L1C001R00302683780/2	Solyc09g014450.4.1	100	126	0	0	1	126	913	1038	2.31e-61	233	Solyc09g014450.4	Clathrin light chain (AHRD V3.3 *** A0A2G3BKE5_CAPCH)
E100069622L1C001R00302687700/2	Solyc12g006370.3.1	100	150	0	0	1	150	832	683	1.05e-74	278	Solyc12g006370.3	Polyamine oxidase-like protein (AHRD V3.3 *** A0A2K3NN16_TRIPR)
E100069622L1C001R00302689178/2	Solyc01g086960.3.1	91.25	80	6	1	71	150	1037	959	1.46e-23	108	Solyc01g086960.3	Zinc finger A20 and AN1 domain stress-associated protein (AHRD V3.3 *** A0A2K3LXD0_TRIPR)
E100069622L1C001R00302706302/2	Solyc03g097450.4.1	97.297	37	1	0	114	150	2109	2073	3.21e-10	63.9	Solyc03g097450.4	SWI/SNF complex subunit SWI3A (AHRD V3.3 *** A0A2I4FD18_9ROSI)
E100069622L1C001R00302706739/2	Solyc09g055350.3.1	100	150	0	0	1	150	2365	2514	1.05e-74	278	Solyc09g055350.3	ABC transporter ATP-binding protein (AHRD V3.3 *** A0A1Y1IJM1_KLENI)
E100069622L1C001R00302714810/2	Solyc02g089350.3.1	100	150	0	0	1	150	660	511	1.05e-74	278	Solyc02g089350.3	Gibberellin regulated protein (AHRD V3.3 *** A0A2U1PE48_ARTAN)
E100069622L1C001R00302715494/2	Solyc01g005560.3.1	97.458	118	3	0	33	150	1543	1426	6.51e-52	202	Solyc01g005560.3	Isocitrate dehydrogenase [NADP] (AHRD V3.3 *** A0A2G3BR90_CAPCH)
E100069622L1C001R00302716978/2	Solyc04g081550.3.1	98.148	108	2	0	7	114	1383	1276	5.07e-48	189	Solyc04g081550.3	Thaumatin-like protein 1 (AHRD V3.3 *** A0A2G3CQG2_CAPCH)
E100069622L1C001R00302719925/2	Solyc09g084470.3.1	100	63	0	0	48	110	390	452	2.43e-26	117	Solyc09g084470.3	Proteinase inhibitor 1 PPI3B2 (AHRD V3.3 *** Q4FE26_SOLTU)
E100069622L1C001R00302719925/2	Solyc09g084460.3.1	100	47	0	0	51	97	398	444	1.9e-17	87.9	Solyc09g084460.3	Protease inhibitor I (AHRD V3.3 *** Q07459_SOLTU)
E100069622L1C001R00302719925/2	Solyc09g084440.2.1	89.091	55	1	3	56	110	433	482	3.21e-10	63.9	Solyc09g084440.2	Proteinase inhibitor 1 PPI3A2 (AHRD V3.3 *** Q4FE23_SOLTU)
E100069622L1C001R00302723767/2	Solyc12g098810.2.1	100	150	0	0	1	150	1109	960	1.05e-74	278	Solyc12g098810.2	Chitinase-like protein (AHRD V3.3 *** Q6JX04_GOSHI)
E100069622L1C001R00302726238/2	Solyc05g056120.3.1	97.727	88	0	1	49	136	1427	1342	2.39e-36	150	Solyc05g056120.3	GATA transcription factor (AHRD V3.3 *** K4C2T6_SOLLC)
E100069622L1C001R00302769852/2	Solyc01g006120.4.1	100	118	0	0	33	150	2660	2543	6.47e-57	219	Solyc01g006120.4	Protein kinase family protein (AHRD V3.3 *** A0A2U1M4N4_ARTAN)
E100069622L1C001R00302785904/2	Solyc08g079450.3.1	100	150	0	0	1	150	530	381	1.05e-74	278	Solyc08g079450.3	Maspardin (AHRD V3.3 *** A0A200QB24_9MAGN)
E100069622L1C001R00302792833/2	Solyc04g081970.3.1	100	99	0	0	1	99	1127	1225	2.36e-46	183	Solyc04g081970.3	Thioredoxin (AHRD V3.3 *** A0A200QEF8_9MAGN)
E100069622L1C001R00302796274/2	Solyc02g094120.3.1	100	60	0	0	91	150	1634	1575	1.13e-24	111	Solyc02g094120.3	sulfite oxidase
E100069622L1C001R00302800789/2	Solyc01g106360.3.1	100	111	0	0	1	111	2180	2070	5.03e-53	206	Solyc01g106360.3	Fatty acid amide hydrolase (AHRD V3.3 *** A0A2G3BV42_CAPCH)
E100069622L1C001R00302801066/2	Solyc01g094690.4.1	98.876	89	1	0	62	150	1134	1046	3.97e-39	159	Solyc01g094690.4	plasma membrane intrinsic protein 1.2
E100069622L1C001R00302826087/2	Solyc10g024350.3.1	88.112	143	17	0	1	143	301	443	1.84e-42	171	Solyc10g024350.3	Mitochondrial import inner membrane translocase subunit TIM23-like protein (AHRD V3.3 *** A0A2K3MPU1_TRIPR),Pfam:PF02466
E100069622L1C001R00302828114/2	Solyc02g092490.3.1	100	95	0	0	1	95	1581	1675	3.95e-44	176	Solyc02g092490.3	Acyl-CoA N-acyltransferases (NAT) superfamily protein (AHRD V3.3 *** A0A1P8B3D5_ARATH)
E100069622L1C001R00302836942/2	Solyc07g008200.3.1	96.104	77	3	0	32	108	1380	1456	4.03e-29	126	Solyc07g008200.3	Equilibrative nucleotide transporter 8 (AHRD V3.3 *** A0A2G3BY58_CAPCH)
E100069622L1C001R00302879572/2	Solyc10g006850.4.1	99.265	136	1	0	15	150	1474	1609	2.97e-65	246	Solyc10g006850.4	Arf GTPase activating protein (AHRD V3.3 *** A0A200RBV9_9MAGN)
E100069622L1C001R00302938945/2	Solyc09g082770.3.1	100	35	0	0	116	150	743	777	8.91e-11	65.8	Solyc09g082770.3	Transmembrane emp24 domain-containing protein p24beta3 (AHRD V3.3 *** A0A2G3C534_CAPCH)
E100069622L1C001R00302959798/2	Solyc02g087190.1.1	100	91	0	0	60	150	987	897	6.6e-42	169	Solyc02g087190.1	Peroxidase (AHRD V3.3 *** K4BBM6_SOLLC)
E100069622L1C001R00302970634/2	Solyc08g005630.3.1	98.639	147	2	0	1	147	1656	1802	1.06e-69	261	Solyc08g005630.3	Long-chain-alcohol oxidase (AHRD V3.3 *** R9R6I9_SOLLC)
E100069622L1C001R00302973910/2	Solyc02g087890.4.1	100	96	0	0	1	96	457	552	1.1e-44	178	Solyc02g087890.4	Unknown protein
E100069622L1C001R00302982525/2	Solyc03g082570.4.1	97.81	137	2	1	1	136	427	291	6.42e-62	235	Solyc03g082570.4	Ubiquitin (AHRD V3.3 *** B2W3N0_PYRTR)
E100069622L1C001R00302982525/2	Solyc03g150137.1.1	93.878	49	2	1	89	136	1	49	5.33e-13	73.1	Solyc03g150137.1	Unknown protein
E100069622L1C001R00302985989/2	Solyc04g018080.4.1	90.526	95	0	1	56	150	190	275	2.43e-26	117	Solyc04g018080.4	mediator of RNA polymerase II transcription subunit 15a (AHRD V3.3 --* XP_010319382.1)
E100069622L1C001R00302997979/2	Solyc04g026030.3.1	99.333	150	1	0	1	150	692	543	4.89e-73	272	Solyc04g026030.3	Spermidine synthase (AHRD V3.3 *** A0A088DA02_CAPAN),Pfam:PF01564
E100069622L1C001R00303002749/2	Solyc09g015890.4.1	100	105	0	0	46	150	1	105	1.09e-49	195	Solyc09g015890.4	Unknown protein
E100069622L1C001R00303002896/2	Solyc03g111610.3.1	98	150	3	0	1	150	828	679	1.06e-69	261	Solyc03g111610.3	Haloacid dehalogenase-like hydrolase domain-containing protein (AHRD V3.3 *** A0A2G3CCT0_CAPCH),Pfam:PF13419
E100069622L1C001R00303007067/2	Solyc09g008200.4.1	100	137	0	0	14	150	612	748	1.77e-67	254	Solyc09g008200.4	heavy metal-associated isoprenylated plant protein 3-like (AHRD V3.3 *-* A0A1S4B4L4_TOBAC)
E100069622L1C001R00303022924/2	Solyc10g007260.3.1	98.462	130	1	1	21	150	637	509	1.07e-59	228	Solyc10g007260.3	Ubiquitin-conjugating enzyme (AHRD V3.3 *** H6VUT0_9FABA)
E100069622L1C001R00303038110/2	Solyc09g009890.4.1	96.753	154	1	1	1	150	1626	1473	1.77e-67	254	Solyc09g009890.4	heterogeneous nuclear ribonucleoprotein R isoform X1 (AHRD V3.3 *** A0A2I4DTZ7_9ROSI)
E100069622L1C001R00303043465/2	Solyc11g013520.3.1	99.091	110	1	0	1	110	1410	1301	8.42e-51	198	Solyc11g013520.3	Histone acetyltransferase (AHRD V3.3 *** A0A2G3CMD1_CAPCH)
E100069622L1C001R00303043486/2	Solyc01g006360.4.1	94.595	74	2	1	55	128	945	1016	3.14e-25	113	Solyc01g006360.4	Callose synthase 9 (AHRD V3.3 *** A0A2G3AHT3_CAPAN)
E100069622L1C001R00303051243/2	Solyc01g105670.3.1	100	150	0	0	1	150	2040	1891	1.05e-74	278	Solyc01g105670.3	Serine/threonine-protein kinase PEPKR2 (AHRD V3.3 *** A0A2G2Y344_CAPAN)
E100069622L1C001R00303052757/2	Solyc10g006470.3.1	99.213	127	1	0	24	150	576	450	2.99e-60	230	Solyc10g006470.3	Protein translation factor SUI1-like protein (AHRD V3.3 *** A0A1U8EP95_CAPAN)
E100069622L1C001R00303060350/2	Solyc01g105420.4.1	98.925	93	1	0	49	141	1838	1930	2.38e-41	167	Solyc01g105420.4	Phospho-2-dehydro-3-deoxyheptonate aldolase (AHRD V3.3 *** A0A2G3AV10_CAPCH)
E100069622L1C001R00303060697/2	Solyc02g086130.4.1	100	32	0	0	1	32	2364	2395	4.15e-09	60.2	Solyc02g086130.4	Zinc finger A20 and AN1 domain-containing stress-associated protein 8 (AHRD V3.3 *-* A0A2G3ATY0_CAPCH)
E100069622L1C001R00303076785/2	Solyc06g050980.3.1	99.333	150	1	0	1	150	885	1034	4.89e-73	272	Solyc06g050980.3	Ferritin (AHRD V3.3 *** A0A2G2WIC5_CAPBA)
E100069622L1C001R00303083437/2	Solyc02g081440.4.1	100	145	0	0	1	145	2232	2376	6.33e-72	268	Solyc02g081440.4	rho GTPase-activating protein (AHRD V3.3 *-* AT5G37010.1)
E100069622L1C001R00303087399/2	Solyc05g010260.4.1	97.826	92	0	1	1	90	1077	986	1.43e-38	158	Solyc05g010260.4	6-phosphogluconate dehydrogenase, decarboxylating (AHRD V3.3 *** A0A1U8F1N4_CAPAN)
E100069622L1C001R00303088029/2	Solyc02g083660.1.1	98	50	1	0	101	150	91	42	1.9e-17	87.9	Solyc02g083660.1	RING/U-box superfamily protein (AHRD V3.3 *-* Q9M176_ARATH)
E100069622L1C001R00303099327/2	Solyc06g065400.3.1	100	57	0	0	1	57	1485	1541	5.25e-23	106	Solyc06g065400.3	SNARE associated Golgi protein (AHRD V3.3 *** A0A2U1LN83_ARTAN)
E100069622L1C001R00303100271/2	Solyc01g103160.3.1	100	126	0	0	25	150	2940	3065	2.31e-61	233	Solyc01g103160.3	Pentatricopeptide repeat-containing protein (AHRD V3.3 *** A0A2G2Y1S8_CAPAN)
E100069622L1C001R00303108355/2	Solyc09g010100.3.1	100	49	0	0	102	150	863	815	1.47e-18	91.6	Solyc09g010100.3	Ribosomal protein S11 (AHRD V3.3 *** A0A200Q0S8_9MAGN)
E100069622L1C001R00303113608/2	Solyc11g012300.1.1	100	144	0	0	7	150	774	631	2.28e-71	267	Solyc11g012300.1	transmembrane protein (AHRD V3.3 *-* AT4G22370.2)
E100069622L1C001R00303113608/2	Solyc11g012310.1.1	91.892	148	12	0	2	149	421	274	1.4e-53	207	Solyc11g012310.1	transmembrane protein (AHRD V3.3 *-* AT4G22370.2)
E100069622L1C001R00303113878/2	Solyc01g111940.4.1	100	115	0	0	1	115	915	1029	3.01e-55	213	Solyc01g111940.4	Coiled-coil protein (AHRD V3.3 *** Q8VYC9_ARATH)
E100069622L1C001R00303119539/2	Solyc03g044300.3.1	100	39	0	0	112	150	481	443	5.33e-13	73.1	Solyc03g044300.3	APETALA2a
E100069622L1C001R00303131538/2	Solyc02g062640.4.1	100	31	0	0	120	150	958	988	1.49e-08	58.4	Solyc02g062640.4	Phosphopantetheine adenylyltransferase (AHRD V3.3 *** A0A2G2WHT8_CAPBA)
E100069622L1C001R00303144215/2	Solyc06g084625.1.1	100	111	0	0	1	111	468	578	5.03e-53	206	Solyc06g084625.1	dihydroorotate dehydrogenase (AHRD V3.3 *** AT4G01897.1)
E100069622L1C001R00303144240/2	Solyc02g080810.3.1	100	150	0	0	1	150	1320	1469	1.05e-74	278	Solyc02g080810.3	Aminomethyltransferase (AHRD V3.3 *** A0A2G2VBG4_CAPBA)
E100069622L1C001R00303153782/2	Solyc09g010110.3.1	100	150	0	0	1	150	989	1138	1.05e-74	278	Solyc09g010110.3	Chaperone protein dnaJ-related protein (AHRD V3.3 *** A0A2U1LP52_ARTAN)
E100069622L1C001R00303160113/2	Solyc09g098510.3.1	100	75	0	0	72	146	195	121	5.18e-33	139	Solyc09g098510.3	Extensin-3 (AHRD V3.3 *-* A0A2G2ZT41_CAPAN)
E100069622L1C001R00303165717/2	Solyc07g005880.3.1	98	150	2	1	1	150	3437	3289	3.81e-69	259	Solyc07g005880.3	Replication factor C subunit 1 (AHRD V3.3 *** A0A2G2YZY8_CAPAN)
E100069622L1C001R00303167017/2	Solyc07g052350.3.1	100	150	0	0	1	150	3057	3206	1.05e-74	278	Solyc07g052350.3	Aconitate hydratase (AHRD V3.3 *** A0A200Q7Z0_9MAGN)
E100069622L1C001R00303184051/2	Solyc08g076060.3.1	100	30	0	0	121	150	2534	2563	5.36e-08	56.5	Solyc08g076060.3	Lectin protein kinase family protein (AHRD V3.3 *** A0A1I9LPL5_ARATH)
E100069622L1C001R00303184687/2	Solyc01g095580.3.1	94.444	54	2	1	1	54	1285	1233	8.85e-16	82.4	Solyc01g095580.3	Auxin-responsive GH3 family protein (AHRD V3.3 *** A0A2U1NZC8_ARTAN)
E100069622L1C001R00303196169/2	Solyc05g005760.4.1	100	150	0	0	1	150	1528	1677	1.05e-74	278	Solyc05g005760.4	NHL domain-containing protein (AHRD V3.3 *** A0A2K3PAQ7_TRIPR)
E100069622L1C001R00303213476/2	Solyc02g065680.3.1	100	37	0	0	114	150	1749	1785	6.89e-12	69.4	Solyc02g065680.3	Amino acid transporter (AHRD V3.3 *** A0A200QY84_9MAGN)
E100069622L1C001R00303223864/2	Solyc05g009120.3.1	100	150	0	0	1	150	1110	961	1.05e-74	278	Solyc05g009120.3	Core-2 i-branching beta-n-acetylglucosaminyltransferase family protein (AHRD V3.3 *** A0A2K3MN76_TRIPR)
E100069622L1C001R00303227531/2	Solyc02g062290.2.1	100	69	0	0	76	144	2854	2922	1.12e-29	128	Solyc02g062290.2	RNA binding protein (AHRD V3.3 *-* A0A2K3MUE2_TRIPR)
E100069622L1C001R00303240840/2	Solyc10g081020.2.1	100	80	0	0	71	150	352	431	8.6e-36	148	Solyc10g081020.2	Transcription elongation factor spt6 (AHRD V3.3 *** A0A1U8EIC5_CAPAN)
E100069622L1C001R00303242084/2	Solyc08g007280.2.1	97.368	38	0	1	114	150	351	388	3.21e-10	63.9	Solyc08g007280.2	Unknown protein
E100069622L1C001R00303249609/2	Solyc06g066620.4.1	100	150	0	0	1	150	707	558	1.05e-74	278	Solyc06g066620.4	Protein CURVATURE THYLAKOID 1C, chloroplastic (AHRD V3.3 *** A0A2G2WLI3_CAPBA)
E100069622L1C001R00303251820/2	Solyc09g015000.4.1	100	127	0	0	1	127	753	627	6.42e-62	235	Solyc09g015000.4	Class I heat shock protein (AHRD V3.3 *** A0A2K3KSJ8_TRIPR)
E100069622L1C001R00303255447/2	Solyc03g110860.3.1	99.333	150	1	0	1	150	636	487	4.89e-73	272	Solyc03g110860.3	Nuclear transcription factor Y subunit C-4 (AHRD V3.3 *** A0A2G3CY59_CAPCH)
E100069622L1C001R00303260378/2	Solyc01g102590.3.1	100	150	0	0	1	150	1090	1239	1.05e-74	278	Solyc01g102590.3	Eukaryotic translation initiation factor 3 subunit C (AHRD V3.3 *-* A0A2G2W8F5_CAPBA)
E100069622L1C001R00303260378/2	Solyc01g102560.2.1	98	150	3	0	1	150	790	939	1.06e-69	261	Solyc01g102560.2	Eukaryotic translation initiation factor 3 subunit C (AHRD V3.3 *-* A0A2G2W8F5_CAPBA)
E100069622L1C001R00303273756/2	Solyc11g028100.2.1	97.414	116	3	0	35	150	1667	1552	8.42e-51	198	Solyc11g028100.2	Elongation factor 1-gamma (AHRD V3.3 *** A0A2G2YHE8_CAPAN)
E100069622L1C001R00303278110/2	Solyc08g006670.3.1	100	58	0	0	6	63	906	849	1.46e-23	108	Solyc08g006670.3	mediator of RNA polymerase II transcription subunit 30-like (AHRD V3.3 *** A0A2I4EZZ4_9ROSI)
E100069622L1C001R00303288950/2	Solyc07g007890.3.1	96.809	94	1	2	24	116	3113	3021	5.14e-38	156	Solyc07g007890.3	CCR4-NOT transcription complex subunit 10-like (AHRD V3.3 *** A0A2I4EMI0_9ROSI)
E100069622L1C001R00303290087/2	Solyc05g051370.3.1	97.5	40	1	0	111	150	2094	2133	6.89e-12	69.4	Solyc05g051370.3	transcription initiation factor TFIID subunit (AHRD V3.3 *** AT5G65540.1)
E100069622L1C001R00303307713/2	Solyc01g096470.3.1	99.333	150	1	0	1	150	1260	1409	4.89e-73	272	Solyc01g096470.3	Sequence-specific DNA binding transcription factor (AHRD V3.3 *** A0A1I9LTW1_ARATH)
E100069622L1C001R00303307890/2	Solyc07g062600.4.1	99.254	134	1	0	1	134	3808	3941	3.84e-64	243	Solyc07g062600.4	Acyl-CoA N-acyltransferase with RING/FYVE/PHD-type zinc finger protein (AHRD V3.3 *-* A0A1I9LNP0_ARATH)
E100069622L1C001R00303308822/2	Solyc10g083540.3.1	85.833	120	16	1	7	126	1628	1510	4.03e-29	126	Solyc10g083540.3	Threonine dehydratase (AHRD V3.3 *** A0A1U8EAN1_CAPAN)
E100069622L1C001R00303318126/2	Solyc01g112250.4.1	100	45	0	0	93	137	2224	2180	2.46e-16	84.2	Solyc01g112250.4	Calcium dependent protein kinase (AHRD V3.3 *** Q43676_VIGRR)
E100069622L1C001R00303322273/2	Solyc02g085300.4.1	80.159	126	11	5	20	132	393	269	8.85e-16	82.4	Solyc02g085300.4	Unknown protein
E100069622L1C001R00303330529/2	Solyc06g064570.3.1	100	150	0	0	1	150	1437	1288	1.05e-74	278	Solyc06g064570.3	SNARE associated Golgi protein family (AHRD V3.3 *** B6STF9_MAIZE)
E100069622L1C001R00303336617/2	Solyc06g071000.3.1	100	93	0	0	58	150	1641	1733	5.1e-43	172	Solyc06g071000.3	Aldehyde dehydrogenase (AHRD V3.3 *** A8J5Z8_CHLRE)
E100069622L1C001R00303371840/2	Solyc01g005410.4.1	100	36	0	0	115	150	286	321	2.48e-11	67.6	Solyc01g005410.4	Caleosin (AHRD V3.3 *** A0A200QL80_9MAGN)
E100069622L1C001R00303382633/2	Solyc08g067300.1.1	96.97	33	1	0	118	150	772	804	5.36e-08	56.5	Solyc08g067300.1	F-box family protein (AHRD V3.3 *** A0A1P8B768_ARATH)
E100069622L1C001R00303392375/2	Solyc02g092310.4.1	100	150	0	0	1	150	1806	1955	1.05e-74	278	Solyc02g092310.4	Pentatricopeptide repeat-containing protein, chloroplastic (AHRD V3.3 *** A0A2G2XHA6_CAPBA)
E100069622L1C001R00303401748/2	Solyc02g091660.3.1	97.059	34	1	0	93	126	34	1	1.49e-08	58.4	Solyc02g091660.3	transcription factor GTE2-like (AHRD V3.3 *** A0A1S4DMM5_TOBAC)
E100069622L1C001R00303428878/2	Solyc03g113730.3.1	100	150	0	0	1	150	330	479	1.05e-74	278	Solyc03g113730.3	B12D protein (AHRD V3.3 *** Q9XHD5_IPOBA)
E100069622L1C001R00303450036/2	Solyc09g090150.4.1	100	150	0	0	1	150	1579	1430	1.05e-74	278	Solyc09g090150.4	Seed storage protein (AHRD V3.3 *** Q2TPW5_9ROSI)
E100069622L1C001R00303470787/2	Solyc03g115900.4.1	95.862	145	4	2	1	145	425	283	2.31e-61	233	Solyc03g115900.4	Chlorophyll a-b binding protein, chloroplastic (AHRD V3.3 *** A0A1U8G3I4_CAPAN)
E100069622L1C001R00303511818/2	Solyc03g095410.3.1	100	102	0	0	49	150	2914	3015	5.07e-48	189	Solyc03g095410.3	Exocyst complex component SEC10 (AHRD V3.3 *** A0A1U8FT20_CAPAN)
E100069622L1C001R00303536151/2	Solyc09g063070.3.1	100	150	0	0	1	150	1156	1007	1.05e-74	278	Solyc09g063070.3	Tetraspanin/Peripherin (AHRD V3.3 *** A0A200PVL6_9MAGN)
E100069622L1C001R00303537677/2	Solyc03g112660.3.1	100	35	0	0	116	150	5139	5105	8.91e-11	65.8	Solyc03g112660.3	protein MODIFIER OF SNC1 1-like isoform X1 (AHRD V3.3 *** A0A2I4G1G1_9ROSI)
E100069622L1C001R00303539068/2	Solyc09g092767.1.1	100	46	0	0	105	150	1051	1096	6.84e-17	86.1	Solyc09g092767.1	DNA-directed RNA polymerase subunit beta'' (AHRD V3.3 *-* A0A2H4NAQ9_9ORYZ)
E100069622L1C001R00303539068/2	Solyc09g092765.1.1	100	46	0	0	105	150	1055	1100	6.84e-17	86.1	Solyc09g092765.1	DNA-directed RNA polymerase subunit beta'' (AHRD V3.3 *-* A0A2H4NAQ9_9ORYZ)
E100069622L1C001R00303539068/2	Solyc09g092763.1.1	100	46	0	0	105	150	846	891	6.84e-17	86.1	Solyc09g092763.1	DNA-directed RNA polymerase subunit beta'' (AHRD V3.3 *-* A0A2H4NAQ9_9ORYZ)
E100069622L1C001R00303540019/2	Solyc02g090820.3.1	95.425	153	4	3	1	150	1018	1170	1.38e-63	241	Solyc02g090820.3	Heat stress transcription factor B-1 (AHRD V3.3 *** A0A2G3D8M4_CAPCH)
E100069622L1C001R00303553920/2	Solyc03g120620.3.1	98.864	88	1	0	63	150	2580	2667	1.43e-38	158	Solyc03g120620.3	Homeobox-leucine zipper protein GLABRA 2 (AHRD V3.3 *** A0A2G3A3K0_CAPAN)
E100069622L1C001R00303557084/2	Solyc08g081820.4.1	100	150	0	0	1	150	1926	2075	1.05e-74	278	Solyc08g081820.4	Cation/H(+) antiporter 19 (AHRD V3.3 *** A0A2G2XJH4_CAPBA)
E100069622L1C001R00303564423/2	Solyc12g013510.1.1	88.71	124	14	0	27	150	148	271	6.65e-37	152	Solyc12g013510.1	Histone H2B (AHRD V3.3 *** A0A328DBY2_9ASTE)
E100069622L1C001R00303569066/2	Solyc06g071140.3.1	100	31	0	0	120	150	1956	1986	1.49e-08	58.4	Solyc06g071140.3	proline-rich family protein (AHRD V3.3 *-* AT5G62640.1)
E100069622L1C001R00303569068/2	Solyc02g062000.4.1	98.837	86	1	0	1	86	1694	1779	1.85e-37	154	Solyc02g062000.4	1-phosphatidylinositol-3-phosphate 5-kinase FAB1A (AHRD V3.3 *** A0A2I0X875_9ASPA)
E100069622L1C001R00303581555/2	Solyc09g089680.4.1	96.875	32	1	0	119	150	935	904	1.93e-07	54.7	Solyc09g089680.4	2-oxoglutarate (2OG) and Fe(II)-dependent oxygenase superfamily protein (AHRD V3.3 *** A0A2U1QA13_ARTAN)
E100069622L1C001R00303588355/2	Solyc05g009210.2.1	100	31	0	0	120	150	770	800	1.49e-08	58.4	Solyc05g009210.2	membrane-associated kinase regulator (AHRD V3.3 *** AT1G68330.1)
E100069622L1C001R00303592739/2	Solyc01g068390.3.1	98.667	150	2	0	1	150	2836	2687	2.28e-71	267	Solyc01g068390.3	Zinc ion binding/nucleic acid binding protein (AHRD V3.3 *-* F4IK69_ARATH)
E100069622L1C001R00303592924/2	Solyc02g089460.1.1	95.455	44	2	0	107	150	228	271	1.92e-12	71.3	Solyc02g089460.1	protein GLUTAMINE DUMPER 6-like (AHRD V3.3 *** A0A2I4EB38_9ROSI)
E100069622L1C001R00303595659/2	Solyc08g080320.3.1	100	150	0	0	1	150	753	902	1.05e-74	278	Solyc08g080320.3	BAG family molecular chaperone regulator 2 (AHRD V3.3 *** A0A1J3K248_NOCCA)
E100069622L1C001R00303596435/2	Solyc09g009760.1.1	97.403	77	2	0	72	148	1500	1424	8.66e-31	132	Solyc09g009760.1	Basic-leucine zipper domain (AHRD V3.3 *-* A0A200Q667_9MAGN)
E100069622L1C001R00303632135/2	Solyc12g042360.3.1	91.525	59	5	0	81	139	1275	1333	8.85e-16	82.4	Solyc12g042360.3	Exostosin-like (AHRD V3.3 *** A0A200R3S4_9MAGN)
E100069622L1C001R00303642833/2	Solyc02g089065.1.1	99.333	150	1	0	1	150	250	399	4.89e-73	272	Solyc02g089065.1	Protein SPIRAL1 (AHRD V3.3 *** A0A1U8FPZ4_CAPAN)
E100069622L1C001R00303650152/2	Solyc01g101040.3.1	95.333	150	7	0	1	150	1797	1648	4.96e-63	239	Solyc01g101040.3	ATP-citrate synthase (AHRD V3.3 *** B6TD54_MAIZE)
E100069622L1C001R00303657341/2	Solyc05g012600.3.1	100	33	0	0	118	150	607	639	1.15e-09	62.1	Solyc05g012600.3	hypothetical protein (AHRD V3.3 *** AT2G03420.1)
E100069622L1C001R00303659442/2	Solyc05g010425.1.1	99.31	145	1	0	1	145	183	39	2.94e-70	263	Solyc05g010425.1	S-adenosylmethionine decarboxylase (AHRD V3.3 *-* Q6KC47_PRUPE)
E100069622L1C001R00303679719/2	Solyc06g051130.1.1	100	45	0	0	68	112	45	1	2.46e-16	84.2	Solyc06g051130.1	HXXXD-type acyl-transferase family protein (AHRD V3.3 *** Q9XEF2_ARATH)
E100069622L1C001R00303682957/2	Solyc11g007040.2.1	97.674	129	2	1	1	129	1244	1117	1.8e-57	220	Solyc11g007040.2	Alpha/beta-Hydrolases superfamily protein (AHRD V3.3 *** A0A2U1MAY4_ARTAN)
E100069622L1C001R00303682957/2	Solyc11g007030.3.1	83.186	113	12	2	3	115	1121	1016	3.16e-20	97.1	Solyc11g007030.3	Alpha/beta-Hydrolases superfamily protein (AHRD V3.3 *** A0A2U1MAY4_ARTAN)
E100069622L1C001R00303689192/2	Solyc12g009860.3.1	99.333	150	1	0	1	150	453	304	4.89e-73	272	Solyc12g009860.3	nucleolin-like (AHRD V3.3 *** XP_004251738.1)
E100069622L1C001R00303695127/2	Solyc10g079130.2.1	100	79	0	0	72	150	2409	2487	3.09e-35	147	Solyc10g079130.2	MAP kinase kinase kinase 76
E100069622L1C001R00303698476/2	Solyc02g086880.4.1	100	87	0	0	64	150	1560	1474	1.11e-39	161	Solyc02g086880.4	formate dehydrogenase
E100069622L1C001R00303703277/2	Solyc03g119700.3.1	100	150	0	0	1	150	384	533	1.05e-74	278	Solyc03g119700.3	ATP-dependent Clp protease adapter protein ClpS (AHRD V3.3 *** A0A1U8FUF1_CAPAN)
E100069622L1C001R00303704986/2	Solyc06g007510.3.1	100	65	0	0	86	150	764	828	1.88e-27	121	Solyc06g007510.3	Ubiquitin-conjugating enzyme (AHRD V3.3 *** A0A200PUP4_9MAGN)
E100069622L1C001R00303736377/2	Solyc02g062970.3.1	100	101	0	0	1	101	2046	1946	1.82e-47	187	Solyc02g062970.3	Xaa-Pro aminopeptidase 2
E100069622L1C001R00303740658/2	Solyc02g085780.3.1	98.361	61	1	0	90	150	1010	1070	1.46e-23	108	Solyc02g085780.3	Regulator of chromosome condensation (RCC1) family protein (AHRD V3.3 *** Q0WSJ9_ARATH)
E100069622L1C001R00303750576/2	Solyc07g062500.3.1	91.333	150	13	0	1	150	1309	1458	5.03e-53	206	Solyc07g062500.3	Cytochrome (AHRD V3.3 *** A0A2G2WF27_CAPBA)
E100069622L1C001R00303754721/2	Solyc06g072000.3.1	94.681	94	5	0	1	94	1482	1575	3.09e-35	147	Solyc06g072000.3	P-loop containing nucleoside triphosphate hydrolases superfamily protein (AHRD V3.3 *** A0A2U1N2C4_ARTAN)
E100069622L1C001R00303756961/2	Solyc08g068310.3.1	100	86	0	0	1	86	1512	1427	3.97e-39	159	Solyc08g068310.3	La protein 1 (AHRD V3.3 *** A0A1U8E2J1_CAPAN)
E100069622L1C001R00303785341/2	Solyc04g072010.3.1	96.25	80	2	1	71	150	1276	1354	3.12e-30	130	Solyc04g072010.3	Carboxypeptidase D (AHRD V3.3 *** A0A2U1MZB8_ARTAN)
E100069622L1C001R00303785366/2	Solyc03g114280.3.1	100	36	0	0	115	150	1256	1291	2.48e-11	67.6	Solyc03g114280.3	RING/U-box superfamily protein (AHRD V3.3 *-* Q93YQ5_ARATH)
E100069622L1C001R00303791331/2	Solyc04g071860.3.1	100	92	0	0	54	145	1918	1827	1.84e-42	171	Solyc04g071860.3	S-acyltransferase (AHRD V3.3 *** A0A1U8GE89_CAPAN)
E100069622L1C001R00303792723/2	Solyc04g082180.4.1	100	36	0	0	115	150	1502	1537	2.48e-11	67.6	Solyc04g082180.4	Alcohol dehydrogenase ADH (AHRD V3.3 *** Q41242_SOLLC)
E100069622L1C001R00303795212/2	Solyc02g020910.4.1	100	148	0	0	1	148	3589	3442	1.36e-73	274	Solyc02g020910.4	Unknown protein
E100069622L1C001R00303802587/2	Solyc06g075310.4.1	97.273	110	2	1	41	150	89	197	6.56e-47	185	Solyc06g075310.4	Adenylate kinase isoenzyme 6 homolog (AHRD V3.3 *** A0A2G3CAY7_CAPCH),Pfam:PF13238
E100069622L1C001R00303805951/2	Solyc01g009990.3.1	98.667	150	2	0	1	150	1072	923	2.28e-71	267	Solyc01g009990.3	Peptidyl-prolyl cis-trans isomerase (AHRD V3.3 *** A0A2G3DGA1_CAPCH)
E100069622L1C001R00303809255/2	Solyc01g079790.4.1	100	30	0	0	121	150	1761	1790	5.36e-08	56.5	Solyc01g079790.4	ADP-glucose pyrophosphorylase large subunit 3
E100069622L1C001R00303809972/2	Solyc04g082060.4.1	100	35	0	0	116	150	1325	1359	8.91e-11	65.8	Solyc04g082060.4	F-box protein SKIP23-like (AHRD V3.3 *** A0A2I4DIK7_9ROSI)
E100069622L1C001R00303818140/2	Solyc08g062670.3.1	100	95	0	0	56	150	2096	2002	3.95e-44	176	Solyc08g062670.3	Serine/threonine-protein kinase (AHRD V3.3 *** F8WL77_CITUN)
E100069622L1C001R00303821306/2	Solyc04g077670.3.1	100	150	0	0	1	150	1671	1522	1.05e-74	278	Solyc04g077670.3	Serine carboxypeptidase-like 18 (AHRD V3.3 *** A0A2G3CPL7_CAPCH)
E100069622L1C001R00303833235/2	Solyc07g062860.3.1	100	97	0	0	1	97	2037	1941	3.05e-45	180	Solyc07g062860.3	26S proteasome non-ATPase regulatory subunit 5 (AHRD V3.3 *** A0A200QM10_9MAGN)
E100069622L1C001R00303841207/2	Solyc07g008310.3.1	98.276	58	1	0	93	150	1472	1415	6.79e-22	102	Solyc07g008310.3	Choline monooxygenase, chloroplastic (AHRD V3.3 *** A0A2G2WBE9_CAPBA)
[truncated: 7,626 more rows]
