# Supplementary material for: Light regulates tomato fruit metabolome via SlDML2‐mediated global DNA demethylation
Source: J Integr Plant Biol. 2025 Oct 23;68(2):383–405. doi: 10.1111/jipb.70066 (PMC12863027; doi:10.1111/jipb.70066)
Supplement: Supplementary file 8 — Table S7. Summary of candidate genes identified in Y1H screen assay [file JIPB-68-383-s008.zip › Supplemental Data 7 Summary of candidate genes identified in Y1H screen assay/Supplemental Data 7 Summary of TFs identified in Y1H screen assay.xlsx]

## Sheet: Sheet1
0
Solyc09g065590.3	Auxin canalization protein (DUF828) (AHRD V3.3 *** Q9LUI0_ARATH)
Solyc08g067030.3	DUF642 domain-containing protein (AHRD V3.3 *** A0A1Q3BRG3_CEPFO)
Solyc03g025910.3	transmembrane protein (AHRD V3.3 *** AT4G00585.1)
Solyc02g080200.4	Pectinesterase (AHRD V3.3 *** A0A2G2VBJ7_CAPBA)
Solyc02g080220.3	Pectinesterase (AHRD V3.3 *** A0A2G2VBJ7_CAPBA)
Solyc10g084320.3	Subtilisin-like protease (AHRD V3.3 *** O82777_SOLLC)
Solyc10g084560.3	Subtilisin-like protease (AHRD V3.3 *** O82777_SOLLC)
Solyc10g048060.2	hypothetical protein (AHRD V3.3 *-* ATMG00030.1)
Solyc01g107670.2	Leucine-rich repeat receptor protein kinase (AHRD V3.3 *** A0A2R6Q5Y1_ACTCH)
Solyc09g092390.2	Adenosylhomocysteinase (AHRD V3.3 *** A0A2G2W262_CAPBA)
Solyc00g500294.1	Unknown protein
Solyc08g081820.4	Cation/H(+) antiporter 19 (AHRD V3.3 *** A0A2G2XJH4_CAPBA)
Solyc11g010230.2	Histone H3 (AHRD V3.3 *** A0A2K1J132_PHYPA)
Solyc01g068390.3	Zinc ion binding/nucleic acid binding protein (AHRD V3.3 *-* F4IK69_ARATH)
Solyc02g086930.4	Homeobox-leucine zipper protein HAT5 (AHRD V3.3 *** A0A2G2XIE8_CAPBA)
Solyc04g015030.4	Heavy metal-associated isoprenylated plant protein (AHRD V3.3 *** A0A2R6RB34_ACTCH)
Solyc06g006080.3	Phosphomethylpyrimidine synthase (AHRD V3.3 *** A0A2G3C580_CAPCH)
Solyc10g081170.2	Calmodulin 2
Solyc10g077000.3	Dentin sialophosphoprotein (AHRD V3.3 *-* A0A1P8AZC3_ARATH)
Solyc10g077010.2	Calmodulin 3
Solyc04g078250.4	metal transporter Nramp2
Solyc09g010800.5.1	Metallothionein-like protein type 2 (AHRD V3.3 *** A0A2G2VXD7_CAPBA)
Solyc12g094620.3	catalase
Solyc09g092380.3	S-adenosyl-l-homocysteine hydrolase
Solyc04g049330.3	V-type proton ATPase subunit G (AHRD V3.3 *** Q5GMM8_CAPCH)
Solyc03g078730.3	Glycosyltransferase (AHRD V3.3 *-* A0A2U1NU39_ARTAN)
Solyc03g078800.2	Glycosyltransferase (AHRD V3.3 *** U5NH37_CATRO)
Solyc07g053830.3	ADP,ATP carrier protein, mitochondrial (AHRD V3.3 *** A0A2G2WE05_CAPBA)
Solyc03g031600.3	Peroxisomal membrane protein PMP22 (AHRD V3.3 *** A0A2G3CKH8_CAPCH)
Solyc12g019460.2	mitogen-activated protein kinase 1
Solyc01g096040.4	Eukaryotic aspartyl protease family protein (AHRD V3.3 *** A0A072U5I5_MEDTR)
Solyc02g004000.1	Regulator of rDNA transcription protein 15 (AHRD V3.3 *-* A0A2G2V0S9_CAPBA)
Solyc05g015750.3	SEPALLATA3
Solyc04g045620.3	NADH-ubiquinone oxidoreductase (AHRD V3.3 *** AT1G67350.2)
Solyc08g080570.4	UDP-glucose 4-epimerase-like protein (AHRD V3.3 *** A0A2K3NI12_TRIPR)
Solyc06g059740.4	Alcohol dehydrogenase (AHRD V3.3 *** A0A2U1MN94_ARTAN)
Solyc06g069520.3	Protein Asterix (AHRD V3.3 *** A0A2G2WM88_CAPBA)
Solyc02g023980.3	ATPase (AHRD V3.3 *** A0A200Q5U6_9MAGN)
Solyc07g064170.3	pectin methylesterase 1
Solyc06g071920.4	Glyceraldehyde-3-phosphate dehydrogenase (AHRD V3.3 *** A0A0F7JJ49_NICBE)
Solyc01g098950.3	Glyceraldehyde-3-phosphate dehydrogenase (AHRD V3.3 *** A0A2G3C9S8_CAPCH)
Solyc04g018055.1	Glyceraldehyde-3-phosphate dehydrogenase (AHRD V3.3 *-* A0A2G3C9S8_CAPCH)
Solyc01g087240.3	Nuclear transcription factor Y subunit A-9 (AHRD V3.3 *** A0A1U8DTI1_CAPAN)
Solyc06g035450.4	DEAD-box ATP-dependent RNA helicase 7 (AHRD V3.3 *** A0A2G3C5Q1_CAPCH)
Solyc09g005810.4	UDP-glucuronic acid decarboxylase (AHRD V3.3 *** G5DXR5_SILLA)
Solyc09g005470.3	UDP-glucuronic acid decarboxylase 1 (AHRD V3.3 *-* A0A2G2VZJ9_CAPBA)
Solyc01g102660.4	Glutathione S-transferase (AHRD V3.3 *** A0A2U1NYU9_ARTAN)
Solyc01g102670.3	DNA glycosylase (AHRD V3.3 *** A0A2U1MY08_ARTAN)
Solyc09g075210.3	Late embryogenesis abundant protein Lea5 (AHRD V3.3 *** A0A1J3JXG8_NOCCA)
Solyc12g098500.2	Adenosylhomocysteinase (AHRD V3.3 *** I3QHX5_NICBE)
Solyc07g064180.4	pectin methylesterase 2
Solyc07g064190.3	Pectinesterase (AHRD V3.3 *** Q9SEE7_SOLTU)
Solyc08g075860.3	zinc finger B-box protein (AHRD V3.3 *** AT5G45410.5)
Solyc05g150130.1	Alcohol dehydrogenase (AHRD V3.3 *-* A0A2U1MN94_ARTAN)
Solyc00g500063.1	Ribulose bisphosphate carboxylase large chain (AHRD V3.3 *** A0A2G2Z7Q2_CAPAN)
Solyc06g083690.3	Glutaredoxin-C5, chloroplastic (AHRD V3.3 *** A0A2G2WN59_CAPBA)
Solyc04g007970.3	Ubiquitin-conjugating enzyme variant (AHRD V3.3 *** V5KX13_SOLLC)
Solyc03g083910.5	sucrose accumulator
Solyc06g051960.3	Pectinesterase (AHRD V3.3 *** A0A2G2WIV2_CAPBA)
Solyc12g057110.2	14-3-3 protein (AHRD V3.3 *** P93786_SOLTU)
Solyc01g109880.3	BZIP transcription factor (AHRD V3.3 *** Q8GTZ1_CAPCH)
Solyc06g082930.3	FRIGIDA-like protein (AHRD V3.3 *** A0A2G3CBV4_CAPCH)
Solyc03g025310.3	Sec-independent protein translocase protein TATB, chloroplastic (AHRD V3.3 *** A0A2G2ZZB6_CAPAN)
Solyc08g075470.3	WAT1-related protein (AHRD V3.3 *** K4CMR4_SOLLC)
Solyc08g075450.3	WAT1-related protein (AHRD V3.3 *** K4CMR2_SOLLC)
Solyc09g091510.3	chalcone synthase 1
Solyc05g041200.4	4-hydroxyphenylpyruvate dioxygenase (AHRD V3.3 *** A0A2G2WSP4_CAPBA)
Solyc05g026595.1	Unknown protein
Solyc07g065840.2	molecular chaperone Hsp90-2
Solyc12g015880.2	Heat shock protein 90-1
Solyc08g006890.3	Tubulin alpha chain (AHRD V3.3 *** A0A1U8GD16_CAPAN)
Solyc12g088180.1	Tubulin alpha chain (AHRD V3.3 *-* A0A2G2V8B9_CAPBA)
Solyc04g077020.3	Tubulin alpha chain (AHRD V3.3 *** A0A1U8GD16_CAPAN)
Solyc12g089220.3	Bifunctional nuclease 2 (AHRD V3.3 *** A0A2G2Y9Z2_CAPAN)
Solyc12g043160.3	Translation machinery associated TMA7 (AHRD V3.3 *** A0A2U1KUC0_ARTAN)
Solyc03g114150.3	Aldehyde dehydrogenase (AHRD V3.3 *** A0A2U1M8J4_ARTAN)
Solyc01g097880.4	tRNA-specific adenosine deaminase, chloroplastic (AHRD V3.3 *** A0A2I0WQV8_9ASPA)
Solyc02g066930.3	RNA-binding protein (AHRD V3.3 *-* Q941H9_TOBAC)
Solyc01g108540.3	Alpha/beta-Hydrolases superfamily protein (AHRD V3.3 *** A0A2U1KC75_ARTAN)
Solyc05g053650.3	26S proteasome non-ATPase regulatory subunit 1 homolog (AHRD V3.3 *** A0A2G3CI27_CAPCH)
Solyc03g063110.3	Acyl-[acyl-carrier-protein] desaturase (AHRD V3.3 *** A0A1U8G8K8_CAPAN)
Solyc03g111690.4	Pectate lyase (AHRD V3.3 *** A0A2G2ZW27_CAPAN)
Solyc10g084350.2	60S ribosomal protein L4 (AHRD V3.3 *** A0A2G2VZK1_CAPBA)
Solyc12g035280.1	Photosystem II CP47 reaction center protein (AHRD V3.3 *-* A0A2G2W5J8_CAPBA)
Solyc00g500071.1	Photosystem II CP43 reaction center protein (AHRD V3.3 *** A0A078EKT7_BRANA)
Solyc00g500024.1	Photosystem II CP47 reaction center protein (AHRD V3.3 *** A0A1U8QCF6_CAPAN)
Solyc07g064590.3	inducible plastid-lipid associated protein
Solyc01g006510.3	sorbitol related enzyme
Solyc09g066460.4	Serine/threonine-protein kinase (AHRD V3.3 *** A0A2I0WHR6_9ASPA)
Solyc12g055760.2	ATP synthase subunit epsilon, mitochondrial (AHRD V3.3 *** A0A2G3B3J0_CAPCH)
Solyc01g011390.2	basic-leucine zipper transcription factor A (AHRD V3.3 *-* XP_021809091.1)
Solyc06g081980.1	Pyridoxal 5'-phosphate synthase pdxS subunit (AHRD V3.3 *** U9T0K3_RHIID)
Solyc05g055230.2	40S ribosomal protein S17 (AHRD V3.3 *** A0A2G2WU93_CAPBA)
Solyc02g091190.4	Protein-lysine N-methyltransferase (AHRD V3.3 *** Q96347_BRANA)
Solyc01g111360.3	Peptidyl-prolyl cis-trans isomerase (AHRD V3.3 *** A0A1U8DY34_CAPAN)
Solyc01g088430.4	Fatty acid hydroxylase superfamily (AHRD V3.3 *** A0A2U1L8N4_ARTAN)
Solyc08g061100.3	Cellulose synthase (AHRD V3.3 *** K4CKQ2_SOLLC)
Solyc04g072160.3	ripening regulated protein DDTFR8
Solyc04g081320.4	Protein disulfide-isomerase LQY1, chloroplastic (AHRD V3.3 *** LQY1_ARATH)
Solyc02g082470.4	Serine/threonine-protein kinase/endoribonuclease IRE1b (AHRD V3.3 *** A0A2G3D760_CAPCH)
Solyc06g009970.3	Elongation factor 1-alpha (AHRD V3.3 *** A0A2G3C6B0_CAPCH)
Solyc03g118130.3	Rubredoxin (AHRD V3.3 *** A0A2K3LH61_TRIPR)
Solyc06g082670.3	60S ribosomal protein L10 (AHRD V3.3 *** A0A2G2Z7S9_CAPAN)
Solyc06g082650.4	60S ribosomal protein L10 (AHRD V3.3 *** A0A2G2Z7S9_CAPAN)
Solyc12g035130.2	RNA helicase DEAD36
Solyc11g066720.3	UDP-apiose/UDP-xylose synthase (AHRD V3.3 *** A0A1B3TP38_SPIPO)
Solyc06g060080.2	Mitochondrial ATP synthase subunit (AHRD V3.3 *** A0A2K3NL61_TRIPR)
Solyc03g121370.3	40S ribosomal protein S15a (AHRD V3.3 *** B6U773_MAIZE)
Solyc10g075150.2	Non-specific lipid-transfer protein (AHRD V3.3 *** A0A2G2YKI8_CAPAN)
Solyc03g117770.3	Serinc-domain containing serine and sphingolipid biosynthesis protein (AHRD V3.3 *** A0A2U1NLC6_ARTAN)
Solyc09g015930.3	RNA helicase DEAD28
Solyc04g049070.3	alpha glucosidase II
Solyc03g095900.4	E8 protein homolog
Solyc09g089580.4	2-oxoglutarate (2OG) and Fe(II)-dependent oxygenase superfamily protein (AHRD V3.3 *** A0A2U1QA13_ARTAN)
Solyc03g117840.4	elongation factor (AHRD V3.3 *** AT5G43150.1)
Solyc03g112870.3	Phosphoenolpyruvate/phosphate translocator 1, chloroplastic (AHRD V3.3 *** A0A2G2X8M1_CAPBA)
Solyc01g095130.4	E4 SUMO-protein ligase PIAL1-like isoform X1 (AHRD V3.3 *-* A0A2I4GBH8_9ROSI)
Solyc09g011730.4	Nuclear transport factor 2 (NTF2) family protein (AHRD V3.3 *** A0A178VFU5_ARATH)
Solyc00g500293.1	Photosystem II reaction center protein K (AHRD V3.3 *** A0A1U8QD48_CAPAN)
Solyc00g500331.1	Photosystem II reaction center protein K (AHRD V3.3 *** A0A1U8QD48_CAPAN)
Solyc00g500202.1	Photosystem II reaction center protein K (AHRD V3.3 *** A0A1U8QD48_CAPAN)
Solyc00g500132.1	Photosystem II reaction center protein K (AHRD V3.3 *** A0A1U8QD48_CAPAN)
Solyc00g500049.1	Photosystem II reaction center protein K (AHRD V3.3 *** A0A1U8QD48_CAPAN)
Solyc08g080490.3	2S albumin (AHRD V3.3 *-* B6EU55_BEREX)
Solyc11g008460.1	SART-1 family protein DOT2 (AHRD V3.3 *-* A0A1U8F4I8_CAPAN)
Solyc02g071010.1	Chlorophyll a-b binding protein, chloroplastic (AHRD V3.3 *** A0A2G3A7J8_CAPAN)
Solyc02g071000.1	Chlorophyll a-b binding protein, chloroplastic (AHRD V3.3 *** A0A2G3A7J8_CAPAN)
Solyc09g082810.3	Unknown protein
Solyc11g042930.2	SKP1-like protein (AHRD V3.3 *** O82463_NICCL)
Solyc04g009230.4	Thioredoxin-like protein 4A (AHRD V3.3 *** A0A1U8FZJ9_CAPAN)
Solyc06g076390.3	Transcription initiation factor IIA subunit 1 (AHRD V3.3 *** A0A2G3CBK7_CAPCH)
Solyc01g006900.3	MD-2-related lipid recognition domain-containing protein / ML domain-containing protein (AHRD V3.3 *** A0A2U1NF61_ARTAN)
Solyc04g082140.3	pectinesterase
Solyc07g043360.1	60S ribosomal protein L27 (AHRD V3.3 *** A0A2G3BZK6_CAPCH)
Solyc06g071990.4	P-loop containing nucleoside triphosphate hydrolases superfamily protein (AHRD V3.3 *-* A0A2U1N2C4_ARTAN)
Solyc02g079500.4	Peroxidase (AHRD V3.3 *** M1C184_SOLTU)
Solyc01g108580.3	Alpha/beta-Hydrolases superfamily protein (AHRD V3.3 *** A0A2U1Q2D0_ARTAN)
Solyc01g108570.3	Alpha/beta-Hydrolases superfamily protein (AHRD V3.3 *** A0A2U1KC75_ARTAN)
Solyc02g083800.4	Cold-shock protein (AHRD V3.3 *-* A0A200RAC1_9MAGN)
Solyc08g061955.1	40S ribosomal protein S3, putative, expressed (AHRD V3.3 *-* Q75G91_ORYSJ)
Solyc08g061843.1	40S ribosomal protein S3, putative, expressed (AHRD V3.3 *** Q75G91_ORYSJ)
Solyc11g072240.2	Calmodulin 4
Solyc09g009260.3	fructose-1,6-bisphosphate aldolase
Solyc06g075340.4	Carbamoyl-phosphate synthase large chain-like protein (AHRD V3.3 *** A0A2K3P243_TRIPR)
Solyc01g006450.4	Enoyl-[acyl-carrier-protein] reductase [NADH], chloroplastic (AHRD V3.3 *** A0A2G3DE80_CAPCH)
Solyc06g049080.3	thioredoxin peroxidase 1
Solyc02g069090.3	Cathepsin B-like cysteine proteinase (AHRD V3.3 *** Q40413_NICRU)
Solyc02g068130.4	Mitochondrial import receptor subunit TOM20 (AHRD V3.3 *** TOM20_SOLTU),Pfam:PF06552
Solyc09g008920.3	Geranylgeranyl pyrophosphate synthase (AHRD V3.3 *** Q8LAW5_ARATH)
Solyc01g095990.3	phosphatidylinositol 4-kinase gamma 4-like (AHRD V3.3 *** A0A2I4FK44_9ROSI)
Solyc03g031790.1	Oligosaccharyltransferase complex/magnesium transporter family protein (AHRD V3.3 *** AT1G61790.2)
Solyc01g110120.3	V-type proton ATPase subunit a (AHRD V3.3 *** A0A2G2XNJ6_CAPBA)
Solyc01g110110.3	Cysteine protease (AHRD V3.3 *** Q9AUC5_IPOBA)
Solyc05g014470.3	glyceraldehyde 3-phosphate dehydrogenase
Solyc10g051373.1	RNA-binding protein (AHRD V3.3 *-* O24106_NICGU)
Solyc01g094030.3	CLB1
Solyc05g014760.3	Cyclin-dependent kinase G-2 (AHRD V3.3 *** A0A2G3B8V1_CAPCH)
Solyc09g065755.1	Histone H2A (AHRD V3.3 *** A0A2G2V7F5_CAPBA)
Solyc03g083240.4	Transcription factor jumonji (JmjC) domain-containing protein (AHRD V3.3 *** Q8VYB9_ARATH)
Solyc06g036290.3	heat shock protein 90
Solyc12g008720.2	60S ribosomal protein L31 (AHRD V3.3 *** A0A1U8EAP7_CAPAN)
Solyc10g005650.3	Peroxisomal targeting signal 1 receptor (AHRD V3.3 *** Q9ZTK6_TOBAC)
Solyc09g097770.3	Cell wall protein (AHRD V3.3 *** Q40142_SOLLC)
Solyc06g150131.1	ankyrin repeat protein (AHRD V3.3 *** AT1G73350.6)
Solyc03g025340.1	Calcium-dependent lipid-binding (CaLB domain) family protein (AHRD V3.3 *-* A0A2U1LCI8_ARTAN)
Solyc04g074840.3	Protein DETOXIFICATION (AHRD V3.3 *** A0A218X5P1_PUNGR)
Solyc06g084090.4	Histone H2A (AHRD V3.3 *** A0A2G3CCJ9_CAPCH)
Solyc00g500207.1	30S ribosomal protein S14, chloroplastic (AHRD V3.3 *-* A0A2G2X601_CAPBA)
Solyc00g500137.1	30S ribosomal protein S14, chloroplastic (AHRD V3.3 *-* A0A2G2X601_CAPBA)
Solyc00g500055.1	30S ribosomal protein S14, chloroplastic (AHRD V3.3 *-* A0A2G2X601_CAPBA)
Solyc02g021400.2	40S ribosomal protein S28 (AHRD V3.3 *** A0A2G3BI08_CAPCH)
Solyc10g044585.1	protein FAR1-RELATED SEQUENCE 5-like (AHRD V3.3 *** A0A2I4FDV7_9ROSI)
Solyc04g072045.1	protein FAR1-RELATED SEQUENCE 5-like (AHRD V3.3 *** A0A2I4FDV7_9ROSI)
Solyc04g070995.1	protein FAR1-RELATED SEQUENCE 5-like (AHRD V3.3 *** A0A2I4FDV7_9ROSI)
Solyc03g150148.1	protein FAR1-RELATED SEQUENCE 5-like (AHRD V3.3 *** A0A2I4FDV7_9ROSI)
Solyc03g094125.1	protein FAR1-RELATED SEQUENCE 5-like (AHRD V3.3 *** A0A2I4FDV7_9ROSI)
Solyc03g082435.1	protein FAR1-RELATED SEQUENCE 5-like (AHRD V3.3 *** A0A2I4FDV7_9ROSI)
Solyc01g066625.1	protein FAR1-RELATED SEQUENCE 5-like (AHRD V3.3 *** A0A2I4FDV7_9ROSI)
Solyc01g150145.1	protein FAR1-RELATED SEQUENCE 5-like (AHRD V3.3 *** A0A2I4FDV7_9ROSI)
Solyc12g011027.1	protein FAR1-RELATED SEQUENCE 5-like (AHRD V3.3 *** A0A2I4FDV7_9ROSI)
Solyc01g016665.1	protein FAR1-RELATED SEQUENCE 5-like (AHRD V3.3 *** A0A2I4FDV7_9ROSI)
Solyc04g071265.1	protein FAR1-RELATED SEQUENCE 5-like (AHRD V3.3 *** A0A2I4FDV7_9ROSI)
Solyc03g051720.1	Alcohol dehydrogenase (AHRD V3.3 *-* A0A2U1MN94_ARTAN)
Solyc05g021570.3	Alcohol dehydrogenase (AHRD V3.3 *-* B3TM26_ELAGV)
Solyc03g051663.1	Alcohol dehydrogenase (AHRD V3.3 *-* A0A2U1MN94_ARTAN)
Solyc09g037040.1	Alcohol dehydrogenase (AHRD V3.3 *-* B3TM26_ELAGV)
Solyc09g037090.1	Alcohol dehydrogenase 1 (AHRD V3.3 --* ADH1_SOLTU)
Solyc06g061240.4	PLATZ transcription factor family protein (AHRD V3.3 *** F4IEB6_ARATH)
Solyc08g080050.4	PGR5-like protein 1A, chloroplastic (AHRD V3.3 *** A0A2G3AE69_CAPAN)
Solyc07g056500.4	glutathione S-transferase T5
Solyc09g010280.3	LETM1-like (AHRD V3.3 *** A0A200QVE4_9MAGN)
Solyc03g111830.4	Protein-L-isoaspartate O-methyltransferase (AHRD V3.3 *** A0A2G2X8E9_CAPBA),Pfam:PF01135
Solyc09g065550.4	Kinase interacting (KIP1-like) family protein (AHRD V3.3 *** A0A2K3NUK8_TRIPR)
Solyc06g074000.1	Eukaryotic aspartyl protease family protein, putative (AHRD V3.3 *** A0A061GZN2_THECC)
Solyc06g074720.4	RNA-binding (RRM/RBD/RNP motifs) family protein (AHRD V3.3 *** A0A2U1LKA1_ARTAN)
Solyc01g099190.4	lipoxygenase B
Solyc11g011380.2	glutamine synthetase
Solyc08g006820.4	Transmembrane 9 superfamily member (AHRD V3.3 *** A0A2G3BR15_CAPCH)
Solyc11g072450.2	ATP synthase subunit d, mitochondrial (AHRD V3.3 *** A0A1U8ELT5_CAPAN)
Solyc03g082420.3	Small heat shock protein, chloroplastic (AHRD V3.3 *** HS21C_SOLLC)
Solyc12g096150.2	60S ribosomal protein L13 (AHRD V3.3 *** A0A1U8GMG9_CAPAN)
Solyc04g081880.4	DNA/RNA-binding protein Alba-like protein (AHRD V3.3 *-* A0A2U1M9H1_ARTAN)
Solyc04g049340.3	Tryptophan/tyrosine permease (AHRD V3.3 *** A0A2U1PXY3_ARTAN)
Solyc10g081040.1	Unknown protein
Solyc06g070980.3	Ubiquitin-conjugating enzyme (AHRD V3.3 *** A0A200QF19_9MAGN)
Solyc06g070970.3	microtubule-associated futsch-like protein (AHRD V3.3 *-* AT5G62550.1)
Solyc09g076050.4	FRIGIDA-like protein (AHRD V3.3 *** A0A2G2W0C1_CAPBA)
Solyc01g108160.3	autophagy-related protein 2-like (AHRD V3.3 *** A0A1S4AVK1_TOBAC)
Solyc05g049950.3	Small nuclear ribonucleoprotein-associated protein (AHRD V3.3 *-* A0A2G2YXL6_CAPAN)
Solyc06g076140.4	Metallothionein-like protein (AHRD V3.3 *-* A8DUB1_SOLLC)
Solyc09g011150.1	ATP synthase subunit beta, chloroplastic (AHRD V3.3 *-* A0A2U1KL25_ARTAN)
Solyc02g066910.3	Nucleotide/sugar transporter family (AHRD V3.3 *** A0A1Y1INK6_KLENI)
Solyc00g500140.1	ATP synthase epsilon chain, chloroplastic (AHRD V3.3 *** A0A1U8QCD5_CAPAN)
Solyc10g078300.2	Single-stranded nucleic acid binding R3H protein (AHRD V3.3 *** A0A2U1P9X7_ARTAN)
Solyc03g119130.3	HMG-Y-related protein A (AHRD V3.3 *-* A0A1J3HLT7_NOCCA)
Solyc12g008590.3	Profilin (AHRD V3.3 *** E0XJL2_GOSHI)
Solyc01g103450.3	70 kDa heat shock protein (AHRD V3.3 *** Q2QV45_ORYSJ)
Solyc08g081620.4	LEU13054 endo-1,4-beta-glucanase precursor
Solyc08g078000.3	Vesicle-associated protein 2-1 (AHRD V3.3 *** A0A2G2XLS2_CAPBA)
Solyc10g075070.3	Non-specific lipid-transfer protein (AHRD V3.3 *** K4D1U9_SOLLC)
Solyc01g105370.4	2-nitropropane dioxygenase-like protein (AHRD V3.3 *** Q9FMG0_ARATH)
Solyc01g107330.4	SWIB domain-containing protein (AHRD V3.3 *** A0A1Q3C0F4_CEPFO)
Solyc01g005910.3	Acid phosphatase/vanadium-dependent haloperoxidase-related protein (AHRD V3.3 *** A0A2U1NM03_ARTAN)
Solyc08g082850.3	ABC transporter F family member 3 (AHRD V3.3 *** A0A1U8G267_CAPAN)
Solyc09g018555.1	30S ribosomal protein S2, chloroplastic (AHRD V3.3 *** A0A0G2R7W6_MESCR)
Solyc04g050480.4	Exosome complex component CSL4 (AHRD V3.3 *** A0A200PVM8_9MAGN)
Solyc02g068390.3	Mitochondrial inner membrane protease subunit 1 (AHRD V3.3 *** A0A1J3ERE8_NOCCA)
Solyc04g014460.4	THO complex subunit 4D (AHRD V3.3 *** A0A2G3CDN8_CAPCH)
Solyc07g150117.1	Photosystem II reaction center protein I (AHRD V3.3 *** A0A2G2ZYB4_CAPAN)
Solyc07g032220.3	Phospholipase A2-gamma (AHRD V3.3 *** A0A2G3BYR8_CAPCH)
Solyc05g056020.3	V-type proton ATPase subunit G (AHRD V3.3 *** A0A1U8GRL1_CAPAN)
Solyc08g066240.3	histidine decarboxylase
Solyc08g066260.3	Serine decarboxylase (AHRD V3.3 *** A0A2G2VBA7_CAPBA)
Solyc08g066220.4	Serine decarboxylase (AHRD V3.3 *** A0A2G3AU85_CAPCH)
Solyc08g066250.4	Serine decarboxylase (AHRD V3.3 *** A0A2G2VBA7_CAPBA)
Solyc09g064400.2	Photosystem I reaction center subunit IX (AHRD V3.3 *** A0A2H4RF93_9LAMI)
Solyc01g067760.1	Photosystem I reaction center subunit IX (AHRD V3.3 *** M1FKX6_SALMI)
Solyc11g008700.2	splicing factor U2AF-associated protein 2 (AHRD V3.3 *** A0A2I4FMJ6_9ROSI)
Solyc04g071610.4	Abscicic acid stress ripening 1
Solyc00g500023.1	ATP-dependent Clp protease proteolytic subunit (AHRD V3.3 *** CLPP_SOLTU)
Solyc10g047410.1	Photosystem II CP43 reaction center protein (AHRD V3.3 *-* A0A2S0SUS0_9FABA)
Solyc12g099940.2	Acyl-CoA N-acyltransferases (NAT) superfamily protein (AHRD V3.3 *** AT2G06025.6)
Solyc06g050120.3	60S ribosomal protein L7a (AHRD V3.3 *** A0A2G3DGL0_CAPCH)
Solyc06g064470.4	60S ribosomal protein L7a (AHRD V3.3 *** A0A2G3DGL0_CAPCH)
Solyc06g035870.3	Membrane steroid-binding protein (AHRD V3.3 *** G5DXK7_SILLA)
Solyc04g072780.4	FCS-Like Zinc finger 5 (AHRD V3.3 *** FLZ5_ARATH)
Solyc06g073800.3	40S ribosomal protein S11 (AHRD V3.3 *** A0A2G2YII0_CAPAN)
Solyc06g073790.3	40S ribosomal protein S11 (AHRD V3.3 *** A0A2G2YII0_CAPAN)
Solyc12g042080.2	40S ribosomal protein S11 (AHRD V3.3 *** A0A2G2YII0_CAPAN)
Solyc08g076220.3	Phosphoribulokinase (AHRD V3.3 *** A0A1U8GUA7_CAPAN)
Solyc01g107660.3	Stress enhanced protein 1, chloroplastic (AHRD V3.3 *** A0A2G2W962_CAPBA)
Solyc05g056080.4	zinc finger B-box protein (AHRD V3.3 *-* AT5G45410.5)
Solyc05g056060.4	Chlorophyll a-b binding protein, chloroplastic (AHRD V3.3 *-* A0A2G3CJ50_CAPCH)
Solyc05g015390.3	REF/SRPP-like protein (AHRD V3.3 *** A0A2G2VMR3_CAPBA)
Solyc01g098980.4	MAP kinase kinase kinase 8
Solyc12g056660.3	Mitochondrial carrier protein (AHRD V3.3 *** A0A200QJI9_9MAGN)
Solyc06g073600.4	Ubiquitin-associated/translation elongation factor EF1B protein (AHRD V3.3 *** A0A2U1Q4S3_ARTAN)
Solyc01g107825.1	Glycosyltransferase (AHRD V3.3 *** P93365_TOBAC)
Solyc04g039845.1	Ribulose bisphosphate carboxylase large chain (AHRD V3.3 *-* A0A0F7EVI5_LYCCN)
Solyc12g062550.1	Ribulose bisphosphate carboxylase large chain (AHRD V3.3 *-* A0A0F6Y5L2_9ASTR)
Solyc01g074000.3	Histone H3 (AHRD V3.3 *** D8L9K7_WHEAT)
Solyc01g104270.4	protein RETICULATA-RELATED 1, chloroplastic-like (AHRD V3.3 *** A0A2I4FV19_9ROSI)
Solyc02g085950.4	cell wall protein X77373
Solyc01g090950.4	Transcription factor GRAS (AHRD V3.3 *-* A0A2U1PW81_ARTAN)
Solyc09g089490.4	Proteinase inhibitor (AHRD V3.3 *** Q93X99_IPOBA)
Solyc08g014000.3	lipoxygenase A
Solyc02g089160.3	dwarf
Solyc11g021160.1	ATP synthase subunit beta, chloroplastic (AHRD V3.3 *-* A0A2G2WCU2_CAPBA)
Solyc04g049850.3	Sporulation protein RMD1 (AHRD V3.3 *** A0A2K3P3E7_TRIPR)
Solyc07g026960.3	xaa-Pro dipeptidase (AHRD V3.3 *** A0A2I4EI13_9ROSI)
Solyc02g064730.3	DUF1909-domain-containing protein (AHRD V3.3 *** A0A1J7IYE1_9PEZI)
Solyc08g078460.3	Oxidoreductase family protein (AHRD V3.3 *** A0A2U1N6F1_ARTAN)
Solyc08g078430.4	U4/U6 small nuclear ribonucleoprotein Prp31-like (AHRD V3.3 *** A0A2I4E1L8_9ROSI)
Solyc12g099990.2	Calmodulin 5
Solyc07g062700.3	Calcium-binding EF-hand family protein (AHRD V3.3 *** A0A2U1MZJ3_ARTAN)
Solyc09g091820.4	putative type 1 membrane protein (AHRD V3.3 *** AT3G24160.1)
Solyc09g007270.3	Ascorbate peroxidase (AHRD V3.3 *** Q42941_TOBAC)
Solyc01g079090.4	Protoporphyrinogen oxidase (AHRD V3.3 *** O64384_SOLTU)
Solyc09g037135.1	integrator complex subunit 9 homolog isoform X1 (AHRD V3.3 *-* XP_010318312.1)
Solyc01g101000.3	Protein kinase domain (AHRD V3.3 *** A0A200QSW1_9MAGN)
Solyc11g066630.2	Unknown protein
Solyc02g082930.3	acidic extracellular 27 kD chitinase
Solyc07g061790.3	Heme-binding protein 2-like (AHRD V3.3 *** A0A2K3NGA7_TRIPR)
Solyc02g070940.1	Chlorophyll a-b binding protein, chloroplastic (AHRD V3.3 *** A0A2G3A7J8_CAPAN)
Solyc02g089070.3	Eukaryotic translation initiation factor 3 subunit M (AHRD V3.3 *** A0A2G2XHI4_CAPBA)
Solyc12g055800.3	vacuolar H+-ATPase A1 subunit isoform
Solyc09g015770.3	WRKY transcription factor 81
Solyc09g020130.3	60S ribosomal protein L5-like (AHRD V3.3 *** A0A2I4G950_9ROSI)
Solyc12g035650.2	Nuclear pore complex protein NUP54 (AHRD V3.3 *** A0A1U8GNX0_CAPAN)
Solyc04g081590.4	Receptor protein kinase (AHRD V3.3 *** A0A2R6R3P4_ACTCH)
Solyc12g094630.2	Low-density receptor-like protein (AHRD V3.3 *** Q8H0X5_ARATH)
Solyc08g082190.3	Unknown protein
Solyc06g063230.3	WD repeat protein (AHRD V3.3 *** AT1G73090.1)
Solyc05g012080.3	cytochrome b5 (AHRD V3.3 *** A0A2I4H8C1_9ROSI)
Solyc04g024340.4	Acid phosphatase/vanadium-dependent haloperoxidase-related protein (AHRD V3.3 *** F4I989_ARATH)
Solyc01g095200.3	proteinase inhibitor 2
Solyc01g099890.3	Translation machinery-associated protein 20 (AHRD V3.3 *** U9U144_RHIID)
Solyc05g005200.3	Pyrrolidone-carboxylate peptidase-like protein (AHRD V3.3 *** A0A2K3PIQ3_TRIPR)
Solyc07g066060.3	Transducin/WD40 repeat-like superfamily protein (AHRD V3.3 *** A0A2U1QLT6_ARTAN)
Solyc10g081180.2	RNA-binding protein (AHRD V3.3 *-* Q941H9_TOBAC)
Solyc04g054980.3	PLAT/LH2 domain (AHRD V3.3 *** A0A200QB70_9MAGN)
Solyc11g066580.3	Flavonoid 3`,5`-hydroxylase (AHRD V3.3 *** D3W9H7_SOLLC)
Solyc09g065530.2	Unknown protein
Solyc06g043010.1	Unknown protein
Solyc03g111870.3	E3 ubiquitin-protein ligase RGLG2-like (AHRD V3.3 *** A0A2I4E6G4_9ROSI)
Solyc07g064150.4	Protein translation factor SUI1-like protein (AHRD V3.3 *** A0A1U8FM48_CAPAN)
Solyc12g055855.2	ORMDL (AHRD V3.3 *** A0A200Q7B4_9MAGN)
Solyc00g500322.1	ATP synthase subunit b, chloroplastic (AHRD V3.3 *** I6N943_DATST)
Solyc07g021380.1	ATP synthase subunit b, chloroplastic (AHRD V3.3 *** A0A2G2ZYA3_CAPAN)
Solyc02g012020.3	ATP synthase subunit b, chloroplastic (AHRD V3.3 *** I6N943_DATST)
Solyc00g500333.1	ATP synthase subunit b, chloroplastic (AHRD V3.3 *** I6N943_DATST)
Solyc10g044535.1	ATP synthase subunit b, chloroplastic (AHRD V3.3 *** I6N943_DATST)
Solyc11g010510.2	Impact (AHRD V3.3 *** A0A200PNK4_9MAGN)
Solyc01g098590.3	Phosphoglycerate mutase-like protein AT74 (AHRD V3.3 *** A0A2G2YZL9_CAPAN)
Solyc10g086020.3	Ribosomal protein S23 (AHRD V3.3 *** A8IJQ4_CHLRE)
Solyc01g100320.3	Disulfide-isomerase-like protein (AHRD V3.3 *** B3TLY7_ELAGV)
Solyc02g091870.3	Tubulin alpha chain (AHRD V3.3 *** A0A2G2XH54_CAPBA)
Solyc03g006020.3	Ubiquitin domain-containing protein (AHRD V3.3 *** A0A2U1N283_ARTAN)
Solyc06g007570.3	40S ribosomal protein S8 (AHRD V3.3 *** Q0JDZ7_ORYSJ)
Solyc08g005630.3	Long-chain-alcohol oxidase (AHRD V3.3 *** R9R6I9_SOLLC)
Solyc02g069110.4	Cathepsin B-like cysteine proteinase (AHRD V3.3 *** Q40413_NICRU)
Solyc10g085880.1	UDP-glycosyltransferase 73C4 (AHRD V3.3 *** U73C4_SOLLC)
Solyc05g053880.4	U3 containing 90S pre-ribosomal complex subunit (AHRD V3.3 *-* AT2G43110.1)
Solyc08g079830.4	copper/zinc superoxide dismutase copper chaperone precursor
Solyc07g006780.3	Carbohydrate kinase (AHRD V3.3 *** A0A200QIB4_9MAGN)
Solyc06g073300.1	60S ribosomal protein L27 (AHRD V3.3 *** A0A2G3CAK1_CAPCH)
Solyc09g014510.3	Mitochondrial inner membrane protease subunit 2 (AHRD V3.3 *** A0A2U1NNS9_ARTAN)
Solyc07g007830.4	BSD domain-containing protein (AHRD V3.3 *** A0A1Q3D6V5_CEPFO)
Solyc04g078610.4	Kinesin (AHRD V3.3 *** A0A200QZN6_9MAGN)
Solyc05g008800.4	lipid phosphate phosphatase 2-like (AHRD V3.3 *** A0A1S4AJT8_TOBAC)
Solyc11g065750.2	Armadillo repeat-containing protein 8-like (AHRD V3.3 *** A0A2K3NUY2_TRIPR)
Solyc06g007520.4	60S ribosomal protein L10 (AHRD V3.3 *** A0A2G2Z7S9_CAPAN)
Solyc03g083360.3	Pectinesterase (AHRD V3.3 *** A0A2G3CX60_CAPCH)
Solyc10g080230.2	Remorin (AHRD V3.3 *** A0A200Q6K8_9MAGN)
Solyc05g008860.4	Receptor protein kinase-like protein (AHRD V3.3 *** A0A2R6P9S7_ACTCH)
Solyc06g016750.3	Nuclear factor Y, subunit C10 (AHRD V3.3 *-* A0A1P8AN83_ARATH)
Solyc03g098410.1	hypothetical protein (AHRD V3.3 *** AT2G25720.1)
Solyc01g104130.4	2-oxoglutarate (2OG) and Fe(II)-dependent oxygenase superfamily protein (AHRD V3.3 *** A0A2U1N614_ARTAN)
Solyc09g007250.4	60S ribosomal protein L4 (AHRD V3.3 *** A0A2G2VZK1_CAPBA)
Solyc06g076970.3	Peptidyl-prolyl cis-trans isomerase (AHRD V3.3 *** A0A2G3CBN4_CAPCH)
Solyc09g075150.3	60S ribosomal protein L22 (AHRD V3.3 *** A0A1Y1HUA2_KLENI)
Solyc10g009410.1	Eukaryotic aspartyl protease family protein (AHRD V3.3 *** A0A072U5I5_MEDTR)
Solyc06g071170.4	tRNA (Ile)-lysidine synthase (AHRD V3.3 *** AT3G47850.1)
Solyc07g064130.2	Polyubiquitin (AHRD V3.3 *** F1SY21_MESCR)
Solyc12g099025.1	Ubiquitin (AHRD V3.3 *** B1P770_LOLTE)
Solyc11g005670.2	POLYUBIQUITIN 1
Solyc10g006480.2	Polyubiquitin (AHRD V3.3 *** F1SY21_MESCR)
Solyc08g008590.4	Ubiquitin (AHRD V3.3 *-* K2RHN1_MACPH)
Solyc12g049220.3	Mitochondrial import inner membrane translocase subunit TIM23-like protein (AHRD V3.3 *** A0A2K3MPU1_TRIPR),Pfam:PF02466
Solyc09g097870.4	bHLH transcription factor 062
Solyc02g086820.3	chloroplast carbonic anhydrase
Solyc12g095910.2	cysteine protease
Solyc10g079080.2	Zinc finger A20 and AN1 domain-containing stress-associated protein 8 (AHRD V3.3 *** A0A1U8EKJ0_CAPAN)
Solyc03g118450.1	Unknown protein
Solyc02g070480.4	F-box protein (AHRD V3.3 *-* A0A2G2XDN8_CAPBA)
Solyc02g087930.3	60S ribosomal protein L34 (AHRD V3.3 *** A0A1U8GY55_CAPAN)
Solyc01g094800.4	ATP-dependent helicase BRM (AHRD V3.3 *** A0A2G2YXU8_CAPAN)
Solyc05g050230.4	Ubiquitin-conjugating enzyme (AHRD V3.3 *-* Q5XUV4_WHEAT)
Solyc01g095490.3	Ubiquitin-conjugating enzyme (AHRD V3.3 *** H6VUS9_9FABA)
Solyc04g081145.1	Histone H3 (AHRD V3.3 *-* A0A2P6VKJ7_9CHLO)
Solyc07g032090.4	transcription initiation factor IIF subunit beta-like (AHRD V3.3 *** A0A2I4GIX2_9ROSI)
Solyc07g049135.1	Fruit-specific protein (AHRD V3.3 *** FSPM_SOLLC)
Solyc03g095820.4	Plant cadmium resistance 2 (AHRD V3.3 *** A0A0K9PMY3_ZOSMR)
Solyc09g082780.3	Aluminum induced protein with YGL and LRDR motifs (AHRD V3.3 *** Q9LIL3_ARATH)
Solyc03g082540.4	plasminogen activator inhibitor (AHRD V3.3 *-* AT1G57680.3)
Solyc03g114240.4	BURP domain (AHRD V3.3 *** A0A200QH65_9MAGN)
Solyc01g108560.4	Alpha/beta-Hydrolases superfamily protein (AHRD V3.3 *** A0A2U1KC75_ARTAN)
Solyc01g008510.3	photosystem II 5 kDa protein, chloroplastic-like (AHRD V3.3 *-* A0A2I4GVV4_9ROSI)
Solyc01g107820.2	TOMATO WOUND-INDUCED 1
Solyc01g104910.3	protein kinase family protein (AHRD V3.3 *-* AT4G12020.3)
Solyc01g096580.3	40S ribosomal protein S20 (AHRD V3.3 *** A0A2G3BTN1_CAPCH)
Solyc01g096590.3	40S ribosomal protein S20 (AHRD V3.3 *** A0A2G3BTN1_CAPCH)
Solyc05g051700.3	Iron-sulfur assembly protein IscA, chloroplastic (AHRD V3.3 *** A0A1U8GYV7_CAPAN)
Solyc10g085870.1	Glycosyltransferase (AHRD V3.3 *** A0A328CX74_9ASTE)
Solyc09g082340.2	vicilin
Solyc09g065210.4	ARM REPEAT PROTEIN INTERACTING WITH ABF2-like (AHRD V3.3 *** A0A2I4GSH6_9ROSI)
Solyc02g092700.3	DUF1230 family protein (DUF1230) (AHRD V3.3 *** AT5G67370.1)
Solyc07g021200.1	Ribulose bisphosphate carboxylase large chain (AHRD V3.3 *-* A0A2G2Z7Z2_CAPAN)
Solyc08g082410.4	LOW protein: zinc finger CCCH domain protein (AHRD V3.3 *-* AT5G53440.2)
Solyc04g081170.3	GAGA-binding transcriptional activator (AHRD V3.3 *** H1ZN91_SOLLC)
Solyc02g063150.3	RuBP carboxylase small subunit
Solyc10g078620.1	40S ribosomal protein S5 (AHRD V3.3 *** A0A1U8EKR1_CAPAN)
Solyc03g063600.4	Guanylate kinase 1 (AHRD V3.3 *** A0A2G2X5F7_CAPBA)
Solyc01g099900.4	60S ribosomal protein L18, putative, expressed (AHRD V3.3 *** Q10LN7_ORYSJ)
Solyc09g025200.2	Ribosomal protein L18 (AHRD V3.3 *-* A8IKZ2_CHLRE)
Solyc12g096700.2	60S ribosomal protein L9 (AHRD V3.3 *** A0A2G3AX04_CAPCH)
Solyc01g066690.3	Eukaryotic translation initiation factor 2 subunit 3 (AHRD V3.3 *** A0A1U8HGG1_CAPAN)
Solyc09g083110.3	Pentatricopeptide repeat-containing protein (AHRD V3.3 *** A0A1U8G627_CAPAN)
Solyc09g018750.3	CBS domain protein (AHRD V3.3 *** A0A2K3NEI1_TRIPR)
Solyc09g090140.4	ferredoxin 1
Solyc02g070800.2	DUF561 domain-containing protein (AHRD V3.3 *** A0A1Q3DH97_CEPFO)
Solyc07g006820.4	Transcription initiation factor TFIID subunit 1 (AHRD V3.3 *** A0A2G2WAA9_CAPBA)
Solyc02g068500.3	Thioredoxin O1, mitochondrial (AHRD V3.3 *** A0A2G3A6C2_CAPAN)
Solyc08g008220.3	Ubiquitin-conjugating enzyme (AHRD V3.3 *** A0A200PUP4_9MAGN)
Solyc12g096470.2	Transcription initiation factor TFIID subunit 10 (AHRD V3.3 *** A0A1U8EZJ4_CAPAN)
Solyc02g089460.1	protein GLUTAMINE DUMPER 6-like (AHRD V3.3 *** A0A2I4EB38_9ROSI)
Solyc07g066310.3	Photosystem II 10 kDa polypeptide, chloroplastic (AHRD V3.3 *** A0A2G3C3G4_CAPCH)
Solyc02g071030.2	Chlorophyll a-b binding protein, chloroplastic (AHRD V3.3 *** A0A2G3A7J8_CAPAN)
Solyc02g071020.3	Unknown protein
Solyc02g070950.1	Chlorophyll a-b binding protein, chloroplastic (AHRD V3.3 *** A0A2G3A7J8_CAPAN)
Solyc02g070990.1	Chlorophyll a-b binding protein, chloroplastic (AHRD V3.3 *** A0A2G3A7J8_CAPAN)
Solyc02g070970.1	Chlorophyll a-b binding protein, chloroplastic (AHRD V3.3 *** A0A2G3A7J8_CAPAN)
Solyc02g070980.1	Chlorophyll a-b binding protein, chloroplastic (AHRD V3.3 *-* A0A2G3A7J8_CAPAN)
Solyc08g077980.4	Bax inhibitor
Solyc02g082250.4	Thioredoxin reductase (AHRD V3.3 *** A0A2G3D6M1_CAPCH)
Solyc04g007710.3	mitogen-activated protein kinase 14
Solyc11g008010.2	NAC domain-containing protein (AHRD V3.3 *** A0A2U1M7X2_ARTAN)
Solyc02g091960.4	Protein CROWDED NUCLEI 4 (AHRD V3.3 *-* A0A2G2XHM1_CAPBA)
Solyc08g067470.3	6-hydroxynicotinate 3-monooxygenase (AHRD V3.3 *** A0A1J3E208_NOCCA)
Solyc06g073720.3	EIL1
Solyc02g063450.4	Glycine-rich domain-containing protein 2 (AHRD V3.3 *** A0A2G3A574_CAPAN)
Solyc01g099160.4	lipoxygenase
Solyc01g099150.5.1	Lipoxygenase (AHRD V3.3 *** K4B0V2_SOLLC)
Solyc05g054830.3	Ankyrin repeat-containing protein (AHRD V3.3 *** A0A2G3CIN6_CAPCH)
Solyc12g010350.3	60S ribosomal protein L39 (AHRD V3.3 *** B6SP72_MAIZE)
Solyc02g090910.3	RNA-binding (RRM/RBD/RNP motifs) family protein (AHRD V3.3 *** A0A2U1NV59_ARTAN)
Solyc09g090160.3	Ankyrin repeat-containing protein (AHRD V3.3 *** A0A2U1M3J2_ARTAN)
Solyc08g006430.4	Sarcosine oxidase (AHRD V3.3 *** S8E567_9LAMI)
Solyc12g008360.2	Dolichyl-diphosphooligosaccharide--protein glycosyltransferase subunit STT3A (AHRD V3.3 *** A0A2G2X3M2_CAPBA)
Solyc02g093010.3	Protein RER1 (AHRD V3.3 *** A0A2G3D8A3_CAPCH)
Solyc03g119690.3	Eukaryotic aspartyl protease family protein (AHRD V3.3 *** Q9C6M0_ARATH)
Solyc03g063880.3	1-acyl-sn-glycerol-3-phosphate acyltransferase 2 (AHRD V3.3 *** A0A2G2X4X6_CAPBA)
Solyc01g007220.4	Late embryogenesis abundant (LEA) hydroxyproline-rich glycoprotein family (AHRD V3.3 *** Q9SVC8_ARATH)
Solyc04g074350.3	Glycosyltransferase (AHRD V3.3 *** A0A2G3CNS7_CAPCH)
Solyc06g072845.1	hypothetical protein (AHRD V3.3 *** AT5G17165.1)
Solyc06g048410.4	iron superoxide dismutase
Solyc02g094130.3	DCD (Development and Cell Death) domain protein (AHRD V3.3 *-* A0A2U1P2J5_ARTAN)
Solyc04g011580.4	Pumilio-like protein 3 (AHRD V3.3 *** A0A2G2XA68_CAPBA)
Solyc01g101250.3	G-patch domain-containing protein (AHRD V3.3 *** A0A1Q3DGV7_CEPFO)
Solyc03g098000.3	Alanine-tRNA ligase, putative (DUF760) (AHRD V3.3 *** Q9LP80_ARATH)
Solyc02g086980.3	Unknown protein
Solyc09g015470.4	Protein TIC 56, chloroplastic (AHRD V3.3 *** A0A1U8F621_CAPAN)
Solyc09g013100.3	Protein TIC 56, chloroplastic (AHRD V3.3 *** A0A1U8F621_CAPAN)
Solyc03g114590.3	Protein kinase domain (AHRD V3.3 *** A0A200QQM3_9MAGN)
Solyc02g062460.4	2-oxoglutarate (2OG) and Fe(II)-dependent oxygenase superfamily protein (AHRD V3.3 *** A0A2U1LXD5_ARTAN)
Solyc04g071780.3	Cytochrome P450 (AHRD V3.3 *-* A0A200Q069_9MAGN)
Solyc04g071800.3	Cytochrome P450 (AHRD V3.3 *-* A0A200Q069_9MAGN)
Solyc04g071805.1	Cytochrome P450 (AHRD V3.3 *-* A0A200Q069_9MAGN)
Solyc04g150164.1	Cytochrome P450 (AHRD V3.3 *-* A0A200Q069_9MAGN)
Solyc04g071790.3	Cytochrome P450 (AHRD V3.3 *-* A0A200Q069_9MAGN)
Solyc01g008950.4	Calmodulin 1
Solyc05g014030.3	Regulator of chromosome condensation (RCC1) family protein (AHRD V3.3 *** Q9LU80_ARATH)
Solyc03g034220.3	Tomato RuBP carboxylase small subunit
Solyc04g058150.3	Metallothionein-like protein (AHRD V3.3 *** A8DUB1_SOLLC)
Solyc04g058100.3	Metallothionein-like protein (AHRD V3.3 *** A8DUB1_SOLLC)
Solyc03g007040.4	K(+) efflux antiporter 5 (AHRD V3.3 *** A0A2G2X685_CAPBA)
Solyc06g075800.1	Histone H2B (AHRD V3.3 *-* A0A1Q3BKM6_CEPFO)
Solyc11g007930.1	Histone H2B (AHRD V3.3 *** A0A328DBY2_9ASTE)
Solyc07g064160.3	Thiamine thiazole synthase, chloroplastic (AHRD V3.3 *** A0A2G2WFN7_CAPBA),Pfam:PF01946
Solyc03g083560.1	Protein EXORDIUM-like 7 (AHRD V3.3 *** A0A2G2X692_CAPBA)
Solyc08g007110.4	Regulator of nonsense transcripts 1 (AHRD V3.3 *** A0A2G2W3F6_CAPBA)
Solyc05g053800.3	DNA repair protein RAD50 (AHRD V3.3 *** A0A2G2ZJV2_CAPAN)
Solyc10g081920.2	Coatomer subunit beta (AHRD V3.3 *** A0A1U8EI71_CAPAN)
Solyc01g095180.2	RING/U-box superfamily protein (AHRD V3.3 *-* A0A178VRD3_ARATH)
Solyc04g049770.4	Regulator of nonsense transcripts UPF2 (AHRD V3.3 *** A0A2G2VPN6_CAPBA)
Solyc11g012325.1	Unknown protein
Solyc07g054850.3	transmembrane protein (AHRD V3.3 *** AT4G28100.1)
Solyc09g082060.3	Cysteine synthase (AHRD V3.3 *** A0A1U8GCP9_CAPAN)
Solyc09g082650.4	1,2-dihydroxy-3-keto-5-methylthiopentene dioxygenase (AHRD V3.3 *** A8UGP3_SOLTU)
Solyc04g010260.3	Splicing factor 3B subunit 3 (AHRD V3.3 *** A0A2G3CE29_CAPCH)
Solyc04g010250.3	Alpha/beta-Hydrolases superfamily protein (AHRD V3.3 *** Q8RXN7_ARATH)
Solyc02g087240.4	NADH dehydrogenase [ubiquinone] flavoprotein 1, mitochondrial (AHRD V3.3 *** A0A2G3D9C7_CAPCH)
Solyc03g117870.3	4-coumarate:CoA ligase (AHRD V3.3 *** Q42879_LITER)
Solyc03g115980.1	Geranylgeranyl diphosphate reductase, chloroplastic (AHRD V3.3 *** A0A2G2WR46_CAPBA)
Solyc10g007310.1	Protein LIGHT-DEPENDENT SHORT HYPOCOTYLS 10 (AHRD V3.3 *** A0A2G3BCH5_CAPCH)
Solyc02g062390.3	abscisic acid and environmental stress-inducible protein TAS14 (AHRD V3.3 *-* A0A1U8FJ72_CAPAN)
Solyc05g052980.4	Protein phosphatase 2C (AHRD V3.3 *** A0A2U1LBV4_ARTAN)
Solyc01g109660.2	meloidogyne-induced giant cell protein DB275
Solyc06g082630.4	26S protease regulatory subunit 6B-like protein (AHRD V3.3 *** A0A2G2WNW8_CAPBA)
Solyc11g006970.2	ACT domain-containing protein (AHRD V3.3 *** A0A1Q3CPR0_CEPFO)
Solyc03g111230.4	60S ribosomal protein L17 (AHRD V3.3 *** A0A2U1LCZ6_ARTAN)
Solyc07g007670.3	Purple acid phosphatase (AHRD V3.3 *** Q6J5M8_SOLTU)
Solyc12g009800.3	Purple acid phosphatase (AHRD V3.3 *** M1AD80_SOLTU)
Solyc00g500312.1	Cytochrome b (AHRD V3.3 *-* A0A2G3ARK2_CAPCH)
Solyc00g500260.1	Cytochrome b (AHRD V3.3 *-* A0A2G3ARK2_CAPCH)
Solyc01g106000.4	Nicotinamidase 1 (AHRD V3.3 *** A0A1U8DWC4_CAPAN)
Solyc07g049530.3	1-aminocyclopropane-1-carboxylate oxidase 1
Solyc12g010740.3	protein STRUBBELIG-RECEPTOR FAMILY 3-like (AHRD V3.3 *** A0A1U8E575_CAPAN)
Solyc05g053670.3	60S ribosomal protein L13a (AHRD V3.3 *** B6SJA0_MAIZE)
Solyc02g077240.4	Pyruvate decarboxylase (AHRD V3.3 *** A0A2K3PNN6_TRIPR)
Solyc02g067080.4	UDP-glucose 6-dehydrogenase (AHRD V3.3 *** Q6IVK6_TOBAC)
Solyc03g121300.2	jacalin-related lectin 19 (AHRD V3.3 *** A0A2G2XW42_CAPAN)
Solyc03g082490.4	RNA polymerase II degradation factor (AHRD V3.3 *** AT5G53620.3)
Solyc02g085870.3	beta-ketoacyl-coenzyme A synthase
Solyc03g032000.4	Thioredoxin reductase (AHRD V3.3 *** A0A2G2WX24_CAPBA)
Solyc10g006900.3	light dependent NADH:protochlorophyllide oxidoreductase 3 s2
Solyc07g041190.3	PHD finger protein ALFIN-LIKE 5 (AHRD V3.3 *** A0A2G3CGJ3_CAPCH)
Solyc04g073970.4	PUF domain-containing protein/DUF4057 domain-containing protein (AHRD V3.3 *-* A0A1Q3AUK4_CEPFO)
Solyc01g111660.4	plasma membrane intrinsic protein 2.8
Solyc04g078620.3	Ubiquitin-conjugating enzyme (AHRD V3.3 *** B3TLZ3_ELAGV)
Solyc09g074510.3	Tubby-like F-box protein (AHRD V3.3 *** A0A200QX79_9MAGN)
Solyc08g014130.3	Isopropylmalate synthase (AHRD V3.3 *** K4CJ46_SOLLC)
Solyc11g066540.2	Unknown protein
Solyc11g006410.2	EEIG1/EHBP1 N-terminal domain (AHRD V3.3 *** A0A200Q9Q9_9MAGN)
Solyc08g080500.3	Rhomboid-like protein (AHRD V3.3 *** A0A1U8G8L0_CAPAN)
Solyc12g088740.2	RING/U-box superfamily protein (AHRD V3.3 *** A0A2U1PN10_ARTAN)
Solyc04g078680.4	RING/U-box superfamily protein (AHRD V3.3 *-* A0A2U1PN10_ARTAN)
Solyc03g123530.4	CCAAT/enhancer-binding protein zeta (AHRD V3.3 *** A0A1J3FE65_NOCCA)
Solyc08g083320.4	Starch synthase, chloroplastic/amyloplastic (AHRD V3.3 *** K4CPX6_SOLLC)
Solyc09g042710.3	Weak chloroplast movement under blue light protein (DUF827) (AHRD V3.3 *** A0A1P8AX38_ARATH)
Solyc03g071620.2	Histone H2B (AHRD V3.3 *-* A0A328DBY2_9ASTE)
Solyc01g109090.2	Unknown protein
Solyc12g007070.2	Heat shock transcription factor (AHRD V3.3 *-* A0A1Y1I763_KLENI)
Solyc07g056420.4	glutathione S-transferase AY082341
Solyc10g076200.3	Non-specific lipid-transfer protein (AHRD V3.3 *** K4D1W2_SOLLC)
Solyc10g075118.1	Non-specific lipid-transfer protein (AHRD V3.3 *** K4D1W2_SOLLC)
Solyc04g008280.2	4-hydroxy-4-methyl-2-oxoglutarate aldolase (AHRD V3.3 *-* A0A2G3CF74_CAPCH)
Solyc00g500327.1	Protein Ycf2 (AHRD V3.3 *** A0A1Z1GA65_LITCN)
Solyc00g500198.1	NAD(P)H-quinone oxidoreductase subunit 5, chloroplastic (AHRD V3.3 *** J7H711_CAPAN)
Solyc00g500128.1	30S ribosomal protein S14, chloroplastic (AHRD V3.3 *-* A0A2G2X601_CAPBA)
Solyc00g500081.1	Protein Ycf2 (AHRD V3.3 *** A0A1Z1GA65_LITCN)
Solyc00g500046.1	Protein Ycf2 (AHRD V3.3 *** A0A1Z1GA65_LITCN)
Solyc00g500037.1	Protein Ycf2 (AHRD V3.3 *** A0A1Z1GA65_LITCN)
Solyc00g500147.1	Protein Ycf2 (AHRD V3.3 *-* A0A0U1ZJJ5_9SOLN)
Solyc11g021067.1	Protein Ycf2 (AHRD V3.3 *-* A0A172MBP1_9SOLA)
Solyc10g018990.3	Protein Ycf2 (AHRD V3.3 *-* A0A2G2VDC7_CAPBA)
Solyc09g061465.1	Protein Ycf2 (AHRD V3.3 *-* A0A2K1Y5H6_POPTR)
Solyc02g014790.1	Protein Ycf2 (AHRD V3.3 *-* A0A167NIB9_9SOLA)
Solyc11g028140.1	Protein Ycf2 (AHRD V3.3 *-* M9THZ5_SOLCA)
Solyc04g024540.1	Protein Ycf2 (AHRD V3.3 *-* A0A2G2VDC7_CAPBA)
Solyc03g013480.1	Protein Ycf2 (AHRD V3.3 *-* A0A172MBP1_9SOLA)
Solyc05g055280.2	Ferredoxin (AHRD V3.3 *** M1C599_SOLTU)
Solyc01g079250.3	RNA helicase DEAH-box2
Solyc01g108940.2	B3 domain-containing protein (AHRD V3.3 *-* A0A1Q3CKL9_CEPFO)
Solyc11g044310.2	Proline iminopeptidase (AHRD V3.3 *** A0A1U8GCK3_CAPAN)
Solyc01g111840.3	Major facilitator superfamily protein (AHRD V3.3 *** A0A1P8BEX6_ARATH)
Solyc05g056320.3	Smr (Small MutS-related) domain protein (AHRD V3.3 *** A0A2K3NNB3_TRIPR)
Solyc09g025240.3	ENTH/VHS, Target of Myb protein 1 (AHRD V3.3 *** A0A2U1P985_ARTAN)
Solyc03g083530.3	40S ribosomal protein S13 (AHRD V3.3 *** A0A2I0WN36_9ASPA)
Solyc08g061610.4	Copper-transporting ATPase PAA2, chloroplastic (AHRD V3.3 *** A0A2G3BRF7_CAPCH)
Solyc09g008930.4	DUF668 domain-containing protein/DUF3475 domain-containing protein (AHRD V3.3 *** A0A1Q3CD25_CEPFO)
Solyc06g009630.1	Calvin cycle protein cp12 chloroplastic-like (AHRD V3.3 *-* A0A2K3LA45_TRIPR)
Solyc12g095880.2	ATP-dependent 6-phosphofructokinase (AHRD V3.3 *** A0A2G2VI14_CAPBA)
Solyc05g054120.1	Cysteine proteinase inhibitor (AHRD V3.3 *** A0A059TCM2_TOBAC)
Solyc07g054500.4	Protein STRUBBELIG-RECEPTOR FAMILY 3 (AHRD V3.3 *** A0A2G2Z3Z3_CAPAN)
Solyc06g060260.3	Stromal ascorbate peroxidase (AHRD V3.3 *** Q9TNL9_TOBAC)
Solyc11g019930.2	Receptor-like proteiny region, transmembrane domain-and RING domain-containing protein 2 (AHRD V3.3 *** A0A1U8GFH4_CAPAN)
Solyc01g111570.3	proline-rich receptor-like protein kinase PERK7 isoform X1 (AHRD V3.3 *** A0A2I4GC47_9ROSI)
Solyc05g008450.3	Phenol hydroxylase reductase (AHRD V3.3 *** A0A200QUX1_9MAGN)
Solyc07g062300.3	NHL domain-containing protein (AHRD V3.3 *** A0A1Q3AYA6_CEPFO)
Solyc07g045240.3	RNA-binding (RRM/RBD/RNP motifs) family protein (AHRD V3.3 *-* A0A2U1LP30_ARTAN)
Solyc10g083740.3	60S ribosomal protein L24 (AHRD V3.3 *** A0A2G2VU23_CAPBA)
Solyc10g083730.2	F-box protein PP2-A15 (AHRD V3.3 *** A0A2G2VV31_CAPBA)
Solyc11g007060.2	40S ribosomal protein S27 (AHRD V3.3 *-* AT5G47940.1)
Solyc01g067890.4	1-D-deoxyxylulose 5-phosphate synthase
Solyc02g085940.4	Ribulose bisphosphate carboxylase small chain (AHRD V3.3 *** A0A2G2XBI7_CAPBA)
Solyc07g008900.4	Subtilisin-like protease-like protein (AHRD V3.3 *** A0A2K3P616_TRIPR)
Solyc12g057160.1	Unknown protein
Solyc12g057150.1	Unknown protein
Solyc11g012300.1	transmembrane protein (AHRD V3.3 *-* AT4G22370.2)
Solyc05g007770.3	NAC domain TF
Solyc06g007700.4	Peroxisomal membrane protein 13 (AHRD V3.3 *-* A0A2G3C4I3_CAPCH)
Solyc12g044220.3	Phox-associated domain,Sorting nexin (AHRD V3.3 *** A0A2U1L9W5_ARTAN)
Solyc03g120770.4	Phox (PX) domain-containing protein (AHRD V3.3 *** F4HZJ6_ARATH)
Solyc03g058910.3	Pectate lyase (AHRD V3.3 *** A0A2G2WYE5_CAPBA)
Solyc04g014560.4	Pre-mRNA-splicing factor (AHRD V3.3 *-* G5DX06_SILLA)
Solyc00g500228.1	Ribosomal protein L2 (AHRD V3.3 *** A0A290WL33_SOLLC)
Solyc02g064940.1	Leucine-rich repeat family protein (AHRD V3.3 *** G3CHK6_PONTR)
Solyc11g044660.1	ATP synthase subunit beta, chloroplastic (AHRD V3.3 *-* A0A2U1KL25_ARTAN)
Solyc02g043950.1	Unknown protein
Solyc03g034180.3	14-3-3-like protein (AHRD V3.3 *** A0A1U8F4U6_CAPAN)
Solyc07g066650.4	Defective in cullin neddylation protein (AHRD V3.3 *** Q09K05_TOBAC)
Solyc11g069097.1	Elongation factor 1-alpha (AHRD V3.3 *** A0A1U8EL12_CAPAN)
Solyc11g150146.1	Elongation factor 1-alpha (AHRD V3.3 *** A0A1U8EL12_CAPAN)
Solyc04g005350.3	Glycine-rich RNA-binding protein 3, mitochondrial (AHRD V3.3 *** A0A2I0XDS6_9ASPA)
Solyc02g069460.3	Photosystem I reaction center subunit III, chloroplastic (AHRD V3.3 *** A0A1U8FJA0_CAPAN)
Solyc02g069450.3	Photosystem I reaction center subunit III, chloroplastic (AHRD V3.3 *** A0A1U8FJA0_CAPAN)
Solyc06g007510.3	Ubiquitin-conjugating enzyme (AHRD V3.3 *** A0A200PUP4_9MAGN)
Solyc02g072300.4	SHAGGY-like kinase (AHRD V3.3 *** N0A047_WHEAT)
Solyc04g025040.1	RNA-binding protein FUS (AHRD V3.3 *** XP_004237241.1)
Solyc03g118670.3	ERAD-associated E3 ubiquitin-protein ligase component HRD3A (AHRD V3.3 *** A0A1J3CQU4_NOCCA)
Solyc01g099600.4	heavy metal-associated isoprenylated plant protein 3-like (AHRD V3.3 *** A0A1S3XS77_TOBAC)
Solyc00g500190.1	30S ribosomal protein S2, chloroplastic (AHRD V3.3 *** I6N946_DATST)
Solyc01g049650.3	Pyruvate kinase (AHRD V3.3 *** A0A2G2XPN6_CAPBA)
Solyc04g006970.4	Phosphoenolpyruvate carboxylase (AHRD V3.3 *** A6YM33_RICCO)
Solyc05g013490.4	Formin-like protein 3 (AHRD V3.3 *-* A0A142CD24_9LAMI)
Solyc06g008160.4	Protein FLUORESCENT IN BLUE LIGHT, chloroplastic (AHRD V3.3 *** A0A2G3C412_CAPCH)
Solyc12g010320.2	temperature-induced lipocalin
Solyc11g033288.1	Transaldolase (AHRD V3.3 *** Q7XJH9_SOLLC)
Solyc06g053400.3	Isopropylmalate synthase (AHRD V3.3 *** K4C627_SOLLC)
Solyc01g092950.3	MADS-box protein (AHRD V3.3 *** A1BQ41_VITVI)
Solyc11g070130.2	Profilin (AHRD V3.3 *** A0A2G2VQJ3_CAPBA)
Solyc08g066110.3	Profilin (AHRD V3.3 *** A0A2G2W5D3_CAPBA)
Solyc02g081150.1	serine/arginine repetitive matrix-like protein (AHRD V3.3 *** AT4G22190.1)
Solyc01g099100.4	Long-chain acyl-CoA synthetase 6 (AHRD V3.3 *** A0A2U1MVC5_ARTAN)
Solyc06g082190.3	Protein kinase like protein (AHRD V3.3 *** Q0WN89_ARATH)
Solyc06g076750.3	Major facilitator superfamily protein (AHRD V3.3 *** A0A1P8AP16_ARATH)
Solyc07g021020.4	Glyoxal oxidase-like (AHRD V3.3 *** Q8S198_ORYSJ)
Solyc01g044350.3	RBR-type E3 ubiquitin transferase (AHRD V3.3 *** A0A2G2XPJ0_CAPBA)
Solyc04g082390.3	Dolichol-phosphate mannosyltransferase, putative, expressed (AHRD V3.3 *** Q10BB4_ORYSJ)
Solyc12g039120.2	40S ribosomal protein S19 (AHRD V3.3 *** A0A1U8G3N2_CAPAN)
Solyc05g054350.3	Epoxide hydrolase (AHRD V3.3 *** Q41414_SOLTU)
Solyc06g073510.3	Origin recognition complex subunit 2 (AHRD V3.3 *** A0A2I0W1F8_9ASPA)
Solyc04g082200.2	dehydrin
Solyc12g010910.2	Phospholipase A1-IIdelta (AHRD V3.3 *** A0A2G2YTM0_CAPAN)
Solyc03g098440.4	Tetratricopeptide repeat (TPR)-containing protein (AHRD V3.3 *** A0A2U1QET0_ARTAN)
Solyc02g070310.3	60S ribosomal protein L32 (AHRD V3.3 *** A0A2G3D4E0_CAPCH)
Solyc01g080430.4	RING/U-box superfamily protein (AHRD V3.3 *** A0A1P8B7R8_ARATH)
Solyc12g056950.2	FCS-Like Zinc finger 6 (AHRD V3.3 *** FLZ6_ARATH)
Solyc01g008470.3	Translocation protein Sec62 (AHRD V3.3 *** A0A200QIN6_9MAGN)
Solyc01g008480.4	Pentatricopeptide repeat (AHRD V3.3 *** A0A200Q273_9MAGN)
Solyc07g062600.4	Acyl-CoA N-acyltransferase with RING/FYVE/PHD-type zinc finger protein (AHRD V3.3 *-* A0A1I9LNP0_ARATH)
Solyc03g114060.3	Bromo adjacent homology (BAH) domain (AHRD V3.3 *** A0A200R0M3_9MAGN)
Solyc04g014600.3	Adenine nucleotide alpha hydrolases-like superfamily protein (AHRD V3.3 *** A0A2U1NYH2_ARTAN)
Solyc02g088580.1	Plant calmodulin-binding protein-like protein (AHRD V3.3 *-* AT5G39380.5)
Solyc09g010630.3	HSC2-like
Solyc05g054315.1	Epoxide hydrolase (AHRD V3.3 *** Q41413_SOLTU)
Solyc01g081450.3	glycine-rich protein A3 (AHRD V3.3 --* XP_004229538.1)
Solyc04g072890.4	Transducin/WD40 repeat-like superfamily protein (AHRD V3.3 *** F4I1K5_ARATH)
Solyc02g021100.3	Methyl-CpG-binding domain protein 4-like protein (AHRD V3.3 *** MBD4L_ARATH)
Solyc05g005560.4	polygalacturonase isoenzyme 1 beta subunit
Solyc11g070030.2	NADH-quinone oxidoreductase subunit B (AHRD V3.3 *** A0A1V9H215_9XANT)
Solyc01g112230.4	Plant EC metallothionein-like protein (AHRD V3.3 *** A0A200PQZ1_9MAGN)
Solyc08g075840.3	Replication protein A subunit (AHRD V3.3 *** A0A2G3DCZ2_CAPCH)
Solyc02g079300.3	Transcription factor jumonji (JmjC) domain-containing protein (AHRD V3.3 *** Q8VYB9_ARATH)
Solyc02g088790.3	RNA-binding protein (AHRD V3.3 *-* Q941H8_SOLTU)
Solyc10g080210.2	polygalacturonase
Solyc04g015450.3	extensin X55684
Solyc11g011220.2	transmembrane protein (Protein of unknown function DUF2359%2C transmembrane) (AHRD V3.3 *** AT1G23170.2)
Solyc06g069090.3	40S ribosomal protein S7 (AHRD V3.3 *-* A0A2G3D0S9_CAPCH)
Solyc06g069080.3	Tetratricopeptide repeat (AHRD V3.3 *** A0A200Q6C1_9MAGN)
Solyc02g090030.2	33 kDa oxygen-evolving protein
Solyc11g005900.2	Guanylate kinase-like (AHRD V3.3 *** A0A200PUL8_9MAGN)
Solyc12g096590.3	6,7-dimethyl-8-ribityllumazine synthase (AHRD V3.3 *** Q9XH13_TOBAC)
Solyc08g015660.3	6,7-dimethyl-8-ribityllumazine synthase (AHRD V3.3 *** A0A2G2W335_CAPBA)
Solyc01g111650.3	SKP1-like protein (AHRD V3.3 *** O82463_NICCL)
Solyc10g080520.3	E3 ubiquitin-protein ligase CHFR (AHRD V3.3 *** A0A1J3DBT4_NOCCA)
Solyc01g106320.2	Phox/Bem1p (AHRD V3.3 *** A0A200QI01_9MAGN)
Solyc03g114100.1	hypothetical protein (AHRD V3.3 *** AT1G52720.1)
Solyc02g084710.3	Thioredoxin (AHRD V3.3 *** A0A1U8FW99_CAPAN)
Solyc03g019700.1	Transmembrane protein, putative (DUF 3339) (AHRD V3.3 *** Q9SMN3_ARATH)
Solyc07g015870.4	Pectin lyase-like superfamily protein (AHRD V3.3 *** A0A2U1L3E9_ARTAN)
Solyc06g035920.3	Remorin (AHRD V3.3 *** A0A1U8F3B7_CAPAN)
Solyc02g067460.3	Mitochondrial outer membrane protein porin (AHRD V3.3 *** A0A2K3KY08_TRIPR)
Solyc02g090760.4	hypothetical protein (AHRD V3.3 *-* AT3G50370.2)
Solyc04g074040.3	Arginine/serine-rich splicing factor, putative, expressed (AHRD V3.3 *-* Q6AVF4_ORYSJ)
Solyc02g068380.3	Allantoate deiminase/N-carbamoyl-L-amino-acid hydrolase (AHRD V3.3 *** A0A316ELX8_9BURK)
Solyc10g005750.3	Calcium-dependent protein kinase (AHRD V3.3 *-* B2KTA9_WHEAT)
Solyc01g105140.3	Arginine/serine-rich splicing factor, putative, expressed (AHRD V3.3 *-* Q6AVF4_ORYSJ)
Solyc05g015050.3	GPT1 (AHRD V3.3 *** A0A142CD30_9LAMI)
Solyc06g071770.4	PB1 domain, Zinc finger, ZZ-type, UBA-like, Next to BRCA1, central domain protein (AHRD V3.3 *-* A0A2U1P8J3_ARTAN)
Solyc04g074800.3	craniofacial development protein 1 (AHRD V3.3 *** A0A2I4E4C8_9ROSI)
Solyc02g068100.3	SWI/SNF complex component SNF12-like protein (AHRD V3.3 *** A0A2G3BVC1_CAPCH)
Solyc00g500208.1	Photosystem I P700 chlorophyll a apoprotein A2 (AHRD V3.3 *** I6N956_DATST)
Solyc00g500138.1	50S ribosomal protein L14, chloroplastic (AHRD V3.3 *** I6N992_DATST)
Solyc00g500056.1	DNA-directed RNA polymerase subunit alpha (AHRD V3.3 *-* A0A1U8QD90_CAPAN)
Solyc03g095880.1	Unknown protein
Solyc02g036320.2	Photosystem I P700 chlorophyll a apoprotein A2 (AHRD V3.3 *-* A0A2U8ZZC7_9GENT)
Solyc12g035580.1	Photosystem I P700 chlorophyll a apoprotein A2 (AHRD V3.3 *-* A0A0N9DZT7_9MAGN)
Solyc08g075370.3	Unknown protein
Solyc05g016410.3	Casein kinase (AHRD V3.3 *** A2I5G0_BETVU)
Solyc02g082140.3	galactan beta-1,4-galactosyltransferase GALS3 (AHRD V3.3 *** A0A2I4EYQ4_9ROSI)
Solyc01g104500.2	DUF1644 domain-containing protein (AHRD V3.3 *-* A0A1Q3BHE3_CEPFO)
Solyc11g067100.2	60S acidic ribosomal protein family (AHRD V3.3 *-* F4IGR3_ARATH),Pfam:PF00428
Solyc04g005330.3	Transducin/WD40 repeat-like superfamily protein (AHRD V3.3 *** A0A2U1N878_ARTAN)
Solyc01g104700.4	Ran protein/TC4 protein ran2b
Solyc01g104680.4	Ran protein/TC4 protein ran2a
Solyc08g080090.3	green flesh
Solyc11g010930.2	HVA22-like protein (AHRD V3.3 *** A0A2G3B0A8_CAPCH)
Solyc02g088610.4	LeHSP110/ClpB heat shock protein
Solyc03g063240.3	Pyridoxamine 5'-phosphate oxidase-related FMN-binding protein (AHRD V3.3 *** A0A089NZG9_9RHIZ)
Solyc02g086240.3	60S ribosomal protein L11 (AHRD V3.3 *-* A0A2G2VRP4_CAPBA)
Solyc02g068797.1	Unknown protein
Solyc03g150157.1	Cathepsin B (AHRD V3.3 *-* A0A2G2XYT9_CAPAN)
Solyc08g061320.3	Polyadenylate-binding protein-interacting protein 7 (AHRD V3.3 *** A0A2G3BRE1_CAPCH)
Solyc03g026020.3	Heat shock transcription factor (AHRD V3.3 *** E1U3C8_CICAR)
Solyc01g109780.3	F-box family protein (AHRD V3.3 *-* AT2G16365.6)
Solyc04g076220.3	AT-hook motif nuclear-localized protein (AHRD V3.3 *** A0A1U8GD78_CAPAN)
Solyc08g082400.1	Chlororespiratory reduction31 (AHRD V3.3 *** A0A0F7GYA7_9ROSI)
Solyc04g008340.2	IAA-alanine resistance protein 1 (AHRD V3.3 *** A0A1U8GMT9_CAPAN)
Solyc11g072640.3	Zinc-binding dehydrogenase (AHRD V3.3 *** A0A162PTR1_9PEZI)
Solyc05g051790.3	DNA-directed RNA polymerase, RPB5 subunit (AHRD V3.3 *** A0A2U1MFI7_ARTAN)
Solyc02g090890.4	zeaxanthin epoxidase
Solyc01g080330.4	Bax inhibitor 1-related (AHRD V3.3 *-* A0A200RBK8_9MAGN)
Solyc09g050064.1	50S ribosomal protein L14, chloroplastic (AHRD V3.3 *** I6N992_DATST)
Solyc00g500155.1	50S ribosomal protein L14, chloroplastic (AHRD V3.3 *** I6N992_DATST)
Solyc00g500076.1	50S ribosomal protein L14, chloroplastic (AHRD V3.3 *** I6N992_DATST)
Solyc00g500031.1	50S ribosomal protein L14, chloroplastic (AHRD V3.3 *** I6N992_DATST)
Solyc06g063220.3	ATP synthase subunit epsilon, mitochondrial (AHRD V3.3 *** A0A2G3D1F3_CAPCH)
Solyc07g049290.3	Protein NRT1/ PTR FAMILY 6.4 (AHRD V3.3 *** A0A2G2Z2Y2_CAPAN)
Solyc01g095530.2	hypothetical protein (AHRD V3.3 *-* AT5G41761.1)
Solyc02g036350.3	1-aminocyclopropane-1-carboxylate oxidase EF501822
Solyc04g056380.3	seipin-1 (AHRD V3.3 *** A0A2I4DXK6_9ROSI)
Solyc10g055760.2	NAC domain-containing protein 2 (AHRD V3.3 *** A0A1U8EDX1_CAPAN)
Solyc00g500332.1	ATP synthase subunit alpha, chloroplastic (AHRD V3.3 *** I6N942_DATST)
Solyc00g500323.1	ATP synthase subunit alpha, chloroplastic (AHRD V3.3 *** I6N942_DATST)
Solyc06g054510.4	Acyl carrier protein (AHRD V3.3 *** A0A1U8GVI0_CAPAN)
Solyc10g054590.2	V-type proton ATPase proteolipid subunit (AHRD V3.3 *** A0A2I4E7G5_9ROSI)
Solyc04g079990.4	DNA-3-methyladenine glycosylase I (AHRD V3.3 *-* A0A2I0X0X0_9ASPA)
Solyc04g077150.3	Ergosterol biosynthetic protein 28 (AHRD V3.3 *** A0A1U8GD02_CAPAN)
Solyc08g066860.2	Auxin canalization protein (DUF828) (AHRD V3.3 *** Q9LUI0_ARATH)
Solyc08g066850.3	Lactoylglutathione lyase (AHRD V3.3 *** A0A1U8DS55_CAPAN)
Solyc04g007770.3	Sn-1 protein (AHRD V3.3 *** Q42393_CAPAN)
Solyc10g054560.2	V-type proton ATPase proteolipid subunit (AHRD V3.3 *** A0A2I4E7G5_9ROSI)
Solyc10g054570.2	V-type proton ATPase proteolipid subunit (AHRD V3.3 *** A0A2I4E7G5_9ROSI)
Solyc06g060300.1	zinc-ribbon domain protein (AHRD V3.3 *** AT1G44414.1)
Solyc08g075310.4	AP-4 complex subunit epsilon (AHRD V3.3 *** A0A2G3C072_CAPCH)
Solyc07g053650.4	26S proteasome non-ATPase regulatory subunit 2 homolog (AHRD V3.3 *** A0A2G2Z400_CAPAN)
Solyc11g027880.2	Patellin-5 (AHRD V3.3 *** A0A2G3AQX0_CAPCH)
Solyc04g050840.1	Protein Ycf2 (AHRD V3.3 *-* YCF2_IPOPU)
Solyc00g500299.1	Ycf15 protein (AHRD V3.3 *-* J7H9P3_CAPAN)
Solyc03g034200.3	KH domain-containing protein (AHRD V3.3 *** A0A2I0VQH4_9ASPA)
Solyc03g118660.3	Down syndrome critical region protein 3-like protein (AHRD V3.3 *** A0A1J3H0S9_NOCCA)
Solyc10g006890.4	Transducin/WD40 repeat-like superfamily protein (AHRD V3.3 *** A0A2U1PNI0_ARTAN)
Solyc04g048900.3	Calreticulin (AHRD V3.3 *** A0A2G3ASL1_CAPCH)
Solyc05g056230.4	Calreticulin (AHRD V3.3 *** A0A2G3ASL1_CAPCH)
Solyc03g025720.3	Oxalate--CoA ligase (AHRD V3.3 *** A0A2G2X724_CAPBA)
Solyc11g006470.2	Core-2 i-branching beta-n-acetylglucosaminyltransferase family protein (AHRD V3.3 *** A0A2K3MQ33_TRIPR)
Solyc03g123870.3	Exocyst complex component EXO84B (AHRD V3.3 *** A0A1U8FU49_CAPAN)
Solyc07g066600.3	Phosphoglycerate kinase (AHRD V3.3 *** A0A2G3C3B1_CAPCH)
Solyc08g014510.3	Zinc finger protein (AHRD V3.3 *** A0A200PME8_9MAGN)
Solyc01g096670.4	Cytochrome P450 (AHRD V3.3 *** A0A2U1MC34_ARTAN)
Solyc10g049710.2	ATP-dependent Clp protease proteolytic subunit (AHRD V3.3 *** A0A2G2YL68_CAPAN)
Solyc02g088490.3	Saccharopine dehydrogenase (AHRD V3.3 *** A0A2U1NI14_ARTAN)
Solyc06g053180.4	Cytochrome b5 (AHRD V3.3 *** A0A1U8GVN8_CAPAN)
Solyc11g006460.3	DnaJ protein (AHRD V3.3 *** Q43177_SOLTU)
Solyc01g028807.1	Unknown protein
Solyc11g038340.1	Unknown protein
Solyc09g008155.1	actin T1-like protein (AHRD V3.3 *** AT3G09860.1)
Solyc06g050310.3	Haloacid dehalogenase-like hydrolase (HAD) superfamily protein (AHRD V3.3 *** F4J510_ARATH)
Solyc05g050330.3	WRKY transcription factor 60
Solyc06g005020.3	ATP synthase subunit d, mitochondrial (AHRD V3.3 *** A0A1U8FCW0_CAPAN)
Solyc08g069050.3	Ubiquitin carboxyl-terminal hydrolase 19 (AHRD V3.3 *** A0A2G2XMP0_CAPBA)
Solyc02g089780.3	dihydroflavonol 4-reductase/flavanone protein (AHRD V3.3 *-* AT3G02420.2)
Solyc09g090610.3	Ribosomal protein L17 (AHRD V3.3 *** Q5I7K4_WHEAT)
Solyc07g022760.4	Pre-mRNA-processing protein 40A (AHRD V3.3 *** A0A2G2XIJ4_CAPBA)
Solyc11g044320.2	Telomere repeat-binding factor 1 (AHRD V3.3 *** A0A2G2YFA0_CAPAN)
Solyc02g081170.4	plastid lipid associated protein CHRC
Solyc08g081730.4	Reticulon-like protein (AHRD V3.3 *** A0A2G3DAU6_CAPCH)
Solyc01g099240.4	2-hydroxy-3-oxopropionate reductase (AHRD V3.3 *** A0A2Z5T525_9BACI)
Solyc06g075960.1	Histone H4 (AHRD V3.3 *-* F2E7L1_HORVV)
Solyc06g075850.1	Histone H4 (AHRD V3.3 *-* F2E7L1_HORVV)
Solyc06g075930.1	Histone H4 (AHRD V3.3 *-* F2E7L1_HORVV)
Solyc02g088570.2	RING/U-box superfamily protein (AHRD V3.3 *** A0A2K3MXG0_TRIPR)
Solyc07g009330.4	60S acidic ribosomal protein P3 (AHRD V3.3 *** A0A2G2Z2E6_CAPAN)
Solyc07g014700.4	Dolichyl-diphosphooligosaccharide--protein glycosyltransferase subunit 2 (AHRD V3.3 *** A0A2G2WC86_CAPBA)
Solyc12g011450.2	Chlorophyll a-b binding protein, chloroplastic (AHRD V3.3 *** A0A1U8G201_CAPAN)
Solyc07g043310.3	Gamma aminobutyrate transaminase isoform 1
Solyc06g064460.4	60S ribosomal protein L7a (AHRD V3.3 *** A0A2G3DGL0_CAPCH)
Solyc00g500309.1	Ribosomal protein S3 (AHRD V3.3 *** A0A290WKX3_SOLLC)
Solyc00g500274.1	Ribosomal protein S3 (AHRD V3.3 *** A0A290WKX3_SOLLC)
Solyc00g500245.1	Ribosomal protein S3 (AHRD V3.3 *** A0A290WKX3_SOLLC)
Solyc00g500117.1	Ribosomal protein S3 (AHRD V3.3 *** A0A290WKX3_SOLLC)
Solyc00g500100.1	Ribosomal protein S3 (AHRD V3.3 *** A0A290WKX3_SOLLC)
Solyc09g015850.4	Ribosomal protein S3 (AHRD V3.3 *-* A0A290WKX3_SOLLC)
Solyc02g083590.3	dehydroquinate synthase
Solyc07g006830.4	Calmodulin-binding protein (AHRD V3.3 *** A0A2U1PNP9_ARTAN)
Solyc10g019040.2	kinetochore protein Nuf2 (AHRD V3.3 *** A0A2I4GDS6_9ROSI)
Solyc01g104840.4	RNA-binding protein (AHRD V3.3 *-* O24106_NICGU)
Solyc03g112760.3	transmembrane protein (AHRD V3.3 *** AT3G48200.1)
Solyc04g014510.3	glutamine synthase
Solyc10g083720.3	Pyruvate kinase (AHRD V3.3 *** A0A1U8EAH7_CAPAN)
Solyc03g115020.3	Wiskott-aldrich syndrome family protein, putative (DUF1118) (AHRD V3.3 *** Q9SD79_ARATH)
Solyc01g068160.4	Pyridoxal phosphate (PLP)-dependent transferases superfamily protein (AHRD V3.3 *** A0A2U1MVH0_ARTAN)
Solyc06g009140.3	Late embryogenesis abundant protein Lea5 (AHRD V3.3 *** A0A1J3JXG8_NOCCA)
Solyc04g063230.3	S-adenosyl-L-methionine-dependent methyltransferases superfamily protein (AHRD V3.3 *** A0A2U1PWQ7_ARTAN)
Solyc07g065920.4	Heavy metal-associated isoprenylated plant protein 41 (AHRD V3.3 *-* A0A2P4JR90_QUESU)
Solyc12g010010.2	Cyclic nucleotide-gated channel 6 (AHRD V3.3 *** A0A2U1KIM7_ARTAN)
Solyc05g052040.1	ripening regulated protein DDTFR10/A
Solyc03g093540.1	Ethylene-responsive transcription factor 5 (AHRD V3.3 *** ERF5_TOBAC)
Solyc03g093550.1	Ethylene-responsive transcription factor 5 (AHRD V3.3 *** A0A2G3CVP7_CAPCH)
Solyc02g092440.3	Mitochondrial outer membrane protein porin 2 (AHRD V3.3 *** A0A1U8FWW1_CAPAN)
Solyc07g055320.4	ATP-dependent zinc metalloprotease ftsh chloroplastic-like (AHRD V3.3 *** A0A2K3N4C5_TRIPR)
Solyc06g008700.3	tRNA (guanine-N(7)-)-methyltransferase non-catalytic subunit (AHRD V3.3 *** A0A2G2WH19_CAPBA)
Solyc05g013990.3	T-complex protein 1 subunit epsilon (AHRD V3.3 *** A0A1U8GBL8_CAPAN)
Solyc04g009410.3	Proteasome subunit beta (AHRD V3.3 *** A0A2G2ZG08_CAPAN)
Solyc02g063010.3	BES1/BZR1-like protein (AHRD V3.3 *** A0A2U1KKL8_ARTAN)
Solyc00g500362.1	Ribosomal protein L5 (AHRD V3.3 *** A0A290WL59_SOLLC)
Solyc06g060290.4	Protein disulfide-isomerase (AHRD V3.3 *** A0A1U8GVQ2_CAPAN)
Solyc02g084570.4	Cytochrome P450 (AHRD V3.3 *** A0A2U1M5X8_ARTAN)
Solyc08g008460.2	kinesin light chain-like (AHRD V3.3 *** A0A2I4FU74_9ROSI)
Solyc08g008457.1	Unknown protein
Solyc11g066100.2	Heat shock protein 70 (AHRD V3.3 *** S8C6K2_9LAMI)
Solyc09g064410.1	50S ribosomal protein L33, chloroplastic (AHRD V3.3 *** I6N977_DATST)
Solyc00g500022.1	30S ribosomal protein S18, chloroplastic (AHRD V3.3 *** A0A1U8QD82_CAPAN)
Solyc01g010780.4	Protein kinase superfamily protein (AHRD V3.3 *** A0A2U1NYF7_ARTAN)
Solyc07g063900.3	RNA binding protein (AHRD V3.3 *-* B6U487_MAIZE)
Solyc02g078840.4	Secretory carrier-associated membrane protein (AHRD V3.3 *** A0A1U8FU36_CAPAN)
Solyc09g097780.2	Glycine-rich protein (AHRD V3.3 *-* A0A2G2ZTB9_CAPAN)
Solyc09g089670.3	HR-like lesion-inducing protein-related (AHRD V3.3 *** B6SJ11_MAIZE)
Solyc03g006000.3	Heat shock transcription factor (AHRD V3.3 *** Q9M597_MEDSA)
Solyc12g098463.1	myb-like protein X (AHRD V3.3 *-* A0A2I4GJJ9_9ROSI)
Solyc06g053560.4	Casein kinase I isoform epsilon (AHRD V3.3 *** A0A1U8F4P3_CAPAN)
Solyc12g100200.2	UPF0061 protein (AHRD V3.3 *** A0A2G2XP25_CAPBA)
Solyc08g066540.3	Peptidyl-tRNA hydrolase (AHRD V3.3 *** A0A200RC13_9MAGN)
Solyc01g109040.4	Cytochrome b6-f complex subunit 7 (AHRD V3.3 *** A0A1U8DXD4_CAPAN)
Solyc10g081570.3	Marmande
Solyc10g079860.2	LEQB L.esculentum TomQ'b beta(1,3)glucanase
Solyc03g044330.1	Acetolactate synthase (AHRD V3.3 *** C0L093_TOBAC)
Solyc03g115140.4	DNAJ protein JJJ1 homolog (AHRD V3.3 *** A0A2I4EZM7_9ROSI)
Solyc11g013280.1	transcription activator (AHRD V3.3 *** AT5G18410.2)
Solyc07g018350.2	DNA mismatch repair protein MutS (AHRD V3.3 *** A0A200PNX5_9MAGN)
Solyc07g020710.3	Protein tesmin/TSO1-like CXC 5 (AHRD V3.3 *** A0A2G3BNP4_CAPCH)
Solyc02g062530.3	thiamine-phosphate synthase (AHRD V3.3 *-* AT5G49410.2)
Solyc03g034370.1	Unknown protein
Solyc12g062870.2	Shaggy-related protein kinase epsilon (AHRD V3.3 *** A0A2G3CLN0_CAPCH)
Solyc03g005230.3	2-methyl-6-phytyl-1,4-hydroquinone methyltransferase, chloroplastic (AHRD V3.3 *** A0A2G2WWA8_CAPBA)
Solyc04g014480.3	15.7 kDa heat shock protein, peroxisomal (AHRD V3.3 *** A0A1U8GLK8_CAPAN)
Solyc09g007230.3	Zinc finger transcription factor 53
Solyc05g008630.4	Nuclear poly(A) polymerase 2 (AHRD V3.3 *-* A0A2G2YBY9_CAPAN)
Solyc00g500064.1	Ycf15 (AHRD V3.3 *-* A0A346JLD3_9ASTE)
Solyc03g071690.4	Non-symbiotic hemoglobin 2 (AHRD V3.3 *** HBL2_SOLLC)
Solyc01g006280.3	Formate--tetrahydrofolate ligase (AHRD V3.3 *** A0A2G3DED7_CAPCH)
Solyc00g500196.1	Protein TIC 214 (AHRD V3.3 *** K4EQH9_DATST)
Solyc03g005770.3	Chlorophyll a-b binding protein, chloroplastic (AHRD V3.3 *** A0A2G2W7Q4_CAPBA)
Solyc03g005760.1	Chlorophyll a-b binding protein, chloroplastic (AHRD V3.3 *** A0A2G2W7Q4_CAPBA)
Solyc09g064370.4	S-(hydroxymethyl)glutathione dehydrogenase (AHRD V3.3 *** E9ND18_SOLHA)
Solyc05g053550.3	chalcone synthase 2
Solyc08g074410.4	Tryptophan--tRNA ligase, cytoplasmic (AHRD V3.3 *** A0A1U8GS48_CAPAN)
Solyc05g013980.3	anther-specific protein BCP1-like (AHRD V3.3 -** XP_022855050.1)
Solyc04g008710.4	Arginine/serine-rich-like splicing factor (AHRD V3.3 *-* Q9SII4_ARATH)
Solyc04g071580.3	Abscicic acid stress ripening 2
Solyc04g081090.3	V-type proton ATPase proteolipid subunit (AHRD V3.3 *** A0A2G3AAA7_CAPAN)
Solyc08g029110.3	Protein MEMO1 (AHRD V3.3 *** A0A1J3IX38_NOCCA)
Solyc02g078460.3	RING/U-box superfamily protein (AHRD V3.3 *** F4JAD0_ARATH)
Solyc02g077310.4	D-aminoacyl-tRNA deacylase (AHRD V3.3 *-* A0A1J6IGK4_NICAT)
Solyc01g094920.3	Receptor-like protein kinase (AHRD V3.3 *** A0A2K3LAU4_TRIPR)
Solyc11g072270.3	Calmodulin (AHRD V3.3 *** B6T4U8_MAIZE)
Solyc12g009080.2	OBP3-responsive protein 4 (ORG4) (AHRD V3.3 *** Q8VY85_ARATH)
Solyc02g094050.4	Blue copper protein (AHRD V3.3 *** A0A2K3LS79_TRIPR)
Solyc06g074650.3	AP-2 complex subunit alpha (AHRD V3.3 *** A0A1U8H352_CAPAN)
Solyc11g066770.3	AP-2 complex subunit alpha (AHRD V3.3 *** A0A2G2VQ36_CAPBA)
Solyc03g082400.3	heat shock protein 21
Solyc03g082390.3	Polyadenylate-binding protein-interacting protein 12 (AHRD V3.3 *** A0A2G3CXR6_CAPCH)
Solyc06g083190.4	Peptidylprolyl isomerase (AHRD V3.3 *** A0A2G3CCB5_CAPCH)
Solyc07g014610.4	GPI ethanolamine phosphate transferase 3 (AHRD V3.3 *** A0A1J3JQN1_NOCCA)
Solyc03g062790.3	Plastid-lipid associated protein PAP / fibrillin family protein (AHRD V3.3 *** A8MRU9_ARATH)
Solyc01g088530.2	hypothetical protein (AHRD V3.3 *** AT2G44600.1)
Solyc11g068730.2	Nitrilase (AHRD V3.3 *** G4VV63_CAMSI)
Solyc06g034380.1	60S ribosomal protein L9 (AHRD V3.3 *** A0A1U8EIU9_CAPAN)
Solyc11g010600.2	O-fucosyltransferase (AHRD V3.3 *** A0A2P5EGU4_TREOI)
Solyc07g063440.3	Trafficking protein particle complex II-specific subunit-like protein (AHRD V3.3 *** A0A2G2WF16_CAPBA)
Solyc07g061900.3	50S ribosomal protein L4 (AHRD V3.3 *** B6TG27_MAIZE)
Solyc09g090150.4	Seed storage protein (AHRD V3.3 *** Q2TPW5_9ROSI)
Solyc00g500358.1	ATP synthase subunit alpha (AHRD V3.3 *** A0A2H4NB27_SOLLC)
Solyc00g500345.1	ATP synthase subunit alpha (AHRD V3.3 *** A0A2G3AS26_CAPCH)
Solyc09g059040.3	Oxidoreductase, zinc-binding dehydrogenase family protein (AHRD V3.3 *** A0A2U1PT68_ARTAN)
Solyc09g059020.4	Quinone-oxidoreductase QR1, chloroplastic (AHRD V3.3 *** QR1_TRIVS)
Solyc01g094290.3	K(+) efflux antiporter 1, chloroplastic (AHRD V3.3 *** A0A2G2YXI5_CAPAN)
Solyc10g005110.3	Oxygen-dependent coproporphyrinogen-III oxidase, chloroplastic (AHRD V3.3 *** A0A1U8EMR2_CAPAN)
Solyc01g105570.4	U2 small nuclear ribonucleoprotein auxiliary factor-like protein (AHRD V3.3 *** AT5G64010.1)
Solyc07g017400.3	26S proteasome regulatory subunit RPN13 (AHRD V3.3 *** A0A1U8H9R1_CAPAN)
Solyc04g011390.1	Histone H4 (AHRD V3.3 *-* F2E7L1_HORVV)
Solyc05g054610.1	Histone H4 (AHRD V3.3 *-* F2E7L1_HORVV)
Solyc02g091520.3	Calcium-dependent lipid-binding (CaLB domain) family protein (AHRD V3.3 *** A0A2U1LMA8_ARTAN)
Solyc01g097870.3	40S ribosomal protein S24 (AHRD V3.3 *** A0A2G3BTW2_CAPCH)
Solyc08g059660.3	ANTH domain-containing protein (AHRD V3.3 *** A0A1Q3CZP3_CEPFO)
Solyc09g007850.3	RNA-binding protein (AHRD V3.3 *** A0A2U1PI86_ARTAN)
Solyc12g098640.3	Cycloeucalenol cycloisomerase (AHRD V3.3 *** A0A2G2YAV1_CAPAN)
Solyc06g007930.3	Cytochrome b5 (AHRD V3.3 *** A0A1U8GY41_CAPAN)
Solyc01g090190.3	Nuclear RNA binding protein (AHRD V3.3 *** C7TPG6_SOLTU)
Solyc07g053280.4	Ketol-acid reductoisomerase (AHRD V3.3 *** K4CFM5_SOLLC)
Solyc08g080240.3	NADH-ubiquinone oxidoreductase (AHRD V3.3 *** A0A2P4Q047_RHIID)
Solyc08g007805.1	NADH dehydrogenase [ubiquinone] 1 alpha subcomplex subunit 8-B (AHRD V3.3 *** A0A1U8G8P8_CAPAN)
Solyc05g025590.4	Replication protein A subunit (AHRD V3.3 *** A0A1U8GNS1_CAPAN)
Solyc04g077840.2	F-box/kelch-repeat protein (AHRD V3.3 *-* A0A2G2ZRE5_CAPAN)
Solyc08g006320.4	WRKY transcription factor 11
Solyc07g017220.3	DUF581 domain-containing protein (AHRD V3.3 *** A0A1Q3AVJ7_CEPFO)
Solyc07g065500.2	Nuclear transcription factor Y subunit B-3 (AHRD V3.3 *** A0A2G2WFH7_CAPBA)
Solyc04g074230.3	SIG74 14-3-3 family protein
Solyc01g108630.3	nii1 nitrite reductase
Solyc03g117760.4	Unknown protein
Solyc01g095330.2	Unknown protein
Solyc01g095320.4	Bag family molecular chaperone regulator 6-like protein (AHRD V3.3 *** A0A2K3PRI9_TRIPR)
Solyc02g084650.3	UPF0651 protein, mitochondrial (AHRD V3.3 *** A0A2G3D7Z0_CAPCH)
Solyc01g099770.3	meloidogyne-induced giant cell protein DB141
Solyc01g099780.3	Translationally controlled tumor protein (AHRD V3.3 *** U3SXQ9_NICBE)
Solyc01g028810.3	Beta chaperonin 60 (AHRD V3.3 *** Q0W9E2_SOLCO)
Solyc01g081060.4	Solyc01g081060
Solyc01g111760.4	Vacuolar ATP synthase subunit B (AHRD V3.3 *** A0A2P6TTB9_CHLSO)
Solyc03g043895.1	Basic-leucine zipper domain-containing protein (AHRD V3.3 *** A0A2U1MIY1_ARTAN)
Solyc07g054780.1	Wound induced protein (AHRD V3.3 *** Q04129_SOLLC)
Solyc05g005460.3	DC1 domain-containing protein (AHRD V3.3 *** A0A2U1QM98_ARTAN)
Solyc02g005110.3	MADS-box protein SOC1 (AHRD V3.3 --* XP_025887600.1)
Solyc02g024070.3	Homeobox leucine-zipper protein (AHRD V3.3 *** A0A2U1QME9_ARTAN)
Solyc01g111560.3	Rac-like GTP binding protein (AHRD V3.3 *** Q9S821_PHYPA)
Solyc03g111260.3	Ribonuclease J (AHRD V3.3 *** A0A1J3CQJ0_NOCCA)
Solyc01g090880.3	Holliday junction resolvase (AHRD V3.3 *** B6TEN1_MAIZE)
Solyc08g077300.3	UMP-CMP kinase (AHRD V3.3 *** A0A2G3AFB8_CAPAN),Pfam:PF00406
Solyc03g118120.3	Transferring glycosyl group transferase (AHRD V3.3 *** A0A2K3L539_TRIPR)
Solyc07g017600.3	Pectinesterase (AHRD V3.3 *** A0A1U8F5L9_CAPAN)
Solyc03g119920.1	DUF2921 domain-containing protein (AHRD V3.3 *** A0A1Q3BNA4_CEPFO)
Solyc11g073300.2	K-stimulated pyrophosphate-energized sodium pump protein (AHRD V3.3 *** F4JXE8_ARATH)
Solyc01g006430.3	Fatty acid desaturase (AHRD V3.3 *** E7CCC0_9BRAS)
Solyc06g073090.3	chloroplast-specific ribosomal protein chloroplast-specific ribosomal protein
Solyc04g081990.3	Major facilitator superfamily (AHRD V3.3 *** A0A2U1P5G0_ARTAN)
Solyc11g013100.2	Glycine-rich protein (AHRD V3.3 *** Q8VY68_ARATH)
Solyc06g076410.4	Methylsterol monooxygenase 2-1 (AHRD V3.3 *** A0A1U8H2P4_CAPAN)
Solyc06g051410.4	N-(5'-phosphoribosyl)anthranilate isomerase (AHRD V3.3 *** S8D1B0_9LAMI)
Solyc07g045220.3	ARM repeat superfamily protein (AHRD V3.3 *** Q9SU15_ARATH)
Solyc11g072590.3	RNA binding (RRM/RBD/RNP motifs) family protein (AHRD V3.3 *** Q9M1E4_ARATH)
Solyc02g087880.3	Tubulin alpha chain (AHRD V3.3 *** A0A1U8FRN4_CAPAN)
Solyc06g074780.1	Histone H2B (AHRD V3.3 *** A0A2G2ZDH6_CAPAN)
Solyc05g013460.4	Protein DETOXIFICATION (AHRD V3.3 *** A0A1Q3CW99_CEPFO)
Solyc09g011170.3	Prf interactor 30137
Solyc12g042060.3	ATP-dependent Clp protease ATP-binding subunit ClpC (AHRD V3.3 *** A0A327YAA3_9BACI)
Solyc10g076800.2	GDP-Man:Man(3)GlcNAc(2)-PP-Dol alpha-1,2-mannosyltransferase (AHRD V3.3 *** A0A1U8EFN6_CAPAN)
Solyc09g061840.4	3-ketoacyl-CoA thiolase peroxisomal-like (AHRD V3.3 *** A0A2K3P5R8_TRIPR)
Solyc03g033420.4	Rac-like GTP binding protein (AHRD V3.3 *** Q9S821_PHYPA)
Solyc01g006540.4	lipoxygenase C
Solyc01g105030.3	Chlorophyll a-b binding protein, chloroplastic (AHRD V3.3 *** A0A2G3AWK5_CAPCH)
Solyc02g070520.3	alpha-1,2-Mannosidase (AHRD V3.3 *** A0A1U8FJR2_CAPAN)
Solyc02g070530.4	Potassium channel KAT1 (AHRD V3.3 *** A0A2G3ANB5_CAPAN)
Solyc06g035970.3	Tubulin beta chain (AHRD V3.3 *** A0A2G3C5Z8_CAPCH)
Solyc03g025730.3	Tubulin beta chain (AHRD V3.3 *** A0A1U8FRZ9_CAPAN)
Solyc06g076640.3	Tubulin beta chain (AHRD V3.3 *** A0A1U8H9E6_CAPAN)
Solyc07g065120.3	Glycerophosphodiester phosphodiesterase GDPDL4 (AHRD V3.3 *** A0A2G2Z5P4_CAPAN)
Solyc07g049360.3	Small ubiquitin-related modifier (AHRD V3.3 *** A0A1U8FER0_CAPAN)
Solyc09g010170.3	Vacuolar protein sorting-associated protein 55-like protein (AHRD V3.3 *** A0A1U8E714_CAPAN)
Solyc11g007960.2	acyl-CoA-binding domain-containing protein 4 (AHRD V3.3 *** A0A2I4GVW9_9ROSI)
Solyc07g065640.3	RPM1-interacting protein 4 (AHRD V3.3 *** A0A2G3CUK4_CAPCH)
Solyc08g083330.2	Polyketide cyclase/dehydrase and lipid transport superfamily protein (AHRD V3.3 *** Q9XIR9_ARATH)
Solyc01g006680.4	2-oxoglutarate (2OG) and Fe(II)-dependent oxygenase superfamily protein (AHRD V3.3 *** A0A2U1NBL4_ARTAN)
Solyc10g007180.2	Multiple organellar RNA editing factor 8, chloroplastic/mitochondrial (AHRD V3.3 *-* A0A2G3BCH1_CAPCH)
Solyc09g014220.3	Major facilitator superfamily protein (AHRD V3.3 *** A0A1P8AP16_ARATH)
Solyc07g061940.4	Acetolactate synthase (AHRD V3.3 *** C0L093_TOBAC)
Solyc02g093770.3	GPI inositol-deacylase (AHRD V3.3 *** A0A1J3D6Y4_NOCCA)
Solyc04g082170.3	Alcohol dehydrogenase ADH (AHRD V3.3 *** Q41241_SOLLC)
Solyc03g098240.3	glutamate decarboxylase
Solyc05g046140.3	Kirola (AHRD V3.3 *** A0A2G3B0M8_CAPCH)
Solyc04g005420.4	Carbohydrate-binding X8 domain superfamily protein (AHRD V3.3 *-* A0A1P8AZV6_ARATH)
Solyc11g069350.2	Zinc finger, RING-CH-type, Zinc finger, RING/FYVE/PHD-type (AHRD V3.3 *** A0A2U1QK69_ARTAN)
Solyc12g099440.3	Glyoxysomal fatty acid beta-oxidation multifunctional protein MFP-a (AHRD V3.3 *** A0A2G2VJQ0_CAPBA)
Solyc03g113900.4	alpha-1,2-Mannosidase (AHRD V3.3 *** A0A1U8G656_CAPAN)
Solyc03g117810.4	Phosphate ABC transporter ATP-binding protein PstB (AHRD V3.3 *** A0A365XJ19_9ACTN)
Solyc00g500343.1	hypothetical protein (AHRD V3.3 *** ATMG00660.1)
Solyc00g025290.1	hypothetical protein (AHRD V3.3 *** ATMG00660.1)
Solyc08g036500.1	hypothetical protein (AHRD V3.3 *** ATMG00660.1)
Solyc08g036535.1	BnaCnng12870D protein (AHRD V3.3 *** Q6YSS1_BRANA)
Solyc01g088170.4	aldehyde oxidase 2
Solyc06g063000.3	Oligouridylate-binding protein 1A (AHRD V3.3 *** A0A2G3C8H4_CAPCH)
Solyc03g083900.4	monocopper oxidase-like protein SKU5 (AHRD V3.3 *** A0A2I4GW38_9ROSI)
Solyc12g099160.2	Carboxypeptidase (AHRD V3.3 *** A0A1U8EWS6_CAPAN)
Solyc03g114860.4	alpha-1,4-glucan-protein synthase [UDP-forming] 2-like (AHRD V3.3 *** A0A2G3A1X9_CAPAN)
Solyc01g111300.4	Cold-shock protein (AHRD V3.3 *-* A0A200RAC1_9MAGN)
Solyc05g012640.3	T-box transcription factor%2C putative (DUF863) (AHRD V3.3 *-* AT1G13940.2)
Solyc07g065930.3	BTB/POZ domain-containing protein (AHRD V3.3 *** A0A1U8HLU2_CAPAN)
Solyc02g070690.1	Calcium-dependent lipid-binding (CaLB domain) family protein (AHRD V3.3 *-* O22783_ARATH)
Solyc08g029160.1	Membrane steroid binding protein (AHRD V3.3 *** A0A1Y1HVR8_KLENI)
Solyc03g121860.1	Mitochondrial import inner membrane translocase subunit TIM23-like protein (AHRD V3.3 *** A0A2K3MPU1_TRIPR),Pfam:PF02466
Solyc02g092845.1	Unknown protein
Solyc05g051250.3	Glutamine synthetase (AHRD V3.3 *** A0A1U8GYF5_CAPAN)
Solyc10g011670.3	Mitochondrial carrier protein (AHRD V3.3 *** A0A200PUN8_9MAGN)
Solyc08g065610.3	Vacuolar-processing enzyme (AHRD V3.3 *** A0A2G2VI36_CAPBA)
Solyc06g036110.1	Calcium-dependent lipid-binding (CaLB domain) family protein (AHRD V3.3 *** A0A2U1LCI8_ARTAN)
Solyc08g041870.3	Aspartate aminotransferase (AHRD V3.3 *** A0A2G2W5G8_CAPBA)
Solyc08g082540.3	Galactose-binding domain-like protein (AHRD V3.3 *** A0A2U1P2Q8_ARTAN)
Solyc07g005940.4	V-type proton ATPase subunit H (AHRD V3.3 *** A0A2G2YZQ7_CAPAN)
Solyc07g056685.1	Unknown protein
Solyc07g056700.2	Unknown protein
Solyc05g048760.3	phosphomannomutase
Solyc06g062360.3	Syntaxin (AHRD V3.3 *** A0A2G3C7Q3_CAPCH)
Solyc11g066910.3	Syntaxin (AHRD V3.3 *** A0A2G3C7Q3_CAPCH)
Solyc03g097370.4	P-loop containing nucleoside triphosphate hydrolases superfamily protein (AHRD V3.3 *** A0A2U1LV77_ARTAN)
Solyc03g096920.3	Exportin-1 (AHRD V3.3 *** D1MAF2_SOLLC)
Solyc03g117630.1	Heat shock 70 kDa protein (AHRD V3.3 *** A0A1U8FVW2_CAPAN)
Solyc01g111310.3	SlLAX2
Solyc04g014710.3	golgin family A protein (AHRD V3.3 *** AT4G22320.1)
Solyc05g053080.2	Unknown protein
Solyc09g098520.4	CMP-sialic acid transporter 2 (AHRD V3.3 *** A0A2G2V6Q4_CAPBA)
Solyc08g081010.3	gamma-glutamylcysteine synthetase 1
Solyc01g010490.4	Cytochrome P450 (AHRD V3.3 *** A0A2U1NH79_ARTAN)
Solyc03g005050.3	Adenylate kinase (AHRD V3.3 *** A0A200QGC4_9MAGN),Pfam:PF00406
Solyc11g069000.2	T-complex protein 1 subunit beta (AHRD V3.3 *** A0A2G2YHG6_CAPAN)
Solyc04g054370.1	RING/U-box superfamily protein (AHRD V3.3 *-* Q3EAE6_ARATH)
Solyc01g094880.3	Quinoprotein amine dehydrogenase, beta chain-like RIC1-like guanyl-nucleotide exchange factor (AHRD V3.3 *** F4K735_ARATH)
Solyc08g077710.3	60S ribosomal protein l37a-like (AHRD V3.3 *** A0A2K3N190_TRIPR)
Solyc05g010420.2	S-adenosylmethionine decarboxylase
Solyc00g500210.1	Protein TIC 214 (AHRD V3.3 *** K4EQH9_DATST)
Solyc00g500058.1	Photosystem I assembly protein Ycf3 (AHRD V3.3 *** A0A140F954_9LAMI)
Solyc00g500145.1	Maturase K (AHRD V3.3 *** A0A2G3DGH8_CAPCH)
Solyc06g051860.3	mycorrhiza-inducible inorganic phosphate transporter 4
Solyc01g104770.4	Actin-related protein (AHRD V3.3 *** A0A200RCC6_9MAGN)
Solyc01g087560.3	Methyltransferase (AHRD V3.3 *** A0A2G2XST8_CAPBA)
Solyc06g075810.3	NADH-ubiquinone oxidoreductase subunit (AHRD V3.3 *** A0A166XFE7_9PEZI)
Solyc04g063390.2	Chaperone protein dnaJ 10 (AHRD V3.3 *** A0A2G2ZPA7_CAPAN)
Solyc07g065820.3	Calcineurin B-like protein (AHRD V3.3 *** C3TRS0_MAIZE)
Solyc02g067090.4	Coilin (AHRD V3.3 *-* COIL_ARATH)
Solyc01g088610.4	10 kDa chaperonin (AHRD V3.3 *** A0A2K3N899_TRIPR)
Solyc06g069220.1	Eukaryotic aspartyl protease family protein (AHRD V3.3 *** Q9C6M0_ARATH)
Solyc09g005720.3	60S ribosomal protein L23a (AHRD V3.3 *-* A0A2G2YLF5_CAPAN)
Solyc11g061690.1	Charged multivesicular body protein 1 (AHRD V3.3 *-* A0A1J3I5J5_NOCCA)
Solyc10g084280.2	SUN-like protein 29
Solyc08g080420.4	GPI transamidase subunit PIG-U (AHRD V3.3 *** A0A200QUK8_9MAGN)
Solyc08g077150.3	Protein phosphatase 2C (AHRD V3.3 *** A0A2U1P5P3_ARTAN)
Solyc06g036540.1	tail fiber (AHRD V3.3 *-* AT5G11280.1)
Solyc02g032300.3	Enhancer of polycomb-like protein (AHRD V3.3 *** A0A2G3D2K3_CAPCH)
Solyc11g010110.3	S-adenosyl-L-methionine-dependent methyltransferases superfamily protein (AHRD V3.3 *** Q8L601_ARATH)
Solyc01g111170.3	cyclophilin
Solyc03g123630.4	pectin methylesterase pmeu1
Solyc01g059830.3	Enoyl-CoA hydratase (AHRD V3.3 *** A0A1Y1IHV1_KLENI)
Solyc12g049280.3	NAD(P)-binding Rossmann-fold superfamily protein (AHRD V3.3 *** F4IDE8_ARATH)
Solyc08g007220.3	Hyaluronan/mRNA-binding protein (AHRD V3.3 *** A0A200QJ96_9MAGN)
Solyc10g008870.3	Transcription elongation factor 1 homolog (AHRD V3.3 *** A0A2G3BD30_CAPCH)
Solyc01g105100.3	Endoplasmic reticulum-Golgi intermediate compartment protein 3 (AHRD V3.3 *** A0A2G2WZZ7_CAPBA)
Solyc05g014310.3	multidrug resistance protein (AHRD V3.3 *** AT1G67700.4)
Solyc02g087410.4	ABC transporter B family member 18 (AHRD V3.3 *** A0A1U8FQF4_CAPAN)
Solyc07g066050.4	Unknown protein
Solyc10g046970.2	Tubby-like F-box protein (AHRD V3.3 *** A0A2G2VCE1_CAPBA)
Solyc04g051310.4	transmembrane protein (AHRD V3.3 *** AT5G16520.1)
Solyc04g081370.2	C2H2-like zinc finger protein (AHRD V3.3 *** A0A2U1KP34_ARTAN)
Solyc11g011920.2	Glutamate decarboxylase (AHRD V3.3 *** B1Q3F1_SOLLC)
Solyc02g094320.3	Actin (AHRD V3.3 *** A0A172MJV1_PAESU)
Solyc02g081430.3	Microsomal glutathione s-transferase (AHRD V3.3 *** F4IBK9_ARATH)
Solyc09g014520.3	Chlorophyll a-b binding protein, chloroplastic (AHRD V3.3 *** A0A2G3BKI1_CAPCH)
Solyc00g500335.1	ATP synthase subunit a, chloroplastic (AHRD V3.3 *** J7H3L4_CAPAN)
Solyc10g044560.1	ATP synthase subunit a, chloroplastic (AHRD V3.3 *** A0A2G3AX20_CAPCH)
Solyc08g028870.1	ATP synthase subunit a, chloroplastic (AHRD V3.3 *-* A0A2H4REX1_9LAMI)
Solyc00g500320.1	Photosystem II protein D1 (AHRD V3.3 *** A0A1U8QBZ9_CAPAN)
Solyc00g500291.1	30S ribosomal protein S2, chloroplastic (AHRD V3.3 *** I6N946_DATST)
Solyc00g500204.1	30S ribosomal protein S2, chloroplastic (AHRD V3.3 *** I6N946_DATST)
Solyc00g500134.1	30S ribosomal protein S2, chloroplastic (AHRD V3.3 *** I6N946_DATST)
Solyc00g500051.1	30S ribosomal protein S2, chloroplastic (AHRD V3.3 *** I6N946_DATST)
Solyc02g068150.4	Nuclear transport factor 2 (AHRD V3.3 *** A0A2G2XD55_CAPBA)
Solyc06g074200.4	Photosystem I subunit O (AHRD V3.3 *** A0A1U8H3A3_CAPAN)
Solyc10g084760.3	E3 ubiquitin-protein ligase ubr3-like protein (AHRD V3.3 *** A0A2K3NLG7_TRIPR)
Solyc05g013730.3	O-fucosyltransferase (AHRD V3.3 *** A0A2P5FMT7_TREOI)
Solyc01g103220.3	Cytochrome c (AHRD V3.3 *** A0A2G3BUT2_CAPCH)
Solyc06g035960.3	Oxalate--CoA ligase (AHRD V3.3 *** A0A1U8FIW0_CAPAN)
Solyc06g051810.4	XH/XS domain protein (AHRD V3.3 *** A0A2K3NHW6_TRIPR)
Solyc01g100350.3	GTP-binding protein (AHRD V3.3 *** Q9SDK4_ORYSJ)
Solyc01g109570.4	Glucan endo-1,3-beta-glucosidase (AHRD V3.3 *** J9Z4Z2_ELAGV)
Solyc04g015340.3	Carboxypeptidase (AHRD V3.3 *** A0A2G2VL35_CAPBA)
Solyc03g113800.3	Aldehyde dehydrogenase (AHRD V3.3 *** A0A0K9R405_SPIOL)
Solyc09g075010.3	HSP20-like chaperones superfamily protein (AHRD V3.3 *-* F4JHJ0_ARATH)
Solyc04g056390.3	Isopentenyl-diphosphate Delta-isomerase (AHRD V3.3 *** A0A2L0V4K4_9APIA)
Solyc12g062280.2	MAP kinase kinase kinase 86
Solyc04g071590.3	Abscisic acid stress ripening 3
Solyc04g071600.3	Abscisic acid stress ripening 5
Solyc07g045050.3	4-hydroxyphenylpyruvate dioxygenase (AHRD V3.3 *** A0A1U8GPG9_CAPAN)
Solyc11g012690.3	Heavy metal-associated isoprenylated plant protein (AHRD V3.3 *** A0A2R6RB34_ACTCH)
Solyc08g005270.3	Poly [ADP-ribose] polymerase (AHRD V3.3 *** A0A2G2W3V7_CAPBA)
Solyc05g044540.3	RING/U-box superfamily protein (AHRD V3.3 *-* F4KCY6_ARATH)
Solyc06g073370.4	40S ribosomal protein S18 (AHRD V3.3 *** A0A2G3B1S6_CAPCH)
Solyc01g100860.3	ADP-ribosylation factor (AHRD V3.3 *** B4FP40_MAIZE)
Solyc01g086710.4	DNA-directed RNA polymerase subunit beta (AHRD V3.3 *** A0A2G3AK33_CAPAN)
Solyc09g091470.3	3-ketoacyl-CoA thiolase peroxisomal-like (AHRD V3.3 *** A0A2K3P5R8_TRIPR)
Solyc11g013730.3	Ribulose bisphosphate carboxylase large chain (AHRD V3.3 *-* Q37700_9LAMI)
Solyc12g062560.1	Ribulose bisphosphate carboxylase large chain (AHRD V3.3 *-* A0A0U2U836_OENEH)
Solyc04g074850.3	ripening regulated protein DDTFR18
Solyc04g050920.3	DNA-directed RNA polymerase subunit alpha (AHRD V3.3 *** AT3G54310.1)
Solyc02g083350.4	RNA polymerase 2 largest subunit 1
Solyc11g022470.2	MYB transcription factor (AHRD V3.3 *** V5Q0T6_9CARY)
Solyc10g006930.4	Plant intracellular Ras-group-related LRR protein (AHRD V3.3 *** A0A2R6QK70_ACTCH)
Solyc01g088770.3	Cytochrome c oxidase-assembly factor COX23, mitochondrial (AHRD V3.3 *** A0A2G3DIY6_CAPCH)
Solyc01g096710.4	Dr1-associated corepressor (AHRD V3.3 *** A0A2G3BTP5_CAPCH)
Solyc01g067290.3	Divinyl chlorophyllide a 8-vinyl-reductase, chloroplastic (AHRD V3.3 *** A0A2G2XQY6_CAPBA)
Solyc03g119090.3	Transducin/WD40 repeat protein (AHRD V3.3 *** A0A2K3NUS3_TRIPR)
Solyc02g081880.3	Molybdenum cofactor sulfurase (AHRD V3.3 *** A0A200QQK0_9MAGN)
Solyc11g069800.1	Allene oxide synthase, chloroplastic (AHRD V3.3 *** A0A2G2YI94_CAPAN)
Solyc07g066320.3	Protein RecA (AHRD V3.3 *** A0A2G2Z6B8_CAPAN)
Solyc03g117890.3	ACT domain-containing protein (AHRD V3.3 *** A0A2U1QDU0_ARTAN)
Solyc09g010520.3	ADP-ribosylation factor GTPase-activating protein 1 (AHRD V3.3 *** A0A1U8EA26_CAPAN)
Solyc02g085790.3	T-complex protein 1 subunit zeta (AHRD V3.3 *** A0A2G3D7N6_CAPCH)
Solyc08g007140.4	60S ribosomal protein L37a (AHRD V3.3 *** A0A2G3AM54_CAPAN)
Solyc02g069100.4	Cathepsin B-like cysteine proteinase (AHRD V3.3 *** Q6ST24_SOLTU)
Solyc01g093970.4	Hexosyltransferase (AHRD V3.3 *** A0A2G2W3R9_CAPBA)
Solyc05g007570.4	hypothetical protein (DUF1666) (AHRD V3.3 *-* AT5G39785.5)
Solyc07g007370.3	Ubiquitin-associated (UBA)/TS-N domain-containing protein (AHRD V3.3 *** A0A2U1MD44_ARTAN)
Solyc02g085420.4	U1 small nuclear ribonucleoprotein 70 kDa (AHRD V3.3 *-* A0A2G3AAH2_CAPAN)
Solyc01g091460.3	Brefeldin A-inhibited guanine nucleotide-exchange protein 2 (AHRD V3.3 *** A0A2G2XNT6_CAPBA)
Solyc04g005680.4	40S ribosomal protein S9 (AHRD V3.3 *** A0A1U8EPE0_CAPAN)
Solyc03g119010.3	Pre-mRNA-splicing factor SPF27-like protein (AHRD V3.3 *** A0A2G3CZW4_CAPCH)
Solyc04g077970.4	Adenine phosphoribosyltransferase 3 (AHRD V3.3 *** A0A2G3CPQ3_CAPCH)
Solyc03g111100.1	At3g48510 (AHRD V3.3 *** Q9SMP6_ARATH)
Solyc07g044860.3	psbXphotosystem II 23 kDa protein
Solyc09g072660.4	FAD-binding Berberine family protein (AHRD V3.3 *** A0A1P8AT94_ARATH)
Solyc10g005230.3	excitatory amino acid transporter (AHRD V3.3 *** AT4G20150.1)
Solyc03g044370.3	OTU domain-containing protein (AHRD V3.3 *** A0A1Q3CLG3_CEPFO)
Solyc05g006400.2	inositol-1%2C4%2C5-trisphosphate 5-phosphatase (AHRD V3.3 *** AT5G54870.1)
Solyc02g090680.3	Cyclin-dependent kinase inhibitor (AHRD V3.3 *** A0A2G3D8Q2_CAPCH)
Solyc03g122180.4	Oligouridylate-binding protein 1A (AHRD V3.3 *** A0A2G3D0E7_CAPCH)
Solyc09g050062.1	DNA-directed RNA polymerase subunit alpha (AHRD V3.3 *** I6N988_DATST)
Solyc00g500157.1	Protein Ycf2 (AHRD V3.3 *-* A0A1W5PW46_9DIPS)
Solyc01g017440.1	DNA-directed RNA polymerase subunit alpha (AHRD V3.3 *** A0A1U8QD90_CAPAN)
Solyc05g055160.3	DnaJ protein (AHRD V3.3 *** Q43177_SOLTU)
Solyc05g009980.4	Protein decapping 5 (AHRD V3.3 *** A0A2G3B6L4_CAPCH)
Solyc06g082580.4	Eukaryotic translation initiation factor 2 subunit beta (AHRD V3.3 *** A0A1U8H294_CAPAN)
Solyc09g031970.3	Alpha-1,4 glucan phosphorylase (AHRD V3.3 *** A0A1U8E418_CAPAN)
Solyc01g100510.4	knotted 4
Solyc03g095770.3	WRKY transcription factor 80
Solyc08g043170.4	delta 1-pyrroline-5-carboxylate synthetase
Solyc01g104660.3	Plant/F1M20-13 protein (AHRD V3.3 *** A0A072UZK1_MEDTR)
Solyc11g069380.2	GcpE
Solyc09g018670.3	TRAM%2C LAG1 and CLN8 (TLC) lipid-sensing domain containing protein (AHRD V3.3 *** AT4G10360.3)
Solyc07g042250.3	chaperonin 21 precursor
Solyc08g077030.4	AT-hook motif nuclear-localized protein 10 (AHRD V3.3 *** A0A2G3DCF2_CAPCH)
Solyc06g065840.3	Trafficking protein particle complex II-specific subunit-like protein (AHRD V3.3 *** A0A2G3C800_CAPCH)
Solyc01g056780.3	50S ribosomal protein L34 (AHRD V3.3 *** A0A1U8FLP5_CAPAN)
Solyc02g068080.3	Chloride channel protein (AHRD V3.3 *** K4B7E0_SOLLC)
Solyc09g005700.3	Diaminopimelate epimerase (AHRD V3.3 *** A0A200R6G6_9MAGN)
Solyc07g043260.4	protein FAR1-RELATED SEQUENCE 2-like isoform X1 (AHRD V3.3 *** A0A2I4HFL5_9ROSI)
Solyc04g080730.3	mitogen-activated protein kinase 9
Solyc02g083250.3	Cellular retinaldehyde-binding/triple function, C-terminal (AHRD V3.3 *** B6SN40_MAIZE)
Solyc03g005780.3	Chlorophyll a-b binding protein, chloroplastic (AHRD V3.3 *** A0A2G2W7Q4_CAPBA)
Solyc08g067320.3	Chlorophyll a-b binding protein, chloroplastic (AHRD V3.3 *-* A0A2G3D4H8_CAPCH)
Solyc03g123620.4	Pectinesterase (AHRD V3.3 *** A0A2G3D1E1_CAPCH)
Solyc01g010180.3	Unknown protein
Solyc00g019970.2	Unknown protein
Solyc00g020000.1	Unknown protein
Solyc08g082120.2	Methanol inducible protein (AHRD V3.3 *** D1MAX5_NICBE)
Solyc12g007010.2	Iron-sulfur cluster carrier protein (AHRD V3.3 *** A0A2T0U724_9SPHI)
Solyc11g069790.2	60 kDa chaperonin (AHRD V3.3 *** B2IXD2_NOSP7)
Solyc06g050130.3	Alpha-galactosidase (AHRD V3.3 *** K4C5G0_SOLLC)
Solyc01g009443.1	Mitochondrial inner membrane protease ATP23 (AHRD V3.3 *** A0A2G3DGC1_CAPCH)
Solyc07g056660.4	Vacuolar sorting protein 39 (AHRD V3.3 *** A0A2U1PI44_ARTAN)
Solyc09g005340.3	HEAT repeat-containing protein (AHRD V3.3 *-* A0A2U1QKL7_ARTAN)
Solyc09g091570.2	2-octaprenyl-3-methyl-6-methoxy-1,4-benzoquinol hydroxylase (AHRD V3.3 *** A0A0D5XRL2_9PSED)
Solyc10g054080.3	Kinesin-related protein 11 (AHRD V3.3 *** A0A2G3BDZ7_CAPCH)
Solyc06g069450.4	Haloacid dehalogenase-like hydrolase (HAD) superfamily protein (AHRD V3.3 *-* A0A1I9LMI0_ARATH)
Solyc06g068980.4	MAP kinase kinase kinase 39
Solyc02g082500.1	50S ribosomal protein L11 (AHRD V3.3 *** B4FC48_MAIZE)
Solyc05g012160.3	Protein SPIRAL1-like 2 (AHRD V3.3 *** A0A2G2YD05_CAPAN)
Solyc01g010270.3	Protein SPIRAL1 (AHRD V3.3 *** A0A2G3DFN1_CAPCH)
Solyc08g075280.4	AT4g19390/T5K18_170 (AHRD V3.3 *-* Q94JM4_ARATH)
Solyc02g088270.3	hypothetical protein (DUF1997) (AHRD V3.3 *** AT5G39530.1)
Solyc02g088260.3	glycine-rich protein (AHRD V3.3 *-* AT3G29075.1)
Solyc02g086990.4	Cyclic nucleotide-gated ion channel-like protein (AHRD V3.3 *** A0A2K3MW13_TRIPR)
Solyc06g074820.3	tonoplast intrinsic protein 1.1
Solyc06g009400.3	PII-like protein
Solyc01g015000.3	Nitrogen regulatory protein P-II (AHRD V3.3 *-* A0A2G2Z6U6_CAPAN)
Solyc01g107430.2	Zinc finger protein (AHRD V3.3 *** A0A200QZQ7_9MAGN)
Solyc10g049620.2	Progesterone 5-beta-reductase 4 (AHRD V3.3 *** A0A0A0S3B2_CATRO)
Solyc12g035890.3	DNA-directed RNA polymerase subunit alpha (AHRD V3.3 *-* I6N988_DATST)
Solyc10g074810.2	RING/U-box superfamily protein (AHRD V3.3 *** Q8L610_ARATH)
Solyc04g056270.4	ER66
Solyc09g098150.3	metacaspase 1,Pfam:PF00656
Solyc06g074585.1	Transmembrane protein (AHRD V3.3 *-* A0A1P8B2M8_ARATH)
Solyc00g500351.1	Ribosomal protein S13 (AHRD V3.3 *-* A0A0C5B313_9SOLA)
Solyc00g500257.1	Transmembrane protein (AHRD V3.3 *-* A0A1P8B2M8_ARATH)
Solyc10g075020.3	Elongation factor P (AHRD V3.3 *** A0A2G2YL80_CAPAN)
Solyc06g084050.4	Photosystem II reaction center W protein, chloroplastic (AHRD V3.3 *** A0A2G2WN23_CAPBA)
Solyc03g120620.3	Homeobox-leucine zipper protein GLABRA 2 (AHRD V3.3 *** A0A2G3A3K0_CAPAN)
Solyc03g025850.3	remorin 1
Solyc11g066070.2	hypothetical protein (AHRD V3.3 *** AT1G47278.3)
Solyc06g036430.3	Reticulon-like protein (AHRD V3.3 *** A0A2G3CWR7_CAPCH)
Solyc11g042610.2	40S ribosomal protein S5 (AHRD V3.3 *** A0A1U8EKR1_CAPAN)
Solyc03g045110.3	Ribosomal protein S5 (AHRD V3.3 *-* A8J2I5_CHLRE)
Solyc02g081030.4	ERD (Early-responsive to dehydration stress) family protein (AHRD V3.3 *-* A0A2U1NFB6_ARTAN)
Solyc07g045140.4	transmembrane protein (AHRD V3.3 *** AT4G12680.1)
Solyc03g124110.2	Dehydration-responsive element-binding transcription factor (AHRD V3.3 *** A0A1S6M2D0_9CARY)
Solyc03g026280.3	C-repeat binding factor 1
Solyc03g025950.4	Membrane steroid-binding protein (AHRD V3.3 *** G5DXK7_SILLA)
Solyc12g036170.2	Photosynthetic NDH subcomplex B 4 (AHRD V3.3 *** A0A0F7GXZ5_9ROSI)
Solyc05g050570.3	Cyclic pyranopterin monophosphate synthase accessory protein (AHRD V3.3 *** A0A2G2WSM4_CAPBA)
Solyc01g057760.4	RNA helicase DEAD2
Solyc06g065180.3	SLL1 protein (AHRD V3.3 *** B6SMM6_MAIZE)
Solyc01g099860.3	Serine/threonine-protein phosphatase (AHRD V3.3 *** A0A1U8DUK9_CAPAN)
Solyc07g063310.3	LanC-like protein GCR2 (AHRD V3.3 *** A0A2G3C2B6_CAPCH)
Solyc08g067860.2	embryo defective 2410 (AHRD V3.3 *** AT2G25660.3)
Solyc10g006290.3	constitutive plastid-lipid associated protein
Solyc06g071570.3	Protein NRT1/ PTR FAMILY 2.9 (AHRD V3.3 *** A0A2G3C9R5_CAPCH)
Solyc02g081580.3	LRAT domain-containing protein (AHRD V3.3 *** A0A1Q3B136_CEPFO)
Solyc10g018350.2	Vesicle-associated protein 1-4 (AHRD V3.3 *** A0A2G2VSJ1_CAPBA)
Solyc03g113100.3	Ubiquitin-conjugating enzyme (AHRD V3.3 *** A0A200QS73_9MAGN)
Solyc04g011360.3	GTP-binding protein
Solyc06g067880.3	V-ATPase proteolipid subunit (AHRD V3.3 *** A0A200Q0M0_9MAGN)
Solyc11g062300.3	proteasome-associated protein ECM29 homolog (AHRD V3.3 *-* A0A2I4FN79_9ROSI)
Solyc10g050160.2	Caffeoyl CoA O-methyltransferase (AHRD V3.3 *** A0A2U1N686_ARTAN)
Solyc02g081810.4	H/ACA ribonucleoprotein complex subunit 4 (AHRD V3.3 *** A0A2G2XFE0_CAPBA)
Solyc04g014370.4	Very-long-chain (3R)-3-hydroxyacyl-CoA dehydratase (AHRD V3.3 *** A0A2G2V069_CAPBA)
Solyc02g086560.3	Sirohydrochlorin ferrochelatase-like protein (AHRD V3.3 *** A0A2K3MSH4_TRIPR)
Solyc03g034440.2	Eukaryotic translation initiation factor 5 (AHRD V3.3 *** A0A2G2VCU5_CAPBA)
Solyc08g028875.1	ATP synthase subunit a, chloroplastic (AHRD V3.3 *-* L7NM01_9MAGN)
Solyc12g062630.1	30S ribosomal protein S2, chloroplastic (AHRD V3.3 *-* A0A1U8QCC8_CAPAN)
Solyc07g021270.1	ATP synthase subunit a, chloroplastic (AHRD V3.3 *** A0A2G2ZQB4_CAPAN)
Solyc01g081430.4	Armadillo-type fold (AHRD V3.3 *** A0A2U1LXZ4_ARTAN)
Solyc05g053780.4	RNA binding protein (AHRD V3.3 *** O23793_NICSY)
Solyc01g100200.3	gras4
Solyc02g076710.3	Cysteine protease CP14 (AHRD V3.3 *** T2BRA8_TOBAC)
Solyc11g072950.3	E3 UFM1-protein ligase 1-like protein (AHRD V3.3 *** A0A2G3B9Y7_CAPCH)
Solyc01g096060.4	Exportin-2 (AHRD V3.3 *** A0A2G2YYL9_CAPAN)
Solyc01g097760.3	60S ribosomal protein L7a (AHRD V3.3 *** A0A2G3DGL0_CAPCH)
Solyc10g018810.1	60S ribosomal protein L7a (AHRD V3.3 *-* A0A2G2ZG87_CAPAN)
Solyc11g006820.2	Small nuclear ribonucleoprotein G (AHRD V3.3 *** A0A1U8EW56_CAPAN)
Solyc10g076840.2	2-oxoglutarate (2OG) and Fe(II)-dependent oxygenase superfamily protein (AHRD V3.3 *** Q9XIA5_ARATH)
Solyc03g120670.3	2-hydroxyacid dehydrogenase (AHRD V3.3 *** A9CH04_AGRFC)
Solyc06g073060.3	IAA-amino acid hydrolase ILR1-like 4 (AHRD V3.3 *** A0A1U8H3P8_CAPAN)
Solyc08g007255.1	Exostosin family protein (AHRD V3.3 *-* F4JMK5_ARATH)
Solyc08g076160.3	Extra-large guanine nucleotide-binding protein 3 (AHRD V3.3 *** A0A2G2XLW5_CAPBA)
Solyc02g049070.4	ribosomal RNA small subunit methyltransferase J (AHRD V3.3 *** AT5G08540.1)
Solyc04g082330.3	pre-rRNA-processing protein TSR1 homolog (AHRD V3.3 *** A0A2I4FXL1_9ROSI)
Solyc02g062690.3	bHLH transcription factor 012
Solyc06g074670.4	UDP-apiose/UDP-xylose synthase (AHRD V3.3 *** A0A1B3TP38_SPIPO)
Solyc12g005330.2	Ribosomal protein L2 (AHRD V3.3 *** A0A200QMJ3_9MAGN)
Solyc06g035600.3	Pentatricopeptide repeat (AHRD V3.3 *** A0A200QK42_9MAGN)
Solyc06g068720.3	Mitochondrial substrate carrier family protein (AHRD V3.3 *** F4KBU1_ARATH)
Solyc08g078530.4	Agenet domain-containing protein (AHRD V3.3 *** A0A1Q3BYA3_CEPFO)
Solyc12g014470.2	GrpE protein homolog (AHRD V3.3 *** A0A2G3CV39_CAPCH)
Solyc05g053070.4	Unknown protein
Solyc05g012325.1	Ureide permease (AHRD V3.3 *** A0A2R6PBP7_ACTCH)
Solyc05g012310.4	Ureide permease (AHRD V3.3 *** A0A2R6PBP7_ACTCH)
Solyc03g083520.4	Calmodulin (AHRD V3.3 *** B6T4U8_MAIZE)
Solyc02g079270.4	Inositol monophosphatase (AHRD V3.3 *** A0A200QBY1_9MAGN)
Solyc01g006555.1	Lipoxygenase (AHRD V3.3 *** C0KKU8_SOLLC)
Solyc10g011740.3	Ubiquitin-conjugating enzyme (AHRD V3.3 *** H6VUS9_9FABA)
Solyc02g093030.3	Peptidyl-tRNA hydrolase family protein (AHRD V3.3 *** A0A2U1QDH3_ARTAN)
Solyc08g074630.2	Polyphenol oxidase (AHRD V3.3 *** O49912_TOBAC)
Solyc05g018590.3	26S protease regulatory subunit 8 (AHRD V3.3 *** A0A2G3DFZ1_CAPCH)
Solyc03g007230.4	Protein phosphatase 2C (AHRD V3.3 *** A0A2U1KYU0_ARTAN)
Solyc12g015630.2	transmembrane protein (AHRD V3.3 *** AT5G55570.1)
Solyc07g007800.3	Heptahelical transmembrane protein 1 (AHRD V3.3 *** A0A2G3BMP4_CAPCH)
Solyc06g071460.3	Exosome complex component rrp40-like protein (AHRD V3.3 *** A0A2K3PBT7_TRIPR)
Solyc09g075430.3	Ribosomal protein L19 (AHRD V3.3 *** A0A1U8G360_CAPAN)
Solyc09g031760.1	Ribosomal protein L19 (AHRD V3.3 *-* A0A2G2Z6J3_CAPAN)
Solyc12g098940.2	Ubiquitin (AHRD V3.3 *** B1P770_LOLTE)
Solyc07g062080.4	mitogen-activated protein kinase 11
Solyc05g008430.4	BRO1 domain (AHRD V3.3 *** A0A200QUU8_9MAGN)
Solyc02g087670.3	Pectate lyase (AHRD V3.3 *** A0A2G2XHV6_CAPBA)
Solyc02g005210.3	Cofactor assembly of complex C (AHRD V3.3 *** A0A2U1QJQ4_ARTAN)
Solyc11g020785.1	Retrovirus-related Pol polyprotein from transposon TNT 1-94 (AHRD V3.3 *-* A0A2K3MA39_TRIPR)
Solyc00g500292.1	ATP synthase subunit alpha, chloroplastic (AHRD V3.3 *** I6N942_DATST)
Solyc00g500203.1	ATP synthase subunit alpha, chloroplastic (AHRD V3.3 *** I6N942_DATST)
Solyc00g500133.1	ATP synthase subunit alpha, chloroplastic (AHRD V3.3 *** I6N942_DATST)
Solyc00g500050.1	ATP synthase subunit alpha, chloroplastic (AHRD V3.3 *** I6N942_DATST)
Solyc02g080380.4	Derlin (AHRD V3.3 *-* A0A2U1QFF8_ARTAN)
Solyc04g082630.3	Glyceraldehyde-3-phosphate dehydrogenase (AHRD V3.3 *** A0A2G2X1C8_CAPBA)
Solyc07g041780.3	OBP3-responsive protein 4 (ORG4) (AHRD V3.3 *** Q8VY85_ARATH)
Solyc07g040720.3	Casein kinase (AHRD V3.3 *** A2I5G0_BETVU)
Solyc02g070780.4	DNA helicase (AHRD V3.3 *** A0A2G2XDX1_CAPBA)
Solyc05g010425.1	S-adenosylmethionine decarboxylase (AHRD V3.3 *-* Q6KC47_PRUPE)
Solyc06g043035.1	ATP synthase subunit beta, chloroplastic (AHRD V3.3 *-* A0A2U1KL25_ARTAN)
Solyc07g062970.3	protein phosphatase 2C
Solyc10g024360.2	Potassium channel AKT2 (AHRD V3.3 *** A0A1U8F4T5_CAPAN)
Solyc06g059720.3	Acyl-[acyl-carrier-protein] desaturase (AHRD V3.3 *** A0A2I4GZ93_9ROSI)
Solyc04g055120.3	ABC transporter D family member 1 (AHRD V3.3 *** A0A2G2VGL8_CAPBA)
Solyc05g005550.4	BURP domain (AHRD V3.3 *-* A0A200QH65_9MAGN)
Solyc05g005540.4	Polygalacturonase-1 non-catalytic subunit beta (AHRD V3.3 *** GP1_SOLLC)
Solyc03g111010.4	Glyceraldehyde-3-phosphate dehydrogenase (AHRD V3.3 *** A0A0F7JIC2_NICBE)
Solyc07g055470.3	Cytochrome (AHRD V3.3 *** A0A2G2Z447_CAPAN)
Solyc07g150149.1	Cytochrome (AHRD V3.3 *-* A0A2G3C1H3_CAPCH)
Solyc07g055450.2	Cytochrome (AHRD V3.3 *** A0A2G2Z422_CAPAN)
Solyc07g055460.3	Cytochrome (AHRD V3.3 *** A0A2G2WEL3_CAPBA)
Solyc07g055490.4	Cytochrome (AHRD V3.3 *** A0A2G2Z466_CAPAN)
Solyc07g055480.2	Cytochrome (AHRD V3.3 *** A0A2G2Z422_CAPAN)
Solyc01g006120.4	Protein kinase family protein (AHRD V3.3 *** A0A2U1M4N4_ARTAN)
Solyc09g010360.3	WAT1-related protein (AHRD V3.3 *** K4CR63_SOLLC)
Solyc05g013340.3	AP-1 complex subunit mu-1 (AHRD V3.3 *** A0A2G3C8S0_CAPCH)
Solyc09g011470.3	Plant/T7H20-70 protein (AHRD V3.3 *-* G7L5L0_MEDTR)
Solyc02g063070.3	tft4
Solyc02g080330.4	Cytochrome P450 (AHRD V3.3 *** A0A200QM51_9MAGN)
Solyc04g009910.3	Phosphoenolpyruvate carboxylase kinase (AHRD V3.3 *** Q9SDY0_SOLLC)
Solyc04g009900.4	phosphoenolpyruvate carboxylase kinase
Solyc01g060070.3	Outer envelope pore protein 16-2, chloroplastic (AHRD V3.3 *** A0A2G2XR36_CAPBA),Pfam:PF02466
Solyc02g065400.3	33kDa precursor protein of oxygen-evolving complex
Solyc03g093200.3	Cell number regulator 6 (AHRD V3.3 *** A0A2G2X665_CAPBA)
Solyc02g093630.3	Transmembrane protein (AHRD V3.3 *** Q84K38_ARATH)
Solyc01g110960.4	Prefoldin chaperone subunit family protein (AHRD V3.3 *** A0A2U1NI64_ARTAN)
Solyc06g050720.3	staphylococcal-like nuclease CAN2 (AHRD V3.3 *** A0A2I4EQZ2_9ROSI)
Solyc07g054210.3	light dependent NADH:protochlorophyllide oxidoreductase 2
Solyc04g011900.4	Laccase (AHRD V3.3 *-* W1NFT0_AMBTC)
Solyc03g121920.3	Mitochondrial carrier protein (AHRD V3.3 *** A0A200QEN9_9MAGN)
Solyc03g007610.4	DnaJ protein ERDJ2A (AHRD V3.3 *** A0A2G3CWQ2_CAPCH)
Solyc11g012705.2	Pollen Ole e 1 allergen and extensin family protein (AHRD V3.3 *** Q58FY6_ARATH)
Solyc02g069010.4	Inositol-1-monophosphatase (AHRD V3.3 *** A0A1U8FS39_CAPAN)
Solyc02g093490.3	SGF29 tudor-like domain-containing protein (AHRD V3.3 *** A0A2U1MEF8_ARTAN)
Solyc09g097960.3	NAD(P)-linked oxidoreductase, aldo/keto reductase family protein (AHRD V3.3 *** A0A1Y1HY98_KLENI)
Solyc09g097970.3	NAD(P)-linked oxidoreductase, aldo/keto reductase family protein (AHRD V3.3 *** A0A1Y1HY98_KLENI)
Solyc03g119530.3	LOB domain-containing protein 41 (AHRD V3.3 *** A0A2G2WPK9_CAPBA)
Solyc08g066570.3	Regulator of chromosome condensation (RCC1) family protein (AHRD V3.3 *** A0A1P8BG13_ARATH)
Solyc08g066560.3	Unknown protein
Solyc01g089970.3	Nucleoside diphosphate kinase (AHRD V3.3 *** A0A1U8EKT2_CAPAN)
Solyc10g024350.3	Mitochondrial import inner membrane translocase subunit TIM23-like protein (AHRD V3.3 *** A0A2K3MPU1_TRIPR),Pfam:PF02466
Solyc11g022450.1	Unknown protein
Solyc11g022400.1	C2 calcium/lipid-binding plant phosphoribosyltransferase family protein (AHRD V3.3 *** A0A061FS12_THECC)
Solyc03g116590.3	Embryo-specific protein (AHRD V3.3 *** A0A2K3LFD9_TRIPR)
Solyc06g071200.3	Transportin-3 (AHRD V3.3 *** A0A1J3HKD9_NOCCA)
Solyc09g083000.3	Armadillo repeat-containing protein LFR (AHRD V3.3 *** A0A2G2W133_CAPBA)
Solyc12g063050.3	RNA polymerase II C-terminal domain phosphatase-like 3 (AHRD V3.3 *** A0A2G2Y7M3_CAPAN)
Solyc04g078840.3	AREB
Solyc03g019780.4	40S ribosomal protein SA (AHRD V3.3 *** A0A1U8G5B2_CAPAN)
Solyc11g040370.2	RNA-binding KH domain protein (AHRD V3.3 *** A0A2K3P1D4_TRIPR)
Solyc05g009360.4	translocase subunit seca (AHRD V3.3 *** AT1G13390.2)
Solyc10g081060.2	Syntaxin (AHRD V3.3 *** A0A2G3BHB1_CAPCH)
Solyc09g091180.3	60 kDa chaperonin (AHRD V3.3 *** Q8H903_ORYSJ)
Solyc02g044030.1	C2 calcium/lipid-binding plant phosphoribosyltransferase family protein (AHRD V3.3 *-* A0A061DXG0_THECC)
Solyc00g500254.1	50S ribosomal protein L20, chloroplastic (AHRD V3.3 *-* A0A2P1M7F3_9LAMI)
Solyc00g500069.1	30S ribosomal protein S12, chloroplastic (AHRD V3.3 *** A0A2S1JZH6_9APIA)
Solyc04g079000.4	Protein TIC 22, chloroplastic (AHRD V3.3 *** A0A2G2ZRP4_CAPAN)
Solyc03g118780.3	Thaumatin-like protein (AHRD V3.3 *** A0A2G2WQ90_CAPBA)
Solyc02g091240.1	Auxin efflux carrier (AHRD V3.3 *** A0A2U1QP17_ARTAN)
Solyc07g055210.3	Aspartate aminotransferase (AHRD V3.3 *** A0A2G2WE83_CAPBA)
Solyc03g121820.3	Casein kinase (AHRD V3.3 *** A2I5G0_BETVU)
Solyc06g082940.3	Photosystem I reaction center subunit XI protein (AHRD V3.3 *** A0A2U1MVK5_ARTAN)
Solyc03g121050.3	LysM domain receptor-like kinase 3 (AHRD V3.3 *** A0A2G3D1H3_CAPCH)
Solyc09g065330.3	40S ribosomal protein S24 (AHRD V3.3 *** A0A1U8H1N3_CAPAN)
Solyc07g065170.3	40S ribosomal protein S8 (AHRD V3.3 *** A0A2G2Z5W1_CAPAN)
Solyc02g081390.3	Lysine-specific histone demethylase 1 (AHRD V3.3 *** B6SW44_MAIZE)
Solyc07g008840.3	Rab-GTPase-TBC domain (AHRD V3.3 *** A0A200PLY8_9MAGN)
Solyc02g084230.3	GAGA-binding transcriptional activator (AHRD V3.3 *** H1ZN87_SOLLC)
Solyc05g056050.3	Chlorophyll a-b binding protein, chloroplastic (AHRD V3.3 *** A0A2G3CJ50_CAPCH)
Solyc05g005790.4	RING-H2 finger protein ATL47-like (AHRD V3.3 *** A0A2I4FLG8_9ROSI)
Solyc08g081530.3	monodehydroascorbate reductase
Solyc08g082610.4	DCD (Development and Cell Death) domain protein (AHRD V3.3 *** A0A2U1P2J5_ARTAN)
Solyc06g072130.4	tonoplast intrinsic protein 3.1
Solyc02g089820.4	Cyclin-B1-2 (AHRD V3.3 *** A0A2G3D967_CAPCH),Pfam:PF05348
Solyc11g072070.3	BTB-POZ and MATH domain protein (AHRD V3.3 *** B9VXZ7_CAPAN)
Solyc01g009170.4	EIL-EIN3/EIL
Solyc12g005860.2	Aconitate hydratase (AHRD V3.3 *** Q9FVE9_TOBAC)
Solyc11g007120.2	NifU-like protein (AHRD V3.3 *** A0A2K3MYY9_TRIPR)
Solyc10g007770.3	Protein MEI2-like 5 (AHRD V3.3 *** A0A2G2YIV9_CAPAN)
Solyc08g080410.3	Plant ubx domain-containing protein 8 (AHRD V3.3 *** A0A1J6KG92_NICAT)
Solyc00g500273.1	Ribosomal protein S19 (AHRD V3.3 *** A0A290WKX2_SOLLC)
Solyc05g045760.1	Ribosomal protein S19 (AHRD V3.3 *** A0A060D4Y0_9GENT)
Solyc12g035810.1	Ribosomal protein S19 (AHRD V3.3 *** A0A060D4Y0_9GENT)
Solyc05g045820.1	Ribosomal protein S19 (AHRD V3.3 *** A0A290WKX2_SOLLC)
Solyc12g098890.2	50S ribosomal protein L18 (AHRD V3.3 *** A0A1U8F639_CAPAN)
Solyc08g079730.2	Protein DETOXIFICATION (AHRD V3.3 *** A0A2I4HQ16_9ROSI)
Solyc05g007060.4	Plant/T7N9-9 protein (AHRD V3.3 *** G7K9S9_MEDTR)
Solyc04g071070.2	Unknown protein
Solyc04g071083.1	Unknown protein
Solyc08g008330.3	hypothetical protein (AHRD V3.3 *** AT5G24165.2)
Solyc03g071560.4	RNA-binding protein (AHRD V3.3 *-* A0A1Y1HYH4_KLENI)
Solyc03g071570.3	Pectate lyase (AHRD V3.3 *** A0A2G2X594_CAPBA)
Solyc01g105340.4	Chaperone protein DnaJ (AHRD V3.3 *** A0A2G2VAL8_CAPBA)
Solyc11g072540.3	Transducin/WD40 repeat-like superfamily protein (AHRD V3.3 *** A0A2U1QKR6_ARTAN)
Solyc05g015610.3	Histidine kinase 3 (AHRD V3.3 *** A0A1U8EVH0_CAPAN)
Solyc03g118340.3	ATP-dependent Clp protease ATP-binding subunit ClpC (AHRD V3.3 *** A0A327YAA3_9BACI)
Solyc11g069430.2	plasma membrane intrinsic protein 2.6
Solyc04g017710.3	Zinc finger transcription factor 32
Solyc03g118890.4	Protein phosphatase 2C (PP2C)-like domain (AHRD V3.3 *** A0A200QVQ5_9MAGN)
Solyc07g047850.3	Chlorophyll a-b binding protein, chloroplastic (AHRD V3.3 *** A0A1U8HAX7_CAPAN)
Solyc10g081700.3	hypothetical protein (AHRD V3.3 *-* AT2G27180.1)
Solyc02g089250.4	Pollen Ole e 1 allergen/extensin (AHRD V3.3 *-* A0A200R2G7_9MAGN)
Solyc10g005840.4	Farnesyl pyrophosphate synthase (AHRD V3.3 *** S4S9J9_MANIN)
Solyc07g005870.3	FAD dependent oxidoreductase (AHRD V3.3 *** L7VQJ3_CLOSH)
Solyc12g096450.2	Zinc finger protein (AHRD V3.3 *** A0A2U1NTB4_ARTAN)
Solyc04g010290.4	Core-2/I-branching beta-16-N-acetylglucosaminyltransferase family protein (AHRD V3.3 *** B6ST68_MAIZE)
Solyc03g033600.3	Small nuclear ribonucleoprotein Sm D3 (AHRD V3.3 *** A0A1U8FJ77_CAPAN)
Solyc08g066800.4	phospholipase D
Solyc08g066810.3	Cellulase (Glycosyl hydrolase family 5) protein (AHRD V3.3 *** Q9LTN0_ARATH)
Solyc10g077020.2	Kinase family protein (AHRD V3.3 *** A0A2K3P253_TRIPR)
Solyc10g005180.3	Ycf3-interacting protein 1, chloroplastic (AHRD V3.3 *** Y3IP1_TOBAC)
Solyc03g115820.3	Ribulose-phosphate 3-epimerase-like (AHRD V3.3 *** A0A200QP25_9MAGN)
Solyc05g055870.3	F-box domain, Phloem protein 2-like protein (AHRD V3.3 *** A0A2U1PQ05_ARTAN)
Solyc01g010650.3	UDP-galactose UDP-glucose transporter 3-like protein (AHRD V3.3 *** A0A2K3NS07_TRIPR)
Solyc05g023725.1	Ribosomal protein L2, plastid (AHRD V3.3 *-* A0A2U1PJW3_ARTAN)
Solyc00g500297.1	50S ribosomal protein L2 (AHRD V3.3 *** H6T990_9CARY)
Solyc00g500152.1	50S ribosomal protein L2 (AHRD V3.3 *** H6T990_9CARY)
Solyc00g500079.1	50S ribosomal protein L2 (AHRD V3.3 *** H6T990_9CARY)
Solyc00g500047.1	50S ribosomal protein L2, chloroplastic (AHRD V3.3 *** A0A1C8V6E3_9ROSI)
Solyc00g500035.1	50S ribosomal protein L2 (AHRD V3.3 *** H6T990_9CARY)
Solyc12g009380.2	30S ribosomal protein S17 (AHRD V3.3 *** A0A2G3BP35_CAPCH)
Solyc04g050150.4	RNA helicase DEAH-box13
Solyc03g113460.1	Short-chain dehydrogenase reductase 4 (AHRD V3.3 *** A0A2G2WRF5_CAPBA),Pfam:PF13561
Solyc08g079110.4	Thylakoid lumenal protein, chloroplastic (AHRD V3.3 *** A0A1U8GCA5_CAPAN)
Solyc06g009020.2	Glutathione S-transferase (AHRD V3.3 *** A0A2G3C3Q3_CAPCH)
Solyc12g044230.2	Sulfite exporter TauE/SafE family protein (AHRD V3.3 *** A0A2U1KY14_ARTAN)
Solyc08g061820.3	F-box/LRR-repeat protein 15 (AHRD V3.3 *** A0A2G3AXX6_CAPCH)
Solyc11g042620.3	Nuclear transport factor 2 (NTF2)-like protein (AHRD V3.3 *-* Q67TV5_ORYSJ)
Solyc06g082070.3	Protein trichome birefringence-like 45 (AHRD V3.3 *** A0A2G3CBV9_CAPCH)
Solyc06g083860.2	Protein LIGHT-DEPENDENT SHORT HYPOCOTYLS 3 (AHRD V3.3 *-* A0A2G3CCG9_CAPCH)
Solyc06g076820.1	Zinc finger family protein (AHRD V3.3 *** A0A2K3LSG6_TRIPR)
Solyc02g080070.3	Cysteine-rich receptor-like protein kinase 29 (AHRD V3.3 *** A0A2G2XFA8_CAPBA)
Solyc02g088690.4	UDP-glucose 6-dehydrogenase (AHRD V3.3 *** A0A2G2XIY2_CAPBA)
Solyc01g101100.4	Protein kinase superfamily protein (AHRD V3.3 *** A0A2U1K9U7_ARTAN)
Solyc07g025100.1	Protein kinase superfamily protein (AHRD V3.3 *-* A0A1P8B253_ARATH)
Solyc11g009080.2	DAHP synthase 1 precursor
Solyc07g008800.4	10 kDa chaperonin (AHRD V3.3 *** A0A1U8F6X5_CAPAN)
Solyc05g054130.4	Mo25-like (AHRD V3.3 *** A0A200QFJ7_9MAGN)
Solyc03g115110.4	ATP synthase subunit gamma (AHRD V3.3 *** A0A2I4EZN6_9ROSI)
Solyc03g114730.3	O-fucosyltransferase (AHRD V3.3 *** A0A2P5EBU6_TREOI)
Solyc02g084880.3	Basic helix-loop-helix (BHLH) DNA-binding superfamily protein (AHRD V3.3 *-* A0A2U1PMP2_ARTAN)
Solyc02g078540.4	Clathrin light chain (AHRD V3.3 *-* A0A2G3D6A8_CAPCH)
Solyc04g049690.3	Adenylate kinase (AHRD V3.3 *** A0A2G2VGH6_CAPBA),Pfam:PF00406
Solyc02g080145.1	Unknown protein
Solyc06g076280.3	Transcription factor GRAS (AHRD V3.3 *** A0A2U1MZS4_ARTAN)
Solyc11g051160.2	Patellin-1 (AHRD V3.3 *** A0A2G2YV42_CAPAN)
Solyc03g120560.3	Protein NRT1/ PTR FAMILY 1.1 (AHRD V3.3 *** A0A2G3A3M4_CAPAN)
Solyc11g062240.2	Zinc finger transcription factor 66
Solyc03g008010.3	PPPDE putative thiol peptidase family protein (AHRD V3.3 *** A0A2U1P9D8_ARTAN)
Solyc07g052480.3	isocitrate lyase LEU18678
Solyc06g072790.3	RING/U-box superfamily protein (AHRD V3.3 *** A0A1P8ASM3_ARATH)
Solyc08g079610.3	Nucleotide excision repair, TFIIH, subunit TTDA (AHRD V3.3 *** A0A2U1NL58_ARTAN)
Solyc06g072490.3	40S ribosomal protein S3a (AHRD V3.3 *** A0A2G3CA33_CAPCH)
Solyc12g009200.2	Chlorophyll a-b binding protein, chloroplastic (AHRD V3.3 *** A0A2G3BP51_CAPCH)
Solyc06g065470.4	RNA-binding protein 8A-like (AHRD V3.3 *** A0A2I4G780_9ROSI)
Solyc01g067390.4	RNA helicase DEAH-box1
Solyc02g084360.3	V-type proton ATPase proteolipid subunit (AHRD V3.3 *** A0A2G3AAA7_CAPAN)
Solyc03g098640.4	Peroxisomal membrane MPV17/PMP22-like protein (AHRD V3.3 *-* A8J1X1_CHLRE)
Solyc01g079470.4	Unknown protein
Solyc11g066060.3	70 kDa heat shock protein (AHRD V3.3 *** Q943K7_ORYSJ)
Solyc01g009070.3	gamyb-like 1
Solyc01g010185.1	Retrovirus-related Pol polyprotein from transposon TNT 1-94 (AHRD V3.3 *-* A0A2K3MSD0_TRIPR)
Solyc02g069180.4	SBP (S-ribonuclease binding protein) family protein (AHRD V3.3 *-* A0A2U1LW40_ARTAN)
Solyc10g006090.4	Protein ENHANCED DOWNY MILDEW 2 (AHRD V3.3 *** A0A2G2YIJ3_CAPAN)
Solyc11g045130.2	Polynucleotidyl transferase, ribonuclease H-like superfamily protein (AHRD V3.3 *** A0A2U1KV50_ARTAN)
Solyc01g049680.3	Transcription factor Pur-alpha 1 (AHRD V3.3 *** A0A2G2W459_CAPBA)
Solyc07g047720.3	Membrin (AHRD V3.3 *** A0A2G3ALS8_CAPAN)
Solyc06g051980.4	E3 ubiquitin-protein ligase (AHRD V3.3 *** A0A1U8H5R9_CAPAN)
Solyc09g010460.3	Eukaryotic translation initiation factor 3 subunit A (AHRD V3.3 *** A0A2G2VY82_CAPBA)
Solyc09g082480.2	protein RDM1 (AHRD V3.3 *** A0A2G2XXG5_CAPAN)
Solyc09g082420.1	protein RDM1-like (AHRD V3.3 *-* A0A1U7VRZ0_NICSY)
Solyc07g053470.4	GTP-binding protein TypA (AHRD V3.3 *** A0A2K3NQQ4_TRIPR)
Solyc06g082140.3	Unknown protein
Solyc03g025630.3	Tripeptidyl-peptidase 2 (AHRD V3.3 *-* A0A2G3CWH4_CAPCH)
Solyc03g062940.3	peroxisomal targeting signal type 2 receptor
Solyc01g095400.4	BTB/POZ domain-containing protein (AHRD V3.3 *** A0A1U8E4A8_CAPAN)
Solyc02g084700.3	Histidine kinase-, DNA gyrase B-, and HSP90-like ATPase family protein (AHRD V3.3 *** A0A1P8BEQ3_ARATH)
Solyc04g078920.3	Sterol carrier protein 2 (AHRD V3.3 *** Q9FMN0_ARATH)
Solyc08g062340.3	17.9 kDa class II heat shock protein (AHRD V3.3 *** A0A2G3A1B9_CAPAN)
Solyc05g015530.3	Endoplasmic reticulum, stress-associated Ramp4 (AHRD V3.3 *** A0A2U1N8N8_ARTAN)
Solyc11g012260.3	MBOAT (Membrane bound O-acyl transferase) family protein (AHRD V3.3 *-* A0A2U1LYZ9_ARTAN)
Solyc01g080640.3	ABC transporter C family member 4 (AHRD V3.3 *** A0A2G3DI56_CAPCH)
Solyc02g024020.3	Calcium-dependent ARF-type GTPase activating protein family (AHRD V3.3 *** A0A2U1Q799_ARTAN)
Solyc08g006250.2	Copper transporter (AHRD V3.3 *** E9LK44_VITVI)
Solyc01g097240.3	Pathogenesis-related protein 4 (AHRD V3.3 *** I6VW44_CAPAN)
Solyc06g084310.4	Small nuclear ribonucleoprotein Sm D1 (AHRD V3.3 *** A0A2U1M5R8_ARTAN)
Solyc06g068230.4	Tetratricopeptide repeat (TPR)-like superfamily protein (AHRD V3.3 *** A0A2U1MYN5_ARTAN)
Solyc05g010670.3	Heat shock protein (AHRD V3.3 *** O23638_ARATH)
Solyc06g060680.2	Protein kinase superfamily protein (AHRD V3.3 *** Q9SVY4_ARATH)
Solyc06g060700.1	Inactive serine/threonine-protein kinase (AHRD V3.3 *-* A0A2G3AY55_CAPCH)
Solyc06g060690.3	Protein kinase superfamily protein (AHRD V3.3 *** Q9SVY4_ARATH)
Solyc06g069390.4	D-aminoacyl-tRNA deacylase (AHRD V3.3 *** A0A2G2WLT1_CAPBA)
Solyc11g040110.2	Cobalt ion binding (AHRD V3.3 *** B6SJF4_MAIZE)
Solyc09g090410.3	50S ribosomal protein L28 (AHRD V3.3 *** A0A1U8GBC9_CAPAN)
Solyc07g062650.4	Malate dehydrogenase (AHRD V3.3 *** Q645N1_SOLLC)
Solyc03g115650.4	eukaryotic translation initiation factor 5A-1
Solyc02g087550.3	Core-2/I-branching beta-16-N-acetylglucosaminyltransferase family protein (AHRD V3.3 *** B6ST68_MAIZE)
Solyc03g120420.3	Unknown protein
Solyc12g099080.3	ADP ribosylation factor (AHRD V3.3 *** Q08IJ1_TOBAC)
Solyc08g008290.3	Unknown protein
Solyc07g065490.3	DEK (AHRD V3.3 *-* A0A200RBP9_9MAGN)
Solyc10g083640.2	Zinc finger transcription factor 64
Solyc05g050720.4	transmembrane protein (AHRD V3.3 *-* AT4G38490.1)
Solyc02g094090.4	Vacuolar protein sorting-associated protein 52 A (AHRD V3.3 *** A0A1U8FR82_CAPAN)
Solyc06g053710.3	ethylene receptor homolog (ETR4)
Solyc05g012620.4	uvrB/uvrC motif-containing protein (AHRD V3.3 *** AT2G03390.4)
Solyc07g043590.3	Polyamine oxidase 3 (AHRD V3.3 *** A0A2G3BYY2_CAPCH)
Solyc12g006370.3	Polyamine oxidase-like protein (AHRD V3.3 *** A0A2K3NN16_TRIPR)
Solyc12g056900.2	Membrane-anchored ubiquitin-fold protein (AHRD V3.3 *** Q9ZRD0_TOBAC)
Solyc06g084770.2	cytochrome P450 CYP72A219 (AHRD V3.3 --* XP_004244272.1)
Solyc05g007070.2	Alpha-amylase (AHRD V3.3 *** A0A2G2YEB6_CAPAN)
Solyc01g101010.4	RNA polymerase II subunit B1 CTD phosphatase RPAP2-like protein (AHRD V3.3 *-* AT5G26760.2)
Solyc07g007600.3	vacuolar-type H+-pyrophosphatase
Solyc06g035910.1	Remorin (AHRD V3.3 *-* A0A1U8F3B7_CAPAN)
Solyc03g121330.3	60S ribosomal protein L28 (AHRD V3.3 *** B3TLS3_ELAGV)
Solyc07g049370.2	Glucan endo-1,3-beta-glucosidase 3 (AHRD V3.3 *** A0A1J3FSS7_NOCCA)
Solyc10g049630.2	Protein phosphatase 2C family protein (AHRD V3.3 *** A0A2U1MLG3_ARTAN)
Solyc10g080930.2	Transcription elongation factor (AHRD V3.3 *** A0A200Q6X7_9MAGN)
Solyc08g074620.3	Polyphenol oxidase (AHRD V3.3 *** J7ES67_NICBE)
Solyc04g016470.4	LEQA L.esculentum TomQ'a beta(1,3)glucanase
Solyc12g049390.2	Transmembrane receptor (AHRD V3.3 *** A0A200Q182_9MAGN)
Solyc09g018510.3	Phytol kinase (AHRD V3.3 *** A0A2K3MZ75_TRIPR)
Solyc09g065470.3	Vicilin-like antimicrobial peptides 2-1 (AHRD V3.3 *** AMP21_MACIN)
Solyc07g064890.1	Ethylene Response Factor F.2
Solyc06g069630.4	T-box transcription factor%2C putative (DUF863) (AHRD V3.3 *-* AT1G13940.2)
Solyc04g005530.3	transmembrane protein (AHRD V3.3 *-* AT3G11810.1)
Solyc08g066750.3	Major facilitator superfamily protein (AHRD V3.3 *** A0A2U1QCK3_ARTAN)
Solyc02g080530.3	Peroxidase (AHRD V3.3 *** K4B9S4_SOLLC)
Solyc07g017780.4	(DB226) meloidogyne-induced giant cell protein
Solyc07g056110.3	Vacuolar cation/proton exchanger (AHRD V3.3 *** K4CGE4_SOLLC)
Solyc02g012000.1	ATP synthase subunit alpha, chloroplastic (AHRD V3.3 *-* A0A0G2R8I1_MESCR)
Solyc04g005340.2	Alpha-1,4-glucan-protein synthase [udp-forming] 1 (AHRD V3.3 *** A0A1J6JE64_NICAT)
Solyc04g051610.3	Violaxanthin de-epoxidase-related protein (AHRD V3.3 *** A0A2U1KMC6_ARTAN)
Solyc04g051600.4	tRNA(His) guanylyltransferase 1 (AHRD V3.3 *** A0A1U8DYC8_CAPAN)
Solyc12g038980.2	H/ACA ribonucleoprotein complex subunit 2-like protein (AHRD V3.3 *** A0A2G3A1U0_CAPAN)
Solyc10g085060.3	Protein DEFECTIVE IN EXINE FORMATION 1 (AHRD V3.3 *** A0A2G2VUC7_CAPBA)
Solyc02g093340.3	RNA-binding (RRM/RBD/RNP motifs) family protein (AHRD V3.3 *-* Q9FM47_ARATH)
Solyc01g104780.3	Vacuolar iron transporter-like protein (AHRD V3.3 *** A0A2K3NGY4_TRIPR)
Solyc09g065720.4	Peptidyl-prolyl cis-trans isomerase (AHRD V3.3 *-* A0A1J3HYN5_NOCCA)
Solyc08g067090.4	cyclophilin-like protein
Solyc01g108150.3	Zinc-binding alcohol dehydrogenase domain-containing protein 2 (AHRD V3.3 *** A0A1J3FLM3_NOCCA)
Solyc02g063320.4	U-box domain-containing protein 4-like (AHRD V3.3 *** A0A2I4HV32_9ROSI)
Solyc12g014210.3	RNA-binding (RRM/RBD/RNP motif) family protein (AHRD V3.3 *** A0A2K3L2Z0_TRIPR)
Solyc06g076220.3	expansin18
Solyc02g082430.4	MLO-like protein (AHRD V3.3 *** K4BAB3_SOLLC)
Solyc07g019440.3	ADP-glucose pyrophosphorylase large subunit 2
Solyc10g018300.3	Transketolase (AHRD V3.3 *** A0A200R9X0_9MAGN)
Solyc04g015150.4	Phosphoglycolate phosphatase (AHRD V3.3 *** A0A2G3CDP2_CAPCH)
Solyc01g111500.3	R2R3MYB transcription factor 7
Solyc02g082690.3	Transducin/WD40 repeat-like superfamily protein (AHRD V3.3 *** A0A2U1QAZ8_ARTAN)
Solyc11g011610.2	UPF0678 fatty acid-binding protein-like protein (AHRD V3.3 *** A0A2G2VDJ8_CAPBA)
Solyc11g011620.3	UPF0678 fatty acid-binding protein-like protein (AHRD V3.3 *** A0A2G2VDJ8_CAPBA)
Solyc06g069010.3	LeArcA1 protein containing 7 WD40 repeats
Solyc02g070550.3	La-related protein 6A (AHRD V3.3 *** A0A2G2XDP4_CAPBA)
Solyc03g112190.4	Pentatricopeptide repeat-containing protein, chloroplastic (AHRD V3.3 *** A0A2G2X8Y7_CAPBA)
Solyc02g021140.3	Superoxide dismutase (AHRD V3.3 *** A0A1U8EWU2_CAPAN)
Solyc08g081170.4	UDP-N-acetylmuramoyl-L-alanyl-D-glutamate--2, 6-diaminopimelate ligase (AHRD V3.3 *** A0A1J3G2W3_NOCCA)
Solyc11g065880.2	RNA-binding protein (AHRD V3.3 *** A0A2K3PBB6_TRIPR)
Solyc05g009420.1	transmembrane protein (AHRD V3.3 *-* AT1G25400.2)
Solyc09g005480.3	F-box associated interaction domain-containing protein (AHRD V3.3 *** A0A2U1PT01_ARTAN)
Solyc04g014210.3	RNA helicase DEAH-box12
Solyc04g079200.3	26S proteasome non-ATPase regulatory subunit 14 homolog (AHRD V3.3 *** A0A2I4G2M0_9ROSI)
Solyc10g051310.2	clp-like energy-dependent protease
Solyc11g011850.2	glycosyltransferase
Solyc07g008720.4	Nascent polypeptide-associated complex subunit beta (AHRD V3.3 *** A0A2G3DD77_CAPCH)
Solyc01g095410.3	eukaryotic translation initiation factor 1A-like (AHRD V3.3 *** A0A2I4HKY5_9ROSI)
Solyc04g016360.3	S-formylglutathione hydrolase (AHRD V3.3 *** A0A2G2ZFA7_CAPAN)
Solyc09g013070.3	Steroid 5-alpha-reductase DET2 (AHRD V3.3 *-* A0A1U8EBY8_CAPAN)
Solyc03g114120.3	Ribonuclease 3 (AHRD V3.3 *** A0A1J3HMP1_NOCCA)
Solyc03g121490.4	Unknown protein
Solyc10g012240.3	Ubiquitin-conjugating enzyme (AHRD V3.3 *** A0A200QU68_9MAGN)
Solyc02g071210.3	Cold-regulated inner membrane protein 2, chloroplastic (AHRD V3.3 *** A0A2G3D4Q0_CAPCH)
Solyc11g071690.3	Zinc knuckle (CCHC-type) family protein (AHRD V3.3 *** Q9FYD1_ARATH)
Solyc01g095900.4	Tetratricopeptide repeat (TPR)-like superfamily protein (AHRD V3.3 *** A0A2U1QFM4_ARTAN)
Solyc02g031970.1	50S ribosomal protein L7/L12 (AHRD V3.3 *** A0A1U8GY39_CAPAN)
Solyc06g074850.3	Carboxypeptidase (AHRD V3.3 *** A0A2G3CAN0_CAPCH)
Solyc12g096760.2	2-alkenal reductase (NADP(+)-dependent) (AHRD V3.3 *** A0A2G2WX40_CAPBA)
Solyc03g006456.1	Unknown protein
Solyc03g006430.3	DUF616 domain-containing protein (AHRD V3.3 *** A0A1Q3BIE2_CEPFO)
Solyc07g020860.3	Peroxiredoxin (AHRD V3.3 *** Q8S3L0_POPPZ)
Solyc09g011030.3	Hsp70 nucleotide exchange factor FES1 (AHRD V3.3 *** A0A1J3K956_NOCCA)
Solyc06g072240.1	Histone H4 (AHRD V3.3 *-* F2E7L1_HORVV)
Solyc06g075830.2	Histone H4 (AHRD V3.3 *-* F2E7L1_HORVV)
Solyc00g500328.1	Ribosomal protein L2, plastid (AHRD V3.3 *-* A0A2U1PJW3_ARTAN)
Solyc00g500199.1	Photosystem I P700 chlorophyll a apoprotein A1 (AHRD V3.3 *** K4EPK3_DATST)
Solyc00g500129.1	Ribosomal protein L2, plastid (AHRD V3.3 *-* A0A2U1PJW3_ARTAN)
Solyc00g500078.1	Ribosomal protein L2, plastid (AHRD V3.3 *-* A0A2U1PJW3_ARTAN)
Solyc00g500033.1	Ribosomal protein L2, plastid (AHRD V3.3 *-* A0A2U1PJW3_ARTAN)
Solyc00g500151.1	Photosystem II protein D1 (AHRD V3.3 *** A0A1U8QBZ9_CAPAN)
Solyc10g012213.1	Ribosomal protein L2, plastid (AHRD V3.3 *-* A0A2U1PJW3_ARTAN)
Solyc10g018610.2	50S ribosomal protein L2, chloroplastic (AHRD V3.3 *-* A0A0G2R7X3_MESCR)
Solyc09g050067.1	50S ribosomal protein L2 (AHRD V3.3 *-* H6T990_9CARY)
Solyc01g073730.4	GTP 3',8-cyclase, mitochondrial (AHRD V3.3 *** CNX2_ARATH)
Solyc08g077920.3	Isocitrate dehydrogenase [NAD] subunit, mitochondrial (AHRD V3.3 *** O65852_TOBAC)
Solyc08g077930.3	Isocitrate dehydrogenase [NAD] subunit, mitochondrial (AHRD V3.3 *** O65852_TOBAC)
Solyc08g063080.3	UDP-sulfoquinovose synthase (AHRD V3.3 *** B6T784_MAIZE)
Solyc02g068990.3	Unknown protein
Solyc09g082690.3	superoxide dismutase
Solyc09g082680.3	Dymeclin (AHRD V3.3 *** A0A2U1PDG2_ARTAN),Pfam:PF09742
Solyc08g060830.4	1-acyl-sn-glycerol-3-phosphate acyltransferase 2 (AHRD V3.3 *-* A0A2G3ATB7_CAPCH)
Solyc09g066100.3	Histone H1 (AHRD V3.3 *-* A0A2G2WIH1_CAPBA)
Solyc02g062500.3	2-oxoglutarate (2OG) and Fe(II)-dependent oxygenase superfamily protein (AHRD V3.3 *** A0A2U1LXD5_ARTAN)
Solyc04g080100.3	Cytochrome P450 (AHRD V3.3 *** A0A200R7I2_9MAGN)
Solyc01g108290.3	SWIB/MDM2 domain containing protein (AHRD V3.3 *** B6SZA4_MAIZE)
Solyc12g044930.3	F-box protein (AHRD V3.3 *** A0A2G3B4N2_CAPCH)
Solyc02g088800.2	Exocyst subunit Exo70 family protein (AHRD V3.3 *** A0A2G3ABK1_CAPAN)
Solyc11g012700.2	Oligopeptide transporter (AHRD V3.3 *** A0A200RBP6_9MAGN)
Solyc11g007070.2	Mitochondrial substrate/solute carrier (AHRD V3.3 *** A0A200QN58_9MAGN)
Solyc10g007980.3	60S ribosomal protein L11 (AHRD V3.3 *-* A0A2G2VRP4_CAPBA)
Solyc05g053835.2	Tetratricopeptide repeat (TPR)-like superfamily protein (AHRD V3.3 *** A0A2U1Q1B2_ARTAN)
Solyc01g014180.3	Zinc finger A20 and AN1 domain-containing stress-associated protein 8 (AHRD V3.3 *** A0A2G2UWG6_CAPBA)
Solyc01g081490.3	RNA polymerase sigma factor (AHRD V3.3 *** A0A1U8EM77_CAPAN)
Solyc02g092260.3	Amino-acid acetyltransferase-like protein (AHRD V3.3 *** A0A2K3MR62_TRIPR)
Solyc11g007780.2	SEC12-like protein 1 (AHRD V3.3 *** A0A2I4HBY6_9ROSI)
Solyc09g011750.3	Protein kinase domain (AHRD V3.3 *** A0A200R4T5_9MAGN)
Solyc01g104370.4	60S acidic ribosomal protein P1 (AHRD V3.3 *** A0A2G2W8Q0_CAPBA),Pfam:PF00428
Solyc09g005590.3	SelT-like protein (AHRD V3.3 *** A0A2G2YS79_CAPAN)
Solyc01g005300.4	Adagio-like protein 1 (AHRD V3.3 *** A0A1U8H9V5_CAPAN)
Solyc04g007340.4	hypothetical protein (DUF1639) (AHRD V3.3 *** AT1G25370.2)
Solyc03g032160.3	Ubiquitin domain-containing protein DSK2b (AHRD V3.3 *** A0A2G2ZM95_CAPAN)
Solyc08g015990.4	Golgi-to-ER traffic-like protein (AHRD V3.3 *** A0A1P8BH44_ARATH)
Solyc00g500319.1	DNA-directed RNA polymerase subunit beta'' (AHRD V3.3 *** A0A1U8QCC7_CAPAN)
Solyc00g500205.1	DNA-directed RNA polymerase subunit beta'' (AHRD V3.3 *-* A0A1U8QCC7_CAPAN)
Solyc00g500135.1	DNA-directed RNA polymerase subunit beta'' (AHRD V3.3 *-* A0A1U8QCC7_CAPAN)
Solyc00g500052.1	DNA-directed RNA polymerase subunit beta'' (AHRD V3.3 *-* A0A1U8QCC7_CAPAN)
Solyc00g500290.1	DNA-directed RNA polymerase subunit beta'' (AHRD V3.3 *** A0A1U8QCC7_CAPAN)
Solyc03g097870.4	Bidirectional sugar transporter SWEET (AHRD V3.3 *** M1D7G9_SOLTU)
Solyc09g008290.4	Thioredoxin (AHRD V3.3 *** A0A200R5M5_9MAGN)
Solyc11g067160.2	Aldo/keto reductase family oxidoreductase (AHRD V3.3 *** A0A2K3NWG7_TRIPR)
Solyc03g113630.3	Pentatricopeptide repeat-containing protein, chloroplastic (AHRD V3.3 *** A0A2G2WRC1_CAPBA)
Solyc10g005260.3	RNA-binding protein (AHRD V3.3 *** A0A2K3PBB6_TRIPR)
Solyc06g071910.3	3-oxoacyl-[acyl-carrier-protein] reductase, chloroplastic (AHRD V3.3 *** A0A2G2ZCU2_CAPAN),Pfam:PF13561
Solyc00g244300.1	Unknown protein
Solyc03g063510.1	NADH-ubiquinone oxidoreductase chain 2 (AHRD V3.3 --* NU2M_ARATH)
Solyc10g055410.2	R2R3MYB transcription factor 32
Solyc02g083990.3	Polyamine-modulated factor 1-binding protein (AHRD V3.3 *** A0A1P8B2T5_ARATH)
Solyc10g083360.2	Calmodulin-binding family protein, putative, expressed (AHRD V3.3 *** Q2QXN6_ORYSJ)
Solyc10g006140.3	Acid phosphatase/vanadium-dependent haloperoxidase-related protein (AHRD V3.3 *** Q8L7M6_ARATH)
Solyc12g017250.2	photosystem II 10 kDa polypeptide, chloroplastic (AHRD V3.3 *** A0A2I4F6M0_9ROSI)
Solyc04g005100.3	transcription factor MYB1R1-like (AHRD V3.3 *** A0A2I4GKI8_9ROSI)
Solyc01g100500.3	microfibrillar-associated protein 1-like (AHRD V3.3 *** A0A2I4G8F8_9ROSI)
Solyc02g014170.3	Zinc finger, C3HC4 type (AHRD V3.3 *-* A0A2U1NDX1_ARTAN)
Solyc02g078480.3	CBS domain-containing protein (AHRD V3.3 *** A0A1Q3C2E1_CEPFO)
Solyc08g075080.3	RING/U-box superfamily protein (AHRD V3.3 *** F4KD57_ARATH)
Solyc02g076760.3	N-(5'-phosphoribosyl)anthranilate isomerase (AHRD V3.3 *** S8D1B0_9LAMI)
Solyc01g010050.3	S-adenosylmethionine decarboxylase 3
Solyc08g080940.3	glutathione peroxidase like encoding 1
Solyc03g078400.3	actin
Solyc03g065340.3	Alpha-1,4 glucan phosphorylase (AHRD V3.3 *** A0A2G3CMG9_CAPCH)
Solyc01g094950.3	Protein BPS1, chloroplastic (AHRD V3.3 *** A0A2G2YY51_CAPAN)
Solyc08g080850.4	Serine/threonine-protein kinase RIO1 (AHRD V3.3 *** A0A2G2XK91_CAPBA)
Solyc08g014040.3	S-adenosyl-L-methionine-dependent methyltransferases superfamily protein (AHRD V3.3 *** A0A2U1LMA1_ARTAN)
Solyc07g056540.3	glycolate oxidase X92888
Solyc06g060620.4	Protein NRT1/ PTR FAMILY 6.3 (AHRD V3.3 *** A0A2G2ZAG1_CAPAN)
Solyc03g117410.2	TOPLESS (AHRD V3.3 *-* K4BLN8_SOLLC)
Solyc08g069060.4	Hexosyltransferase (AHRD V3.3 *** A0A2G2XN19_CAPBA)
Solyc06g051820.4	Myosin heavy chain-like protein (AHRD V3.3 *** A0A1P8BDH1_ARATH)
Solyc01g007740.4	2-Cys peroxiredoxin (AHRD V3.3 *** G1JT83_VITVI)
Solyc04g078760.4	CONSTANS interacting protein 4
Solyc02g084440.4	Fructose-bisphosphate aldolase (AHRD V3.3 *** A0A2G3AA97_CAPAN)
Solyc11g066150.3	UDP-glucuronic acid decarboxylase (AHRD V3.3 *** G5DXR5_SILLA)
Solyc06g005060.3	elongation factor 1-alpha
Solyc01g005140.3	Cytochrome b561/ferric reductase transmembrane (AHRD V3.3 *** A0A2U1MNP8_ARTAN)
Solyc01g103750.4	ATP phosphoribosyltransferase (AHRD V3.3 *** O46887_NOCGO)
Solyc10g062340.2	RNA binding protein (AHRD V3.3 *-* A0A2K3MUE2_TRIPR)
Solyc02g082340.3	RNA polymerase I-specific transcription initiation factor RRN3 (AHRD V3.3 *** A0A2I4H2G7_9ROSI)
Solyc04g073990.3	annexin p34
Solyc05g052970.4	S-adenosyl-L-methionine-dependent methyltransferases superfamily protein (AHRD V3.3 *** A0A2U1PR33_ARTAN)
Solyc02g077710.1	protein E6-like (AHRD V3.3 *-* A0A2I4DTB4_9ROSI)
Solyc05g054200.4	Transcriptional adapter (AHRD V3.3 *** A0A2G2WV26_CAPBA)
Solyc10g047650.3	CHCH domain containing protein, expressed (AHRD V3.3 *-* Q7XXS3_ORYSJ)
Solyc04g081900.4	Thioredoxin_8 domain-containing protein (AHRD V3.3 *** A0A1Q3C5I0_CEPFO)
Solyc04g080640.1	tRNA-methyltransferase non-catalytic subunit trm6MTase subunit (AHRD V3.3 *** AT5G66440.1)
Solyc06g068770.3	DB279
Solyc12g042360.3	Exostosin-like (AHRD V3.3 *** A0A200R3S4_9MAGN)
Solyc09g065940.4	U6 snRNA-associated Sm-like protein LSm4 (AHRD V3.3 *-* A0A328E599_9ASTE)
Solyc04g082260.4	Protein kinase domain (AHRD V3.3 *** A0A200QYY3_9MAGN)
Solyc04g082250.3	FtsH-like protein precursor
Solyc02g021430.1	Mitochondrial transcription termination factor family protein (AHRD V3.3 *** O64685_ARATH)
Solyc12g009990.2	Signal recognition particle receptor subunit alpha (AHRD V3.3 *** A0A2G2YVH0_CAPAN)
Solyc11g066740.2	protein RETICULATA, chloroplastic-like (AHRD V3.3 *** A0A2I4ELL8_9ROSI)
Solyc08g074760.3	Receptor-like protein kinase (AHRD V3.3 *** A0A0K9Q349_ZOSMR)
Solyc12g009390.2	Zinc finger transcription factor 75
Solyc02g082760.3	ethylene-responsive catalase
Solyc01g099420.3	Unknown protein
Solyc09g072865.1	Ribosomal protein L17 (AHRD V3.3 *** Q5I7K4_WHEAT)
Solyc06g083780.3	Ribosomal protein L17 (AHRD V3.3 *** Q5I7K4_WHEAT)
Solyc02g083660.1	RING/U-box superfamily protein (AHRD V3.3 *-* Q9M176_ARATH)
Solyc02g083670.4	Histidine kinase 1 (AHRD V3.3 *** A0A2G3AA52_CAPAN)
Solyc07g005180.3	DUF1068 domain-containing protein (AHRD V3.3 *** A0A1Q3CIU1_CEPFO)
Solyc05g054920.4	Serine/arginine-rich-splicing factor RS2Z32 (AHRD V3.3 *-* A0A0M8KRK6_NICAT)
Solyc10g075112.1	Transposase, MuDR, plant (AHRD V3.3 *-* A0A1R3JJ83_COCAP)
Solyc12g009810.3	UDP-N-acetylglucosamine transferase subunit ALG13 (AHRD V3.3 *** A0A2K3MNU9_TRIPR)
Solyc06g053430.4	15 kDa selenoprotein-like (AHRD V3.3 *** A0A2I4H843_9ROSI)
Solyc02g069340.4	RNA 3'-terminal phosphate cyclase (AHRD V3.3 *** A0A200PQ43_9MAGN)
Solyc01g099680.3	Rubber elongation factor (AHRD V3.3 *** A0A2U1LDB4_ARTAN)
Solyc04g011430.3	Ubiquitin conjugating enzyme (AHRD V3.3 *** A0A172MJZ4_PAESU)
Solyc10g018980.3	Protein Ycf2 (AHRD V3.3 *-* A0A172MBP1_9SOLA)
Solyc00g500148.1	Protein Ycf2 (AHRD V3.3 *-* A0A1W5PW46_9DIPS)
Solyc09g031830.1	Protein Ycf2 (AHRD V3.3 *-* A0A075TVZ1_9ERIC)
Solyc09g007260.4	AP2-like ethylene-responsive transcription factor TOE3 (AHRD V3.3 *** A0A2G2VZG0_CAPBA)
Solyc01g010230.2	MDIS1-interacting receptor like kinase 2 (AHRD V3.3 --* XP_024448779.1)
Solyc08g068290.3	Sulfite exporter TauE/SafE family protein (AHRD V3.3 *** A0A2U1KY14_ARTAN)
Solyc10g005125.1	Endoribonuclease Dicer-like protein 1 (AHRD V3.3 *** A0A2G2YJZ3_CAPAN)
Solyc09g064630.3	Tetratricopeptide repeat (TPR)-like superfamily protein (AHRD V3.3 *-* F4K464_ARATH)
Solyc12g088450.3	C5orf35 (AHRD V3.3 *** AT5G23200.1)
Solyc02g061840.3	RNA-binding (RRM/RBD/RNP motifs) family protein (AHRD V3.3 *-* F4JNU2_ARATH)
Solyc01g150159.1	nuclear pore complex protein NUP98A-like isoform X1 (AHRD V3.3 *-* XP_025885413.1)
Solyc01g150156.1	nuclear pore complex protein NUP98A-like isoform X5 (AHRD V3.3 *-* XP_019068100.2)
Solyc09g010440.3	Actin-depolymerizing factor (AHRD V3.3 *** Q1EMP8_PLAMJ)
Solyc03g033500.4	Cold-shock protein (AHRD V3.3 *-* A0A200RAC1_9MAGN)
Solyc12g006140.2	Cab-5 gene encoding chlorophyll a/b-binding protein
Solyc03g031860.3	Phytoene synthase 1,Pfam:PF00494
Solyc04g081030.3	Protein disulfide-isomerase 5-3 (AHRD V3.3 *** A0A2G2X164_CAPBA)
Solyc03g095860.3	Ankyrin repeat-containing protein (AHRD V3.3 *** A0A2U1NC91_ARTAN)
Solyc02g082920.4	acidic extracellular 26 kD chitinase
Solyc02g083220.2	DNA-directed RNA polymerase subunit (AHRD V3.3 *-* A0A1U8FXJ4_CAPAN)
Solyc04g008750.3	Transcription elongation factor SPT4 homolog (AHRD V3.3 *** A0A1U8GMM7_CAPAN)
Solyc11g066830.2	Zinc finger transcription factor 68
Solyc10g050870.3	P-loop containing nucleoside triphosphate hydrolases superfamily protein (AHRD V3.3 *** A0A1P8B1U7_ARATH)
Solyc06g051730.4	ABC1 protein (AHRD V3.3 *** A0A2I0VJC7_9ASPA)
Solyc03g005310.4	Armadillo repeat-containing protein LFR (AHRD V3.3 *** A0A2G3CJL6_CAPCH)
Solyc07g066610.3	Phosphoglycerate kinase (AHRD V3.3 *** A0A2G2Z688_CAPAN)
Solyc03g117830.2	Unknown protein
Solyc08g076340.3	40S ribosomal protein S30 (AHRD V3.3 *** F2EKP2_HORVV)
Solyc09g090640.3	DUF3527 domain-containing protein (AHRD V3.3 *** A0A1Q3DBN1_CEPFO)
Solyc01g088100.4	Zinc finger transcription factor 12
Solyc06g052080.4	RNA-binding protein 1-like (AHRD V3.3 *** A0A2I4GFY9_9ROSI)
Solyc09g082170.4	Pentatricopeptide repeat-containing protein (AHRD V3.3 *** A0A2G2W250_CAPBA)
Solyc05g010080.3	lysine-rich arabinogalactan protein 19 (AHRD V3.3 *-* XP_004238980.1)
Solyc05g018520.3	NADH-cytochrome b5 reductase (AHRD V3.3 *** K4BZA6_SOLLC)
Solyc08g065220.3	glycine decarboxylase p-protein
Solyc12g019960.2	Telomerase activating protein Est1 (AHRD V3.3 *** A0A1P8BBV1_ARATH)
Solyc08g079090.4	Monocopper oxidase-like protein sku5 (AHRD V3.3 *** A0A1J6IJ65_NICAT)
Solyc03g082410.3	Heat shock induced transcript 2 (AHRD V3.3 *-* Q96486_SOLLC)
Solyc06g082870.4	60S ribosomal protein L5 (AHRD V3.3 *** A0A2I4H863_9ROSI)
Solyc06g063290.3	Pyridoxamine 5'-phosphate oxidase family protein (AHRD V3.3 *** Q9C8K8_ARATH)
Solyc08g081770.3	GDT1-like protein 1, chloroplastic (AHRD V3.3 *** A0A1U8G499_CAPAN)
Solyc10g039280.2	Dual specificity phosphatase (AHRD V3.3 *** A0A200Q2H3_9MAGN)
Solyc06g009380.3	transmembrane protein (AHRD V3.3 *** AT1G10660.4)
Solyc01g106820.3	Ethylene-dependent gravitropism-deficient and yellow-green-like 3 (AHRD V3.3 *** A0A2U1KYW2_ARTAN)
Solyc02g072230.3	Transducin/WD40 repeat-like superfamily protein (AHRD V3.3 *** A0A2U1NCE8_ARTAN)
Solyc02g063060.4	Zinc-finger domain of monoamine-oxidase A repressor R1 (AHRD V3.3 *** A0A2U1N5J3_ARTAN)
Solyc01g006160.3	60S acidic ribosomal protein P1 (AHRD V3.3 *** A0A2G2W8Q0_CAPBA),Pfam:PF00428
Solyc02g086454.1	titin isoform X6 (AHRD V3.3 *-* XP_010316304.1)
Solyc04g071860.3	S-acyltransferase (AHRD V3.3 *** A0A1U8GE89_CAPAN)
Solyc01g109280.3	RBR-type E3 ubiquitin transferase (AHRD V3.3 *** A0A2G2WA47_CAPBA)
Solyc10g080590.2	60S ribosomal protein L21 (AHRD V3.3 *** B6SYW9_MAIZE)
Solyc01g103990.3	T-complex protein 11 (AHRD V3.3 *** A0A2U1QKZ8_ARTAN)
Solyc01g099830.3	60S ribosomal protein L22 (AHRD V3.3 *** A0A1Y1HUA2_KLENI)
Solyc08g066600.4	DUF810 domain-containing protein (AHRD V3.3 *** A0A1Q3BC95_CEPFO),Pfam:PF05664
Solyc08g079170.3	Hsp70-Hsp90 organizing protein 1 (AHRD V3.3 *** A0A1U8GC69_CAPAN)
Solyc04g076850.3	entire
Solyc04g077420.4	transmembrane protein (AHRD V3.3 *** AT3G49720.3)
Solyc01g087080.4	interferon-activable protein (AHRD V3.3 *** AT3G52110.2)
Solyc10g006880.3	NAC domain protein
Solyc04g015750.3	CobN/magnesium chelatase (AHRD V3.3 *** A0A200PZ28_9MAGN)
Solyc08g066690.4	Exostosin-like (AHRD V3.3 *** A0A200RC21_9MAGN)
Solyc06g073280.3	LL-diaminopimelate aminotransferase (AHRD V3.3 *** A0A2R6R247_ACTCH)
Solyc11g017140.3	Zinc finger protein (AHRD V3.3 *** A0A200QPB2_9MAGN)
Solyc11g064790.2	Signal peptide peptidase (AHRD V3.3 *** A0A2G2VN53_CAPBA)
Solyc06g065100.3	R2R3MYB transcription factor 3
Solyc11g071280.2	4-amino-4-deoxychorismate lyase
Solyc01g099300.3	ATPase, histidine kinase, DNA gyrase B-, and HSP90-like domain containing protein, expressed (AHRD V3.3 *** Q33AG5_ORYSJ)
Solyc10g009340.1	Calcium-binding protein KIC (AHRD V3.3 *** A0A1U8EBK4_CAPAN)
Solyc02g084610.1	Leucine-rich repeat receptor-like protein kinase PXL2 (AHRD V3.3 *** A0A1J3GLI2_NOCCA)
Solyc06g082290.4	Mitochondrial substrate carrier family protein (AHRD V3.3 *** O64731_ARATH)
Solyc10g037980.2	Thioredoxin-like protein Clot (AHRD V3.3 *** A0A2G2XZE0_CAPAN)
Solyc01g094480.4	WD40 repeat (AHRD V3.3 *** A0A200PPU0_9MAGN)
Solyc05g055170.3	charged multivesicular body protein 5-like (AHRD V3.3 *** A0A2I4G8C5_9ROSI)
Solyc01g087120.3	ATP synthase subunit O, mitochondrial (AHRD V3.3 *** A0A2G2XQH2_CAPBA)
Solyc08g006930.3	photosystem I reaction center subunit psaK, chloroplastic (AHRD V3.3 *** A0A2G3AN63_CAPAN)
Solyc10g078400.2	Plant/protein (AHRD V3.3 *** F4IJX5_ARATH)
Solyc08g005985.1	CDP-diacylglycerol--inositol 3-phosphatidyltransferase (AHRD V3.3 *** C5IGX5_SOLTU)
Solyc03g082970.4	Plastid transcriptionally active protein 7 (AHRD V3.3 *** A0A2K3PR76_TRIPR)
Solyc01g087030.3	Zinc finger transcription factor 10
Solyc10g038000.3	Zinc finger transcription factor 57
Solyc08g068400.4	Alpha/beta-Hydrolases superfamily protein (AHRD V3.3 *** A0A2U1LLS3_ARTAN)
Solyc02g083860.3	2-oxoglutarate (2OG) and Fe(II)-dependent oxygenase superfamily protein (AHRD V3.3 *** A0A2U1QGX7_ARTAN)
Solyc02g080300.3	Beta-glucosidase 46 (AHRD V3.3 *** A0A1U8FUJ5_CAPAN)
Solyc02g093080.3	2-oxoglutarate (2OG) and Fe(II)-dependent oxygenase superfamily protein (AHRD V3.3 *** A0A2U1Q3D7_ARTAN)
Solyc02g085300.4	Unknown protein
Solyc11g028010.2	P-loop containing nucleoside triphosphate hydrolases superfamily protein (AHRD V3.3 *** A0A1P8B8D5_ARATH)
Solyc04g010320.1	Cytochrome P450 (AHRD V3.3 *** A0A200R6R8_9MAGN)
Solyc11g005170.2	RNA-binding protein 39-like (AHRD V3.3 *** A0A2I4GQQ7_9ROSI)
Solyc04g005590.3	Ribosomal L32p protein family (AHRD V3.3 *** Q5Q0D8_ARATH)
Solyc03g121070.3	hexokinase
Solyc09g059500.3	FHA domain-containing protein (AHRD V3.3 *** A0A1Q3BS28_CEPFO)
Solyc08g008550.4	Serine/threonine-protein kinase fray2 (AHRD V3.3 *** A0A2G3BPG3_CAPCH)
Solyc01g103410.3	KH domain-containing protein (AHRD V3.3 *** A0A2G2W8I6_CAPBA)
Solyc10g008800.4	Apoptosis inhibitory 5 (AHRD V3.3 *** A0A200QVJ7_9MAGN)
Solyc08g008210.3	vacuolar proton ATPase subunit E
Solyc03g045050.4	Nuclear matrix constituent-like protein 1 (AHRD V3.3 *** E5GCT1_CUCME)
Solyc06g036520.1	transmembrane protein (AHRD V3.3 *-* AT1G80200.1)
Solyc01g108300.3	Two-component response regulator ARR18 (AHRD V3.3 *** A0A2G2W9W9_CAPBA)
Solyc02g078260.3	RNA polymerase II subunit 2
Solyc02g092240.3	D-ribose-binding periplasmic protein (AHRD V3.3 *** AT5G50090.2)
Solyc12g057140.1	Unknown protein
Solyc09g092130.3	Sucrose phosphate synthase (AHRD V3.3 *** A0A0B5L7E2_LILDA)
Solyc04g078070.4	Unknown protein
Solyc08g079180.3	Elongation factor G (AHRD V3.3 *** A0A2G3AEH8_CAPAN)
Solyc10g024320.2	Lon protease homolog (AHRD V3.3 *** A0A1J3CVW6_NOCCA)
Solyc10g047360.2	Polyadenylate-binding protein (AHRD V3.3 *** G5DWR4_SILLA)
Solyc01g102300.3	bHLH transcription factor 006
Solyc07g049710.3	V-type proton ATPase subunit e1 (AHRD V3.3 *** A0A1U8G2Q5_CAPAN)
Solyc09g025210.3	alcohol dehydrogenase-2
Solyc06g074770.4	U box domain (AHRD V3.3 *** A0A200QNU0_9MAGN)
Solyc04g072047.1	MALE GAMETOPHYTE DEFECTIVE 1 (AHRD V3.3 *** AT2G21870.1)
Solyc01g073770.2	PRLI-interacting factor (AHRD V3.3 *-* AT5G19900.5)
Solyc07g065760.3	Coiled-coil protein (AHRD V3.3 *** F4I1X8_ARATH)
Solyc02g086180.4	Delta(7)-sterol-C5(6)-desaturase (AHRD V3.3 *-* A0A1U8FPX0_CAPAN)
Solyc05g052600.4	Sedoheptulose-1,7-bisphosphatase, chloroplastic (AHRD V3.3 *-* A0A1U8GZ15_CAPAN)
Solyc08g081370.1	RING/U-box superfamily protein (AHRD V3.3 *** Q3EAE6_ARATH)
Solyc08g041710.3	envelope glycoprotein B (AHRD V3.3 *** AT1G80540.1)
Solyc02g086810.1	Nipped-B-like protein (AHRD V3.3 *** A0A2R6RYV7_ACTCH)
Solyc11g071320.2	50S ribosomal protein L27 (AHRD V3.3 *** A0A2G3BPR5_CAPCH)
Solyc08g080360.3	F-box protein PP2-A15 (AHRD V3.3 *** A0A2G2Y8Y0_CAPAN)
Solyc03g113790.4	Glucose-1-phosphate adenylyltransferase family protein (AHRD V3.3 *** A0A2U1PR08_ARTAN)
Solyc07g018140.3	Protein kinase superfamily protein (AHRD V3.3 *** A0A2U1MSN8_ARTAN)
Solyc08g005800.4	Pectin acetylesterase (AHRD V3.3 *** A0A1U8F2I8_CAPAN)
Solyc08g016750.3	Pyruvate dehydrogenase E1 component subunit beta-like protein (AHRD V3.3 *** A0A2K3P721_TRIPR)
Solyc06g066000.3	ATP synthase subunit b', chloroplastic (AHRD V3.3 *** A0A1U8GUM8_CAPAN)
Solyc07g024000.3	NAD(P)-binding Rossmann-fold superfamily protein (AHRD V3.3 *** F4JSA6_ARATH)
Solyc02g038800.1	Plant intracellular Ras-group-related LRR protein (AHRD V3.3 *** A0A2R6RJA8_ACTCH)
Solyc01g104470.3	Ribosome assembly factor mrt4 (AHRD V3.3 *** A0A328DGN8_9ASTE)
Solyc02g079880.3	Eukaryotic translation initiation factor-related protein (AHRD V3.3 *** A0A2U1P0K8_ARTAN)
Solyc04g008290.4	65-kDa microtubule-associated protein 6 (AHRD V3.3 *** A0A2G2W4Q4_CAPBA),Pfam:PF03999
Solyc04g078420.1	R2R3MYB transcription factor 70
Solyc11g050770.1	Photosystem II reaction center protein Z (AHRD V3.3 *** A0A1U8QD60_CAPAN)
Solyc12g010840.2	Ketol-acid reductoisomerase (AHRD V3.3 *** M1ADA6_SOLTU)
Solyc03g112860.3	SBP (S-ribonuclease binding protein) family protein (AHRD V3.3 *** A0A2U1LW40_ARTAN)
Solyc02g093620.2	Pentatricopeptide repeat-containing protein (AHRD V3.3 *** A0A2G3D9X8_CAPCH)
Solyc06g069420.3	Adenine nucleotide alpha hydrolases-like superfamily protein (AHRD V3.3 *** Q9M9P7_ARATH)
Solyc02g068180.3	ABC transporter ATP-binding protein (AHRD V3.3 *** A0A347ZBK6_LACPN)
Solyc09g075440.4	Never ripe-2
Solyc11g009070.2	Transmembrane protein (AHRD V3.3 *** Q9FJP0_ARATH)
Solyc05g056220.3	N6-adenosine-methyltransferase subunit METTL14 (AHRD V3.3 *** A0A2G2ZKU5_CAPAN)
Solyc10g044480.2	Transmembrane 9 superfamily member (AHRD V3.3 *** A0A2G2Y1V0_CAPAN)
Solyc07g064700.4	Bromodomain-containing protein (AHRD V3.3 *** A0A2K3PD43_TRIPR)
Solyc08g015690.4	Late embryogenesis abundant protein (AHRD V3.3 *** A0A2K3L9G4_TRIPR)
Solyc01g106030.4	GATA transcription factor 28 (AHRD V3.3 *** A0A2G3AWS2_CAPCH)
Solyc01g060030.3	Zinc finger CCHC domain-containing protein 10 (AHRD V3.3 *** A0A2G3ART8_CAPCH)
Solyc04g054710.3	Aminotransferase (AHRD V3.3 *** A0A200QW13_9MAGN)
Solyc09g083090.4	Non-specific serine/threonine protein kinase (AHRD V3.3 *** A0A2G2W162_CAPBA)
Solyc02g067540.3	Methyltransferase (AHRD V3.3 *** A0A2U1QFS7_ARTAN),Pfam:PF03602
Solyc12g010400.2	hypothetical protein (AHRD V3.3 *-* AT2G46490.1)
Solyc07g063430.3	Peroxisomal membrane 22 kDa (Mpv17/PMP22) family protein (AHRD V3.3 *** A0A2U1KPZ4_ARTAN)
Solyc06g068570.4	AP2-like ethylene-responsive transcription factor (AHRD V3.3 *** A0A2G2ZC69_CAPAN)
Solyc01g068450.4	Essential protein Yae1, N-terminal (AHRD V3.3 *** A0A2U1P191_ARTAN)
Solyc01g091890.3	Ubiquitin-related modifier 1 homolog (AHRD V3.3 *** A0A2G3DDZ7_CAPCH)
Solyc00g500067.1	NAD(P)H-quinone oxidoreductase subunit K, chloroplastic (AHRD V3.3 *** A0A1U8QCE3_CAPAN)
Solyc00g500020.1	Cytochrome f (AHRD V3.3 *** A0A2G3ALJ3_CAPAN)
Solyc06g048950.3	Leucine-rich receptor-like kinase family protein (AHRD V3.3 *** A0A072V1G8_MEDTR)
Solyc07g053730.4	Nucleolar GTP-binding protein 1 (AHRD V3.3 *** A0A1U8EKU8_CAPAN)
Solyc01g081010.4	Nucleolar GTP-binding protein 1 (AHRD V3.3 *** A0A1U8EKU8_CAPAN)
Solyc04g011400.3	UDP-glucuronic acid decarboxylase (AHRD V3.3 *** G5DXR5_SILLA)
Solyc02g085760.2	Rhomboid domain-containing protein (AHRD V3.3 *** A0A1Q3C608_CEPFO)
Solyc10g081370.3	Unknown protein
Solyc01g058260.4	Nuclear poly(A) polymerase 3 (AHRD V3.3 *** A0A2G3B5G8_CAPCH)
Solyc09g075760.4	cyclinT1_3
Solyc08g075890.3	Serine/threonine-protein kinase MAK (AHRD V3.3 *-* A0A2G2XMD0_CAPBA)
Solyc06g009490.3	Pentatricopeptide repeat (AHRD V3.3 *-* A0A200QRY0_9MAGN)
Solyc11g010620.3	basic helix loop helix (bHLH) DNA-binding superfamily protein (AHRD V3.3 *-* AT4G38062.1)
Solyc06g005360.3	Actin-depolymerizing factor (AHRD V3.3 *** D9I9X9_HEVBR)
Solyc12g056580.2	Cellulose synthase (AHRD V3.3 *** K4DFY9_SOLLC)
Solyc05g005020.4	Alpha-Glucan Water Dikinase
Solyc08g068150.4	BURP domain-containing protein (AHRD V3.3 *-* A0A2U1QID7_ARTAN)
Solyc11g008910.2	ubiquitin carboxyl-terminal hydrolase (AHRD V3.3 *** AT1G65295.1)
Solyc05g053230.3	Protein kinase superfamily protein (AHRD V3.3 *** Q9LUT0_ARATH)
Solyc08g066700.3	Exosome complex exonuclease RRP46-like protein (AHRD V3.3 *** A0A1U8GGL3_CAPAN)
Solyc06g082950.4	Photosystem I reaction center subunit XI protein (AHRD V3.3 *** A0A2U1MVK5_ARTAN)
Solyc06g062960.3	DUF1677 domain-containing protein (AHRD V3.3 *** A0A1Q3B0U5_CEPFO)
Solyc08g079470.3	Glycine cleavage T-protein (AHRD V3.3 *** A0A200QAZ4_9MAGN)
Solyc01g112010.3	RNA-binding (RRM/RBD/RNP motifs) family protein (AHRD V3.3 *** AT3G56510.5)
Solyc01g096700.4	DnaJ domain-containing protein (AHRD V3.3 *-* A0A2U1QIS2_ARTAN)
Solyc01g005750.1	Lipoxygenase (AHRD V3.3 *-* O49878_SOLLC)
Solyc06g065590.4	60S ribosomal protein L18a (AHRD V3.3 *** A0A2G2WKJ7_CAPBA)
Solyc07g063410.3	NAC domain protein (AHRD V3.3 *** S5RDS7_9ROSA)
Solyc01g008270.3	Prefoldin subunit 5 (AHRD V3.3 *** B6TVU2_MAIZE)
Solyc09g091940.2	Unknown protein
Solyc01g006830.3	Protein WVD2-like 1 (AHRD V3.3 *** A0A2G3AXV0_CAPCH)
Solyc07g054080.3	E3 ubiquitin-protein ligase RMA1H1 (AHRD V3.3 *** A0A2G2WDK5_CAPBA)
Solyc04g080850.3	Thioredoxin (AHRD V3.3 *** Q201Z4_9SOLN)
Solyc01g066760.2	Unknown protein
Solyc06g076360.4	Protein TOC75, chloroplastic (AHRD V3.3 *** A0A2G2ZEA8_CAPAN)
Solyc09g007610.3	Histone H4 (AHRD V3.3 *-* A0A1J7HQ37_LUPAN)
Solyc09g007590.1	Histone H4 (AHRD V3.3 *-* A0A2P6TCR2_CHLSO)
Solyc11g072860.2	Histone H4 (AHRD V3.3 *-* F2E7L1_HORVV)
Solyc11g072840.1	Histone H4 (AHRD V3.3 *-* F2E7L1_HORVV)
Solyc06g073310.3	60S ribosomal protein L9 (AHRD V3.3 *** A0A2G3AX04_CAPCH)
Solyc09g056350.4	Lipase class 3 family protein (AHRD V3.3 *** S8D401_9LAMI)
Solyc04g064500.4	Protein phosphatase 2C (AHRD V3.3 *** Q8S8Z0_MESCR)
Solyc04g007400.4	NAD(P)-binding Rossmann-fold superfamily protein (AHRD V3.3 *** F4IKL5_ARATH),Pfam:PF13561
Solyc03g113270.3	LEVAHOX1G L.esculentum homeobox
Solyc12g096220.2	Rop guanine nucleotide exchange factor 14 (AHRD V3.3 *** A0A2G2VI54_CAPBA)
Solyc01g097350.4	Calcium-binding EF hand family protein (AHRD V3.3 *** F4KA19_ARATH)
Solyc11g072690.2	LES294902 3-desoxy-D-manno octulosonic acid-8-phosphate synthase
Solyc07g150145.1	proteophosphoglycan-like protein (AHRD V3.3 -** AT3G54680.1)
Solyc09g150155.1	Cytochrome b-c1 complex subunit 6 (AHRD V3.3 *** A0A2G2ZW44_CAPAN)
Solyc03g110900.4	P-loop containing nucleoside triphosphate hydrolases superfamily protein (AHRD V3.3 *** A0A2U1N2C4_ARTAN)
Solyc03g110880.4	RNA polymerase 4 second largest subunit (RPD2)
Solyc05g052260.3	O-acetyl-ADP-ribose deacetylase (Regulator of RNase III) (AHRD V3.3 *** A0A318DU47_9GAMM)
Solyc02g067180.3	cystathionine gamma synthase
Solyc04g057780.4	Pentatricopeptide repeat-containing protein (AHRD V3.3 *-* A0A1U8EZC2_CAPAN)
Solyc09g010330.4	Nascent polypeptide-associated complex subunit beta (AHRD V3.3 *** A0A2G3DD77_CAPCH)
Solyc07g014730.3	Phospholipase A2-alpha (AHRD V3.3 *** A0A2G2WBQ3_CAPBA)
Solyc06g053630.3	Serine/threonine-protein phosphatase (AHRD V3.3 *** A0A2G2WJ77_CAPBA)
Solyc02g091880.4	Cytochrome c oxidase subunit 6a, mitochondrial (AHRD V3.3 *** A0A1U8FNT4_CAPAN)
Solyc03g112350.4	RNA helicase DEAD12
Solyc11g010470.2	14-3-3 protein (AHRD V3.3 *** P93787_SOLTU)
Solyc10g083630.2	DNA demethylase 2
Solyc07g056630.3	RING/U-box superfamily protein (AHRD V3.3 *** A0A2U1QMN4_ARTAN)
Solyc09g098360.4	Unknown protein
Solyc00g500364.1	Cytochrome b (AHRD V3.3 *** A0A2G3ARK2_CAPCH)
Solyc00g500240.1	Cytochrome b (AHRD V3.3 *** A0A2G3ARK2_CAPCH)
Solyc09g050020.3	Cytochrome b (AHRD V3.3 *** A0A2G3ASE3_CAPCH)
Solyc09g018280.1	Non-specific serine/threonine protein kinase (AHRD V3.3 *** A0A2G3DDH8_CAPCH)
Solyc04g078195.1	Gibberellin-regulated protein (AHRD V3.3 *** K0E174_POPTO)
Solyc12g038080.1	Photosystem II CP43 reaction center protein (AHRD V3.3 *-* A0A220NAN4_9BRAS)
Solyc00g500206.1	Photosystem II CP43 reaction center protein (AHRD V3.3 *** A0A078EKT7_BRANA)
Solyc00g500136.1	Photosystem II CP43 reaction center protein (AHRD V3.3 *** A0A078EKT7_BRANA)
Solyc00g500054.1	Photosystem II CP43 reaction center protein (AHRD V3.3 *** A0A078EKT7_BRANA)
Solyc11g045260.1	Photosystem II CP43 reaction center protein (AHRD V3.3 *-* A0A2H4REW2_9LAMI)
Solyc09g016930.1	Photosystem II CP43 reaction center protein (AHRD V3.3 *-* A0A075ELF0_9MAGN)
Solyc05g041230.1	Photosystem II CP43 reaction center protein (AHRD V3.3 *-* A0A191T5C6_9VIRI)
Solyc09g014450.4	Clathrin light chain (AHRD V3.3 *** A0A2G3BKE5_CAPCH)
Solyc03g097450.4	SWI/SNF complex subunit SWI3A (AHRD V3.3 *** A0A2I4FD18_9ROSI)
Solyc09g055350.3	ABC transporter ATP-binding protein (AHRD V3.3 *** A0A1Y1IJM1_KLENI)
Solyc02g089350.3	Gibberellin regulated protein (AHRD V3.3 *** A0A2U1PE48_ARTAN)
Solyc01g005560.3	Isocitrate dehydrogenase [NADP] (AHRD V3.3 *** A0A2G3BR90_CAPCH)
Solyc04g081550.3	Thaumatin-like protein 1 (AHRD V3.3 *** A0A2G3CQG2_CAPCH)
Solyc09g084470.3	Proteinase inhibitor 1 PPI3B2 (AHRD V3.3 *** Q4FE26_SOLTU)
Solyc09g084460.3	Protease inhibitor I (AHRD V3.3 *** Q07459_SOLTU)
Solyc09g084440.2	Proteinase inhibitor 1 PPI3A2 (AHRD V3.3 *** Q4FE23_SOLTU)
Solyc06g005750.3	Methylsterol monooxygenase 2-1 (AHRD V3.3 *** A0A1U8H5Y5_CAPAN)
Solyc05g056120.3	GATA transcription factor (AHRD V3.3 *** K4C2T6_SOLLC)
Solyc08g079450.3	Maspardin (AHRD V3.3 *** A0A200QB24_9MAGN)
Solyc04g081970.3	Thioredoxin (AHRD V3.3 *** A0A200QEF8_9MAGN)
Solyc12g096560.2	Apyrase-like protein (AHRD V3.3 *** A0MWC2_TOBAC)
Solyc02g094120.3	sulfite oxidase
Solyc01g106360.3	Fatty acid amide hydrolase (AHRD V3.3 *** A0A2G3BV42_CAPCH)
Solyc01g094690.4	plasma membrane intrinsic protein 1.2
Solyc08g080630.4	Ethylene-responsive proteinase inhibitor 1 (AHRD V3.3 *** A0A1U8G7N9_CAPAN)
Solyc10g006850.4	Arf GTPase activating protein (AHRD V3.3 *** A0A200RBV9_9MAGN)
Solyc09g082770.3	Transmembrane emp24 domain-containing protein p24beta3 (AHRD V3.3 *** A0A2G3C534_CAPCH)
Solyc01g011350.3	DUF3755 domain-containing protein (AHRD V3.3 *** A0A1Q3D9X4_CEPFO)
Solyc01g068000.4	Protein phosphatase-2C (AHRD V3.3 *** O82469_MESCR)
Solyc02g087190.1	Peroxidase (AHRD V3.3 *** K4BBM6_SOLLC)
Solyc10g082030.2	Peroxiredoxin (AHRD V3.3 *** Q9FE12_PHAVU)
Solyc02g089065.1	Protein SPIRAL1 (AHRD V3.3 *** A0A1U8FPZ4_CAPAN)
Solyc03g150137.1	Unknown protein
Solyc03g082570.4	Ubiquitin (AHRD V3.3 *** B2W3N0_PYRTR)
Solyc04g018080.4	mediator of RNA polymerase II transcription subunit 15a (AHRD V3.3 --* XP_010319382.1)
Solyc04g026030.3	Spermidine synthase (AHRD V3.3 *** A0A088DA02_CAPAN),Pfam:PF01564
Solyc10g047130.2	RNA-binding protein (AHRD V3.3 *** A0A1Y1HYH4_KLENI)
Solyc09g015890.4	Unknown protein
Solyc03g111610.3	Haloacid dehalogenase-like hydrolase domain-containing protein (AHRD V3.3 *** A0A2G3CCT0_CAPCH),Pfam:PF13419
Solyc10g007260.3	Ubiquitin-conjugating enzyme (AHRD V3.3 *** H6VUT0_9FABA)
Solyc07g062570.3	Ubiquitin-conjugating enzyme (AHRD V3.3 *** H6VUT0_9FABA)
Solyc09g009890.4	heterogeneous nuclear ribonucleoprotein R isoform X1 (AHRD V3.3 *** A0A2I4DTZ7_9ROSI)
Solyc11g013520.3	Histone acetyltransferase (AHRD V3.3 *** A0A2G3CMD1_CAPCH)
Solyc01g006360.4	Callose synthase 9 (AHRD V3.3 *** A0A2G3AHT3_CAPAN)
Solyc01g105670.3	Serine/threonine-protein kinase PEPKR2 (AHRD V3.3 *** A0A2G2Y344_CAPAN)
Solyc10g006470.3	Protein translation factor SUI1-like protein (AHRD V3.3 *** A0A1U8EP95_CAPAN)
Solyc07g053600.3	receptor-like protein kinase HSL1 (AHRD V3.3 *** A0A1U8HI37_CAPAN)
Solyc06g050980.3	Ferritin (AHRD V3.3 *** A0A2G2WIC5_CAPBA)
Solyc02g081440.4	rho GTPase-activating protein (AHRD V3.3 *-* AT5G37010.1)
Solyc03g019720.4	Gamma carbonic anhydrase-like 2, mitochondrial (AHRD V3.3 *** A0A1U8FYL3_CAPAN)
Solyc02g086150.4	Peptidyl-tRNA hydrolase (AHRD V3.3 *** A0A2U1PP71_ARTAN)
Solyc01g103160.3	Pentatricopeptide repeat-containing protein (AHRD V3.3 *** A0A2G2Y1S8_CAPAN)
Solyc09g010100.3	Ribosomal protein S11 (AHRD V3.3 *** A0A200Q0S8_9MAGN)
Solyc10g079720.2	Cystathionine beta-lyase (AHRD V3.3 *** A0A1U8EBG6_CAPAN)
Solyc03g044300.3	APETALA2a
Solyc02g062640.4	Phosphopantetheine adenylyltransferase (AHRD V3.3 *** A0A2G2WHT8_CAPBA)
Solyc06g084625.1	dihydroorotate dehydrogenase (AHRD V3.3 *** AT4G01897.1)
Solyc02g080810.3	Aminomethyltransferase (AHRD V3.3 *** A0A2G2VBG4_CAPBA)
Solyc10g009160.3	Bromodomain (AHRD V3.3 *** A0A200QTX5_9MAGN)
Solyc09g010110.3	Chaperone protein dnaJ-related protein (AHRD V3.3 *** A0A2U1LP52_ARTAN)
Solyc07g066470.3	Porphobilinogen deaminase, chloroplastic (AHRD V3.3 *** A0A2G2Z6B1_CAPAN)
Solyc09g098510.3	Extensin-3 (AHRD V3.3 *-* A0A2G2ZT41_CAPAN)
Solyc07g005880.3	Replication factor C subunit 1 (AHRD V3.3 *** A0A2G2YZY8_CAPAN)
Solyc07g052350.3	Aconitate hydratase (AHRD V3.3 *** A0A200Q7Z0_9MAGN)
Solyc05g008920.3	DUF789 domain-containing protein (AHRD V3.3 *** A0A1Q3BM86_CEPFO)
Solyc08g076060.3	Lectin protein kinase family protein (AHRD V3.3 *** A0A1I9LPL5_ARATH)
Solyc01g095580.3	Auxin-responsive GH3 family protein (AHRD V3.3 *** A0A2U1NZC8_ARTAN)
Solyc05g005760.4	NHL domain-containing protein (AHRD V3.3 *** A0A2K3PAQ7_TRIPR)
Solyc07g052260.3	Unknown protein
Solyc02g065680.3	Amino acid transporter (AHRD V3.3 *** A0A200QY84_9MAGN)
Solyc03g098220.4	Long chain base biosynthesis protein 2a (AHRD V3.3 *** A0A2G3CXG9_CAPCH)
Solyc05g009120.3	Core-2 i-branching beta-n-acetylglucosaminyltransferase family protein (AHRD V3.3 *** A0A2K3MN76_TRIPR)
Solyc03g097270.3	cystatin 9
Solyc10g081020.2	Transcription elongation factor spt6 (AHRD V3.3 *** A0A1U8EIC5_CAPAN)
Solyc08g007280.2	Unknown protein
Solyc08g007290.3	Unknown protein
Solyc06g066620.4	Protein CURVATURE THYLAKOID 1C, chloroplastic (AHRD V3.3 *** A0A2G2WLI3_CAPBA)
Solyc09g015000.4	Class I heat shock protein (AHRD V3.3 *** A0A2K3KSJ8_TRIPR)
Solyc06g069770.3	protein DCL, chloroplastic (AHRD V3.3 *** A0A2I4F4M4_9ROSI)
Solyc03g110860.3	Nuclear transcription factor Y subunit C-4 (AHRD V3.3 *** A0A2G3CY59_CAPCH)
Solyc07g007500.3	nucleolin isoform X1 (AHRD V3.3 *-* XP_004242730.1)
Solyc01g099170.4	Lipoxygenase (AHRD V3.3 *-* M1CAP3_SOLTU)
Solyc01g102590.3	Eukaryotic translation initiation factor 3 subunit C (AHRD V3.3 *-* A0A2G2W8F5_CAPBA)
Solyc01g102560.2	Eukaryotic translation initiation factor 3 subunit C (AHRD V3.3 *-* A0A2G2W8F5_CAPBA)
Solyc11g028100.2	Elongation factor 1-gamma (AHRD V3.3 *** A0A2G2YHE8_CAPAN)
Solyc06g011280.3	Elongation factor 1-gamma (AHRD V3.3 *** A0A2G2YHE8_CAPAN)
Solyc09g008170.3	Small auxin up-regulated RNA69
Solyc08g006670.3	mediator of RNA polymerase II transcription subunit 30-like (AHRD V3.3 *** A0A2I4EZZ4_9ROSI)
Solyc04g010240.3	60S ribosomal protein L35 (AHRD V3.3 *** A0A2G2ZKJ8_CAPAN)
Solyc05g051370.3	transcription initiation factor TFIID subunit (AHRD V3.3 *** AT5G65540.1)
Solyc03g077930.3	40S ribosomal protein S9 (AHRD V3.3 *-* A0A2G3CFV4_CAPCH)
Solyc05g007250.3	40S ribosomal protein S9 (AHRD V3.3 *** A0A1U8EPE0_CAPAN)
Solyc01g096470.3	Sequence-specific DNA binding transcription factor (AHRD V3.3 *** A0A1I9LTW1_ARATH)
Solyc10g083760.3	chloroplast threonine deaminase 1 precursor
Solyc01g112250.4	Calcium dependent protein kinase (AHRD V3.3 *** Q43676_VIGRR)
Solyc06g064570.3	SNARE associated Golgi protein family (AHRD V3.3 *** B6STF9_MAIZE)
Solyc06g071000.3	Aldehyde dehydrogenase (AHRD V3.3 *** A8J5Z8_CHLRE)
Solyc05g054050.4	Glutamate decarboxylase (AHRD V3.3 *** B1Q3F1_SOLLC)
Solyc09g020110.3	T2-type RNase (AHRD V3.3 *** A0AQW5_SOLLC)
Solyc09g090100.3	cryptochrome 2
Solyc07g062980.4	Squamosa promoter-binding-like protein (AHRD V3.3 *** A0A078J475_BRANA)
Solyc01g005410.4	Caleosin (AHRD V3.3 *** A0A200QL80_9MAGN)
Solyc08g067300.1	F-box family protein (AHRD V3.3 *** A0A1P8B768_ARATH)
Solyc02g091660.3	transcription factor GTE2-like (AHRD V3.3 *** A0A1S4DMM5_TOBAC)
Solyc10g084700.2	Ribosomal protein S18 (AHRD V3.3 *** A0A2U1MXV3_ARTAN)
Solyc01g104590.3	ribosomal protein L3
Solyc03g113730.3	B12D protein (AHRD V3.3 *** Q9XHD5_IPOBA)
Solyc01g067295.1	Fruit-specific protein (AHRD V3.3 *** A0A2G2VKF4_CAPBA)
Solyc03g095410.3	Exocyst complex component SEC10 (AHRD V3.3 *** A0A1U8FT20_CAPAN)
Solyc06g083310.3	Hexosyltransferase (AHRD V3.3 *** A0A1U8H237_CAPAN)
Solyc06g083300.4	Nuclear transport factor 2 (NTF2) family protein with RNA binding (RRM-RBD-RNP motifs) domain-containing protein (AHRD V3.3 *** F4J8X6_ARATH)
Solyc02g082130.2	Surfeit locus protein 6 (AHRD V3.3 *** A0A2U1QM59_ARTAN)
Solyc05g045822.1	Ribosomal protein S3 (AHRD V3.3 *-* I3NTR2_IBILU)
Solyc03g063770.3	Ribosomal protein S3 (AHRD V3.3 *-* A0A290WKX3_SOLLC)
Solyc08g013730.3	NOD26-like intrinsic protein5.1
Solyc09g063070.3	Tetraspanin/Peripherin (AHRD V3.3 *** A0A200PVL6_9MAGN)
Solyc03g112660.3	protein MODIFIER OF SNC1 1-like isoform X1 (AHRD V3.3 *** A0A2I4G1G1_9ROSI)
Solyc09g092767.1	DNA-directed RNA polymerase subunit beta'' (AHRD V3.3 *-* A0A2H4NAQ9_9ORYZ)
Solyc09g092765.1	DNA-directed RNA polymerase subunit beta'' (AHRD V3.3 *-* A0A2H4NAQ9_9ORYZ)
Solyc09g092763.1	DNA-directed RNA polymerase subunit beta'' (AHRD V3.3 *-* A0A2H4NAQ9_9ORYZ)
Solyc02g090820.3	Heat stress transcription factor B-1 (AHRD V3.3 *** A0A2G3D8M4_CAPCH)
Solyc12g013510.1	Histone H2B (AHRD V3.3 *** A0A328DBY2_9ASTE)
Solyc12g011455.1	Histone H2B (AHRD V3.3 *** A0A218W9S6_PUNGR)
Solyc09g089720.3	2-oxoglutarate (2OG) and Fe(II)-dependent oxygenase superfamily protein (AHRD V3.3 *** A0A2U1NTU8_ARTAN)
Solyc05g009210.2	membrane-associated kinase regulator (AHRD V3.3 *** AT1G68330.1)
Solyc09g009760.1	Basic-leucine zipper domain (AHRD V3.3 *-* A0A200Q667_9MAGN)
Solyc11g071660.1	NF-kappa-B-activating protein (AHRD V3.3 *-* A0A2G3BAH0_CAPCH)
Solyc01g098400.3	Histidine phosphotransfer protein (AHRD V3.3 *** A0A0A1WCB7_NICAT)
Solyc07g062510.2	Cytochrome (AHRD V3.3 *** A0A2G2WF27_CAPBA)
Solyc01g101040.3	ATP-citrate synthase (AHRD V3.3 *** B6TD54_MAIZE)
Solyc10g086280.2	heavy metal-associated isoprenylated plant protein 3-like (AHRD V3.3 *** A0A1S4A3L2_TOBAC)
Solyc05g012600.3	hypothetical protein (AHRD V3.3 *** AT2G03420.1)
Solyc04g074580.1	Histone H3 (AHRD V3.3 *** A0A2K1J132_PHYPA)
Solyc06g084210.3	Sec24-like transport protein (AHRD V3.3 *** A0A2U1NGT5_ARTAN)
Solyc10g083610.2	ethylene-inducible CTR1-like protein kinase
Solyc09g009090.3	CTR1-like protein kinase-3
Solyc11g007040.2	Alpha/beta-Hydrolases superfamily protein (AHRD V3.3 *** A0A2U1MAY4_ARTAN)
Solyc12g009860.3	nucleolin-like (AHRD V3.3 *** XP_004251738.1)
Solyc10g079130.2	MAP kinase kinase kinase 76
Solyc02g086880.4	formate dehydrogenase
Solyc03g119700.3	ATP-dependent Clp protease adapter protein ClpS (AHRD V3.3 *** A0A1U8FUF1_CAPAN)
Solyc02g062970.3	Xaa-Pro aminopeptidase 2
Solyc10g083710.2	3-deoxy-D-manno-octulosonic-acid transferase (AHRD V3.3 *** A0A200R573_9MAGN)
Solyc02g085780.3	Regulator of chromosome condensation (RCC1) family protein (AHRD V3.3 *** Q0WSJ9_ARATH)
Solyc07g062500.3	Cytochrome (AHRD V3.3 *** A0A2G2WF27_CAPBA)
Solyc07g062520.3	Cytochrome (AHRD V3.3 *** A0A2G2WF27_CAPBA)
Solyc10g006450.3	COBRA-like protein 10 (AHRD V3.3 *** A0A2G3ATH9_CAPCH)
Solyc08g068310.3	La protein 1 (AHRD V3.3 *** A0A1U8E2J1_CAPAN)
Solyc04g072010.3	Carboxypeptidase D (AHRD V3.3 *** A0A2U1MZB8_ARTAN)
Solyc03g114280.3	RING/U-box superfamily protein (AHRD V3.3 *-* Q93YQ5_ARATH)
Solyc10g083670.3	Glucomannan 4-beta-mannosyltransferase 2 (AHRD V3.3 *** A0A2G3BGF1_CAPCH)
Solyc04g082180.4	Alcohol dehydrogenase ADH (AHRD V3.3 *** Q41242_SOLLC)
Solyc02g020910.4	Unknown protein
Solyc06g075310.4	Adenylate kinase isoenzyme 6 homolog (AHRD V3.3 *** A0A2G3CAY7_CAPCH),Pfam:PF13238
Solyc01g009990.3	Peptidyl-prolyl cis-trans isomerase (AHRD V3.3 *** A0A2G3DGA1_CAPCH)
Solyc01g079790.4	ADP-glucose pyrophosphorylase large subunit 3
Solyc04g082060.4	F-box protein SKIP23-like (AHRD V3.3 *** A0A2I4DIK7_9ROSI)
Solyc08g062670.3	Serine/threonine-protein kinase (AHRD V3.3 *** F8WL77_CITUN)
Solyc04g077670.3	Serine carboxypeptidase-like 18 (AHRD V3.3 *** A0A2G3CPL7_CAPCH)
[truncated: 6,990 more rows]

## Sheet: TF
Solyc05g015750.3	SEPALLATA3
Gene ID	Description
Solyc08g075860.3	zinc finger B-box protein
Solyc01g109880.3	BZIP transcription factor
Solyc01g011390.2	basic-leucine zipper transcription factor A
Solyc05g056080.4	zinc finger B-box protein
Solyc09g015770.3	WRKY transcription factor 81
Solyc09g097870.4	bHLH transcription factor 062
Solyc04g081170.3	GAGA-binding transcriptional activator
Solyc06g073720.3	EIL1
Solyc06g008160.4	Protein FLUORESCENT IN BLUE LIGHT, chloroplastic
Solyc01g092950.3	MADS-box protein
Solyc05g050330.3	WRKY transcription factor 60
Solyc03g093540.1	Ethylene-responsive transcription factor 5
Solyc03g093550.1	Ethylene-responsive transcription factor 5
Solyc02g063010.3	BES1/BZR1-like protein
Solyc03g006000.3	Heat shock transcription factor
Solyc09g007230.3	Zinc finger transcription factor 53
Solyc08g006320.4	WRKY transcription factor 11
Solyc11g022470.2	MYB transcription factor
Solyc03g095770.3	WRKY transcription factor 80
Solyc01g100200.3	gras4
Solyc02g062690.3	bHLH transcription factor 012
Solyc02g084230.3	GAGA-binding transcriptional activator
Solyc01g009170.4	EIL-EIN3/EIL
Solyc04g017710.3	Zinc finger transcription factor 32
Solyc06g076280.3	Transcription factor GRAS
Solyc11g062240.2	Zinc finger transcription factor 66
Solyc10g083640.2	Zinc finger transcription factor 64
Solyc07g064890.1	Ethylene Response Factor F.2
Solyc01g111500.3	R2R3MYB transcription factor 7
Solyc10g055410.2	R2R3MYB transcription factor 32
Solyc04g005100.3	transcription factor MYB1R1-like
Solyc12g009390.2	Zinc finger transcription factor 75
Solyc09g007260.4	AP2-like ethylene-responsive transcription factor TOE3
Solyc11g066830.2	Zinc finger transcription factor 68
Solyc01g088100.4	Zinc finger transcription factor 12
Solyc06g065100.3	R2R3MYB transcription factor 3
Solyc01g087030.3	Zinc finger transcription factor 10
Solyc10g038000.3	Zinc finger transcription factor 57
Solyc01g102300.3	bHLH transcription factor 006
Solyc04g078420.1	R2R3MYB transcription factor 70
Solyc09g075440.4	Never ripe-2
Solyc01g106030.4	GATA transcription factor 28
Solyc06g068570.4	AP2-like ethylene-responsive transcription factor
Solyc10g083630.2	DNA demethylase 2
Solyc05g056120.3	GATA transcription factor
Solyc08g080630.4	Ethylene-responsive proteinase inhibitor 1
Solyc03g044300.3	APETALA2a
Solyc06g008740.3	Zinc finger transcription factor 40
Solyc11g067280.2	MYB transcription factor
Solyc07g062260.3	BES1/BZR1
Solyc06g069430.3	FRUITFULL-like MADS-box 1
Solyc07g052720.4	MADS-box transcription factor
Solyc01g096810.3	EIL3
Solyc06g073730.2	LeEIL4EIN3-like
Solyc02g084520.3	Zinc finger transcription factor 20
Solyc05g008060.4	SlPIN4
Solyc06g063070.3	Ethylene Response Factor A.3
Solyc01g010130.4	bHLH transcription factor 001
Solyc07g052700.3	MADS-box transcription factor
Solyc06g071860.3	Zinc finger transcription factor 46
Solyc08g006110.4	Basic leucine zipper 9-like transcription factor
Solyc02g093130.3	Ethylene-responsive transcription factor RAP2-10
Solyc01g095630.3	WRKY transcription factor 41
Solyc07g052960.3	GRAS family TF
Solyc09g092250.3	Zinc finger transcription factor 55
Solyc07g022910.3	Protein WEAK CHLOROPLAST MOVEMENT UNDER BLUE LIGHT 1
Solyc03g118290.3	auxin response factor 2A
Solyc12g042070.3	Auxin Response Factor 2B
Solyc01g090290.4	COP9 signalosome complex subunit 7
Solyc04g054910.4	Ethylene-responsive transcription factor
Solyc06g069440.3	Zinc finger transcription factor 45
Solyc03g083310.4	Zinc finger, C2H2
Solyc11g032100.2	Tomato AGAMOUS 12
Solyc09g075420.3	ethylene response factor E.1
Solyc11g069510.3	GATA transcription factor 8
Solyc07g047780.3	CONSTANS interacting protein 6
Solyc02g077560.3	auxin response factor 3
Solyc10g008880.3	Zinc finger transcription factor 56
Solyc11g069340.2	Zinc finger transcription factor 69
Solyc06g066320.3	Transcription factor IIS
Solyc09g009080.4	DNA demethylase1
Solyc06g068460.3	WRKY transcription factor 40
Solyc08g016090.4	transcription factor 25
Solyc02g092930.1	R2R3MYB transcription factor 44
Solyc03g093610.1	ethylene response factor A.2
Solyc02g089520.2	Zinc finger protein CONSTANS-LIKE 2
Solyc10g009110.1	ethylene response factor F.5
Solyc12g006170.2	WRKY transcription factor 14
Solyc02g093150.3	APETALA2c
Solyc02g082110.4	Zinc finger transcription factor 18
Solyc01g008840.3	COP9 signalosome complex subunit 2
Solyc01g091650.3	COP9 signalosome complex subunit 1
Solyc12g014170.2	Transcription factor gte4
Solyc01g111130.4	bHLH transcription factor 011
Solyc02g071990.3	BES1/BZR1
Solyc01g096070.3	Auxin Response Factor 18
Solyc11g044560.3	ABSCISIC ACID-INSENSITIVE 5-like protein 5
Solyc09g083220.3	bHLH transcription factor 060
Solyc07g055920.4	Tomato AGAMOUS-like 1
Solyc07g043580.4	bHLH transcription factor 052
Solyc07g020960.3	bHLH transcription factor140
Solyc10g084340.2	AP2-like ethylene-responsive transcription factor
Solyc04g064770.1	Zinc finger transcription factor 34
Solyc04g064800.4	Zinc finger transcription factor 35
Solyc12g049560.2	Ethylene-responsive transcription factor
Solyc02g030170.4	DWARF1/DIMINUTO
Solyc09g074640.3	Zinc finger transcription factor 54
Solyc03g025170.1	gras10
Solyc07g065270.1	GRAS7
Solyc01g104650.3	ABSCISIC ACID-INSENSITIVE 5-like protein 5
Solyc10g079050.2	BHLH transcription factor o95
Solyc08g075090.4	bHLH transcription factor144
Solyc12g087830.2	MADS-box transcription factor
Solyc07g066220.3	WRKY transcription factor 2
Solyc12g008660.1	Zinc finger transcription factor 73
Solyc01g079870.4	CONSTANS interacting protein 2b
Solyc03g113620.3	Transcription factor MYB1R1
Solyc11g007580.3	DNA demethylase 3
Solyc12g017410.2	Zinc finger transcription factor 76
Solyc09g083290.3	auxin-regulated IAA14
Solyc02g070240.3	Zinc finger transcription factor 17
Solyc10g079070.2	bHLH transcription factor 065
Solyc09g057710.4	bHLH transcription factor 057
Solyc04g082890.3	BZIP transcription factor protein
Solyc12g096350.2	WRKY transcription factor 10
Solyc01g090790.4	bHLH transcription factor
Solyc03g120890.3	GATA transcription factor
Solyc07g063830.3	bHLH transcription factor142
Solyc01g086870.3	bHLH transcription factor 076
Solyc10g078750.2	Zinc finger transcription factor 59
Solyc03g113560.4	Transcription factor bHLH79
Solyc07g053740.1	Ethylene Response Factor F.4
Solyc06g071690.3	R2R3MYB transcription factor 50
Solyc07g064040.3	bHLH transcription factor143
Solyc06g072720.3	Zinc finger transcription factor 47
Solyc06g053350.3	Basic-leucine zipper
Solyc02g093050.3	WRKY transcription factor 8
Solyc01g108080.4	ABSCISIC ACID-INSENSITIVE 5-like protein 7
Solyc01g087170.3	Zinc finger transcription factor 11
Solyc11g056650.2	bHLH transcription factor 096
Solyc12g089260.3	Zinc finger transcription factor 80
Solyc04g009450.1	Ethylene-responsive transcription factor
Solyc12g056790.2	NAC Transcription Factor
Solyc04g078550.3	WRKY transcription factor 7
Solyc04g015360.3	GATA transcription factor
Solyc05g015650.3	Calmodulin-binding transcription activator 4
Solyc12g099370.2	GATA transcription factor 23
Solyc08g006530.4	Zinc finger protein CONSTANS-LIKE 4
Solyc05g006650.3	bHLH transcription factor 036
Solyc08g022080.4	BZIP transcription factor
Solyc03g119540.3	Zinc finger protein
Solyc10g079190.3	Zinc finger transcription factor 61
Solyc03g111580.3	Zinc finger transcription factor 27
Solyc06g066580.4	bHLH transcription factor137
Solyc05g009150.4	Zinc finger protein
Solyc08g061130.3	Transcription factor HY5
Solyc07g051840.4	WRKY transcription factor 17
Solyc04g005130.3	bHLH transcription factor 027
Solyc02g092050.3	AP2-like ethylene-responsive transcription factor PLT2
Solyc02g085340.1	Transcription factor GRAS
Solyc04g007170.3	Ethylene-responsive transcription factor
Solyc12g099340.3	Calmodulin-binding transcription activator
Solyc05g051200.1	ethylene-responsive factor 1
Solyc05g055750.3	WRKY transcription factor 34
Solyc01g108416.1	GATA transcription factor 26
Solyc11g012510.3	GRAS1
Solyc07g038160.4	GATA transcription factor 16
Solyc04g078640.3	Ethylene-responsive transcription factor RAP2-1
Solyc06g060940.2	GATA transcription factor 26
Solyc04g078690.3	bHLH transcription factor 035
Solyc01g111580.3	Basic-leucine zipper	AHRD V3.3 *** A0A1Y1IM66_KLENI)
Solyc07g008010.4	R2R3MYB transcription factor 82
Solyc01g105230.4	Calmodulin-binding transcription activator 2
Solyc03g119430.4	Zinc finger transcription factor 30
Solyc06g035620.3	Transcription factor GRAS
Solyc12g005340.3	Transcription factor GRAS
Solyc11g073120.2	R2R3MYB transcription factor 58
Solyc04g081240.2	Auxin Response Factor 5
Solyc01g079360.4	WRKY transcription factor 37
Solyc05g054400.3	GATA transcription factor 23
Solyc05g050340.4	WRKY transcription factor 58
Solyc01g008230.4	TCP transcription factor 15
Solyc07g043620.3	Auxin Response Factor 6B
Solyc01g079260.4	WRKY transcription factor 23
Solyc05g047460.3	Auxin Response Factor 7B
Solyc06g071230.3	Transcription factor MYB1R1
Solyc07g065260.4	WRKY transcription factor 18
Solyc06g069370.4	bHLH transcription factor 046
Solyc10g080260.3	Zinc finger transcription factor 62
Solyc05g009880.3	bHLH transcription factor 038
Solyc05g007420.2	TCP transcription factor 23
Solyc08g014120.3	ethylene responssive protein 33
Solyc06g069850.3	R2R3MYB transcription factor 30
Solyc06g009070.3	Zinc finger transcription factor 41
Solyc04g064550.1	gras6
Solyc01g096050.4	Transcription factor bHLH13
Solyc06g075510.4	APETALA2e
Solyc06g008030.3	bHLH transcription factor 041
Solyc11g008900.2	Zinc finger transcription factor 65
Solyc07g045180.4	Zinc finger protein CONSTANS-LIKE 9
Solyc04g049010.3	ethylene insensitive 5/7
Solyc05g011810.4	bHLH transcription factor 040
Solyc06g008610.3	WRKY transcription factor 21
Solyc10g081150.3	COP9 signalosome complex subunit 2
Solyc01g100990.3	Zinc finger transcription factor 13
Solyc02g084590.4	GATA transcription factor
Solyc07g063350.3	COP1-interacting protein 7
Solyc03g116340.3	bHLH transcription factor 025
Solyc09g074560.3	Zinc finger protein CONSTANS-LIKE 15
Solyc02g072190.4	WRKY transcription factor 79
Solyc02g030210.4	AP2-like ethylene-responsive transcription factor
Solyc09g009990.4	GATA zinc finger protein
Solyc03g114720.3	bHLH transcription factor 023
Solyc05g007160.3	R2R3MYB transcription factor 110
Solyc01g008730.3	BZIP transcription factor
Solyc07g056580.3	ethylene receptor 2
Solyc04g008380.4	GAGA-binding transcriptional activator
Solyc01g073940.3	Zinc finger transcription factor 9
Solyc02g071730.4	Tomato AGAMOUS 1
Solyc01g065980.4	Ethylene Response Factor E.4
Solyc04g051540.3	WRKY transcription factor 13
Solyc08g067230.4	MADS-box transcription factor
Solyc02g090090.3	ethylene responsive proteinase inhibitor 1
Solyc12g014610.2	WRKY transcription factor 20
Solyc04g079360.1	R2R3MYB transcription factor 77
Solyc02g067340.4	R2R3MYB transcription factor 96
Solyc02g068200.1	TCP transcription factor 18
Solyc02g079970.4	bHLH transcription factor 014
Solyc08g005870.2	R2R3MYB transcription factor 8

## Sheet: Sheet3
rep1	rep2
Solyc09g065590.3	Solyc09g065590.3
Solyc08g067030.3	Solyc08g067030.3
Solyc03g025910.3	Solyc03g025910.3
Solyc02g080200.4	Solyc10g084320.3
Solyc02g080220.3	Solyc10g084560.3
Solyc10g084320.3	Solyc10g048060.2
Solyc10g084560.3	Solyc09g092390.2
Solyc10g048060.2	Solyc11g010230.2
Solyc01g107670.2	Solyc04g015030.4
Solyc09g092390.2	Solyc06g006080.3
Solyc00g500294.1	Solyc04g078250.4
Solyc08g081820.4	Solyc09g010800.5.1
Solyc11g010230.2	Solyc12g094620.3
Solyc01g068390.3	Solyc09g092380.3
Solyc02g086930.4	Solyc04g049330.3
Solyc04g015030.4	Solyc05g056020.3
Solyc06g006080.3	Solyc07g053830.3
Solyc10g081170.2	Solyc03g031600.3
Solyc10g077000.3	Solyc12g019460.2
Solyc10g077010.2	Solyc02g004000.1
Solyc04g078250.4	Solyc05g015750.3
Solyc09g010800.5.1	Solyc08g080570.4
Solyc12g094620.3	Solyc07g006780.3
Solyc09g092380.3	Solyc01g100320.3
Solyc04g049330.3	Solyc06g069520.3
Solyc03g078730.3	Solyc02g023980.3
Solyc03g078800.2	Solyc07g064170.3
Solyc07g053830.3	Solyc07g064180.4
Solyc03g031600.3	Solyc06g071920.4
Solyc12g019460.2	Solyc01g098950.3
Solyc01g096040.4	Solyc04g018055.1
Solyc02g004000.1	Solyc01g087240.3
Solyc05g015750.3	Solyc06g035450.4
Solyc04g045620.3	Solyc09g005810.4
Solyc08g080570.4	Solyc09g005470.3
Solyc06g059740.4	Solyc01g102670.3
Solyc06g069520.3	Solyc01g102660.4
Solyc02g023980.3	Solyc07g064190.3
Solyc07g064170.3	Solyc08g075860.3
Solyc06g071920.4	Solyc06g059740.4
Solyc01g098950.3	Solyc03g051720.1
Solyc04g018055.1	Solyc06g083690.3
Solyc01g087240.3	Solyc05g055230.2
Solyc06g035450.4	Solyc04g007970.3
Solyc09g005810.4	Solyc03g083910.5
Solyc09g005470.3	Solyc06g051960.3
Solyc01g102660.4	Solyc12g057110.2
Solyc01g102670.3	Solyc01g109880.3
Solyc09g075210.3	Solyc00g500190.1
Solyc12g098500.2	Solyc03g025310.3
Solyc07g064180.4	Solyc08g075450.3
Solyc07g064190.3	Solyc08g075470.3
Solyc08g075860.3	Solyc10g081170.2
Solyc05g150130.1	Solyc09g091510.3
Solyc00g500063.1	Solyc05g041200.4
Solyc06g083690.3	Solyc05g026595.1
Solyc04g007970.3	Solyc07g065840.2
Solyc03g083910.5	Solyc08g006890.3
Solyc06g051960.3	Solyc04g077020.3
Solyc12g057110.2	Solyc12g089220.3
Solyc01g109880.3	Solyc03g114150.3
Solyc06g082930.3	Solyc12g098500.2
Solyc03g025310.3	Solyc01g097880.4
Solyc08g075470.3	Solyc02g066930.3
Solyc08g075450.3	Solyc10g077000.3
Solyc09g091510.3	Solyc10g077010.2
Solyc05g041200.4	Solyc05g053650.3
Solyc05g026595.1	Solyc03g063110.3
Solyc07g065840.2	Solyc02g080220.3
Solyc12g015880.2	Solyc02g080200.4
Solyc08g006890.3	Solyc09g075210.3
Solyc12g088180.1	Solyc03g111690.4
Solyc04g077020.3	Solyc10g084350.2
Solyc12g089220.3	Solyc07g064590.3
Solyc12g043160.3	Solyc01g006510.3
Solyc03g114150.3	Solyc09g066460.4
Solyc01g097880.4	Solyc12g055760.2
Solyc02g066930.3	Solyc01g011390.2
Solyc01g108540.3	Solyc06g081980.1
Solyc05g053650.3	Solyc02g091190.4
Solyc03g063110.3	Solyc01g111360.3
Solyc03g111690.4	Solyc01g088430.4
Solyc10g084350.2	Solyc01g088410.3
Solyc12g035280.1	Solyc12g088180.1
Solyc00g500071.1	Solyc06g008760.1
Solyc00g500024.1	Solyc08g061100.3
Solyc07g064590.3	Solyc04g072160.3
Solyc01g006510.3	Solyc04g081320.4
Solyc09g066460.4	Solyc06g009970.3
Solyc12g055760.2	Solyc03g118130.3
Solyc01g011390.2	Solyc03g111870.3
Solyc06g081980.1	Solyc06g082670.3
Solyc05g055230.2	Solyc06g082650.4
Solyc02g091190.4	Solyc07g021200.1
Solyc01g111360.3	Solyc12g062550.1
Solyc01g088430.4	Solyc00g500063.1
Solyc08g061100.3	Solyc12g035130.2
Solyc04g072160.3	Solyc11g066720.3
Solyc04g081320.4	Solyc06g060080.2
Solyc02g082470.4	Solyc03g121370.3
Solyc06g009970.3	Solyc03g043895.1
Solyc03g118130.3	Solyc03g117770.3
Solyc06g082670.3	Solyc12g055800.3
Solyc06g082650.4	Solyc08g082850.3
Solyc12g035130.2	Solyc01g096040.4
Solyc11g066720.3	Solyc04g007840.3
Solyc06g060080.2	Solyc01g090880.3
Solyc03g121370.3	Solyc03g095900.4
Solyc10g075150.2	Solyc03g112870.3
Solyc03g117770.3	Solyc01g095130.4
Solyc09g015930.3	Solyc07g042250.3
Solyc04g049070.3	Solyc01g099190.4
Solyc03g095900.4	Solyc00g500293.1
Solyc09g089580.4	Solyc07g150117.1
Solyc03g117840.4	Solyc00g500331.1
Solyc03g112870.3	Solyc00g500202.1
Solyc01g095130.4	Solyc00g500132.1
Solyc09g011730.4	Solyc00g500049.1
Solyc00g500293.1	Solyc08g080490.3
Solyc00g500331.1	Solyc02g071010.1
Solyc00g500202.1	Solyc02g071000.1
Solyc00g500132.1	Solyc11g011380.2
Solyc00g500049.1	Solyc09g082810.3
Solyc08g080490.3	Solyc11g042930.2
Solyc11g008460.1	Solyc04g009230.4
Solyc02g071010.1	Solyc06g076390.3
Solyc02g071000.1	Solyc01g006900.3
Solyc09g082810.3	Solyc04g082140.3
Solyc11g042930.2	Solyc07g043360.1
Solyc04g009230.4	Solyc02g079500.4
Solyc06g076390.3	Solyc02g083800.4
Solyc01g006900.3	Solyc08g061955.1
Solyc04g082140.3	Solyc11g072240.2
Solyc07g043360.1	Solyc09g009260.3
Solyc06g071990.4	Solyc06g075340.4
Solyc02g079500.4	Solyc01g006450.4
Solyc01g108580.3	Solyc01g111650.3
Solyc01g108570.3	Solyc05g150130.1
Solyc02g083800.4	Solyc06g049080.3
Solyc08g061955.1	Solyc02g069090.3
Solyc08g061843.1	Solyc09g008920.3
Solyc11g072240.2	Solyc01g095990.3
Solyc09g009260.3	Solyc03g031790.1
Solyc06g075340.4	Solyc02g080180.1
Solyc01g006450.4	Solyc05g053880.4
Solyc06g049080.3	Solyc09g097770.3
Solyc02g069090.3	Solyc10g051373.1
Solyc02g068130.4	Solyc01g094030.3
Solyc09g008920.3	Solyc05g014760.3
Solyc01g095990.3	Solyc09g065755.1
Solyc03g031790.1	Solyc03g083240.4
Solyc01g110120.3	Solyc06g036290.3
Solyc01g110110.3	Solyc12g008720.2
Solyc05g014470.3	Solyc02g082470.4
Solyc10g051373.1	Solyc10g005650.3
Solyc01g094030.3	Solyc06g150131.1
Solyc05g014760.3	Solyc03g025340.1
Solyc09g065755.1	Solyc04g074840.3
Solyc03g083240.4	Solyc06g084090.4
Solyc06g036290.3	Solyc02g021400.2
Solyc12g008720.2	Solyc06g061240.4
Solyc10g005650.3	Solyc08g080050.4
Solyc09g097770.3	Solyc07g056500.4
Solyc06g150131.1	Solyc09g010280.3
Solyc03g025340.1	Solyc03g111830.4
Solyc04g074840.3	Solyc12g043160.3
Solyc06g084090.4	Solyc09g065550.4
Solyc00g500207.1	Solyc06g074000.1
Solyc00g500137.1	Solyc06g074720.4
Solyc00g500055.1	Solyc01g108570.3
Solyc02g021400.2	Solyc07g049135.1
Solyc10g044585.1	Solyc12g010740.3
Solyc04g072045.1	Solyc04g014510.3
Solyc04g070995.1	Solyc08g006820.4
Solyc03g150148.1	Solyc11g072450.2
Solyc03g094125.1	Solyc03g082420.3
Solyc03g082435.1	Solyc12g096150.2
Solyc01g066625.1	Solyc06g076280.3
Solyc01g150145.1	Solyc04g081880.4
Solyc12g011027.1	Solyc06g070980.3
Solyc01g016665.1	Solyc06g070970.3
Solyc04g071265.1	Solyc09g076050.4
Solyc03g051720.1	Solyc01g108160.3
Solyc05g021570.3	Solyc05g049950.3
Solyc03g051663.1	Solyc06g076140.4
Solyc09g037040.1	Solyc09g011150.1
Solyc09g037090.1	Solyc00g500344.1
Solyc06g061240.4	Solyc04g082990.3
Solyc08g080050.4	Solyc11g044665.1
Solyc07g056500.4	Solyc05g047670.1
Solyc09g010280.3	Solyc11g007260.1
Solyc03g111830.4	Solyc02g066910.3
Solyc09g065550.4	Solyc03g019700.1
Solyc06g074000.1	Solyc10g078300.2
Solyc06g074720.4	Solyc03g119130.3
Solyc01g099190.4	Solyc12g008590.3
Solyc11g011380.2	Solyc01g103450.3
Solyc08g006820.4	Solyc08g081620.4
Solyc11g072450.2	Solyc04g072890.4
Solyc03g082420.3	Solyc08g078000.3
Solyc12g096150.2	Solyc10g075070.3
Solyc04g081880.4	Solyc01g105370.4
Solyc04g049340.3	Solyc01g005910.3
Solyc10g081040.1	Solyc04g050480.4
Solyc06g070980.3	Solyc02g068390.3
Solyc06g070970.3	Solyc04g014460.4
Solyc09g076050.4	Solyc11g150142.1
Solyc01g108160.3	Solyc07g032220.3
Solyc05g049950.3	Solyc08g066250.4
Solyc06g076140.4	Solyc08g066240.3
Solyc09g011150.1	Solyc08g066260.3
Solyc02g066910.3	Solyc08g066220.4
Solyc00g500140.1	Solyc07g041960.2
Solyc10g078300.2	Solyc04g045620.3
Solyc03g119130.3	Solyc09g064400.2
Solyc12g008590.3	Solyc01g067760.1
Solyc01g103450.3	Solyc11g008700.2
Solyc08g081620.4	Solyc04g071610.4
Solyc08g078000.3	Solyc12g099940.2
Solyc10g075070.3	Solyc06g035870.3
Solyc01g105370.4	Solyc03g025950.4
Solyc01g107330.4	Solyc01g074000.3
Solyc01g005910.3	Solyc03g098410.1
Solyc08g082850.3	Solyc04g072780.4
Solyc09g018555.1	Solyc12g056950.2
Solyc04g050480.4	Solyc06g069770.3
Solyc02g068390.3	Solyc06g073800.3
Solyc04g014460.4	Solyc06g073790.3
Solyc07g150117.1	Solyc08g076220.3
Solyc07g032220.3	Solyc01g104460.4
Solyc05g056020.3	Solyc01g107660.3
Solyc08g066240.3	Solyc05g056060.4
Solyc08g066260.3	Solyc05g056080.4
Solyc08g066220.4	Solyc12g056660.3
Solyc08g066250.4	Solyc01g107825.1
Solyc09g064400.2	Solyc04g039845.1
Solyc01g067760.1	Solyc01g104270.4
Solyc11g008700.2	Solyc10g081570.3
Solyc04g071610.4	Solyc01g090950.4
Solyc00g500023.1	Solyc04g049070.3
Solyc10g047410.1	Solyc09g089490.4
Solyc12g099940.2	Solyc02g078590.1
Solyc06g050120.3	Solyc08g014000.3
Solyc06g064470.4	Solyc00g500327.1
Solyc06g035870.3	Solyc00g500198.1
Solyc04g072780.4	Solyc00g500128.1
Solyc06g073800.3	Solyc00g500081.1
Solyc06g073790.3	Solyc00g500046.1
Solyc12g042080.2	Solyc00g500037.1
Solyc08g076220.3	Solyc11g021067.1
Solyc01g107660.3	Solyc09g061465.1
Solyc05g056080.4	Solyc11g062040.1
Solyc05g056060.4	Solyc10g018990.3
Solyc05g015390.3	Solyc00g500147.1
Solyc01g098980.4	Solyc04g024540.1
Solyc12g056660.3	Solyc01g017120.1
Solyc06g073600.4	Solyc11g028140.1
Solyc01g107825.1	Solyc06g051370.1
Solyc04g039845.1	Solyc11g030820.1
Solyc12g062550.1	Solyc02g089160.3
Solyc01g074000.3	Solyc11g044660.1
Solyc01g104270.4	Solyc02g043950.1
Solyc02g085950.4	Solyc04g049850.3
Solyc01g090950.4	Solyc07g026960.3
Solyc09g089490.4	Solyc02g064730.3
Solyc08g014000.3	Solyc08g078430.4
Solyc02g089160.3	Solyc12g099990.2
Solyc11g021160.1	Solyc07g062700.3
Solyc04g049850.3	Solyc07g047800.3
Solyc07g026960.3	Solyc04g011390.1
Solyc02g064730.3	Solyc05g054610.1
Solyc08g078460.3	Solyc06g072240.1
Solyc08g078430.4	Solyc06g075830.2
Solyc12g099990.2	Solyc09g007270.3
Solyc07g062700.3	Solyc01g101000.3
Solyc09g091820.4	Solyc11g066630.2
Solyc09g007270.3	Solyc02g082930.3
Solyc01g079090.4	Solyc11g012325.1
Solyc09g037135.1	Solyc02g070940.1
Solyc01g101000.3	Solyc02g070950.1
Solyc11g066630.2	Solyc02g070990.1
Solyc02g082930.3	Solyc02g070980.1
Solyc07g061790.3	Solyc02g071030.2
Solyc02g070940.1	Solyc02g071020.3
Solyc02g089070.3	Solyc02g070970.1
Solyc12g055800.3	Solyc02g089070.3
Solyc09g015770.3	Solyc00g500207.1
Solyc09g020130.3	Solyc00g500137.1
Solyc12g035650.2	Solyc00g500055.1
Solyc04g081590.4	Solyc09g015770.3
Solyc12g094630.2	Solyc09g020130.3
Solyc08g082190.3	Solyc04g081590.4
Solyc06g063230.3	Solyc12g015880.2
Solyc05g012080.3	Solyc09g037040.1
Solyc04g024340.4	Solyc05g021570.3
Solyc01g095200.3	Solyc03g051663.1
Solyc01g099890.3	Solyc09g037135.1
Solyc05g005200.3	Solyc09g037090.1
Solyc07g066060.3	Solyc08g082190.3
Solyc10g081180.2	Solyc06g063230.3
Solyc04g054980.3	Solyc05g012080.3
Solyc11g066580.3	Solyc04g024340.4
Solyc09g065530.2	Solyc01g095200.3
Solyc06g043010.1	Solyc08g081730.4
Solyc03g111870.3	Solyc01g099890.3
Solyc07g064150.4	Solyc05g005200.3
Solyc12g055855.2	Solyc07g066060.3
Solyc00g500322.1	Solyc07g066050.4
Solyc07g021380.1	Solyc10g081180.2
Solyc02g012020.3	Solyc10g050160.2
Solyc00g500333.1	Solyc04g054980.3
Solyc10g044535.1	Solyc11g066580.3
Solyc11g010510.2	Solyc09g065530.2
Solyc01g098590.3	Solyc06g043010.1
Solyc10g086020.3	Solyc12g094630.2
Solyc01g100320.3	Solyc07g064150.4
Solyc02g091870.3	Solyc12g055855.2
Solyc03g006020.3	Solyc00g500333.1
Solyc06g007570.3	Solyc00g500322.1
Solyc08g005630.3	Solyc07g021380.1
Solyc02g069110.4	Solyc02g012020.3
Solyc10g085880.1	Solyc08g008220.3
Solyc05g053880.4	Solyc11g010510.2
Solyc08g079830.4	Solyc01g098590.3
Solyc07g006780.3	Solyc10g086020.3
Solyc06g073300.1	Solyc04g077150.3
Solyc09g014510.3	Solyc06g007570.3
Solyc07g007830.4	Solyc00g500140.1
Solyc04g078610.4	Solyc10g085880.1
Solyc05g008800.4	Solyc02g070550.3
Solyc11g065750.2	Solyc06g076410.4
Solyc06g007520.4	Solyc10g047410.1
Solyc03g083360.3	Solyc08g079830.4
Solyc10g080230.2	Solyc06g073300.1
Solyc05g008860.4	Solyc09g014510.3
Solyc06g016750.3	Solyc07g007830.4
Solyc03g098410.1	Solyc02g083670.4
Solyc01g104130.4	Solyc04g078610.4
Solyc09g007250.4	Solyc11g065750.2
Solyc06g076970.3	Solyc09g015930.3
Solyc09g075150.3	Solyc03g083360.3
Solyc10g009410.1	Solyc10g080230.2
Solyc06g071170.4	Solyc05g008860.4
Solyc07g064130.2	Solyc06g016750.3
Solyc12g099025.1	Solyc01g104130.4
Solyc11g005670.2	Solyc09g091820.4
Solyc10g006480.2	Solyc09g007250.4
Solyc08g008590.4	Solyc06g076970.3
Solyc12g049220.3	Solyc09g075150.3
Solyc09g097870.4	Solyc09g075155.1
Solyc02g086820.3	Solyc06g071170.4
Solyc12g095910.2	Solyc07g064130.2
Solyc10g079080.2	Solyc12g049220.3
Solyc03g118450.1	Solyc09g097870.4
Solyc02g070480.4	Solyc02g090760.4
Solyc02g087930.3	Solyc03g111720.3
Solyc01g094800.4	Solyc12g095910.2
Solyc05g050230.4	Solyc10g081720.2
Solyc01g095490.3	Solyc10g079080.2
Solyc04g081145.1	Solyc03g118450.1
Solyc07g032090.4	Solyc01g108180.4
Solyc07g049135.1	Solyc06g050120.3
Solyc03g095820.4	Solyc06g064470.4
Solyc09g082780.3	Solyc02g070480.4
Solyc03g082540.4	Solyc04g081145.1
Solyc03g114240.4	Solyc07g032090.4
Solyc01g108560.4	Solyc03g095820.4
Solyc01g008510.3	Solyc10g085870.1
Solyc01g107820.2	Solyc09g082780.3
Solyc01g104910.3	Solyc03g082540.4
Solyc01g096580.3	Solyc01g108540.3
Solyc01g096590.3	Solyc01g108560.4
Solyc05g051700.3	Solyc01g008510.3
Solyc10g085870.1	Solyc01g107820.2
Solyc09g082340.2	Solyc01g104910.3
Solyc09g065210.4	Solyc01g096580.3
Solyc02g092700.3	Solyc01g096590.3
Solyc07g021200.1	Solyc05g051700.3
Solyc08g082410.4	Solyc12g095880.2
Solyc04g081170.3	Solyc09g065210.4
Solyc02g063150.3	Solyc02g092700.3
Solyc10g078620.1	Solyc08g082410.4
Solyc03g063600.4	Solyc04g081170.3
Solyc01g099900.4	Solyc02g063150.3
Solyc09g025200.2	Solyc10g078620.1
Solyc12g096700.2	Solyc11g005670.2
Solyc01g066690.3	Solyc12g099025.1
Solyc09g083110.3	Solyc08g008590.4
Solyc09g018750.3	Solyc03g063600.4
Solyc09g090140.4	Solyc01g099900.4
Solyc02g070800.2	Solyc09g025200.2
Solyc07g006820.4	Solyc12g096700.2
Solyc02g068500.3	Solyc06g034380.1
Solyc08g008220.3	Solyc09g018750.3
Solyc12g096470.2	Solyc09g090140.4
Solyc02g089460.1	Solyc02g070800.2
Solyc07g066310.3	Solyc07g006820.4
Solyc02g071030.2	Solyc11g008460.1
Solyc02g071020.3	Solyc02g068500.3
Solyc02g070950.1	Solyc12g096470.2
Solyc02g070990.1	Solyc07g066310.3
Solyc02g070970.1	Solyc08g077980.4
Solyc02g070980.1	Solyc01g099170.4
Solyc08g077980.4	Solyc01g111170.3
Solyc02g082250.4	Solyc02g082250.4
Solyc04g007710.3	Solyc04g007710.3
Solyc11g008010.2	Solyc11g008010.2
Solyc02g091960.4	Solyc02g091960.4
Solyc08g067470.3	Solyc08g067470.3
Solyc06g073720.3	Solyc06g073720.3
Solyc02g063450.4	Solyc02g063450.4
Solyc01g099160.4	Solyc05g054830.3
Solyc01g099150.5.1	Solyc08g082780.2
Solyc05g054830.3	Solyc02g090910.3
Solyc12g010350.3	Solyc09g090160.3
Solyc02g090910.3	Solyc08g006430.4
Solyc09g090160.3	Solyc05g050230.4
Solyc08g006430.4	Solyc01g106000.4
Solyc12g008360.2	Solyc03g063880.3
Solyc02g093010.3	Solyc01g007220.4
Solyc03g119690.3	Solyc04g074350.3
Solyc03g063880.3	Solyc05g007430.4
Solyc01g007220.4	Solyc06g072845.1
Solyc04g074350.3	Solyc03g007090.1
Solyc06g072845.1	Solyc10g075150.2
Solyc06g048410.4	Solyc12g009390.2
Solyc02g094130.3	Solyc06g048410.4
Solyc04g011580.4	Solyc02g094130.3
Solyc01g101250.3	Solyc04g011580.4
Solyc03g098000.3	Solyc01g101250.3
Solyc02g086980.3	Solyc03g098000.3
Solyc09g015470.4	Solyc12g035650.2
Solyc09g013100.3	Solyc01g006430.3
Solyc03g114590.3	Solyc02g086980.3
Solyc02g062460.4	Solyc02g086990.4
Solyc04g071780.3	Solyc09g015470.4
Solyc04g071800.3	Solyc09g013100.3
Solyc04g071805.1	Solyc03g114590.3
Solyc04g150164.1	Solyc02g062460.4
Solyc04g071790.3	Solyc00g500196.1
Solyc01g008950.4	Solyc01g094800.4
Solyc05g014030.3	Solyc04g071780.3
Solyc03g034220.3	Solyc04g071790.3
Solyc04g058150.3	Solyc04g150164.1
Solyc04g058100.3	Solyc04g071800.3
Solyc03g007040.4	Solyc02g093010.3
Solyc06g075800.1	Solyc01g008950.4
Solyc11g007930.1	Solyc05g014030.3
Solyc07g064160.3	Solyc03g034220.3
Solyc03g083560.1	Solyc04g058150.3
Solyc08g007110.4	Solyc05g054120.1
Solyc05g053800.3	Solyc03g007040.4
Solyc10g081920.2	Solyc06g075800.1
Solyc01g095180.2	Solyc03g071620.2
Solyc04g049770.4	Solyc06g005390.1
Solyc11g012325.1	Solyc00g500358.1
Solyc07g054850.3	Solyc00g500345.1
Solyc09g082060.3	Solyc08g080630.4
Solyc09g082650.4	Solyc07g064160.3
Solyc04g010260.3	Solyc01g010180.3
Solyc04g010250.3	Solyc03g083560.1
Solyc02g087240.4	Solyc08g007110.4
Solyc03g117870.3	Solyc05g053800.3
Solyc03g115980.1	Solyc10g081920.2
Solyc10g007310.1	Solyc01g095180.2
Solyc02g062390.3	Solyc04g049770.4
Solyc05g052980.4	Solyc11g021160.1
Solyc01g109660.2	Solyc07g054850.3
Solyc06g082630.4	Solyc01g079090.4
Solyc11g006970.2	Solyc09g082060.3
Solyc03g111230.4	Solyc09g082650.4
Solyc07g007670.3	Solyc03g117870.3
Solyc12g009800.3	Solyc02g087930.3
Solyc00g500312.1	Solyc10g007310.1
Solyc00g500260.1	Solyc02g062390.3
Solyc01g106000.4	Solyc05g052980.4
Solyc09g074850.4	Solyc06g082630.4
Solyc07g049530.3	Solyc11g007930.1
Solyc12g010740.3	Solyc10g009410.1
Solyc05g053670.3	Solyc03g111230.4
Solyc02g077240.4	Solyc07g007670.3
Solyc02g067080.4	Solyc00g500312.1
Solyc03g121300.2	Solyc00g500260.1
Solyc03g082490.4	Solyc06g071820.3
Solyc02g085870.3	Solyc02g064940.1
Solyc03g032000.4	Solyc07g045050.3
Solyc10g006900.3	Solyc07g049530.3
Solyc07g041190.3	Solyc02g091870.3
Solyc04g073970.4	Solyc05g053670.3
Solyc01g111660.4	Solyc02g077240.4
Solyc04g078620.3	Solyc02g067080.4
Solyc09g074510.3	Solyc03g121300.2
Solyc08g014130.3	Solyc03g082490.4
Solyc11g066540.2	Solyc03g032000.4
Solyc11g006410.2	Solyc10g006900.3
Solyc08g080500.3	Solyc12g013710.2
Solyc12g088740.2	Solyc07g041190.3
Solyc04g078680.4	Solyc04g073970.4
Solyc03g123530.4	Solyc01g111660.4
Solyc08g083320.4	Solyc03g034370.1
Solyc09g042710.3	Solyc07g045240.3
Solyc03g071620.2	Solyc04g078620.3
Solyc01g109090.2	Solyc09g074510.3
Solyc12g007070.2	Solyc08g014130.3
Solyc07g056420.4	Solyc11g066540.2
Solyc10g076200.3	Solyc11g006410.2
Solyc10g075118.1	Solyc08g080500.3
Solyc04g008280.2	Solyc10g084700.2
Solyc00g500327.1	Solyc12g088740.2
Solyc00g500198.1	Solyc04g078680.4
Solyc00g500128.1	Solyc03g123530.4
Solyc00g500081.1	Solyc08g083320.4
Solyc00g500046.1	Solyc09g042710.3
Solyc00g500037.1	Solyc08g014440.4
Solyc00g500147.1	Solyc01g109280.3
Solyc11g021067.1	Solyc09g082340.2
Solyc10g018990.3	Solyc12g007070.2
Solyc09g061465.1	Solyc07g056420.4
Solyc02g014790.1	Solyc07g056460.3
Solyc11g028140.1	Solyc04g008280.2
Solyc04g024540.1	Solyc05g055280.2
Solyc03g013480.1	Solyc01g100200.3
Solyc05g055280.2	Solyc01g079250.3
Solyc01g079250.3	Solyc01g108940.2
Solyc01g108940.2	Solyc01g108950.3
Solyc11g044310.2	Solyc01g110120.3
Solyc01g111840.3	Solyc01g110110.3
Solyc05g056320.3	Solyc11g044310.2
Solyc09g025240.3	Solyc01g111840.3
Solyc03g083530.3	Solyc09g025240.3
Solyc08g061610.4	Solyc08g061610.4
Solyc09g008930.4	Solyc09g008930.4
Solyc06g009630.1	Solyc06g068440.4
Solyc12g095880.2	Solyc00g500294.1
Solyc05g054120.1	Solyc06g009630.1
Solyc07g054500.4	Solyc02g068380.3
Solyc06g060260.3	Solyc11g019930.2
Solyc11g019930.2	Solyc05g014470.3
Solyc01g111570.3	Solyc01g111570.3
Solyc05g008450.3	Solyc05g008450.3
Solyc07g062300.3	Solyc07g062300.3
Solyc07g045240.3	Solyc10g083740.3
Solyc10g083740.3	Solyc09g089580.4
Solyc10g083730.2	Solyc11g007060.2
Solyc11g007060.2	Solyc01g067890.4
Solyc01g067890.4	Solyc02g085950.4
Solyc02g085940.4	Solyc02g085940.4
Solyc07g008900.4	Solyc01g067290.3
Solyc12g057160.1	Solyc05g007770.3
Solyc12g057150.1	Solyc06g007700.4
Solyc11g012300.1	Solyc12g044220.3
Solyc05g007770.3	Solyc03g058910.3
Solyc06g007700.4	Solyc04g014560.4
Solyc12g044220.3	Solyc08g061843.1
Solyc03g120770.4	Solyc03g034180.3
Solyc03g058910.3	Solyc01g010185.1
Solyc04g014560.4	Solyc07g066650.4
Solyc00g500228.1	Solyc11g069097.1
Solyc02g064940.1	Solyc11g150146.1
Solyc11g044660.1	Solyc04g005350.3
Solyc02g043950.1	Solyc02g069460.3
Solyc03g034180.3	Solyc03g114240.4
Solyc07g066650.4	Solyc12g010350.3
Solyc11g069097.1	Solyc03g118670.3
Solyc11g150146.1	Solyc03g150157.1
Solyc04g005350.3	Solyc02g068797.1
Solyc02g069460.3	Solyc03g118780.3
Solyc02g069450.3	Solyc01g049650.3
Solyc06g007510.3	Solyc04g006970.4
Solyc02g072300.4	Solyc05g013490.4
Solyc04g025040.1	Solyc10g055780.1
Solyc03g118670.3	Solyc06g008160.4
Solyc01g099600.4	Solyc03g098220.4
Solyc00g500190.1	Solyc12g010320.2
Solyc01g049650.3	Solyc11g033288.1
Solyc04g006970.4	Solyc06g053400.3
Solyc05g013490.4	Solyc10g005110.3
Solyc06g008160.4	Solyc01g092950.3
Solyc12g010320.2	Solyc11g070130.2
Solyc11g033288.1	Solyc02g081150.1
Solyc06g053400.3	Solyc01g099100.4
Solyc01g092950.3	Solyc06g082190.3
Solyc11g070130.2	Solyc06g076750.3
Solyc08g066110.3	Solyc07g021020.4
Solyc02g081150.1	Solyc05g054350.3
Solyc01g099100.4	Solyc06g073510.3
Solyc06g082190.3	Solyc04g082200.2
Solyc06g076750.3	Solyc12g010910.2
Solyc07g021020.4	Solyc01g109660.2
Solyc01g044350.3	Solyc03g098440.4
Solyc04g082390.3	Solyc02g070310.3
Solyc12g039120.2	Solyc01g080430.4
Solyc05g054350.3	Solyc01g008470.3
Solyc06g073510.3	Solyc01g008480.4
Solyc04g082200.2	Solyc03g117760.4
Solyc12g010910.2	Solyc03g114060.3
Solyc03g098440.4	Solyc04g010260.3
Solyc02g070310.3	Solyc04g010250.3
Solyc01g080430.4	Solyc04g014600.3
Solyc12g056950.2	Solyc02g088580.1
Solyc01g008470.3	Solyc09g010630.3
Solyc01g008480.4	Solyc01g081450.3
Solyc07g062600.4	Solyc02g087240.4
Solyc03g114060.3	Solyc02g021100.3
Solyc04g014600.3	Solyc10g044535.1
Solyc02g088580.1	Solyc05g005560.4
Solyc09g010630.3	Solyc11g070030.2
Solyc05g054315.1	Solyc01g112230.4
Solyc01g081450.3	Solyc08g075840.3
Solyc04g072890.4	Solyc02g079300.3
Solyc02g021100.3	Solyc02g088790.3
Solyc05g005560.4	Solyc10g080210.2
Solyc11g070030.2	Solyc06g069090.3
Solyc01g112230.4	Solyc06g069080.3
Solyc08g075840.3	Solyc02g090030.2
Solyc02g079300.3	Solyc02g065400.3
Solyc02g088790.3	Solyc11g005900.2
Solyc10g080210.2	Solyc03g082400.3
Solyc04g015450.3	Solyc03g082390.3
Solyc11g011220.2	Solyc12g096590.3
Solyc06g069090.3	Solyc10g080520.3
Solyc06g069080.3	Solyc01g106320.2
Solyc02g090030.2	Solyc04g082390.3
Solyc11g005900.2	Solyc03g114100.1
Solyc12g096590.3	Solyc02g084710.3
Solyc08g015660.3	Solyc04g049340.3
Solyc01g111650.3	Solyc07g015870.4
Solyc10g080520.3	Solyc06g035920.3
Solyc01g106320.2	Solyc02g067460.3
Solyc03g114100.1	Solyc10g076200.3
Solyc02g084710.3	Solyc10g075118.1
Solyc03g019700.1	Solyc04g074040.3
Solyc07g015870.4	Solyc02g062500.3
Solyc06g035920.3	Solyc01g105140.3
Solyc02g067460.3	Solyc06g071770.4
Solyc02g090760.4	Solyc02g068100.3
Solyc04g074040.3	Solyc02g036320.2
Solyc02g068380.3	Solyc00g500208.1
Solyc10g005750.3	Solyc00g500138.1
Solyc01g105140.3	Solyc00g500056.1
Solyc05g015050.3	Solyc12g035580.1
Solyc06g071770.4	Solyc12g033000.1
Solyc04g074800.3	Solyc07g021250.1
Solyc02g068100.3	Solyc12g062610.1
Solyc00g500208.1	Solyc08g075370.3
Solyc00g500138.1	Solyc05g016410.3
Solyc00g500056.1	Solyc02g094320.3
Solyc03g095880.1	Solyc08g082120.2
Solyc02g036320.2	Solyc06g075810.3
Solyc12g035580.1	Solyc02g082140.3
Solyc08g075370.3	Solyc02g083130.4
Solyc05g016410.3	Solyc01g104500.2
Solyc02g082140.3	Solyc06g063000.3
Solyc01g104500.2	Solyc11g067100.2
Solyc11g067100.2	Solyc01g104700.4
Solyc04g005330.3	Solyc08g080090.3
Solyc01g104700.4	Solyc11g010930.2
Solyc01g104680.4	Solyc03g097420.3
Solyc08g080090.3	Solyc04g014420.4
Solyc11g010930.2	Solyc02g088610.4
Solyc02g088610.4	Solyc03g063240.3
Solyc03g063240.3	Solyc07g045220.3
Solyc02g086240.3	Solyc02g086240.3
Solyc02g068797.1	Solyc02g081170.4
Solyc03g150157.1	Solyc02g069110.4
Solyc08g061320.3	Solyc08g061320.3
Solyc03g026020.3	Solyc03g026020.3
Solyc01g109780.3	Solyc01g109780.3
Solyc04g076220.3	Solyc04g076220.3
Solyc08g082400.1	Solyc01g066690.3
Solyc04g008340.2	Solyc04g008340.2
Solyc11g072640.3	Solyc11g072640.3
Solyc05g051790.3	Solyc05g051790.3
Solyc02g090890.4	Solyc02g090890.4
Solyc01g080330.4	Solyc06g068950.4
Solyc09g050064.1	Solyc10g054590.2
Solyc00g500155.1	Solyc10g054570.2
Solyc00g500076.1	Solyc10g054560.2
Solyc00g500031.1	Solyc06g063220.3
Solyc06g063220.3	Solyc11g068730.2
Solyc07g049290.3	Solyc01g095530.2
Solyc01g095530.2	Solyc04g056380.3
Solyc02g036350.3	Solyc10g055760.2
Solyc04g056380.3	Solyc00g500332.1
Solyc10g055760.2	Solyc00g500323.1
Solyc00g500332.1	Solyc11g020785.1
Solyc00g500323.1	Solyc00g500292.1
Solyc06g054510.4	Solyc00g500203.1
Solyc10g054590.2	Solyc00g500133.1
Solyc04g079990.4	Solyc00g500050.1
Solyc04g077150.3	Solyc06g054510.4
Solyc08g066860.2	Solyc09g008970.1
Solyc08g066850.3	Solyc04g079990.4
Solyc04g007770.3	Solyc01g108580.3
Solyc10g054560.2	Solyc07g062970.3
Solyc10g054570.2	Solyc07g062980.4
Solyc06g060300.1	Solyc08g066860.2
Solyc08g075310.4	Solyc08g066850.3
Solyc07g053650.4	Solyc04g076880.3
Solyc11g027880.2	Solyc10g005180.3
Solyc04g050840.1	Solyc06g060300.1
Solyc00g500299.1	Solyc08g075310.4
Solyc03g034200.3	Solyc07g053650.4
Solyc03g118660.3	Solyc11g027880.2
Solyc10g006890.4	Solyc04g050840.1
Solyc04g048900.3	Solyc02g014790.1
Solyc05g056230.4	Solyc04g005330.3
Solyc03g025720.3	Solyc03g034200.3
Solyc11g006470.2	Solyc03g118660.3
Solyc03g123870.3	Solyc10g006890.4
Solyc07g066600.3	Solyc04g048900.3
Solyc08g014510.3	Solyc05g056230.4
Solyc01g096670.4	Solyc00g500299.1
Solyc10g049710.2	Solyc03g025720.3
Solyc02g088490.3	Solyc03g123870.3
Solyc06g053180.4	Solyc07g066600.3
Solyc11g006460.3	Solyc08g014510.3
Solyc01g028807.1	Solyc01g096670.4
Solyc11g038340.1	Solyc10g049710.2
Solyc09g008155.1	Solyc02g088490.3
Solyc06g050310.3	Solyc06g053180.4
Solyc05g050330.3	Solyc11g006460.3
Solyc06g005020.3	Solyc11g038340.1
Solyc08g069050.3	Solyc01g028807.1
Solyc02g089780.3	Solyc09g008155.1
Solyc09g090610.3	Solyc06g050310.3
Solyc07g022760.4	Solyc05g050330.3
Solyc11g044320.2	Solyc01g099150.5.1
Solyc02g081170.4	Solyc01g099160.4
Solyc08g081730.4	Solyc08g069050.3
Solyc01g099240.4	Solyc02g089780.3
Solyc06g075960.1	Solyc09g090610.3
Solyc06g075850.1	Solyc07g022760.4
Solyc06g075930.1	Solyc11g044320.2
Solyc02g088570.2	Solyc01g099240.4
Solyc07g009330.4	Solyc06g075960.1
Solyc07g014700.4	Solyc02g088570.2
Solyc12g011450.2	Solyc07g009330.4
Solyc07g043310.3	Solyc07g014700.4
Solyc06g064460.4	Solyc12g011450.2
Solyc00g500309.1	Solyc07g043310.3
Solyc00g500274.1	Solyc09g031970.3
Solyc00g500245.1	Solyc06g064460.4
Solyc00g500117.1	Solyc00g500309.1
Solyc00g500100.1	Solyc00g500274.1
Solyc09g015850.4	Solyc00g500245.1
Solyc02g083590.3	Solyc00g500117.1
Solyc07g006830.4	Solyc00g500100.1
Solyc10g019040.2	Solyc09g015850.4
Solyc01g104840.4	Solyc02g083590.3
Solyc03g112760.3	Solyc07g006830.4
Solyc04g014510.3	Solyc10g019040.2
Solyc10g083720.3	Solyc01g104840.4
Solyc03g115020.3	Solyc05g013460.4
Solyc01g068160.4	Solyc11g013170.2
Solyc06g009140.3	Solyc03g112760.3
Solyc04g063230.3	Solyc10g083720.3
Solyc07g065920.4	Solyc03g115020.3
Solyc12g010010.2	Solyc06g084590.4
Solyc05g052040.1	Solyc01g068160.4
Solyc03g093540.1	Solyc06g009140.3
Solyc03g093550.1	Solyc04g063230.3
Solyc02g092440.3	Solyc12g010010.2
Solyc07g055320.4	Solyc05g052040.1
Solyc06g008700.3	Solyc02g092440.3
Solyc05g013990.3	Solyc07g055320.4
Solyc04g009410.3	Solyc05g013990.3
Solyc02g063010.3	Solyc01g105060.3
Solyc00g500362.1	Solyc04g009410.3
Solyc06g060290.4	Solyc02g063010.3
Solyc02g084570.4	Solyc12g049370.2
Solyc08g008460.2	Solyc00g500362.1
Solyc08g008457.1	Solyc09g050040.1
Solyc11g066100.2	Solyc06g060290.4
Solyc09g064410.1	Solyc02g084570.4
Solyc00g500022.1	Solyc08g008460.2
Solyc01g010780.4	Solyc08g008457.1
Solyc07g063900.3	Solyc10g083760.3
Solyc02g078840.4	Solyc09g064410.1
Solyc09g097780.2	Solyc00g500022.1
Solyc09g089670.3	Solyc01g010780.4
Solyc03g006000.3	Solyc08g079730.2
Solyc12g098463.1	Solyc07g063900.3
Solyc06g053560.4	Solyc02g078840.4
Solyc12g100200.2	Solyc03g005780.3
Solyc08g066540.3	Solyc03g005770.3
Solyc01g109040.4	Solyc03g005760.1
Solyc10g081570.3	Solyc09g089670.3
Solyc10g079860.2	Solyc03g006000.3
Solyc03g044330.1	Solyc12g098463.1
Solyc03g115140.4	Solyc03g123630.4
Solyc11g013280.1	Solyc12g100200.2
Solyc07g018350.2	Solyc08g066540.3
Solyc07g020710.3	Solyc01g109040.4
Solyc02g062530.3	Solyc10g079860.2
Solyc03g034370.1	Solyc03g044330.1
Solyc12g062870.2	Solyc03g115140.4
Solyc03g005230.3	Solyc07g018350.2
Solyc04g014480.3	Solyc07g020710.3
Solyc09g007230.3	Solyc12g062870.2
Solyc05g008630.4	Solyc03g005230.3
Solyc00g500064.1	Solyc05g009420.1
Solyc03g071690.4	Solyc04g014480.3
Solyc01g006280.3	Solyc09g007230.3
Solyc00g500196.1	Solyc05g008630.4
Solyc03g005770.3	Solyc00g500064.1
Solyc03g005760.1	Solyc03g071690.4
Solyc09g064370.4	Solyc04g008980.3
Solyc05g053550.3	Solyc01g006280.3
Solyc08g074410.4	Solyc05g046200.3
Solyc05g013980.3	Solyc05g046140.3
Solyc04g008710.4	Solyc06g009790.4
Solyc04g071580.3	Solyc08g074410.4
Solyc04g081090.3	Solyc06g005020.3
Solyc08g029110.3	Solyc09g050064.1
Solyc02g078460.3	Solyc00g500155.1
Solyc02g077310.4	Solyc00g500076.1
Solyc01g094920.3	Solyc00g500031.1
Solyc11g072270.3	Solyc05g013980.3
Solyc12g009080.2	Solyc04g008710.4
Solyc02g094050.4	Solyc09g072880.3
Solyc06g074650.3	Solyc04g071580.3
Solyc11g066770.3	Solyc04g081090.3
Solyc03g082400.3	Solyc08g029110.3
Solyc03g082390.3	Solyc02g078460.3
Solyc06g083190.4	Solyc02g077310.4
Solyc07g014610.4	Solyc12g009080.2
Solyc03g062790.3	Solyc02g094050.4
Solyc01g088530.2	Solyc06g074650.3
Solyc11g068730.2	Solyc11g066770.3
Solyc06g034380.1	Solyc06g083190.4
Solyc11g010600.2	Solyc07g014610.4
Solyc07g063440.3	Solyc03g062790.3
Solyc07g061900.3	Solyc01g088530.2
Solyc09g090150.4	Solyc07g063440.3
Solyc00g500358.1	Solyc01g094290.3
Solyc00g500345.1	Solyc01g105570.4
Solyc09g059040.3	Solyc08g059660.3
Solyc09g059020.4	Solyc04g007770.3
Solyc01g094290.3	Solyc03g007230.4
Solyc10g005110.3	Solyc09g007850.3
Solyc01g105570.4	Solyc12g098640.3
Solyc07g017400.3	Solyc06g007930.3
Solyc04g011390.1	Solyc01g090190.3
Solyc05g054610.1	Solyc07g053280.4
Solyc02g091520.3	Solyc08g080240.3
Solyc01g097870.3	Solyc05g025590.4
Solyc08g059660.3	Solyc05g025600.1
Solyc09g007850.3	Solyc04g077840.2
Solyc12g098640.3	Solyc08g006320.4
Solyc06g007930.3	Solyc11g013730.3
Solyc01g090190.3	Solyc05g015390.3
Solyc07g053280.4	Solyc07g017220.3
Solyc08g080240.3	Solyc04g074230.3
Solyc08g007805.1	Solyc01g108630.3
Solyc05g025590.4	Solyc01g095330.2
Solyc04g077840.2	Solyc01g095320.4
Solyc08g006320.4	Solyc02g084650.3
Solyc07g017220.3	Solyc06g036540.1
Solyc07g065500.2	Solyc07g054500.4
Solyc04g074230.3	Solyc01g099770.3
Solyc01g108630.3	Solyc01g028810.3
Solyc03g117760.4	Solyc01g081060.4
Solyc01g095330.2	Solyc01g111760.4
Solyc01g095320.4	Solyc05g032850.3
Solyc02g084650.3	Solyc02g067050.3
Solyc01g099770.3	Solyc07g054780.1
Solyc01g099780.3	Solyc07g054760.1
Solyc01g028810.3	Solyc09g090700.1
Solyc01g081060.4	Solyc10g083670.3
Solyc01g111760.4	Solyc04g025040.1
Solyc03g043895.1	Solyc12g011455.1
Solyc07g054780.1	Solyc02g038690.1
Solyc05g005460.3	Solyc10g081040.1
Solyc02g005110.3	Solyc05g005460.3
Solyc02g024070.3	Solyc01g111560.3
Solyc01g111560.3	Solyc09g013070.3
Solyc03g111260.3	Solyc08g078460.3
Solyc01g090880.3	Solyc08g077300.3
Solyc08g077300.3	Solyc03g118120.3
Solyc03g118120.3	Solyc07g017600.3
Solyc07g017600.3	Solyc03g119920.1
Solyc03g119920.1	Solyc11g073300.2
Solyc11g073300.2	Solyc06g073090.3
Solyc01g006430.3	Solyc04g081990.3
Solyc06g073090.3	Solyc11g013100.2
Solyc04g081990.3	Solyc06g051410.4
Solyc11g013100.2	Solyc04g071805.1
Solyc06g076410.4	Solyc11g072590.3
Solyc06g051410.4	Solyc09g009180.3
Solyc07g045220.3	Solyc02g087880.3
Solyc11g072590.3	Solyc05g013470.4
Solyc02g087880.3	Solyc09g011170.3
Solyc06g074780.1	Solyc12g042060.3
Solyc05g013460.4	Solyc10g076800.2
Solyc09g011170.3	Solyc11g065610.1
Solyc12g042060.3	Solyc09g061840.4
Solyc10g076800.2	Solyc03g033420.4
Solyc09g061840.4	Solyc09g097780.2
Solyc03g033420.4	Solyc06g069120.3
Solyc01g006540.4	Solyc01g006540.4
Solyc01g105030.3	Solyc01g006555.1
Solyc02g070520.3	Solyc01g005750.1
Solyc02g070530.4	Solyc01g105030.3
Solyc06g035970.3	Solyc03g006020.3
Solyc03g025730.3	Solyc02g070520.3
Solyc06g076640.3	Solyc06g035970.3
Solyc07g065120.3	Solyc03g025730.3
Solyc07g049360.3	Solyc06g076640.3
Solyc09g010170.3	Solyc07g065120.3
Solyc11g007960.2	Solyc07g049360.3
Solyc07g065640.3	Solyc11g007960.2
Solyc08g083330.2	Solyc02g082130.2
Solyc01g006680.4	Solyc08g083330.2
Solyc10g007180.2	Solyc01g006680.4
Solyc09g014220.3	Solyc09g014220.3
Solyc07g061940.4	Solyc07g061940.4
Solyc02g093770.3	Solyc02g093770.3
Solyc04g082170.3	Solyc04g082170.3
Solyc03g098240.3	Solyc03g098240.3
Solyc05g046140.3	Solyc04g005420.4
Solyc04g005420.4	Solyc11g069350.2
Solyc11g069350.2	Solyc12g099440.3
Solyc12g099440.3	Solyc03g113900.4
Solyc03g113900.4	Solyc03g093400.2
Solyc03g117810.4	Solyc03g117810.4
Solyc00g500343.1	Solyc08g036500.1
Solyc00g025290.1	Solyc00g500343.1
Solyc08g036500.1	Solyc00g025290.1
Solyc08g036535.1	Solyc08g036535.1
Solyc01g088170.4	Solyc01g088170.4
Solyc06g063000.3	Solyc03g083900.4
Solyc03g083900.4	Solyc01g107670.2
Solyc12g099160.2	Solyc12g099160.2
Solyc03g114860.4	Solyc03g114860.4
Solyc01g111300.4	Solyc05g012640.3
Solyc05g012650.4	Solyc07g065930.3
Solyc05g012640.3	Solyc02g092840.1
Solyc07g065930.3	Solyc10g024320.2
Solyc02g070690.1	Solyc08g065610.3
Solyc08g029160.1	Solyc04g080960.4
Solyc03g121860.1	Solyc03g013480.1
Solyc02g092845.1	Solyc08g041870.3
Solyc05g051250.3	Solyc07g005940.4
Solyc10g011670.3	Solyc07g056685.1
Solyc08g065610.3	Solyc07g056700.2
Solyc06g036110.1	Solyc05g048760.3
Solyc08g041870.3	Solyc12g008560.1
Solyc08g082540.3	Solyc06g062360.3
Solyc07g005940.4	Solyc11g066910.3
Solyc07g056685.1	Solyc03g097370.4
Solyc07g056700.2	Solyc03g096920.3
Solyc05g048760.3	Solyc03g117630.1
Solyc06g062360.3	Solyc01g111310.3
Solyc11g066910.3	Solyc04g014710.3
Solyc03g097370.4	Solyc05g053070.4
Solyc03g096920.3	Solyc05g053080.2
Solyc03g117630.1	Solyc09g098520.4
Solyc01g111310.3	Solyc08g081010.3
Solyc04g014710.3	Solyc01g010490.4
Solyc05g053080.2	Solyc08g067320.3
Solyc09g098520.4	Solyc01g102740.3
Solyc08g081010.3	Solyc03g005050.3
Solyc01g010490.4	Solyc11g069000.2
Solyc03g005050.3	Solyc04g054370.1
Solyc11g069000.2	Solyc08g077710.3
Solyc04g054370.1	Solyc05g010420.2
Solyc01g094880.3	Solyc09g015280.1
Solyc08g077710.3	Solyc00g500210.1
Solyc05g010420.2	Solyc00g500058.1
Solyc00g500210.1	Solyc00g500145.1
Solyc00g500058.1	Solyc06g051860.3
Solyc00g500145.1	Solyc01g104770.4
Solyc06g051860.3	Solyc01g087560.3
Solyc01g104770.4	Solyc03g111010.4
Solyc01g087560.3	Solyc04g063390.2
Solyc06g075810.3	Solyc07g065820.3
Solyc04g063390.2	Solyc02g067090.4
Solyc07g065820.3	Solyc01g088610.4
Solyc02g067090.4	Solyc05g054315.1
Solyc01g088610.4	Solyc09g005720.3
Solyc06g069220.1	Solyc10g084280.2
Solyc09g005720.3	Solyc08g080420.4
Solyc01g060183.1	Solyc03g096225.1
Solyc07g150127.1	Solyc04g049660.3
Solyc03g094173.1	Solyc08g077140.1
Solyc03g083735.1	Solyc02g032300.3
Solyc11g061690.1	Solyc06g019170.3
Solyc10g084280.2	Solyc06g084210.3
Solyc08g080420.4	Solyc01g059830.3
Solyc08g077150.3	Solyc12g049280.3
Solyc06g036540.1	Solyc11g072270.3
Solyc02g032300.3	Solyc04g056390.3
Solyc11g010110.3	Solyc08g007220.3
Solyc01g111170.3	Solyc10g008870.3
Solyc03g123630.4	Solyc01g105100.3
Solyc01g059830.3	Solyc05g014310.3
Solyc12g049280.3	Solyc06g074780.1
Solyc08g007220.3	Solyc02g087410.4
Solyc10g008870.3	Solyc10g046970.2
Solyc01g105100.3	Solyc12g098990.2
Solyc05g014310.3	Solyc04g051310.4
Solyc02g087410.4	Solyc02g084880.3
Solyc07g066050.4	Solyc05g007220.4
Solyc10g046970.2	Solyc01g096070.3
Solyc04g051310.4	Solyc11g011920.2
Solyc04g081370.2	Solyc02g081360.4
Solyc11g011920.2	Solyc06g065800.3
Solyc02g094320.3	Solyc09g014520.3
Solyc02g081430.3	Solyc02g068150.4
Solyc09g014520.3	Solyc06g074200.4
Solyc00g500335.1	Solyc10g084760.3
Solyc10g044560.1	Solyc05g013730.3
Solyc08g028870.1	Solyc01g103220.3
Solyc00g500320.1	Solyc06g053560.4
Solyc00g500291.1	Solyc03g034170.4
Solyc00g500204.1	Solyc06g051810.4
Solyc00g500134.1	Solyc01g100350.3
Solyc00g500051.1	Solyc04g015340.3
Solyc02g068150.4	Solyc03g113800.3
Solyc06g074200.4	Solyc09g075010.3
Solyc10g084760.3	Solyc12g062280.2
Solyc05g013730.3	Solyc07g007250.4
Solyc01g103220.3	Solyc01g100860.3
Solyc06g035960.3	Solyc01g100870.3
Solyc06g051810.4	Solyc01g086710.4
Solyc01g100350.3	Solyc11g018620.3
Solyc01g109570.4	Solyc09g091470.3
Solyc04g015340.3	Solyc04g074850.3
Solyc03g113800.3	Solyc04g050920.3
Solyc09g075010.3	Solyc04g008430.1
Solyc04g056390.3	Solyc11g022470.2
Solyc12g062280.2	Solyc02g067830.3
Solyc04g071590.3	Solyc02g093360.3
Solyc04g071600.3	Solyc10g006930.4
Solyc07g045050.3	Solyc01g088770.3
Solyc11g012690.3	Solyc06g073600.4
Solyc08g005270.3	Solyc01g096710.4
Solyc05g044540.3	Solyc03g119090.3
Solyc06g073370.4	Solyc02g081880.3
Solyc01g100860.3	Solyc11g069800.1
Solyc01g086710.4	Solyc03g117890.3
Solyc09g091470.3	Solyc09g010520.3
Solyc11g013730.3	Solyc02g085790.3
Solyc12g062560.1	Solyc02g092260.3
Solyc04g074850.3	Solyc03g043950.4
Solyc04g050920.3	Solyc08g007140.4
Solyc02g083350.4	Solyc02g069100.4
Solyc11g022470.2	Solyc01g093970.4
Solyc10g006930.4	Solyc05g007570.4
Solyc01g088770.3	Solyc07g007370.3
Solyc01g096710.4	Solyc03g096290.3
Solyc01g067290.3	Solyc02g085420.4
Solyc03g119090.3	Solyc01g091460.3
Solyc02g081880.3	Solyc04g005680.4
Solyc11g069800.1	Solyc05g007250.3
Solyc07g066320.3	Solyc03g119010.3
Solyc03g117890.3	Solyc04g077970.4
Solyc09g010520.3	Solyc03g111100.1
Solyc02g085790.3	Solyc07g044860.3
Solyc08g007140.4	Solyc11g010600.2
Solyc02g069100.4	Solyc10g005230.3
Solyc01g093970.4	Solyc03g044370.3
Solyc05g007570.4	Solyc05g006400.2
Solyc07g007370.3	Solyc02g090680.3
Solyc02g085420.4	Solyc03g122180.4
Solyc01g091460.3	Solyc03g113270.3
Solyc04g005680.4	Solyc11g007590.3
Solyc03g119010.3	Solyc09g050062.1
Solyc04g077970.4	Solyc00g500157.1
Solyc03g111100.1	Solyc01g017440.1
Solyc07g044860.3	Solyc05g055160.3
Solyc09g072660.4	Solyc05g009980.4
Solyc10g005230.3	Solyc06g082580.4
Solyc03g044370.3	Solyc01g100510.4
Solyc05g006400.2	Solyc03g095770.3
Solyc02g090680.3	Solyc08g043170.4
Solyc03g122180.4	Solyc01g104660.3
Solyc09g050062.1	Solyc11g069380.2
Solyc00g500157.1	Solyc02g093680.3
Solyc01g017440.1	Solyc08g077030.4
Solyc05g055160.3	Solyc06g065840.3
Solyc05g009980.4	Solyc01g056780.3
Solyc06g082580.4	Solyc02g068080.3
Solyc09g031970.3	Solyc09g005700.3
Solyc01g100510.4	Solyc07g043260.4
Solyc03g095770.3	Solyc04g080730.3
Solyc08g043170.4	Solyc02g083250.3
Solyc01g104660.3	Solyc09g075030.3
Solyc11g069380.2	Solyc03g123620.4
Solyc09g018670.3	Solyc12g007010.2
Solyc07g042250.3	Solyc11g069790.2
Solyc08g077030.4	Solyc06g050130.3
Solyc06g065840.3	Solyc07g056660.4
Solyc01g056780.3	Solyc09g005340.3
Solyc02g068080.3	Solyc09g091570.2
Solyc09g005700.3	Solyc10g054080.3
Solyc07g043260.4	Solyc06g069450.4
Solyc04g080730.3	Solyc02g082500.1
Solyc02g083250.3	Solyc05g012160.3
Solyc03g005780.3	Solyc04g058100.3
Solyc08g067320.3	Solyc08g075280.4
Solyc03g123620.4	Solyc02g088270.3
Solyc01g010180.3	Solyc02g088260.3
Solyc00g019970.2	Solyc06g074820.3
Solyc00g020000.1	Solyc10g083880.2
Solyc08g082120.2	Solyc04g009030.3
Solyc12g007010.2	Solyc02g020940.3
Solyc11g069790.2	Solyc08g076887.1
Solyc06g050130.3	Solyc06g009400.3
Solyc01g009443.1	Solyc01g015000.3
Solyc07g056660.4	Solyc01g107430.2
Solyc09g005340.3	Solyc10g049620.2
Solyc09g091570.2	Solyc10g074810.2
Solyc10g054080.3	Solyc04g056270.4
Solyc06g069450.4	Solyc09g098150.3
Solyc06g068980.4	Solyc10g075020.3
Solyc02g082500.1	Solyc03g119690.3
Solyc05g012160.3	Solyc06g084050.4
Solyc01g010270.3	Solyc03g025850.3
Solyc08g075280.4	Solyc04g074800.3
Solyc02g088270.3	Solyc11g066070.2
Solyc02g088260.3	Solyc06g036430.3
Solyc02g086990.4	Solyc03g121800.4
Solyc06g074820.3	Solyc02g081030.4
Solyc06g009400.3	Solyc07g045140.4
Solyc01g015000.3	Solyc01g106260.3
Solyc01g107430.2	Solyc03g124110.2
Solyc10g049620.2	Solyc03g026280.3
Solyc12g035890.3	Solyc12g036170.2
Solyc10g074810.2	Solyc05g050570.3
Solyc04g056270.4	Solyc01g057760.4
Solyc09g098150.3	Solyc02g086380.1
Solyc06g074585.1	Solyc06g065180.3
Solyc00g500351.1	Solyc01g099860.3
Solyc00g500257.1	Solyc07g063310.3
Solyc10g075020.3	Solyc08g067860.2
Solyc06g084050.4	Solyc10g006290.3
Solyc03g120620.3	Solyc06g071570.3
Solyc03g025850.3	Solyc02g081580.3
Solyc11g066070.2	Solyc10g018350.2
Solyc06g036430.3	Solyc07g047850.3
Solyc11g042610.2	Solyc03g113100.3
Solyc03g045110.3	Solyc07g006075.1
Solyc02g081030.4	Solyc04g011360.3
Solyc07g045140.4	Solyc05g045822.1
Solyc03g124110.2	Solyc03g063770.3
Solyc03g026280.3	Solyc01g007840.3
Solyc03g025950.4	Solyc06g067880.3
Solyc12g036170.2	Solyc07g039610.1
Solyc05g050570.3	Solyc11g062300.3
Solyc01g057760.4	Solyc06g009380.3
Solyc06g065180.3	Solyc04g014370.4
Solyc01g099860.3	Solyc02g086560.3
Solyc07g063310.3	Solyc03g034440.2
Solyc08g067860.2	Solyc01g081430.4
Solyc10g006290.3	Solyc05g051250.3
Solyc06g071570.3	Solyc02g076710.3
Solyc02g081580.3	Solyc07g044760.3
Solyc10g018350.2	Solyc01g096060.4
Solyc03g113100.3	Solyc11g065070.2
Solyc04g011360.3	Solyc01g097760.3
Solyc06g067880.3	Solyc10g018810.1
Solyc11g062300.3	Solyc01g020290.1
Solyc10g050160.2	Solyc11g042870.1
Solyc02g081810.4	Solyc11g006820.2
Solyc04g014370.4	Solyc10g076840.2
Solyc02g086560.3	Solyc01g096990.4
Solyc03g034440.2	Solyc03g120670.3
Solyc08g028875.1	Solyc06g073060.3
Solyc12g062630.1	Solyc08g007255.1
Solyc07g021270.1	Solyc08g076160.3
Solyc01g081430.4	Solyc02g049070.4
Solyc05g053780.4	Solyc11g007200.3
Solyc01g100200.3	Solyc04g082330.3
Solyc02g076710.3	Solyc02g062690.3
Solyc11g072950.3	Solyc06g074670.4
Solyc01g096060.4	Solyc12g005330.2
Solyc01g097760.3	Solyc06g035600.3
Solyc10g018810.1	Solyc06g068720.3
Solyc11g006820.2	Solyc08g078530.4
Solyc10g076840.2	Solyc02g005110.3
Solyc03g120670.3	Solyc02g024070.3
Solyc06g073060.3	Solyc12g014470.2
Solyc08g007255.1	Solyc10g019205.1
Solyc08g076160.3	Solyc05g012325.1
Solyc02g049070.4	Solyc05g012310.4
Solyc04g082330.3	Solyc03g083520.4
Solyc02g062690.3	Solyc02g079270.4
Solyc06g074670.4	Solyc06g007520.4
Solyc12g005330.2	Solyc02g093030.3
Solyc06g035600.3	Solyc06g036110.1
Solyc06g068720.3	Solyc08g074630.2
Solyc08g078530.4	Solyc05g018590.3
Solyc12g014470.2	Solyc04g010240.3
Solyc05g053070.4	Solyc10g007350.4
Solyc05g012325.1	Solyc12g015630.2
Solyc05g012310.4	Solyc07g007800.3
Solyc03g083520.4	Solyc08g062210.3
Solyc02g079270.4	Solyc06g071460.3
Solyc01g006555.1	Solyc09g075430.3
Solyc10g011740.3	Solyc07g062080.4
Solyc02g093030.3	Solyc05g008430.4
Solyc08g074630.2	Solyc02g087670.3
Solyc05g018590.3	Solyc02g005210.3
Solyc03g007230.4	Solyc02g084590.4
Solyc12g015630.2	Solyc02g080380.4
Solyc07g007800.3	Solyc04g082630.3
Solyc06g071460.3	Solyc07g041780.3
Solyc09g075430.3	Solyc07g040720.3
Solyc09g031760.1	Solyc12g039120.2
Solyc12g098940.2	Solyc02g070780.4
Solyc07g062080.4	Solyc06g043035.1
Solyc05g008430.4	Solyc12g096560.2
Solyc02g087670.3	Solyc06g059720.3
Solyc02g005210.3	Solyc10g082030.2
Solyc11g020785.1	Solyc05g005550.4
Solyc00g500292.1	Solyc07g055470.3
Solyc00g500203.1	Solyc03g077930.3
Solyc00g500133.1	Solyc06g049020.1
Solyc00g500050.1	Solyc09g010360.3
Solyc02g080380.4	Solyc05g013340.3
Solyc04g082630.3	Solyc04g026360.3
Solyc07g041780.3	Solyc06g071650.3
Solyc07g040720.3	Solyc09g011470.3
Solyc02g070780.4	Solyc01g099780.3
Solyc05g010425.1	Solyc04g051500.3
Solyc06g043035.1	Solyc12g055720.2
Solyc07g062970.3	Solyc04g009910.3
Solyc10g024360.2	Solyc04g009900.4
Solyc06g059720.3	Solyc12g062560.1
Solyc04g055120.3	Solyc01g060070.3
Solyc05g005550.4	Solyc03g093200.3
Solyc05g005540.4	Solyc02g093630.3
Solyc03g111010.4	Solyc06g051980.4
Solyc07g055470.3	Solyc00g500335.1
Solyc07g150149.1	Solyc10g044560.1
Solyc07g055450.2	Solyc07g021270.1
Solyc07g055460.3	Solyc01g017520.1
Solyc07g055490.4	Solyc00g500320.1
Solyc07g055480.2	Solyc00g500291.1
Solyc01g006120.4	Solyc00g500204.1
Solyc09g010360.3	Solyc00g500134.1
Solyc05g013340.3	Solyc00g500051.1
Solyc09g011470.3	Solyc06g050720.3
Solyc02g063070.3	Solyc07g054210.3
Solyc02g080330.4	Solyc04g011900.4
Solyc04g009910.3	Solyc03g121920.3
Solyc04g009900.4	Solyc03g007610.4
Solyc01g060070.3	Solyc11g012705.2
Solyc02g065400.3	Solyc02g069010.4
Solyc03g093200.3	Solyc02g093490.3
Solyc02g093630.3	Solyc05g056320.3
Solyc01g110960.4	Solyc00g500106.1
Solyc06g050720.3	Solyc01g011020.2
Solyc07g054210.3	Solyc00g500351.1
Solyc04g011900.4	Solyc09g097960.3
Solyc03g121920.3	Solyc09g097970.3
Solyc03g007610.4	Solyc03g119530.3
Solyc11g012705.2	Solyc08g066570.3
Solyc02g069010.4	Solyc08g066560.3
Solyc02g093490.3	Solyc01g089970.3
Solyc09g097960.3	Solyc03g121860.1
Solyc09g097970.3	Solyc03g007170.3
Solyc03g119530.3	Solyc11g022400.1
Solyc08g066570.3	Solyc11g022450.1
Solyc08g066560.3	Solyc03g116590.3
Solyc01g089970.3	Solyc06g071200.3
Solyc10g024350.3	Solyc09g083000.3
Solyc11g022450.1	Solyc05g056220.3
Solyc11g022400.1	Solyc11g006970.2
Solyc03g116590.3	Solyc04g015680.3
Solyc06g071200.3	Solyc04g078840.3
Solyc09g083000.3	Solyc03g019780.4
Solyc12g063050.3	Solyc11g040370.2
Solyc04g078840.3	Solyc09g072560.4
Solyc03g019780.4	Solyc03g114710.4
Solyc11g040370.2	Solyc09g091180.3
Solyc05g009360.4	Solyc05g053470.3
Solyc10g081060.2	Solyc02g044030.1
Solyc09g091180.3	Solyc02g091240.1
Solyc02g044030.1	Solyc07g055210.3
Solyc00g500254.1	Solyc02g080510.1
Solyc00g500069.1	Solyc06g082940.3
Solyc04g079000.4	Solyc03g121050.3
Solyc03g118780.3	Solyc09g065330.3
Solyc02g091240.1	Solyc07g065170.3
Solyc07g055210.3	Solyc02g081390.3
Solyc03g121820.3	Solyc07g008840.3
Solyc06g082940.3	Solyc02g084230.3
Solyc03g121050.3	Solyc05g056050.3
Solyc09g065330.3	Solyc08g081530.3
Solyc07g065170.3	Solyc02g086820.3
Solyc02g081390.3	Solyc08g082610.4
Solyc07g008840.3	Solyc02g089820.4
Solyc02g084230.3	Solyc12g005860.2
Solyc05g056050.3	Solyc11g007120.2
Solyc05g005790.4	Solyc10g007770.3
Solyc08g081530.3	Solyc04g074470.1
Solyc08g082610.4	Solyc08g080410.3
Solyc06g072130.4	Solyc00g500273.1
Solyc02g089820.4	Solyc05g045820.1
Solyc11g072070.3	Solyc05g045760.1
Solyc01g009170.4	Solyc12g098890.2
Solyc12g005860.2	Solyc01g111240.4
Solyc11g007120.2	Solyc06g035910.1
Solyc10g007770.3	Solyc05g007060.4
Solyc08g080410.3	Solyc04g071070.2
Solyc00g500273.1	Solyc04g071083.1
Solyc05g045760.1	Solyc09g011220.3
Solyc12g035810.1	Solyc08g008330.3
Solyc05g045820.1	Solyc12g017250.2
Solyc12g098890.2	Solyc03g071560.4
Solyc08g079730.2	Solyc11g072540.3
Solyc05g007060.4	Solyc05g015610.3
Solyc04g071070.2	Solyc11g069430.2
Solyc04g071083.1	Solyc03g118890.4
Solyc08g008330.3	Solyc09g010270.1
Solyc03g071560.4	Solyc02g092790.3
Solyc03g071570.3	Solyc10g081700.3
Solyc01g105340.4	Solyc02g089250.4
Solyc11g072540.3	Solyc10g005840.4
Solyc05g015610.3	Solyc10g005820.3
Solyc03g118340.3	Solyc07g005870.3
Solyc11g069430.2	Solyc12g096450.2
Solyc04g017710.3	Solyc04g010290.4
Solyc03g118890.4	Solyc03g033600.3
Solyc07g047850.3	Solyc08g066800.4
Solyc10g081700.3	Solyc10g077020.2
Solyc02g089250.4	Solyc05g055870.3
Solyc10g005840.4	Solyc01g010650.3
Solyc07g005870.3	Solyc10g011740.3
Solyc12g096450.2	Solyc01g095490.3
Solyc04g010290.4	Solyc00g500297.1
Solyc03g033600.3	Solyc00g500152.1
Solyc08g066800.4	Solyc00g500079.1
Solyc08g066810.3	Solyc00g500047.1
Solyc10g077020.2	Solyc00g500035.1
Solyc10g005180.3	Solyc00g500151.1
Solyc03g115820.3	Solyc00g500078.1
Solyc05g055870.3	Solyc00g500033.1
Solyc01g010650.3	Solyc05g023725.1
Solyc05g023725.1	Solyc00g500199.1
Solyc00g500297.1	Solyc00g500129.1
Solyc00g500152.1	Solyc09g050067.1
Solyc00g500079.1	Solyc10g018610.2
Solyc00g500047.1	Solyc12g009380.2
Solyc00g500035.1	Solyc04g050150.4
Solyc12g009380.2	Solyc03g113460.1
Solyc04g050150.4	Solyc08g079110.4
Solyc03g113460.1	Solyc05g044540.3
Solyc08g079110.4	Solyc06g009020.2
Solyc06g009020.2	Solyc12g044230.2
Solyc12g044230.2	Solyc03g112860.3
Solyc08g061820.3	Solyc08g061820.3
Solyc11g042620.3	Solyc11g042620.3
Solyc06g082070.3	Solyc06g082070.3
Solyc06g083860.2	Solyc06g083860.2
Solyc06g076820.1	Solyc06g076820.1
Solyc01g017080.2	Solyc02g080070.3
Solyc02g080070.3	Solyc02g088690.4
Solyc02g088690.4	Solyc01g101100.4
Solyc01g101100.4	Solyc07g025100.1
Solyc07g025100.1	Solyc11g009080.2
Solyc11g009080.2	Solyc07g008800.4
Solyc07g008800.4	Solyc01g096700.4
Solyc05g054130.4	Solyc05g054130.4
Solyc03g115110.4	Solyc03g115110.4
Solyc03g114730.3	Solyc12g042080.2
Solyc02g084880.3	Solyc06g008340.4
Solyc02g078540.4	Solyc02g078540.4
Solyc04g049690.3	Solyc04g049690.3
Solyc02g080145.1	Solyc03g045110.3
Solyc02g086410.3	Solyc02g080145.1
Solyc06g076280.3	Solyc00g244300.1
Solyc11g051160.2	Solyc03g063510.1
Solyc03g120560.3	Solyc05g008800.4
Solyc11g062240.2	Solyc11g051160.2
Solyc03g008010.3	Solyc01g110960.4
Solyc07g052480.3	Solyc03g008010.3
Solyc06g072790.3	Solyc07g052480.3
Solyc08g079610.3	Solyc06g072790.3
Solyc06g072490.3	Solyc08g079610.3
Solyc12g009200.2	Solyc06g072490.3
Solyc06g065470.4	Solyc03g115980.1
Solyc01g067390.4	Solyc03g098640.4
Solyc02g084360.3	Solyc01g079470.4
Solyc03g098640.4	Solyc07g042890.3
Solyc01g079470.4	Solyc01g009070.3
Solyc11g066060.3	Solyc02g069180.4
Solyc01g009070.3	Solyc10g006090.4
Solyc01g010185.1	Solyc02g092780.3
Solyc02g069180.4	Solyc01g049680.3
Solyc10g006090.4	Solyc07g047720.3
Solyc11g045130.2	Solyc09g010460.3
Solyc01g049680.3	Solyc09g082480.2
Solyc07g047720.3	Solyc06g082140.3
Solyc06g051980.4	Solyc05g007140.3
Solyc09g010460.3	Solyc03g062940.3
Solyc09g082480.2	Solyc08g062340.3
Solyc09g082420.1	Solyc08g062437.1
Solyc07g053470.4	Solyc05g015530.3
Solyc06g082140.3	Solyc02g092130.2
Solyc03g025630.3	Solyc11g012260.3
Solyc03g062940.3	Solyc01g080640.3
Solyc01g095400.4	Solyc02g024020.3
Solyc02g084700.3	Solyc06g060680.2
Solyc04g078920.3	Solyc08g006250.2
Solyc08g062340.3	Solyc01g097240.3
Solyc05g015530.3	Solyc05g009360.4
Solyc11g012260.3	Solyc06g084310.4
Solyc01g080640.3	Solyc09g064660.4
Solyc02g024020.3	Solyc06g068230.4
Solyc08g006250.2	Solyc05g010670.3
Solyc01g097240.3	Solyc06g069390.4
Solyc06g084310.4	Solyc03g082410.3
Solyc06g068230.4	Solyc11g040110.2
Solyc05g010670.3	Solyc09g090410.3
Solyc06g060680.2	Solyc07g062650.4
Solyc06g060700.1	Solyc03g115650.4
Solyc06g060690.3	Solyc04g005510.3
Solyc06g069390.4	Solyc05g006890.1
Solyc11g040110.2	Solyc02g087550.3
Solyc09g090410.3	Solyc07g065270.1
Solyc07g062650.4	Solyc03g120420.3
Solyc03g115650.4	Solyc12g099080.3
Solyc02g087550.3	Solyc03g095880.1
Solyc03g120420.3	Solyc08g008290.3
Solyc12g099080.3	Solyc07g065490.3
Solyc08g008290.3	Solyc10g083640.2
Solyc07g065490.3	Solyc05g050720.4
Solyc10g083640.2	Solyc02g094090.4
Solyc05g050720.4	Solyc10g083360.2
Solyc02g094090.4	Solyc05g012620.4
Solyc06g053710.3	Solyc06g084770.2
Solyc05g012620.4	Solyc05g007070.2
Solyc07g043590.3	Solyc01g101010.4
Solyc12g006370.3	Solyc07g007600.3
Solyc12g056900.2	Solyc11g012320.3
Solyc06g084770.2	Solyc06g071450.4
Solyc05g007070.2	Solyc07g049370.2
Solyc01g101010.4	Solyc10g049630.2
Solyc07g007600.3	Solyc10g080930.2
Solyc06g035910.1	Solyc08g074620.3
Solyc03g121330.3	Solyc04g016470.4
Solyc07g049370.2	Solyc10g080680.3
Solyc10g049630.2	Solyc12g049390.2
Solyc10g080930.2	Solyc03g122250.3
Solyc08g074620.3	Solyc09g018510.3
Solyc04g016470.4	Solyc09g065470.3
Solyc12g049390.2	Solyc03g095370.3
Solyc09g018510.3	Solyc07g063410.3
Solyc09g065470.3	Solyc06g069630.4
Solyc07g064890.1	Solyc02g080670.3
Solyc06g069630.4	Solyc04g005530.3
Solyc04g005530.3	Solyc08g066750.3
Solyc08g066750.3	Solyc02g080530.3
Solyc02g080530.3	Solyc07g056110.3
Solyc07g017780.4	Solyc04g051610.3
Solyc07g056110.3	Solyc04g051600.4
Solyc02g012000.1	Solyc12g038980.2
Solyc04g005340.2	Solyc10g085060.3
Solyc04g051610.3	Solyc11g066020.2
Solyc04g051600.4	Solyc02g093340.3
Solyc12g038980.2	Solyc01g104780.3
Solyc10g085060.3	Solyc09g065720.4
Solyc02g093340.3	Solyc08g067090.4
Solyc01g104780.3	Solyc01g108150.3
Solyc09g065720.4	Solyc02g063320.4
Solyc08g067090.4	Solyc07g019440.3
Solyc01g108150.3	Solyc01g111500.3
Solyc02g063320.4	Solyc09g064370.4
Solyc12g014210.3	Solyc02g082690.3
Solyc06g076220.3	Solyc11g011610.2
Solyc02g082430.4	Solyc11g011620.3
Solyc07g019440.3	Solyc06g074585.1
Solyc10g018300.3	Solyc00g500257.1
Solyc04g015150.4	Solyc03g112190.4
Solyc01g111500.3	Solyc02g021140.3
Solyc02g082690.3	Solyc08g081170.4
Solyc11g011610.2	Solyc05g054050.4
Solyc11g011620.3	Solyc11g065880.2
Solyc06g069010.3	Solyc09g005480.3
Solyc02g070550.3	Solyc04g014210.3
Solyc03g112190.4	Solyc04g079200.3
Solyc02g021140.3	Solyc08g014600.4
Solyc08g081170.4	Solyc02g070530.4
Solyc11g065880.2	Solyc10g051310.2
Solyc05g009420.1	Solyc11g011850.2
Solyc09g005480.3	Solyc07g008720.4
Solyc04g014210.3	Solyc09g010330.4
Solyc04g079200.3	Solyc01g068000.4
Solyc10g051310.2	Solyc01g095410.3
Solyc11g011850.2	Solyc04g016360.3
Solyc07g008720.4	Solyc03g114120.3
Solyc01g095410.3	Solyc10g012240.3
Solyc04g016360.3	Solyc02g071210.3
Solyc09g013070.3	Solyc01g095900.4
Solyc03g114120.3	Solyc02g031970.1
Solyc03g121490.4	Solyc06g074850.3
Solyc10g012240.3	Solyc12g096760.2
Solyc02g071210.3	Solyc03g006456.1
Solyc11g071690.3	Solyc03g006430.3
Solyc01g095900.4	Solyc07g020860.3
Solyc02g031970.1	Solyc09g011030.3
Solyc11g071530.1	Solyc00g500328.1
Solyc08g029344.1	Solyc02g150102.1
Solyc12g017267.1	Solyc10g012213.1
Solyc06g074850.3	Solyc08g077920.3
Solyc12g096760.2	Solyc08g077930.3
Solyc03g006456.1	Solyc08g063080.3
Solyc03g006430.3	Solyc01g111300.4
Solyc07g020860.3	Solyc05g041430.3
Solyc09g011030.3	Solyc12g056210.3
Solyc06g072240.1	Solyc09g082690.3
Solyc06g075830.2	Solyc09g082680.3
Solyc00g500328.1	Solyc08g060830.4
Solyc00g500199.1	Solyc11g071910.2
Solyc00g500129.1	Solyc09g066100.3
Solyc00g500078.1	Solyc06g069220.1
Solyc00g500033.1	Solyc05g010770.4
Solyc00g500151.1	Solyc04g080100.3
Solyc10g012213.1	Solyc09g083020.1
Solyc10g018610.2	Solyc12g044930.3
Solyc09g050067.1	Solyc08g066110.3
Solyc01g073730.4	Solyc02g088800.2
Solyc08g077920.3	Solyc11g012700.2
Solyc08g077930.3	Solyc03g118340.3
Solyc08g063080.3	Solyc11g007070.2
Solyc05g012200.3	Solyc10g007980.3
Solyc02g068990.3	Solyc05g053835.2
Solyc09g082690.3	Solyc01g014180.3
Solyc09g082680.3	Solyc01g081490.3
Solyc08g060830.4	Solyc11g007780.2
Solyc09g066100.3	Solyc01g099670.3
Solyc02g062500.3	Solyc09g011750.3
Solyc04g080100.3	Solyc01g104370.4
Solyc01g108290.3	Solyc09g005590.3
Solyc12g044930.3	Solyc01g005300.4
Solyc02g088800.2	Solyc04g007340.4
Solyc11g012700.2	Solyc06g005750.3
Solyc12g036263.1	Solyc04g011440.4
Solyc11g007070.2	Solyc03g032160.3
Solyc10g007980.3	Solyc08g015990.4
Solyc05g053835.2	Solyc00g500319.1
Solyc01g014180.3	Solyc00g500205.1
Solyc01g081490.3	Solyc00g500135.1
Solyc02g092260.3	Solyc00g500052.1
Solyc11g007780.2	Solyc00g500290.1
Solyc09g011750.3	Solyc03g097870.4
Solyc01g104370.4	Solyc09g008290.4
Solyc09g005590.3	Solyc11g067160.2
Solyc01g005300.4	Solyc03g113630.3
Solyc04g056535.1	Solyc05g009530.3
Solyc04g007340.4	Solyc11g065950.3
Solyc03g032160.3	Solyc07g052310.1
Solyc08g015990.4	Solyc10g005260.3
Solyc00g500319.1	Solyc06g071910.3
Solyc00g500205.1	Solyc04g080040.3
Solyc00g500135.1	Solyc02g083990.3
Solyc00g500052.1	Solyc10g006140.3
Solyc00g500290.1	Solyc09g055710.3
Solyc03g097870.4	Solyc04g005100.3
Solyc09g008290.4	Solyc01g100500.3
Solyc11g067160.2	Solyc08g074370.4
Solyc03g113630.3	Solyc02g084360.3
Solyc10g005260.3	Solyc01g010050.3
Solyc06g071910.3	Solyc08g080940.3
Solyc00g244300.1	Solyc03g078400.3
Solyc03g063510.1	Solyc03g065340.3
Solyc10g055410.2	Solyc10g055260.2
Solyc02g083990.3	Solyc01g094950.3
Solyc10g083360.2	Solyc08g080850.4
Solyc10g006140.3	Solyc03g115820.3
Solyc12g017250.2	Solyc08g014040.3
Solyc04g005100.3	Solyc00g500023.1
Solyc01g100500.3	Solyc05g010080.3
Solyc02g014170.3	Solyc07g056540.3
Solyc02g078480.3	Solyc06g060620.4
Solyc08g075080.3	Solyc08g069060.4
Solyc02g076760.3	Solyc06g051820.4
Solyc01g010050.3	Solyc06g061200.1
Solyc08g080940.3	Solyc12g056340.2
Solyc03g078400.3	Solyc01g007740.4
Solyc03g065340.3	Solyc02g084440.4
Solyc01g094950.3	Solyc11g066150.3
Solyc08g080850.4	Solyc12g008360.2
Solyc08g014040.3	Solyc05g005080.3
Solyc07g056540.3	Solyc01g005140.3
Solyc06g060620.4	Solyc01g103750.4
Solyc03g117410.2	Solyc10g062340.2
Solyc08g069060.4	Solyc02g082340.3
Solyc06g051820.4	Solyc04g073990.3
Solyc01g007740.4	Solyc05g052970.4
Solyc04g078760.4	Solyc05g054200.4
Solyc02g084440.4	Solyc04g081900.4
Solyc11g066150.3	Solyc04g080640.1
Solyc06g005060.3	Solyc06g068770.3
Solyc01g005140.3	Solyc09g065940.4
Solyc01g103750.4	Solyc01g099740.4
Solyc10g062340.2	Solyc01g104060.3
Solyc02g082340.3	Solyc04g082260.4
Solyc04g073990.3	Solyc04g082250.3
Solyc05g052970.4	Solyc01g057000.3
Solyc02g077710.1	Solyc03g062830.3
Solyc05g054200.4	Solyc02g021430.1
Solyc10g047650.3	Solyc12g009990.2
Solyc04g081900.4	Solyc11g066740.2
Solyc04g080640.1	Solyc12g056900.2
Solyc06g068770.3	Solyc11g071790.2
Solyc12g042360.3	Solyc02g082760.3
Solyc09g065940.4	Solyc09g072865.1
Solyc04g082260.4	Solyc07g005180.3
Solyc04g082250.3	Solyc06g053430.4
Solyc02g021430.1	Solyc01g099680.3
Solyc12g009990.2	Solyc09g007260.4
Solyc11g066740.2	Solyc04g015830.3
Solyc08g074760.3	Solyc08g068290.3
Solyc12g009390.2	Solyc10g005125.1
Solyc02g082760.3	Solyc09g064630.3
Solyc01g099420.3	Solyc12g088450.3
Solyc09g072865.1	Solyc02g061840.3
Solyc06g083780.3	Solyc01g150156.1
Solyc02g083660.1	Solyc01g150159.1
Solyc02g083670.4	Solyc08g077440.3
Solyc07g005180.3	Solyc09g010440.3
Solyc05g054920.4	Solyc10g081310.2
Solyc10g075112.1	Solyc03g033500.4
Solyc12g009810.3	Solyc12g006140.2
Solyc06g053430.4	Solyc08g075080.3
Solyc02g069340.4	Solyc03g031860.3
Solyc01g099680.3	Solyc04g081030.3
Solyc04g011430.3	Solyc01g102300.3
Solyc10g018980.3	Solyc11g008540.3
Solyc00g500148.1	Solyc11g008530.3
Solyc09g031830.1	Solyc06g048960.4
Solyc09g007260.4	Solyc03g095860.3
Solyc01g010230.2	Solyc02g082920.4
Solyc08g068290.3	Solyc02g083350.4
Solyc10g005125.1	Solyc02g083220.2
Solyc09g064630.3	Solyc02g077710.1
Solyc12g088450.3	Solyc04g008750.3
Solyc02g061840.3	Solyc11g066830.2
Solyc01g150159.1	Solyc10g050870.3
Solyc01g150156.1	Solyc06g051730.4
Solyc09g010440.3	Solyc03g005310.4
Solyc03g033500.4	Solyc07g066610.3
Solyc12g006140.2	Solyc08g076340.3
Solyc03g031860.3	Solyc12g008700.3
Solyc04g081030.3	Solyc09g090640.3
Solyc03g095860.3	Solyc01g088100.4
Solyc02g082920.4	Solyc09g082170.4
Solyc02g083220.2	Solyc05g018520.3
Solyc04g008750.3	Solyc09g091740.4
Solyc11g066830.2	Solyc08g065220.3
Solyc10g050870.3	Solyc12g019960.2
Solyc06g051730.4	Solyc08g079090.4
Solyc03g005310.4	Solyc06g082870.4
Solyc07g066610.3	Solyc08g060970.4
Solyc03g117830.2	Solyc10g009160.3
Solyc08g076340.3	Solyc06g063290.3
Solyc09g090640.3	Solyc08g081770.3
Solyc01g088100.4	Solyc10g039280.2
Solyc06g052080.4	Solyc02g093460.4
Solyc09g082170.4	Solyc02g072230.3
Solyc05g010080.3	Solyc07g064470.4
Solyc05g018520.3	Solyc02g063060.4
Solyc08g065220.3	Solyc08g077480.4
Solyc12g019960.2	Solyc01g006160.3
Solyc08g079090.4	Solyc02g086454.1
Solyc03g082410.3	Solyc02g086452.1
Solyc06g082870.4	Solyc01g009090.3
Solyc03g044220.1	Solyc10g080590.2
Solyc06g063290.3	Solyc01g103990.3
Solyc08g081770.3	Solyc08g066600.4
Solyc10g039280.2	Solyc10g074690.2
Solyc06g009380.3	Solyc08g079170.3
Solyc01g106820.3	Solyc04g076850.3
Solyc02g072230.3	Solyc04g077420.4
Solyc02g063060.4	Solyc01g010760.3
Solyc10g084690.2	Solyc01g087080.4
Solyc01g006160.3	Solyc10g006880.3
Solyc02g086454.1	Solyc06g073280.3
Solyc04g071860.3	Solyc11g017140.3
Solyc01g109280.3	Solyc11g064790.2
Solyc10g080590.2	Solyc06g065100.3
Solyc01g103990.3	Solyc11g071280.2
Solyc01g099830.3	Solyc01g099300.3
Solyc08g066600.4	Solyc06g071990.4
Solyc08g079170.3	Solyc10g009340.1
Solyc04g076850.3	Solyc06g082290.4
Solyc04g077420.4	Solyc10g037980.2
Solyc01g087080.4	Solyc12g098600.1
Solyc10g006880.3	Solyc09g092480.1
Solyc04g015750.3	Solyc01g099760.3
Solyc08g066690.4	Solyc03g121820.3
Solyc06g073280.3	Solyc02g091840.3
Solyc11g017140.3	Solyc01g094480.4
Solyc11g064790.2	Solyc05g055170.3
Solyc06g065100.3	Solyc01g087120.3
Solyc11g071280.2	Solyc05g005490.4
Solyc01g099300.3	Solyc10g078400.2
Solyc09g018370.4	Solyc08g005985.1
Solyc10g009340.1	Solyc03g082970.4
Solyc02g084610.1	Solyc01g087030.3
Solyc06g082290.4	Solyc10g038000.3
Solyc10g037980.2	Solyc08g068400.4
Solyc01g094480.4	Solyc02g083860.3
Solyc05g055170.3	Solyc02g080300.3
Solyc01g087120.3	Solyc11g028010.2
Solyc08g006930.3	Solyc04g010320.1
Solyc10g078400.2	Solyc11g005170.2
Solyc08g005985.1	Solyc04g005590.3
Solyc03g082970.4	Solyc09g059500.3
Solyc01g087030.3	Solyc08g008550.4
Solyc10g038000.3	Solyc01g103410.3
Solyc08g068400.4	Solyc10g008800.4
Solyc02g083860.3	Solyc08g008210.3
Solyc02g080300.3	Solyc03g045050.4
Solyc02g093080.3	Solyc02g078260.3
Solyc02g085300.4	Solyc02g092240.3
Solyc11g028010.2	Solyc12g009200.2
Solyc04g010320.1	Solyc12g057150.1
Solyc11g005170.2	Solyc09g092130.3
Solyc04g005590.3	Solyc04g078070.4
Solyc03g121070.3	Solyc00g500325.1
Solyc09g059500.3	Solyc00g500301.1
Solyc08g008550.4	Solyc00g500083.1
Solyc01g103410.3	Solyc00g500044.1
Solyc10g008800.4	Solyc00g500039.1
Solyc08g008210.3	Solyc10g047360.2
Solyc03g045050.4	Solyc04g081940.3
Solyc06g036520.1	Solyc02g085937.1
Solyc01g108300.3	Solyc07g049710.3
Solyc02g078260.3	Solyc01g073700.3
Solyc02g092240.3	Solyc06g074770.4
Solyc12g057140.1	Solyc01g073770.2
Solyc09g092130.3	Solyc05g008150.3
Solyc04g078070.4	Solyc07g065760.3
Solyc08g079180.3	Solyc02g086180.4
Solyc10g024320.2	Solyc05g052600.4
Solyc10g047360.2	Solyc08g081370.1
Solyc01g102300.3	Solyc08g041710.3
Solyc07g049710.3	Solyc11g071320.2
Solyc09g025210.3	Solyc08g080360.3
Solyc06g074770.4	Solyc02g083490.3
Solyc04g072047.1	Solyc07g018140.3
Solyc01g073770.2	Solyc08g005800.4
Solyc07g065760.3	Solyc08g016750.3
Solyc02g086180.4	Solyc04g008590.3
Solyc05g052600.4	Solyc03g112080.1
Solyc08g081370.1	Solyc01g009443.1
Solyc08g041710.3	Solyc07g024000.3
Solyc02g086810.1	Solyc01g104470.3
Solyc11g071320.2	Solyc03g113790.4
Solyc08g080360.3	Solyc07g061900.3
Solyc03g113790.4	Solyc04g008290.4
Solyc07g018140.3	Solyc04g078420.1
Solyc08g005800.4	Solyc11g050770.1
Solyc08g016750.3	Solyc01g102770.1
Solyc06g066000.3	Solyc10g017950.2
Solyc07g024000.3	Solyc12g010840.2
Solyc02g038800.1	Solyc02g093620.2
Solyc01g104470.3	Solyc06g069420.3
Solyc02g079880.3	Solyc09g056100.2
Solyc04g008290.4	Solyc11g009070.2
Solyc04g078420.1	Solyc10g044480.2
Solyc11g050770.1	Solyc07g064700.4
Solyc12g010840.2	Solyc12g098940.2
Solyc03g112860.3	Solyc10g006480.2
Solyc02g093620.2	Solyc08g015690.4
Solyc06g069420.3	Solyc01g106030.4
Solyc02g068180.3	Solyc01g107330.4
Solyc09g075440.4	Solyc01g060030.3
Solyc11g009070.2	Solyc04g054710.3
Solyc05g056220.3	Solyc10g083610.2
Solyc10g044480.2	Solyc12g010400.2
Solyc07g064700.4	Solyc07g063430.3
Solyc08g015690.4	Solyc06g068570.4
Solyc01g106030.4	Solyc01g068450.4
Solyc01g060030.3	Solyc01g091890.3
Solyc04g054710.3	Solyc00g500067.1
Solyc09g083090.4	Solyc00g500020.1
Solyc02g067540.3	Solyc05g023720.1
Solyc12g010400.2	Solyc06g048950.3
Solyc07g063430.3	Solyc07g053730.4
Solyc06g068570.4	Solyc04g011400.3
Solyc01g068450.4	Solyc02g085760.2
Solyc01g091890.3	Solyc11g066060.3
Solyc00g500067.1	Solyc10g081370.3
Solyc00g500020.1	Solyc01g058260.4
Solyc06g048950.3	Solyc06g066610.4
Solyc07g053730.4	Solyc06g034040.1
Solyc01g081010.4	Solyc08g075890.3
Solyc04g011400.3	Solyc01g110550.3
Solyc02g085760.2	Solyc11g010620.3
Solyc10g081370.3	Solyc12g056580.2
Solyc01g058260.4	Solyc05g005020.4
Solyc09g075760.4	Solyc11g008910.2
Solyc08g075890.3	Solyc05g053230.3
Solyc06g009490.3	Solyc08g066700.3
Solyc06g009420.4	Solyc06g082950.4
Solyc06g009500.1	Solyc06g062960.3
Solyc06g009440.3	Solyc07g021040.2
Solyc11g010620.3	Solyc05g009020.4
Solyc06g005360.3	Solyc01g044350.3
Solyc12g056580.2	Solyc08g079470.3
Solyc05g005020.4	Solyc01g112010.3
Solyc08g068150.4	Solyc06g065590.4
Solyc11g008910.2	Solyc10g006070.3
Solyc05g053230.3	Solyc09g091940.2
Solyc08g066700.3	Solyc01g006830.3
Solyc06g082950.4	Solyc07g054080.3
Solyc06g062960.3	Solyc01g066760.2
Solyc08g079470.3	Solyc06g076360.4
Solyc01g112010.3	Solyc06g075930.1
Solyc01g096700.4	Solyc06g075850.1
Solyc01g005750.1	Solyc09g007590.1
Solyc06g065590.4	Solyc09g007610.3
Solyc07g063410.3	Solyc06g073310.3
Solyc01g008270.3	Solyc04g064500.4
Solyc09g091940.2	Solyc08g075460.3
Solyc01g006830.3	Solyc07g032100.3
Solyc07g054080.3	Solyc12g096220.2
Solyc04g080850.3	Solyc10g081260.2
Solyc01g066760.2	Solyc01g097350.4
Solyc06g076360.4	Solyc10g083690.3
Solyc09g007610.3	Solyc10g083700.4
Solyc09g007590.1	Solyc09g008913.1
Solyc11g072860.2	Solyc09g008910.2
Solyc11g072840.1	Solyc11g072690.2
Solyc06g073310.3	Solyc07g150145.1
Solyc09g056350.4	Solyc05g053210.4
Solyc04g064500.4	Solyc09g150155.1
Solyc04g007400.4	Solyc09g074870.4
Solyc03g113270.3	Solyc03g110900.4
Solyc12g096220.2	Solyc03g110880.4
Solyc01g097350.4	Solyc09g075440.4
Solyc11g072690.2	Solyc05g052260.3
Solyc07g150145.1	Solyc07g014730.3
Solyc09g150155.1	Solyc06g053630.3
Solyc03g110900.4	Solyc02g091880.4
Solyc03g110880.4	Solyc03g112350.4
Solyc05g052260.3	Solyc10g083630.2
Solyc02g067180.3	Solyc02g084610.1
Solyc04g057780.4	Solyc07g056630.3
Solyc09g010330.4	Solyc00g500364.1
Solyc07g014730.3	Solyc00g500240.1
Solyc06g053630.3	Solyc09g018280.1
Solyc02g091880.4	Solyc04g078195.1
Solyc03g112350.4	Solyc00g500206.1
Solyc11g010470.2	Solyc00g500136.1
Solyc10g083630.2	Solyc00g500054.1
Solyc07g056630.3	Solyc11g045260.1
Solyc09g098360.4	Solyc00g230070.1
Solyc00g500364.1	Solyc05g041230.1
Solyc00g500240.1	Solyc07g009000.1
Solyc09g050020.3	Solyc12g038080.1
Solyc09g018280.1	Solyc09g056350.4
Solyc04g078195.1	Solyc12g009680.2
Solyc12g038080.1	Solyc09g014450.4
Solyc00g500206.1	Solyc12g006370.3
Solyc00g500136.1	Solyc01g086960.3
Solyc00g500054.1	Solyc03g097450.4
Solyc11g045260.1	Solyc09g055350.3
Solyc09g016930.1	Solyc02g089350.3
Solyc05g041230.1	Solyc01g005560.3
Solyc09g014450.4	Solyc04g081550.3
Solyc03g097450.4	Solyc09g084470.3
Solyc09g055350.3	Solyc09g084460.3
Solyc02g089350.3	Solyc09g084440.2
Solyc01g005560.3	Solyc12g098810.2
Solyc04g081550.3	Solyc05g056120.3
Solyc09g084470.3	Solyc01g006120.4
Solyc09g084460.3	Solyc08g079450.3
Solyc09g084440.2	Solyc04g081970.3
Solyc06g005750.3	Solyc02g094120.3
Solyc05g056120.3	Solyc01g106360.3
Solyc08g079450.3	Solyc01g094690.4
Solyc04g081970.3	Solyc10g024350.3
Solyc12g096560.2	Solyc02g092490.3
Solyc02g094120.3	Solyc07g008200.3
Solyc01g106360.3	Solyc10g006850.4
Solyc01g094690.4	Solyc09g082770.3
Solyc08g080630.4	Solyc02g087190.1
Solyc06g063010.4	Solyc08g005630.3
Solyc10g006850.4	Solyc02g087890.4
Solyc09g082770.3	Solyc03g082570.4
Solyc01g011350.3	Solyc03g150137.1
Solyc01g068000.4	Solyc04g018080.4
Solyc04g054690.3	Solyc04g026030.3
Solyc02g087190.1	Solyc09g015890.4
Solyc10g082030.2	Solyc03g111610.3
Solyc02g089065.1	Solyc09g008200.4
Solyc03g150137.1	Solyc10g007260.3
Solyc03g082570.4	Solyc09g009890.4
Solyc04g018080.4	Solyc11g013520.3
Solyc04g026030.3	Solyc01g006360.4
Solyc10g047130.2	Solyc01g105670.3
Solyc09g015890.4	Solyc10g006470.3
Solyc03g111610.3	Solyc01g105420.4
Solyc10g007260.3	Solyc02g086130.4
Solyc07g062570.3	Solyc06g050980.3
Solyc09g009890.4	Solyc02g081440.4
Solyc11g013520.3	Solyc05g010260.4
Solyc01g006360.4	Solyc02g083660.1
Solyc01g105670.3	Solyc06g065400.3
Solyc10g006470.3	Solyc01g103160.3
Solyc07g053600.3	Solyc09g010100.3
Solyc06g050980.3	Solyc11g012300.1
Solyc02g081440.4	Solyc11g012310.1
Solyc03g019720.4	Solyc01g111940.4
Solyc02g086150.4	Solyc03g044300.3
Solyc01g103160.3	Solyc02g062640.4
Solyc09g010100.3	Solyc06g084625.1
Solyc10g079720.2	Solyc02g080810.3
Solyc03g044300.3	Solyc09g010110.3
Solyc02g062640.4	Solyc09g098510.3
Solyc06g084625.1	Solyc07g005880.3
Solyc02g080810.3	Solyc07g052350.3
Solyc10g009160.3	Solyc08g076060.3
Solyc09g010110.3	Solyc01g095580.3
Solyc09g098110.4	Solyc05g005760.4
Solyc07g066470.3	Solyc02g065680.3
Solyc09g098510.3	Solyc05g009120.3
Solyc07g005880.3	Solyc02g062290.2
Solyc07g052350.3	Solyc10g081020.2
Solyc05g008920.3	Solyc08g007280.2
Solyc08g076060.3	Solyc06g066620.4
Solyc01g095580.3	Solyc09g015000.4
Solyc05g005760.4	Solyc03g110860.3
Solyc07g052260.3	Solyc01g102590.3
Solyc02g065680.3	Solyc01g102560.2
Solyc03g098220.4	Solyc11g028100.2
Solyc05g009120.3	Solyc08g006670.3
Solyc03g097270.3	Solyc07g007890.3
Solyc06g071810.1	Solyc05g051370.3
Solyc10g081020.2	Solyc01g096470.3
Solyc08g007280.2	Solyc07g062600.4
Solyc08g007290.3	Solyc10g083540.3
Solyc06g066620.4	Solyc01g112250.4
Solyc09g015000.4	Solyc02g085300.4
Solyc06g069770.3	Solyc06g064570.3
Solyc03g110860.3	Solyc06g071000.3
Solyc07g007500.3	Solyc01g005410.4
Solyc01g099170.4	Solyc08g067300.1
Solyc01g102590.3	Solyc02g092310.4
Solyc01g102560.2	Solyc02g091660.3
Solyc11g028100.2	Solyc03g113730.3
Solyc06g011280.3	Solyc09g090150.4
Solyc09g008170.3	Solyc03g115900.4
Solyc08g006670.3	Solyc03g095410.3
Solyc04g010240.3	Solyc09g063070.3
Solyc05g051370.3	Solyc03g112660.3
Solyc03g077930.3	Solyc09g092767.1
Solyc05g007250.3	Solyc09g092765.1
Solyc01g096470.3	Solyc09g092763.1
Solyc10g083760.3	Solyc02g090820.3
Solyc01g112250.4	Solyc03g120620.3
Solyc06g064570.3	Solyc08g081820.4
Solyc06g071000.3	Solyc12g013510.1
Solyc05g054050.4	Solyc06g071140.3
Solyc09g020110.3	Solyc02g062000.4
Solyc09g090100.3	Solyc09g089680.4
Solyc07g062980.4	Solyc05g009210.2
Solyc01g005410.4	Solyc01g068390.3
Solyc08g067300.1	Solyc02g089460.1
Solyc02g091660.3	Solyc08g080320.3
Solyc10g084700.2	Solyc09g009760.1
Solyc01g104590.3	Solyc12g042360.3
Solyc03g113730.3	Solyc02g089065.1
Solyc01g067295.1	Solyc01g101040.3
Solyc03g095410.3	Solyc05g012600.3
Solyc06g083310.3	Solyc05g010425.1
Solyc06g083300.4	Solyc06g051130.1
Solyc02g082130.2	Solyc11g007040.2
Solyc04g054830.4	Solyc11g007030.3
Solyc05g045822.1	Solyc12g009860.3
Solyc03g063770.3	Solyc10g079130.2
Solyc08g013730.3	Solyc02g086880.4
Solyc09g063070.3	Solyc03g119700.3
Solyc03g112660.3	Solyc06g007510.3
Solyc09g092767.1	Solyc02g062970.3
Solyc09g092765.1	Solyc02g085780.3
Solyc09g092763.1	Solyc07g062500.3
Solyc02g090820.3	Solyc06g072000.3
Solyc12g013510.1	Solyc08g068310.3
Solyc12g011455.1	Solyc04g072010.3
Solyc09g089720.3	Solyc03g114280.3
Solyc05g009210.2	Solyc04g071860.3
Solyc09g009760.1	Solyc04g082180.4
Solyc11g071660.1	Solyc02g020910.4
Solyc01g098400.3	Solyc06g075310.4
Solyc07g062510.2	Solyc01g009990.3
Solyc01g101040.3	Solyc01g079790.4
Solyc10g086280.2	Solyc04g082060.4
Solyc05g012600.3	Solyc08g062670.3
Solyc04g074580.1	Solyc04g077670.3
Solyc06g084210.3	Solyc07g062860.3
[truncated: 7,663 more rows]

## Sheet: Sheet2
Solyc09g075440	Never ripe-2
Solyc07g052700	MADS-box transcription factor (AHRD V3.3 *** A0A2K3PNN3_TRIPR)
Solyc07g052960	GRAS family TF
Solyc07g055920	Tomato AGAMOUS-like 1
Solyc12g087830	MADS-box transcription factor (AHRD V3.3 *** F1T119_9ERIC)
Solyc08g061130	HY5
DML2共表达转录因子
Solyc12g089240
Solyc08g077460
Solyc02g088340
Solyc07g055920
Solyc12g087830
Solyc07g052960
Solyc08g061130
Solyc10g080880
Solyc09g075440
Solyc07g052700
Solyc02g079920
Solyc10g008000
