# Supplementary material for: Light regulates tomato fruit metabolome via SlDML2‐mediated global DNA demethylation
Source: J Integr Plant Biol. 2025 Oct 23;68(2):383–405. doi: 10.1111/jipb.70066 (PMC12863027; doi:10.1111/jipb.70066)
Supplement: Supplementary file 8 — Table S7. Summary of candidate genes identified in Y1H screen assay [file JIPB-68-383-s008.zip › Supplemental Data 7 Summary of candidate genes identified in Y1H screen assay/Y1H screen assay repeat1.xlsx]

## Sheet: ZZX-D2_R1.ITAG.annotation
E100069622L1C001R00200000070/1	Solyc09g065590.3.1	98.969	97	0	1	54	150	1760	1665	5.1e-43	172	Solyc09g065590.3	Auxin canalization protein (DUF828) (AHRD V3.3 *** Q9LUI0_ARATH)
E100069622L1C001R00200000102/1	Solyc08g067030.3.1	99.091	110	1	0	1	110	1180	1071	8.42e-51	198	Solyc08g067030.3	DUF642 domain-containing protein (AHRD V3.3 *** A0A1Q3BRG3_CEPFO)
E100069622L1C001R00200000384/1	Solyc03g025910.3.1	98.667	150	2	0	1	150	522	373	2.28e-71	267	Solyc03g025910.3	transmembrane protein (AHRD V3.3 *** AT4G00585.1)
E100069622L1C001R00200001096/1	Solyc02g080200.4.1	99.2	125	1	0	26	150	581	705	3.86e-59	226	Solyc02g080200.4	Pectinesterase (AHRD V3.3 *** A0A2G2VBJ7_CAPBA)
E100069622L1C001R00200001096/1	Solyc02g080220.3.1	98.4	125	2	0	26	150	575	699	1.8e-57	220	Solyc02g080220.3	Pectinesterase (AHRD V3.3 *** A0A2G2VBJ7_CAPBA)
E100069622L1C001R00200001933/1	Solyc10g084320.3.1	100	35	0	0	116	150	1034	1068	8.91e-11	65.8	Solyc10g084320.3	Subtilisin-like protease (AHRD V3.3 *** O82777_SOLLC)
E100069622L1C001R00200001933/1	Solyc10g084560.3.1	100	33	0	0	118	150	931	963	1.15e-09	62.1	Solyc10g084560.3	Subtilisin-like protease (AHRD V3.3 *** O82777_SOLLC)
E100069622L1C001R00200002196/1	Solyc10g048060.2.1	100	116	0	0	2	117	157	272	8.36e-56	215	Solyc10g048060.2	hypothetical protein (AHRD V3.3 *-* ATMG00030.1)
E100069622L1C001R00200002325/1	Solyc01g107670.2.1	99.115	113	1	0	1	113	1157	1045	1.81e-52	204	Solyc01g107670.2	Leucine-rich repeat receptor protein kinase (AHRD V3.3 *** A0A2R6Q5Y1_ACTCH)
E100069622L1C001R00200002805/1	Solyc09g092390.2.1	98	150	3	0	1	150	1577	1726	1.06e-69	261	Solyc09g092390.2	Adenosylhomocysteinase (AHRD V3.3 *** A0A2G2W262_CAPBA)
E100069622L1C001R00200002947/1	Solyc00g500294.1.1	99.115	113	0	1	1	113	541	652	6.51e-52	202	Solyc00g500294.1	Unknown protein
E100069622L1C001R00200002964/1	Solyc08g081820.4.1	100	103	0	0	1	103	1783	1681	1.41e-48	191	Solyc08g081820.4	Cation/H(+) antiporter 19 (AHRD V3.3 *** A0A2G2XJH4_CAPBA)
E100069622L1C001R00200003294/1	Solyc11g010230.2.1	100	150	0	0	1	150	682	533	1.05e-74	278	Solyc11g010230.2	Histone H3 (AHRD V3.3 *** A0A2K1J132_PHYPA)
E100069622L1C001R00200003793/1	Solyc01g068390.3.1	99.259	135	1	0	1	135	2651	2517	1.07e-64	244	Solyc01g068390.3	Zinc ion binding/nucleic acid binding protein (AHRD V3.3 *-* F4IK69_ARATH)
E100069622L1C001R00200004116/1	Solyc02g086930.4.1	97.279	147	3	1	5	150	1568	1422	8.25e-66	248	Solyc02g086930.4	Homeobox-leucine zipper protein HAT5 (AHRD V3.3 *** A0A2G2XIE8_CAPBA)
E100069622L1C001R00200005311/1	Solyc04g015030.4.1	97.115	104	3	0	47	150	825	722	3.95e-44	176	Solyc04g015030.4	Heavy metal-associated isoprenylated plant protein (AHRD V3.3 *** A0A2R6RB34_ACTCH)
E100069622L1C001R00200006569/1	Solyc06g006080.3.1	100	150	0	0	1	150	2148	1999	1.05e-74	278	Solyc06g006080.3	Phosphomethylpyrimidine synthase (AHRD V3.3 *** A0A2G3C580_CAPCH)
E100069622L1C001R00200006743/1	Solyc10g081170.2.1	100	98	0	0	1	98	439	536	8.48e-46	182	Solyc10g081170.2	Calmodulin 2
E100069622L1C001R00200006743/1	Solyc10g077000.3.1	90	100	10	0	1	100	2507	2606	3.12e-30	130	Solyc10g077000.3	Dentin sialophosphoprotein (AHRD V3.3 *-* A0A1P8AZC3_ARATH)
E100069622L1C001R00200006743/1	Solyc10g077010.2.1	89	100	11	0	1	100	509	608	1.45e-28	124	Solyc10g077010.2	Calmodulin 3
E100069622L1C001R00200007772/1	Solyc04g078250.4.1	99.324	148	1	0	3	150	2034	1887	6.33e-72	268	Solyc04g078250.4	metal transporter Nramp2
E100069622L1C001R00200007989/1	Solyc09g010800.5.1.1	100	150	0	0	1	150	683	534	1.05e-74	278	Solyc09g010800.5.1	Metallothionein-like protein type 2 (AHRD V3.3 *** A0A2G2VXD7_CAPBA)
E100069622L1C001R00200007999/1	Solyc12g094620.3.1	97.368	38	1	0	113	150	1327	1364	8.91e-11	65.8	Solyc12g094620.3	catalase
E100069622L1C001R00200009657/1	Solyc09g092380.3.1	100	109	0	0	42	150	1988	1880	6.51e-52	202	Solyc09g092380.3	S-adenosyl-l-homocysteine hydrolase
E100069622L1C001R00200009801/1	Solyc04g049330.3.1	100	150	0	0	1	150	474	325	1.05e-74	278	Solyc04g049330.3	V-type proton ATPase subunit G (AHRD V3.3 *** Q5GMM8_CAPCH)
E100069622L1C001R00200010033/1	Solyc03g078730.3.1	100	103	0	0	48	150	393	291	1.41e-48	191	Solyc03g078730.3	Glycosyltransferase (AHRD V3.3 *-* A0A2U1NU39_ARTAN)
E100069622L1C001R00200010033/1	Solyc03g078800.2.1	88.276	145	16	1	5	148	865	721	5.1e-43	172	Solyc03g078800.2	Glycosyltransferase (AHRD V3.3 *** U5NH37_CATRO)
E100069622L1C001R00200010162/1	Solyc07g053830.3.1	98.718	78	1	0	73	150	1638	1561	5.18e-33	139	Solyc07g053830.3	ADP,ATP carrier protein, mitochondrial (AHRD V3.3 *** A0A2G2WE05_CAPBA)
E100069622L1C001R00200010980/1	Solyc03g031600.3.1	95.506	89	2	2	62	150	710	796	1.44e-33	141	Solyc03g031600.3	Peroxisomal membrane protein PMP22 (AHRD V3.3 *** A0A2G3CKH8_CAPCH)
E100069622L1C001R00200012066/1	Solyc12g019460.2.1	100	128	0	0	1	128	1506	1379	1.78e-62	237	Solyc12g019460.2	mitogen-activated protein kinase 1
E100069622L1C001R00200012546/1	Solyc01g096040.4.1	100	72	0	0	1	72	1704	1775	2.41e-31	134	Solyc01g096040.4	Eukaryotic aspartyl protease family protein (AHRD V3.3 *** A0A072U5I5_MEDTR)
E100069622L1C001R00200012611/1	Solyc02g004000.1.1	98	150	3	0	1	150	2064	2213	1.06e-69	261	Solyc02g004000.1	Regulator of rDNA transcription protein 15 (AHRD V3.3 *-* A0A2G2V0S9_CAPBA)
E100069622L1C001R00200013570/1	Solyc05g015750.3.1	100	150	0	0	1	150	923	774	1.05e-74	278	Solyc05g015750.3	SEPALLATA3
E100069622L1C001R00200014246/1	Solyc04g045620.3.1	96.875	128	4	0	1	128	352	225	8.36e-56	215	Solyc04g045620.3	NADH-ubiquinone oxidoreductase (AHRD V3.3 *** AT1G67350.2)
E100069622L1C001R00200016176/1	Solyc08g080570.4.1	100	28	0	0	123	150	1245	1272	6.94e-07	52.8	Solyc08g080570.4	UDP-glucose 4-epimerase-like protein (AHRD V3.3 *** A0A2K3NI12_TRIPR)
E100069622L1C001R00200018380/1	Solyc06g059740.4.1	100	85	0	0	1	85	1579	1663	1.43e-38	158	Solyc06g059740.4	Alcohol dehydrogenase (AHRD V3.3 *** A0A2U1MN94_ARTAN)
E100069622L1C001R00200019685/1	Solyc06g069520.3.1	98.837	86	1	0	65	150	321	406	1.85e-37	154	Solyc06g069520.3	Protein Asterix (AHRD V3.3 *** A0A2G2WM88_CAPBA)
E100069622L1C001R00200019943/1	Solyc02g023980.3.1	99.242	132	0	1	19	150	901	1031	1.78e-62	237	Solyc02g023980.3	ATPase (AHRD V3.3 *** A0A200Q5U6_9MAGN)
E100069622L1C001R00200020594/1	Solyc07g064170.3.1	100	150	0	0	1	150	1966	1817	1.05e-74	278	Solyc07g064170.3	pectin methylesterase 1
E100069622L1C001R00200021326/1	Solyc06g071920.4.1	98	150	3	0	1	150	744	595	1.06e-69	261	Solyc06g071920.4	Glyceraldehyde-3-phosphate dehydrogenase (AHRD V3.3 *** A0A0F7JJ49_NICBE)
E100069622L1C001R00200021326/1	Solyc01g098950.3.1	96.667	150	5	0	1	150	606	457	2.29e-66	250	Solyc01g098950.3	Glyceraldehyde-3-phosphate dehydrogenase (AHRD V3.3 *** A0A2G3C9S8_CAPCH)
E100069622L1C001R00200021326/1	Solyc04g018055.1.1	95.89	146	6	0	5	150	509	364	1.78e-62	237	Solyc04g018055.1	Glyceraldehyde-3-phosphate dehydrogenase (AHRD V3.3 *-* A0A2G3C9S8_CAPCH)
E100069622L1C001R00200021769/1	Solyc01g087240.3.1	100	150	0	0	1	150	1233	1084	1.05e-74	278	Solyc01g087240.3	Nuclear transcription factor Y subunit A-9 (AHRD V3.3 *** A0A1U8DTI1_CAPAN)
E100069622L1C001R00200022725/1	Solyc06g035450.4.1	96.667	150	0	1	1	150	1160	1304	1.07e-64	244	Solyc06g035450.4	DEAD-box ATP-dependent RNA helicase 7 (AHRD V3.3 *** A0A2G3C5Q1_CAPCH)
E100069622L1C001R00200023247/1	Solyc09g005810.4.1	99.333	150	1	0	1	150	937	1086	4.89e-73	272	Solyc09g005810.4	UDP-glucuronic acid decarboxylase (AHRD V3.3 *** G5DXR5_SILLA)
E100069622L1C001R00200023247/1	Solyc09g005470.3.1	99.333	150	1	0	1	150	237	386	4.89e-73	272	Solyc09g005470.3	UDP-glucuronic acid decarboxylase 1 (AHRD V3.3 *-* A0A2G2VZJ9_CAPBA)
E100069622L1C001R00200023573/1	Solyc01g102660.4.1	100	84	0	0	67	150	1244	1161	5.14e-38	156	Solyc01g102660.4	Glutathione S-transferase (AHRD V3.3 *** A0A2U1NYU9_ARTAN)
E100069622L1C001R00200023573/1	Solyc01g102670.3.1	97.368	76	2	0	75	150	1652	1727	3.12e-30	130	Solyc01g102670.3	DNA glycosylase (AHRD V3.3 *** A0A2U1MY08_ARTAN)
E100069622L1C001R00200023656/1	Solyc09g075210.3.1	100	150	0	0	1	150	469	618	1.05e-74	278	Solyc09g075210.3	Late embryogenesis abundant protein Lea5 (AHRD V3.3 *** A0A1J3JXG8_NOCCA)
E100069622L1C001R00200023706/1	Solyc12g098500.2.1	93.333	45	2	1	1	44	1498	1542	8.91e-11	65.8	Solyc12g098500.2	Adenosylhomocysteinase (AHRD V3.3 *** I3QHX5_NICBE)
E100069622L1C001R00200023774/1	Solyc07g064180.4.1	97.333	150	4	0	1	150	1342	1193	4.93e-68	255	Solyc07g064180.4	pectin methylesterase 2
E100069622L1C001R00200023774/1	Solyc07g064190.3.1	93.919	148	9	0	1	148	1784	1637	1.39e-58	224	Solyc07g064190.3	Pectinesterase (AHRD V3.3 *** Q9SEE7_SOLTU)
E100069622L1C001R00200023971/1	Solyc08g075860.3.1	98.519	135	2	0	16	150	1194	1328	4.96e-63	239	Solyc08g075860.3	zinc finger B-box protein (AHRD V3.3 *** AT5G45410.5)
E100069622L1C001R00200024420/1	Solyc05g150130.1.1	97.5	40	1	0	64	103	40	1	6.89e-12	69.4	Solyc05g150130.1	Alcohol dehydrogenase (AHRD V3.3 *-* A0A2U1MN94_ARTAN)
E100069622L1C001R00200024939/1	Solyc00g500063.1.1	100	88	0	0	1	88	4062	4149	3.07e-40	163	Solyc00g500063.1	Ribulose bisphosphate carboxylase large chain (AHRD V3.3 *** A0A2G2Z7Q2_CAPAN)
E100069622L1C001R00200026573/1	Solyc06g083690.3.1	100	150	0	0	1	150	651	502	1.05e-74	278	Solyc06g083690.3	Glutaredoxin-C5, chloroplastic (AHRD V3.3 *** A0A2G2WN59_CAPBA)
E100069622L1C001R00200027116/1	Solyc04g007970.3.1	100	91	0	0	60	150	827	737	6.6e-42	169	Solyc04g007970.3	Ubiquitin-conjugating enzyme variant (AHRD V3.3 *** V5KX13_SOLLC)
E100069622L1C001R00200027331/1	Solyc03g083910.5.1	97.71	131	3	0	20	150	2328	2198	3.86e-59	226	Solyc03g083910.5	sucrose accumulator
E100069622L1C001R00200027496/1	Solyc06g051960.3.1	100	150	0	0	1	150	1845	1994	1.05e-74	278	Solyc06g051960.3	Pectinesterase (AHRD V3.3 *** A0A2G2WIV2_CAPBA)
E100069622L1C001R00200027634/1	Solyc12g057110.2.1	98	150	3	0	1	150	279	428	1.06e-69	261	Solyc12g057110.2	14-3-3 protein (AHRD V3.3 *** P93786_SOLTU)
E100069622L1C001R00200027667/1	Solyc01g109880.3.1	98.837	86	1	0	65	150	1	86	1.85e-37	154	Solyc01g109880.3	BZIP transcription factor (AHRD V3.3 *** Q8GTZ1_CAPCH)
E100069622L1C001R00200028533/1	Solyc06g082930.3.1	98.99	99	1	0	24	122	2090	1992	1.1e-44	178	Solyc06g082930.3	FRIGIDA-like protein (AHRD V3.3 *** A0A2G3CBV4_CAPCH)
E100069622L1C001R00200028900/1	Solyc03g025310.3.1	92.126	127	8	2	26	150	891	1017	1.1e-44	178	Solyc03g025310.3	Sec-independent protein translocase protein TATB, chloroplastic (AHRD V3.3 *** A0A2G2ZZB6_CAPAN)
E100069622L1C001R00200028912/1	Solyc08g075470.3.1	95.349	43	2	0	108	150	1147	1189	6.89e-12	69.4	Solyc08g075470.3	WAT1-related protein (AHRD V3.3 *** K4CMR4_SOLLC)
E100069622L1C001R00200028912/1	Solyc08g075450.3.1	95.349	43	2	0	108	150	1201	1243	6.89e-12	69.4	Solyc08g075450.3	WAT1-related protein (AHRD V3.3 *** K4CMR2_SOLLC)
E100069622L1C001R00200030864/1	Solyc09g091510.3.1	99.333	150	1	0	1	150	715	864	4.89e-73	272	Solyc09g091510.3	chalcone synthase 1
E100069622L1C001R00200031146/1	Solyc05g041200.4.1	98.667	150	2	0	1	150	1562	1413	2.28e-71	267	Solyc05g041200.4	4-hydroxyphenylpyruvate dioxygenase (AHRD V3.3 *** A0A2G2WSP4_CAPBA)
E100069622L1C001R00200031146/1	Solyc05g026595.1.1	100	33	0	0	118	150	449	481	1.15e-09	62.1	Solyc05g026595.1	Unknown protein
E100069622L1C001R00200032217/1	Solyc07g065840.2.1	100	150	0	0	1	150	2033	2182	1.05e-74	278	Solyc07g065840.2	molecular chaperone Hsp90-2
E100069622L1C001R00200032217/1	Solyc12g015880.2.1	89.333	150	16	0	1	150	1951	2100	5.07e-48	189	Solyc12g015880.2	Heat shock protein 90-1
E100069622L1C001R00200033449/1	Solyc08g006890.3.1	100	150	0	0	1	150	1399	1250	1.05e-74	278	Solyc08g006890.3	Tubulin alpha chain (AHRD V3.3 *** A0A1U8GD16_CAPAN)
E100069622L1C001R00200033449/1	Solyc12g088180.1.1	92.908	141	10	0	1	141	588	448	5.03e-53	206	Solyc12g088180.1	Tubulin alpha chain (AHRD V3.3 *-* A0A2G2V8B9_CAPBA)
E100069622L1C001R00200033449/1	Solyc04g077020.3.1	89.333	150	16	0	1	150	1379	1230	5.07e-48	189	Solyc04g077020.3	Tubulin alpha chain (AHRD V3.3 *** A0A1U8GD16_CAPAN)
E100069622L1C001R00200034609/1	Solyc12g089220.3.1	100	150	0	0	1	150	601	750	1.05e-74	278	Solyc12g089220.3	Bifunctional nuclease 2 (AHRD V3.3 *** A0A2G2Y9Z2_CAPAN)
E100069622L1C001R00200035525/1	Solyc12g043160.3.1	95.775	71	3	0	80	150	453	523	8.73e-26	115	Solyc12g043160.3	Translation machinery associated TMA7 (AHRD V3.3 *** A0A2U1KUC0_ARTAN)
E100069622L1C001R00200036158/1	Solyc03g114150.3.1	100	150	0	0	1	150	1810	1661	1.05e-74	278	Solyc03g114150.3	Aldehyde dehydrogenase (AHRD V3.3 *** A0A2U1M8J4_ARTAN)
E100069622L1C001R00200037014/1	Solyc01g097880.4.1	99.329	149	1	0	2	150	759	907	1.76e-72	270	Solyc01g097880.4	tRNA-specific adenosine deaminase, chloroplastic (AHRD V3.3 *** A0A2I0WQV8_9ASPA)
E100069622L1C001R00200037776/1	Solyc02g066930.3.1	100	150	0	0	1	150	799	948	1.05e-74	278	Solyc02g066930.3	RNA-binding protein (AHRD V3.3 *-* Q941H9_TOBAC)
E100069622L1C001R00200038674/1	Solyc01g108540.3.1	98.667	150	2	0	1	150	966	1115	2.28e-71	267	Solyc01g108540.3	Alpha/beta-Hydrolases superfamily protein (AHRD V3.3 *** A0A2U1KC75_ARTAN)
E100069622L1C001R00200039143/1	Solyc05g053650.3.1	100	81	0	0	70	150	3563	3483	2.39e-36	150	Solyc05g053650.3	26S proteasome non-ATPase regulatory subunit 1 homolog (AHRD V3.3 *** A0A2G3CI27_CAPCH)
E100069622L1C001R00200039205/1	Solyc03g063110.3.1	97.917	48	1	0	103	150	1027	1074	2.46e-16	84.2	Solyc03g063110.3	Acyl-[acyl-carrier-protein] desaturase (AHRD V3.3 *** A0A1U8G8K8_CAPAN)
E100069622L1C001R00200041112/1	Solyc03g111690.4.1	99.18	122	1	0	1	122	1727	1848	1.8e-57	220	Solyc03g111690.4	Pectate lyase (AHRD V3.3 *** A0A2G2ZW27_CAPAN)
E100069622L1C001R00200042497/1	Solyc10g084350.2.1	100	150	0	0	1	150	1281	1430	1.05e-74	278	Solyc10g084350.2	60S ribosomal protein L4 (AHRD V3.3 *** A0A2G2VZK1_CAPBA)
E100069622L1C001R00200042623/1	Solyc12g035280.1.1	98.039	51	1	0	83	133	1066	1116	5.29e-18	89.8	Solyc12g035280.1	Photosystem II CP47 reaction center protein (AHRD V3.3 *-* A0A2G2W5J8_CAPBA)
E100069622L1C001R00200042623/1	Solyc00g500071.1.1	98.039	51	1	0	83	133	1477	1527	5.29e-18	89.8	Solyc00g500071.1	Photosystem II CP43 reaction center protein (AHRD V3.3 *** A0A078EKT7_BRANA)
E100069622L1C001R00200042623/1	Solyc00g500024.1.1	98.039	51	1	0	83	133	1477	1527	5.29e-18	89.8	Solyc00g500024.1	Photosystem II CP47 reaction center protein (AHRD V3.3 *** A0A1U8QCF6_CAPAN)
E100069622L1C001R00200043079/1	Solyc07g064590.3.1	95.745	47	2	0	104	150	369	415	4.12e-14	76.8	Solyc07g064590.3	inducible plastid-lipid associated protein
E100069622L1C001R00200043148/1	Solyc01g006510.3.1	100	150	0	0	1	150	1032	1181	1.05e-74	278	Solyc01g006510.3	sorbitol related enzyme
E100069622L1C001R00200044941/1	Solyc09g066460.4.1	94.231	52	2	1	99	150	2012	2062	1.14e-14	78.7	Solyc09g066460.4	Serine/threonine-protein kinase (AHRD V3.3 *** A0A2I0WHR6_9ASPA)
E100069622L1C001R00200045014/1	Solyc12g055760.2.1	97.5	120	3	0	31	150	492	373	5.03e-53	206	Solyc12g055760.2	ATP synthase subunit epsilon, mitochondrial (AHRD V3.3 *** A0A2G3B3J0_CAPCH)
E100069622L1C001R00200045142/1	Solyc01g011390.2.1	100	29	0	0	104	132	648	620	1.93e-07	54.7	Solyc01g011390.2	basic-leucine zipper transcription factor A (AHRD V3.3 *-* XP_021809091.1)
E100069622L1C001R00200045256/1	Solyc06g081980.1.1	100	150	0	0	1	150	590	739	1.05e-74	278	Solyc06g081980.1	Pyridoxal 5'-phosphate synthase pdxS subunit (AHRD V3.3 *** U9T0K3_RHIID)
E100069622L1C001R00200046305/1	Solyc05g055230.2.1	97.436	39	1	0	111	149	397	435	2.48e-11	67.6	Solyc05g055230.2	40S ribosomal protein S17 (AHRD V3.3 *** A0A2G2WU93_CAPBA)
E100069622L1C001R00200046356/1	Solyc02g091190.4.1	100	39	0	0	112	150	103	141	5.33e-13	73.1	Solyc02g091190.4	Protein-lysine N-methyltransferase (AHRD V3.3 *** Q96347_BRANA)
E100069622L1C001R00200046592/1	Solyc01g111360.3.1	100	150	0	0	1	150	960	811	1.05e-74	278	Solyc01g111360.3	Peptidyl-prolyl cis-trans isomerase (AHRD V3.3 *** A0A1U8DY34_CAPAN)
E100069622L1C001R00200046724/1	Solyc01g088430.4.1	99.333	150	1	0	1	150	2091	1942	4.89e-73	272	Solyc01g088430.4	Fatty acid hydroxylase superfamily (AHRD V3.3 *** A0A2U1L8N4_ARTAN)
E100069622L1C001R00200049577/1	Solyc08g061100.3.1	100	108	0	0	43	150	3461	3354	2.34e-51	200	Solyc08g061100.3	Cellulose synthase (AHRD V3.3 *** K4CKQ2_SOLLC)
E100069622L1C001R00200049999/1	Solyc04g072160.3.1	100	150	0	0	1	150	842	693	1.05e-74	278	Solyc04g072160.3	ripening regulated protein DDTFR8
E100069622L1C001R00200050241/1	Solyc04g081320.4.1	97.26	73	2	0	78	150	851	779	1.45e-28	124	Solyc04g081320.4	Protein disulfide-isomerase LQY1, chloroplastic (AHRD V3.3 *** LQY1_ARATH)
E100069622L1C001R00200050853/1	Solyc02g082470.4.1	98.113	106	1	1	8	112	3049	3154	2.36e-46	183	Solyc02g082470.4	Serine/threonine-protein kinase/endoribonuclease IRE1b (AHRD V3.3 *** A0A2G3D760_CAPCH)
E100069622L1C001R00200050975/1	Solyc06g009970.3.1	100	111	0	0	40	150	1800	1690	5.03e-53	206	Solyc06g009970.3	Elongation factor 1-alpha (AHRD V3.3 *** A0A2G3C6B0_CAPCH)
E100069622L1C001R00200051661/1	Solyc03g118130.3.1	100	38	0	0	113	150	381	418	1.92e-12	71.3	Solyc03g118130.3	Rubredoxin (AHRD V3.3 *** A0A2K3LH61_TRIPR)
E100069622L1C001R00200055345/1	Solyc06g082670.3.1	94.595	148	5	2	1	148	854	710	3.86e-59	226	Solyc06g082670.3	60S ribosomal protein L10 (AHRD V3.3 *** A0A2G2Z7S9_CAPAN)
E100069622L1C001R00200055345/1	Solyc06g082650.4.1	97.222	72	0	2	62	131	649	578	1.88e-27	121	Solyc06g082650.4	60S ribosomal protein L10 (AHRD V3.3 *** A0A2G2Z7S9_CAPAN)
E100069622L1C001R00200056379/1	Solyc12g035130.2.1	98.507	134	2	0	17	150	2234	2101	1.78e-62	237	Solyc12g035130.2	RNA helicase DEAD36
E100069622L1C001R00200058162/1	Solyc11g066720.3.1	97.674	43	1	0	108	150	1546	1588	1.48e-13	75	Solyc11g066720.3	UDP-apiose/UDP-xylose synthase (AHRD V3.3 *** A0A1B3TP38_SPIPO)
E100069622L1C001R00200058994/1	Solyc06g060080.2.1	100	37	0	0	114	150	113	149	6.89e-12	69.4	Solyc06g060080.2	Mitochondrial ATP synthase subunit (AHRD V3.3 *** A0A2K3NL61_TRIPR)
E100069622L1C001R00200059032/1	Solyc03g121370.3.1	100	150	0	0	1	150	737	588	1.05e-74	278	Solyc03g121370.3	40S ribosomal protein S15a (AHRD V3.3 *** B6U773_MAIZE)
E100069622L1C001R00200059924/1	Solyc10g075150.2.1	98.675	151	1	1	1	150	643	793	2.28e-71	267	Solyc10g075150.2	Non-specific lipid-transfer protein (AHRD V3.3 *** A0A2G2YKI8_CAPAN)
E100069622L1C001R00200060597/1	Solyc03g117770.3.1	96.269	134	3	2	18	150	1337	1469	6.47e-57	219	Solyc03g117770.3	Serinc-domain containing serine and sphingolipid biosynthesis protein (AHRD V3.3 *** A0A2U1NLC6_ARTAN)
E100069622L1C001R00200061660/1	Solyc09g015930.3.1	100	40	0	0	111	150	1995	2034	1.48e-13	75	Solyc09g015930.3	RNA helicase DEAD28
E100069622L1C001R00200066262/1	Solyc04g049070.3.1	96.396	111	2	2	1	109	2975	2865	8.48e-46	182	Solyc04g049070.3	alpha glucosidase II
E100069622L1C001R00200067961/1	Solyc03g095900.4.1	100	150	0	0	1	150	642	791	1.05e-74	278	Solyc03g095900.4	E8 protein homolog
E100069622L1C001R00200067961/1	Solyc09g089580.4.1	83.803	142	22	1	1	142	1008	1148	2.41e-31	134	Solyc09g089580.4	2-oxoglutarate (2OG) and Fe(II)-dependent oxygenase superfamily protein (AHRD V3.3 *** A0A2U1QA13_ARTAN)
E100069622L1C001R00200072138/1	Solyc03g117840.4.1	100	75	0	0	1	75	803	877	5.18e-33	139	Solyc03g117840.4	elongation factor (AHRD V3.3 *** AT5G43150.1)
E100069622L1C001R00200072439/1	Solyc03g112870.3.1	98.473	131	2	0	20	150	1609	1479	8.3e-61	231	Solyc03g112870.3	Phosphoenolpyruvate/phosphate translocator 1, chloroplastic (AHRD V3.3 *** A0A2G2X8M1_CAPBA)
E100069622L1C001R00200073693/1	Solyc01g095130.4.1	99.237	131	1	0	20	150	969	1099	1.78e-62	237	Solyc01g095130.4	E4 SUMO-protein ligase PIAL1-like isoform X1 (AHRD V3.3 *-* A0A2I4GBH8_9ROSI)
E100069622L1C001R00200074963/1	Solyc09g011730.4.1	100	141	0	0	1	141	999	1139	1.06e-69	261	Solyc09g011730.4	Nuclear transport factor 2 (NTF2) family protein (AHRD V3.3 *** A0A178VFU5_ARATH)
E100069622L1C001R00200075803/1	Solyc00g500293.1.1	95.294	85	4	0	66	150	197	281	6.7e-32	135	Solyc00g500293.1	Photosystem II reaction center protein K (AHRD V3.3 *** A0A1U8QD48_CAPAN)
E100069622L1C001R00200075803/1	Solyc00g500331.1.1	96.364	55	2	0	96	150	176	230	1.47e-18	91.6	Solyc00g500331.1	Photosystem II reaction center protein K (AHRD V3.3 *** A0A1U8QD48_CAPAN)
E100069622L1C001R00200075803/1	Solyc00g500202.1.1	96.364	55	2	0	96	150	176	230	1.47e-18	91.6	Solyc00g500202.1	Photosystem II reaction center protein K (AHRD V3.3 *** A0A1U8QD48_CAPAN)
E100069622L1C001R00200075803/1	Solyc00g500132.1.1	96.364	55	2	0	96	150	176	230	1.47e-18	91.6	Solyc00g500132.1	Photosystem II reaction center protein K (AHRD V3.3 *** A0A1U8QD48_CAPAN)
E100069622L1C001R00200075803/1	Solyc00g500049.1.1	96.364	55	2	0	96	150	176	230	1.47e-18	91.6	Solyc00g500049.1	Photosystem II reaction center protein K (AHRD V3.3 *** A0A1U8QD48_CAPAN)
E100069622L1C001R00200078948/1	Solyc08g080490.3.1	100	36	0	0	115	150	349	384	2.48e-11	67.6	Solyc08g080490.3	2S albumin (AHRD V3.3 *-* B6EU55_BEREX)
E100069622L1C001R00200079402/1	Solyc11g008460.1.1	98.75	80	1	0	1	80	400	479	4e-34	143	Solyc11g008460.1	SART-1 family protein DOT2 (AHRD V3.3 *-* A0A1U8F4I8_CAPAN)
E100069622L1C001R00200081455/1	Solyc02g071010.1.1	96.296	108	4	0	9	116	691	798	1.1e-44	178	Solyc02g071010.1	Chlorophyll a-b binding protein, chloroplastic (AHRD V3.3 *** A0A2G3A7J8_CAPAN)
E100069622L1C001R00200081455/1	Solyc02g071000.1.1	94.565	92	4	1	22	112	703	794	1.44e-33	141	Solyc02g071000.1	Chlorophyll a-b binding protein, chloroplastic (AHRD V3.3 *** A0A2G3A7J8_CAPAN)
E100069622L1C001R00200084777/1	Solyc09g082810.3.1	100	150	0	0	1	150	629	480	1.05e-74	278	Solyc09g082810.3	Unknown protein
E100069622L1C001R00200087170/1	Solyc11g042930.2.1	100	150	0	0	1	150	518	667	1.05e-74	278	Solyc11g042930.2	SKP1-like protein (AHRD V3.3 *** O82463_NICCL)
E100069622L1C001R00200088571/1	Solyc04g009230.4.1	97.674	86	2	0	65	150	653	568	8.6e-36	148	Solyc04g009230.4	Thioredoxin-like protein 4A (AHRD V3.3 *** A0A1U8FZJ9_CAPAN)
E100069622L1C001R00200088820/1	Solyc06g076390.3.1	100	41	0	0	110	150	1683	1723	4.12e-14	76.8	Solyc06g076390.3	Transcription initiation factor IIA subunit 1 (AHRD V3.3 *** A0A2G3CBK7_CAPCH)
E100069622L1C001R00200088974/1	Solyc01g006900.3.1	100	66	0	0	61	126	437	372	5.21e-28	122	Solyc01g006900.3	MD-2-related lipid recognition domain-containing protein / ML domain-containing protein (AHRD V3.3 *** A0A2U1NF61_ARTAN)
E100069622L1C001R00200089882/1	Solyc04g082140.3.1	100	150	0	0	1	150	1663	1812	1.05e-74	278	Solyc04g082140.3	pectinesterase
E100069622L1C001R00200090317/1	Solyc07g043360.1.1	100	54	0	0	97	150	408	355	2.44e-21	100	Solyc07g043360.1	60S ribosomal protein L27 (AHRD V3.3 *** A0A2G3BZK6_CAPCH)
E100069622L1C001R00200090725/1	Solyc06g071990.4.1	98.148	54	1	0	1	54	495	442	1.14e-19	95.3	Solyc06g071990.4	P-loop containing nucleoside triphosphate hydrolases superfamily protein (AHRD V3.3 *-* A0A2U1N2C4_ARTAN)
E100069622L1C001R00200090859/1	Solyc02g079500.4.1	98.639	147	2	0	4	150	1000	1146	1.06e-69	261	Solyc02g079500.4	Peroxidase (AHRD V3.3 *** M1C184_SOLTU)
E100069622L1C001R00200093051/1	Solyc01g108580.3.1	98.333	120	2	0	1	120	963	1082	1.08e-54	211	Solyc01g108580.3	Alpha/beta-Hydrolases superfamily protein (AHRD V3.3 *** A0A2U1Q2D0_ARTAN)
E100069622L1C001R00200093051/1	Solyc01g108570.3.1	90	130	12	1	1	130	892	1020	2.38e-41	167	Solyc01g108570.3	Alpha/beta-Hydrolases superfamily protein (AHRD V3.3 *** A0A2U1KC75_ARTAN)
E100069622L1C001R00200093143/1	Solyc02g083800.4.1	100	85	0	0	66	150	1000	916	1.43e-38	158	Solyc02g083800.4	Cold-shock protein (AHRD V3.3 *-* A0A200RAC1_9MAGN)
E100069622L1C001R00200093739/1	Solyc08g061955.1.1	100	150	0	0	1	150	518	369	1.05e-74	278	Solyc08g061955.1	40S ribosomal protein S3, putative, expressed (AHRD V3.3 *-* Q75G91_ORYSJ)
E100069622L1C001R00200093739/1	Solyc08g061843.1.1	87.821	156	11	2	1	150	935	782	3.95e-44	176	Solyc08g061843.1	40S ribosomal protein S3, putative, expressed (AHRD V3.3 *** Q75G91_ORYSJ)
E100069622L1C001R00200094216/1	Solyc11g072240.2.1	100	150	0	0	1	150	840	691	1.05e-74	278	Solyc11g072240.2	Calmodulin 4
E100069622L1C001R00200094495/1	Solyc09g009260.3.1	98.734	79	1	0	72	150	1044	1122	1.44e-33	141	Solyc09g009260.3	fructose-1,6-bisphosphate aldolase
E100069622L1C001R00200094922/1	Solyc06g075340.4.1	100	38	0	0	113	150	2478	2515	1.92e-12	71.3	Solyc06g075340.4	Carbamoyl-phosphate synthase large chain-like protein (AHRD V3.3 *** A0A2K3P243_TRIPR)
E100069622L1C001R00200095283/1	Solyc01g006450.4.1	99.231	130	1	0	21	150	1472	1343	6.42e-62	235	Solyc01g006450.4	Enoyl-[acyl-carrier-protein] reductase [NADH], chloroplastic (AHRD V3.3 *** A0A2G3DE80_CAPCH)
E100069622L1C001R00200096250/1	Solyc06g049080.3.1	100	150	0	0	1	150	870	721	1.05e-74	278	Solyc06g049080.3	thioredoxin peroxidase 1
E100069622L1C001R00200098938/1	Solyc02g069090.3.1	99.333	150	1	0	1	150	639	788	4.89e-73	272	Solyc02g069090.3	Cathepsin B-like cysteine proteinase (AHRD V3.3 *** Q40413_NICRU)
E100069622L1C001R00200099246/1	Solyc02g068130.4.1	100	150	0	0	1	150	815	666	1.05e-74	278	Solyc02g068130.4	Mitochondrial import receptor subunit TOM20 (AHRD V3.3 *** TOM20_SOLTU),Pfam:PF06552
E100069622L1C001R00200100911/1	Solyc09g008920.3.1	93.75	48	3	0	103	150	664	711	5.33e-13	73.1	Solyc09g008920.3	Geranylgeranyl pyrophosphate synthase (AHRD V3.3 *** Q8LAW5_ARATH)
E100069622L1C001R00200102684/1	Solyc01g095990.3.1	100	150	0	0	1	150	2419	2270	1.05e-74	278	Solyc01g095990.3	phosphatidylinositol 4-kinase gamma 4-like (AHRD V3.3 *** A0A2I4FK44_9ROSI)
E100069622L1C001R00200103176/1	Solyc03g031790.1.1	100	150	0	0	1	150	684	833	1.05e-74	278	Solyc03g031790.1	Oligosaccharyltransferase complex/magnesium transporter family protein (AHRD V3.3 *** AT1G61790.2)
E100069622L1C001R00200107427/1	Solyc01g110120.3.1	97.561	41	0	1	110	150	2939	2978	6.89e-12	69.4	Solyc01g110120.3	V-type proton ATPase subunit a (AHRD V3.3 *** A0A2G2XNJ6_CAPBA)
E100069622L1C001R00200107427/1	Solyc01g110110.3.1	97.561	41	0	1	110	150	1945	1906	6.89e-12	69.4	Solyc01g110110.3	Cysteine protease (AHRD V3.3 *** Q9AUC5_IPOBA)
E100069622L1C001R00200108998/1	Solyc05g014470.3.1	100	80	0	0	31	110	1201	1280	8.6e-36	148	Solyc05g014470.3	glyceraldehyde 3-phosphate dehydrogenase
E100069622L1C001R00200109975/1	Solyc10g051373.1.1	98.667	75	1	0	1	75	500	426	2.41e-31	134	Solyc10g051373.1	RNA-binding protein (AHRD V3.3 *-* O24106_NICGU)
E100069622L1C001R00200112389/1	Solyc01g094030.3.1	99.206	126	0	1	26	150	1888	1763	3.86e-59	226	Solyc01g094030.3	CLB1
E100069622L1C001R00200113465/1	Solyc05g014760.3.1	100	137	0	0	14	150	2522	2386	1.77e-67	254	Solyc05g014760.3	Cyclin-dependent kinase G-2 (AHRD V3.3 *** A0A2G3B8V1_CAPCH)
E100069622L1C001R00200114081/1	Solyc09g065755.1.1	100	150	0	0	1	150	730	581	1.05e-74	278	Solyc09g065755.1	Histone H2A (AHRD V3.3 *** A0A2G2V7F5_CAPBA)
E100069622L1C001R00200115575/1	Solyc03g083240.4.1	100	150	0	0	1	150	1240	1091	1.05e-74	278	Solyc03g083240.4	Transcription factor jumonji (JmjC) domain-containing protein (AHRD V3.3 *** Q8VYB9_ARATH)
E100069622L1C001R00200117063/1	Solyc06g036290.3.1	100	150	0	0	1	150	2425	2276	1.05e-74	278	Solyc06g036290.3	heat shock protein 90
E100069622L1C001R00200117696/1	Solyc12g008720.2.1	100	134	0	0	1	134	388	255	8.25e-66	248	Solyc12g008720.2	60S ribosomal protein L31 (AHRD V3.3 *** A0A1U8EAP7_CAPAN)
E100069622L1C001R00200118971/1	Solyc10g005650.3.1	100	150	0	0	1	150	2834	2685	1.05e-74	278	Solyc10g005650.3	Peroxisomal targeting signal 1 receptor (AHRD V3.3 *** Q9ZTK6_TOBAC)
E100069622L1C001R00200119739/1	Solyc09g097770.3.1	97.938	97	2	0	54	150	254	350	6.6e-42	169	Solyc09g097770.3	Cell wall protein (AHRD V3.3 *** Q40142_SOLLC)
E100069622L1C001R00200121537/1	Solyc06g150131.1.1	93.814	97	4	1	56	150	951	1047	1.11e-34	145	Solyc06g150131.1	ankyrin repeat protein (AHRD V3.3 *** AT1G73350.6)
E100069622L1C001R00200121549/1	Solyc03g025340.1.1	96.104	77	2	1	34	109	889	965	1.45e-28	124	Solyc03g025340.1	Calcium-dependent lipid-binding (CaLB domain) family protein (AHRD V3.3 *-* A0A2U1LCI8_ARTAN)
E100069622L1C001R00200121961/1	Solyc04g074840.3.1	100	150	0	0	1	150	1343	1194	1.05e-74	278	Solyc04g074840.3	Protein DETOXIFICATION (AHRD V3.3 *** A0A218X5P1_PUNGR)
E100069622L1C001R00200122237/1	Solyc06g084090.4.1	91.333	150	13	0	1	150	461	610	5.03e-53	206	Solyc06g084090.4	Histone H2A (AHRD V3.3 *** A0A2G3CCJ9_CAPCH)
E100069622L1C001R00200124247/1	Solyc00g500207.1.1	95.556	45	2	0	106	150	23	67	5.33e-13	73.1	Solyc00g500207.1	30S ribosomal protein S14, chloroplastic (AHRD V3.3 *-* A0A2G2X601_CAPBA)
E100069622L1C001R00200124247/1	Solyc00g500137.1.1	95.556	45	2	0	106	150	23	67	5.33e-13	73.1	Solyc00g500137.1	30S ribosomal protein S14, chloroplastic (AHRD V3.3 *-* A0A2G2X601_CAPBA)
E100069622L1C001R00200124247/1	Solyc00g500055.1.1	95.556	45	2	0	106	150	23	67	5.33e-13	73.1	Solyc00g500055.1	30S ribosomal protein S14, chloroplastic (AHRD V3.3 *-* A0A2G2X601_CAPBA)
E100069622L1C001R00200124503/1	Solyc02g021400.2.1	100	114	0	0	37	150	502	389	1.08e-54	211	Solyc02g021400.2	40S ribosomal protein S28 (AHRD V3.3 *** A0A2G3BI08_CAPCH)
E100069622L1C001R00200124503/1	Solyc10g044585.1.1	92.308	104	5	2	37	139	3229	3128	1.11e-34	145	Solyc10g044585.1	protein FAR1-RELATED SEQUENCE 5-like (AHRD V3.3 *** A0A2I4FDV7_9ROSI)
E100069622L1C001R00200124503/1	Solyc04g072045.1.1	92.308	104	5	2	37	139	3164	3063	1.11e-34	145	Solyc04g072045.1	protein FAR1-RELATED SEQUENCE 5-like (AHRD V3.3 *** A0A2I4FDV7_9ROSI)
E100069622L1C001R00200124503/1	Solyc04g070995.1.1	92.308	104	5	2	37	139	3336	3235	1.11e-34	145	Solyc04g070995.1	protein FAR1-RELATED SEQUENCE 5-like (AHRD V3.3 *** A0A2I4FDV7_9ROSI)
E100069622L1C001R00200124503/1	Solyc03g150148.1.1	92.308	104	5	2	37	139	3164	3063	1.11e-34	145	Solyc03g150148.1	protein FAR1-RELATED SEQUENCE 5-like (AHRD V3.3 *** A0A2I4FDV7_9ROSI)
E100069622L1C001R00200124503/1	Solyc03g094125.1.1	92.308	104	5	2	37	139	3235	3134	1.11e-34	145	Solyc03g094125.1	protein FAR1-RELATED SEQUENCE 5-like (AHRD V3.3 *** A0A2I4FDV7_9ROSI)
E100069622L1C001R00200124503/1	Solyc03g082435.1.1	92.308	104	5	2	37	139	3255	3154	1.11e-34	145	Solyc03g082435.1	protein FAR1-RELATED SEQUENCE 5-like (AHRD V3.3 *** A0A2I4FDV7_9ROSI)
E100069622L1C001R00200124503/1	Solyc01g066625.1.1	91.589	107	6	2	37	142	2971	2867	1.11e-34	145	Solyc01g066625.1	protein FAR1-RELATED SEQUENCE 5-like (AHRD V3.3 *** A0A2I4FDV7_9ROSI)
E100069622L1C001R00200124503/1	Solyc01g150145.1.1	92.233	103	5	2	38	139	2963	2863	4e-34	143	Solyc01g150145.1	protein FAR1-RELATED SEQUENCE 5-like (AHRD V3.3 *** A0A2I4FDV7_9ROSI)
E100069622L1C001R00200124503/1	Solyc12g011027.1.1	91.346	104	6	2	37	139	2948	2847	5.18e-33	139	Solyc12g011027.1	protein FAR1-RELATED SEQUENCE 5-like (AHRD V3.3 *** A0A2I4FDV7_9ROSI)
E100069622L1C001R00200124503/1	Solyc01g016665.1.1	91.346	104	6	2	37	139	2941	2840	5.18e-33	139	Solyc01g016665.1	protein FAR1-RELATED SEQUENCE 5-like (AHRD V3.3 *** A0A2I4FDV7_9ROSI)
E100069622L1C001R00200124503/1	Solyc04g071265.1.1	90.385	104	7	2	37	139	3164	3063	2.41e-31	134	Solyc04g071265.1	protein FAR1-RELATED SEQUENCE 5-like (AHRD V3.3 *** A0A2I4FDV7_9ROSI)
E100069622L1C001R00200125048/1	Solyc03g051720.1.1	91.333	150	12	1	1	150	94	242	1.81e-52	204	Solyc03g051720.1	Alcohol dehydrogenase (AHRD V3.3 *-* A0A2U1MN94_ARTAN)
E100069622L1C001R00200125048/1	Solyc05g021570.3.1	89.333	150	14	2	1	150	17	164	1.82e-47	187	Solyc05g021570.3	Alcohol dehydrogenase (AHRD V3.3 *-* B3TM26_ELAGV)
E100069622L1C001R00200125048/1	Solyc03g051663.1.1	88.667	150	16	1	1	150	100	248	8.48e-46	182	Solyc03g051663.1	Alcohol dehydrogenase (AHRD V3.3 *-* A0A2U1MN94_ARTAN)
E100069622L1C001R00200125048/1	Solyc09g037040.1.1	93.519	108	7	0	43	150	3	110	1.11e-39	161	Solyc09g037040.1	Alcohol dehydrogenase (AHRD V3.3 *-* B3TM26_ELAGV)
E100069622L1C001R00200125048/1	Solyc09g037090.1.1	93.878	49	3	0	102	150	80	128	1.48e-13	75	Solyc09g037090.1	Alcohol dehydrogenase 1 (AHRD V3.3 --* ADH1_SOLTU)
E100069622L1C001R00200126918/1	Solyc06g061240.4.1	99.324	148	1	0	1	148	946	799	6.33e-72	268	Solyc06g061240.4	PLATZ transcription factor family protein (AHRD V3.3 *** F4IEB6_ARATH)
E100069622L1C001R00200127581/1	Solyc08g080050.4.1	97.826	92	2	0	59	150	1176	1267	3.97e-39	159	Solyc08g080050.4	PGR5-like protein 1A, chloroplastic (AHRD V3.3 *** A0A2G3AE69_CAPAN)
E100069622L1C001R00200128341/1	Solyc07g056500.4.1	100	65	0	0	86	150	966	902	1.88e-27	121	Solyc07g056500.4	glutathione S-transferase T5
E100069622L1C001R00200129017/1	Solyc09g010280.3.1	100	44	0	0	107	150	3144	3101	8.85e-16	82.4	Solyc09g010280.3	LETM1-like (AHRD V3.3 *** A0A200QVE4_9MAGN)
E100069622L1C001R00200132507/1	Solyc03g111830.4.1	98	150	3	0	1	150	1000	851	1.06e-69	261	Solyc03g111830.4	Protein-L-isoaspartate O-methyltransferase (AHRD V3.3 *** A0A2G2X8E9_CAPBA),Pfam:PF01135
E100069622L1C001R00200133100/1	Solyc09g065550.4.1	98.305	59	1	0	92	150	6562	6504	1.89e-22	104	Solyc09g065550.4	Kinase interacting (KIP1-like) family protein (AHRD V3.3 *** A0A2K3NUK8_TRIPR)
E100069622L1C001R00200135693/1	Solyc06g074000.1.1	99.333	150	0	1	1	150	917	769	1.76e-72	270	Solyc06g074000.1	Eukaryotic aspartyl protease family protein, putative (AHRD V3.3 *** A0A061GZN2_THECC)
E100069622L1C001R00200136089/1	Solyc06g074720.4.1	100	150	0	0	1	150	1150	1001	1.05e-74	278	Solyc06g074720.4	RNA-binding (RRM/RBD/RNP motifs) family protein (AHRD V3.3 *** A0A2U1LKA1_ARTAN)
E100069622L1C001R00200143892/1	Solyc01g099190.4.1	97.037	135	4	0	16	150	698	564	1.07e-59	228	Solyc01g099190.4	lipoxygenase B
E100069622L1C001R00200146143/1	Solyc11g011380.2.1	100	148	0	0	1	148	872	725	1.36e-73	274	Solyc11g011380.2	glutamine synthetase
E100069622L1C001R00200147428/1	Solyc08g006820.4.1	98.78	82	0	1	70	150	167	86	1.11e-34	145	Solyc08g006820.4	Transmembrane 9 superfamily member (AHRD V3.3 *** A0A2G3BR15_CAPCH)
E100069622L1C001R00200147793/1	Solyc11g072450.2.1	99.333	150	1	0	1	150	601	452	4.89e-73	272	Solyc11g072450.2	ATP synthase subunit d, mitochondrial (AHRD V3.3 *** A0A1U8ELT5_CAPAN)
E100069622L1C001R00200148480/1	Solyc03g082420.3.1	100	36	0	0	115	150	595	630	2.48e-11	67.6	Solyc03g082420.3	Small heat shock protein, chloroplastic (AHRD V3.3 *** HS21C_SOLLC)
E100069622L1C001R00200148652/1	Solyc12g096150.2.1	100	150	0	0	1	150	582	433	1.05e-74	278	Solyc12g096150.2	60S ribosomal protein L13 (AHRD V3.3 *** A0A1U8GMG9_CAPAN)
E100069622L1C001R00200149070/1	Solyc04g081880.4.1	100	56	0	0	95	150	1215	1160	1.89e-22	104	Solyc04g081880.4	DNA/RNA-binding protein Alba-like protein (AHRD V3.3 *-* A0A2U1M9H1_ARTAN)
E100069622L1C001R00200154341/1	Solyc04g049340.3.1	100	28	0	0	1	28	1748	1775	6.94e-07	52.8	Solyc04g049340.3	Tryptophan/tyrosine permease (AHRD V3.3 *** A0A2U1PXY3_ARTAN)
E100069622L1C001R00200155101/1	Solyc10g081040.1.1	100	136	0	0	9	144	136	1	6.37e-67	252	Solyc10g081040.1	Unknown protein
E100069622L1C001R00200155125/1	Solyc06g070980.3.1	100	31	0	0	120	150	654	684	1.49e-08	58.4	Solyc06g070980.3	Ubiquitin-conjugating enzyme (AHRD V3.3 *** A0A200QF19_9MAGN)
E100069622L1C001R00200155125/1	Solyc06g070970.3.1	100	31	0	0	120	150	1991	1961	1.49e-08	58.4	Solyc06g070970.3	microtubule-associated futsch-like protein (AHRD V3.3 *-* AT5G62550.1)
E100069622L1C001R00200157181/1	Solyc09g076050.4.1	100	150	0	0	1	150	1795	1646	1.05e-74	278	Solyc09g076050.4	FRIGIDA-like protein (AHRD V3.3 *** A0A2G2W0C1_CAPBA)
E100069622L1C001R00200157509/1	Solyc01g108160.3.1	100	41	0	0	110	150	6543	6583	4.12e-14	76.8	Solyc01g108160.3	autophagy-related protein 2-like (AHRD V3.3 *** A0A1S4AVK1_TOBAC)
E100069622L1C001R00200157888/1	Solyc05g049950.3.1	100	128	0	0	1	128	924	797	1.78e-62	237	Solyc05g049950.3	Small nuclear ribonucleoprotein-associated protein (AHRD V3.3 *-* A0A2G2YXL6_CAPAN)
E100069622L1C001R00200158315/1	Solyc06g076140.4.1	100	34	0	0	117	150	201	234	3.21e-10	63.9	Solyc06g076140.4	Metallothionein-like protein (AHRD V3.3 *-* A8DUB1_SOLLC)
E100069622L1C001R00200158708/1	Solyc09g011150.1.1	94.444	36	2	0	115	150	11	46	5.36e-08	56.5	Solyc09g011150.1	ATP synthase subunit beta, chloroplastic (AHRD V3.3 *-* A0A2U1KL25_ARTAN)
E100069622L1C001R00200160599/1	Solyc02g066910.3.1	95.775	142	4	2	1	141	1827	1687	1.07e-59	228	Solyc02g066910.3	Nucleotide/sugar transporter family (AHRD V3.3 *** A0A1Y1INK6_KLENI)
E100069622L1C001R00200161387/1	Solyc00g500140.1.1	100	30	0	0	52	81	373	402	5.36e-08	56.5	Solyc00g500140.1	ATP synthase epsilon chain, chloroplastic (AHRD V3.3 *** A0A1U8QCD5_CAPAN)
E100069622L1C001R00200161674/1	Solyc10g078300.2.1	95.238	42	2	0	109	150	776	817	2.48e-11	67.6	Solyc10g078300.2	Single-stranded nucleic acid binding R3H protein (AHRD V3.3 *** A0A2U1P9X7_ARTAN)
E100069622L1C001R00200162091/1	Solyc03g119130.3.1	94.872	39	2	0	112	150	1705	1743	1.15e-09	62.1	Solyc03g119130.3	HMG-Y-related protein A (AHRD V3.3 *-* A0A1J3HLT7_NOCCA)
E100069622L1C001R00200162407/1	Solyc12g008590.3.1	100	150	0	0	1	150	355	504	1.05e-74	278	Solyc12g008590.3	Profilin (AHRD V3.3 *** E0XJL2_GOSHI)
E100069622L1C001R00200165181/1	Solyc01g103450.3.1	100	150	0	0	1	150	1606	1457	1.05e-74	278	Solyc01g103450.3	70 kDa heat shock protein (AHRD V3.3 *** Q2QV45_ORYSJ)
E100069622L1C001R00200166557/1	Solyc08g081620.4.1	100	105	0	0	46	150	1730	1626	1.09e-49	195	Solyc08g081620.4	LEU13054 endo-1,4-beta-glucanase precursor
E100069622L1C001R00200172620/1	Solyc08g078000.3.1	99.091	110	1	0	1	110	906	797	8.42e-51	198	Solyc08g078000.3	Vesicle-associated protein 2-1 (AHRD V3.3 *** A0A2G2XLS2_CAPBA)
E100069622L1C001R00200172993/1	Solyc10g075070.3.1	97.059	68	2	0	83	150	715	648	8.73e-26	115	Solyc10g075070.3	Non-specific lipid-transfer protein (AHRD V3.3 *** K4D1U9_SOLLC)
E100069622L1C001R00200175056/1	Solyc01g105370.4.1	99.333	150	1	0	1	150	1200	1051	4.89e-73	272	Solyc01g105370.4	2-nitropropane dioxygenase-like protein (AHRD V3.3 *** Q9FMG0_ARATH)
E100069622L1C001R00200175970/1	Solyc01g107330.4.1	97.297	111	2	1	41	150	767	877	1.82e-47	187	Solyc01g107330.4	SWIB domain-containing protein (AHRD V3.3 *** A0A1Q3C0F4_CEPFO)
E100069622L1C001R00200177485/1	Solyc01g005910.3.1	99.329	149	1	0	1	149	958	810	1.76e-72	270	Solyc01g005910.3	Acid phosphatase/vanadium-dependent haloperoxidase-related protein (AHRD V3.3 *** A0A2U1NM03_ARTAN)
E100069622L1C001R00200178321/1	Solyc08g082850.3.1	99.275	138	1	0	13	150	2352	2489	2.29e-66	250	Solyc08g082850.3	ABC transporter F family member 3 (AHRD V3.3 *** A0A1U8G267_CAPAN)
E100069622L1C001R00200178542/1	Solyc09g018555.1.1	98.969	97	1	0	51	147	1	97	1.42e-43	174	Solyc09g018555.1	30S ribosomal protein S2, chloroplastic (AHRD V3.3 *** A0A0G2R7W6_MESCR)
E100069622L1C001R00200178626/1	Solyc04g050480.4.1	99.333	150	1	0	1	150	715	864	4.89e-73	272	Solyc04g050480.4	Exosome complex component CSL4 (AHRD V3.3 *** A0A200PVM8_9MAGN)
E100069622L1C001R00200179206/1	Solyc02g068390.3.1	98.276	116	2	0	35	150	623	508	1.81e-52	204	Solyc02g068390.3	Mitochondrial inner membrane protease subunit 1 (AHRD V3.3 *** A0A1J3ERE8_NOCCA)
E100069622L1C001R00200179797/1	Solyc04g014460.4.1	96.552	58	2	0	93	150	1414	1357	3.16e-20	97.1	Solyc04g014460.4	THO complex subunit 4D (AHRD V3.3 *** A0A2G3CDN8_CAPCH)
E100069622L1C001R00200184482/1	Solyc07g150117.1.1	89.683	126	12	1	1	126	179	303	3.97e-39	159	Solyc07g150117.1	Photosystem II reaction center protein I (AHRD V3.3 *** A0A2G2ZYB4_CAPAN)
E100069622L1C001R00200185930/1	Solyc07g032220.3.1	100	118	0	0	1	118	654	537	6.47e-57	219	Solyc07g032220.3	Phospholipase A2-gamma (AHRD V3.3 *** A0A2G3BYR8_CAPCH)
E100069622L1C001R00200186119/1	Solyc05g056020.3.1	86.131	137	19	0	1	137	238	374	8.6e-36	148	Solyc05g056020.3	V-type proton ATPase subunit G (AHRD V3.3 *** A0A1U8GRL1_CAPAN)
E100069622L1C001R00200188346/1	Solyc08g066240.3.1	99.329	149	1	0	1	149	563	711	1.76e-72	270	Solyc08g066240.3	histidine decarboxylase
E100069622L1C001R00200188346/1	Solyc08g066260.3.1	99.31	145	1	0	1	145	402	546	2.94e-70	263	Solyc08g066260.3	Serine decarboxylase (AHRD V3.3 *** A0A2G2VBA7_CAPBA)
E100069622L1C001R00200188346/1	Solyc08g066220.4.1	95.172	145	7	0	1	145	493	637	2.99e-60	230	Solyc08g066220.4	Serine decarboxylase (AHRD V3.3 *** A0A2G3AU85_CAPCH)
E100069622L1C001R00200188346/1	Solyc08g066250.4.1	97.647	85	2	0	65	149	500	584	3.09e-35	147	Solyc08g066250.4	Serine decarboxylase (AHRD V3.3 *** A0A2G2VBA7_CAPBA)
E100069622L1C001R00200190990/1	Solyc09g064400.2.1	100	88	0	0	63	150	103	16	3.07e-40	163	Solyc09g064400.2	Photosystem I reaction center subunit IX (AHRD V3.3 *** A0A2H4RF93_9LAMI)
E100069622L1C001R00200190990/1	Solyc01g067760.1.1	100	88	0	0	63	150	103	16	3.07e-40	163	Solyc01g067760.1	Photosystem I reaction center subunit IX (AHRD V3.3 *** M1FKX6_SALMI)
E100069622L1C001R00200192530/1	Solyc11g008700.2.1	95.946	74	3	0	1	74	1106	1033	1.88e-27	121	Solyc11g008700.2	splicing factor U2AF-associated protein 2 (AHRD V3.3 *** A0A2I4FMJ6_9ROSI)
E100069622L1C001R00200205777/1	Solyc04g071610.4.1	100	95	0	0	1	95	451	357	3.95e-44	176	Solyc04g071610.4	Abscicic acid stress ripening 1
E100069622L1C001R00200205920/1	Solyc00g500023.1.1	97.436	39	1	0	112	150	376	414	2.48e-11	67.6	Solyc00g500023.1	ATP-dependent Clp protease proteolytic subunit (AHRD V3.3 *** CLPP_SOLTU)
E100069622L1C001R00200214199/1	Solyc10g047410.1.1	94.805	77	4	0	1	77	801	877	1.88e-27	121	Solyc10g047410.1	Photosystem II CP43 reaction center protein (AHRD V3.3 *-* A0A2S0SUS0_9FABA)
E100069622L1C001R00200218197/1	Solyc12g099940.2.1	100	47	0	0	104	150	1237	1191	1.9e-17	87.9	Solyc12g099940.2	Acyl-CoA N-acyltransferases (NAT) superfamily protein (AHRD V3.3 *** AT2G06025.6)
E100069622L1C001R00200219167/1	Solyc06g050120.3.1	100	107	0	0	1	107	955	849	8.42e-51	198	Solyc06g050120.3	60S ribosomal protein L7a (AHRD V3.3 *** A0A2G3DGL0_CAPCH)
E100069622L1C001R00200219167/1	Solyc06g064470.4.1	86.792	106	11	3	5	107	1005	900	8.73e-26	115	Solyc06g064470.4	60S ribosomal protein L7a (AHRD V3.3 *** A0A2G3DGL0_CAPCH)
E100069622L1C001R00200219167/1	Solyc06g035870.3.1	100	42	0	0	109	150	623	582	1.14e-14	78.7	Solyc06g035870.3	Membrane steroid-binding protein (AHRD V3.3 *** G5DXK7_SILLA)
E100069622L1C001R00200221698/1	Solyc04g072780.4.1	98.667	150	2	0	1	150	672	523	2.28e-71	267	Solyc04g072780.4	FCS-Like Zinc finger 5 (AHRD V3.3 *** FLZ5_ARATH)
E100069622L1C001R00200228181/1	Solyc06g073800.3.1	100	150	0	0	1	150	312	461	1.05e-74	278	Solyc06g073800.3	40S ribosomal protein S11 (AHRD V3.3 *** A0A2G2YII0_CAPAN)
E100069622L1C001R00200228181/1	Solyc06g073790.3.1	98	150	3	0	1	150	304	453	1.06e-69	261	Solyc06g073790.3	40S ribosomal protein S11 (AHRD V3.3 *** A0A2G2YII0_CAPAN)
E100069622L1C001R00200228181/1	Solyc12g042080.2.1	95.302	149	7	0	1	149	290	438	1.78e-62	237	Solyc12g042080.2	40S ribosomal protein S11 (AHRD V3.3 *** A0A2G2YII0_CAPAN)
E100069622L1C001R00200230409/1	Solyc08g076220.3.1	100	76	0	0	49	124	1672	1747	1.44e-33	141	Solyc08g076220.3	Phosphoribulokinase (AHRD V3.3 *** A0A1U8GUA7_CAPAN)
E100069622L1C001R00200234751/1	Solyc01g107660.3.1	96.154	52	2	0	99	150	396	447	6.84e-17	86.1	Solyc01g107660.3	Stress enhanced protein 1, chloroplastic (AHRD V3.3 *** A0A2G2W962_CAPBA)
E100069622L1C001R00200237573/1	Solyc05g056080.4.1	100	32	0	0	119	150	514	483	4.15e-09	60.2	Solyc05g056080.4	zinc finger B-box protein (AHRD V3.3 *-* AT5G45410.5)
E100069622L1C001R00200237573/1	Solyc05g056060.4.1	100	32	0	0	119	150	2561	2592	4.15e-09	60.2	Solyc05g056060.4	Chlorophyll a-b binding protein, chloroplastic (AHRD V3.3 *-* A0A2G3CJ50_CAPCH)
E100069622L1C001R00200238232/1	Solyc05g015390.3.1	97.581	124	3	0	27	150	947	1070	3.01e-55	213	Solyc05g015390.3	REF/SRPP-like protein (AHRD V3.3 *** A0A2G2VMR3_CAPBA)
E100069622L1C001R00200238944/1	Solyc01g098980.4.1	100	134	0	0	1	134	4924	4791	8.25e-66	248	Solyc01g098980.4	MAP kinase kinase kinase 8
E100069622L1C001R00200243409/1	Solyc12g056660.3.1	97.222	36	0	1	115	150	1036	1002	4.15e-09	60.2	Solyc12g056660.3	Mitochondrial carrier protein (AHRD V3.3 *** A0A200QJI9_9MAGN)
E100069622L1C001R00200244510/1	Solyc06g073600.4.1	100	96	0	0	1	96	1672	1577	1.1e-44	178	Solyc06g073600.4	Ubiquitin-associated/translation elongation factor EF1B protein (AHRD V3.3 *** A0A2U1Q4S3_ARTAN)
E100069622L1C001R00200250047/1	Solyc01g107825.1.1	100	39	0	0	112	150	1397	1435	5.33e-13	73.1	Solyc01g107825.1	Glycosyltransferase (AHRD V3.3 *** P93365_TOBAC)
E100069622L1C001R00200257055/1	Solyc04g039845.1.1	96.721	122	4	0	29	150	355	234	1.81e-52	204	Solyc04g039845.1	Ribulose bisphosphate carboxylase large chain (AHRD V3.3 *-* A0A0F7EVI5_LYCCN)
E100069622L1C001R00200257055/1	Solyc12g062550.1.1	92.453	53	4	0	98	150	307	255	4.12e-14	76.8	Solyc12g062550.1	Ribulose bisphosphate carboxylase large chain (AHRD V3.3 *-* A0A0F6Y5L2_9ASTR)
E100069622L1C001R00200257094/1	Solyc01g074000.3.1	99.074	108	1	0	1	108	498	605	1.09e-49	195	Solyc01g074000.3	Histone H3 (AHRD V3.3 *** D8L9K7_WHEAT)
E100069622L1C001R00200257346/1	Solyc01g104270.4.1	100	40	0	0	111	150	2226	2265	1.48e-13	75	Solyc01g104270.4	protein RETICULATA-RELATED 1, chloroplastic-like (AHRD V3.3 *** A0A2I4FV19_9ROSI)
E100069622L1C001R00200259795/1	Solyc02g085950.4.1	97.959	98	2	0	1	98	483	580	1.84e-42	171	Solyc02g085950.4	cell wall protein X77373
E100069622L1C001R00200261363/1	Solyc01g090950.4.1	98	150	3	0	1	150	2624	2475	1.06e-69	261	Solyc01g090950.4	Transcription factor GRAS (AHRD V3.3 *-* A0A2U1PW81_ARTAN)
E100069622L1C001R00200264207/1	Solyc09g089490.4.1	96.269	134	4	1	1	133	373	506	6.47e-57	219	Solyc09g089490.4	Proteinase inhibitor (AHRD V3.3 *** Q93X99_IPOBA)
E100069622L1C001R00200267604/1	Solyc08g014000.3.1	87.755	147	18	0	1	147	667	521	5.1e-43	172	Solyc08g014000.3	lipoxygenase A
E100069622L1C001R00200267786/1	Solyc02g089160.3.1	90.265	113	3	1	46	150	1350	1462	1.44e-33	141	Solyc02g089160.3	dwarf
E100069622L1C001R00200269161/1	Solyc11g021160.1.1	95.946	74	3	0	12	85	278	351	1.88e-27	121	Solyc11g021160.1	ATP synthase subunit beta, chloroplastic (AHRD V3.3 *-* A0A2G2WCU2_CAPBA)
E100069622L1C001R00200275034/1	Solyc04g049850.3.1	99.333	150	0	1	1	150	1446	1594	1.76e-72	270	Solyc04g049850.3	Sporulation protein RMD1 (AHRD V3.3 *** A0A2K3P3E7_TRIPR)
E100069622L1C001R00200275205/1	Solyc07g026960.3.1	97.436	39	1	0	112	150	1536	1574	2.48e-11	67.6	Solyc07g026960.3	xaa-Pro dipeptidase (AHRD V3.3 *** A0A2I4EI13_9ROSI)
E100069622L1C001R00200275589/1	Solyc02g064730.3.1	100	150	0	0	1	150	400	549	1.05e-74	278	Solyc02g064730.3	DUF1909-domain-containing protein (AHRD V3.3 *** A0A1J7IYE1_9PEZI)
E100069622L1C001R00200275828/1	Solyc08g078460.3.1	96.04	101	4	0	1	101	855	755	8.54e-41	165	Solyc08g078460.3	Oxidoreductase family protein (AHRD V3.3 *** A0A2U1N6F1_ARTAN)
E100069622L1C001R00200276462/1	Solyc08g078430.4.1	99.333	150	1	0	1	150	1578	1727	4.89e-73	272	Solyc08g078430.4	U4/U6 small nuclear ribonucleoprotein Prp31-like (AHRD V3.3 *** A0A2I4E1L8_9ROSI)
E100069622L1C001R00200277297/1	Solyc12g099990.2.1	100	93	0	0	1	93	719	811	5.1e-43	172	Solyc12g099990.2	Calmodulin 5
E100069622L1C001R00200277386/1	Solyc07g062700.3.1	100	144	0	0	1	144	1895	2038	2.28e-71	267	Solyc07g062700.3	Calcium-binding EF-hand family protein (AHRD V3.3 *** A0A2U1MZJ3_ARTAN)
E100069622L1C001R00200278797/1	Solyc09g091820.4.1	100	64	0	0	67	130	269	332	6.75e-27	119	Solyc09g091820.4	putative type 1 membrane protein (AHRD V3.3 *** AT3G24160.1)
E100069622L1C001R00200281023/1	Solyc09g007270.3.1	99.333	150	1	0	1	150	680	531	4.89e-73	272	Solyc09g007270.3	Ascorbate peroxidase (AHRD V3.3 *** Q42941_TOBAC)
E100069622L1C001R00200281082/1	Solyc01g079090.4.1	98.276	58	1	0	1	58	1908	1965	6.79e-22	102	Solyc01g079090.4	Protoporphyrinogen oxidase (AHRD V3.3 *** O64384_SOLTU)
E100069622L1C001R00200282110/1	Solyc09g037135.1.1	83.607	122	18	2	31	150	5	126	3.14e-25	113	Solyc09g037135.1	integrator complex subunit 9 homolog isoform X1 (AHRD V3.3 *-* XP_010318312.1)
E100069622L1C001R00200284751/1	Solyc01g101000.3.1	100	150	0	0	1	150	1002	1151	1.05e-74	278	Solyc01g101000.3	Protein kinase domain (AHRD V3.3 *** A0A200QSW1_9MAGN)
E100069622L1C001R00200285572/1	Solyc11g066630.2.1	87.273	55	4	2	54	108	769	718	4.15e-09	60.2	Solyc11g066630.2	Unknown protein
E100069622L1C001R00200288269/1	Solyc02g082930.3.1	99	100	1	0	51	150	1040	941	3.05e-45	180	Solyc02g082930.3	acidic extracellular 27 kD chitinase
E100069622L1C001R00200288926/1	Solyc07g061790.3.1	100	150	0	0	1	150	768	917	1.05e-74	278	Solyc07g061790.3	Heme-binding protein 2-like (AHRD V3.3 *** A0A2K3NGA7_TRIPR)
E100069622L1C001R00200289404/1	Solyc02g070940.1.1	97.368	38	1	0	113	150	396	433	8.91e-11	65.8	Solyc02g070940.1	Chlorophyll a-b binding protein, chloroplastic (AHRD V3.3 *** A0A2G3A7J8_CAPAN)
E100069622L1C001R00200289539/1	Solyc02g089070.3.1	100	36	0	0	115	150	583	618	2.48e-11	67.6	Solyc02g089070.3	Eukaryotic translation initiation factor 3 subunit M (AHRD V3.3 *** A0A2G2XHI4_CAPBA)
E100069622L1C001R00200292700/1	Solyc12g055800.3.1	100	51	0	0	100	150	2544	2494	1.14e-19	95.3	Solyc12g055800.3	vacuolar H+-ATPase A1 subunit isoform
E100069622L1C001R00200293289/1	Solyc09g015770.3.1	100	150	0	0	1	150	368	219	1.05e-74	278	Solyc09g015770.3	WRKY transcription factor 81
E100069622L1C001R00200293671/1	Solyc09g020130.3.1	100	50	0	0	101	150	1206	1157	4.09e-19	93.5	Solyc09g020130.3	60S ribosomal protein L5-like (AHRD V3.3 *** A0A2I4G950_9ROSI)
E100069622L1C001R00200297838/1	Solyc12g035650.2.1	97.917	96	2	0	55	150	1131	1226	2.38e-41	167	Solyc12g035650.2	Nuclear pore complex protein NUP54 (AHRD V3.3 *** A0A1U8GNX0_CAPAN)
E100069622L1C001R00200298160/1	Solyc04g081590.4.1	90.789	152	3	7	1	150	3082	3224	3.92e-49	193	Solyc04g081590.4	Receptor protein kinase (AHRD V3.3 *** A0A2R6R3P4_ACTCH)
E100069622L1C001R00200299046/1	Solyc12g094630.2.1	98.675	151	1	1	1	150	693	843	2.28e-71	267	Solyc12g094630.2	Low-density receptor-like protein (AHRD V3.3 *** Q8H0X5_ARATH)
E100069622L1C001R00200303200/1	Solyc08g082190.3.1	100	150	0	0	1	150	879	730	1.05e-74	278	Solyc08g082190.3	Unknown protein
E100069622L1C001R00200304201/1	Solyc06g063230.3.1	100	122	0	0	1	122	1162	1283	3.86e-59	226	Solyc06g063230.3	WD repeat protein (AHRD V3.3 *** AT1G73090.1)
E100069622L1C001R00200304463/1	Solyc05g012080.3.1	99	100	1	0	51	150	620	521	3.05e-45	180	Solyc05g012080.3	cytochrome b5 (AHRD V3.3 *** A0A2I4H8C1_9ROSI)
E100069622L1C001R00200305396/1	Solyc04g024340.4.1	99.333	150	1	0	1	150	1112	963	4.89e-73	272	Solyc04g024340.4	Acid phosphatase/vanadium-dependent haloperoxidase-related protein (AHRD V3.3 *** F4I989_ARATH)
E100069622L1C001R00200305852/1	Solyc01g095200.3.1	90.385	52	1	2	101	150	872	921	8.91e-11	65.8	Solyc01g095200.3	proteinase inhibitor 2
E100069622L1C001R00200309179/1	Solyc01g099890.3.1	99.306	144	1	0	7	150	566	709	1.06e-69	261	Solyc01g099890.3	Translation machinery-associated protein 20 (AHRD V3.3 *** U9U144_RHIID)
E100069622L1C001R00200309897/1	Solyc05g005200.3.1	100	150	0	0	1	150	792	941	1.05e-74	278	Solyc05g005200.3	Pyrrolidone-carboxylate peptidase-like protein (AHRD V3.3 *** A0A2K3PIQ3_TRIPR)
E100069622L1C001R00200315459/1	Solyc07g066060.3.1	99.038	104	1	0	47	150	959	1062	1.82e-47	187	Solyc07g066060.3	Transducin/WD40 repeat-like superfamily protein (AHRD V3.3 *** A0A2U1QLT6_ARTAN)
E100069622L1C001R00200320233/1	Solyc10g081180.2.1	97.521	121	3	0	30	150	516	636	1.4e-53	207	Solyc10g081180.2	RNA-binding protein (AHRD V3.3 *-* Q941H9_TOBAC)
E100069622L1C001R00200322038/1	Solyc04g054980.3.1	98	150	3	0	1	150	692	543	1.06e-69	261	Solyc04g054980.3	PLAT/LH2 domain (AHRD V3.3 *** A0A200QB70_9MAGN)
E100069622L1C001R00200322177/1	Solyc11g066580.3.1	100	30	0	0	121	150	2039	2068	5.36e-08	56.5	Solyc11g066580.3	Flavonoid 3`,5`-hydroxylase (AHRD V3.3 *** D3W9H7_SOLLC)
E100069622L1C001R00200323520/1	Solyc09g065530.2.1	100	51	0	0	100	150	96	46	1.14e-19	95.3	Solyc09g065530.2	Unknown protein
E100069622L1C001R00200323520/1	Solyc06g043010.1.1	94.118	51	2	1	39	88	570	520	4.12e-14	76.8	Solyc06g043010.1	Unknown protein
E100069622L1C001R00200325350/1	Solyc03g111870.3.1	98.667	150	1	1	2	150	1567	1716	8.19e-71	265	Solyc03g111870.3	E3 ubiquitin-protein ligase RGLG2-like (AHRD V3.3 *** A0A2I4E6G4_9ROSI)
E100069622L1C001R00200326021/1	Solyc07g064150.4.1	98.438	128	2	0	23	150	3152	3279	3.86e-59	226	Solyc07g064150.4	Protein translation factor SUI1-like protein (AHRD V3.3 *** A0A1U8FM48_CAPAN)
E100069622L1C001R00200328529/1	Solyc12g055855.2.1	100	35	0	0	116	150	298	332	8.91e-11	65.8	Solyc12g055855.2	ORMDL (AHRD V3.3 *** A0A200Q7B4_9MAGN)
E100069622L1C001R00200328830/1	Solyc00g500322.1.1	100	113	0	0	36	148	115	227	3.89e-54	209	Solyc00g500322.1	ATP synthase subunit b, chloroplastic (AHRD V3.3 *** I6N943_DATST)
E100069622L1C001R00200328830/1	Solyc07g021380.1.1	95.312	128	6	0	21	148	79	206	1.81e-52	204	Solyc07g021380.1	ATP synthase subunit b, chloroplastic (AHRD V3.3 *** A0A2G2ZYA3_CAPAN)
E100069622L1C001R00200328830/1	Solyc02g012020.3.1	93.6	125	8	0	21	145	199	323	1.82e-47	187	Solyc02g012020.3	ATP synthase subunit b, chloroplastic (AHRD V3.3 *** I6N943_DATST)
E100069622L1C001R00200328830/1	Solyc00g500333.1.1	98.99	99	0	1	50	148	115	212	3.95e-44	176	Solyc00g500333.1	ATP synthase subunit b, chloroplastic (AHRD V3.3 *** I6N943_DATST)
E100069622L1C001R00200328830/1	Solyc10g044535.1.1	90.991	111	6	2	30	137	200	309	3.09e-35	147	Solyc10g044535.1	ATP synthase subunit b, chloroplastic (AHRD V3.3 *** I6N943_DATST)
E100069622L1C001R00200329599/1	Solyc11g010510.2.1	99.333	150	1	0	1	150	851	702	4.89e-73	272	Solyc11g010510.2	Impact (AHRD V3.3 *** A0A200PNK4_9MAGN)
E100069622L1C001R00200329922/1	Solyc01g098590.3.1	98.54	137	2	0	14	150	979	843	3.84e-64	243	Solyc01g098590.3	Phosphoglycerate mutase-like protein AT74 (AHRD V3.3 *** A0A2G2YZL9_CAPAN)
E100069622L1C001R00200330324/1	Solyc10g086020.3.1	98.529	136	2	0	15	150	675	540	1.38e-63	241	Solyc10g086020.3	Ribosomal protein S23 (AHRD V3.3 *** A8IJQ4_CHLRE)
E100069622L1C001R00200330833/1	Solyc01g100320.3.1	98.958	96	1	0	55	150	1448	1353	5.1e-43	172	Solyc01g100320.3	Disulfide-isomerase-like protein (AHRD V3.3 *** B3TLY7_ELAGV)
E100069622L1C001R00200331185/1	Solyc02g091870.3.1	83.784	148	24	0	1	148	757	904	1.44e-33	141	Solyc02g091870.3	Tubulin alpha chain (AHRD V3.3 *** A0A2G2XH54_CAPBA)
E100069622L1C001R00200334405/1	Solyc03g006020.3.1	99.333	150	1	0	1	150	787	936	4.89e-73	272	Solyc03g006020.3	Ubiquitin domain-containing protein (AHRD V3.3 *** A0A2U1N283_ARTAN)
E100069622L1C001R00200334553/1	Solyc06g007570.3.1	96.875	64	2	0	85	148	1126	1189	1.46e-23	108	Solyc06g007570.3	40S ribosomal protein S8 (AHRD V3.3 *** Q0JDZ7_ORYSJ)
E100069622L1C001R00200337186/1	Solyc08g005630.3.1	100	145	0	0	1	145	1296	1152	6.33e-72	268	Solyc08g005630.3	Long-chain-alcohol oxidase (AHRD V3.3 *** R9R6I9_SOLLC)
E100069622L1C001R00200339874/1	Solyc02g069110.4.1	93.243	148	10	0	1	148	807	660	6.47e-57	219	Solyc02g069110.4	Cathepsin B-like cysteine proteinase (AHRD V3.3 *** Q40413_NICRU)
E100069622L1C001R00200340333/1	Solyc10g085880.1.1	93.151	73	5	0	1	73	772	700	1.46e-23	108	Solyc10g085880.1	UDP-glycosyltransferase 73C4 (AHRD V3.3 *** U73C4_SOLLC)
E100069622L1C001R00200344937/1	Solyc05g053880.4.1	98.667	75	1	0	76	150	241	167	2.41e-31	134	Solyc05g053880.4	U3 containing 90S pre-ribosomal complex subunit (AHRD V3.3 *-* AT2G43110.1)
E100069622L1C001R00200346237/1	Solyc08g079830.4.1	100	150	0	0	1	150	1054	905	1.05e-74	278	Solyc08g079830.4	copper/zinc superoxide dismutase copper chaperone precursor
E100069622L1C001R00200348229/1	Solyc07g006780.3.1	100	150	0	0	1	150	2323	2472	1.05e-74	278	Solyc07g006780.3	Carbohydrate kinase (AHRD V3.3 *** A0A200QIB4_9MAGN)
E100069622L1C001R00200352255/1	Solyc06g073300.1.1	100	150	0	0	1	150	207	356	1.05e-74	278	Solyc06g073300.1	60S ribosomal protein L27 (AHRD V3.3 *** A0A2G3CAK1_CAPCH)
E100069622L1C001R00200352872/1	Solyc09g014510.3.1	98.684	76	1	0	73	148	812	737	6.7e-32	135	Solyc09g014510.3	Mitochondrial inner membrane protease subunit 2 (AHRD V3.3 *** A0A2U1NNS9_ARTAN)
E100069622L1C001R00200353646/1	Solyc07g007830.4.1	98.667	150	2	0	1	150	1463	1314	2.28e-71	267	Solyc07g007830.4	BSD domain-containing protein (AHRD V3.3 *** A0A1Q3D6V5_CEPFO)
E100069622L1C001R00200354301/1	Solyc04g078610.4.1	97.59	83	2	0	68	150	2019	1937	4e-34	143	Solyc04g078610.4	Kinesin (AHRD V3.3 *** A0A200QZN6_9MAGN)
E100069622L1C001R00200354777/1	Solyc05g008800.4.1	98.131	107	2	0	44	150	1301	1195	1.82e-47	187	Solyc05g008800.4	lipid phosphate phosphatase 2-like (AHRD V3.3 *** A0A1S4AJT8_TOBAC)
E100069622L1C001R00200359495/1	Solyc11g065750.2.1	95.652	46	1	1	105	150	1968	2012	5.33e-13	73.1	Solyc11g065750.2	Armadillo repeat-containing protein 8-like (AHRD V3.3 *** A0A2K3NUY2_TRIPR)
E100069622L1C001R00200365631/1	Solyc06g007520.4.1	90.816	98	8	1	54	150	268	365	3.12e-30	130	Solyc06g007520.4	60S ribosomal protein L10 (AHRD V3.3 *** A0A2G2Z7S9_CAPAN)
E100069622L1C001R00200368915/1	Solyc03g083360.3.1	98.969	97	1	0	1	97	1876	1780	1.42e-43	174	Solyc03g083360.3	Pectinesterase (AHRD V3.3 *** A0A2G3CX60_CAPCH)
E100069622L1C001R00200372130/1	Solyc10g080230.2.1	97.403	77	1	1	75	150	1	77	3.12e-30	130	Solyc10g080230.2	Remorin (AHRD V3.3 *** A0A200Q6K8_9MAGN)
E100069622L1C001R00200373177/1	Solyc05g008860.4.1	100	150	0	0	1	150	2436	2585	1.05e-74	278	Solyc05g008860.4	Receptor protein kinase-like protein (AHRD V3.3 *** A0A2R6P9S7_ACTCH)
E100069622L1C001R00200373262/1	Solyc06g016750.3.1	98.795	83	1	0	67	149	378	460	8.6e-36	148	Solyc06g016750.3	Nuclear factor Y, subunit C10 (AHRD V3.3 *-* A0A1P8AN83_ARATH)
E100069622L1C001R00200376121/1	Solyc03g098410.1.1	93.75	48	2	1	34	80	307	354	1.92e-12	71.3	Solyc03g098410.1	hypothetical protein (AHRD V3.3 *** AT2G25720.1)
E100069622L1C001R00200381168/1	Solyc01g104130.4.1	98.039	102	1	1	50	150	386	487	3.95e-44	176	Solyc01g104130.4	2-oxoglutarate (2OG) and Fe(II)-dependent oxygenase superfamily protein (AHRD V3.3 *** A0A2U1N614_ARTAN)
E100069622L1C001R00200386772/1	Solyc09g007250.4.1	100	90	0	0	61	150	1511	1422	2.38e-41	167	Solyc09g007250.4	60S ribosomal protein L4 (AHRD V3.3 *** A0A2G2VZK1_CAPBA)
E100069622L1C001R00200387047/1	Solyc06g076970.3.1	98.551	69	1	0	12	80	914	982	5.21e-28	122	Solyc06g076970.3	Peptidyl-prolyl cis-trans isomerase (AHRD V3.3 *** A0A2G3CBN4_CAPCH)
E100069622L1C001R00200392421/1	Solyc09g075150.3.1	100	53	0	0	98	150	648	596	8.79e-21	99	Solyc09g075150.3	60S ribosomal protein L22 (AHRD V3.3 *** A0A1Y1HUA2_KLENI)
E100069622L1C001R00200392553/1	Solyc10g009410.1.1	81.452	124	23	0	24	147	935	812	6.79e-22	102	Solyc10g009410.1	Eukaryotic aspartyl protease family protein (AHRD V3.3 *** A0A072U5I5_MEDTR)
E100069622L1C001R00200393445/1	Solyc06g071170.4.1	98.485	132	2	0	1	132	1366	1235	2.31e-61	233	Solyc06g071170.4	tRNA (Ile)-lysidine synthase (AHRD V3.3 *** AT3G47850.1)
E100069622L1C001R00200396302/1	Solyc07g064130.2.1	100	148	0	0	3	150	1374	1227	1.36e-73	274	Solyc07g064130.2	Polyubiquitin (AHRD V3.3 *** F1SY21_MESCR)
E100069622L1C001R00200396302/1	Solyc12g099025.1.1	91.549	142	12	0	9	150	334	193	3.03e-50	196	Solyc12g099025.1	Ubiquitin (AHRD V3.3 *** B1P770_LOLTE)
E100069622L1C001R00200396302/1	Solyc11g005670.2.1	85.915	142	20	0	9	150	2006	1865	6.65e-37	152	Solyc11g005670.2	POLYUBIQUITIN 1
E100069622L1C001R00200396302/1	Solyc10g006480.2.1	85.235	149	21	1	2	149	1568	1420	6.65e-37	152	Solyc10g006480.2	Polyubiquitin (AHRD V3.3 *** F1SY21_MESCR)
E100069622L1C001R00200396302/1	Solyc08g008590.4.1	86.275	102	14	0	49	150	306	205	1.13e-24	111	Solyc08g008590.4	Ubiquitin (AHRD V3.3 *-* K2RHN1_MACPH)
E100069622L1C001R00200401586/1	Solyc12g049220.3.1	100	45	0	0	106	150	558	514	2.46e-16	84.2	Solyc12g049220.3	Mitochondrial import inner membrane translocase subunit TIM23-like protein (AHRD V3.3 *** A0A2K3MPU1_TRIPR),Pfam:PF02466
E100069622L1C001R00200404187/1	Solyc09g097870.4.1	98	150	2	1	1	150	1725	1577	3.81e-69	259	Solyc09g097870.4	bHLH transcription factor 062
E100069622L1C001R00200407364/1	Solyc02g086820.3.1	96.491	57	2	0	43	99	1191	1247	1.14e-19	95.3	Solyc02g086820.3	chloroplast carbonic anhydrase
E100069622L1C001R00200407902/1	Solyc12g095910.2.1	100	104	0	0	47	150	1241	1344	3.92e-49	193	Solyc12g095910.2	cysteine protease
E100069622L1C001R00200409290/1	Solyc10g079080.2.1	97.674	43	1	0	1	43	498	456	1.48e-13	75	Solyc10g079080.2	Zinc finger A20 and AN1 domain-containing stress-associated protein 8 (AHRD V3.3 *** A0A1U8EKJ0_CAPAN)
E100069622L1C001R00200412753/1	Solyc03g118450.1.1	92.308	52	4	0	99	150	144	195	1.48e-13	75	Solyc03g118450.1	Unknown protein
E100069622L1C001R00200423253/1	Solyc02g070480.4.1	100	150	0	0	1	150	752	901	1.05e-74	278	Solyc02g070480.4	F-box protein (AHRD V3.3 *-* A0A2G2XDN8_CAPBA)
E100069622L1C001R00200424724/1	Solyc02g087930.3.1	100	50	0	0	101	150	145	194	4.09e-19	93.5	Solyc02g087930.3	60S ribosomal protein L34 (AHRD V3.3 *** A0A1U8GY55_CAPAN)
E100069622L1C001R00200424987/1	Solyc01g094800.4.1	99.145	117	1	0	1	117	7028	7144	1.08e-54	211	Solyc01g094800.4	ATP-dependent helicase BRM (AHRD V3.3 *** A0A2G2YXU8_CAPAN)
E100069622L1C001R00200428758/1	Solyc05g050230.4.1	100	150	0	0	1	150	546	397	1.05e-74	278	Solyc05g050230.4	Ubiquitin-conjugating enzyme (AHRD V3.3 *-* Q5XUV4_WHEAT)
E100069622L1C001R00200428758/1	Solyc01g095490.3.1	90	150	15	0	1	150	550	401	1.09e-49	195	Solyc01g095490.3	Ubiquitin-conjugating enzyme (AHRD V3.3 *** H6VUS9_9FABA)
E100069622L1C001R00200431433/1	Solyc04g081145.1.1	99.32	147	0	1	1	146	649	503	8.19e-71	265	Solyc04g081145.1	Histone H3 (AHRD V3.3 *-* A0A2P6VKJ7_9CHLO)
E100069622L1C001R00200437904/1	Solyc07g032090.4.1	99.333	150	1	0	1	150	891	742	4.89e-73	272	Solyc07g032090.4	transcription initiation factor IIF subunit beta-like (AHRD V3.3 *** A0A2I4GIX2_9ROSI)
E100069622L1C001R00200440339/1	Solyc07g049135.1.1	100	87	0	0	64	150	380	294	1.11e-39	161	Solyc07g049135.1	Fruit-specific protein (AHRD V3.3 *** FSPM_SOLLC)
E100069622L1C001R00200441608/1	Solyc03g095820.4.1	100	31	0	0	120	150	1325	1355	1.49e-08	58.4	Solyc03g095820.4	Plant cadmium resistance 2 (AHRD V3.3 *** A0A0K9PMY3_ZOSMR)
E100069622L1C001R00200444272/1	Solyc09g082780.3.1	97.674	43	1	0	69	111	1080	1038	1.48e-13	75	Solyc09g082780.3	Aluminum induced protein with YGL and LRDR motifs (AHRD V3.3 *** Q9LIL3_ARATH)
E100069622L1C001R00200447960/1	Solyc03g082540.4.1	100	125	0	0	26	150	1426	1302	8.3e-61	231	Solyc03g082540.4	plasminogen activator inhibitor (AHRD V3.3 *-* AT1G57680.3)
E100069622L1C001R00200448635/1	Solyc03g114240.4.1	100	94	0	0	1	94	2019	2112	1.42e-43	174	Solyc03g114240.4	BURP domain (AHRD V3.3 *** A0A200QH65_9MAGN)
E100069622L1C001R00200448696/1	Solyc01g108560.4.1	97.059	34	1	0	112	145	781	814	1.49e-08	58.4	Solyc01g108560.4	Alpha/beta-Hydrolases superfamily protein (AHRD V3.3 *** A0A2U1KC75_ARTAN)
E100069622L1C001R00200456106/1	Solyc01g008510.3.1	97.561	41	1	0	110	150	353	393	1.92e-12	71.3	Solyc01g008510.3	photosystem II 5 kDa protein, chloroplastic-like (AHRD V3.3 *-* A0A2I4GVV4_9ROSI)
E100069622L1C001R00200458521/1	Solyc01g107820.2.1	100	150	0	0	1	150	1561	1412	1.05e-74	278	Solyc01g107820.2	TOMATO WOUND-INDUCED 1
E100069622L1C001R00200459976/1	Solyc01g104910.3.1	98.667	150	2	0	1	150	2574	2425	2.28e-71	267	Solyc01g104910.3	protein kinase family protein (AHRD V3.3 *-* AT4G12020.3)
E100069622L1C001R00200461018/1	Solyc01g096580.3.1	100	98	0	0	53	150	574	477	8.48e-46	182	Solyc01g096580.3	40S ribosomal protein S20 (AHRD V3.3 *** A0A2G3BTN1_CAPCH)
E100069622L1C001R00200461018/1	Solyc01g096590.3.1	91.837	98	6	2	53	150	614	519	6.7e-32	135	Solyc01g096590.3	40S ribosomal protein S20 (AHRD V3.3 *** A0A2G3BTN1_CAPCH)
E100069622L1C001R00200464951/1	Solyc05g051700.3.1	95.312	64	1	2	1	62	630	567	2.44e-21	100	Solyc05g051700.3	Iron-sulfur assembly protein IscA, chloroplastic (AHRD V3.3 *** A0A1U8GYV7_CAPAN)
E100069622L1C001R00200472637/1	Solyc10g085870.1.1	89.908	109	10	1	42	150	1224	1331	5.18e-33	139	Solyc10g085870.1	Glycosyltransferase (AHRD V3.3 *** A0A328CX74_9ASTE)
E100069622L1C001R00200481360/1	Solyc09g082340.2.1	100	148	0	0	1	148	1800	1653	1.36e-73	274	Solyc09g082340.2	vicilin
E100069622L1C001R00200486023/1	Solyc09g065210.4.1	100	145	0	0	6	150	2248	2392	6.33e-72	268	Solyc09g065210.4	ARM REPEAT PROTEIN INTERACTING WITH ABF2-like (AHRD V3.3 *** A0A2I4GSH6_9ROSI)
E100069622L1C001R00200486224/1	Solyc02g092700.3.1	97.436	39	1	0	112	150	1468	1506	2.48e-11	67.6	Solyc02g092700.3	DUF1230 family protein (DUF1230) (AHRD V3.3 *** AT5G67370.1)
E100069622L1C001R00200487364/1	Solyc07g021200.1.1	94.624	93	5	0	58	150	59	151	1.11e-34	145	Solyc07g021200.1	Ribulose bisphosphate carboxylase large chain (AHRD V3.3 *-* A0A2G2Z7Z2_CAPAN)
E100069622L1C001R00200497878/1	Solyc08g082410.4.1	100	90	0	0	1	90	1254	1165	2.38e-41	167	Solyc08g082410.4	LOW protein: zinc finger CCCH domain protein (AHRD V3.3 *-* AT5G53440.2)
E100069622L1C001R00200498567/1	Solyc04g081170.3.1	98	150	2	1	1	150	1381	1529	3.81e-69	259	Solyc04g081170.3	GAGA-binding transcriptional activator (AHRD V3.3 *** H1ZN91_SOLLC)
E100069622L1C001R00200498773/1	Solyc02g063150.3.1	92.308	65	5	0	86	150	494	558	4.09e-19	93.5	Solyc02g063150.3	RuBP carboxylase small subunit
E100069622L1C001R00200500447/1	Solyc10g078620.1.1	100	37	0	0	114	150	141	177	6.89e-12	69.4	Solyc10g078620.1	40S ribosomal protein S5 (AHRD V3.3 *** A0A1U8EKR1_CAPAN)
E100069622L1C001R00200504050/1	Solyc03g063600.4.1	89.796	49	5	0	102	150	727	775	3.21e-10	63.9	Solyc03g063600.4	Guanylate kinase 1 (AHRD V3.3 *** A0A2G2X5F7_CAPBA)
E100069622L1C001R00200507352/1	Solyc01g099900.4.1	100	150	0	0	1	150	286	137	1.05e-74	278	Solyc01g099900.4	60S ribosomal protein L18, putative, expressed (AHRD V3.3 *** Q10LN7_ORYSJ)
E100069622L1C001R00200507352/1	Solyc09g025200.2.1	89.888	89	9	0	1	89	89	1	8.73e-26	115	Solyc09g025200.2	Ribosomal protein L18 (AHRD V3.3 *-* A8IKZ2_CHLRE)
E100069622L1C001R00200507725/1	Solyc12g096700.2.1	96.512	86	3	0	65	150	742	657	4e-34	143	Solyc12g096700.2	60S ribosomal protein L9 (AHRD V3.3 *** A0A2G3AX04_CAPCH)
E100069622L1C001R00200509811/1	Solyc01g066690.3.1	97.5	80	2	0	1	80	1913	1992	1.86e-32	137	Solyc01g066690.3	Eukaryotic translation initiation factor 2 subunit 3 (AHRD V3.3 *** A0A1U8HGG1_CAPAN)
E100069622L1C001R00200515156/1	Solyc09g083110.3.1	100	127	0	0	1	127	305	179	6.42e-62	235	Solyc09g083110.3	Pentatricopeptide repeat-containing protein (AHRD V3.3 *** A0A1U8G627_CAPAN)
E100069622L1C001R00200516975/1	Solyc09g018750.3.1	98.347	121	2	0	1	121	300	180	3.01e-55	213	Solyc09g018750.3	CBS domain protein (AHRD V3.3 *** A0A2K3NEI1_TRIPR)
E100069622L1C001R00200517781/1	Solyc09g090140.4.1	92.593	54	3	1	98	150	171	224	4.12e-14	76.8	Solyc09g090140.4	ferredoxin 1
E100069622L1C001R00200518842/1	Solyc02g070800.2.1	98.529	68	1	0	62	129	1151	1084	1.88e-27	121	Solyc02g070800.2	DUF561 domain-containing protein (AHRD V3.3 *** A0A1Q3DH97_CEPFO)
E100069622L1C001R00200519128/1	Solyc07g006820.4.1	97.183	71	2	0	80	150	3928	3858	1.88e-27	121	Solyc07g006820.4	Transcription initiation factor TFIID subunit 1 (AHRD V3.3 *** A0A2G2WAA9_CAPBA)
E100069622L1C001R00200523687/1	Solyc02g068500.3.1	100	30	0	0	119	148	610	639	5.36e-08	56.5	Solyc02g068500.3	Thioredoxin O1, mitochondrial (AHRD V3.3 *** A0A2G3A6C2_CAPAN)
E100069622L1C001R00200524907/1	Solyc08g008220.3.1	97.143	70	2	0	1	70	686	617	6.75e-27	119	Solyc08g008220.3	Ubiquitin-conjugating enzyme (AHRD V3.3 *** A0A200PUP4_9MAGN)
E100069622L1C001R00200524917/1	Solyc12g096470.2.1	99.333	150	1	0	1	150	1016	867	4.89e-73	272	Solyc12g096470.2	Transcription initiation factor TFIID subunit 10 (AHRD V3.3 *** A0A1U8EZJ4_CAPAN)
E100069622L1C001R00200525337/1	Solyc02g089460.1.1	94.937	79	4	0	29	107	228	306	1.45e-28	124	Solyc02g089460.1	protein GLUTAMINE DUMPER 6-like (AHRD V3.3 *** A0A2I4EB38_9ROSI)
E100069622L1C001R00200526843/1	Solyc07g066310.3.1	96.154	52	1	1	99	150	425	475	2.46e-16	84.2	Solyc07g066310.3	Photosystem II 10 kDa polypeptide, chloroplastic (AHRD V3.3 *** A0A2G3C3G4_CAPCH)
E100069622L1C001R00200532712/1	Solyc02g071030.2.1	100	150	0	0	1	150	653	504	1.05e-74	278	Solyc02g071030.2	Chlorophyll a-b binding protein, chloroplastic (AHRD V3.3 *** A0A2G3A7J8_CAPAN)
E100069622L1C001R00200532712/1	Solyc02g071020.3.1	100	150	0	0	1	150	221	370	1.05e-74	278	Solyc02g071020.3	Unknown protein
E100069622L1C001R00200532712/1	Solyc02g070950.1.1	97.279	147	4	0	4	150	650	504	2.29e-66	250	Solyc02g070950.1	Chlorophyll a-b binding protein, chloroplastic (AHRD V3.3 *** A0A2G3A7J8_CAPAN)
E100069622L1C001R00200532712/1	Solyc02g070990.1.1	95.918	147	6	0	4	150	650	504	4.96e-63	239	Solyc02g070990.1	Chlorophyll a-b binding protein, chloroplastic (AHRD V3.3 *** A0A2G3A7J8_CAPAN)
E100069622L1C001R00200532712/1	Solyc02g070970.1.1	95.333	150	7	0	1	150	653	504	4.96e-63	239	Solyc02g070970.1	Chlorophyll a-b binding protein, chloroplastic (AHRD V3.3 *** A0A2G3A7J8_CAPAN)
E100069622L1C001R00200532712/1	Solyc02g070980.1.1	94.558	147	8	0	4	150	650	504	1.07e-59	228	Solyc02g070980.1	Chlorophyll a-b binding protein, chloroplastic (AHRD V3.3 *-* A0A2G3A7J8_CAPAN)
E100069622L1C001R00200533237/1	Solyc08g077980.4.1	98.165	109	2	0	42	150	1012	1120	1.41e-48	191	Solyc08g077980.4	Bax inhibitor
E100069622L1C001R00200538144/1	Solyc02g082250.4.1	100	116	0	0	35	150	1001	1116	8.36e-56	215	Solyc02g082250.4	Thioredoxin reductase (AHRD V3.3 *** A0A2G3D6M1_CAPCH)
E100069622L1C001R00200540033/1	Solyc04g007710.3.1	98.658	149	2	0	1	149	1165	1313	8.19e-71	265	Solyc04g007710.3	mitogen-activated protein kinase 14
E100069622L1C001R00200540317/1	Solyc11g008010.2.1	100	118	0	0	33	150	1444	1561	6.47e-57	219	Solyc11g008010.2	NAC domain-containing protein (AHRD V3.3 *** A0A2U1M7X2_ARTAN)
E100069622L1C001R00200541556/1	Solyc02g091960.4.1	87.611	113	10	4	39	150	1026	1135	1.12e-29	128	Solyc02g091960.4	Protein CROWDED NUCLEI 4 (AHRD V3.3 *-* A0A2G2XHM1_CAPBA)
E100069622L1C001R00200545247/1	Solyc08g067470.3.1	100	150	0	0	1	150	1368	1517	1.05e-74	278	Solyc08g067470.3	6-hydroxynicotinate 3-monooxygenase (AHRD V3.3 *** A0A1J3E208_NOCCA)
E100069622L1C001R00200545906/1	Solyc06g073720.3.1	100	84	0	0	67	150	1833	1750	5.14e-38	156	Solyc06g073720.3	EIL1
E100069622L1C001R00200548437/1	Solyc02g063450.4.1	97.59	83	1	1	64	146	2603	2522	1.44e-33	141	Solyc02g063450.4	Glycine-rich domain-containing protein 2 (AHRD V3.3 *** A0A2G3A574_CAPAN)
E100069622L1C001R00200552905/1	Solyc01g099160.4.1	91.034	145	13	0	1	145	564	708	3.03e-50	196	Solyc01g099160.4	lipoxygenase
E100069622L1C001R00200552905/1	Solyc01g099150.5.1.1	90.345	145	13	1	1	145	1074	1217	5.07e-48	189	Solyc01g099150.5.1	Lipoxygenase (AHRD V3.3 *** K4B0V2_SOLLC)
E100069622L1C001R00200554789/1	Solyc05g054830.3.1	100	150	0	0	1	150	1651	1502	1.05e-74	278	Solyc05g054830.3	Ankyrin repeat-containing protein (AHRD V3.3 *** A0A2G3CIN6_CAPCH)
E100069622L1C001R00200555606/1	Solyc12g010350.3.1	100	70	0	0	1	70	190	259	3.12e-30	130	Solyc12g010350.3	60S ribosomal protein L39 (AHRD V3.3 *** B6SP72_MAIZE)
E100069622L1C001R00200555840/1	Solyc02g090910.3.1	98.182	110	1	1	1	109	1445	1336	1.41e-48	191	Solyc02g090910.3	RNA-binding (RRM/RBD/RNP motifs) family protein (AHRD V3.3 *** A0A2U1NV59_ARTAN)
E100069622L1C001R00200556094/1	Solyc09g090160.3.1	96.809	94	2	1	57	150	1516	1608	5.14e-38	156	Solyc09g090160.3	Ankyrin repeat-containing protein (AHRD V3.3 *** A0A2U1M3J2_ARTAN)
E100069622L1C001R00200556809/1	Solyc08g006430.4.1	93.182	44	3	0	107	150	2343	2386	8.91e-11	65.8	Solyc08g006430.4	Sarcosine oxidase (AHRD V3.3 *** S8E567_9LAMI)
E100069622L1C001R00200561044/1	Solyc12g008360.2.1	100	49	0	0	1	49	2664	2712	1.47e-18	91.6	Solyc12g008360.2	Dolichyl-diphosphooligosaccharide--protein glycosyltransferase subunit STT3A (AHRD V3.3 *** A0A2G2X3M2_CAPBA)
E100069622L1C001R00200561857/1	Solyc02g093010.3.1	95.455	66	2	1	86	150	857	922	1.89e-22	104	Solyc02g093010.3	Protein RER1 (AHRD V3.3 *** A0A2G3D8A3_CAPCH)
E100069622L1C001R00200562821/1	Solyc03g119690.3.1	97.143	35	1	0	116	150	1415	1449	4.15e-09	60.2	Solyc03g119690.3	Eukaryotic aspartyl protease family protein (AHRD V3.3 *** Q9C6M0_ARATH)
E100069622L1C001R00200563000/1	Solyc03g063880.3.1	97.468	79	2	0	72	150	1477	1555	6.7e-32	135	Solyc03g063880.3	1-acyl-sn-glycerol-3-phosphate acyltransferase 2 (AHRD V3.3 *** A0A2G2X4X6_CAPBA)
E100069622L1C001R00200563656/1	Solyc01g007220.4.1	99.091	110	1	0	40	149	866	757	8.42e-51	198	Solyc01g007220.4	Late embryogenesis abundant (LEA) hydroxyproline-rich glycoprotein family (AHRD V3.3 *** Q9SVC8_ARATH)
E100069622L1C001R00200565541/1	Solyc04g074350.3.1	98.529	136	0	1	17	150	1643	1508	4.96e-63	239	Solyc04g074350.3	Glycosyltransferase (AHRD V3.3 *** A0A2G3CNS7_CAPCH)
E100069622L1C001R00200569573/1	Solyc06g072845.1.1	97.297	37	1	0	114	150	518	554	3.21e-10	63.9	Solyc06g072845.1	hypothetical protein (AHRD V3.3 *** AT5G17165.1)
E100069622L1C001R00200574828/1	Solyc06g048410.4.1	100	127	0	0	24	150	1097	971	6.42e-62	235	Solyc06g048410.4	iron superoxide dismutase
E100069622L1C001R00200576907/1	Solyc02g094130.3.1	100	150	0	0	1	150	1218	1367	1.05e-74	278	Solyc02g094130.3	DCD (Development and Cell Death) domain protein (AHRD V3.3 *-* A0A2U1P2J5_ARTAN)
E100069622L1C001R00200577591/1	Solyc04g011580.4.1	98.462	65	1	0	86	150	800	736	8.73e-26	115	Solyc04g011580.4	Pumilio-like protein 3 (AHRD V3.3 *** A0A2G2XA68_CAPBA)
E100069622L1C001R00200582182/1	Solyc01g101250.3.1	100	94	0	0	57	150	1257	1164	1.42e-43	174	Solyc01g101250.3	G-patch domain-containing protein (AHRD V3.3 *** A0A1Q3DGV7_CEPFO)
E100069622L1C001R00200582271/1	Solyc03g098000.3.1	100	150	0	0	1	150	1658	1509	1.05e-74	278	Solyc03g098000.3	Alanine-tRNA ligase, putative (DUF760) (AHRD V3.3 *** Q9LP80_ARATH)
E100069622L1C001R00200588314/1	Solyc02g086980.3.1	98.667	75	1	0	76	150	558	484	2.41e-31	134	Solyc02g086980.3	Unknown protein
E100069622L1C001R00200589566/1	Solyc09g015470.4.1	99.167	120	1	0	31	150	1522	1641	2.33e-56	217	Solyc09g015470.4	Protein TIC 56, chloroplastic (AHRD V3.3 *** A0A1U8F621_CAPAN)
E100069622L1C001R00200589566/1	Solyc09g013100.3.1	93.333	120	7	1	31	150	1672	1790	3.95e-44	176	Solyc09g013100.3	Protein TIC 56, chloroplastic (AHRD V3.3 *** A0A1U8F621_CAPAN)
E100069622L1C001R00200589595/1	Solyc03g114590.3.1	98	100	2	0	51	150	1428	1329	1.42e-43	174	Solyc03g114590.3	Protein kinase domain (AHRD V3.3 *** A0A200QQM3_9MAGN)
E100069622L1C001R00200590153/1	Solyc02g062460.4.1	97.321	112	3	0	1	112	1088	977	1.41e-48	191	Solyc02g062460.4	2-oxoglutarate (2OG) and Fe(II)-dependent oxygenase superfamily protein (AHRD V3.3 *** A0A2U1LXD5_ARTAN)
E100069622L1C001R00200594929/1	Solyc04g071780.3.1	99	100	1	0	51	150	1357	1456	3.05e-45	180	Solyc04g071780.3	Cytochrome P450 (AHRD V3.3 *-* A0A200Q069_9MAGN)
E100069622L1C001R00200594929/1	Solyc04g071800.3.1	96	100	4	0	51	150	1550	1649	3.07e-40	163	Solyc04g071800.3	Cytochrome P450 (AHRD V3.3 *-* A0A200Q069_9MAGN)
E100069622L1C001R00200594929/1	Solyc04g071805.1.1	95	100	5	0	51	150	1393	1492	1.43e-38	158	Solyc04g071805.1	Cytochrome P450 (AHRD V3.3 *-* A0A200Q069_9MAGN)
E100069622L1C001R00200594929/1	Solyc04g150164.1.1	92	100	8	0	51	150	1438	1537	1.44e-33	141	Solyc04g150164.1	Cytochrome P450 (AHRD V3.3 *-* A0A200Q069_9MAGN)
E100069622L1C001R00200594929/1	Solyc04g071790.3.1	90.909	99	9	0	51	149	1375	1473	2.41e-31	134	Solyc04g071790.3	Cytochrome P450 (AHRD V3.3 *-* A0A200Q069_9MAGN)
E100069622L1C001R00200596809/1	Solyc01g008950.4.1	100	99	0	0	52	150	838	740	2.36e-46	183	Solyc01g008950.4	Calmodulin 1
E100069622L1C001R00200600457/1	Solyc05g014030.3.1	95.556	45	0	2	107	150	1710	1753	1.92e-12	71.3	Solyc05g014030.3	Regulator of chromosome condensation (RCC1) family protein (AHRD V3.3 *** Q9LU80_ARATH)
E100069622L1C001R00200602018/1	Solyc03g034220.3.1	98.413	126	1	1	26	150	568	693	1.8e-57	220	Solyc03g034220.3	Tomato RuBP carboxylase small subunit
E100069622L1C001R00200603583/1	Solyc04g058150.3.1	98.667	150	2	0	1	150	502	353	2.28e-71	267	Solyc04g058150.3	Metallothionein-like protein (AHRD V3.3 *** A8DUB1_SOLLC)
E100069622L1C001R00200603583/1	Solyc04g058100.3.1	100	48	0	0	103	150	303	256	5.29e-18	89.8	Solyc04g058100.3	Metallothionein-like protein (AHRD V3.3 *** A8DUB1_SOLLC)
E100069622L1C001R00200606069/1	Solyc03g007040.4.1	97.351	151	3	1	1	150	2089	1939	4.93e-68	255	Solyc03g007040.4	K(+) efflux antiporter 5 (AHRD V3.3 *** A0A2G2X685_CAPBA)
E100069622L1C001R00200606353/1	Solyc06g075800.1.1	99.333	150	1	0	1	150	169	318	4.89e-73	272	Solyc06g075800.1	Histone H2B (AHRD V3.3 *-* A0A1Q3BKM6_CEPFO)
E100069622L1C001R00200606353/1	Solyc11g007930.1.1	87.786	131	16	0	1	131	145	275	1.85e-37	154	Solyc11g007930.1	Histone H2B (AHRD V3.3 *** A0A328DBY2_9ASTE)
E100069622L1C001R00200610614/1	Solyc07g064160.3.1	100	95	0	0	56	150	1340	1434	3.95e-44	176	Solyc07g064160.3	Thiamine thiazole synthase, chloroplastic (AHRD V3.3 *** A0A2G2WFN7_CAPBA),Pfam:PF01946
E100069622L1C001R00200611570/1	Solyc03g083560.1.1	100	150	0	0	1	150	991	842	1.05e-74	278	Solyc03g083560.1	Protein EXORDIUM-like 7 (AHRD V3.3 *** A0A2G2X692_CAPBA)
E100069622L1C001R00200611593/1	Solyc08g007110.4.1	92.174	115	6	3	38	150	4001	4114	3.97e-39	159	Solyc08g007110.4	Regulator of nonsense transcripts 1 (AHRD V3.3 *** A0A2G2W3F6_CAPBA)
E100069622L1C001R00200612538/1	Solyc05g053800.3.1	100	150	0	0	1	150	1031	882	1.05e-74	278	Solyc05g053800.3	DNA repair protein RAD50 (AHRD V3.3 *** A0A2G2ZJV2_CAPAN)
E100069622L1C001R00200612894/1	Solyc10g081920.2.1	98.765	81	0	1	70	149	3269	3349	4e-34	143	Solyc10g081920.2	Coatomer subunit beta (AHRD V3.3 *** A0A1U8EI71_CAPAN)
E100069622L1C001R00200618941/1	Solyc01g095180.2.1	100	150	0	0	1	150	1107	958	1.05e-74	278	Solyc01g095180.2	RING/U-box superfamily protein (AHRD V3.3 *-* A0A178VRD3_ARATH)
E100069622L1C001R00200619705/1	Solyc04g049770.4.1	98.305	118	1	1	33	150	2148	2264	5.03e-53	206	Solyc04g049770.4	Regulator of nonsense transcripts UPF2 (AHRD V3.3 *** A0A2G2VPN6_CAPBA)
E100069622L1C001R00200619799/1	Solyc11g012325.1.1	98.148	108	2	0	43	150	640	747	5.07e-48	189	Solyc11g012325.1	Unknown protein
E100069622L1C001R00200620155/1	Solyc07g054850.3.1	99.333	150	1	0	1	150	592	443	4.89e-73	272	Solyc07g054850.3	transmembrane protein (AHRD V3.3 *** AT4G28100.1)
E100069622L1C001R00200620452/1	Solyc09g082060.3.1	98.601	143	2	0	1	143	268	126	1.77e-67	254	Solyc09g082060.3	Cysteine synthase (AHRD V3.3 *** A0A1U8GCP9_CAPAN)
E100069622L1C001R00200622411/1	Solyc09g082650.4.1	95.122	41	1	1	1	40	736	696	3.21e-10	63.9	Solyc09g082650.4	1,2-dihydroxy-3-keto-5-methylthiopentene dioxygenase (AHRD V3.3 *** A8UGP3_SOLTU)
E100069622L1C001R00200622882/1	Solyc04g010260.3.1	93.617	94	4	2	1	94	3943	3852	5.18e-33	139	Solyc04g010260.3	Splicing factor 3B subunit 3 (AHRD V3.3 *** A0A2G3CE29_CAPCH)
E100069622L1C001R00200622882/1	Solyc04g010250.3.1	93.617	94	4	2	1	94	1751	1842	5.18e-33	139	Solyc04g010250.3	Alpha/beta-Hydrolases superfamily protein (AHRD V3.3 *** Q8RXN7_ARATH)
E100069622L1C001R00200623157/1	Solyc02g087240.4.1	100	57	0	0	1	57	1791	1847	5.25e-23	106	Solyc02g087240.4	NADH dehydrogenase [ubiquinone] flavoprotein 1, mitochondrial (AHRD V3.3 *** A0A2G3D9C7_CAPCH)
E100069622L1C001R00200623262/1	Solyc03g117870.3.1	100	31	0	0	120	150	1889	1919	1.49e-08	58.4	Solyc03g117870.3	4-coumarate:CoA ligase (AHRD V3.3 *** Q42879_LITER)
E100069622L1C001R00200623609/1	Solyc03g115980.1.1	100	38	0	0	1	38	1358	1395	1.92e-12	71.3	Solyc03g115980.1	Geranylgeranyl diphosphate reductase, chloroplastic (AHRD V3.3 *** A0A2G2WR46_CAPBA)
E100069622L1C001R00200628202/1	Solyc10g007310.1.1	100	74	0	0	1	74	458	385	1.86e-32	137	Solyc10g007310.1	Protein LIGHT-DEPENDENT SHORT HYPOCOTYLS 10 (AHRD V3.3 *** A0A2G3BCH5_CAPCH)
E100069622L1C001R00200629436/1	Solyc02g062390.3.1	100	44	0	0	107	150	726	683	8.85e-16	82.4	Solyc02g062390.3	abscisic acid and environmental stress-inducible protein TAS14 (AHRD V3.3 *-* A0A1U8FJ72_CAPAN)
E100069622L1C001R00200629655/1	Solyc05g052980.4.1	100	150	0	0	1	150	1374	1523	1.05e-74	278	Solyc05g052980.4	Protein phosphatase 2C (AHRD V3.3 *** A0A2U1LBV4_ARTAN)
E100069622L1C001R00200629749/1	Solyc01g109660.2.1	100	102	0	0	1	102	577	678	5.07e-48	189	Solyc01g109660.2	meloidogyne-induced giant cell protein DB275
E100069622L1C001R00200630031/1	Solyc06g082630.4.1	100	37	0	0	114	150	1645	1681	6.89e-12	69.4	Solyc06g082630.4	26S protease regulatory subunit 6B-like protein (AHRD V3.3 *** A0A2G2WNW8_CAPBA)
E100069622L1C001R00200633555/1	Solyc11g006970.2.1	100	32	0	0	1	32	1153	1184	4.15e-09	60.2	Solyc11g006970.2	ACT domain-containing protein (AHRD V3.3 *** A0A1Q3CPR0_CEPFO)
E100069622L1C001R00200633979/1	Solyc03g111230.4.1	98.675	151	1	1	1	150	787	637	2.28e-71	267	Solyc03g111230.4	60S ribosomal protein L17 (AHRD V3.3 *** A0A2U1LCZ6_ARTAN)
E100069622L1C001R00200634467/1	Solyc07g007670.3.1	100	98	0	0	1	98	1473	1376	8.48e-46	182	Solyc07g007670.3	Purple acid phosphatase (AHRD V3.3 *** Q6J5M8_SOLTU)
E100069622L1C001R00200634467/1	Solyc12g009800.3.1	87.755	98	12	0	1	98	1409	1312	8.73e-26	115	Solyc12g009800.3	Purple acid phosphatase (AHRD V3.3 *** M1AD80_SOLTU)
E100069622L1C001R00200637279/1	Solyc00g500312.1.1	100	150	0	0	1	150	1209	1358	1.05e-74	278	Solyc00g500312.1	Cytochrome b (AHRD V3.3 *-* A0A2G3ARK2_CAPCH)
E100069622L1C001R00200637279/1	Solyc00g500260.1.1	100	150	0	0	1	150	1536	1685	1.05e-74	278	Solyc00g500260.1	Cytochrome b (AHRD V3.3 *-* A0A2G3ARK2_CAPCH)
E100069622L1C001R00200637528/1	Solyc01g106000.4.1	100	150	0	0	1	150	832	981	1.05e-74	278	Solyc01g106000.4	Nicotinamidase 1 (AHRD V3.3 *** A0A1U8DWC4_CAPAN)
E100069622L1C001R00200638910/1	Solyc09g074850.4.1	98.958	96	1	0	1	96	759	854	5.1e-43	172	Solyc09g074850.4	Glutathione S-transferase (AHRD V3.3 *** A0A2G3CTS1_CAPCH)
E100069622L1C001R00200641431/1	Solyc07g049530.3.1	100	38	0	0	113	150	1074	1111	1.92e-12	71.3	Solyc07g049530.3	1-aminocyclopropane-1-carboxylate oxidase 1
E100069622L1C001R00200643851/1	Solyc12g010740.3.1	88.679	53	4	2	98	150	2263	2313	3.21e-10	63.9	Solyc12g010740.3	protein STRUBBELIG-RECEPTOR FAMILY 3-like (AHRD V3.3 *** A0A1U8E575_CAPAN)
E100069622L1C001R00200645825/1	Solyc05g053670.3.1	98.246	114	2	0	37	150	663	776	2.34e-51	200	Solyc05g053670.3	60S ribosomal protein L13a (AHRD V3.3 *** B6SJA0_MAIZE)
E100069622L1C001R00200647315/1	Solyc02g077240.4.1	100	150	0	0	1	150	1560	1709	1.05e-74	278	Solyc02g077240.4	Pyruvate decarboxylase (AHRD V3.3 *** A0A2K3PNN6_TRIPR)
E100069622L1C001R00200650578/1	Solyc02g067080.4.1	100	44	0	0	107	150	1658	1615	8.85e-16	82.4	Solyc02g067080.4	UDP-glucose 6-dehydrogenase (AHRD V3.3 *** Q6IVK6_TOBAC)
E100069622L1C001R00200651010/1	Solyc03g121300.2.1	96.694	121	4	0	30	150	402	522	6.51e-52	202	Solyc03g121300.2	jacalin-related lectin 19 (AHRD V3.3 *** A0A2G2XW42_CAPAN)
E100069622L1C001R00200652295/1	Solyc03g082490.4.1	99.333	150	1	0	1	150	2780	2631	4.89e-73	272	Solyc03g082490.4	RNA polymerase II degradation factor (AHRD V3.3 *** AT5G53620.3)
E100069622L1C001R00200657239/1	Solyc02g085870.3.1	100	69	0	0	82	150	2025	1957	1.12e-29	128	Solyc02g085870.3	beta-ketoacyl-coenzyme A synthase
E100069622L1C001R00200657453/1	Solyc03g032000.4.1	100	150	0	0	1	150	722	871	1.05e-74	278	Solyc03g032000.4	Thioredoxin reductase (AHRD V3.3 *** A0A2G2WX24_CAPBA)
E100069622L1C001R00200658915/1	Solyc10g006900.3.1	100	150	0	0	1	150	1389	1240	1.05e-74	278	Solyc10g006900.3	light dependent NADH:protochlorophyllide oxidoreductase 3 s2
E100069622L1C001R00200659137/1	Solyc07g041190.3.1	99.291	141	1	0	10	150	737	877	4.93e-68	255	Solyc07g041190.3	PHD finger protein ALFIN-LIKE 5 (AHRD V3.3 *** A0A2G3CGJ3_CAPCH)
E100069622L1C001R00200661035/1	Solyc04g073970.4.1	98.333	60	1	0	91	150	1366	1307	5.25e-23	106	Solyc04g073970.4	PUF domain-containing protein/DUF4057 domain-containing protein (AHRD V3.3 *-* A0A1Q3AUK4_CEPFO)
E100069622L1C001R00200663838/1	Solyc01g111660.4.1	100	150	0	0	1	150	783	932	1.05e-74	278	Solyc01g111660.4	plasma membrane intrinsic protein 2.8
E100069622L1C001R00200670614/1	Solyc04g078620.3.1	100	93	0	0	58	150	741	649	5.1e-43	172	Solyc04g078620.3	Ubiquitin-conjugating enzyme (AHRD V3.3 *** B3TLZ3_ELAGV)
E100069622L1C001R00200671440/1	Solyc09g074510.3.1	100	129	0	0	22	150	2349	2221	4.96e-63	239	Solyc09g074510.3	Tubby-like F-box protein (AHRD V3.3 *** A0A200QX79_9MAGN)
E100069622L1C001R00200673462/1	Solyc08g014130.3.1	88.889	54	3	3	100	150	1280	1333	3.21e-10	63.9	Solyc08g014130.3	Isopropylmalate synthase (AHRD V3.3 *** K4CJ46_SOLLC)
E100069622L1C001R00200675636/1	Solyc11g066540.2.1	100	34	0	0	117	150	3636	3603	3.21e-10	63.9	Solyc11g066540.2	Unknown protein
E100069622L1C001R00200679177/1	Solyc11g006410.2.1	100	79	0	0	72	150	2965	3043	3.09e-35	147	Solyc11g006410.2	EEIG1/EHBP1 N-terminal domain (AHRD V3.3 *** A0A200Q9Q9_9MAGN)
E100069622L1C001R00200680038/1	Solyc08g080500.3.1	100	150	0	0	1	150	1041	1190	1.05e-74	278	Solyc08g080500.3	Rhomboid-like protein (AHRD V3.3 *** A0A1U8G8L0_CAPAN)
E100069622L1C001R00200682822/1	Solyc12g088740.2.1	100	150	0	0	1	150	2185	2334	1.05e-74	278	Solyc12g088740.2	RING/U-box superfamily protein (AHRD V3.3 *** A0A2U1PN10_ARTAN)
E100069622L1C001R00200682822/1	Solyc04g078680.4.1	89.706	68	7	0	5	72	2122	2189	1.9e-17	87.9	Solyc04g078680.4	RING/U-box superfamily protein (AHRD V3.3 *-* A0A2U1PN10_ARTAN)
E100069622L1C001R00200683274/1	Solyc03g123530.4.1	99.038	104	1	0	47	150	3224	3327	1.82e-47	187	Solyc03g123530.4	CCAAT/enhancer-binding protein zeta (AHRD V3.3 *** A0A1J3FE65_NOCCA)
E100069622L1C001R00200683396/1	Solyc08g083320.4.1	99.333	150	1	0	1	150	2267	2118	4.89e-73	272	Solyc08g083320.4	Starch synthase, chloroplastic/amyloplastic (AHRD V3.3 *** K4CPX6_SOLLC)
E100069622L1C001R00200685775/1	Solyc09g042710.3.1	100	75	0	0	76	150	2022	1948	5.18e-33	139	Solyc09g042710.3	Weak chloroplast movement under blue light protein (DUF827) (AHRD V3.3 *** A0A1P8AX38_ARATH)
E100069622L1C001R00200687954/1	Solyc03g071620.2.1	100	150	0	0	1	150	274	125	1.05e-74	278	Solyc03g071620.2	Histone H2B (AHRD V3.3 *-* A0A328DBY2_9ASTE)
E100069622L1C001R00200693892/1	Solyc01g109090.2.1	98.361	61	1	0	49	109	18	78	1.46e-23	108	Solyc01g109090.2	Unknown protein
E100069622L1C001R00200695053/1	Solyc12g007070.2.1	98.246	114	1	1	38	150	224	337	8.42e-51	198	Solyc12g007070.2	Heat shock transcription factor (AHRD V3.3 *-* A0A1Y1I763_KLENI)
E100069622L1C001R00200697430/1	Solyc07g056420.4.1	100	32	0	0	119	150	1496	1527	4.15e-09	60.2	Solyc07g056420.4	glutathione S-transferase AY082341
E100069622L1C001R00200701061/1	Solyc10g076200.3.1	98.675	151	0	2	1	150	333	482	2.28e-71	267	Solyc10g076200.3	Non-specific lipid-transfer protein (AHRD V3.3 *** K4D1W2_SOLLC)
E100069622L1C001R00200701061/1	Solyc10g075118.1.1	94.702	151	5	3	1	150	391	539	8.3e-61	231	Solyc10g075118.1	Non-specific lipid-transfer protein (AHRD V3.3 *** K4D1W2_SOLLC)
E100069622L1C001R00200702021/1	Solyc04g008280.2.1	98.198	111	2	0	40	150	670	780	1.09e-49	195	Solyc04g008280.2	4-hydroxy-4-methyl-2-oxoglutarate aldolase (AHRD V3.3 *-* A0A2G3CF74_CAPCH)
E100069622L1C001R00200705481/1	Solyc00g500327.1.1	100	150	0	0	1	150	3940	4089	1.05e-74	278	Solyc00g500327.1	Protein Ycf2 (AHRD V3.3 *** A0A1Z1GA65_LITCN)
E100069622L1C001R00200705481/1	Solyc00g500198.1.1	100	150	0	0	1	150	3940	4089	1.05e-74	278	Solyc00g500198.1	NAD(P)H-quinone oxidoreductase subunit 5, chloroplastic (AHRD V3.3 *** J7H711_CAPAN)
E100069622L1C001R00200705481/1	Solyc00g500128.1.1	100	150	0	0	1	150	3940	4089	1.05e-74	278	Solyc00g500128.1	30S ribosomal protein S14, chloroplastic (AHRD V3.3 *-* A0A2G2X601_CAPBA)
E100069622L1C001R00200705481/1	Solyc00g500081.1.1	100	150	0	0	1	150	3940	4089	1.05e-74	278	Solyc00g500081.1	Protein Ycf2 (AHRD V3.3 *** A0A1Z1GA65_LITCN)
E100069622L1C001R00200705481/1	Solyc00g500046.1.1	100	150	0	0	1	150	3940	4089	1.05e-74	278	Solyc00g500046.1	Protein Ycf2 (AHRD V3.3 *** A0A1Z1GA65_LITCN)
E100069622L1C001R00200705481/1	Solyc00g500037.1.1	100	150	0	0	1	150	3940	4089	1.05e-74	278	Solyc00g500037.1	Protein Ycf2 (AHRD V3.3 *** A0A1Z1GA65_LITCN)
E100069622L1C001R00200705481/1	Solyc00g500147.1.1	98.667	150	2	0	1	150	208	357	2.28e-71	267	Solyc00g500147.1	Protein Ycf2 (AHRD V3.3 *-* A0A0U1ZJJ5_9SOLN)
E100069622L1C001R00200705481/1	Solyc11g021067.1.1	96.667	150	5	0	1	150	22	171	2.29e-66	250	Solyc11g021067.1	Protein Ycf2 (AHRD V3.3 *-* A0A172MBP1_9SOLA)
E100069622L1C001R00200705481/1	Solyc10g018990.3.1	96.667	150	5	0	1	150	447	596	2.29e-66	250	Solyc10g018990.3	Protein Ycf2 (AHRD V3.3 *-* A0A2G2VDC7_CAPBA)
E100069622L1C001R00200705481/1	Solyc09g061465.1.1	97.794	136	2	1	15	150	565	699	2.31e-61	233	Solyc09g061465.1	Protein Ycf2 (AHRD V3.3 *-* A0A2K1Y5H6_POPTR)
E100069622L1C001R00200705481/1	Solyc02g014790.1.1	95.413	109	5	0	42	150	3	111	1.42e-43	174	Solyc02g014790.1	Protein Ycf2 (AHRD V3.3 *-* A0A167NIB9_9SOLA)
E100069622L1C001R00200705481/1	Solyc11g028140.1.1	88.028	142	8	1	1	142	148	280	3.97e-39	159	Solyc11g028140.1	Protein Ycf2 (AHRD V3.3 *-* M9THZ5_SOLCA)
E100069622L1C001R00200705481/1	Solyc04g024540.1.1	94.444	90	5	0	61	150	1519	1608	5.18e-33	139	Solyc04g024540.1	Protein Ycf2 (AHRD V3.3 *-* A0A2G2VDC7_CAPBA)
E100069622L1C001R00200705481/1	Solyc03g013480.1.1	90.526	95	8	1	57	150	170	264	1.45e-28	124	Solyc03g013480.1	Protein Ycf2 (AHRD V3.3 *-* A0A172MBP1_9SOLA)
E100069622L1C001R00200708357/1	Solyc05g055280.2.1	96.491	57	2	0	94	150	662	718	1.14e-19	95.3	Solyc05g055280.2	Ferredoxin (AHRD V3.3 *** M1C599_SOLTU)
E100069622L1C001R00200711224/1	Solyc01g079250.3.1	97.015	67	2	0	84	150	1884	1950	3.14e-25	113	Solyc01g079250.3	RNA helicase DEAH-box2
E100069622L1C001R00200714313/1	Solyc01g108940.2.1	87.719	57	6	1	95	150	609	665	8.91e-11	65.8	Solyc01g108940.2	B3 domain-containing protein (AHRD V3.3 *-* A0A1Q3CKL9_CEPFO)
E100069622L1C001R00200715578/1	Solyc11g044310.2.1	99.329	149	1	0	2	150	1392	1244	1.76e-72	270	Solyc11g044310.2	Proline iminopeptidase (AHRD V3.3 *** A0A1U8GCK3_CAPAN)
E100069622L1C001R00200718504/1	Solyc01g111840.3.1	98.63	73	0	1	78	150	542	613	1.12e-29	128	Solyc01g111840.3	Major facilitator superfamily protein (AHRD V3.3 *** A0A1P8BEX6_ARATH)
E100069622L1C001R00200721648/1	Solyc05g056320.3.1	98.667	150	2	0	1	150	2572	2721	2.28e-71	267	Solyc05g056320.3	Smr (Small MutS-related) domain protein (AHRD V3.3 *** A0A2K3NNB3_TRIPR)
E100069622L1C001R00200724388/1	Solyc09g025240.3.1	99.083	109	1	0	42	150	1474	1366	3.03e-50	196	Solyc09g025240.3	ENTH/VHS, Target of Myb protein 1 (AHRD V3.3 *** A0A2U1P985_ARTAN)
E100069622L1C001R00200725561/1	Solyc03g083530.3.1	98.947	95	1	0	56	150	858	764	1.84e-42	171	Solyc03g083530.3	40S ribosomal protein S13 (AHRD V3.3 *** A0A2I0WN36_9ASPA)
E100069622L1C001R00200725815/1	Solyc08g061610.4.1	99.153	118	1	0	1	118	2930	3047	3.01e-55	213	Solyc08g061610.4	Copper-transporting ATPase PAA2, chloroplastic (AHRD V3.3 *** A0A2G3BRF7_CAPCH)
E100069622L1C001R00200726166/1	Solyc09g008930.4.1	98.98	98	0	1	53	150	1718	1622	1.42e-43	174	Solyc09g008930.4	DUF668 domain-containing protein/DUF3475 domain-containing protein (AHRD V3.3 *** A0A1Q3CD25_CEPFO)
E100069622L1C001R00200727806/1	Solyc06g009630.1.1	100	86	0	0	18	103	384	299	3.97e-39	159	Solyc06g009630.1	Calvin cycle protein cp12 chloroplastic-like (AHRD V3.3 *-* A0A2K3LA45_TRIPR)
E100069622L1C001R00200732251/1	Solyc12g095880.2.1	100	150	0	0	1	150	1805	1954	1.05e-74	278	Solyc12g095880.2	ATP-dependent 6-phosphofructokinase (AHRD V3.3 *** A0A2G2VI14_CAPBA)
E100069622L1C001R00200735010/1	Solyc05g054120.1.1	100	95	0	0	56	150	253	347	3.95e-44	176	Solyc05g054120.1	Cysteine proteinase inhibitor (AHRD V3.3 *** A0A059TCM2_TOBAC)
E100069622L1C001R00200736524/1	Solyc07g054500.4.1	86.275	102	14	0	6	107	2323	2424	1.13e-24	111	Solyc07g054500.4	Protein STRUBBELIG-RECEPTOR FAMILY 3 (AHRD V3.3 *** A0A2G2Z3Z3_CAPAN)
E100069622L1C001R00200741182/1	Solyc06g060260.3.1	96.104	77	3	0	20	96	138	62	4.03e-29	126	Solyc06g060260.3	Stromal ascorbate peroxidase (AHRD V3.3 *** Q9TNL9_TOBAC)
E100069622L1C001R00200742801/1	Solyc11g019930.2.1	100	42	0	0	109	150	1853	1894	1.14e-14	78.7	Solyc11g019930.2	Receptor-like proteiny region, transmembrane domain-and RING domain-containing protein 2 (AHRD V3.3 *** A0A1U8GFH4_CAPAN)
E100069622L1C001R00200747081/1	Solyc01g111570.3.1	100	100	0	0	51	150	1763	1664	6.56e-47	185	Solyc01g111570.3	proline-rich receptor-like protein kinase PERK7 isoform X1 (AHRD V3.3 *** A0A2I4GC47_9ROSI)
E100069622L1C001R00200747498/1	Solyc05g008450.3.1	99.333	150	1	0	1	150	1053	904	4.89e-73	272	Solyc05g008450.3	Phenol hydroxylase reductase (AHRD V3.3 *** A0A200QUX1_9MAGN)
E100069622L1C001R00200752936/1	Solyc07g062300.3.1	98.387	62	0	1	90	150	2217	2156	1.46e-23	108	Solyc07g062300.3	NHL domain-containing protein (AHRD V3.3 *** A0A1Q3AYA6_CEPFO)
E100069622L1C001R00200755559/1	Solyc07g045240.3.1	97.297	37	0	1	1	36	1079	1043	1.15e-09	62.1	Solyc07g045240.3	RNA-binding (RRM/RBD/RNP motifs) family protein (AHRD V3.3 *-* A0A2U1LP30_ARTAN)
E100069622L1C001R00200757311/1	Solyc10g083740.3.1	97.973	148	3	0	3	150	827	680	1.37e-68	257	Solyc10g083740.3	60S ribosomal protein L24 (AHRD V3.3 *** A0A2G2VU23_CAPBA)
E100069622L1C001R00200757311/1	Solyc10g083730.2.1	96.552	58	2	0	3	60	1299	1356	3.16e-20	97.1	Solyc10g083730.2	F-box protein PP2-A15 (AHRD V3.3 *** A0A2G2VV31_CAPBA)
E100069622L1C001R00200757920/1	Solyc11g007060.2.1	95	100	2	2	53	150	2676	2774	1.85e-37	154	Solyc11g007060.2	40S ribosomal protein S27 (AHRD V3.3 *-* AT5G47940.1)
E100069622L1C001R00200760025/1	Solyc01g067890.4.1	92.424	66	2	3	85	150	1717	1779	1.47e-18	91.6	Solyc01g067890.4	1-D-deoxyxylulose 5-phosphate synthase
E100069622L1C001R00200762860/1	Solyc02g085940.4.1	98	50	1	0	101	150	3077	3028	1.9e-17	87.9	Solyc02g085940.4	Ribulose bisphosphate carboxylase small chain (AHRD V3.3 *** A0A2G2XBI7_CAPBA)
E100069622L1C001R00200764620/1	Solyc07g008900.4.1	100	103	0	0	1	103	2820	2922	1.41e-48	191	Solyc07g008900.4	Subtilisin-like protease-like protein (AHRD V3.3 *** A0A2K3P616_TRIPR)
E100069622L1C001R00200768498/1	Solyc12g057160.1.1	94.737	133	7	0	1	133	265	397	1.4e-53	207	Solyc12g057160.1	Unknown protein
E100069622L1C001R00200768498/1	Solyc12g057150.1.1	100	80	0	0	1	80	80	1	8.6e-36	148	Solyc12g057150.1	Unknown protein
E100069622L1C001R00200772395/1	Solyc11g012300.1.1	100	50	0	0	1	50	725	774	4.09e-19	93.5	Solyc11g012300.1	transmembrane protein (AHRD V3.3 *-* AT4G22370.2)
E100069622L1C001R00200775114/1	Solyc05g007770.3.1	100	52	0	0	1	52	1119	1068	3.16e-20	97.1	Solyc05g007770.3	NAC domain TF
E100069622L1C001R00200776048/1	Solyc06g007700.4.1	98.795	83	1	0	68	150	851	769	8.6e-36	148	Solyc06g007700.4	Peroxisomal membrane protein 13 (AHRD V3.3 *-* A0A2G3C4I3_CAPCH)
E100069622L1C001R00200776464/1	Solyc12g044220.3.1	100	150	0	0	1	150	3448	3597	1.05e-74	278	Solyc12g044220.3	Phox-associated domain,Sorting nexin (AHRD V3.3 *** A0A2U1L9W5_ARTAN)
E100069622L1C001R00200776464/1	Solyc03g120770.4.1	85.616	146	21	0	1	146	3386	3531	1.85e-37	154	Solyc03g120770.4	Phox (PX) domain-containing protein (AHRD V3.3 *** F4HZJ6_ARATH)
E100069622L1C001R00200778048/1	Solyc03g058910.3.1	100	150	0	0	1	150	1345	1196	1.05e-74	278	Solyc03g058910.3	Pectate lyase (AHRD V3.3 *** A0A2G2WYE5_CAPBA)
E100069622L1C001R00200778917/1	Solyc04g014560.4.1	100	38	0	0	113	150	1024	1061	1.92e-12	71.3	Solyc04g014560.4	Pre-mRNA-splicing factor (AHRD V3.3 *-* G5DX06_SILLA)
E100069622L1C001R00200782607/1	Solyc00g500228.1.1	98.438	64	1	0	1	64	1335	1398	3.14e-25	113	Solyc00g500228.1	Ribosomal protein L2 (AHRD V3.3 *** A0A290WL33_SOLLC)
E100069622L1C001R00200783992/1	Solyc02g064940.1.1	100	51	0	0	100	150	1395	1345	1.14e-19	95.3	Solyc02g064940.1	Leucine-rich repeat family protein (AHRD V3.3 *** G3CHK6_PONTR)
E100069622L1C001R00200790041/1	Solyc11g044660.1.1	95.683	139	6	0	1	139	180	318	1.39e-58	224	Solyc11g044660.1	ATP synthase subunit beta, chloroplastic (AHRD V3.3 *-* A0A2U1KL25_ARTAN)
E100069622L1C001R00200790041/1	Solyc02g043950.1.1	98.78	82	1	0	10	91	1	82	3.09e-35	147	Solyc02g043950.1	Unknown protein
E100069622L1C001R00200790263/1	Solyc03g034180.3.1	98.571	70	1	0	81	150	747	816	1.45e-28	124	Solyc03g034180.3	14-3-3-like protein (AHRD V3.3 *** A0A1U8F4U6_CAPAN)
E100069622L1C001R00200792659/1	Solyc07g066650.4.1	97.458	118	2	1	1	117	1032	1149	2.34e-51	200	Solyc07g066650.4	Defective in cullin neddylation protein (AHRD V3.3 *** Q09K05_TOBAC)
E100069622L1C001R00200794243/1	Solyc11g069097.1.1	100	56	0	0	95	150	1356	1301	1.89e-22	104	Solyc11g069097.1	Elongation factor 1-alpha (AHRD V3.3 *** A0A1U8EL12_CAPAN)
E100069622L1C001R00200794243/1	Solyc11g150146.1.1	98.214	56	1	0	95	150	1860	1805	8.79e-21	99	Solyc11g150146.1	Elongation factor 1-alpha (AHRD V3.3 *** A0A1U8EL12_CAPAN)
E100069622L1C001R00200796587/1	Solyc04g005350.3.1	100	98	0	0	53	150	828	731	8.48e-46	182	Solyc04g005350.3	Glycine-rich RNA-binding protein 3, mitochondrial (AHRD V3.3 *** A0A2I0XDS6_9ASPA)
E100069622L1C001R00200797744/1	Solyc02g069460.3.1	98.276	116	2	0	35	150	774	889	1.81e-52	204	Solyc02g069460.3	Photosystem I reaction center subunit III, chloroplastic (AHRD V3.3 *** A0A1U8FJA0_CAPAN)
E100069622L1C001R00200797744/1	Solyc02g069450.3.1	93.966	116	7	0	35	150	505	620	3.95e-44	176	Solyc02g069450.3	Photosystem I reaction center subunit III, chloroplastic (AHRD V3.3 *** A0A1U8FJA0_CAPAN)
E100069622L1C001R00200798633/1	Solyc06g007510.3.1	98.969	97	1	0	1	97	754	850	1.42e-43	174	Solyc06g007510.3	Ubiquitin-conjugating enzyme (AHRD V3.3 *** A0A200PUP4_9MAGN)
E100069622L1C001R00200799593/1	Solyc02g072300.4.1	82.667	150	24	2	2	150	827	679	8.66e-31	132	Solyc02g072300.4	SHAGGY-like kinase (AHRD V3.3 *** N0A047_WHEAT)
E100069622L1C001R00200806642/1	Solyc04g025040.1.1	100	88	0	0	1	88	627	714	3.07e-40	163	Solyc04g025040.1	RNA-binding protein FUS (AHRD V3.3 *** XP_004237241.1)
E100069622L1C001R00200808239/1	Solyc03g118670.3.1	100	150	0	0	1	150	1809	1958	1.05e-74	278	Solyc03g118670.3	ERAD-associated E3 ubiquitin-protein ligase component HRD3A (AHRD V3.3 *** A0A1J3CQU4_NOCCA)
E100069622L1C001R00200809252/1	Solyc01g099600.4.1	99.296	142	1	0	9	150	1387	1528	1.37e-68	257	Solyc01g099600.4	heavy metal-associated isoprenylated plant protein 3-like (AHRD V3.3 *** A0A1S3XS77_TOBAC)
E100069622L1C001R00200812802/1	Solyc00g500190.1.1	100	56	0	0	28	83	83	138	1.89e-22	104	Solyc00g500190.1	30S ribosomal protein S2, chloroplastic (AHRD V3.3 *** I6N946_DATST)
E100069622L1C001R00200815358/1	Solyc01g049650.3.1	99.219	128	1	0	23	150	1845	1718	8.3e-61	231	Solyc01g049650.3	Pyruvate kinase (AHRD V3.3 *** A0A2G2XPN6_CAPBA)
E100069622L1C001R00200816811/1	Solyc04g006970.4.1	97.436	39	1	0	112	150	3411	3449	2.48e-11	67.6	Solyc04g006970.4	Phosphoenolpyruvate carboxylase (AHRD V3.3 *** A6YM33_RICCO)
E100069622L1C001R00200818381/1	Solyc05g013490.4.1	94.059	101	6	0	48	148	2807	2707	1.85e-37	154	Solyc05g013490.4	Formin-like protein 3 (AHRD V3.3 *-* A0A142CD24_9LAMI)
E100069622L1C001R00200822730/1	Solyc06g008160.4.1	98.851	87	1	0	64	150	784	870	5.14e-38	156	Solyc06g008160.4	Protein FLUORESCENT IN BLUE LIGHT, chloroplastic (AHRD V3.3 *** A0A2G3C412_CAPCH)
E100069622L1C001R00200832527/1	Solyc12g010320.2.1	98.63	73	0	1	78	150	833	762	1.12e-29	128	Solyc12g010320.2	temperature-induced lipocalin
E100069622L1C001R00200835843/1	Solyc11g033288.1.1	99.333	150	1	0	1	150	1395	1544	4.89e-73	272	Solyc11g033288.1	Transaldolase (AHRD V3.3 *** Q7XJH9_SOLLC)
E100069622L1C001R00200837941/1	Solyc06g053400.3.1	82.781	151	23	3	1	149	1074	1223	8.66e-31	132	Solyc06g053400.3	Isopropylmalate synthase (AHRD V3.3 *** K4C627_SOLLC)
E100069622L1C001R00200839382/1	Solyc01g092950.3.1	100	150	0	0	1	150	448	597	1.05e-74	278	Solyc01g092950.3	MADS-box protein (AHRD V3.3 *** A1BQ41_VITVI)
E100069622L1C001R00200844302/1	Solyc11g070130.2.1	99.065	107	1	0	44	150	294	400	3.92e-49	193	Solyc11g070130.2	Profilin (AHRD V3.3 *** A0A2G2VQJ3_CAPBA)
E100069622L1C001R00200844302/1	Solyc08g066110.3.1	92.308	104	8	0	47	150	456	559	8.6e-36	148	Solyc08g066110.3	Profilin (AHRD V3.3 *** A0A2G2W5D3_CAPBA)
E100069622L1C001R00200846127/1	Solyc02g081150.1.1	97.368	38	1	0	113	150	825	862	8.91e-11	65.8	Solyc02g081150.1	serine/arginine repetitive matrix-like protein (AHRD V3.3 *** AT4G22190.1)
E100069622L1C001R00200846567/1	Solyc01g099100.4.1	100	31	0	0	120	150	2470	2500	1.49e-08	58.4	Solyc01g099100.4	Long-chain acyl-CoA synthetase 6 (AHRD V3.3 *** A0A2U1MVC5_ARTAN)
E100069622L1C001R00200846641/1	Solyc06g082190.3.1	98.261	115	2	0	25	139	832	718	6.51e-52	202	Solyc06g082190.3	Protein kinase like protein (AHRD V3.3 *** Q0WN89_ARATH)
E100069622L1C001R00200849007/1	Solyc06g076750.3.1	100	150	0	0	1	150	2423	2274	1.05e-74	278	Solyc06g076750.3	Major facilitator superfamily protein (AHRD V3.3 *** A0A1P8AP16_ARATH)
E100069622L1C001R00200849763/1	Solyc07g021020.4.1	100	83	0	0	68	150	2070	1988	1.85e-37	154	Solyc07g021020.4	Glyoxal oxidase-like (AHRD V3.3 *** Q8S198_ORYSJ)
E100069622L1C001R00200851627/1	Solyc01g044350.3.1	98.54	137	1	1	1	136	1390	1254	1.38e-63	241	Solyc01g044350.3	RBR-type E3 ubiquitin transferase (AHRD V3.3 *** A0A2G2XPJ0_CAPBA)
E100069622L1C001R00200852818/1	Solyc04g082390.3.1	98.936	94	1	0	1	94	611	518	6.6e-42	169	Solyc04g082390.3	Dolichol-phosphate mannosyltransferase, putative, expressed (AHRD V3.3 *** Q10BB4_ORYSJ)
E100069622L1C001R00200856402/1	Solyc12g039120.2.1	99.306	144	1	0	7	150	469	612	1.06e-69	261	Solyc12g039120.2	40S ribosomal protein S19 (AHRD V3.3 *** A0A1U8G3N2_CAPAN)
E100069622L1C001R00200860465/1	Solyc05g054350.3.1	100	150	0	0	1	150	759	908	1.05e-74	278	Solyc05g054350.3	Epoxide hydrolase (AHRD V3.3 *** Q41414_SOLTU)
E100069622L1C001R00200861558/1	Solyc06g073510.3.1	100	54	0	0	97	150	1606	1553	2.44e-21	100	Solyc06g073510.3	Origin recognition complex subunit 2 (AHRD V3.3 *** A0A2I0W1F8_9ASPA)
E100069622L1C001R00200862794/1	Solyc04g082200.2.1	100	100	0	0	47	146	923	1022	6.56e-47	185	Solyc04g082200.2	dehydrin
E100069622L1C001R00200862795/1	Solyc12g010910.2.1	96.739	92	2	1	1	92	1141	1051	6.65e-37	152	Solyc12g010910.2	Phospholipase A1-IIdelta (AHRD V3.3 *** A0A2G2YTM0_CAPAN)
E100069622L1C001R00200863863/1	Solyc03g098440.4.1	100	69	0	0	82	150	1198	1130	1.12e-29	128	Solyc03g098440.4	Tetratricopeptide repeat (TPR)-containing protein (AHRD V3.3 *** A0A2U1QET0_ARTAN)
E100069622L1C001R00200864928/1	Solyc02g070310.3.1	97.647	85	2	0	66	150	678	594	3.09e-35	147	Solyc02g070310.3	60S ribosomal protein L32 (AHRD V3.3 *** A0A2G3D4E0_CAPCH)
E100069622L1C001R00200867518/1	Solyc01g080430.4.1	97.619	84	2	0	67	150	2510	2593	1.11e-34	145	Solyc01g080430.4	RING/U-box superfamily protein (AHRD V3.3 *** A0A1P8B7R8_ARATH)
E100069622L1C001R00200867620/1	Solyc12g056950.2.1	84.783	92	10	4	56	145	522	433	5.29e-18	89.8	Solyc12g056950.2	FCS-Like Zinc finger 6 (AHRD V3.3 *** FLZ6_ARATH)
E100069622L1C001R00200874687/1	Solyc01g008470.3.1	99.333	150	1	0	1	150	891	1040	4.89e-73	272	Solyc01g008470.3	Translocation protein Sec62 (AHRD V3.3 *** A0A200QIN6_9MAGN)
E100069622L1C001R00200874687/1	Solyc01g008480.4.1	92.562	121	8	1	30	149	3090	3210	5.1e-43	172	Solyc01g008480.4	Pentatricopeptide repeat (AHRD V3.3 *** A0A200Q273_9MAGN)
E100069622L1C001R00200878566/1	Solyc07g062600.4.1	94.444	90	4	1	1	89	3917	4006	1.86e-32	137	Solyc07g062600.4	Acyl-CoA N-acyltransferase with RING/FYVE/PHD-type zinc finger protein (AHRD V3.3 *-* A0A1I9LNP0_ARATH)
E100069622L1C001R00200882405/1	Solyc03g114060.3.1	100	146	0	0	1	146	5751	5606	1.76e-72	270	Solyc03g114060.3	Bromo adjacent homology (BAH) domain (AHRD V3.3 *** A0A200R0M3_9MAGN)
E100069622L1C001R00200888257/1	Solyc04g014600.3.1	98.667	150	2	0	1	150	758	609	2.28e-71	267	Solyc04g014600.3	Adenine nucleotide alpha hydrolases-like superfamily protein (AHRD V3.3 *** A0A2U1NYH2_ARTAN)
E100069622L1C001R00200888401/1	Solyc02g088580.1.1	97.826	46	1	0	105	150	121	166	3.18e-15	80.5	Solyc02g088580.1	Plant calmodulin-binding protein-like protein (AHRD V3.3 *-* AT5G39380.5)
E100069622L1C001R00200889328/1	Solyc09g010630.3.1	99.333	150	1	0	1	150	2226	2077	4.89e-73	272	Solyc09g010630.3	HSC2-like
E100069622L1C001R00200899866/1	Solyc05g054315.1.1	89.333	150	16	0	1	150	617	468	5.07e-48	189	Solyc05g054315.1	Epoxide hydrolase (AHRD V3.3 *** Q41413_SOLTU)
E100069622L1C001R00200901921/1	Solyc01g081450.3.1	99.029	103	1	0	48	150	549	651	6.56e-47	185	Solyc01g081450.3	glycine-rich protein A3 (AHRD V3.3 --* XP_004229538.1)
E100069622L1C001R00200907916/1	Solyc04g072890.4.1	99.338	151	0	1	1	150	1510	1660	4.89e-73	272	Solyc04g072890.4	Transducin/WD40 repeat-like superfamily protein (AHRD V3.3 *** F4I1K5_ARATH)
E100069622L1C001R00200909530/1	Solyc02g021100.3.1	100	31	0	0	120	150	214	244	1.49e-08	58.4	Solyc02g021100.3	Methyl-CpG-binding domain protein 4-like protein (AHRD V3.3 *** MBD4L_ARATH)
E100069622L1C001R00200913218/1	Solyc05g005560.4.1	97.143	35	1	0	114	148	2343	2309	4.15e-09	60.2	Solyc05g005560.4	polygalacturonase isoenzyme 1 beta subunit
E100069622L1C001R00200913330/1	Solyc11g070030.2.1	99.074	108	1	0	1	108	742	635	1.09e-49	195	Solyc11g070030.2	NADH-quinone oxidoreductase subunit B (AHRD V3.3 *** A0A1V9H215_9XANT)
E100069622L1C001R00200913777/1	Solyc01g112230.4.1	95.455	44	2	0	107	150	214	257	1.92e-12	71.3	Solyc01g112230.4	Plant EC metallothionein-like protein (AHRD V3.3 *** A0A200PQZ1_9MAGN)
E100069622L1C001R00200914040/1	Solyc08g075840.3.1	97.059	102	3	0	49	150	2992	3093	5.1e-43	172	Solyc08g075840.3	Replication protein A subunit (AHRD V3.3 *** A0A2G3DCZ2_CAPCH)
E100069622L1C001R00200921849/1	Solyc02g079300.3.1	98.864	88	1	0	63	150	3172	3259	1.43e-38	158	Solyc02g079300.3	Transcription factor jumonji (JmjC) domain-containing protein (AHRD V3.3 *** Q8VYB9_ARATH)
E100069622L1C001R00200924311/1	Solyc02g088790.3.1	100	150	0	0	1	150	1061	1210	1.05e-74	278	Solyc02g088790.3	RNA-binding protein (AHRD V3.3 *-* Q941H8_SOLTU)
E100069622L1C001R00200930841/1	Solyc10g080210.2.1	100	31	0	0	120	150	1605	1635	1.49e-08	58.4	Solyc10g080210.2	polygalacturonase
E100069622L1C001R00200944434/1	Solyc04g015450.3.1	97.26	73	2	0	51	123	2342	2270	1.45e-28	124	Solyc04g015450.3	extensin X55684
E100069622L1C001R00200948172/1	Solyc11g011220.2.1	99.099	111	1	0	1	111	2164	2274	2.34e-51	200	Solyc11g011220.2	transmembrane protein (Protein of unknown function DUF2359%2C transmembrane) (AHRD V3.3 *** AT1G23170.2)
E100069622L1C001R00200952778/1	Solyc06g069090.3.1	100	31	0	0	119	149	808	838	1.49e-08	58.4	Solyc06g069090.3	40S ribosomal protein S7 (AHRD V3.3 *-* A0A2G3D0S9_CAPCH)
E100069622L1C001R00200952778/1	Solyc06g069080.3.1	100	31	0	0	119	149	3611	3581	1.49e-08	58.4	Solyc06g069080.3	Tetratricopeptide repeat (AHRD V3.3 *** A0A200Q6C1_9MAGN)
E100069622L1C001R00200974107/1	Solyc02g090030.2.1	100	125	0	0	26	150	1147	1023	8.3e-61	231	Solyc02g090030.2	33 kDa oxygen-evolving protein
E100069622L1C001R00200975603/1	Solyc11g005900.2.1	100	123	0	0	28	150	446	568	1.07e-59	228	Solyc11g005900.2	Guanylate kinase-like (AHRD V3.3 *** A0A200PUL8_9MAGN)
E100069622L1C001R00200980703/1	Solyc12g096590.3.1	98.198	111	2	0	40	150	684	794	1.09e-49	195	Solyc12g096590.3	6,7-dimethyl-8-ribityllumazine synthase (AHRD V3.3 *** Q9XH13_TOBAC)
E100069622L1C001R00200980703/1	Solyc08g015660.3.1	87.059	85	11	0	40	124	780	864	3.16e-20	97.1	Solyc08g015660.3	6,7-dimethyl-8-ribityllumazine synthase (AHRD V3.3 *** A0A2G2W335_CAPBA)
E100069622L1C001R00200984377/1	Solyc01g111650.3.1	98.198	111	2	0	40	150	724	614	1.09e-49	195	Solyc01g111650.3	SKP1-like protein (AHRD V3.3 *** O82463_NICCL)
E100069622L1C001R00200984616/1	Solyc10g080520.3.1	100	134	0	0	17	150	747	614	8.25e-66	248	Solyc10g080520.3	E3 ubiquitin-protein ligase CHFR (AHRD V3.3 *** A0A1J3DBT4_NOCCA)
E100069622L1C001R00200986646/1	Solyc01g106320.2.1	96.04	101	2	1	48	148	1227	1325	3.07e-40	163	Solyc01g106320.2	Phox/Bem1p (AHRD V3.3 *** A0A200QI01_9MAGN)
E100069622L1C001R00200994028/1	Solyc03g114100.1.1	100	36	0	0	115	150	249	284	2.48e-11	67.6	Solyc03g114100.1	hypothetical protein (AHRD V3.3 *** AT1G52720.1)
E100069622L1C001R00200995360/1	Solyc02g084710.3.1	100	150	0	0	1	150	315	166	1.05e-74	278	Solyc02g084710.3	Thioredoxin (AHRD V3.3 *** A0A1U8FW99_CAPAN)
E100069622L1C001R00201008114/1	Solyc03g019700.1.1	99.281	139	1	0	12	150	210	72	6.37e-67	252	Solyc03g019700.1	Transmembrane protein, putative (DUF 3339) (AHRD V3.3 *** Q9SMN3_ARATH)
E100069622L1C001R00201018003/1	Solyc07g015870.4.1	98.261	115	2	0	1	115	1113	999	6.51e-52	202	Solyc07g015870.4	Pectin lyase-like superfamily protein (AHRD V3.3 *** A0A2U1L3E9_ARTAN)
E100069622L1C001R00201025809/1	Solyc06g035920.3.1	100	150	0	0	1	150	715	864	1.05e-74	278	Solyc06g035920.3	Remorin (AHRD V3.3 *** A0A1U8F3B7_CAPAN)
E100069622L1C001R00201027997/1	Solyc02g067460.3.1	97.436	117	3	0	34	150	1201	1085	2.34e-51	200	Solyc02g067460.3	Mitochondrial outer membrane protein porin (AHRD V3.3 *** A0A2K3KY08_TRIPR)
E100069622L1C001R00201034753/1	Solyc02g090760.4.1	100	150	0	0	1	150	7464	7315	1.05e-74	278	Solyc02g090760.4	hypothetical protein (AHRD V3.3 *-* AT3G50370.2)
E100069622L1C001R00201036359/1	Solyc04g074040.3.1	99.333	150	1	0	1	150	509	658	4.89e-73	272	Solyc04g074040.3	Arginine/serine-rich splicing factor, putative, expressed (AHRD V3.3 *-* Q6AVF4_ORYSJ)
E100069622L1C001R00201036542/1	Solyc02g068380.3.1	97.297	37	1	0	114	150	1435	1471	3.21e-10	63.9	Solyc02g068380.3	Allantoate deiminase/N-carbamoyl-L-amino-acid hydrolase (AHRD V3.3 *** A0A316ELX8_9BURK)
E100069622L1C001R00201041187/1	Solyc10g005750.3.1	100	75	0	0	2	76	1158	1084	5.18e-33	139	Solyc10g005750.3	Calcium-dependent protein kinase (AHRD V3.3 *-* B2KTA9_WHEAT)
E100069622L1C001R00201041320/1	Solyc01g105140.3.1	98.969	97	1	0	1	97	443	347	1.42e-43	174	Solyc01g105140.3	Arginine/serine-rich splicing factor, putative, expressed (AHRD V3.3 *-* Q6AVF4_ORYSJ)
E100069622L1C001R00201044842/1	Solyc05g015050.3.1	100	35	0	0	116	150	3403	3437	8.91e-11	65.8	Solyc05g015050.3	GPT1 (AHRD V3.3 *** A0A142CD30_9LAMI)
E100069622L1C001R00201045592/1	Solyc06g071770.4.1	97.143	105	3	0	46	150	2384	2488	1.1e-44	178	Solyc06g071770.4	PB1 domain, Zinc finger, ZZ-type, UBA-like, Next to BRCA1, central domain protein (AHRD V3.3 *-* A0A2U1P8J3_ARTAN)
E100069622L1C001R00201045710/1	Solyc04g074800.3.1	93.939	132	1	2	1	132	1012	1136	3.92e-49	193	Solyc04g074800.3	craniofacial development protein 1 (AHRD V3.3 *** A0A2I4E4C8_9ROSI)
E100069622L1C001R00201048451/1	Solyc02g068100.3.1	100	116	0	0	24	139	268	383	8.36e-56	215	Solyc02g068100.3	SWI/SNF complex component SNF12-like protein (AHRD V3.3 *** A0A2G3BVC1_CAPCH)
E100069622L1C001R00201053540/1	Solyc00g500208.1.1	98.667	150	2	0	1	150	1824	1973	2.28e-71	267	Solyc00g500208.1	Photosystem I P700 chlorophyll a apoprotein A2 (AHRD V3.3 *** I6N956_DATST)
E100069622L1C001R00201053540/1	Solyc00g500138.1.1	98.667	150	2	0	1	150	1824	1973	2.28e-71	267	Solyc00g500138.1	50S ribosomal protein L14, chloroplastic (AHRD V3.3 *** I6N992_DATST)
E100069622L1C001R00201053540/1	Solyc00g500056.1.1	98.667	150	2	0	1	150	1824	1973	2.28e-71	267	Solyc00g500056.1	DNA-directed RNA polymerase subunit alpha (AHRD V3.3 *-* A0A1U8QD90_CAPAN)
E100069622L1C001R00201053540/1	Solyc03g095880.1.1	98.734	79	1	0	72	150	153	75	1.44e-33	141	Solyc03g095880.1	Unknown protein
E100069622L1C001R00201053540/1	Solyc02g036320.2.1	100	56	0	0	95	150	1	56	1.89e-22	104	Solyc02g036320.2	Photosystem I P700 chlorophyll a apoprotein A2 (AHRD V3.3 *-* A0A2U8ZZC7_9GENT)
E100069622L1C001R00201053540/1	Solyc12g035580.1.1	98.214	56	1	0	95	150	1	56	8.79e-21	99	Solyc12g035580.1	Photosystem I P700 chlorophyll a apoprotein A2 (AHRD V3.3 *-* A0A0N9DZT7_9MAGN)
E100069622L1C001R00201054832/1	Solyc08g075370.3.1	99.333	150	1	0	1	150	710	561	4.89e-73	272	Solyc08g075370.3	Unknown protein
E100069622L1C001R00201061668/1	Solyc05g016410.3.1	100	150	0	0	1	150	1465	1614	1.05e-74	278	Solyc05g016410.3	Casein kinase (AHRD V3.3 *** A2I5G0_BETVU)
E100069622L1C001R00201065618/1	Solyc02g082140.3.1	100	30	0	0	1	30	1937	1908	5.36e-08	56.5	Solyc02g082140.3	galactan beta-1,4-galactosyltransferase GALS3 (AHRD V3.3 *** A0A2I4EYQ4_9ROSI)
E100069622L1C001R00201075816/1	Solyc01g104500.2.1	100	28	0	0	123	150	920	893	6.94e-07	52.8	Solyc01g104500.2	DUF1644 domain-containing protein (AHRD V3.3 *-* A0A1Q3BHE3_CEPFO)
E100069622L1C001R00201077431/1	Solyc11g067100.2.1	97.222	36	1	0	115	150	419	454	1.15e-09	62.1	Solyc11g067100.2	60S acidic ribosomal protein family (AHRD V3.3 *-* F4IGR3_ARATH),Pfam:PF00428
E100069622L1C001R00201083149/1	Solyc04g005330.3.1	100	35	0	0	116	150	880	914	8.91e-11	65.8	Solyc04g005330.3	Transducin/WD40 repeat-like superfamily protein (AHRD V3.3 *** A0A2U1N878_ARTAN)
E100069622L1C001R00201083806/1	Solyc01g104700.4.1	100	49	0	0	1	49	930	882	1.47e-18	91.6	Solyc01g104700.4	Ran protein/TC4 protein ran2b
E100069622L1C001R00201083806/1	Solyc01g104680.4.1	97.297	37	1	0	13	49	1323	1287	3.21e-10	63.9	Solyc01g104680.4	Ran protein/TC4 protein ran2a
E100069622L1C001R00201086064/1	Solyc08g080090.3.1	100	46	0	0	105	150	1223	1178	6.84e-17	86.1	Solyc08g080090.3	green flesh
E100069622L1C001R00201087883/1	Solyc11g010930.2.1	100	43	0	0	108	150	79	121	3.18e-15	80.5	Solyc11g010930.2	HVA22-like protein (AHRD V3.3 *** A0A2G3B0A8_CAPCH)
E100069622L1C001R00201088564/1	Solyc02g088610.4.1	100	144	0	0	7	150	3046	3189	2.28e-71	267	Solyc02g088610.4	LeHSP110/ClpB heat shock protein
E100069622L1C001R00201089115/1	Solyc03g063240.3.1	100	38	0	0	72	109	1181	1218	1.92e-12	71.3	Solyc03g063240.3	Pyridoxamine 5'-phosphate oxidase-related FMN-binding protein (AHRD V3.3 *** A0A089NZG9_9RHIZ)
E100069622L1C001R00201091461/1	Solyc02g086240.3.1	100	97	0	0	54	150	907	811	3.05e-45	180	Solyc02g086240.3	60S ribosomal protein L11 (AHRD V3.3 *-* A0A2G2VRP4_CAPBA)
E100069622L1C001R00201097427/1	Solyc02g068797.1.1	98.305	59	1	0	53	111	210	152	1.89e-22	104	Solyc02g068797.1	Unknown protein
E100069622L1C001R00201097427/1	Solyc03g150157.1.1	93.75	48	1	2	44	90	692	646	1.92e-12	71.3	Solyc03g150157.1	Cathepsin B (AHRD V3.3 *-* A0A2G2XYT9_CAPAN)
E100069622L1C001R00201102805/1	Solyc08g061320.3.1	100	42	0	0	109	150	1486	1527	1.14e-14	78.7	Solyc08g061320.3	Polyadenylate-binding protein-interacting protein 7 (AHRD V3.3 *** A0A2G3BRE1_CAPCH)
E100069622L1C001R00201103187/1	Solyc03g026020.3.1	100	150	0	0	1	150	1211	1062	1.05e-74	278	Solyc03g026020.3	Heat shock transcription factor (AHRD V3.3 *** E1U3C8_CICAR)
E100069622L1C001R00201103686/1	Solyc01g109780.3.1	99.333	150	1	0	1	150	844	993	4.89e-73	272	Solyc01g109780.3	F-box family protein (AHRD V3.3 *-* AT2G16365.6)
E100069622L1C001R00201105177/1	Solyc04g076220.3.1	97.778	45	1	0	106	150	731	775	1.14e-14	78.7	Solyc04g076220.3	AT-hook motif nuclear-localized protein (AHRD V3.3 *** A0A1U8GD78_CAPAN)
E100069622L1C001R00201109262/1	Solyc08g082400.1.1	98.824	85	1	0	1	85	669	753	6.65e-37	152	Solyc08g082400.1	Chlororespiratory reduction31 (AHRD V3.3 *** A0A0F7GYA7_9ROSI)
E100069622L1C001R00201114168/1	Solyc04g008340.2.1	100	94	0	0	1	94	1965	2058	1.42e-43	174	Solyc04g008340.2	IAA-alanine resistance protein 1 (AHRD V3.3 *** A0A1U8GMT9_CAPAN)
E100069622L1C001R00201115603/1	Solyc11g072640.3.1	95.652	46	0	1	105	150	957	1000	5.33e-13	73.1	Solyc11g072640.3	Zinc-binding dehydrogenase (AHRD V3.3 *** A0A162PTR1_9PEZI)
E100069622L1C001R00201119774/1	Solyc05g051790.3.1	97.778	45	1	0	106	150	702	746	1.14e-14	78.7	Solyc05g051790.3	DNA-directed RNA polymerase, RPB5 subunit (AHRD V3.3 *** A0A2U1MFI7_ARTAN)
E100069622L1C001R00201120758/1	Solyc02g090890.4.1	100	150	0	0	1	150	2336	2485	1.05e-74	278	Solyc02g090890.4	zeaxanthin epoxidase
E100069622L1C001R00201123569/1	Solyc01g080330.4.1	100	57	0	0	1	57	1214	1270	5.25e-23	106	Solyc01g080330.4	Bax inhibitor 1-related (AHRD V3.3 *-* A0A200RBK8_9MAGN)
E100069622L1C001R00201130306/1	Solyc09g050064.1.1	100	34	0	0	115	148	309	342	3.21e-10	63.9	Solyc09g050064.1	50S ribosomal protein L14, chloroplastic (AHRD V3.3 *** I6N992_DATST)
E100069622L1C001R00201130306/1	Solyc00g500155.1.1	100	34	0	0	115	148	309	342	3.21e-10	63.9	Solyc00g500155.1	50S ribosomal protein L14, chloroplastic (AHRD V3.3 *** I6N992_DATST)
E100069622L1C001R00201130306/1	Solyc00g500076.1.1	100	34	0	0	115	148	309	342	3.21e-10	63.9	Solyc00g500076.1	50S ribosomal protein L14, chloroplastic (AHRD V3.3 *** I6N992_DATST)
E100069622L1C001R00201130306/1	Solyc00g500031.1.1	100	34	0	0	115	148	309	342	3.21e-10	63.9	Solyc00g500031.1	50S ribosomal protein L14, chloroplastic (AHRD V3.3 *** I6N992_DATST)
E100069622L1C001R00201130441/1	Solyc06g063220.3.1	100	150	0	0	1	150	259	110	1.05e-74	278	Solyc06g063220.3	ATP synthase subunit epsilon, mitochondrial (AHRD V3.3 *** A0A2G3D1F3_CAPCH)
E100069622L1C001R00201135655/1	Solyc07g049290.3.1	100	39	0	0	1	39	1997	1959	5.33e-13	73.1	Solyc07g049290.3	Protein NRT1/ PTR FAMILY 6.4 (AHRD V3.3 *** A0A2G2Z2Y2_CAPAN)
E100069622L1C001R00201137476/1	Solyc01g095530.2.1	100	150	0	0	1	150	308	457	1.05e-74	278	Solyc01g095530.2	hypothetical protein (AHRD V3.3 *-* AT5G41761.1)
E100069622L1C001R00201137768/1	Solyc02g036350.3.1	99.107	112	1	0	1	112	1298	1409	6.51e-52	202	Solyc02g036350.3	1-aminocyclopropane-1-carboxylate oxidase EF501822
E100069622L1C001R00201140494/1	Solyc04g056380.3.1	100	59	0	0	55	113	2539	2597	4.06e-24	110	Solyc04g056380.3	seipin-1 (AHRD V3.3 *** A0A2I4DXK6_9ROSI)
E100069622L1C001R00201144411/1	Solyc10g055760.2.1	97.183	71	1	1	1	70	1096	1026	6.75e-27	119	Solyc10g055760.2	NAC domain-containing protein 2 (AHRD V3.3 *** A0A1U8EDX1_CAPAN)
E100069622L1C001R00201155546/1	Solyc00g500332.1.1	98.333	60	1	0	89	148	1617	1558	5.25e-23	106	Solyc00g500332.1	ATP synthase subunit alpha, chloroplastic (AHRD V3.3 *** I6N942_DATST)
E100069622L1C001R00201155546/1	Solyc00g500323.1.1	98.333	60	1	0	89	148	1617	1558	5.25e-23	106	Solyc00g500323.1	ATP synthase subunit alpha, chloroplastic (AHRD V3.3 *** I6N942_DATST)
E100069622L1C001R00201158521/1	Solyc06g054510.4.1	100	55	0	0	96	150	818	764	6.79e-22	102	Solyc06g054510.4	Acyl carrier protein (AHRD V3.3 *** A0A1U8GVI0_CAPAN)
E100069622L1C001R00201159697/1	Solyc10g054590.2.1	99.333	150	1	0	1	150	583	732	4.89e-73	272	Solyc10g054590.2	V-type proton ATPase proteolipid subunit (AHRD V3.3 *** A0A2I4E7G5_9ROSI)
E100069622L1C001R00201161264/1	Solyc04g079990.4.1	98	150	3	0	1	150	1263	1114	1.06e-69	261	Solyc04g079990.4	DNA-3-methyladenine glycosylase I (AHRD V3.3 *-* A0A2I0X0X0_9ASPA)
E100069622L1C001R00201164374/1	Solyc04g077150.3.1	98.667	75	1	0	76	150	848	774	2.41e-31	134	Solyc04g077150.3	Ergosterol biosynthetic protein 28 (AHRD V3.3 *** A0A1U8GD02_CAPAN)
E100069622L1C001R00201175676/1	Solyc08g066860.2.1	100	150	0	0	1	150	1660	1511	1.05e-74	278	Solyc08g066860.2	Auxin canalization protein (DUF828) (AHRD V3.3 *** Q9LUI0_ARATH)
E100069622L1C001R00201175676/1	Solyc08g066850.3.1	100	150	0	0	1	150	1198	1347	1.05e-74	278	Solyc08g066850.3	Lactoylglutathione lyase (AHRD V3.3 *** A0A1U8DS55_CAPAN)
E100069622L1C001R00201182739/1	Solyc04g007770.3.1	100	53	0	0	98	150	541	489	8.79e-21	99	Solyc04g007770.3	Sn-1 protein (AHRD V3.3 *** Q42393_CAPAN)
E100069622L1C001R00201186523/1	Solyc10g054560.2.1	97.98	99	1	1	1	99	364	267	1.84e-42	171	Solyc10g054560.2	V-type proton ATPase proteolipid subunit (AHRD V3.3 *** A0A2I4E7G5_9ROSI)
E100069622L1C001R00201186523/1	Solyc10g054570.2.1	96.97	99	2	1	1	99	366	269	8.54e-41	165	Solyc10g054570.2	V-type proton ATPase proteolipid subunit (AHRD V3.3 *** A0A2I4E7G5_9ROSI)
E100069622L1C001R00201187925/1	Solyc06g060300.1.1	100	113	0	0	38	150	147	259	3.89e-54	209	Solyc06g060300.1	zinc-ribbon domain protein (AHRD V3.3 *** AT1G44414.1)
E100069622L1C001R00201188885/1	Solyc08g075310.4.1	99.333	150	1	0	1	150	2360	2211	4.89e-73	272	Solyc08g075310.4	AP-4 complex subunit epsilon (AHRD V3.3 *** A0A2G3C072_CAPCH)
E100069622L1C001R00201188952/1	Solyc07g053650.4.1	100	45	0	0	106	150	1182	1226	2.46e-16	84.2	Solyc07g053650.4	26S proteasome non-ATPase regulatory subunit 2 homolog (AHRD V3.3 *** A0A2G2Z400_CAPAN)
E100069622L1C001R00201193357/1	Solyc11g027880.2.1	100	93	0	0	58	150	40	132	5.1e-43	172	Solyc11g027880.2	Patellin-5 (AHRD V3.3 *** A0A2G3AQX0_CAPCH)
E100069622L1C001R00201194430/1	Solyc04g050840.1.1	94	150	9	0	1	150	364	513	1.07e-59	228	Solyc04g050840.1	Protein Ycf2 (AHRD V3.3 *-* YCF2_IPOPU)
E100069622L1C001R00201194430/1	Solyc00g500299.1.1	100	49	0	0	1	49	694	646	1.47e-18	91.6	Solyc00g500299.1	Ycf15 protein (AHRD V3.3 *-* J7H9P3_CAPAN)
E100069622L1C001R00201209684/1	Solyc03g034200.3.1	97.5	40	0	1	111	150	2755	2793	2.48e-11	67.6	Solyc03g034200.3	KH domain-containing protein (AHRD V3.3 *** A0A2I0VQH4_9ASPA)
E100069622L1C001R00201211115/1	Solyc03g118660.3.1	97.761	134	3	0	17	150	1267	1400	8.3e-61	231	Solyc03g118660.3	Down syndrome critical region protein 3-like protein (AHRD V3.3 *** A0A1J3H0S9_NOCCA)
E100069622L1C001R00201211390/1	Solyc10g006890.4.1	100	150	0	0	1	150	2380	2529	1.05e-74	278	Solyc10g006890.4	Transducin/WD40 repeat-like superfamily protein (AHRD V3.3 *** A0A2U1PNI0_ARTAN)
E100069622L1C001R00201213337/1	Solyc04g048900.3.1	99.333	150	1	0	1	150	1000	1149	4.89e-73	272	Solyc04g048900.3	Calreticulin (AHRD V3.3 *** A0A2G3ASL1_CAPCH)
E100069622L1C001R00201213337/1	Solyc05g056230.4.1	88.356	146	17	0	5	150	903	1048	3.95e-44	176	Solyc05g056230.4	Calreticulin (AHRD V3.3 *** A0A2G3ASL1_CAPCH)
E100069622L1C001R00201217945/1	Solyc03g025720.3.1	100	150	0	0	1	150	1811	1662	1.05e-74	278	Solyc03g025720.3	Oxalate--CoA ligase (AHRD V3.3 *** A0A2G2X724_CAPBA)
E100069622L1C001R00201220582/1	Solyc11g006470.2.1	99.038	104	0	1	1	104	1055	1157	6.56e-47	185	Solyc11g006470.2	Core-2 i-branching beta-n-acetylglucosaminyltransferase family protein (AHRD V3.3 *** A0A2K3MQ33_TRIPR)
E100069622L1C001R00201221309/1	Solyc03g123870.3.1	100	61	0	0	90	150	2818	2758	3.14e-25	113	Solyc03g123870.3	Exocyst complex component EXO84B (AHRD V3.3 *** A0A1U8FU49_CAPAN)
E100069622L1C001R00201223421/1	Solyc07g066600.3.1	98.551	69	0	1	82	150	1483	1550	1.88e-27	121	Solyc07g066600.3	Phosphoglycerate kinase (AHRD V3.3 *** A0A2G3C3B1_CAPCH)
E100069622L1C001R00201227258/1	Solyc08g014510.3.1	98.701	77	1	0	65	141	1728	1652	1.86e-32	137	Solyc08g014510.3	Zinc finger protein (AHRD V3.3 *** A0A200PME8_9MAGN)
E100069622L1C001R00201230194/1	Solyc01g096670.4.1	100	33	0	0	118	150	1386	1418	1.15e-09	62.1	Solyc01g096670.4	Cytochrome P450 (AHRD V3.3 *** A0A2U1MC34_ARTAN)
E100069622L1C001R00201233102/1	Solyc10g049710.2.1	100	150	0	0	1	150	1369	1220	1.05e-74	278	Solyc10g049710.2	ATP-dependent Clp protease proteolytic subunit (AHRD V3.3 *** A0A2G2YL68_CAPAN)
E100069622L1C001R00201236166/1	Solyc02g088490.3.1	97.778	90	2	0	61	150	1043	1132	5.14e-38	156	Solyc02g088490.3	Saccharopine dehydrogenase (AHRD V3.3 *** A0A2U1NI14_ARTAN)
E100069622L1C001R00201237556/1	Solyc06g053180.4.1	99.333	150	1	0	1	150	399	250	4.89e-73	272	Solyc06g053180.4	Cytochrome b5 (AHRD V3.3 *** A0A1U8GVN8_CAPAN)
E100069622L1C001R00201238485/1	Solyc11g006460.3.1	100	133	0	0	18	150	1574	1442	2.97e-65	246	Solyc11g006460.3	DnaJ protein (AHRD V3.3 *** Q43177_SOLTU)
E100069622L1C001R00201239272/1	Solyc01g028807.1.1	100	105	0	0	1	105	575	471	1.09e-49	195	Solyc01g028807.1	Unknown protein
E100069622L1C001R00201239272/1	Solyc11g038340.1.1	100	54	0	0	52	105	243	190	2.44e-21	100	Solyc11g038340.1	Unknown protein
E100069622L1C001R00201242389/1	Solyc09g008155.1.1	100	113	0	0	1	113	214	326	3.89e-54	209	Solyc09g008155.1	actin T1-like protein (AHRD V3.3 *** AT3G09860.1)
E100069622L1C001R00201248392/1	Solyc06g050310.3.1	98.039	51	1	0	100	150	242	192	5.29e-18	89.8	Solyc06g050310.3	Haloacid dehalogenase-like hydrolase (HAD) superfamily protein (AHRD V3.3 *** F4J510_ARATH)
E100069622L1C001R00201251124/1	Solyc05g050330.3.1	100	111	0	0	1	111	548	438	5.03e-53	206	Solyc05g050330.3	WRKY transcription factor 60
E100069622L1C001R00201256088/1	Solyc06g005020.3.1	87.209	86	8	3	11	93	107	22	1.14e-19	95.3	Solyc06g005020.3	ATP synthase subunit d, mitochondrial (AHRD V3.3 *** A0A1U8FCW0_CAPAN)
E100069622L1C001R00201265860/1	Solyc08g069050.3.1	95.122	82	4	0	69	150	3027	3108	3.12e-30	130	Solyc08g069050.3	Ubiquitin carboxyl-terminal hydrolase 19 (AHRD V3.3 *** A0A2G2XMP0_CAPBA)
E100069622L1C001R00201268666/1	Solyc02g089780.3.1	100	31	0	0	120	150	1157	1127	1.49e-08	58.4	Solyc02g089780.3	dihydroflavonol 4-reductase/flavanone protein (AHRD V3.3 *-* AT3G02420.2)
E100069622L1C001R00201268970/1	Solyc09g090610.3.1	100	128	0	0	23	150	673	546	1.78e-62	237	Solyc09g090610.3	Ribosomal protein L17 (AHRD V3.3 *** Q5I7K4_WHEAT)
E100069622L1C001R00201270023/1	Solyc07g022760.4.1	98.667	150	2	0	1	150	2401	2252	2.28e-71	267	Solyc07g022760.4	Pre-mRNA-processing protein 40A (AHRD V3.3 *** A0A2G2XIJ4_CAPBA)
E100069622L1C001R00201271205/1	Solyc11g044320.2.1	97.872	47	1	0	1	47	408	362	8.85e-16	82.4	Solyc11g044320.2	Telomere repeat-binding factor 1 (AHRD V3.3 *** A0A2G2YFA0_CAPAN)
E100069622L1C001R00201278047/1	Solyc02g081170.4.1	100	78	0	0	1	78	1053	976	1.11e-34	145	Solyc02g081170.4	plastid lipid associated protein CHRC
E100069622L1C001R00201282358/1	Solyc08g081730.4.1	83.962	106	16	1	46	150	833	938	2.44e-21	100	Solyc08g081730.4	Reticulon-like protein (AHRD V3.3 *** A0A2G3DAU6_CAPCH)
E100069622L1C001R00201284131/1	Solyc01g099240.4.1	100	150	0	0	1	150	324	473	1.05e-74	278	Solyc01g099240.4	2-hydroxy-3-oxopropionate reductase (AHRD V3.3 *** A0A2Z5T525_9BACI)
E100069622L1C001R00201284593/1	Solyc06g075960.1.1	100	50	0	0	101	150	312	263	4.09e-19	93.5	Solyc06g075960.1	Histone H4 (AHRD V3.3 *-* F2E7L1_HORVV)
E100069622L1C001R00201284593/1	Solyc06g075850.1.1	97.959	49	1	0	102	150	311	263	6.84e-17	86.1	Solyc06g075850.1	Histone H4 (AHRD V3.3 *-* F2E7L1_HORVV)
E100069622L1C001R00201284593/1	Solyc06g075930.1.1	95.349	43	2	0	108	150	305	263	6.89e-12	69.4	Solyc06g075930.1	Histone H4 (AHRD V3.3 *-* F2E7L1_HORVV)
E100069622L1C001R00201286447/1	Solyc02g088570.2.1	100	49	0	0	102	150	807	759	1.47e-18	91.6	Solyc02g088570.2	RING/U-box superfamily protein (AHRD V3.3 *** A0A2K3MXG0_TRIPR)
E100069622L1C001R00201295364/1	Solyc07g009330.4.1	98.113	106	2	0	45	150	515	410	6.56e-47	185	Solyc07g009330.4	60S acidic ribosomal protein P3 (AHRD V3.3 *** A0A2G2Z2E6_CAPAN)
E100069622L1C001R00201296510/1	Solyc07g014700.4.1	99.333	150	1	0	1	150	1916	2065	4.89e-73	272	Solyc07g014700.4	Dolichyl-diphosphooligosaccharide--protein glycosyltransferase subunit 2 (AHRD V3.3 *** A0A2G2WC86_CAPBA)
E100069622L1C001R00201299635/1	Solyc12g011450.2.1	100	77	0	0	74	150	927	851	4e-34	143	Solyc12g011450.2	Chlorophyll a-b binding protein, chloroplastic (AHRD V3.3 *** A0A1U8G201_CAPAN)
E100069622L1C001R00201301095/1	Solyc07g043310.3.1	100	37	0	0	114	150	1675	1711	6.89e-12	69.4	Solyc07g043310.3	Gamma aminobutyrate transaminase isoform 1
E100069622L1C001R00201310365/1	Solyc06g064460.4.1	97.368	38	1	0	113	150	863	900	8.91e-11	65.8	Solyc06g064460.4	60S ribosomal protein L7a (AHRD V3.3 *** A0A2G3DGL0_CAPCH)
E100069622L1C001R00201312560/1	Solyc00g500309.1.1	100	38	0	0	113	150	103	140	1.92e-12	71.3	Solyc00g500309.1	Ribosomal protein S3 (AHRD V3.3 *** A0A290WKX3_SOLLC)
E100069622L1C001R00201312560/1	Solyc00g500274.1.1	100	38	0	0	113	150	103	140	1.92e-12	71.3	Solyc00g500274.1	Ribosomal protein S3 (AHRD V3.3 *** A0A290WKX3_SOLLC)
E100069622L1C001R00201312560/1	Solyc00g500245.1.1	100	38	0	0	113	150	385	422	1.92e-12	71.3	Solyc00g500245.1	Ribosomal protein S3 (AHRD V3.3 *** A0A290WKX3_SOLLC)
E100069622L1C001R00201312560/1	Solyc00g500117.1.1	100	38	0	0	113	150	100	137	1.92e-12	71.3	Solyc00g500117.1	Ribosomal protein S3 (AHRD V3.3 *** A0A290WKX3_SOLLC)
E100069622L1C001R00201312560/1	Solyc00g500100.1.1	100	38	0	0	113	150	103	140	1.92e-12	71.3	Solyc00g500100.1	Ribosomal protein S3 (AHRD V3.3 *** A0A290WKX3_SOLLC)
E100069622L1C001R00201312560/1	Solyc09g015850.4.1	97.368	38	1	0	113	150	103	140	8.91e-11	65.8	Solyc09g015850.4	Ribosomal protein S3 (AHRD V3.3 *-* A0A290WKX3_SOLLC)
E100069622L1C001R00201318062/1	Solyc02g083590.3.1	100	150	0	0	1	150	1680	1829	1.05e-74	278	Solyc02g083590.3	dehydroquinate synthase
E100069622L1C001R00201319176/1	Solyc07g006830.4.1	100	150	0	0	1	150	2160	2309	1.05e-74	278	Solyc07g006830.4	Calmodulin-binding protein (AHRD V3.3 *** A0A2U1PNP9_ARTAN)
E100069622L1C001R00201319520/1	Solyc10g019040.2.1	100	37	0	0	114	150	1538	1574	6.89e-12	69.4	Solyc10g019040.2	kinetochore protein Nuf2 (AHRD V3.3 *** A0A2I4GDS6_9ROSI)
E100069622L1C001R00201321514/1	Solyc01g104840.4.1	99.091	110	1	0	41	150	1053	944	8.42e-51	198	Solyc01g104840.4	RNA-binding protein (AHRD V3.3 *-* O24106_NICGU)
E100069622L1C001R00201325962/1	Solyc03g112760.3.1	97.895	95	2	0	35	129	3591	3685	8.54e-41	165	Solyc03g112760.3	transmembrane protein (AHRD V3.3 *** AT3G48200.1)
E100069622L1C001R00201328349/1	Solyc04g014510.3.1	88.119	101	12	0	50	150	662	762	1.88e-27	121	Solyc04g014510.3	glutamine synthase
E100069622L1C001R00201328440/1	Solyc10g083720.3.1	99.065	107	1	0	44	150	1867	1973	3.92e-49	193	Solyc10g083720.3	Pyruvate kinase (AHRD V3.3 *** A0A1U8EAH7_CAPAN)
E100069622L1C001R00201331035/1	Solyc03g115020.3.1	100	37	0	0	114	150	350	386	6.89e-12	69.4	Solyc03g115020.3	Wiskott-aldrich syndrome family protein, putative (DUF1118) (AHRD V3.3 *** Q9SD79_ARATH)
E100069622L1C001R00201341408/1	Solyc01g068160.4.1	100	150	0	0	1	150	1113	964	1.05e-74	278	Solyc01g068160.4	Pyridoxal phosphate (PLP)-dependent transferases superfamily protein (AHRD V3.3 *** A0A2U1MVH0_ARTAN)
E100069622L1C001R00201342169/1	Solyc06g009140.3.1	96.875	96	0	1	58	150	441	346	1.43e-38	158	Solyc06g009140.3	Late embryogenesis abundant protein Lea5 (AHRD V3.3 *** A0A1J3JXG8_NOCCA)
E100069622L1C001R00201343076/1	Solyc04g063230.3.1	100	146	0	0	5	150	453	308	1.76e-72	270	Solyc04g063230.3	S-adenosyl-L-methionine-dependent methyltransferases superfamily protein (AHRD V3.3 *** A0A2U1PWQ7_ARTAN)
E100069622L1C001R00201347014/1	Solyc07g065920.4.1	100	150	0	0	1	150	1060	911	1.05e-74	278	Solyc07g065920.4	Heavy metal-associated isoprenylated plant protein 41 (AHRD V3.3 *-* A0A2P4JR90_QUESU)
E100069622L1C001R00201349635/1	Solyc12g010010.2.1	100	150	0	0	1	150	2380	2529	1.05e-74	278	Solyc12g010010.2	Cyclic nucleotide-gated channel 6 (AHRD V3.3 *** A0A2U1KIM7_ARTAN)
E100069622L1C001R00201350154/1	Solyc05g052040.1.1	100	150	0	0	1	150	761	612	1.05e-74	278	Solyc05g052040.1	ripening regulated protein DDTFR10/A
E100069622L1C001R00201350154/1	Solyc03g093540.1.1	90	140	14	0	4	143	431	292	8.48e-46	182	Solyc03g093540.1	Ethylene-responsive transcription factor 5 (AHRD V3.3 *** ERF5_TOBAC)
E100069622L1C001R00201350154/1	Solyc03g093550.1.1	89.928	139	14	0	4	142	434	296	3.05e-45	180	Solyc03g093550.1	Ethylene-responsive transcription factor 5 (AHRD V3.3 *** A0A2G3CVP7_CAPCH)
E100069622L1C001R00201356835/1	Solyc02g092440.3.1	97.115	104	3	0	47	150	1418	1315	3.95e-44	176	Solyc02g092440.3	Mitochondrial outer membrane protein porin 2 (AHRD V3.3 *** A0A1U8FWW1_CAPAN)
E100069622L1C001R00201357504/1	Solyc07g055320.4.1	99.13	115	1	0	36	150	2224	2110	1.4e-53	207	Solyc07g055320.4	ATP-dependent zinc metalloprotease ftsh chloroplastic-like (AHRD V3.3 *** A0A2K3N4C5_TRIPR)
E100069622L1C001R00201358282/1	Solyc06g008700.3.1	98.667	150	1	1	1	150	1372	1520	8.19e-71	265	Solyc06g008700.3	tRNA (guanine-N(7)-)-methyltransferase non-catalytic subunit (AHRD V3.3 *** A0A2G2WH19_CAPBA)
E100069622L1C001R00201362212/1	Solyc05g013990.3.1	96.377	138	5	0	13	150	1846	1709	1.07e-59	228	Solyc05g013990.3	T-complex protein 1 subunit epsilon (AHRD V3.3 *** A0A1U8GBL8_CAPAN)
E100069622L1C001R00201366025/1	Solyc04g009410.3.1	100	150	0	0	1	150	888	739	1.05e-74	278	Solyc04g009410.3	Proteasome subunit beta (AHRD V3.3 *** A0A2G2ZG08_CAPAN)
E100069622L1C001R00201368733/1	Solyc02g063010.3.1	97.727	44	1	0	107	150	1003	1046	4.12e-14	76.8	Solyc02g063010.3	BES1/BZR1-like protein (AHRD V3.3 *** A0A2U1KKL8_ARTAN)
E100069622L1C001R00201371968/1	Solyc00g500362.1.1	96	125	5	0	26	150	603	727	1.81e-52	204	Solyc00g500362.1	Ribosomal protein L5 (AHRD V3.3 *** A0A290WL59_SOLLC)
E100069622L1C001R00201374439/1	Solyc06g060290.4.1	100	150	0	0	1	150	1748	1897	1.05e-74	278	Solyc06g060290.4	Protein disulfide-isomerase (AHRD V3.3 *** A0A1U8GVQ2_CAPAN)
E100069622L1C001R00201377405/1	Solyc02g084570.4.1	99.333	150	1	0	1	150	1474	1623	4.89e-73	272	Solyc02g084570.4	Cytochrome P450 (AHRD V3.3 *** A0A2U1M5X8_ARTAN)
E100069622L1C001R00201379190/1	Solyc08g008460.2.1	97.333	150	4	0	1	150	618	767	4.93e-68	255	Solyc08g008460.2	kinesin light chain-like (AHRD V3.3 *** A0A2I4FU74_9ROSI)
E100069622L1C001R00201379190/1	Solyc08g008457.1.1	96	150	6	0	1	150	1084	935	1.07e-64	244	Solyc08g008457.1	Unknown protein
E100069622L1C001R00201382462/1	Solyc11g066100.2.1	100	32	0	0	119	150	2018	2049	4.15e-09	60.2	Solyc11g066100.2	Heat shock protein 70 (AHRD V3.3 *** S8C6K2_9LAMI)
E100069622L1C001R00201396546/1	Solyc09g064410.1.1	97.674	86	2	0	65	150	1	86	8.6e-36	148	Solyc09g064410.1	50S ribosomal protein L33, chloroplastic (AHRD V3.3 *** I6N977_DATST)
E100069622L1C001R00201396546/1	Solyc00g500022.1.1	97.674	86	2	0	65	150	38	123	8.6e-36	148	Solyc00g500022.1	30S ribosomal protein S18, chloroplastic (AHRD V3.3 *** A0A1U8QD82_CAPAN)
E100069622L1C001R00201400912/1	Solyc01g010780.4.1	100	36	0	0	115	150	1606	1641	2.48e-11	67.6	Solyc01g010780.4	Protein kinase superfamily protein (AHRD V3.3 *** A0A2U1NYF7_ARTAN)
E100069622L1C001R00201403551/1	Solyc07g063900.3.1	99.333	150	1	0	1	150	673	524	4.89e-73	272	Solyc07g063900.3	RNA binding protein (AHRD V3.3 *-* B6U487_MAIZE)
E100069622L1C001R00201405064/1	Solyc02g078840.4.1	96.512	86	3	0	65	150	422	337	4e-34	143	Solyc02g078840.4	Secretory carrier-associated membrane protein (AHRD V3.3 *** A0A1U8FU36_CAPAN)
E100069622L1C001R00201406060/1	Solyc09g097780.2.1	93.023	43	1	1	69	109	731	689	1.15e-09	62.1	Solyc09g097780.2	Glycine-rich protein (AHRD V3.3 *-* A0A2G2ZTB9_CAPAN)
E100069622L1C001R00201411834/1	Solyc09g089670.3.1	99.333	150	1	0	1	150	480	331	4.89e-73	272	Solyc09g089670.3	HR-like lesion-inducing protein-related (AHRD V3.3 *** B6SJ11_MAIZE)
E100069622L1C001R00201411907/1	Solyc03g006000.3.1	97.436	39	1	0	112	150	1716	1754	2.48e-11	67.6	Solyc03g006000.3	Heat shock transcription factor (AHRD V3.3 *** Q9M597_MEDSA)
E100069622L1C001R00201411980/1	Solyc12g098463.1.1	97.931	145	3	0	2	146	1436	1292	6.37e-67	252	Solyc12g098463.1	myb-like protein X (AHRD V3.3 *-* A0A2I4GJJ9_9ROSI)
E100069622L1C001R00201414008/1	Solyc06g053560.4.1	98.913	92	1	0	26	117	2167	2258	8.54e-41	165	Solyc06g053560.4	Casein kinase I isoform epsilon (AHRD V3.3 *** A0A1U8F4P3_CAPAN)
E100069622L1C001R00201421357/1	Solyc12g100200.2.1	100	29	0	0	122	150	1975	1947	1.93e-07	54.7	Solyc12g100200.2	UPF0061 protein (AHRD V3.3 *** A0A2G2XP25_CAPBA)
E100069622L1C001R00201429246/1	Solyc08g066540.3.1	99.091	110	1	0	41	150	669	778	8.42e-51	198	Solyc08g066540.3	Peptidyl-tRNA hydrolase (AHRD V3.3 *** A0A200RC13_9MAGN)
E100069622L1C001R00201429450/1	Solyc01g109040.4.1	99.333	150	1	0	1	150	237	386	4.89e-73	272	Solyc01g109040.4	Cytochrome b6-f complex subunit 7 (AHRD V3.3 *** A0A1U8DXD4_CAPAN)
E100069622L1C001R00201432337/1	Solyc10g081570.3.1	100	80	0	0	21	100	80	1	8.6e-36	148	Solyc10g081570.3	Marmande
E100069622L1C001R00201432912/1	Solyc10g079860.2.1	100	31	0	0	120	150	1176	1206	1.49e-08	58.4	Solyc10g079860.2	LEQB L.esculentum TomQ'b beta(1,3)glucanase
E100069622L1C001R00201433197/1	Solyc03g044330.1.1	100	30	0	0	121	150	1816	1845	5.36e-08	56.5	Solyc03g044330.1	Acetolactate synthase (AHRD V3.3 *** C0L093_TOBAC)
E100069622L1C001R00201435609/1	Solyc03g115140.4.1	97.26	73	2	0	78	150	935	863	1.45e-28	124	Solyc03g115140.4	DNAJ protein JJJ1 homolog (AHRD V3.3 *** A0A2I4EZM7_9ROSI)
E100069622L1C001R00201438690/1	Solyc11g013280.1.1	100	100	0	0	29	128	4257	4356	6.56e-47	185	Solyc11g013280.1	transcription activator (AHRD V3.3 *** AT5G18410.2)
E100069622L1C001R00201440783/1	Solyc07g018350.2.1	100	95	0	0	56	150	2505	2411	3.95e-44	176	Solyc07g018350.2	DNA mismatch repair protein MutS (AHRD V3.3 *** A0A200PNX5_9MAGN)
E100069622L1C001R00201441973/1	Solyc07g020710.3.1	98.333	120	2	0	31	150	1678	1559	1.08e-54	211	Solyc07g020710.3	Protein tesmin/TSO1-like CXC 5 (AHRD V3.3 *** A0A2G3BNP4_CAPCH)
E100069622L1C001R00201443780/1	Solyc02g062530.3.1	96.512	86	3	0	41	126	799	714	4e-34	143	Solyc02g062530.3	thiamine-phosphate synthase (AHRD V3.3 *-* AT5G49410.2)
E100069622L1C001R00201445494/1	Solyc03g034370.1.1	99.213	127	1	0	24	150	192	66	2.99e-60	230	Solyc03g034370.1	Unknown protein
E100069622L1C001R00201450955/1	Solyc12g062870.2.1	100	150	0	0	1	150	1490	1639	1.05e-74	278	Solyc12g062870.2	Shaggy-related protein kinase epsilon (AHRD V3.3 *** A0A2G3CLN0_CAPCH)
E100069622L1C001R00201451288/1	Solyc03g005230.3.1	99.333	150	1	0	1	150	1445	1296	4.89e-73	272	Solyc03g005230.3	2-methyl-6-phytyl-1,4-hydroquinone methyltransferase, chloroplastic (AHRD V3.3 *** A0A2G2WWA8_CAPBA)
E100069622L1C001R00201462313/1	Solyc04g014480.3.1	94.872	117	4	2	34	150	424	538	8.48e-46	182	Solyc04g014480.3	15.7 kDa heat shock protein, peroxisomal (AHRD V3.3 *** A0A1U8GLK8_CAPAN)
E100069622L1C001R00201468953/1	Solyc09g007230.3.1	93.75	48	3	0	103	150	478	525	5.33e-13	73.1	Solyc09g007230.3	Zinc finger transcription factor 53
E100069622L1C001R00201473551/1	Solyc05g008630.4.1	100	142	0	0	1	142	1943	1802	2.94e-70	263	Solyc05g008630.4	Nuclear poly(A) polymerase 2 (AHRD V3.3 *-* A0A2G2YBY9_CAPAN)
E100069622L1C001R00201495286/1	Solyc00g500064.1.1	97.297	37	1	0	114	150	726	762	3.21e-10	63.9	Solyc00g500064.1	Ycf15 (AHRD V3.3 *-* A0A346JLD3_9ASTE)
E100069622L1C001R00201505056/1	Solyc03g071690.4.1	95.276	127	5	1	25	150	688	814	2.34e-51	200	Solyc03g071690.4	Non-symbiotic hemoglobin 2 (AHRD V3.3 *** HBL2_SOLLC)
E100069622L1C001R00201532484/1	Solyc01g006280.3.1	99.333	150	1	0	1	150	2495	2346	4.89e-73	272	Solyc01g006280.3	Formate--tetrahydrofolate ligase (AHRD V3.3 *** A0A2G3DED7_CAPCH)
E100069622L1C001R00201533575/1	Solyc00g500196.1.1	97.368	114	3	0	1	114	90	203	1.09e-49	195	Solyc00g500196.1	Protein TIC 214 (AHRD V3.3 *** K4EQH9_DATST)
E100069622L1C001R00201542932/1	Solyc03g005770.3.1	93.902	82	5	0	1	82	394	313	1.45e-28	124	Solyc03g005770.3	Chlorophyll a-b binding protein, chloroplastic (AHRD V3.3 *** A0A2G2W7Q4_CAPBA)
E100069622L1C001R00201542932/1	Solyc03g005760.1.1	93.902	82	5	0	1	82	274	193	1.45e-28	124	Solyc03g005760.1	Chlorophyll a-b binding protein, chloroplastic (AHRD V3.3 *** A0A2G2W7Q4_CAPBA)
E100069622L1C001R00201571122/1	Solyc09g064370.4.1	93.478	46	3	0	105	150	1222	1267	6.89e-12	69.4	Solyc09g064370.4	S-(hydroxymethyl)glutathione dehydrogenase (AHRD V3.3 *** E9ND18_SOLHA)
E100069622L1C001R00201575368/1	Solyc05g053550.3.1	100	116	0	0	35	150	1421	1306	8.36e-56	215	Solyc05g053550.3	chalcone synthase 2
E100069622L1C001R00201577715/1	Solyc08g074410.4.1	100	88	0	0	63	150	1004	917	3.07e-40	163	Solyc08g074410.4	Tryptophan--tRNA ligase, cytoplasmic (AHRD V3.3 *** A0A1U8GS48_CAPAN)
E100069622L1C001R00201595302/1	Solyc05g013980.3.1	97.368	38	1	0	113	150	431	468	8.91e-11	65.8	Solyc05g013980.3	anther-specific protein BCP1-like (AHRD V3.3 -** XP_022855050.1)
E100069622L1C001R00201596972/1	Solyc04g008710.4.1	99.333	150	1	0	1	150	583	434	4.89e-73	272	Solyc04g008710.4	Arginine/serine-rich-like splicing factor (AHRD V3.3 *-* Q9SII4_ARATH)
E100069622L1C001R00201607149/1	Solyc04g071580.3.1	93.878	98	6	0	53	150	2517	2420	8.6e-36	148	Solyc04g071580.3	Abscicic acid stress ripening 2
E100069622L1C001R00201608107/1	Solyc04g081090.3.1	96.667	150	5	0	1	150	667	518	2.29e-66	250	Solyc04g081090.3	V-type proton ATPase proteolipid subunit (AHRD V3.3 *** A0A2G3AAA7_CAPAN)
E100069622L1C001R00201608365/1	Solyc08g029110.3.1	100	32	0	0	119	150	1311	1280	4.15e-09	60.2	Solyc08g029110.3	Protein MEMO1 (AHRD V3.3 *** A0A1J3IX38_NOCCA)
E100069622L1C001R00201609392/1	Solyc02g078460.3.1	100	82	0	0	38	119	1315	1234	6.65e-37	152	Solyc02g078460.3	RING/U-box superfamily protein (AHRD V3.3 *** F4JAD0_ARATH)
E100069622L1C001R00201616283/1	Solyc02g077310.4.1	100	38	0	0	113	150	199	236	1.92e-12	71.3	Solyc02g077310.4	D-aminoacyl-tRNA deacylase (AHRD V3.3 *-* A0A1J6IGK4_NICAT)
E100069622L1C001R00201617335/1	Solyc01g094920.3.1	100	106	0	0	1	106	1286	1391	3.03e-50	196	Solyc01g094920.3	Receptor-like protein kinase (AHRD V3.3 *** A0A2K3LAU4_TRIPR)
E100069622L1C001R00201617678/1	Solyc11g072270.3.1	94.118	136	4	3	15	150	604	735	1.81e-52	204	Solyc11g072270.3	Calmodulin (AHRD V3.3 *** B6T4U8_MAIZE)
E100069622L1C001R00201619373/1	Solyc12g009080.2.1	95.238	42	2	0	109	150	446	487	2.48e-11	67.6	Solyc12g009080.2	OBP3-responsive protein 4 (ORG4) (AHRD V3.3 *** Q8VY85_ARATH)
E100069622L1C001R00201622600/1	Solyc02g094050.4.1	93.651	63	4	0	1	63	519	457	1.14e-19	95.3	Solyc02g094050.4	Blue copper protein (AHRD V3.3 *** A0A2K3LS79_TRIPR)
E100069622L1C001R00201624949/1	Solyc06g074650.3.1	100	150	0	0	1	150	3116	3265	1.05e-74	278	Solyc06g074650.3	AP-2 complex subunit alpha (AHRD V3.3 *** A0A1U8H352_CAPAN)
E100069622L1C001R00201624949/1	Solyc11g066770.3.1	94.631	149	8	0	2	150	2936	3084	8.3e-61	231	Solyc11g066770.3	AP-2 complex subunit alpha (AHRD V3.3 *** A0A2G2VQ36_CAPBA)
E100069622L1C001R00201625065/1	Solyc03g082400.3.1	97.333	150	2	1	1	150	1206	1059	1.77e-67	254	Solyc03g082400.3	heat shock protein 21
E100069622L1C001R00201625065/1	Solyc03g082390.3.1	91.111	90	8	0	61	150	1452	1363	5.21e-28	122	Solyc03g082390.3	Polyadenylate-binding protein-interacting protein 12 (AHRD V3.3 *** A0A2G3CXR6_CAPCH)
E100069622L1C001R00201629875/1	Solyc06g083190.4.1	100	150	0	0	1	150	2253	2104	1.05e-74	278	Solyc06g083190.4	Peptidylprolyl isomerase (AHRD V3.3 *** A0A2G3CCB5_CAPCH)
E100069622L1C001R00201631287/1	Solyc07g014610.4.1	93.478	46	1	2	106	150	2767	2811	2.48e-11	67.6	Solyc07g014610.4	GPI ethanolamine phosphate transferase 3 (AHRD V3.3 *** A0A1J3JQN1_NOCCA)
E100069622L1C001R00201637053/1	Solyc03g062790.3.1	100	150	0	0	1	150	911	762	1.05e-74	278	Solyc03g062790.3	Plastid-lipid associated protein PAP / fibrillin family protein (AHRD V3.3 *** A8MRU9_ARATH)
E100069622L1C001R00201638689/1	Solyc01g088530.2.1	100	150	0	0	1	150	1169	1020	1.05e-74	278	Solyc01g088530.2	hypothetical protein (AHRD V3.3 *** AT2G44600.1)
E100069622L1C001R00201639422/1	Solyc11g068730.2.1	100	81	0	0	70	150	1404	1324	2.39e-36	150	Solyc11g068730.2	Nitrilase (AHRD V3.3 *** G4VV63_CAMSI)
E100069622L1C001R00201642243/1	Solyc06g034380.1.1	89.552	67	7	0	84	150	204	270	6.84e-17	86.1	Solyc06g034380.1	60S ribosomal protein L9 (AHRD V3.3 *** A0A1U8EIU9_CAPAN)
E100069622L1C001R00201643673/1	Solyc11g010600.2.1	100	50	0	0	1	50	1878	1927	4.09e-19	93.5	Solyc11g010600.2	O-fucosyltransferase (AHRD V3.3 *** A0A2P5EGU4_TREOI)
E100069622L1C001R00201644307/1	Solyc07g063440.3.1	100	29	0	0	122	150	4227	4199	1.93e-07	54.7	Solyc07g063440.3	Trafficking protein particle complex II-specific subunit-like protein (AHRD V3.3 *** A0A2G2WF16_CAPBA)
E100069622L1C001R00201648072/1	Solyc07g061900.3.1	99.333	150	1	0	1	150	941	1090	4.89e-73	272	Solyc07g061900.3	50S ribosomal protein L4 (AHRD V3.3 *** B6TG27_MAIZE)
E100069622L1C001R00201648527/1	Solyc09g090150.4.1	100	66	0	0	1	66	1636	1701	5.21e-28	122	Solyc09g090150.4	Seed storage protein (AHRD V3.3 *** Q2TPW5_9ROSI)
E100069622L1C001R00201649848/1	Solyc00g500358.1.1	98.667	150	2	0	1	150	1465	1316	2.28e-71	267	Solyc00g500358.1	ATP synthase subunit alpha (AHRD V3.3 *** A0A2H4NB27_SOLLC)
E100069622L1C001R00201649848/1	Solyc00g500345.1.1	97.351	151	3	1	1	150	1466	1316	4.93e-68	255	Solyc00g500345.1	ATP synthase subunit alpha (AHRD V3.3 *** A0A2G3AS26_CAPCH)
E100069622L1C001R00201653165/1	Solyc09g059040.3.1	99.225	129	1	0	1	129	1200	1072	2.31e-61	233	Solyc09g059040.3	Oxidoreductase, zinc-binding dehydrogenase family protein (AHRD V3.3 *** A0A2U1PT68_ARTAN)
E100069622L1C001R00201653165/1	Solyc09g059020.4.1	88.372	129	15	0	1	129	1139	1011	5.14e-38	156	Solyc09g059020.4	Quinone-oxidoreductase QR1, chloroplastic (AHRD V3.3 *** QR1_TRIVS)
E100069622L1C001R00201653800/1	Solyc01g094290.3.1	97.183	142	2	2	7	148	520	659	4.96e-63	239	Solyc01g094290.3	K(+) efflux antiporter 1, chloroplastic (AHRD V3.3 *** A0A2G2YXI5_CAPAN)
E100069622L1C001R00201654280/1	Solyc10g005110.3.1	100	86	0	0	65	150	1493	1408	3.97e-39	159	Solyc10g005110.3	Oxygen-dependent coproporphyrinogen-III oxidase, chloroplastic (AHRD V3.3 *** A0A1U8EMR2_CAPAN)
E100069622L1C001R00201661155/1	Solyc01g105570.4.1	97.222	36	1	0	115	150	848	883	1.15e-09	62.1	Solyc01g105570.4	U2 small nuclear ribonucleoprotein auxiliary factor-like protein (AHRD V3.3 *** AT5G64010.1)
E100069622L1C001R00201661682/1	Solyc07g017400.3.1	100	111	0	0	23	133	1259	1369	5.03e-53	206	Solyc07g017400.3	26S proteasome regulatory subunit RPN13 (AHRD V3.3 *** A0A1U8H9R1_CAPAN)
E100069622L1C001R00201663892/1	Solyc04g011390.1.1	100	51	0	0	1	51	262	312	1.14e-19	95.3	Solyc04g011390.1	Histone H4 (AHRD V3.3 *-* F2E7L1_HORVV)
E100069622L1C001R00201663892/1	Solyc05g054610.1.1	95.918	49	2	0	1	49	262	310	3.18e-15	80.5	Solyc05g054610.1	Histone H4 (AHRD V3.3 *-* F2E7L1_HORVV)
E100069622L1C001R00201664091/1	Solyc02g091520.3.1	99	100	1	0	1	100	613	712	3.05e-45	180	Solyc02g091520.3	Calcium-dependent lipid-binding (CaLB domain) family protein (AHRD V3.3 *** A0A2U1LMA8_ARTAN)
E100069622L1C001R00201665702/1	Solyc01g097870.3.1	99.225	129	1	0	22	150	684	556	2.31e-61	233	Solyc01g097870.3	40S ribosomal protein S24 (AHRD V3.3 *** A0A2G3BTW2_CAPCH)
E100069622L1C001R00201667835/1	Solyc08g059660.3.1	100	150	0	0	1	150	1866	1717	1.05e-74	278	Solyc08g059660.3	ANTH domain-containing protein (AHRD V3.3 *** A0A1Q3CZP3_CEPFO)
E100069622L1C001R00201682274/1	Solyc09g007850.3.1	100	63	0	0	88	150	1236	1174	2.43e-26	117	Solyc09g007850.3	RNA-binding protein (AHRD V3.3 *** A0A2U1PI86_ARTAN)
E100069622L1C001R00201682576/1	Solyc12g098640.3.1	100	150	0	0	1	150	1053	1202	1.05e-74	278	Solyc12g098640.3	Cycloeucalenol cycloisomerase (AHRD V3.3 *** A0A2G2YAV1_CAPAN)
E100069622L1C001R00201682739/1	Solyc06g007930.3.1	99.338	151	0	1	1	150	692	542	4.89e-73	272	Solyc06g007930.3	Cytochrome b5 (AHRD V3.3 *** A0A1U8GY41_CAPAN)
E100069622L1C001R00201683817/1	Solyc01g090190.3.1	99.333	150	1	0	1	150	1026	877	4.89e-73	272	Solyc01g090190.3	Nuclear RNA binding protein (AHRD V3.3 *** C7TPG6_SOLTU)
E100069622L1C001R00201689081/1	Solyc07g053280.4.1	100	83	0	0	68	150	2217	2135	1.85e-37	154	Solyc07g053280.4	Ketol-acid reductoisomerase (AHRD V3.3 *** K4CFM5_SOLLC)
E100069622L1C001R00201690061/1	Solyc08g080240.3.1	98.592	142	2	0	9	150	190	331	6.37e-67	252	Solyc08g080240.3	NADH-ubiquinone oxidoreductase (AHRD V3.3 *** A0A2P4Q047_RHIID)
E100069622L1C001R00201690061/1	Solyc08g007805.1.1	89.655	87	9	0	64	150	125	211	1.13e-24	111	Solyc08g007805.1	NADH dehydrogenase [ubiquinone] 1 alpha subcomplex subunit 8-B (AHRD V3.3 *** A0A1U8G8P8_CAPAN)
E100069622L1C001R00201693473/1	Solyc05g025590.4.1	100	59	0	0	92	150	2800	2858	4.06e-24	110	Solyc05g025590.4	Replication protein A subunit (AHRD V3.3 *** A0A1U8GNS1_CAPAN)
E100069622L1C001R00201694936/1	Solyc04g077840.2.1	100	95	0	0	56	150	345	439	3.95e-44	176	Solyc04g077840.2	F-box/kelch-repeat protein (AHRD V3.3 *-* A0A2G2ZRE5_CAPAN)
E100069622L1C001R00201695855/1	Solyc08g006320.4.1	99.333	150	1	0	1	150	721	572	4.89e-73	272	Solyc08g006320.4	WRKY transcription factor 11
E100069622L1C001R00201698335/1	Solyc07g017220.3.1	98.592	71	1	0	80	150	1136	1206	4.03e-29	126	Solyc07g017220.3	DUF581 domain-containing protein (AHRD V3.3 *** A0A1Q3AVJ7_CEPFO)
E100069622L1C001R00201698507/1	Solyc07g065500.2.1	96.842	95	2	1	20	113	454	548	1.43e-38	158	Solyc07g065500.2	Nuclear transcription factor Y subunit B-3 (AHRD V3.3 *** A0A2G2WFH7_CAPBA)
E100069622L1C001R00201700112/1	Solyc04g074230.3.1	100	36	0	0	115	150	950	985	2.48e-11	67.6	Solyc04g074230.3	SIG74 14-3-3 family protein
E100069622L1C001R00201700641/1	Solyc01g108630.3.1	100	84	0	0	67	150	2039	1956	5.14e-38	156	Solyc01g108630.3	nii1 nitrite reductase
E100069622L1C001R00201701619/1	Solyc03g117760.4.1	97	100	0	1	1	100	489	585	8.54e-41	165	Solyc03g117760.4	Unknown protein
E100069622L1C001R00201704068/1	Solyc01g095330.2.1	99.167	120	1	0	1	120	197	78	2.33e-56	217	Solyc01g095330.2	Unknown protein
E100069622L1C001R00201704068/1	Solyc01g095320.4.1	100	76	0	0	1	76	3730	3805	1.44e-33	141	Solyc01g095320.4	Bag family molecular chaperone regulator 6-like protein (AHRD V3.3 *** A0A2K3PRI9_TRIPR)
E100069622L1C001R00201704094/1	Solyc02g084650.3.1	99.206	126	1	0	25	150	250	375	1.07e-59	228	Solyc02g084650.3	UPF0651 protein, mitochondrial (AHRD V3.3 *** A0A2G3D7Z0_CAPCH)
E100069622L1C001R00201719476/1	Solyc01g099770.3.1	100	150	0	0	1	150	804	655	1.05e-74	278	Solyc01g099770.3	meloidogyne-induced giant cell protein DB141
E100069622L1C001R00201719476/1	Solyc01g099780.3.1	91.509	106	7	2	45	150	763	660	1.11e-34	145	Solyc01g099780.3	Translationally controlled tumor protein (AHRD V3.3 *** U3SXQ9_NICBE)
E100069622L1C001R00201722124/1	Solyc01g028810.3.1	100	116	0	0	1	116	2201	2086	8.36e-56	215	Solyc01g028810.3	Beta chaperonin 60 (AHRD V3.3 *** Q0W9E2_SOLCO)
E100069622L1C001R00201723550/1	Solyc01g081060.4.1	100	28	0	0	122	149	1127	1154	6.94e-07	52.8	Solyc01g081060.4	Solyc01g081060
E100069622L1C001R00201727642/1	Solyc01g111760.4.1	98.78	82	1	0	19	100	1970	2051	3.09e-35	147	Solyc01g111760.4	Vacuolar ATP synthase subunit B (AHRD V3.3 *** A0A2P6TTB9_CHLSO)
E100069622L1C001R00201730216/1	Solyc03g043895.1.1	93.478	92	2	4	49	138	246	335	2.41e-31	134	Solyc03g043895.1	Basic-leucine zipper domain-containing protein (AHRD V3.3 *** A0A2U1MIY1_ARTAN)
E100069622L1C001R00201731346/1	Solyc07g054780.1.1	100	150	0	0	1	150	200	51	1.05e-74	278	Solyc07g054780.1	Wound induced protein (AHRD V3.3 *** Q04129_SOLLC)
E100069622L1C001R00201743494/1	Solyc05g005460.3.1	97.436	39	1	0	112	150	89	127	2.48e-11	67.6	Solyc05g005460.3	DC1 domain-containing protein (AHRD V3.3 *** A0A2U1QM98_ARTAN)
E100069622L1C001R00201746647/1	Solyc02g005110.3.1	96.341	82	3	0	69	150	143	224	6.7e-32	135	Solyc02g005110.3	MADS-box protein SOC1 (AHRD V3.3 --* XP_025887600.1)
E100069622L1C001R00201746647/1	Solyc02g024070.3.1	95.122	82	4	0	69	150	2377	2458	3.12e-30	130	Solyc02g024070.3	Homeobox leucine-zipper protein (AHRD V3.3 *** A0A2U1QME9_ARTAN)
E100069622L1C001R00201748741/1	Solyc01g111560.3.1	95.455	44	1	1	108	150	994	1037	6.89e-12	69.4	Solyc01g111560.3	Rac-like GTP binding protein (AHRD V3.3 *** Q9S821_PHYPA)
E100069622L1C001R00201761184/1	Solyc03g111260.3.1	100	97	0	0	1	97	3091	3187	3.05e-45	180	Solyc03g111260.3	Ribonuclease J (AHRD V3.3 *** A0A1J3CQJ0_NOCCA)
E100069622L1C001R00201762582/1	Solyc01g090880.3.1	99.333	150	1	0	1	150	293	442	4.89e-73	272	Solyc01g090880.3	Holliday junction resolvase (AHRD V3.3 *** B6TEN1_MAIZE)
E100069622L1C001R00201765389/1	Solyc08g077300.3.1	100	150	0	0	1	150	857	1006	1.05e-74	278	Solyc08g077300.3	UMP-CMP kinase (AHRD V3.3 *** A0A2G3AFB8_CAPAN),Pfam:PF00406
E100069622L1C001R00201768806/1	Solyc03g118120.3.1	98.667	150	2	0	1	150	867	718	2.28e-71	267	Solyc03g118120.3	Transferring glycosyl group transferase (AHRD V3.3 *** A0A2K3L539_TRIPR)
E100069622L1C001R00201769291/1	Solyc07g017600.3.1	99.219	128	1	0	23	150	1860	1733	8.3e-61	231	Solyc07g017600.3	Pectinesterase (AHRD V3.3 *** A0A1U8F5L9_CAPAN)
E100069622L1C001R00201771516/1	Solyc03g119920.1.1	99.231	130	1	0	1	130	378	507	6.42e-62	235	Solyc03g119920.1	DUF2921 domain-containing protein (AHRD V3.3 *** A0A1Q3BNA4_CEPFO)
E100069622L1C001R00201779456/1	Solyc11g073300.2.1	100	114	0	0	37	150	1561	1448	1.08e-54	211	Solyc11g073300.2	K-stimulated pyrophosphate-energized sodium pump protein (AHRD V3.3 *** F4JXE8_ARATH)
E100069622L1C001R00201782654/1	Solyc01g006430.3.1	100	150	0	0	1	150	379	528	1.05e-74	278	Solyc01g006430.3	Fatty acid desaturase (AHRD V3.3 *** E7CCC0_9BRAS)
E100069622L1C001R00201783680/1	Solyc06g073090.3.1	97.674	43	1	0	108	150	588	630	1.48e-13	75	Solyc06g073090.3	chloroplast-specific ribosomal protein chloroplast-specific ribosomal protein
E100069622L1C001R00201785684/1	Solyc04g081990.3.1	100	137	0	0	14	150	1215	1351	1.77e-67	254	Solyc04g081990.3	Major facilitator superfamily (AHRD V3.3 *** A0A2U1P5G0_ARTAN)
E100069622L1C001R00201788105/1	Solyc11g013100.2.1	100	43	0	0	108	150	782	740	3.18e-15	80.5	Solyc11g013100.2	Glycine-rich protein (AHRD V3.3 *** Q8VY68_ARATH)
E100069622L1C001R00201792981/1	Solyc06g076410.4.1	100	150	0	0	1	150	1124	1273	1.05e-74	278	Solyc06g076410.4	Methylsterol monooxygenase 2-1 (AHRD V3.3 *** A0A1U8H2P4_CAPAN)
E100069622L1C001R00201795433/1	Solyc06g051410.4.1	100	100	0	0	51	150	1166	1067	6.56e-47	185	Solyc06g051410.4	N-(5'-phosphoribosyl)anthranilate isomerase (AHRD V3.3 *** S8D1B0_9LAMI)
E100069622L1C001R00201803280/1	Solyc07g045220.3.1	93.617	47	2	1	104	150	1382	1427	6.89e-12	69.4	Solyc07g045220.3	ARM repeat superfamily protein (AHRD V3.3 *** Q9SU15_ARATH)
E100069622L1C001R00201810256/1	Solyc11g072590.3.1	100	30	0	0	121	150	4006	4035	5.36e-08	56.5	Solyc11g072590.3	RNA binding (RRM/RBD/RNP motifs) family protein (AHRD V3.3 *** Q9M1E4_ARATH)
E100069622L1C001R00201816502/1	Solyc02g087880.3.1	100	133	0	0	18	150	1582	1450	2.97e-65	246	Solyc02g087880.3	Tubulin alpha chain (AHRD V3.3 *** A0A1U8FRN4_CAPAN)
E100069622L1C001R00201824007/1	Solyc06g074780.1.1	84.298	121	19	0	13	133	426	306	6.75e-27	119	Solyc06g074780.1	Histone H2B (AHRD V3.3 *** A0A2G2ZDH6_CAPAN)
E100069622L1C001R00201851236/1	Solyc05g013460.4.1	91.667	48	4	0	103	150	1404	1451	2.48e-11	67.6	Solyc05g013460.4	Protein DETOXIFICATION (AHRD V3.3 *** A0A1Q3CW99_CEPFO)
E100069622L1C001R00201852313/1	Solyc09g011170.3.1	100	31	0	0	120	150	3068	3098	1.49e-08	58.4	Solyc09g011170.3	Prf interactor 30137
E100069622L1C001R00201852409/1	Solyc12g042060.3.1	99.02	102	1	0	49	150	3068	3169	2.36e-46	183	Solyc12g042060.3	ATP-dependent Clp protease ATP-binding subunit ClpC (AHRD V3.3 *** A0A327YAA3_9BACI)
E100069622L1C001R00201871944/1	Solyc10g076800.2.1	98.113	53	1	0	69	121	1249	1301	4.09e-19	93.5	Solyc10g076800.2	GDP-Man:Man(3)GlcNAc(2)-PP-Dol alpha-1,2-mannosyltransferase (AHRD V3.3 *** A0A1U8EFN6_CAPAN)
E100069622L1C001R00201876458/1	Solyc09g061840.4.1	97.727	88	2	0	63	150	1397	1484	6.65e-37	152	Solyc09g061840.4	3-ketoacyl-CoA thiolase peroxisomal-like (AHRD V3.3 *** A0A2K3P5R8_TRIPR)
E100069622L1C001R00201877521/1	Solyc03g033420.4.1	100	33	0	0	118	150	1137	1105	1.15e-09	62.1	Solyc03g033420.4	Rac-like GTP binding protein (AHRD V3.3 *** Q9S821_PHYPA)
E100069622L1C001R00201881748/1	Solyc01g006540.4.1	98.649	74	1	0	77	150	2969	2896	8.66e-31	132	Solyc01g006540.4	lipoxygenase C
E100069622L1C001R00201885413/1	Solyc01g105030.3.1	99.057	106	1	0	45	150	1021	916	1.41e-48	191	Solyc01g105030.3	Chlorophyll a-b binding protein, chloroplastic (AHRD V3.3 *** A0A2G3AWK5_CAPCH)
E100069622L1C001R00201891801/1	Solyc02g070520.3.1	99.324	148	0	1	4	150	2646	2499	2.28e-71	267	Solyc02g070520.3	alpha-1,2-Mannosidase (AHRD V3.3 *** A0A1U8FJR2_CAPAN)
E100069622L1C001R00201891801/1	Solyc02g070530.4.1	99.123	114	0	1	4	116	2170	2283	1.81e-52	204	Solyc02g070530.4	Potassium channel KAT1 (AHRD V3.3 *** A0A2G3ANB5_CAPAN)
E100069622L1C001R00201895842/1	Solyc06g035970.3.1	98.667	150	2	0	1	150	860	1009	2.28e-71	267	Solyc06g035970.3	Tubulin beta chain (AHRD V3.3 *** A0A2G3C5Z8_CAPCH)
E100069622L1C001R00201895842/1	Solyc03g025730.3.1	90	150	15	0	1	150	2412	2561	1.09e-49	195	Solyc03g025730.3	Tubulin beta chain (AHRD V3.3 *** A0A1U8FRZ9_CAPAN)
E100069622L1C001R00201895842/1	Solyc06g076640.3.1	84.127	126	19	1	22	147	1030	1154	1.88e-27	121	Solyc06g076640.3	Tubulin beta chain (AHRD V3.3 *** A0A1U8H9E6_CAPAN)
E100069622L1C001R00201902383/1	Solyc07g065120.3.1	95.294	85	2	2	67	150	2607	2690	2.41e-31	134	Solyc07g065120.3	Glycerophosphodiester phosphodiesterase GDPDL4 (AHRD V3.3 *** A0A2G2Z5P4_CAPAN)
E100069622L1C001R00201905015/1	Solyc07g049360.3.1	99.333	150	1	0	1	150	367	516	4.89e-73	272	Solyc07g049360.3	Small ubiquitin-related modifier (AHRD V3.3 *** A0A1U8FER0_CAPAN)
E100069622L1C001R00201906287/1	Solyc09g010170.3.1	100	59	0	0	1	59	608	666	4.06e-24	110	Solyc09g010170.3	Vacuolar protein sorting-associated protein 55-like protein (AHRD V3.3 *** A0A1U8E714_CAPAN)
E100069622L1C001R00201913291/1	Solyc11g007960.2.1	97.826	92	1	1	1	91	1737	1646	1.43e-38	158	Solyc11g007960.2	acyl-CoA-binding domain-containing protein 4 (AHRD V3.3 *** A0A2I4GVW9_9ROSI)
E100069622L1C001R00201921588/1	Solyc07g065640.3.1	100	31	0	0	120	150	456	486	1.49e-08	58.4	Solyc07g065640.3	RPM1-interacting protein 4 (AHRD V3.3 *** A0A2G3CUK4_CAPCH)
E100069622L1C001R00201921693/1	Solyc08g083330.2.1	100	55	0	0	96	150	1861	1807	6.79e-22	102	Solyc08g083330.2	Polyketide cyclase/dehydrase and lipid transport superfamily protein (AHRD V3.3 *** Q9XIR9_ARATH)
E100069622L1C001R00201925349/1	Solyc01g006680.4.1	100	150	0	0	1	150	1300	1449	1.05e-74	278	Solyc01g006680.4	2-oxoglutarate (2OG) and Fe(II)-dependent oxygenase superfamily protein (AHRD V3.3 *** A0A2U1NBL4_ARTAN)
E100069622L1C001R00201926447/1	Solyc10g007180.2.1	97.761	134	2	1	18	150	1257	1390	2.99e-60	230	Solyc10g007180.2	Multiple organellar RNA editing factor 8, chloroplastic/mitochondrial (AHRD V3.3 *-* A0A2G3BCH1_CAPCH)
E100069622L1C001R00201927246/1	Solyc09g014220.3.1	100	150	0	0	1	150	1766	1617	1.05e-74	278	Solyc09g014220.3	Major facilitator superfamily protein (AHRD V3.3 *** A0A1P8AP16_ARATH)
E100069622L1C001R00201930788/1	Solyc07g061940.4.1	93.976	83	5	0	68	150	1633	1715	4.03e-29	126	Solyc07g061940.4	Acetolactate synthase (AHRD V3.3 *** C0L093_TOBAC)
E100069622L1C001R00201936619/1	Solyc02g093770.3.1	100	64	0	0	87	150	3945	3882	6.75e-27	119	Solyc02g093770.3	GPI inositol-deacylase (AHRD V3.3 *** A0A1J3D6Y4_NOCCA)
E100069622L1C001R00201940455/1	Solyc04g082170.3.1	99.259	135	1	0	16	150	1718	1584	1.07e-64	244	Solyc04g082170.3	Alcohol dehydrogenase ADH (AHRD V3.3 *** Q41241_SOLLC)
E100069622L1C001R00201940722/1	Solyc03g098240.3.1	100	150	0	0	1	150	1934	1785	1.05e-74	278	Solyc03g098240.3	glutamate decarboxylase
E100069622L1C001R00201941019/1	Solyc05g046140.3.1	97.059	34	1	0	117	150	711	744	1.49e-08	58.4	Solyc05g046140.3	Kirola (AHRD V3.3 *** A0A2G3B0M8_CAPCH)
E100069622L1C001R00201941926/1	Solyc04g005420.4.1	100	34	0	0	117	150	1011	978	3.21e-10	63.9	Solyc04g005420.4	Carbohydrate-binding X8 domain superfamily protein (AHRD V3.3 *-* A0A1P8AZV6_ARATH)
E100069622L1C001R00201944630/1	Solyc11g069350.2.1	96.875	64	1	1	87	150	1851	1789	5.25e-23	106	Solyc11g069350.2	Zinc finger, RING-CH-type, Zinc finger, RING/FYVE/PHD-type (AHRD V3.3 *** A0A2U1QK69_ARTAN)
E100069622L1C001R00201949607/1	Solyc12g099440.3.1	97.368	152	2	2	1	150	2056	2207	1.37e-68	257	Solyc12g099440.3	Glyoxysomal fatty acid beta-oxidation multifunctional protein MFP-a (AHRD V3.3 *** A0A2G2VJQ0_CAPBA)
E100069622L1C001R00201951252/1	Solyc03g113900.4.1	97.015	67	1	1	84	150	1700	1765	1.13e-24	111	Solyc03g113900.4	alpha-1,2-Mannosidase (AHRD V3.3 *** A0A1U8G656_CAPAN)
E100069622L1C001R00201955203/1	Solyc03g117810.4.1	98.925	93	1	0	17	109	1335	1243	2.38e-41	167	Solyc03g117810.4	Phosphate ABC transporter ATP-binding protein PstB (AHRD V3.3 *** A0A365XJ19_9ACTN)
E100069622L1C001R00201958759/1	Solyc00g500343.1.1	100	140	0	0	11	150	357	218	3.81e-69	259	Solyc00g500343.1	hypothetical protein (AHRD V3.3 *** ATMG00660.1)
E100069622L1C001R00201958759/1	Solyc00g025290.1.1	100	140	0	0	11	150	472	333	3.81e-69	259	Solyc00g025290.1	hypothetical protein (AHRD V3.3 *** ATMG00660.1)
E100069622L1C001R00201958759/1	Solyc08g036500.1.1	99.286	140	1	0	11	150	357	218	1.77e-67	254	Solyc08g036500.1	hypothetical protein (AHRD V3.3 *** ATMG00660.1)
E100069622L1C001R00201958759/1	Solyc08g036535.1.1	100	60	0	0	91	150	276	217	1.13e-24	111	Solyc08g036535.1	BnaCnng12870D protein (AHRD V3.3 *** Q6YSS1_BRANA)
E100069622L1C001R00201959357/1	Solyc01g088170.4.1	100	150	0	0	1	150	4942	4793	1.05e-74	278	Solyc01g088170.4	aldehyde oxidase 2
E100069622L1C001R00201968237/1	Solyc06g063000.3.1	97.297	37	1	0	114	150	206	170	3.21e-10	63.9	Solyc06g063000.3	Oligouridylate-binding protein 1A (AHRD V3.3 *** A0A2G3C8H4_CAPCH)
E100069622L1C001R00201970784/1	Solyc03g083900.4.1	100	34	0	0	117	150	1767	1800	3.21e-10	63.9	Solyc03g083900.4	monocopper oxidase-like protein SKU5 (AHRD V3.3 *** A0A2I4GW38_9ROSI)
E100069622L1C001R00201977485/1	Solyc12g099160.2.1	100	128	0	0	23	150	1702	1575	1.78e-62	237	Solyc12g099160.2	Carboxypeptidase (AHRD V3.3 *** A0A1U8EWS6_CAPAN)
E100069622L1C001R00201978263/1	Solyc03g114860.4.1	95.122	41	2	0	110	150	1199	1239	8.91e-11	65.8	Solyc03g114860.4	alpha-1,4-glucan-protein synthase [UDP-forming] 2-like (AHRD V3.3 *** A0A2G3A1X9_CAPAN)
E100069622L1C001R00201978895/1	Solyc01g111300.4.1	100	150	0	0	1	150	737	886	1.05e-74	278	Solyc01g111300.4	Cold-shock protein (AHRD V3.3 *-* A0A200RAC1_9MAGN)
E100069622L1C001R00201989543/1	Solyc05g012650.4.1	100	30	0	0	121	150	3353	3382	5.36e-08	56.5	Solyc05g012650.4	DUF863 domain-containing protein (AHRD V3.3 *** A0A1Q3C321_CEPFO)
E100069622L1C001R00201989543/1	Solyc05g012640.3.1	100	30	0	0	121	150	3277	3306	5.36e-08	56.5	Solyc05g012640.3	T-box transcription factor%2C putative (DUF863) (AHRD V3.3 *-* AT1G13940.2)
E100069622L1C001R00201994090/1	Solyc07g065930.3.1	99	100	1	0	51	150	832	931	3.05e-45	180	Solyc07g065930.3	BTB/POZ domain-containing protein (AHRD V3.3 *** A0A1U8HLU2_CAPAN)
E100069622L1C001R00202000654/1	Solyc02g070690.1.1	99.296	142	1	0	1	142	459	600	1.37e-68	257	Solyc02g070690.1	Calcium-dependent lipid-binding (CaLB domain) family protein (AHRD V3.3 *-* O22783_ARATH)
E100069622L1C001R00202002672/1	Solyc08g029160.1.1	98.529	68	1	0	1	68	236	303	1.88e-27	121	Solyc08g029160.1	Membrane steroid binding protein (AHRD V3.3 *** A0A1Y1HVR8_KLENI)
E100069622L1C001R00202007084/1	Solyc03g121860.1.1	99.091	110	1	0	1	110	464	573	8.42e-51	198	Solyc03g121860.1	Mitochondrial import inner membrane translocase subunit TIM23-like protein (AHRD V3.3 *** A0A2K3MPU1_TRIPR),Pfam:PF02466
E100069622L1C001R00202007744/1	Solyc02g092845.1.1	100	46	0	0	22	67	78	33	6.84e-17	86.1	Solyc02g092845.1	Unknown protein
E100069622L1C001R00202009915/1	Solyc05g051250.3.1	86.755	151	18	2	1	150	905	1054	2.38e-41	167	Solyc05g051250.3	Glutamine synthetase (AHRD V3.3 *** A0A1U8GYF5_CAPAN)
E100069622L1C001R00202011572/1	Solyc10g011670.3.1	98.684	76	1	0	75	150	1567	1492	6.7e-32	135	Solyc10g011670.3	Mitochondrial carrier protein (AHRD V3.3 *** A0A200PUN8_9MAGN)
E100069622L1C001R00202015240/1	Solyc08g065610.3.1	94.34	53	2	1	65	117	1936	1885	3.18e-15	80.5	Solyc08g065610.3	Vacuolar-processing enzyme (AHRD V3.3 *** A0A2G2VI36_CAPBA)
E100069622L1C001R00202016644/1	Solyc06g036110.1.1	100	43	0	0	108	150	507	549	3.18e-15	80.5	Solyc06g036110.1	Calcium-dependent lipid-binding (CaLB domain) family protein (AHRD V3.3 *** A0A2U1LCI8_ARTAN)
E100069622L1C001R00202023317/1	Solyc08g041870.3.1	95.37	108	4	1	1	107	1361	1254	1.84e-42	171	Solyc08g041870.3	Aspartate aminotransferase (AHRD V3.3 *** A0A2G2W5G8_CAPBA)
E100069622L1C001R00202028185/1	Solyc08g082540.3.1	97.802	91	1	1	1	91	1945	2034	5.14e-38	156	Solyc08g082540.3	Galactose-binding domain-like protein (AHRD V3.3 *** A0A2U1P2Q8_ARTAN)
E100069622L1C001R00202031020/1	Solyc07g005940.4.1	95.238	42	1	1	109	150	1295	1335	8.91e-11	65.8	Solyc07g005940.4	V-type proton ATPase subunit H (AHRD V3.3 *** A0A2G2YZQ7_CAPAN)
E100069622L1C001R00202037458/1	Solyc07g056685.1.1	97.727	88	1	1	64	150	128	215	2.39e-36	150	Solyc07g056685.1	Unknown protein
E100069622L1C001R00202037458/1	Solyc07g056700.2.1	93.333	45	3	0	75	119	47	3	2.48e-11	67.6	Solyc07g056700.2	Unknown protein
E100069622L1C001R00202040137/1	Solyc05g048760.3.1	100	147	0	0	1	147	958	1104	4.89e-73	272	Solyc05g048760.3	phosphomannomutase
E100069622L1C001R00202050996/1	Solyc06g062360.3.1	100	99	0	0	1	99	393	491	2.36e-46	183	Solyc06g062360.3	Syntaxin (AHRD V3.3 *** A0A2G3C7Q3_CAPCH)
E100069622L1C001R00202050996/1	Solyc11g066910.3.1	92.391	92	7	0	1	92	243	334	8.66e-31	132	Solyc11g066910.3	Syntaxin (AHRD V3.3 *** A0A2G3C7Q3_CAPCH)
E100069622L1C001R00202051958/1	Solyc03g097370.4.1	100	112	0	0	39	150	3689	3578	1.4e-53	207	Solyc03g097370.4	P-loop containing nucleoside triphosphate hydrolases superfamily protein (AHRD V3.3 *** A0A2U1LV77_ARTAN)
E100069622L1C001R00202055764/1	Solyc03g096920.3.1	100	31	0	0	120	150	3963	3933	1.49e-08	58.4	Solyc03g096920.3	Exportin-1 (AHRD V3.3 *** D1MAF2_SOLLC)
E100069622L1C001R00202056512/1	Solyc03g117630.1.1	95.238	42	1	1	110	150	1905	1946	8.91e-11	65.8	Solyc03g117630.1	Heat shock 70 kDa protein (AHRD V3.3 *** A0A1U8FVW2_CAPAN)
E100069622L1C001R00202056834/1	Solyc01g111310.3.1	100	150	0	0	1	150	1438	1587	1.05e-74	278	Solyc01g111310.3	SlLAX2
E100069622L1C001R00202059382/1	Solyc04g014710.3.1	100	30	0	0	121	150	846	875	5.36e-08	56.5	Solyc04g014710.3	golgin family A protein (AHRD V3.3 *** AT4G22320.1)
E100069622L1C001R00202059721/1	Solyc05g053080.2.1	100	49	0	0	102	150	1	49	1.47e-18	91.6	Solyc05g053080.2	Unknown protein
E100069622L1C001R00202067710/1	Solyc09g098520.4.1	100	84	0	0	67	150	1424	1507	5.14e-38	156	Solyc09g098520.4	CMP-sialic acid transporter 2 (AHRD V3.3 *** A0A2G2V6Q4_CAPBA)
E100069622L1C001R00202071498/1	Solyc08g081010.3.1	100	150	0	0	1	150	2055	1906	1.05e-74	278	Solyc08g081010.3	gamma-glutamylcysteine synthetase 1
E100069622L1C001R00202072154/1	Solyc01g010490.4.1	91.87	123	9	1	28	150	1618	1739	1.84e-42	171	Solyc01g010490.4	Cytochrome P450 (AHRD V3.3 *** A0A2U1NH79_ARTAN)
E100069622L1C001R00202080220/1	Solyc03g005050.3.1	100	33	0	0	118	150	950	982	1.15e-09	62.1	Solyc03g005050.3	Adenylate kinase (AHRD V3.3 *** A0A200QGC4_9MAGN),Pfam:PF00406
E100069622L1C001R00202082744/1	Solyc11g069000.2.1	100	72	0	0	79	150	2073	2002	2.41e-31	134	Solyc11g069000.2	T-complex protein 1 subunit beta (AHRD V3.3 *** A0A2G2YHG6_CAPAN)
E100069622L1C001R00202084275/1	Solyc04g054370.1.1	98.039	51	0	1	100	150	216	167	1.9e-17	87.9	Solyc04g054370.1	RING/U-box superfamily protein (AHRD V3.3 *-* Q3EAE6_ARATH)
E100069622L1C001R00202089510/1	Solyc01g094880.3.1	98.824	85	1	0	66	150	3963	4047	6.65e-37	152	Solyc01g094880.3	Quinoprotein amine dehydrogenase, beta chain-like RIC1-like guanyl-nucleotide exchange factor (AHRD V3.3 *** F4K735_ARATH)
E100069622L1C001R00202096757/1	Solyc08g077710.3.1	100	37	0	0	114	150	360	396	6.89e-12	69.4	Solyc08g077710.3	60S ribosomal protein l37a-like (AHRD V3.3 *** A0A2K3N190_TRIPR)
E100069622L1C001R00202098049/1	Solyc05g010420.2.1	100	31	0	0	120	150	1083	1053	1.49e-08	58.4	Solyc05g010420.2	S-adenosylmethionine decarboxylase
E100069622L1C001R00202103271/1	Solyc00g500210.1.1	100	45	0	0	106	150	390	346	2.46e-16	84.2	Solyc00g500210.1	Protein TIC 214 (AHRD V3.3 *** K4EQH9_DATST)
E100069622L1C001R00202103271/1	Solyc00g500058.1.1	100	45	0	0	106	150	390	346	2.46e-16	84.2	Solyc00g500058.1	Photosystem I assembly protein Ycf3 (AHRD V3.3 *** A0A140F954_9LAMI)
E100069622L1C001R00202103271/1	Solyc00g500145.1.1	97.778	45	1	0	106	150	306	262	1.14e-14	78.7	Solyc00g500145.1	Maturase K (AHRD V3.3 *** A0A2G3DGH8_CAPCH)
E100069622L1C001R00202104192/1	Solyc06g051860.3.1	97.872	47	0	1	105	150	575	621	3.18e-15	80.5	Solyc06g051860.3	mycorrhiza-inducible inorganic phosphate transporter 4
E100069622L1C001R00202112205/1	Solyc01g104770.4.1	100	64	0	0	87	150	1498	1435	6.75e-27	119	Solyc01g104770.4	Actin-related protein (AHRD V3.3 *** A0A200RCC6_9MAGN)
E100069622L1C001R00202116226/1	Solyc01g087560.3.1	99.237	131	1	0	1	131	1379	1509	1.78e-62	237	Solyc01g087560.3	Methyltransferase (AHRD V3.3 *** A0A2G2XST8_CAPBA)
E100069622L1C001R00202134957/1	Solyc06g075810.3.1	100	150	0	0	1	150	581	432	1.05e-74	278	Solyc06g075810.3	NADH-ubiquinone oxidoreductase subunit (AHRD V3.3 *** A0A166XFE7_9PEZI)
E100069622L1C001R00202138795/1	Solyc04g063390.2.1	95.652	46	1	1	106	150	660	705	5.33e-13	73.1	Solyc04g063390.2	Chaperone protein dnaJ 10 (AHRD V3.3 *** A0A2G2ZPA7_CAPAN)
E100069622L1C001R00202141549/1	Solyc07g065820.3.1	98.54	137	2	0	1	137	620	484	3.84e-64	243	Solyc07g065820.3	Calcineurin B-like protein (AHRD V3.3 *** C3TRS0_MAIZE)
E100069622L1C001R00202152637/1	Solyc02g067090.4.1	98.182	110	2	0	1	110	1680	1571	3.92e-49	193	Solyc02g067090.4	Coilin (AHRD V3.3 *-* COIL_ARATH)
E100069622L1C001R00202161962/1	Solyc01g088610.4.1	100	73	0	0	78	150	642	570	6.7e-32	135	Solyc01g088610.4	10 kDa chaperonin (AHRD V3.3 *** A0A2K3N899_TRIPR)
E100069622L1C001R00202163760/1	Solyc06g069220.1.1	99.275	138	1	0	1	138	1351	1488	2.29e-66	250	Solyc06g069220.1	Eukaryotic aspartyl protease family protein (AHRD V3.3 *** Q9C6M0_ARATH)
E100069622L1C001R00202191585/1	Solyc09g005720.3.1	100	150	0	0	1	150	741	592	1.05e-74	278	Solyc09g005720.3	60S ribosomal protein L23a (AHRD V3.3 *-* A0A2G2YLF5_CAPAN)
E100069622L1C001R00202217216/1	Solyc01g060183.1.1	96.97	132	4	0	19	150	306	437	5e-58	222	Solyc01g060183.1	Zinc finger, GRF-type (AHRD V3.3 *** A0A2U1QJI6_ARTAN)
E100069622L1C001R00202217216/1	Solyc07g150127.1.1	96.212	132	5	0	19	150	1	132	2.33e-56	217	Solyc07g150127.1	Zinc finger, GRF-type (AHRD V3.3 *-* A0A2U1M9L4_ARTAN)
E100069622L1C001R00202217216/1	Solyc03g094173.1.1	95.455	132	6	0	19	150	34	165	1.08e-54	211	Solyc03g094173.1	Zinc finger, GRF-type (AHRD V3.3 *** A0A2U1PHW6_ARTAN)
E100069622L1C001R00202217216/1	Solyc03g083735.1.1	94.667	75	4	0	76	150	1	75	2.43e-26	117	Solyc03g083735.1	Zinc finger, GRF-type (AHRD V3.3 *-* A0A2U1LYV9_ARTAN)
E100069622L1C001R00202217216/1	Solyc11g061690.1.1	98.305	59	1	0	88	146	176	234	1.89e-22	104	Solyc11g061690.1	Charged multivesicular body protein 1 (AHRD V3.3 *-* A0A1J3I5J5_NOCCA)
E100069622L1C001R00202224661/1	Solyc10g084280.2.1	92.754	69	2	2	82	150	1486	1551	3.16e-20	97.1	Solyc10g084280.2	SUN-like protein 29
E100069622L1C001R00202227260/1	Solyc08g080420.4.1	100	94	0	0	1	94	941	848	1.42e-43	174	Solyc08g080420.4	GPI transamidase subunit PIG-U (AHRD V3.3 *** A0A200QUK8_9MAGN)
E100069622L1C001R00202238032/1	Solyc08g077150.3.1	97.222	36	1	0	115	150	3149	3184	1.15e-09	62.1	Solyc08g077150.3	Protein phosphatase 2C (AHRD V3.3 *** A0A2U1P5P3_ARTAN)
E100069622L1C001R00202240036/1	Solyc06g036540.1.1	100	130	0	0	18	147	1	130	1.38e-63	241	Solyc06g036540.1	tail fiber (AHRD V3.3 *-* AT5G11280.1)
E100069622L1C001R00202242843/1	Solyc02g032300.3.1	95.714	70	3	0	81	150	2175	2106	3.14e-25	113	Solyc02g032300.3	Enhancer of polycomb-like protein (AHRD V3.3 *** A0A2G3D2K3_CAPCH)
E100069622L1C001R00202244844/1	Solyc11g010110.3.1	97.826	138	3	0	13	150	2653	2790	4.96e-63	239	Solyc11g010110.3	S-adenosyl-L-methionine-dependent methyltransferases superfamily protein (AHRD V3.3 *** Q8L601_ARATH)
E100069622L1C001R00202245650/1	Solyc01g111170.3.1	100	57	0	0	94	150	798	742	5.25e-23	106	Solyc01g111170.3	cyclophilin
E100069622L1C001R00202256239/1	Solyc03g123630.4.1	98.925	93	1	0	1	93	2003	2095	2.38e-41	167	Solyc03g123630.4	pectin methylesterase pmeu1
E100069622L1C001R00202271876/1	Solyc01g059830.3.1	100	150	0	0	1	150	1108	959	1.05e-74	278	Solyc01g059830.3	Enoyl-CoA hydratase (AHRD V3.3 *** A0A1Y1IHV1_KLENI)
E100069622L1C001R00202272044/1	Solyc12g049280.3.1	100	150	0	0	1	150	546	695	1.05e-74	278	Solyc12g049280.3	NAD(P)-binding Rossmann-fold superfamily protein (AHRD V3.3 *** F4IDE8_ARATH)
E100069622L1C001R00202276947/1	Solyc08g007220.3.1	97.368	38	1	0	1	38	850	813	8.91e-11	65.8	Solyc08g007220.3	Hyaluronan/mRNA-binding protein (AHRD V3.3 *** A0A200QJ96_9MAGN)
E100069622L1C001R00202277010/1	Solyc10g008870.3.1	100	150	0	0	1	150	447	596	1.05e-74	278	Solyc10g008870.3	Transcription elongation factor 1 homolog (AHRD V3.3 *** A0A2G3BD30_CAPCH)
E100069622L1C001R00202279552/1	Solyc01g105100.3.1	100	31	0	0	120	150	1617	1647	1.49e-08	58.4	Solyc01g105100.3	Endoplasmic reticulum-Golgi intermediate compartment protein 3 (AHRD V3.3 *** A0A2G2WZZ7_CAPBA)
E100069622L1C001R00202279893/1	Solyc05g014310.3.1	99.194	124	1	0	27	150	731	854	1.39e-58	224	Solyc05g014310.3	multidrug resistance protein (AHRD V3.3 *** AT1G67700.4)
E100069622L1C001R00202284666/1	Solyc02g087410.4.1	98	150	3	0	1	150	3322	3471	1.06e-69	261	Solyc02g087410.4	ABC transporter B family member 18 (AHRD V3.3 *** A0A1U8FQF4_CAPAN)
E100069622L1C001R00202289828/1	Solyc07g066050.4.1	100	48	0	0	1	48	487	534	5.29e-18	89.8	Solyc07g066050.4	Unknown protein
E100069622L1C001R00202293918/1	Solyc10g046970.2.1	97.368	38	1	0	113	150	1422	1459	8.91e-11	65.8	Solyc10g046970.2	Tubby-like F-box protein (AHRD V3.3 *** A0A2G2VCE1_CAPBA)
E100069622L1C001R00202301220/1	Solyc04g051310.4.1	99.333	150	1	0	1	150	1381	1232	4.89e-73	272	Solyc04g051310.4	transmembrane protein (AHRD V3.3 *** AT5G16520.1)
E100069622L1C001R00202311409/1	Solyc04g081370.2.1	98.99	99	0	1	1	99	1443	1540	3.95e-44	176	Solyc04g081370.2	C2H2-like zinc finger protein (AHRD V3.3 *** A0A2U1KP34_ARTAN)
E100069622L1C001R00202313703/1	Solyc11g011920.2.1	100	129	0	0	4	132	1821	1693	4.96e-63	239	Solyc11g011920.2	Glutamate decarboxylase (AHRD V3.3 *** B1Q3F1_SOLLC)
E100069622L1C001R00202316026/1	Solyc02g094320.3.1	100	55	0	0	96	150	1609	1555	6.79e-22	102	Solyc02g094320.3	Actin (AHRD V3.3 *** A0A172MJV1_PAESU)
E100069622L1C001R00202329782/1	Solyc02g081430.3.1	100	36	0	0	1	36	617	582	2.48e-11	67.6	Solyc02g081430.3	Microsomal glutathione s-transferase (AHRD V3.3 *** F4IBK9_ARATH)
E100069622L1C001R00202329859/1	Solyc09g014520.3.1	98.99	99	0	1	52	150	1072	1169	3.95e-44	176	Solyc09g014520.3	Chlorophyll a-b binding protein, chloroplastic (AHRD V3.3 *** A0A2G3BKI1_CAPCH)
E100069622L1C001R00202333505/1	Solyc00g500335.1.1	93.458	107	5	2	14	118	188	294	1.43e-38	158	Solyc00g500335.1	ATP synthase subunit a, chloroplastic (AHRD V3.3 *** J7H3L4_CAPAN)
E100069622L1C001R00202333505/1	Solyc10g044560.1.1	98.718	78	1	0	25	102	199	276	5.18e-33	139	Solyc10g044560.1	ATP synthase subunit a, chloroplastic (AHRD V3.3 *** A0A2G3AX20_CAPCH)
E100069622L1C001R00202333505/1	Solyc08g028870.1.1	90.426	94	9	0	14	107	143	236	1.45e-28	124	Solyc08g028870.1	ATP synthase subunit a, chloroplastic (AHRD V3.3 *-* A0A2H4REX1_9LAMI)
E100069622L1C001R00202333505/1	Solyc00g500320.1.1	95.082	61	3	0	14	74	818	878	3.16e-20	97.1	Solyc00g500320.1	Photosystem II protein D1 (AHRD V3.3 *** A0A1U8QBZ9_CAPAN)
E100069622L1C001R00202333505/1	Solyc00g500291.1.1	95.082	61	3	0	14	74	818	878	3.16e-20	97.1	Solyc00g500291.1	30S ribosomal protein S2, chloroplastic (AHRD V3.3 *** I6N946_DATST)
E100069622L1C001R00202333505/1	Solyc00g500204.1.1	95.082	61	3	0	14	74	818	878	3.16e-20	97.1	Solyc00g500204.1	30S ribosomal protein S2, chloroplastic (AHRD V3.3 *** I6N946_DATST)
E100069622L1C001R00202333505/1	Solyc00g500134.1.1	95.082	61	3	0	14	74	818	878	3.16e-20	97.1	Solyc00g500134.1	30S ribosomal protein S2, chloroplastic (AHRD V3.3 *** I6N946_DATST)
E100069622L1C001R00202333505/1	Solyc00g500051.1.1	95.082	61	3	0	14	74	779	839	3.16e-20	97.1	Solyc00g500051.1	30S ribosomal protein S2, chloroplastic (AHRD V3.3 *** I6N946_DATST)
E100069622L1C001R00202337688/1	Solyc02g068150.4.1	100	150	0	0	1	150	594	445	1.05e-74	278	Solyc02g068150.4	Nuclear transport factor 2 (AHRD V3.3 *** A0A2G2XD55_CAPBA)
E100069622L1C001R00202344194/1	Solyc06g074200.4.1	100	123	0	0	28	150	598	476	1.07e-59	228	Solyc06g074200.4	Photosystem I subunit O (AHRD V3.3 *** A0A1U8H3A3_CAPAN)
E100069622L1C001R00202349353/1	Solyc10g084760.3.1	98.947	95	1	0	23	117	6766	6672	1.84e-42	171	Solyc10g084760.3	E3 ubiquitin-protein ligase ubr3-like protein (AHRD V3.3 *** A0A2K3NLG7_TRIPR)
E100069622L1C001R00202351016/1	Solyc05g013730.3.1	100	150	0	0	1	150	2207	2058	1.05e-74	278	Solyc05g013730.3	O-fucosyltransferase (AHRD V3.3 *** A0A2P5FMT7_TREOI)
E100069622L1C001R00202351827/1	Solyc01g103220.3.1	99.333	150	1	0	1	150	368	219	4.89e-73	272	Solyc01g103220.3	Cytochrome c (AHRD V3.3 *** A0A2G3BUT2_CAPCH)
E100069622L1C001R00202363563/1	Solyc06g035960.3.1	86.093	151	17	4	2	150	1753	1605	3.97e-39	159	Solyc06g035960.3	Oxalate--CoA ligase (AHRD V3.3 *** A0A1U8FIW0_CAPAN)
E100069622L1C001R00202379442/1	Solyc06g051810.4.1	95.327	107	4	1	22	127	979	873	6.6e-42	169	Solyc06g051810.4	XH/XS domain protein (AHRD V3.3 *** A0A2K3NHW6_TRIPR)
E100069622L1C001R00202382484/1	Solyc01g100350.3.1	100	139	0	0	12	150	724	862	1.37e-68	257	Solyc01g100350.3	GTP-binding protein (AHRD V3.3 *** Q9SDK4_ORYSJ)
E100069622L1C001R00202382485/1	Solyc01g109570.4.1	98.148	54	1	0	1	54	1088	1035	1.14e-19	95.3	Solyc01g109570.4	Glucan endo-1,3-beta-glucosidase (AHRD V3.3 *** J9Z4Z2_ELAGV)
E100069622L1C001R00202382495/1	Solyc04g015340.3.1	99.324	148	1	0	1	148	2057	1910	6.33e-72	268	Solyc04g015340.3	Carboxypeptidase (AHRD V3.3 *** A0A2G2VL35_CAPBA)
E100069622L1C001R00202384063/1	Solyc03g113800.3.1	100	148	0	0	3	150	1892	1745	1.36e-73	274	Solyc03g113800.3	Aldehyde dehydrogenase (AHRD V3.3 *** A0A0K9R405_SPIOL)
E100069622L1C001R00202387238/1	Solyc09g075010.3.1	98.795	83	1	0	68	150	1083	1001	8.6e-36	148	Solyc09g075010.3	HSP20-like chaperones superfamily protein (AHRD V3.3 *-* F4JHJ0_ARATH)
E100069622L1C001R00202391761/1	Solyc04g056390.3.1	100	33	0	0	118	150	1009	1041	1.15e-09	62.1	Solyc04g056390.3	Isopentenyl-diphosphate Delta-isomerase (AHRD V3.3 *** A0A2L0V4K4_9APIA)
E100069622L1C001R00202392368/1	Solyc12g062280.2.1	99.281	139	1	0	12	150	578	716	6.37e-67	252	Solyc12g062280.2	MAP kinase kinase kinase 86
E100069622L1C001R00202395715/1	Solyc04g071590.3.1	88.06	67	8	0	1	67	422	488	3.18e-15	80.5	Solyc04g071590.3	Abscisic acid stress ripening 3
E100069622L1C001R00202395715/1	Solyc04g071600.3.1	90.385	52	5	0	1	52	319	370	6.89e-12	69.4	Solyc04g071600.3	Abscisic acid stress ripening 5
E100069622L1C001R00202400019/1	Solyc07g045050.3.1	86.923	130	17	0	1	130	1241	1112	3.09e-35	147	Solyc07g045050.3	4-hydroxyphenylpyruvate dioxygenase (AHRD V3.3 *** A0A1U8GPG9_CAPAN)
E100069622L1C001R00202400418/1	Solyc11g012690.3.1	98.667	75	1	0	1	75	303	377	2.41e-31	134	Solyc11g012690.3	Heavy metal-associated isoprenylated plant protein (AHRD V3.3 *** A0A2R6RB34_ACTCH)
E100069622L1C001R00202406770/1	Solyc08g005270.3.1	98.319	119	2	0	1	119	2503	2621	3.89e-54	209	Solyc08g005270.3	Poly [ADP-ribose] polymerase (AHRD V3.3 *** A0A2G2W3V7_CAPBA)
E100069622L1C001R00202410175/1	Solyc05g044540.3.1	100	41	0	0	1	41	585	545	4.12e-14	76.8	Solyc05g044540.3	RING/U-box superfamily protein (AHRD V3.3 *-* F4KCY6_ARATH)
E100069622L1C001R00202416920/1	Solyc06g073370.4.1	98.077	104	1	1	1	104	694	592	3.05e-45	180	Solyc06g073370.4	40S ribosomal protein S18 (AHRD V3.3 *** A0A2G3B1S6_CAPCH)
E100069622L1C001R00202419624/1	Solyc01g100860.3.1	99.138	116	1	0	35	150	781	666	3.89e-54	209	Solyc01g100860.3	ADP-ribosylation factor (AHRD V3.3 *** B4FP40_MAIZE)
E100069622L1C001R00202420763/1	Solyc01g086710.4.1	100	150	0	0	1	150	3837	3986	1.05e-74	278	Solyc01g086710.4	DNA-directed RNA polymerase subunit beta (AHRD V3.3 *** A0A2G3AK33_CAPAN)
E100069622L1C001R00202424868/1	Solyc09g091470.3.1	98.02	101	1	1	50	150	1874	1775	1.42e-43	174	Solyc09g091470.3	3-ketoacyl-CoA thiolase peroxisomal-like (AHRD V3.3 *** A0A2K3P5R8_TRIPR)
E100069622L1C001R00202427257/1	Solyc11g013730.3.1	97.561	82	2	0	1	82	781	862	1.44e-33	141	Solyc11g013730.3	Ribulose bisphosphate carboxylase large chain (AHRD V3.3 *-* Q37700_9LAMI)
E100069622L1C001R00202427257/1	Solyc12g062560.1.1	86.719	128	7	1	23	150	83	200	2.41e-31	134	Solyc12g062560.1	Ribulose bisphosphate carboxylase large chain (AHRD V3.3 *-* A0A0U2U836_OENEH)
E100069622L1C001R00202433575/1	Solyc04g074850.3.1	90	150	15	0	1	150	1819	1968	1.09e-49	195	Solyc04g074850.3	ripening regulated protein DDTFR18
E100069622L1C001R00202446234/1	Solyc04g050920.3.1	100	135	0	0	4	138	1547	1413	2.29e-66	250	Solyc04g050920.3	DNA-directed RNA polymerase subunit alpha (AHRD V3.3 *** AT3G54310.1)
E100069622L1C001R00202448352/1	Solyc02g083350.4.1	99.194	124	1	0	27	150	5674	5797	1.39e-58	224	Solyc02g083350.4	RNA polymerase 2 largest subunit 1
E100069622L1C001R00202453735/1	Solyc11g022470.2.1	100	35	0	0	116	150	350	384	8.91e-11	65.8	Solyc11g022470.2	MYB transcription factor (AHRD V3.3 *** V5Q0T6_9CARY)
E100069622L1C001R00202457435/1	Solyc10g006930.4.1	100	31	0	0	120	150	2063	2093	1.49e-08	58.4	Solyc10g006930.4	Plant intracellular Ras-group-related LRR protein (AHRD V3.3 *** A0A2R6QK70_ACTCH)
E100069622L1C001R00202458877/1	Solyc01g088770.3.1	91.25	80	4	3	72	150	423	346	5.25e-23	106	Solyc01g088770.3	Cytochrome c oxidase-assembly factor COX23, mitochondrial (AHRD V3.3 *** A0A2G3DIY6_CAPCH)
E100069622L1C001R00202460782/1	Solyc01g096710.4.1	100	35	0	0	116	150	220	186	8.91e-11	65.8	Solyc01g096710.4	Dr1-associated corepressor (AHRD V3.3 *** A0A2G3BTP5_CAPCH)
E100069622L1C001R00202467149/1	Solyc01g067290.3.1	100	79	0	0	72	150	1605	1527	3.09e-35	147	Solyc01g067290.3	Divinyl chlorophyllide a 8-vinyl-reductase, chloroplastic (AHRD V3.3 *** A0A2G2XQY6_CAPBA)
E100069622L1C001R00202471121/1	Solyc03g119090.3.1	97.541	122	2	1	1	122	2044	1924	1.4e-53	207	Solyc03g119090.3	Transducin/WD40 repeat protein (AHRD V3.3 *** A0A2K3NUS3_TRIPR)
E100069622L1C001R00202472389/1	Solyc02g081880.3.1	100	68	0	0	83	150	1236	1169	4.03e-29	126	Solyc02g081880.3	Molybdenum cofactor sulfurase (AHRD V3.3 *** A0A200QQK0_9MAGN)
E100069622L1C001R00202473049/1	Solyc11g069800.1.1	100	150	0	0	1	150	1432	1283	1.05e-74	278	Solyc11g069800.1	Allene oxide synthase, chloroplastic (AHRD V3.3 *** A0A2G2YI94_CAPAN)
E100069622L1C001R00202477455/1	Solyc07g066320.3.1	96.154	52	2	0	83	134	1895	1844	6.84e-17	86.1	Solyc07g066320.3	Protein RecA (AHRD V3.3 *** A0A2G2Z6B8_CAPAN)
E100069622L1C001R00202478944/1	Solyc03g117890.3.1	100	60	0	0	91	150	1298	1357	1.13e-24	111	Solyc03g117890.3	ACT domain-containing protein (AHRD V3.3 *** A0A2U1QDU0_ARTAN)
E100069622L1C001R00202480670/1	Solyc09g010520.3.1	96	50	2	0	101	150	1901	1852	8.85e-16	82.4	Solyc09g010520.3	ADP-ribosylation factor GTPase-activating protein 1 (AHRD V3.3 *** A0A1U8EA26_CAPAN)
E100069622L1C001R00202492292/1	Solyc02g085790.3.1	100	150	0	0	1	150	2028	1879	1.05e-74	278	Solyc02g085790.3	T-complex protein 1 subunit zeta (AHRD V3.3 *** A0A2G3D7N6_CAPCH)
E100069622L1C001R00202493977/1	Solyc08g007140.4.1	96.512	86	3	0	65	150	357	442	4e-34	143	Solyc08g007140.4	60S ribosomal protein L37a (AHRD V3.3 *** A0A2G3AM54_CAPAN)
E100069622L1C001R00202500755/1	Solyc02g069100.4.1	100	108	0	0	43	150	1255	1148	2.34e-51	200	Solyc02g069100.4	Cathepsin B-like cysteine proteinase (AHRD V3.3 *** Q6ST24_SOLTU)
E100069622L1C001R00202504029/1	Solyc01g093970.4.1	100	150	0	0	1	150	1241	1092	1.05e-74	278	Solyc01g093970.4	Hexosyltransferase (AHRD V3.3 *** A0A2G2W3R9_CAPBA)
E100069622L1C001R00202505079/1	Solyc05g007570.4.1	99.275	138	1	0	13	150	972	1109	2.29e-66	250	Solyc05g007570.4	hypothetical protein (DUF1666) (AHRD V3.3 *-* AT5G39785.5)
E100069622L1C001R00202505249/1	Solyc07g007370.3.1	100	146	0	0	1	146	1438	1583	1.76e-72	270	Solyc07g007370.3	Ubiquitin-associated (UBA)/TS-N domain-containing protein (AHRD V3.3 *** A0A2U1MD44_ARTAN)
E100069622L1C001R00202514185/1	Solyc02g085420.4.1	100	132	0	0	19	150	1920	1789	1.07e-64	244	Solyc02g085420.4	U1 small nuclear ribonucleoprotein 70 kDa (AHRD V3.3 *-* A0A2G3AAH2_CAPAN)
E100069622L1C001R00202524090/1	Solyc01g091460.3.1	100	33	0	0	118	150	168	136	1.15e-09	62.1	Solyc01g091460.3	Brefeldin A-inhibited guanine nucleotide-exchange protein 2 (AHRD V3.3 *** A0A2G2XNT6_CAPBA)
E100069622L1C001R00202531452/1	Solyc04g005680.4.1	99.281	139	1	0	12	150	791	653	6.37e-67	252	Solyc04g005680.4	40S ribosomal protein S9 (AHRD V3.3 *** A0A1U8EPE0_CAPAN)
E100069622L1C001R00202532723/1	Solyc03g119010.3.1	99.2	125	1	0	1	125	1109	985	3.86e-59	226	Solyc03g119010.3	Pre-mRNA-splicing factor SPF27-like protein (AHRD V3.3 *** A0A2G3CZW4_CAPCH)
E100069622L1C001R00202536162/1	Solyc04g077970.4.1	100	83	0	0	68	150	1004	922	1.85e-37	154	Solyc04g077970.4	Adenine phosphoribosyltransferase 3 (AHRD V3.3 *** A0A2G3CPQ3_CAPCH)
E100069622L1C001R00202538357/1	Solyc03g111100.1.1	95.05	101	5	0	50	150	410	310	3.97e-39	159	Solyc03g111100.1	At3g48510 (AHRD V3.3 *** Q9SMP6_ARATH)
E100069622L1C001R00202555751/1	Solyc07g044860.3.1	100	145	0	0	1	145	1315	1171	6.33e-72	268	Solyc07g044860.3	psbXphotosystem II 23 kDa protein
E100069622L1C001R00202555904/1	Solyc09g072660.4.1	100	59	0	0	1	59	560	618	4.06e-24	110	Solyc09g072660.4	FAD-binding Berberine family protein (AHRD V3.3 *** A0A1P8AT94_ARATH)
E100069622L1C001R00202565122/1	Solyc10g005230.3.1	99.333	150	1	0	1	150	328	179	4.89e-73	272	Solyc10g005230.3	excitatory amino acid transporter (AHRD V3.3 *** AT4G20150.1)
E100069622L1C001R00202565552/1	Solyc03g044370.3.1	97.872	47	0	1	104	150	1801	1846	3.18e-15	80.5	Solyc03g044370.3	OTU domain-containing protein (AHRD V3.3 *** A0A1Q3CLG3_CEPFO)
E100069622L1C001R00202571420/1	Solyc05g006400.2.1	99.01	101	1	0	1	101	1380	1280	8.48e-46	182	Solyc05g006400.2	inositol-1%2C4%2C5-trisphosphate 5-phosphatase (AHRD V3.3 *** AT5G54870.1)
E100069622L1C001R00202572139/1	Solyc02g090680.3.1	100	42	0	0	71	112	1060	1019	1.14e-14	78.7	Solyc02g090680.3	Cyclin-dependent kinase inhibitor (AHRD V3.3 *** A0A2G3D8Q2_CAPCH)
E100069622L1C001R00202572257/1	Solyc03g122180.4.1	98.78	82	1	0	69	150	178	97	3.09e-35	147	Solyc03g122180.4	Oligouridylate-binding protein 1A (AHRD V3.3 *** A0A2G3D0E7_CAPCH)
E100069622L1C001R00202577391/1	Solyc09g050062.1.1	99.187	123	1	0	1	123	615	493	5e-58	222	Solyc09g050062.1	DNA-directed RNA polymerase subunit alpha (AHRD V3.3 *** I6N988_DATST)
E100069622L1C001R00202577391/1	Solyc00g500157.1.1	99.187	123	1	0	1	123	615	493	5e-58	222	Solyc00g500157.1	Protein Ycf2 (AHRD V3.3 *-* A0A1W5PW46_9DIPS)
E100069622L1C001R00202577391/1	Solyc01g017440.1.1	94.175	103	6	0	1	103	384	282	1.43e-38	158	Solyc01g017440.1	DNA-directed RNA polymerase subunit alpha (AHRD V3.3 *** A0A1U8QD90_CAPAN)
E100069622L1C001R00202583367/1	Solyc05g055160.3.1	100	135	0	0	16	150	1379	1513	2.29e-66	250	Solyc05g055160.3	DnaJ protein (AHRD V3.3 *** Q43177_SOLTU)
E100069622L1C001R00202586143/1	Solyc05g009980.4.1	98.675	151	1	1	1	150	2321	2171	2.28e-71	267	Solyc05g009980.4	Protein decapping 5 (AHRD V3.3 *** A0A2G3B6L4_CAPCH)
E100069622L1C001R00202586679/1	Solyc06g082580.4.1	97.297	37	1	0	114	150	67	103	3.21e-10	63.9	Solyc06g082580.4	Eukaryotic translation initiation factor 2 subunit beta (AHRD V3.3 *** A0A1U8H294_CAPAN)
E100069622L1C001R00202589006/1	Solyc09g031970.3.1	99.333	150	1	0	1	150	2863	3012	4.89e-73	272	Solyc09g031970.3	Alpha-1,4 glucan phosphorylase (AHRD V3.3 *** A0A1U8E418_CAPAN)
E100069622L1C001R00202590668/1	Solyc01g100510.4.1	100	140	0	0	1	140	256	117	3.81e-69	259	Solyc01g100510.4	knotted 4
E100069622L1C001R00202597612/1	Solyc03g095770.3.1	100	150	0	0	1	150	641	790	1.05e-74	278	Solyc03g095770.3	WRKY transcription factor 80
E100069622L1C001R00202604423/1	Solyc08g043170.4.1	98.667	150	2	0	1	150	2212	2361	2.28e-71	267	Solyc08g043170.4	delta 1-pyrroline-5-carboxylate synthetase
E100069622L1C001R00202611519/1	Solyc01g104660.3.1	100	36	0	0	115	150	1365	1400	2.48e-11	67.6	Solyc01g104660.3	Plant/F1M20-13 protein (AHRD V3.3 *** A0A072UZK1_MEDTR)
E100069622L1C001R00202613400/1	Solyc11g069380.2.1	95.122	41	0	2	112	150	2366	2406	3.21e-10	63.9	Solyc11g069380.2	GcpE
E100069622L1C001R00202613885/1	Solyc09g018670.3.1	100	28	0	0	1	28	1153	1126	6.94e-07	52.8	Solyc09g018670.3	TRAM%2C LAG1 and CLN8 (TLC) lipid-sensing domain containing protein (AHRD V3.3 *** AT4G10360.3)
E100069622L1C001R00202614662/1	Solyc07g042250.3.1	100	35	0	0	116	150	1284	1318	8.91e-11	65.8	Solyc07g042250.3	chaperonin 21 precursor
E100069622L1C001R00202619801/1	Solyc08g077030.4.1	99.194	124	1	0	1	124	1443	1566	1.39e-58	224	Solyc08g077030.4	AT-hook motif nuclear-localized protein 10 (AHRD V3.3 *** A0A2G3DCF2_CAPCH)
E100069622L1C001R00202620012/1	Solyc06g065840.3.1	100	150	0	0	1	150	3646	3497	1.05e-74	278	Solyc06g065840.3	Trafficking protein particle complex II-specific subunit-like protein (AHRD V3.3 *** A0A2G3C800_CAPCH)
E100069622L1C001R00202622308/1	Solyc01g056780.3.1	100	32	0	0	119	150	421	452	4.15e-09	60.2	Solyc01g056780.3	50S ribosomal protein L34 (AHRD V3.3 *** A0A1U8FLP5_CAPAN)
E100069622L1C001R00202622921/1	Solyc02g068080.3.1	100	122	0	0	1	122	2659	2780	3.86e-59	226	Solyc02g068080.3	Chloride channel protein (AHRD V3.3 *** K4B7E0_SOLLC)
E100069622L1C001R00202624616/1	Solyc09g005700.3.1	100	107	0	0	44	150	447	553	8.42e-51	198	Solyc09g005700.3	Diaminopimelate epimerase (AHRD V3.3 *** A0A200R6G6_9MAGN)
E100069622L1C001R00202624656/1	Solyc07g043260.4.1	100	136	0	0	15	150	2940	2805	6.37e-67	252	Solyc07g043260.4	protein FAR1-RELATED SEQUENCE 2-like isoform X1 (AHRD V3.3 *** A0A2I4HFL5_9ROSI)
E100069622L1C001R00202629164/1	Solyc04g080730.3.1	98.667	150	2	0	1	150	1354	1503	2.28e-71	267	Solyc04g080730.3	mitogen-activated protein kinase 9
E100069622L1C001R00202629528/1	Solyc02g083250.3.1	99.038	104	1	0	47	150	1009	906	1.82e-47	187	Solyc02g083250.3	Cellular retinaldehyde-binding/triple function, C-terminal (AHRD V3.3 *** B6SN40_MAIZE)
E100069622L1C001R00202638445/1	Solyc03g005780.3.1	89.051	137	15	0	1	137	679	815	1.84e-42	171	Solyc03g005780.3	Chlorophyll a-b binding protein, chloroplastic (AHRD V3.3 *** A0A2G2W7Q4_CAPBA)
E100069622L1C001R00202638445/1	Solyc08g067320.3.1	87.302	126	16	0	1	126	151	276	1.11e-34	145	Solyc08g067320.3	Chlorophyll a-b binding protein, chloroplastic (AHRD V3.3 *-* A0A2G3D4H8_CAPCH)
E100069622L1C001R00202647447/1	Solyc03g123620.4.1	100	150	0	0	1	150	2043	2192	1.05e-74	278	Solyc03g123620.4	Pectinesterase (AHRD V3.3 *** A0A2G3D1E1_CAPCH)
E100069622L1C001R00202650237/1	Solyc01g010180.3.1	96.241	133	5	0	18	150	628	760	6.47e-57	219	Solyc01g010180.3	Unknown protein
E100069622L1C001R00202660317/1	Solyc00g019970.2.1	97.222	36	1	0	110	145	124	159	1.15e-09	62.1	Solyc00g019970.2	Unknown protein
E100069622L1C001R00202660317/1	Solyc00g020000.1.1	97.059	34	1	0	113	146	102	69	1.49e-08	58.4	Solyc00g020000.1	Unknown protein
E100069622L1C001R00202660964/1	Solyc08g082120.2.1	100	102	0	0	1	102	941	840	5.07e-48	189	Solyc08g082120.2	Methanol inducible protein (AHRD V3.3 *** D1MAX5_NICBE)
E100069622L1C001R00202662288/1	Solyc12g007010.2.1	97.826	46	1	0	105	150	1653	1698	3.18e-15	80.5	Solyc12g007010.2	Iron-sulfur cluster carrier protein (AHRD V3.3 *** A0A2T0U724_9SPHI)
E100069622L1C001R00202668231/1	Solyc11g069790.2.1	97.987	149	3	0	2	150	1724	1576	3.81e-69	259	Solyc11g069790.2	60 kDa chaperonin (AHRD V3.3 *** B2IXD2_NOSP7)
E100069622L1C001R00202668310/1	Solyc06g050130.3.1	96.875	128	1	3	1	125	1555	1428	1.08e-54	211	Solyc06g050130.3	Alpha-galactosidase (AHRD V3.3 *** K4C5G0_SOLLC)
E100069622L1C001R00202668969/1	Solyc01g009443.1.1	100	150	0	0	1	150	790	939	1.05e-74	278	Solyc01g009443.1	Mitochondrial inner membrane protease ATP23 (AHRD V3.3 *** A0A2G3DGC1_CAPCH)
E100069622L1C001R00202672799/1	Solyc07g056660.4.1	99.333	150	1	0	1	150	3367	3516	4.89e-73	272	Solyc07g056660.4	Vacuolar sorting protein 39 (AHRD V3.3 *** A0A2U1PI44_ARTAN)
E100069622L1C001R00202673733/1	Solyc09g005340.3.1	97.778	45	1	0	106	150	1983	1939	1.14e-14	78.7	Solyc09g005340.3	HEAT repeat-containing protein (AHRD V3.3 *-* A0A2U1QKL7_ARTAN)
E100069622L1C001R00202675876/1	Solyc09g091570.2.1	100	43	0	0	108	150	1632	1674	3.18e-15	80.5	Solyc09g091570.2	2-octaprenyl-3-methyl-6-methoxy-1,4-benzoquinol hydroxylase (AHRD V3.3 *** A0A0D5XRL2_9PSED)
E100069622L1C001R00202676882/1	Solyc10g054080.3.1	100	150	0	0	1	150	3364	3215	1.05e-74	278	Solyc10g054080.3	Kinesin-related protein 11 (AHRD V3.3 *** A0A2G3BDZ7_CAPCH)
E100069622L1C001R00202678418/1	Solyc06g069450.4.1	100	150	0	0	1	150	2176	2027	1.05e-74	278	Solyc06g069450.4	Haloacid dehalogenase-like hydrolase (HAD) superfamily protein (AHRD V3.3 *-* A0A1I9LMI0_ARATH)
E100069622L1C001R00202682530/1	Solyc06g068980.4.1	98.913	92	1	0	55	146	3318	3409	8.54e-41	165	Solyc06g068980.4	MAP kinase kinase kinase 39
E100069622L1C001R00202684546/1	Solyc02g082500.1.1	88.136	59	6	1	92	150	358	415	6.89e-12	69.4	Solyc02g082500.1	50S ribosomal protein L11 (AHRD V3.3 *** B4FC48_MAIZE)
E100069622L1C001R00202685509/1	Solyc05g012160.3.1	98.718	78	1	0	72	149	403	480	5.18e-33	139	Solyc05g012160.3	Protein SPIRAL1-like 2 (AHRD V3.3 *** A0A2G2YD05_CAPAN)
E100069622L1C001R00202685509/1	Solyc01g010270.3.1	91.429	70	6	0	80	149	385	454	3.16e-20	97.1	Solyc01g010270.3	Protein SPIRAL1 (AHRD V3.3 *** A0A2G3DFN1_CAPCH)
E100069622L1C001R00202691347/1	Solyc08g075280.4.1	95	40	2	0	111	150	619	658	3.21e-10	63.9	Solyc08g075280.4	AT4g19390/T5K18_170 (AHRD V3.3 *-* Q94JM4_ARATH)
E100069622L1C001R00202692199/1	Solyc02g088270.3.1	97.403	77	1	1	74	150	900	975	3.12e-30	130	Solyc02g088270.3	hypothetical protein (DUF1997) (AHRD V3.3 *** AT5G39530.1)
E100069622L1C001R00202692199/1	Solyc02g088260.3.1	96.61	59	1	1	74	132	58	1	3.16e-20	97.1	Solyc02g088260.3	glycine-rich protein (AHRD V3.3 *-* AT3G29075.1)
E100069622L1C001R00202710747/1	Solyc02g086990.4.1	100	30	0	0	121	150	1787	1758	5.36e-08	56.5	Solyc02g086990.4	Cyclic nucleotide-gated ion channel-like protein (AHRD V3.3 *** A0A2K3MW13_TRIPR)
E100069622L1C001R00202711720/1	Solyc06g074820.3.1	97.674	129	2	1	20	148	1054	927	1.8e-57	220	Solyc06g074820.3	tonoplast intrinsic protein 1.1
E100069622L1C001R00202733601/1	Solyc06g009400.3.1	98.561	139	2	0	10	148	722	860	2.97e-65	246	Solyc06g009400.3	PII-like protein
E100069622L1C001R00202733601/1	Solyc01g015000.3.1	97.842	139	3	0	10	148	582	720	1.38e-63	241	Solyc01g015000.3	Nitrogen regulatory protein P-II (AHRD V3.3 *-* A0A2G2Z6U6_CAPAN)
E100069622L1C001R00202733708/1	Solyc01g107430.2.1	99.083	109	1	0	42	150	689	797	3.03e-50	196	Solyc01g107430.2	Zinc finger protein (AHRD V3.3 *** A0A200QZQ7_9MAGN)
E100069622L1C001R00202743997/1	Solyc10g049620.2.1	100	150	0	0	1	150	1430	1281	1.05e-74	278	Solyc10g049620.2	Progesterone 5-beta-reductase 4 (AHRD V3.3 *** A0A0A0S3B2_CATRO)
E100069622L1C001R00202744968/1	Solyc12g035890.3.1	94.231	52	3	0	85	136	522	471	3.18e-15	80.5	Solyc12g035890.3	DNA-directed RNA polymerase subunit alpha (AHRD V3.3 *-* I6N988_DATST)
E100069622L1C001R00202746549/1	Solyc10g074810.2.1	97.987	149	2	1	3	150	1094	1242	1.37e-68	257	Solyc10g074810.2	RING/U-box superfamily protein (AHRD V3.3 *** Q8L610_ARATH)
E100069622L1C001R00202746634/1	Solyc04g056270.4.1	100	150	0	0	1	150	3502	3353	1.05e-74	278	Solyc04g056270.4	ER66
E100069622L1C001R00202750295/1	Solyc09g098150.3.1	100	150	0	0	1	150	1504	1355	1.05e-74	278	Solyc09g098150.3	metacaspase 1,Pfam:PF00656
E100069622L1C001R00202756217/1	Solyc06g074585.1.1	98.667	75	1	0	76	150	911	985	2.41e-31	134	Solyc06g074585.1	Transmembrane protein (AHRD V3.3 *-* A0A1P8B2M8_ARATH)
E100069622L1C001R00202756217/1	Solyc00g500351.1.1	98.667	75	1	0	76	150	1610	1684	2.41e-31	134	Solyc00g500351.1	Ribosomal protein S13 (AHRD V3.3 *-* A0A0C5B313_9SOLA)
E100069622L1C001R00202756217/1	Solyc00g500257.1.1	98.667	75	1	0	76	150	1185	1259	2.41e-31	134	Solyc00g500257.1	Transmembrane protein (AHRD V3.3 *-* A0A1P8B2M8_ARATH)
E100069622L1C001R00202756758/1	Solyc10g075020.3.1	97.436	39	1	0	112	150	64	102	2.48e-11	67.6	Solyc10g075020.3	Elongation factor P (AHRD V3.3 *** A0A2G2YL80_CAPAN)
E100069622L1C001R00202759414/1	Solyc06g084050.4.1	100	150	0	0	1	150	330	479	1.05e-74	278	Solyc06g084050.4	Photosystem II reaction center W protein, chloroplastic (AHRD V3.3 *** A0A2G2WN23_CAPBA)
E100069622L1C001R00202764774/1	Solyc03g120620.3.1	99.065	107	1	0	10	116	348	454	3.92e-49	193	Solyc03g120620.3	Homeobox-leucine zipper protein GLABRA 2 (AHRD V3.3 *** A0A2G3A3K0_CAPAN)
E100069622L1C001R00202775466/1	Solyc03g025850.3.1	97.973	148	3	0	3	150	760	907	1.37e-68	257	Solyc03g025850.3	remorin 1
E100069622L1C001R00202777787/1	Solyc11g066070.2.1	97.436	117	3	0	34	150	369	485	2.34e-51	200	Solyc11g066070.2	hypothetical protein (AHRD V3.3 *** AT1G47278.3)
E100069622L1C001R00202783881/1	Solyc06g036430.3.1	97.561	41	0	1	110	150	332	371	6.89e-12	69.4	Solyc06g036430.3	Reticulon-like protein (AHRD V3.3 *** A0A2G3CWR7_CAPCH)
E100069622L1C001R00202788581/1	Solyc11g042610.2.1	92	150	12	0	1	150	630	481	1.08e-54	211	Solyc11g042610.2	40S ribosomal protein S5 (AHRD V3.3 *** A0A1U8EKR1_CAPAN)
E100069622L1C001R00202788581/1	Solyc03g045110.3.1	100	59	0	0	1	59	154	96	4.06e-24	110	Solyc03g045110.3	Ribosomal protein S5 (AHRD V3.3 *-* A8J2I5_CHLRE)
E100069622L1C001R00202806831/1	Solyc02g081030.4.1	100	150	0	0	1	150	2936	2787	1.05e-74	278	Solyc02g081030.4	ERD (Early-responsive to dehydration stress) family protein (AHRD V3.3 *-* A0A2U1NFB6_ARTAN)
E100069622L1C001R00202811059/1	Solyc07g045140.4.1	100	150	0	0	1	150	1983	1834	1.05e-74	278	Solyc07g045140.4	transmembrane protein (AHRD V3.3 *** AT4G12680.1)
E100069622L1C001R00202812152/1	Solyc03g124110.2.1	97.143	35	1	0	115	149	640	674	4.15e-09	60.2	Solyc03g124110.2	Dehydration-responsive element-binding transcription factor (AHRD V3.3 *** A0A1S6M2D0_9CARY)
E100069622L1C001R00202812152/1	Solyc03g026280.3.1	96.97	33	1	0	115	147	562	594	5.36e-08	56.5	Solyc03g026280.3	C-repeat binding factor 1
E100069622L1C001R00202822649/1	Solyc03g025950.4.1	93.333	150	10	0	1	150	669	520	5e-58	222	Solyc03g025950.4	Membrane steroid-binding protein (AHRD V3.3 *** G5DXK7_SILLA)
E100069622L1C001R00202831469/1	Solyc12g036170.2.1	100	147	0	0	1	147	463	609	4.89e-73	272	Solyc12g036170.2	Photosynthetic NDH subcomplex B 4 (AHRD V3.3 *** A0A0F7GXZ5_9ROSI)
E100069622L1C001R00202862351/1	Solyc05g050570.3.1	98.958	96	1	0	40	135	1159	1064	5.1e-43	172	Solyc05g050570.3	Cyclic pyranopterin monophosphate synthase accessory protein (AHRD V3.3 *** A0A2G2WSM4_CAPBA)
E100069622L1C001R00202865188/1	Solyc01g057760.4.1	89.796	49	5	0	102	150	3083	3131	3.21e-10	63.9	Solyc01g057760.4	RNA helicase DEAD2
E100069622L1C001R00202880382/1	Solyc06g065180.3.1	97.333	150	4	0	1	150	290	141	4.93e-68	255	Solyc06g065180.3	SLL1 protein (AHRD V3.3 *** B6SMM6_MAIZE)
E100069622L1C001R00202880809/1	Solyc01g099860.3.1	99.333	150	1	0	1	150	1133	984	4.89e-73	272	Solyc01g099860.3	Serine/threonine-protein phosphatase (AHRD V3.3 *** A0A1U8DUK9_CAPAN)
E100069622L1C001R00202881517/1	Solyc07g063310.3.1	96.667	150	5	0	1	150	1136	1285	2.29e-66	250	Solyc07g063310.3	LanC-like protein GCR2 (AHRD V3.3 *** A0A2G3C2B6_CAPCH)
E100069622L1C001R00202887769/1	Solyc08g067860.2.1	100	78	0	0	73	150	2402	2325	1.11e-34	145	Solyc08g067860.2	embryo defective 2410 (AHRD V3.3 *** AT2G25660.3)
E100069622L1C001R00202889102/1	Solyc10g006290.3.1	100	150	0	0	1	150	508	657	1.05e-74	278	Solyc10g006290.3	constitutive plastid-lipid associated protein
E100069622L1C001R00202901013/1	Solyc06g071570.3.1	100	37	0	0	113	149	2625	2589	6.89e-12	69.4	Solyc06g071570.3	Protein NRT1/ PTR FAMILY 2.9 (AHRD V3.3 *** A0A2G3C9R5_CAPCH)
E100069622L1C001R00202902313/1	Solyc02g081580.3.1	100	33	0	0	56	88	1186	1154	1.15e-09	62.1	Solyc02g081580.3	LRAT domain-containing protein (AHRD V3.3 *** A0A1Q3B136_CEPFO)
E100069622L1C001R00202908609/1	Solyc10g018350.2.1	98	100	2	0	51	150	44	143	1.42e-43	174	Solyc10g018350.2	Vesicle-associated protein 1-4 (AHRD V3.3 *** A0A2G2VSJ1_CAPBA)
E100069622L1C001R00202914235/1	Solyc03g113100.3.1	100	29	0	0	1	29	876	848	1.93e-07	54.7	Solyc03g113100.3	Ubiquitin-conjugating enzyme (AHRD V3.3 *** A0A200QS73_9MAGN)
E100069622L1C001R00202927074/1	Solyc04g011360.3.1	98.667	150	2	0	1	150	918	1067	2.28e-71	267	Solyc04g011360.3	GTP-binding protein
E100069622L1C001R00202936367/1	Solyc06g067880.3.1	99.333	150	1	0	1	150	65	214	4.89e-73	272	Solyc06g067880.3	V-ATPase proteolipid subunit (AHRD V3.3 *** A0A200Q0M0_9MAGN)
E100069622L1C001R00202941159/1	Solyc11g062300.3.1	95.349	43	2	0	108	150	479	521	6.89e-12	69.4	Solyc11g062300.3	proteasome-associated protein ECM29 homolog (AHRD V3.3 *-* A0A2I4FN79_9ROSI)
E100069622L1C001R00202944947/1	Solyc10g050160.2.1	100	58	0	0	9	66	901	958	1.46e-23	108	Solyc10g050160.2	Caffeoyl CoA O-methyltransferase (AHRD V3.3 *** A0A2U1N686_ARTAN)
E100069622L1C001R00202951180/1	Solyc02g081810.4.1	95.775	71	3	0	80	150	1562	1492	8.73e-26	115	Solyc02g081810.4	H/ACA ribonucleoprotein complex subunit 4 (AHRD V3.3 *** A0A2G2XFE0_CAPBA)
E100069622L1C001R00202953776/1	Solyc04g014370.4.1	99.301	143	0	1	9	150	191	333	1.37e-68	257	Solyc04g014370.4	Very-long-chain (3R)-3-hydroxyacyl-CoA dehydratase (AHRD V3.3 *** A0A2G2V069_CAPBA)
E100069622L1C001R00202954560/1	Solyc02g086560.3.1	100	150	0	0	1	150	860	711	1.05e-74	278	Solyc02g086560.3	Sirohydrochlorin ferrochelatase-like protein (AHRD V3.3 *** A0A2K3MSH4_TRIPR)
E100069622L1C001R00202960780/1	Solyc03g034440.2.1	100	34	0	0	117	150	1450	1483	3.21e-10	63.9	Solyc03g034440.2	Eukaryotic translation initiation factor 5 (AHRD V3.3 *** A0A2G2VCU5_CAPBA)
E100069622L1C001R00202961649/1	Solyc08g028875.1.1	90.698	86	8	0	65	150	4	89	8.73e-26	115	Solyc08g028875.1	ATP synthase subunit a, chloroplastic (AHRD V3.3 *-* L7NM01_9MAGN)
E100069622L1C001R00202961649/1	Solyc12g062630.1.1	90.141	71	5	2	82	150	250	320	1.47e-18	91.6	Solyc12g062630.1	30S ribosomal protein S2, chloroplastic (AHRD V3.3 *-* A0A1U8QCC8_CAPAN)
E100069622L1C001R00202961649/1	Solyc07g021270.1.1	91.228	57	5	0	94	150	120	176	1.14e-14	78.7	Solyc07g021270.1	ATP synthase subunit a, chloroplastic (AHRD V3.3 *** A0A2G2ZQB4_CAPAN)
E100069622L1C001R00202962360/1	Solyc01g081430.4.1	100	59	0	0	52	110	5821	5763	4.06e-24	110	Solyc01g081430.4	Armadillo-type fold (AHRD V3.3 *** A0A2U1LXZ4_ARTAN)
E100069622L1C001R00202964182/1	Solyc05g053780.4.1	100	59	0	0	92	150	612	670	4.06e-24	110	Solyc05g053780.4	RNA binding protein (AHRD V3.3 *** O23793_NICSY)
E100069622L1C001R00202964697/1	Solyc01g100200.3.1	99.329	149	1	0	2	150	2091	2239	1.76e-72	270	Solyc01g100200.3	gras4
E100069622L1C001R00202967020/1	Solyc02g076710.3.1	100	150	0	0	1	150	1498	1647	1.05e-74	278	Solyc02g076710.3	Cysteine protease CP14 (AHRD V3.3 *** T2BRA8_TOBAC)
E100069622L1C001R00202971832/1	Solyc11g072950.3.1	100	127	0	0	1	127	2559	2685	6.42e-62	235	Solyc11g072950.3	E3 UFM1-protein ligase 1-like protein (AHRD V3.3 *** A0A2G3B9Y7_CAPCH)
E100069622L1C001R00202989685/1	Solyc01g096060.4.1	100	85	0	0	25	109	3494	3410	1.43e-38	158	Solyc01g096060.4	Exportin-2 (AHRD V3.3 *** A0A2G2YYL9_CAPAN)
E100069622L1C001R00202995422/1	Solyc01g097760.3.1	99.333	150	1	0	1	150	624	773	4.89e-73	272	Solyc01g097760.3	60S ribosomal protein L7a (AHRD V3.3 *** A0A2G3DGL0_CAPCH)
E100069622L1C001R00202995422/1	Solyc10g018810.1.1	92.857	126	9	0	25	150	1	126	2.36e-46	183	Solyc10g018810.1	60S ribosomal protein L7a (AHRD V3.3 *-* A0A2G2ZG87_CAPAN)
E100069622L1C001R00202995596/1	Solyc11g006820.2.1	99.107	112	1	0	39	150	578	467	6.51e-52	202	Solyc11g006820.2	Small nuclear ribonucleoprotein G (AHRD V3.3 *** A0A1U8EW56_CAPAN)
E100069622L1C001R00202996080/1	Solyc10g076840.2.1	100	63	0	0	88	150	1314	1252	2.43e-26	117	Solyc10g076840.2	2-oxoglutarate (2OG) and Fe(II)-dependent oxygenase superfamily protein (AHRD V3.3 *** Q9XIA5_ARATH)
E100069622L1C001R00203002651/1	Solyc03g120670.3.1	100	79	0	0	72	150	1103	1025	3.09e-35	147	Solyc03g120670.3	2-hydroxyacid dehydrogenase (AHRD V3.3 *** A9CH04_AGRFC)
E100069622L1C001R00203008544/1	Solyc06g073060.3.1	100	45	0	0	67	111	1333	1289	2.46e-16	84.2	Solyc06g073060.3	IAA-amino acid hydrolase ILR1-like 4 (AHRD V3.3 *** A0A1U8H3P8_CAPAN)
E100069622L1C001R00203015800/1	Solyc08g007255.1.1	99.329	149	0	1	2	150	853	1000	6.33e-72	268	Solyc08g007255.1	Exostosin family protein (AHRD V3.3 *-* F4JMK5_ARATH)
E100069622L1C001R00203023055/1	Solyc08g076160.3.1	92.537	134	6	4	18	148	1499	1367	5.07e-48	189	Solyc08g076160.3	Extra-large guanine nucleotide-binding protein 3 (AHRD V3.3 *** A0A2G2XLW5_CAPBA)
E100069622L1C001R00203032169/1	Solyc02g049070.4.1	100	83	0	0	68	150	1320	1238	1.85e-37	154	Solyc02g049070.4	ribosomal RNA small subunit methyltransferase J (AHRD V3.3 *** AT5G08540.1)
E100069622L1C001R00203035359/1	Solyc04g082330.3.1	97.561	82	2	0	69	150	2439	2520	1.44e-33	141	Solyc04g082330.3	pre-rRNA-processing protein TSR1 homolog (AHRD V3.3 *** A0A2I4FXL1_9ROSI)
E100069622L1C001R00203041308/1	Solyc02g062690.3.1	100	149	0	0	1	149	1248	1100	3.78e-74	276	Solyc02g062690.3	bHLH transcription factor 012
E100069622L1C001R00203044662/1	Solyc06g074670.4.1	98.462	65	1	0	86	150	1767	1703	8.73e-26	115	Solyc06g074670.4	UDP-apiose/UDP-xylose synthase (AHRD V3.3 *** A0A1B3TP38_SPIPO)
E100069622L1C001R00203045642/1	Solyc12g005330.2.1	99.324	148	1	0	3	150	761	908	6.33e-72	268	Solyc12g005330.2	Ribosomal protein L2 (AHRD V3.3 *** A0A200QMJ3_9MAGN)
E100069622L1C001R00203045642/1	Solyc06g035600.3.1	97.297	148	3	1	3	150	2042	2188	2.29e-66	250	Solyc06g035600.3	Pentatricopeptide repeat (AHRD V3.3 *** A0A200QK42_9MAGN)
E100069622L1C001R00203056832/1	Solyc06g068720.3.1	98.305	118	2	0	33	150	1884	2001	1.4e-53	207	Solyc06g068720.3	Mitochondrial substrate carrier family protein (AHRD V3.3 *** F4KBU1_ARATH)
E100069622L1C001R00203062428/1	Solyc08g078530.4.1	100	36	0	0	115	150	2366	2401	2.48e-11	67.6	Solyc08g078530.4	Agenet domain-containing protein (AHRD V3.3 *** A0A1Q3BYA3_CEPFO)
E100069622L1C001R00203070327/1	Solyc12g014470.2.1	99.333	150	1	0	1	150	1372	1223	4.89e-73	272	Solyc12g014470.2	GrpE protein homolog (AHRD V3.3 *** A0A2G3CV39_CAPCH)
E100069622L1C001R00203076218/1	Solyc05g053070.4.1	100	32	0	0	119	150	238	269	4.15e-09	60.2	Solyc05g053070.4	Unknown protein
E100069622L1C001R00203088184/1	Solyc05g012325.1.1	100	73	0	0	78	150	1538	1466	6.7e-32	135	Solyc05g012325.1	Ureide permease (AHRD V3.3 *** A0A2R6PBP7_ACTCH)
E100069622L1C001R00203088184/1	Solyc05g012310.4.1	92.105	76	5	1	75	150	1509	1435	5.25e-23	106	Solyc05g012310.4	Ureide permease (AHRD V3.3 *** A0A2R6PBP7_ACTCH)
E100069622L1C001R00203090559/1	Solyc03g083520.4.1	100	148	0	0	3	150	874	727	1.36e-73	274	Solyc03g083520.4	Calmodulin (AHRD V3.3 *** B6T4U8_MAIZE)
E100069622L1C001R00203093059/1	Solyc02g079270.4.1	98	50	1	0	1	50	1431	1382	1.9e-17	87.9	Solyc02g079270.4	Inositol monophosphatase (AHRD V3.3 *** A0A200QBY1_9MAGN)
E100069622L1C001R00203097723/1	Solyc01g006555.1.1	92.617	149	11	0	2	150	961	813	8.36e-56	215	Solyc01g006555.1	Lipoxygenase (AHRD V3.3 *** C0KKU8_SOLLC)
E100069622L1C001R00203098163/1	Solyc10g011740.3.1	90.909	132	11	1	1	132	500	370	3.95e-44	176	Solyc10g011740.3	Ubiquitin-conjugating enzyme (AHRD V3.3 *** H6VUS9_9FABA)
E100069622L1C001R00203102813/1	Solyc02g093030.3.1	100	150	0	0	1	150	183	332	1.05e-74	278	Solyc02g093030.3	Peptidyl-tRNA hydrolase family protein (AHRD V3.3 *** A0A2U1QDH3_ARTAN)
E100069622L1C001R00203126597/1	Solyc08g074630.2.1	89.286	56	4	2	94	147	1114	1169	6.89e-12	69.4	Solyc08g074630.2	Polyphenol oxidase (AHRD V3.3 *** O49912_TOBAC)
E100069622L1C001R00203133531/1	Solyc05g018590.3.1	100	81	0	0	70	150	1613	1533	2.39e-36	150	Solyc05g018590.3	26S protease regulatory subunit 8 (AHRD V3.3 *** A0A2G3DFZ1_CAPCH)
E100069622L1C001R00203144060/1	Solyc03g007230.4.1	98.864	88	1	0	63	150	1323	1236	1.43e-38	158	Solyc03g007230.4	Protein phosphatase 2C (AHRD V3.3 *** A0A2U1KYU0_ARTAN)
E100069622L1C001R00203153718/1	Solyc12g015630.2.1	99.333	150	1	0	1	150	536	387	4.89e-73	272	Solyc12g015630.2	transmembrane protein (AHRD V3.3 *** AT5G55570.1)
E100069622L1C001R00203159400/1	Solyc07g007800.3.1	100	135	0	0	1	135	1129	1263	2.29e-66	250	Solyc07g007800.3	Heptahelical transmembrane protein 1 (AHRD V3.3 *** A0A2G3BMP4_CAPCH)
E100069622L1C001R00203163934/1	Solyc06g071460.3.1	98.947	95	1	0	56	150	775	869	1.84e-42	171	Solyc06g071460.3	Exosome complex component rrp40-like protein (AHRD V3.3 *** A0A2K3PBT7_TRIPR)
E100069622L1C001R00203169436/1	Solyc09g075430.3.1	100	150	0	0	1	150	764	615	1.05e-74	278	Solyc09g075430.3	Ribosomal protein L19 (AHRD V3.3 *** A0A1U8G360_CAPAN)
E100069622L1C001R00203169436/1	Solyc09g031760.1.1	89.908	109	6	3	45	150	346	240	6.7e-32	135	Solyc09g031760.1	Ribosomal protein L19 (AHRD V3.3 *-* A0A2G2Z6J3_CAPAN)
E100069622L1C001R00203169961/1	Solyc12g098940.2.1	100	32	0	0	1	32	440	471	4.15e-09	60.2	Solyc12g098940.2	Ubiquitin (AHRD V3.3 *** B1P770_LOLTE)
E100069622L1C001R00203179831/1	Solyc07g062080.4.1	93.333	75	4	1	77	150	1341	1267	4.06e-24	110	Solyc07g062080.4	mitogen-activated protein kinase 11
E100069622L1C001R00203184356/1	Solyc05g008430.4.1	94.792	96	2	1	55	150	2737	2829	3.09e-35	147	Solyc05g008430.4	BRO1 domain (AHRD V3.3 *** A0A200QUU8_9MAGN)
E100069622L1C001R00203184583/1	Solyc02g087670.3.1	99.333	150	1	0	1	150	1338	1487	4.89e-73	272	Solyc02g087670.3	Pectate lyase (AHRD V3.3 *** A0A2G2XHV6_CAPBA)
E100069622L1C001R00203193799/1	Solyc02g005210.3.1	98.507	67	1	0	84	150	721	787	6.75e-27	119	Solyc02g005210.3	Cofactor assembly of complex C (AHRD V3.3 *** A0A2U1QJQ4_ARTAN)
E100069622L1C001R00203194347/1	Solyc11g020785.1.1	99.048	105	1	0	46	150	812	708	5.07e-48	189	Solyc11g020785.1	Retrovirus-related Pol polyprotein from transposon TNT 1-94 (AHRD V3.3 *-* A0A2K3MA39_TRIPR)
E100069622L1C001R00203194347/1	Solyc00g500292.1.1	100	75	0	0	41	115	1450	1524	5.18e-33	139	Solyc00g500292.1	ATP synthase subunit alpha, chloroplastic (AHRD V3.3 *** I6N942_DATST)
E100069622L1C001R00203194347/1	Solyc00g500203.1.1	100	75	0	0	41	115	1450	1524	5.18e-33	139	Solyc00g500203.1	ATP synthase subunit alpha, chloroplastic (AHRD V3.3 *** I6N942_DATST)
E100069622L1C001R00203194347/1	Solyc00g500133.1.1	100	75	0	0	41	115	1450	1524	5.18e-33	139	Solyc00g500133.1	ATP synthase subunit alpha, chloroplastic (AHRD V3.3 *** I6N942_DATST)
E100069622L1C001R00203194347/1	Solyc00g500050.1.1	100	75	0	0	41	115	1450	1524	5.18e-33	139	Solyc00g500050.1	ATP synthase subunit alpha, chloroplastic (AHRD V3.3 *** I6N942_DATST)
E100069622L1C001R00203198831/1	Solyc02g080380.4.1	97.945	146	2	1	6	150	860	1005	6.37e-67	252	Solyc02g080380.4	Derlin (AHRD V3.3 *-* A0A2U1QFF8_ARTAN)
E100069622L1C001R00203199445/1	Solyc04g082630.3.1	100	150	0	0	1	150	1723	1574	1.05e-74	278	Solyc04g082630.3	Glyceraldehyde-3-phosphate dehydrogenase (AHRD V3.3 *** A0A2G2X1C8_CAPBA)
E100069622L1C001R00203200614/1	Solyc07g041780.3.1	100	134	0	0	1	134	556	689	8.25e-66	248	Solyc07g041780.3	OBP3-responsive protein 4 (ORG4) (AHRD V3.3 *** Q8VY85_ARATH)
E100069622L1C001R00203202547/1	Solyc07g040720.3.1	87.234	141	16	2	11	150	1216	1077	3.97e-39	159	Solyc07g040720.3	Casein kinase (AHRD V3.3 *** A2I5G0_BETVU)
E100069622L1C001R00203211730/1	Solyc02g070780.4.1	100	121	0	0	30	150	2527	2647	1.39e-58	224	Solyc02g070780.4	DNA helicase (AHRD V3.3 *** A0A2G2XDX1_CAPBA)
E100069622L1C001R00203217438/1	Solyc05g010425.1.1	98.333	60	1	0	59	118	148	207	5.25e-23	106	Solyc05g010425.1	S-adenosylmethionine decarboxylase (AHRD V3.3 *-* Q6KC47_PRUPE)
E100069622L1C001R00203219674/1	Solyc06g043035.1.1	97.872	47	1	0	51	97	47	1	8.85e-16	82.4	Solyc06g043035.1	ATP synthase subunit beta, chloroplastic (AHRD V3.3 *-* A0A2U1KL25_ARTAN)
E100069622L1C001R00203227494/1	Solyc07g062970.3.1	97.826	46	1	0	105	150	682	727	3.18e-15	80.5	Solyc07g062970.3	protein phosphatase 2C
E100069622L1C001R00203229159/1	Solyc10g024360.2.1	100	105	0	0	16	120	2456	2560	1.09e-49	195	Solyc10g024360.2	Potassium channel AKT2 (AHRD V3.3 *** A0A1U8F4T5_CAPAN)
E100069622L1C001R00203234815/1	Solyc06g059720.3.1	100	81	0	0	70	150	1278	1198	2.39e-36	150	Solyc06g059720.3	Acyl-[acyl-carrier-protein] desaturase (AHRD V3.3 *** A0A2I4GZ93_9ROSI)
E100069622L1C001R00203237130/1	Solyc04g055120.3.1	100	116	0	0	35	150	4493	4608	8.36e-56	215	Solyc04g055120.3	ABC transporter D family member 1 (AHRD V3.3 *** A0A2G2VGL8_CAPBA)
E100069622L1C001R00203239925/1	Solyc05g005550.4.1	98.667	150	2	0	1	150	1768	1917	2.28e-71	267	Solyc05g005550.4	BURP domain (AHRD V3.3 *-* A0A200QH65_9MAGN)
E100069622L1C001R00203239925/1	Solyc05g005540.4.1	98	150	3	0	1	150	1747	1896	1.06e-69	261	Solyc05g005540.4	Polygalacturonase-1 non-catalytic subunit beta (AHRD V3.3 *** GP1_SOLLC)
E100069622L1C001R00203244254/1	Solyc03g111010.4.1	87.162	148	19	0	1	148	281	428	6.6e-42	169	Solyc03g111010.4	Glyceraldehyde-3-phosphate dehydrogenase (AHRD V3.3 *** A0A0F7JIC2_NICBE)
E100069622L1C001R00203254694/1	Solyc07g055470.3.1	99.333	150	1	0	1	150	1558	1409	4.89e-73	272	Solyc07g055470.3	Cytochrome (AHRD V3.3 *** A0A2G2Z447_CAPAN)
E100069622L1C001R00203254694/1	Solyc07g150149.1.1	93.333	150	10	0	1	150	674	525	5e-58	222	Solyc07g150149.1	Cytochrome (AHRD V3.3 *-* A0A2G3C1H3_CAPCH)
E100069622L1C001R00203254694/1	Solyc07g055450.2.1	93.333	150	10	0	1	150	1470	1321	5e-58	222	Solyc07g055450.2	Cytochrome (AHRD V3.3 *** A0A2G2Z422_CAPAN)
E100069622L1C001R00203254694/1	Solyc07g055460.3.1	92.667	150	11	0	1	150	1329	1180	2.33e-56	217	Solyc07g055460.3	Cytochrome (AHRD V3.3 *** A0A2G2WEL3_CAPBA)
E100069622L1C001R00203254694/1	Solyc07g055490.4.1	92	150	12	0	1	150	1501	1352	1.08e-54	211	Solyc07g055490.4	Cytochrome (AHRD V3.3 *** A0A2G2Z466_CAPAN)
E100069622L1C001R00203254694/1	Solyc07g055480.2.1	90.667	150	14	0	1	150	1527	1378	2.34e-51	200	Solyc07g055480.2	Cytochrome (AHRD V3.3 *** A0A2G2Z422_CAPAN)
E100069622L1C001R00203262752/1	Solyc01g006120.4.1	100	84	0	0	1	84	1276	1359	5.14e-38	156	Solyc01g006120.4	Protein kinase family protein (AHRD V3.3 *** A0A2U1M4N4_ARTAN)
E100069622L1C001R00203274984/1	Solyc09g010360.3.1	98.077	104	2	0	47	150	2143	2040	8.48e-46	182	Solyc09g010360.3	WAT1-related protein (AHRD V3.3 *** K4CR63_SOLLC)
E100069622L1C001R00203290510/1	Solyc05g013340.3.1	100	150	0	0	1	150	360	509	1.05e-74	278	Solyc05g013340.3	AP-1 complex subunit mu-1 (AHRD V3.3 *** A0A2G3C8S0_CAPCH)
E100069622L1C001R00203291941/1	Solyc09g011470.3.1	100	150	0	0	1	150	681	830	1.05e-74	278	Solyc09g011470.3	Plant/T7H20-70 protein (AHRD V3.3 *-* G7L5L0_MEDTR)
E100069622L1C001R00203292922/1	Solyc02g063070.3.1	97.115	104	3	0	47	150	1174	1071	3.95e-44	176	Solyc02g063070.3	tft4
E100069622L1C001R00203304563/1	Solyc02g080330.4.1	100	87	0	0	1	87	1610	1696	1.11e-39	161	Solyc02g080330.4	Cytochrome P450 (AHRD V3.3 *** A0A200QM51_9MAGN)
E100069622L1C001R00203326657/1	Solyc04g009910.3.1	96.522	115	3	1	1	115	578	465	5.07e-48	189	Solyc04g009910.3	Phosphoenolpyruvate carboxylase kinase (AHRD V3.3 *** Q9SDY0_SOLLC)
E100069622L1C001R00203326657/1	Solyc04g009900.4.1	94.444	108	6	0	1	108	542	435	2.38e-41	167	Solyc04g009900.4	phosphoenolpyruvate carboxylase kinase
E100069622L1C001R00203330218/1	Solyc01g060070.3.1	99.333	150	1	0	1	150	642	791	4.89e-73	272	Solyc01g060070.3	Outer envelope pore protein 16-2, chloroplastic (AHRD V3.3 *** A0A2G2XR36_CAPBA),Pfam:PF02466
E100069622L1C001R00203338792/1	Solyc02g065400.3.1	85.906	149	19	2	2	150	1215	1069	1.43e-38	158	Solyc02g065400.3	33kDa precursor protein of oxygen-evolving complex
E100069622L1C001R00203338807/1	Solyc03g093200.3.1	93.443	61	4	0	90	150	329	389	1.47e-18	91.6	Solyc03g093200.3	Cell number regulator 6 (AHRD V3.3 *** A0A2G2X665_CAPBA)
E100069622L1C001R00203363094/1	Solyc02g093630.3.1	99.333	150	1	0	1	150	2134	1985	4.89e-73	272	Solyc02g093630.3	Transmembrane protein (AHRD V3.3 *** Q84K38_ARATH)
E100069622L1C001R00203377998/1	Solyc01g110960.4.1	100	36	0	0	82	117	2261	2296	2.48e-11	67.6	Solyc01g110960.4	Prefoldin chaperone subunit family protein (AHRD V3.3 *** A0A2U1NI64_ARTAN)
E100069622L1C001R00203399292/1	Solyc06g050720.3.1	99.2	125	1	0	1	125	1053	929	3.86e-59	226	Solyc06g050720.3	staphylococcal-like nuclease CAN2 (AHRD V3.3 *** A0A2I4EQZ2_9ROSI)
E100069622L1C001R00203399396/1	Solyc07g054210.3.1	100	76	0	0	24	99	1477	1402	1.44e-33	141	Solyc07g054210.3	light dependent NADH:protochlorophyllide oxidoreductase 2
E100069622L1C001R00203422562/1	Solyc04g011900.4.1	100	40	0	0	111	150	790	829	1.48e-13	75	Solyc04g011900.4	Laccase (AHRD V3.3 *-* W1NFT0_AMBTC)
E100069622L1C001R00203423359/1	Solyc03g121920.3.1	100	150	0	0	1	150	805	954	1.05e-74	278	Solyc03g121920.3	Mitochondrial carrier protein (AHRD V3.3 *** A0A200QEN9_9MAGN)
E100069622L1C001R00203430129/1	Solyc03g007610.4.1	91.837	49	3	1	102	150	2016	2063	2.48e-11	67.6	Solyc03g007610.4	DnaJ protein ERDJ2A (AHRD V3.3 *** A0A2G3CWQ2_CAPCH)
E100069622L1C001R00203464516/1	Solyc11g012705.2.1	100	138	0	0	1	138	372	235	4.93e-68	255	Solyc11g012705.2	Pollen Ole e 1 allergen and extensin family protein (AHRD V3.3 *** Q58FY6_ARATH)
E100069622L1C001R00203469998/1	Solyc02g069010.4.1	100	150	0	0	1	150	1013	1162	1.05e-74	278	Solyc02g069010.4	Inositol-1-monophosphatase (AHRD V3.3 *** A0A1U8FS39_CAPAN)
E100069622L1C001R00203482478/1	Solyc02g093490.3.1	100	150	0	0	1	150	998	849	1.05e-74	278	Solyc02g093490.3	SGF29 tudor-like domain-containing protein (AHRD V3.3 *** A0A2U1MEF8_ARTAN)
E100069622L1C001R00203491843/1	Solyc09g097960.3.1	100	150	0	0	1	150	857	1006	1.05e-74	278	Solyc09g097960.3	NAD(P)-linked oxidoreductase, aldo/keto reductase family protein (AHRD V3.3 *** A0A1Y1HY98_KLENI)
E100069622L1C001R00203491843/1	Solyc09g097970.3.1	93.333	150	10	0	1	150	993	1142	5e-58	222	Solyc09g097970.3	NAD(P)-linked oxidoreductase, aldo/keto reductase family protein (AHRD V3.3 *** A0A1Y1HY98_KLENI)
E100069622L1C001R00203491972/1	Solyc03g119530.3.1	100	150	0	0	1	150	1053	904	1.05e-74	278	Solyc03g119530.3	LOB domain-containing protein 41 (AHRD V3.3 *** A0A2G2WPK9_CAPBA)
E100069622L1C001R00203492778/1	Solyc08g066570.3.1	100	150	0	0	1	150	959	1108	1.05e-74	278	Solyc08g066570.3	Regulator of chromosome condensation (RCC1) family protein (AHRD V3.3 *** A0A1P8BG13_ARATH)
E100069622L1C001R00203492778/1	Solyc08g066560.3.1	100	150	0	0	1	150	543	394	1.05e-74	278	Solyc08g066560.3	Unknown protein
E100069622L1C001R00203492918/1	Solyc01g089970.3.1	100	32	0	0	119	150	425	456	4.15e-09	60.2	Solyc01g089970.3	Nucleoside diphosphate kinase (AHRD V3.3 *** A0A1U8EKT2_CAPAN)
E100069622L1C001R00203494653/1	Solyc10g024350.3.1	89.865	148	15	0	3	150	443	296	1.41e-48	191	Solyc10g024350.3	Mitochondrial import inner membrane translocase subunit TIM23-like protein (AHRD V3.3 *** A0A2K3MPU1_TRIPR),Pfam:PF02466
E100069622L1C001R00203502074/1	Solyc11g022450.1.1	97.436	39	1	0	112	150	64	26	2.48e-11	67.6	Solyc11g022450.1	Unknown protein
E100069622L1C001R00203502074/1	Solyc11g022400.1.1	100	34	0	0	117	150	2554	2587	3.21e-10	63.9	Solyc11g022400.1	C2 calcium/lipid-binding plant phosphoribosyltransferase family protein (AHRD V3.3 *** A0A061FS12_THECC)
E100069622L1C001R00203504727/1	Solyc03g116590.3.1	100	115	0	0	36	150	862	976	3.01e-55	213	Solyc03g116590.3	Embryo-specific protein (AHRD V3.3 *** A0A2K3LFD9_TRIPR)
E100069622L1C001R00203506570/1	Solyc06g071200.3.1	98.864	88	1	0	63	150	3660	3573	1.43e-38	158	Solyc06g071200.3	Transportin-3 (AHRD V3.3 *** A0A1J3HKD9_NOCCA)
E100069622L1C001R00203507525/1	Solyc09g083000.3.1	97.778	45	1	0	106	150	1400	1444	1.14e-14	78.7	Solyc09g083000.3	Armadillo repeat-containing protein LFR (AHRD V3.3 *** A0A2G2W133_CAPBA)
E100069622L1C001R00203519500/1	Solyc12g063050.3.1	97.143	140	4	0	1	140	3792	3931	1.78e-62	237	Solyc12g063050.3	RNA polymerase II C-terminal domain phosphatase-like 3 (AHRD V3.3 *** A0A2G2Y7M3_CAPAN)
E100069622L1C001R00203520563/1	Solyc04g078840.3.1	99.333	150	1	0	1	150	1343	1194	4.89e-73	272	Solyc04g078840.3	AREB
E100069622L1C001R00203523900/1	Solyc03g019780.4.1	99.107	112	1	0	39	150	1130	1019	6.51e-52	202	Solyc03g019780.4	40S ribosomal protein SA (AHRD V3.3 *** A0A1U8G5B2_CAPAN)
E100069622L1C001R00203528263/1	Solyc11g040370.2.1	100	51	0	0	100	150	1164	1114	1.14e-19	95.3	Solyc11g040370.2	RNA-binding KH domain protein (AHRD V3.3 *** A0A2K3P1D4_TRIPR)
E100069622L1C001R00203529114/1	Solyc05g009360.4.1	93.75	48	3	0	103	150	1007	1054	5.33e-13	73.1	Solyc05g009360.4	translocase subunit seca (AHRD V3.3 *** AT1G13390.2)
E100069622L1C001R00203541312/1	Solyc10g081060.2.1	98.75	80	1	0	71	150	1383	1462	4e-34	143	Solyc10g081060.2	Syntaxin (AHRD V3.3 *** A0A2G3BHB1_CAPCH)
E100069622L1C001R00203549744/1	Solyc09g091180.3.1	85.507	69	5	4	83	150	516	580	2.48e-11	67.6	Solyc09g091180.3	60 kDa chaperonin (AHRD V3.3 *** Q8H903_ORYSJ)
E100069622L1C001R00203549744/1	Solyc02g044030.1.1	84.058	69	6	4	83	150	919	983	1.15e-09	62.1	Solyc02g044030.1	C2 calcium/lipid-binding plant phosphoribosyltransferase family protein (AHRD V3.3 *-* A0A061DXG0_THECC)
E100069622L1C001R00203552583/1	Solyc00g500254.1.1	100	89	0	0	21	109	89	1	8.54e-41	165	Solyc00g500254.1	50S ribosomal protein L20, chloroplastic (AHRD V3.3 *-* A0A2P1M7F3_9LAMI)
E100069622L1C001R00203552583/1	Solyc00g500069.1.1	100	89	0	0	21	109	89	1	8.54e-41	165	Solyc00g500069.1	30S ribosomal protein S12, chloroplastic (AHRD V3.3 *** A0A2S1JZH6_9APIA)
E100069622L1C001R00203558613/1	Solyc04g079000.4.1	96.667	150	5	0	1	150	1067	918	2.29e-66	250	Solyc04g079000.4	Protein TIC 22, chloroplastic (AHRD V3.3 *** A0A2G2ZRP4_CAPAN)
E100069622L1C001R00203558679/1	Solyc03g118780.3.1	100	116	0	0	35	150	880	995	8.36e-56	215	Solyc03g118780.3	Thaumatin-like protein (AHRD V3.3 *** A0A2G2WQ90_CAPBA)
E100069622L1C001R00203569085/1	Solyc02g091240.1.1	100	125	0	0	1	125	1235	1359	8.3e-61	231	Solyc02g091240.1	Auxin efflux carrier (AHRD V3.3 *** A0A2U1QP17_ARTAN)
E100069622L1C001R00203575044/1	Solyc07g055210.3.1	100	150	0	0	1	150	1497	1348	1.05e-74	278	Solyc07g055210.3	Aspartate aminotransferase (AHRD V3.3 *** A0A2G2WE83_CAPBA)
E100069622L1C001R00203578377/1	Solyc03g121820.3.1	85.333	150	22	0	1	150	1290	1141	5.14e-38	156	Solyc03g121820.3	Casein kinase (AHRD V3.3 *** A2I5G0_BETVU)
E100069622L1C001R00203582279/1	Solyc06g082940.3.1	100	111	0	0	1	111	703	813	5.03e-53	206	Solyc06g082940.3	Photosystem I reaction center subunit XI protein (AHRD V3.3 *** A0A2U1MVK5_ARTAN)
E100069622L1C001R00203593728/1	Solyc03g121050.3.1	100	150	0	0	1	150	2355	2504	1.05e-74	278	Solyc03g121050.3	LysM domain receptor-like kinase 3 (AHRD V3.3 *** A0A2G3D1H3_CAPCH)
E100069622L1C001R00203595086/1	Solyc09g065330.3.1	97.143	35	1	0	116	150	510	544	4.15e-09	60.2	Solyc09g065330.3	40S ribosomal protein S24 (AHRD V3.3 *** A0A1U8H1N3_CAPAN)
E100069622L1C001R00203601652/1	Solyc07g065170.3.1	100	150	0	0	1	150	1002	853	1.05e-74	278	Solyc07g065170.3	40S ribosomal protein S8 (AHRD V3.3 *** A0A2G2Z5W1_CAPAN)
E100069622L1C001R00203617342/1	Solyc02g081390.3.1	100	34	0	0	117	150	1775	1808	3.21e-10	63.9	Solyc02g081390.3	Lysine-specific histone demethylase 1 (AHRD V3.3 *** B6SW44_MAIZE)
E100069622L1C001R00203617349/1	Solyc07g008840.3.1	100	34	0	0	117	150	2880	2913	3.21e-10	63.9	Solyc07g008840.3	Rab-GTPase-TBC domain (AHRD V3.3 *** A0A200PLY8_9MAGN)
E100069622L1C001R00203620985/1	Solyc02g084230.3.1	96.809	94	3	0	57	150	2	95	1.43e-38	158	Solyc02g084230.3	GAGA-binding transcriptional activator (AHRD V3.3 *** H1ZN87_SOLLC)
E100069622L1C001R00203626399/1	Solyc05g056050.3.1	88	125	7	4	34	150	952	828	1.44e-33	141	Solyc05g056050.3	Chlorophyll a-b binding protein, chloroplastic (AHRD V3.3 *** A0A2G3CJ50_CAPCH)
E100069622L1C001R00203627093/1	Solyc05g005790.4.1	100	67	0	0	1	67	1129	1195	1.45e-28	124	Solyc05g005790.4	RING-H2 finger protein ATL47-like (AHRD V3.3 *** A0A2I4FLG8_9ROSI)
E100069622L1C001R00203627860/1	Solyc08g081530.3.1	98.901	91	1	0	1	91	1993	1903	3.07e-40	163	Solyc08g081530.3	monodehydroascorbate reductase
E100069622L1C001R00203640204/1	Solyc08g082610.4.1	97.297	37	1	0	114	150	1097	1133	3.21e-10	63.9	Solyc08g082610.4	DCD (Development and Cell Death) domain protein (AHRD V3.3 *** A0A2U1P2J5_ARTAN)
E100069622L1C001R00203642085/1	Solyc06g072130.4.1	99.333	150	1	0	1	150	534	385	4.89e-73	272	Solyc06g072130.4	tonoplast intrinsic protein 3.1
E100069622L1C001R00203657371/1	Solyc02g089820.4.1	93.333	45	3	0	106	150	478	522	2.48e-11	67.6	Solyc02g089820.4	Cyclin-B1-2 (AHRD V3.3 *** A0A2G3D967_CAPCH),Pfam:PF05348
E100069622L1C001R00203661380/1	Solyc11g072070.3.1	97.727	44	1	0	107	150	1546	1589	4.12e-14	76.8	Solyc11g072070.3	BTB-POZ and MATH domain protein (AHRD V3.3 *** B9VXZ7_CAPAN)
E100069622L1C001R00203665339/1	Solyc01g009170.4.1	100	111	0	0	1	111	2384	2494	5.03e-53	206	Solyc01g009170.4	EIL-EIN3/EIL
E100069622L1C001R00203666120/1	Solyc12g005860.2.1	100	78	0	0	73	150	2980	3057	1.11e-34	145	Solyc12g005860.2	Aconitate hydratase (AHRD V3.3 *** Q9FVE9_TOBAC)
E100069622L1C001R00203666479/1	Solyc11g007120.2.1	97.196	107	1	2	46	150	872	978	3.05e-45	180	Solyc11g007120.2	NifU-like protein (AHRD V3.3 *** A0A2K3MYY9_TRIPR)
E100069622L1C001R00203668218/1	Solyc10g007770.3.1	100	40	0	0	1	40	2302	2263	1.48e-13	75	Solyc10g007770.3	Protein MEI2-like 5 (AHRD V3.3 *** A0A2G2YIV9_CAPAN)
E100069622L1C001R00203677656/1	Solyc08g080410.3.1	99	100	1	0	51	150	1911	2010	3.05e-45	180	Solyc08g080410.3	Plant ubx domain-containing protein 8 (AHRD V3.3 *** A0A1J6KG92_NICAT)
E100069622L1C001R00203678776/1	Solyc00g500273.1.1	96.241	133	5	0	16	148	286	154	6.47e-57	219	Solyc00g500273.1	Ribosomal protein S19 (AHRD V3.3 *** A0A290WKX2_SOLLC)
E100069622L1C001R00203678776/1	Solyc05g045760.1.1	91.729	133	11	0	15	147	218	86	6.56e-47	185	Solyc05g045760.1	Ribosomal protein S19 (AHRD V3.3 *** A0A060D4Y0_9GENT)
E100069622L1C001R00203678776/1	Solyc12g035810.1.1	90.625	128	12	0	16	143	271	144	1.84e-42	171	Solyc12g035810.1	Ribosomal protein S19 (AHRD V3.3 *** A0A060D4Y0_9GENT)
E100069622L1C001R00203678776/1	Solyc05g045820.1.1	92.391	92	7	0	56	147	207	116	8.66e-31	132	Solyc05g045820.1	Ribosomal protein S19 (AHRD V3.3 *** A0A290WKX2_SOLLC)
E100069622L1C001R00203681060/1	Solyc12g098890.2.1	98.507	134	2	0	17	150	630	497	1.78e-62	237	Solyc12g098890.2	50S ribosomal protein L18 (AHRD V3.3 *** A0A1U8F639_CAPAN)
E100069622L1C001R00203692499/1	Solyc08g079730.2.1	98.667	150	2	0	1	150	1136	1285	2.28e-71	267	Solyc08g079730.2	Protein DETOXIFICATION (AHRD V3.3 *** A0A2I4HQ16_9ROSI)
E100069622L1C001R00203697073/1	Solyc05g007060.4.1	100	94	0	0	57	150	1133	1226	1.42e-43	174	Solyc05g007060.4	Plant/T7N9-9 protein (AHRD V3.3 *** G7K9S9_MEDTR)
E100069622L1C001R00203697201/1	Solyc04g071070.2.1	100	34	0	0	117	150	651	618	3.21e-10	63.9	Solyc04g071070.2	Unknown protein
E100069622L1C001R00203697201/1	Solyc04g071083.1.1	100	32	0	0	119	150	1074	1043	4.15e-09	60.2	Solyc04g071083.1	Unknown protein
E100069622L1C001R00203698124/1	Solyc08g008330.3.1	100	33	0	0	118	150	430	462	1.15e-09	62.1	Solyc08g008330.3	hypothetical protein (AHRD V3.3 *** AT5G24165.2)
E100069622L1C001R00203702320/1	Solyc03g071560.4.1	97.98	99	2	0	52	150	1165	1067	5.1e-43	172	Solyc03g071560.4	RNA-binding protein (AHRD V3.3 *-* A0A1Y1HYH4_KLENI)
E100069622L1C001R00203702320/1	Solyc03g071570.3.1	97.101	69	2	0	52	120	1877	1945	2.43e-26	117	Solyc03g071570.3	Pectate lyase (AHRD V3.3 *** A0A2G2X594_CAPBA)
E100069622L1C001R00203704796/1	Solyc01g105340.4.1	98.387	62	1	0	46	107	1939	1878	4.06e-24	110	Solyc01g105340.4	Chaperone protein DnaJ (AHRD V3.3 *** A0A2G2VAL8_CAPBA)
E100069622L1C001R00203712791/1	Solyc11g072540.3.1	100	150	0	0	1	150	1046	897	1.05e-74	278	Solyc11g072540.3	Transducin/WD40 repeat-like superfamily protein (AHRD V3.3 *** A0A2U1QKR6_ARTAN)
E100069622L1C001R00203713435/1	Solyc05g015610.3.1	99.333	150	1	0	1	150	3390	3539	4.89e-73	272	Solyc05g015610.3	Histidine kinase 3 (AHRD V3.3 *** A0A1U8EVH0_CAPAN)
E100069622L1C001R00203714900/1	Solyc03g118340.3.1	100	64	0	0	1	64	3122	3185	6.75e-27	119	Solyc03g118340.3	ATP-dependent Clp protease ATP-binding subunit ClpC (AHRD V3.3 *** A0A327YAA3_9BACI)
E100069622L1C001R00203718119/1	Solyc11g069430.2.1	98.148	54	1	0	97	150	1070	1017	1.14e-19	95.3	Solyc11g069430.2	plasma membrane intrinsic protein 2.6
E100069622L1C001R00203719048/1	Solyc04g017710.3.1	99.115	113	0	1	38	150	1762	1651	6.51e-52	202	Solyc04g017710.3	Zinc finger transcription factor 32
E100069622L1C001R00203724215/1	Solyc03g118890.4.1	97.143	35	1	0	116	150	1277	1311	4.15e-09	60.2	Solyc03g118890.4	Protein phosphatase 2C (PP2C)-like domain (AHRD V3.3 *** A0A200QVQ5_9MAGN)
E100069622L1C001R00203732020/1	Solyc07g047850.3.1	84.672	137	21	0	14	150	787	923	1.86e-32	137	Solyc07g047850.3	Chlorophyll a-b binding protein, chloroplastic (AHRD V3.3 *** A0A1U8HAX7_CAPAN)
E100069622L1C001R00203733052/1	Solyc10g081700.3.1	98.667	75	1	0	76	150	466	392	2.41e-31	134	Solyc10g081700.3	hypothetical protein (AHRD V3.3 *-* AT2G27180.1)
E100069622L1C001R00203733055/1	Solyc02g089250.4.1	99.225	129	1	0	16	144	886	758	2.31e-61	233	Solyc02g089250.4	Pollen Ole e 1 allergen/extensin (AHRD V3.3 *-* A0A200R2G7_9MAGN)
E100069622L1C001R00203736658/1	Solyc10g005840.4.1	100	150	0	0	1	150	540	391	1.05e-74	278	Solyc10g005840.4	Farnesyl pyrophosphate synthase (AHRD V3.3 *** S4S9J9_MANIN)
E100069622L1C001R00203754992/1	Solyc07g005870.3.1	98.667	150	2	0	1	150	1809	1958	2.28e-71	267	Solyc07g005870.3	FAD dependent oxidoreductase (AHRD V3.3 *** L7VQJ3_CLOSH)
E100069622L1C001R00203771226/1	Solyc12g096450.2.1	99.333	150	1	0	1	150	1263	1412	4.89e-73	272	Solyc12g096450.2	Zinc finger protein (AHRD V3.3 *** A0A2U1NTB4_ARTAN)
E100069622L1C001R00203776847/1	Solyc04g010290.4.1	95	40	2	0	1	40	1171	1132	3.21e-10	63.9	Solyc04g010290.4	Core-2/I-branching beta-16-N-acetylglucosaminyltransferase family protein (AHRD V3.3 *** B6ST68_MAIZE)
E100069622L1C001R00203780014/1	Solyc03g033600.3.1	99.187	123	1	0	28	150	445	567	5e-58	222	Solyc03g033600.3	Small nuclear ribonucleoprotein Sm D3 (AHRD V3.3 *** A0A1U8FJ77_CAPAN)
E100069622L1C001R00203781846/1	Solyc08g066800.4.1	97.895	95	2	0	56	150	3114	3020	8.54e-41	165	Solyc08g066800.4	phospholipase D
E100069622L1C001R00203781846/1	Solyc08g066810.3.1	98.361	61	1	0	56	116	1775	1835	1.46e-23	108	Solyc08g066810.3	Cellulase (Glycosyl hydrolase family 5) protein (AHRD V3.3 *** Q9LTN0_ARATH)
E100069622L1C001R00203787988/1	Solyc10g077020.2.1	100	80	0	0	69	148	2719	2640	8.6e-36	148	Solyc10g077020.2	Kinase family protein (AHRD V3.3 *** A0A2K3P253_TRIPR)
E100069622L1C001R00203791475/1	Solyc10g005180.3.1	100	149	0	0	2	150	1131	983	3.78e-74	276	Solyc10g005180.3	Ycf3-interacting protein 1, chloroplastic (AHRD V3.3 *** Y3IP1_TOBAC)
E100069622L1C001R00203791645/1	Solyc03g115820.3.1	98.667	150	2	0	1	150	1136	1285	2.28e-71	267	Solyc03g115820.3	Ribulose-phosphate 3-epimerase-like (AHRD V3.3 *** A0A200QP25_9MAGN)
E100069622L1C001R00203814136/1	Solyc05g055870.3.1	100	150	0	0	1	150	1125	1274	1.05e-74	278	Solyc05g055870.3	F-box domain, Phloem protein 2-like protein (AHRD V3.3 *** A0A2U1PQ05_ARTAN)
E100069622L1C001R00203824552/1	Solyc01g010650.3.1	100	31	0	0	120	150	1149	1179	1.49e-08	58.4	Solyc01g010650.3	UDP-galactose UDP-glucose transporter 3-like protein (AHRD V3.3 *** A0A2K3NS07_TRIPR)
E100069622L1C001R00203863128/1	Solyc05g023725.1.1	100	30	0	0	121	150	170	141	5.36e-08	56.5	Solyc05g023725.1	Ribosomal protein L2, plastid (AHRD V3.3 *-* A0A2U1PJW3_ARTAN)
E100069622L1C001R00203863128/1	Solyc00g500297.1.1	100	30	0	0	121	150	271	300	5.36e-08	56.5	Solyc00g500297.1	50S ribosomal protein L2 (AHRD V3.3 *** H6T990_9CARY)
E100069622L1C001R00203863128/1	Solyc00g500152.1.1	100	30	0	0	121	150	271	300	5.36e-08	56.5	Solyc00g500152.1	50S ribosomal protein L2 (AHRD V3.3 *** H6T990_9CARY)
E100069622L1C001R00203863128/1	Solyc00g500079.1.1	100	30	0	0	121	150	271	300	5.36e-08	56.5	Solyc00g500079.1	50S ribosomal protein L2 (AHRD V3.3 *** H6T990_9CARY)
E100069622L1C001R00203863128/1	Solyc00g500047.1.1	100	30	0	0	121	150	727	756	5.36e-08	56.5	Solyc00g500047.1	50S ribosomal protein L2, chloroplastic (AHRD V3.3 *** A0A1C8V6E3_9ROSI)
E100069622L1C001R00203863128/1	Solyc00g500035.1.1	100	30	0	0	121	150	271	300	5.36e-08	56.5	Solyc00g500035.1	50S ribosomal protein L2 (AHRD V3.3 *** H6T990_9CARY)
E100069622L1C001R00203863183/1	Solyc12g009380.2.1	98.571	70	1	0	81	150	120	189	1.45e-28	124	Solyc12g009380.2	30S ribosomal protein S17 (AHRD V3.3 *** A0A2G3BP35_CAPCH)
E100069622L1C001R00203867111/1	Solyc04g050150.4.1	100	138	0	0	1	138	2391	2254	4.93e-68	255	Solyc04g050150.4	RNA helicase DEAH-box13
E100069622L1C001R00203871915/1	Solyc03g113460.1.1	100	150	0	0	1	150	709	560	1.05e-74	278	Solyc03g113460.1	Short-chain dehydrogenase reductase 4 (AHRD V3.3 *** A0A2G2WRF5_CAPBA),Pfam:PF13561
E100069622L1C001R00203875350/1	Solyc08g079110.4.1	88.679	53	3	3	101	150	544	596	1.15e-09	62.1	Solyc08g079110.4	Thylakoid lumenal protein, chloroplastic (AHRD V3.3 *** A0A1U8GCA5_CAPAN)
E100069622L1C001R00203888168/1	Solyc06g009020.2.1	100	93	0	0	58	150	981	889	5.1e-43	172	Solyc06g009020.2	Glutathione S-transferase (AHRD V3.3 *** A0A2G3C3Q3_CAPCH)
E100069622L1C001R00203890398/1	Solyc12g044230.2.1	99.333	150	1	0	1	150	1650	1799	4.89e-73	272	Solyc12g044230.2	Sulfite exporter TauE/SafE family protein (AHRD V3.3 *** A0A2U1KY14_ARTAN)
E100069622L1C001R00203896973/1	Solyc08g061820.3.1	98.639	147	2	0	4	150	3466	3320	1.06e-69	261	Solyc08g061820.3	F-box/LRR-repeat protein 15 (AHRD V3.3 *** A0A2G3AXX6_CAPCH)
E100069622L1C001R00203945324/1	Solyc11g042620.3.1	96.078	51	2	0	100	150	676	726	2.46e-16	84.2	Solyc11g042620.3	Nuclear transport factor 2 (NTF2)-like protein (AHRD V3.3 *-* Q67TV5_ORYSJ)
E100069622L1C001R00203956049/1	Solyc06g082070.3.1	100	142	0	0	1	142	670	529	2.94e-70	263	Solyc06g082070.3	Protein trichome birefringence-like 45 (AHRD V3.3 *** A0A2G3CBV9_CAPCH)
E100069622L1C001R00203956893/1	Solyc06g083860.2.1	94.872	39	2	0	112	150	740	778	1.15e-09	62.1	Solyc06g083860.2	Protein LIGHT-DEPENDENT SHORT HYPOCOTYLS 3 (AHRD V3.3 *-* A0A2G3CCG9_CAPCH)
E100069622L1C001R00203971959/1	Solyc06g076820.1.1	99.225	129	1	0	22	150	1143	1015	2.31e-61	233	Solyc06g076820.1	Zinc finger family protein (AHRD V3.3 *** A0A2K3LSG6_TRIPR)
E100069622L1C001R00203984260/1	Solyc01g017080.2.1	95.122	82	3	1	61	142	56	136	1.12e-29	128	Solyc01g017080.2	Protein Ycf2 (AHRD V3.3 *-* A0A2G2XPU4_CAPBA)
E100069622L1C001R00203992677/1	Solyc02g080070.3.1	100	54	0	0	97	150	2381	2328	2.44e-21	100	Solyc02g080070.3	Cysteine-rich receptor-like protein kinase 29 (AHRD V3.3 *** A0A2G2XFA8_CAPBA)
E100069622L1C001R00203996701/1	Solyc02g088690.4.1	98.438	64	0	1	87	150	978	916	1.13e-24	111	Solyc02g088690.4	UDP-glucose 6-dehydrogenase (AHRD V3.3 *** A0A2G2XIY2_CAPBA)
E100069622L1C001R00203999007/1	Solyc01g101100.4.1	98.667	75	1	0	76	150	1385	1311	2.41e-31	134	Solyc01g101100.4	Protein kinase superfamily protein (AHRD V3.3 *** A0A2U1K9U7_ARTAN)
E100069622L1C001R00203999007/1	Solyc07g025100.1.1	90.476	63	6	0	76	138	146	84	2.46e-16	84.2	Solyc07g025100.1	Protein kinase superfamily protein (AHRD V3.3 *-* A0A1P8B253_ARATH)
E100069622L1C001R00203999747/1	Solyc11g009080.2.1	97.561	41	0	1	111	150	614	654	6.89e-12	69.4	Solyc11g009080.2	DAHP synthase 1 precursor
E100069622L1C001R00204008422/1	Solyc07g008800.4.1	97.297	74	2	0	77	150	588	515	4.03e-29	126	Solyc07g008800.4	10 kDa chaperonin (AHRD V3.3 *** A0A1U8F6X5_CAPAN)
E100069622L1C001R00204022503/1	Solyc05g054130.4.1	100	41	0	0	109	149	1267	1307	4.12e-14	76.8	Solyc05g054130.4	Mo25-like (AHRD V3.3 *** A0A200QFJ7_9MAGN)
E100069622L1C001R00204028819/1	Solyc03g115110.4.1	99.296	142	1	0	2	143	1140	999	1.37e-68	257	Solyc03g115110.4	ATP synthase subunit gamma (AHRD V3.3 *** A0A2I4EZN6_9ROSI)
E100069622L1C001R00204035062/1	Solyc03g114730.3.1	95.652	138	5	1	1	138	2864	2728	1.8e-57	220	Solyc03g114730.3	O-fucosyltransferase (AHRD V3.3 *** A0A2P5EBU6_TREOI)
E100069622L1C001R00204042855/1	Solyc02g084880.3.1	99.16	119	0	1	32	150	1115	1232	3.01e-55	213	Solyc02g084880.3	Basic helix-loop-helix (BHLH) DNA-binding superfamily protein (AHRD V3.3 *-* A0A2U1PMP2_ARTAN)
E100069622L1C001R00204043547/1	Solyc02g078540.4.1	100	82	0	0	69	150	1361	1280	6.65e-37	152	Solyc02g078540.4	Clathrin light chain (AHRD V3.3 *-* A0A2G3D6A8_CAPCH)
E100069622L1C001R00204053467/1	Solyc04g049690.3.1	98.361	61	1	0	90	150	1244	1184	1.46e-23	108	Solyc04g049690.3	Adenylate kinase (AHRD V3.3 *** A0A2G2VGH6_CAPBA),Pfam:PF00406
E100069622L1C001R00204059623/1	Solyc02g080145.1.1	96.923	65	2	0	43	107	300	236	4.06e-24	110	Solyc02g080145.1	Unknown protein
E100069622L1C001R00204063947/1	Solyc02g086410.3.1	94.737	38	2	0	65	102	1420	1457	4.15e-09	60.2	Solyc02g086410.3	CTP synthase (AHRD V3.3 *-* A0A328EA92_9ASTE)
E100069622L1C001R00204066618/1	Solyc06g076280.3.1	100	42	0	0	85	126	2247	2206	1.14e-14	78.7	Solyc06g076280.3	Transcription factor GRAS (AHRD V3.3 *** A0A2U1MZS4_ARTAN)
E100069622L1C001R00204071293/1	Solyc11g051160.2.1	95.455	44	2	0	11	54	2032	1989	1.92e-12	71.3	Solyc11g051160.2	Patellin-1 (AHRD V3.3 *** A0A2G2YV42_CAPAN)
E100069622L1C001R00204078937/1	Solyc03g120560.3.1	94.915	59	3	0	92	150	1938	1880	4.09e-19	93.5	Solyc03g120560.3	Protein NRT1/ PTR FAMILY 1.1 (AHRD V3.3 *** A0A2G3A3M4_CAPAN)
E100069622L1C001R00204086099/1	Solyc11g062240.2.1	94.495	109	6	0	38	146	2478	2586	6.6e-42	169	Solyc11g062240.2	Zinc finger transcription factor 66
E100069622L1C001R00204090929/1	Solyc03g008010.3.1	95.413	109	5	0	1	109	1015	907	1.42e-43	174	Solyc03g008010.3	PPPDE putative thiol peptidase family protein (AHRD V3.3 *** A0A2U1P9D8_ARTAN)
E100069622L1C001R00204098048/1	Solyc07g052480.3.1	98.182	55	1	0	52	106	2217	2163	3.16e-20	97.1	Solyc07g052480.3	isocitrate lyase LEU18678
E100069622L1C001R00204102487/1	Solyc06g072790.3.1	100	148	0	0	1	148	1418	1565	1.36e-73	274	Solyc06g072790.3	RING/U-box superfamily protein (AHRD V3.3 *** A0A1P8ASM3_ARATH)
E100069622L1C001R00204106209/1	Solyc08g079610.3.1	99.329	149	1	0	2	150	691	543	1.76e-72	270	Solyc08g079610.3	Nucleotide excision repair, TFIIH, subunit TTDA (AHRD V3.3 *** A0A2U1NL58_ARTAN)
E100069622L1C001R00204107251/1	Solyc06g072490.3.1	97.222	36	0	1	114	148	1049	1084	4.15e-09	60.2	Solyc06g072490.3	40S ribosomal protein S3a (AHRD V3.3 *** A0A2G3CA33_CAPCH)
E100069622L1C001R00204111453/1	Solyc12g009200.2.1	100	32	0	0	94	125	662	631	4.15e-09	60.2	Solyc12g009200.2	Chlorophyll a-b binding protein, chloroplastic (AHRD V3.3 *** A0A2G3BP51_CAPCH)
E100069622L1C001R00204113051/1	Solyc06g065470.4.1	100	113	0	0	1	113	919	1031	3.89e-54	209	Solyc06g065470.4	RNA-binding protein 8A-like (AHRD V3.3 *** A0A2I4G780_9ROSI)
E100069622L1C001R00204123529/1	Solyc01g067390.4.1	100	77	0	0	57	133	3020	3096	4e-34	143	Solyc01g067390.4	RNA helicase DEAH-box1
E100069622L1C001R00204126559/1	Solyc02g084360.3.1	86.429	140	19	0	6	145	449	310	1.85e-37	154	Solyc02g084360.3	V-type proton ATPase proteolipid subunit (AHRD V3.3 *** A0A2G3AAA7_CAPAN)
E100069622L1C001R00204132477/1	Solyc03g098640.4.1	100	30	0	0	121	150	725	754	5.36e-08	56.5	Solyc03g098640.4	Peroxisomal membrane MPV17/PMP22-like protein (AHRD V3.3 *-* A8J1X1_CHLRE)
E100069622L1C001R00204133272/1	Solyc01g079470.4.1	100	101	0	0	50	150	604	504	1.82e-47	187	Solyc01g079470.4	Unknown protein
E100069622L1C001R00204138652/1	Solyc11g066060.3.1	100	28	0	0	1	28	2004	2031	6.94e-07	52.8	Solyc11g066060.3	70 kDa heat shock protein (AHRD V3.3 *** Q943K7_ORYSJ)
E100069622L1C001R00204141975/1	Solyc01g009070.3.1	100	150	0	0	1	150	2256	2107	1.05e-74	278	Solyc01g009070.3	gamyb-like 1
E100069622L1C001R00204151650/1	Solyc01g010185.1.1	100	73	0	0	1	73	730	802	6.7e-32	135	Solyc01g010185.1	Retrovirus-related Pol polyprotein from transposon TNT 1-94 (AHRD V3.3 *-* A0A2K3MSD0_TRIPR)
E100069622L1C001R00204151874/1	Solyc02g069180.4.1	100	70	0	0	81	150	1052	983	3.12e-30	130	Solyc02g069180.4	SBP (S-ribonuclease binding protein) family protein (AHRD V3.3 *-* A0A2U1LW40_ARTAN)
E100069622L1C001R00204154895/1	Solyc10g006090.4.1	95	40	1	1	111	150	1406	1444	1.15e-09	62.1	Solyc10g006090.4	Protein ENHANCED DOWNY MILDEW 2 (AHRD V3.3 *** A0A2G2YIJ3_CAPAN)
E100069622L1C001R00204156231/1	Solyc11g045130.2.1	100	30	0	0	13	42	796	825	5.36e-08	56.5	Solyc11g045130.2	Polynucleotidyl transferase, ribonuclease H-like superfamily protein (AHRD V3.3 *** A0A2U1KV50_ARTAN)
E100069622L1C001R00204167977/1	Solyc01g049680.3.1	98.765	81	1	0	70	150	1048	968	1.11e-34	145	Solyc01g049680.3	Transcription factor Pur-alpha 1 (AHRD V3.3 *** A0A2G2W459_CAPBA)
E100069622L1C001R00204171671/1	Solyc07g047720.3.1	100	150	0	0	1	150	844	695	1.05e-74	278	Solyc07g047720.3	Membrin (AHRD V3.3 *** A0A2G3ALS8_CAPAN)
E100069622L1C001R00204171775/1	Solyc06g051980.4.1	97.368	38	1	0	113	150	722	759	8.91e-11	65.8	Solyc06g051980.4	E3 ubiquitin-protein ligase (AHRD V3.3 *** A0A1U8H5R9_CAPAN)
E100069622L1C001R00204181459/1	Solyc09g010460.3.1	99.01	101	1	0	1	101	3078	2978	8.48e-46	182	Solyc09g010460.3	Eukaryotic translation initiation factor 3 subunit A (AHRD V3.3 *** A0A2G2VY82_CAPBA)
E100069622L1C001R00204187744/1	Solyc09g082480.2.1	93.333	45	2	1	1	45	182	139	8.91e-11	65.8	Solyc09g082480.2	protein RDM1 (AHRD V3.3 *** A0A2G2XXG5_CAPAN)
E100069622L1C001R00204187744/1	Solyc09g082420.1.1	93.333	45	2	1	1	45	340	297	8.91e-11	65.8	Solyc09g082420.1	protein RDM1-like (AHRD V3.3 *-* A0A1U7VRZ0_NICSY)
E100069622L1C001R00204194990/1	Solyc07g053470.4.1	100	30	0	0	120	149	2033	2062	5.36e-08	56.5	Solyc07g053470.4	GTP-binding protein TypA (AHRD V3.3 *** A0A2K3NQQ4_TRIPR)
E100069622L1C001R00204196428/1	Solyc06g082140.3.1	96.471	85	3	0	66	150	170	254	1.44e-33	141	Solyc06g082140.3	Unknown protein
E100069622L1C001R00204214324/1	Solyc03g025630.3.1	100	124	0	0	1	124	763	886	2.99e-60	230	Solyc03g025630.3	Tripeptidyl-peptidase 2 (AHRD V3.3 *-* A0A2G3CWH4_CAPCH)
E100069622L1C001R00204222963/1	Solyc03g062940.3.1	99.333	150	1	0	1	150	668	817	4.89e-73	272	Solyc03g062940.3	peroxisomal targeting signal type 2 receptor
E100069622L1C001R00204225254/1	Solyc01g095400.4.1	97.849	93	2	0	48	140	1721	1629	1.11e-39	161	Solyc01g095400.4	BTB/POZ domain-containing protein (AHRD V3.3 *** A0A1U8E4A8_CAPAN)
E100069622L1C001R00204227296/1	Solyc02g084700.3.1	97.987	149	3	0	1	149	1923	1775	3.81e-69	259	Solyc02g084700.3	Histidine kinase-, DNA gyrase B-, and HSP90-like ATPase family protein (AHRD V3.3 *** A0A1P8BEQ3_ARATH)
E100069622L1C001R00204237667/1	Solyc04g078920.3.1	96.97	66	2	0	85	150	924	859	1.13e-24	111	Solyc04g078920.3	Sterol carrier protein 2 (AHRD V3.3 *** Q9FMN0_ARATH)
E100069622L1C001R00204240029/1	Solyc08g062340.3.1	99.02	102	1	0	49	150	761	660	2.36e-46	183	Solyc08g062340.3	17.9 kDa class II heat shock protein (AHRD V3.3 *** A0A2G3A1B9_CAPAN)
E100069622L1C001R00204242312/1	Solyc05g015530.3.1	98.026	152	1	1	1	150	564	413	2.94e-70	263	Solyc05g015530.3	Endoplasmic reticulum, stress-associated Ramp4 (AHRD V3.3 *** A0A2U1N8N8_ARTAN)
E100069622L1C001R00204259884/1	Solyc11g012260.3.1	100	88	0	0	1	88	1138	1051	3.07e-40	163	Solyc11g012260.3	MBOAT (Membrane bound O-acyl transferase) family protein (AHRD V3.3 *-* A0A2U1LYZ9_ARTAN)
E100069622L1C001R00204265366/1	Solyc01g080640.3.1	91.667	48	2	2	104	150	4053	4099	8.91e-11	65.8	Solyc01g080640.3	ABC transporter C family member 4 (AHRD V3.3 *** A0A2G3DI56_CAPCH)
E100069622L1C001R00204270787/1	Solyc02g024020.3.1	100	150	0	0	1	150	988	1137	1.05e-74	278	Solyc02g024020.3	Calcium-dependent ARF-type GTPase activating protein family (AHRD V3.3 *** A0A2U1Q799_ARTAN)
E100069622L1C001R00204274094/1	Solyc08g006250.2.1	100	37	0	0	114	150	253	289	6.89e-12	69.4	Solyc08g006250.2	Copper transporter (AHRD V3.3 *** E9LK44_VITVI)
E100069622L1C001R00204275505/1	Solyc01g097240.3.1	100	150	0	0	1	150	1390	1241	1.05e-74	278	Solyc01g097240.3	Pathogenesis-related protein 4 (AHRD V3.3 *** I6VW44_CAPAN)
E100069622L1C001R00204286883/1	Solyc06g084310.4.1	100	69	0	0	82	150	733	665	1.12e-29	128	Solyc06g084310.4	Small nuclear ribonucleoprotein Sm D1 (AHRD V3.3 *** A0A2U1M5R8_ARTAN)
E100069622L1C001R00204293834/1	Solyc06g068230.4.1	100	80	0	0	71	150	5678	5599	8.6e-36	148	Solyc06g068230.4	Tetratricopeptide repeat (TPR)-like superfamily protein (AHRD V3.3 *** A0A2U1MYN5_ARTAN)
E100069622L1C001R00204302117/1	Solyc05g010670.3.1	98.571	140	2	0	11	150	2497	2636	8.25e-66	248	Solyc05g010670.3	Heat shock protein (AHRD V3.3 *** O23638_ARATH)
E100069622L1C001R00204306120/1	Solyc06g060680.2.1	97.403	77	1	1	1	77	804	879	3.12e-30	130	Solyc06g060680.2	Protein kinase superfamily protein (AHRD V3.3 *** Q9SVY4_ARATH)
E100069622L1C001R00204306120/1	Solyc06g060700.1.1	94.805	77	3	1	1	77	354	429	6.75e-27	119	Solyc06g060700.1	Inactive serine/threonine-protein kinase (AHRD V3.3 *-* A0A2G3AY55_CAPCH)
E100069622L1C001R00204306120/1	Solyc06g060690.3.1	98.276	58	1	0	3	60	1025	1082	6.79e-22	102	Solyc06g060690.3	Protein kinase superfamily protein (AHRD V3.3 *** Q9SVY4_ARATH)
E100069622L1C001R00204310923/1	Solyc06g069390.4.1	95	40	1	1	111	149	817	856	1.15e-09	62.1	Solyc06g069390.4	D-aminoacyl-tRNA deacylase (AHRD V3.3 *** A0A2G2WLT1_CAPBA)
E100069622L1C001R00204311216/1	Solyc11g040110.2.1	100	77	0	0	74	150	807	731	4e-34	143	Solyc11g040110.2	Cobalt ion binding (AHRD V3.3 *** B6SJF4_MAIZE)
E100069622L1C001R00204312604/1	Solyc09g090410.3.1	97.674	86	2	0	65	150	293	208	8.6e-36	148	Solyc09g090410.3	50S ribosomal protein L28 (AHRD V3.3 *** A0A1U8GBC9_CAPAN)
E100069622L1C001R00204318089/1	Solyc07g062650.4.1	97.059	34	1	0	117	150	1447	1480	1.49e-08	58.4	Solyc07g062650.4	Malate dehydrogenase (AHRD V3.3 *** Q645N1_SOLLC)
E100069622L1C001R00204327134/1	Solyc03g115650.4.1	100	35	0	0	115	149	199	233	8.91e-11	65.8	Solyc03g115650.4	eukaryotic translation initiation factor 5A-1
E100069622L1C001R00204331760/1	Solyc02g087550.3.1	98.667	75	0	1	77	150	1816	1742	8.66e-31	132	Solyc02g087550.3	Core-2/I-branching beta-16-N-acetylglucosaminyltransferase family protein (AHRD V3.3 *** B6ST68_MAIZE)
E100069622L1C001R00204340015/1	Solyc03g120420.3.1	100	30	0	0	121	150	355	384	5.36e-08	56.5	Solyc03g120420.3	Unknown protein
E100069622L1C001R00204340121/1	Solyc12g099080.3.1	100	79	0	0	72	150	891	813	3.09e-35	147	Solyc12g099080.3	ADP ribosylation factor (AHRD V3.3 *** Q08IJ1_TOBAC)
E100069622L1C001R00204351418/1	Solyc08g008290.3.1	100	150	0	0	1	150	991	842	1.05e-74	278	Solyc08g008290.3	Unknown protein
E100069622L1C001R00204352027/1	Solyc07g065490.3.1	100	33	0	0	118	150	104	136	1.15e-09	62.1	Solyc07g065490.3	DEK (AHRD V3.3 *-* A0A200RBP9_9MAGN)
E100069622L1C001R00204361527/1	Solyc10g083640.2.1	96.97	33	1	0	118	150	736	768	5.36e-08	56.5	Solyc10g083640.2	Zinc finger transcription factor 64
E100069622L1C001R00204363149/1	Solyc05g050720.4.1	91.262	103	6	3	1	102	940	840	1.86e-32	137	Solyc05g050720.4	transmembrane protein (AHRD V3.3 *-* AT4G38490.1)
E100069622L1C001R00204371709/1	Solyc02g094090.4.1	100	150	0	0	1	150	2287	2436	1.05e-74	278	Solyc02g094090.4	Vacuolar protein sorting-associated protein 52 A (AHRD V3.3 *** A0A1U8FR82_CAPAN)
E100069622L1C001R00204410249/1	Solyc06g053710.3.1	97.778	135	3	0	12	146	2547	2681	2.31e-61	233	Solyc06g053710.3	ethylene receptor homolog (ETR4)
E100069622L1C001R00300007378/1	Solyc05g012620.4.1	97.03	101	3	0	50	150	1522	1422	1.84e-42	171	Solyc05g012620.4	uvrB/uvrC motif-containing protein (AHRD V3.3 *** AT2G03390.4)
E100069622L1C001R00300012030/1	Solyc07g043590.3.1	97.436	78	1	1	1	77	958	881	8.66e-31	132	Solyc07g043590.3	Polyamine oxidase 3 (AHRD V3.3 *** A0A2G3BYY2_CAPCH)
E100069622L1C001R00300012030/1	Solyc12g006370.3.1	90.909	77	6	1	2	77	708	632	6.79e-22	102	Solyc12g006370.3	Polyamine oxidase-like protein (AHRD V3.3 *** A0A2K3NN16_TRIPR)
E100069622L1C001R00300020179/1	Solyc12g056900.2.1	100	100	0	0	50	149	494	593	6.56e-47	185	Solyc12g056900.2	Membrane-anchored ubiquitin-fold protein (AHRD V3.3 *** Q9ZRD0_TOBAC)
E100069622L1C001R00300049946/1	Solyc06g084770.2.1	100	108	0	0	1	108	1322	1429	2.34e-51	200	Solyc06g084770.2	cytochrome P450 CYP72A219 (AHRD V3.3 --* XP_004244272.1)
E100069622L1C001R00300060987/1	Solyc05g007070.2.1	98.667	150	2	0	1	150	2221	2370	2.28e-71	267	Solyc05g007070.2	Alpha-amylase (AHRD V3.3 *** A0A2G2YEB6_CAPAN)
E100069622L1C001R00300065186/1	Solyc01g101010.4.1	100	87	0	0	1	87	2472	2558	1.11e-39	161	Solyc01g101010.4	RNA polymerase II subunit B1 CTD phosphatase RPAP2-like protein (AHRD V3.3 *-* AT5G26760.2)
E100069622L1C001R00300068285/1	Solyc07g007600.3.1	98.438	64	1	0	87	150	1830	1893	3.14e-25	113	Solyc07g007600.3	vacuolar-type H+-pyrophosphatase
E100069622L1C001R00300069524/1	Solyc06g035910.1.1	95.652	46	2	0	12	57	174	219	1.48e-13	75	Solyc06g035910.1	Remorin (AHRD V3.3 *-* A0A1U8F3B7_CAPAN)
E100069622L1C001R00300073859/1	Solyc03g121330.3.1	100	29	0	0	1	29	525	497	1.93e-07	54.7	Solyc03g121330.3	60S ribosomal protein L28 (AHRD V3.3 *** B3TLS3_ELAGV)
E100069622L1C001R00300075427/1	Solyc07g049370.2.1	100	77	0	0	1	77	1427	1503	4e-34	143	Solyc07g049370.2	Glucan endo-1,3-beta-glucosidase 3 (AHRD V3.3 *** A0A1J3FSS7_NOCCA)
E100069622L1C001R00300081576/1	Solyc10g049630.2.1	100	150	0	0	1	150	747	598	1.05e-74	278	Solyc10g049630.2	Protein phosphatase 2C family protein (AHRD V3.3 *** A0A2U1MLG3_ARTAN)
E100069622L1C001R00300081660/1	Solyc10g080930.2.1	100	108	0	0	3	110	1643	1536	2.34e-51	200	Solyc10g080930.2	Transcription elongation factor (AHRD V3.3 *** A0A200Q6X7_9MAGN)
E100069622L1C001R00300083376/1	Solyc08g074620.3.1	96	150	6	0	1	150	1174	1323	1.07e-64	244	Solyc08g074620.3	Polyphenol oxidase (AHRD V3.3 *** J7ES67_NICBE)
E100069622L1C001R00300093342/1	Solyc04g016470.4.1	100	122	0	0	29	150	102	223	3.86e-59	226	Solyc04g016470.4	LEQA L.esculentum TomQ'a beta(1,3)glucanase
E100069622L1C001R00300096176/1	Solyc12g049390.2.1	97.368	38	1	0	113	150	1306	1343	8.91e-11	65.8	Solyc12g049390.2	Transmembrane receptor (AHRD V3.3 *** A0A200Q182_9MAGN)
E100069622L1C001R00300098521/1	Solyc09g018510.3.1	99.333	150	1	0	1	150	1077	928	4.89e-73	272	Solyc09g018510.3	Phytol kinase (AHRD V3.3 *** A0A2K3MZ75_TRIPR)
E100069622L1C001R00300107705/1	Solyc09g065470.3.1	100	150	0	0	1	150	1482	1631	1.05e-74	278	Solyc09g065470.3	Vicilin-like antimicrobial peptides 2-1 (AHRD V3.3 *** AMP21_MACIN)
E100069622L1C001R00300123377/1	Solyc07g064890.1.1	100	61	0	0	44	104	663	723	3.14e-25	113	Solyc07g064890.1	Ethylene Response Factor F.2
E100069622L1C001R00300142085/1	Solyc06g069630.4.1	100	51	0	0	81	131	2709	2659	1.14e-19	95.3	Solyc06g069630.4	T-box transcription factor%2C putative (DUF863) (AHRD V3.3 *-* AT1G13940.2)
E100069622L1C001R00300162616/1	Solyc04g005530.3.1	100	31	0	0	120	150	1216	1246	1.49e-08	58.4	Solyc04g005530.3	transmembrane protein (AHRD V3.3 *-* AT3G11810.1)
E100069622L1C001R00300188506/1	Solyc08g066750.3.1	93.75	48	3	0	103	150	681	728	5.33e-13	73.1	Solyc08g066750.3	Major facilitator superfamily protein (AHRD V3.3 *** A0A2U1QCK3_ARTAN)
E100069622L1C001R00300213042/1	Solyc02g080530.3.1	82.716	81	14	0	70	150	571	491	5.33e-13	73.1	Solyc02g080530.3	Peroxidase (AHRD V3.3 *** K4B9S4_SOLLC)
E100069622L1C001R00300220792/1	Solyc07g017780.4.1	98.667	150	2	0	1	150	3361	3212	2.28e-71	267	Solyc07g017780.4	(DB226) meloidogyne-induced giant cell protein
E100069622L1C001R00300222544/1	Solyc07g056110.3.1	93.985	133	4	2	1	133	1595	1467	8.42e-51	198	Solyc07g056110.3	Vacuolar cation/proton exchanger (AHRD V3.3 *** K4CGE4_SOLLC)
E100069622L1C001R00300232228/1	Solyc02g012000.1.1	94.017	117	7	0	26	142	202	318	1.1e-44	178	Solyc02g012000.1	ATP synthase subunit alpha, chloroplastic (AHRD V3.3 *-* A0A0G2R8I1_MESCR)
E100069622L1C001R00300250314/1	Solyc04g005340.2.1	98.347	121	2	0	30	150	1106	1226	3.01e-55	213	Solyc04g005340.2	Alpha-1,4-glucan-protein synthase [udp-forming] 1 (AHRD V3.3 *** A0A1J6JE64_NICAT)
E100069622L1C001R00300251147/1	Solyc04g051610.3.1	98.667	150	2	0	1	150	1697	1548	2.28e-71	267	Solyc04g051610.3	Violaxanthin de-epoxidase-related protein (AHRD V3.3 *** A0A2U1KMC6_ARTAN)
E100069622L1C001R00300251147/1	Solyc04g051600.4.1	98.214	56	1	0	1	56	1580	1635	8.79e-21	99	Solyc04g051600.4	tRNA(His) guanylyltransferase 1 (AHRD V3.3 *** A0A1U8DYC8_CAPAN)
E100069622L1C001R00300259208/1	Solyc12g038980.2.1	98.571	70	1	0	81	150	508	577	1.45e-28	124	Solyc12g038980.2	H/ACA ribonucleoprotein complex subunit 2-like protein (AHRD V3.3 *** A0A2G3A1U0_CAPAN)
E100069622L1C001R00300263791/1	Solyc10g085060.3.1	100	36	0	0	115	150	2999	3034	2.48e-11	67.6	Solyc10g085060.3	Protein DEFECTIVE IN EXINE FORMATION 1 (AHRD V3.3 *** A0A2G2VUC7_CAPBA)
E100069622L1C001R00300271265/1	Solyc02g093340.3.1	98.214	112	2	0	39	150	1198	1309	3.03e-50	196	Solyc02g093340.3	RNA-binding (RRM/RBD/RNP motifs) family protein (AHRD V3.3 *-* Q9FM47_ARATH)
E100069622L1C001R00300271582/1	Solyc01g104780.3.1	98.013	151	2	1	1	150	621	771	1.06e-69	261	Solyc01g104780.3	Vacuolar iron transporter-like protein (AHRD V3.3 *** A0A2K3NGY4_TRIPR)
E100069622L1C001R00300275211/1	Solyc09g065720.4.1	100	33	0	0	118	150	691	723	1.15e-09	62.1	Solyc09g065720.4	Peptidyl-prolyl cis-trans isomerase (AHRD V3.3 *-* A0A1J3HYN5_NOCCA)
E100069622L1C001R00300285480/1	Solyc08g067090.4.1	100	150	0	0	1	150	1164	1313	1.05e-74	278	Solyc08g067090.4	cyclophilin-like protein
E100069622L1C001R00300290852/1	Solyc01g108150.3.1	97.917	96	2	0	25	120	2346	2251	2.38e-41	167	Solyc01g108150.3	Zinc-binding alcohol dehydrogenase domain-containing protein 2 (AHRD V3.3 *** A0A1J3FLM3_NOCCA)
E100069622L1C001R00300292286/1	Solyc02g063320.4.1	100	117	0	0	34	150	1569	1453	2.33e-56	217	Solyc02g063320.4	U-box domain-containing protein 4-like (AHRD V3.3 *** A0A2I4HV32_9ROSI)
E100069622L1C001R00300292605/1	Solyc12g014210.3.1	92.157	51	1	3	100	149	986	1034	6.89e-12	69.4	Solyc12g014210.3	RNA-binding (RRM/RBD/RNP motif) family protein (AHRD V3.3 *** A0A2K3L2Z0_TRIPR)
E100069622L1C001R00300292773/1	Solyc06g076220.3.1	99.333	150	1	0	1	150	977	1126	4.89e-73	272	Solyc06g076220.3	expansin18
E100069622L1C001R00300293454/1	Solyc02g082430.4.1	100	37	0	0	114	150	1895	1931	6.89e-12	69.4	Solyc02g082430.4	MLO-like protein (AHRD V3.3 *** K4BAB3_SOLLC)
E100069622L1C001R00300295828/1	Solyc07g019440.3.1	98.165	109	2	0	42	150	1697	1805	1.41e-48	191	Solyc07g019440.3	ADP-glucose pyrophosphorylase large subunit 2
E100069622L1C001R00300315856/1	Solyc10g018300.3.1	100	37	0	0	114	150	2133	2169	6.89e-12	69.4	Solyc10g018300.3	Transketolase (AHRD V3.3 *** A0A200R9X0_9MAGN)
E100069622L1C001R00300317767/1	Solyc04g015150.4.1	100	140	0	0	11	150	885	1024	3.81e-69	259	Solyc04g015150.4	Phosphoglycolate phosphatase (AHRD V3.3 *** A0A2G3CDP2_CAPCH)
E100069622L1C001R00300318138/1	Solyc01g111500.3.1	99.333	150	1	0	1	150	637	488	4.89e-73	272	Solyc01g111500.3	R2R3MYB transcription factor 7
E100069622L1C001R00300320744/1	Solyc02g082690.3.1	100	110	0	0	1	110	249	358	1.81e-52	204	Solyc02g082690.3	Transducin/WD40 repeat-like superfamily protein (AHRD V3.3 *** A0A2U1QAZ8_ARTAN)
E100069622L1C001R00300325610/1	Solyc11g011610.2.1	100	47	0	0	104	150	313	359	1.9e-17	87.9	Solyc11g011610.2	UPF0678 fatty acid-binding protein-like protein (AHRD V3.3 *** A0A2G2VDJ8_CAPBA)
E100069622L1C001R00300325610/1	Solyc11g011620.3.1	95.745	47	2	0	104	150	311	357	4.12e-14	76.8	Solyc11g011620.3	UPF0678 fatty acid-binding protein-like protein (AHRD V3.3 *** A0A2G2VDJ8_CAPBA)
E100069622L1C001R00300343698/1	Solyc06g069010.3.1	100	150	0	0	1	150	1137	1286	1.05e-74	278	Solyc06g069010.3	LeArcA1 protein containing 7 WD40 repeats
E100069622L1C001R00300344478/1	Solyc02g070550.3.1	99.315	146	1	0	1	146	1417	1562	8.19e-71	265	Solyc02g070550.3	La-related protein 6A (AHRD V3.3 *** A0A2G2XDP4_CAPBA)
E100069622L1C001R00300353811/1	Solyc03g112190.4.1	97.222	36	1	0	115	150	1949	1914	1.15e-09	62.1	Solyc03g112190.4	Pentatricopeptide repeat-containing protein, chloroplastic (AHRD V3.3 *** A0A2G2X8Y7_CAPBA)
E100069622L1C001R00300358134/1	Solyc02g021140.3.1	100	150	0	0	1	150	1031	882	1.05e-74	278	Solyc02g021140.3	Superoxide dismutase (AHRD V3.3 *** A0A1U8EWU2_CAPAN)
E100069622L1C001R00300361082/1	Solyc08g081170.4.1	99.254	134	1	0	1	134	2572	2705	3.84e-64	243	Solyc08g081170.4	UDP-N-acetylmuramoyl-L-alanyl-D-glutamate--2, 6-diaminopimelate ligase (AHRD V3.3 *** A0A1J3G2W3_NOCCA)
E100069622L1C001R00300373714/1	Solyc11g065880.2.1	93.75	48	3	0	103	150	1266	1313	5.33e-13	73.1	Solyc11g065880.2	RNA-binding protein (AHRD V3.3 *** A0A2K3PBB6_TRIPR)
E100069622L1C001R00300373844/1	Solyc05g009420.1.1	86.538	52	5	1	56	107	942	893	5.36e-08	56.5	Solyc05g009420.1	transmembrane protein (AHRD V3.3 *-* AT1G25400.2)
E100069622L1C001R00300374659/1	Solyc09g005480.3.1	92.623	122	8	1	29	150	1406	1286	1.42e-43	174	Solyc09g005480.3	F-box associated interaction domain-containing protein (AHRD V3.3 *** A0A2U1PT01_ARTAN)
E100069622L1C001R00300374754/1	Solyc04g014210.3.1	100	144	0	0	1	144	5516	5373	2.28e-71	267	Solyc04g014210.3	RNA helicase DEAH-box12
E100069622L1C001R00300380373/1	Solyc04g079200.3.1	100	82	0	0	1	82	986	905	6.65e-37	152	Solyc04g079200.3	26S proteasome non-ATPase regulatory subunit 14 homolog (AHRD V3.3 *** A0A2I4G2M0_9ROSI)
E100069622L1C001R00300396850/1	Solyc10g051310.2.1	100	150	0	0	1	150	975	1124	1.05e-74	278	Solyc10g051310.2	clp-like energy-dependent protease
E100069622L1C001R00300398796/1	Solyc11g011850.2.1	100	150	0	0	1	150	1796	1945	1.05e-74	278	Solyc11g011850.2	glycosyltransferase
E100069622L1C001R00300401094/1	Solyc07g008720.4.1	92.105	38	3	0	113	150	509	546	1.93e-07	54.7	Solyc07g008720.4	Nascent polypeptide-associated complex subunit beta (AHRD V3.3 *** A0A2G3DD77_CAPCH)
E100069622L1C001R00300414261/1	Solyc01g095410.3.1	96.875	32	1	0	119	150	671	702	1.93e-07	54.7	Solyc01g095410.3	eukaryotic translation initiation factor 1A-like (AHRD V3.3 *** A0A2I4HKY5_9ROSI)
E100069622L1C001R00300415119/1	Solyc04g016360.3.1	99.038	104	1	0	47	150	991	1094	1.82e-47	187	Solyc04g016360.3	S-formylglutathione hydrolase (AHRD V3.3 *** A0A2G2ZFA7_CAPAN)
E100069622L1C001R00300418791/1	Solyc09g013070.3.1	94.872	39	2	0	1	39	483	445	1.15e-09	62.1	Solyc09g013070.3	Steroid 5-alpha-reductase DET2 (AHRD V3.3 *-* A0A1U8EBY8_CAPAN)
E100069622L1C001R00300421487/1	Solyc03g114120.3.1	100	141	0	0	10	150	592	732	1.06e-69	261	Solyc03g114120.3	Ribonuclease 3 (AHRD V3.3 *** A0A1J3HMP1_NOCCA)
E100069622L1C001R00300429761/1	Solyc03g121490.4.1	93.506	77	2	1	77	150	124	200	1.13e-24	111	Solyc03g121490.4	Unknown protein
E100069622L1C001R00300438773/1	Solyc10g012240.3.1	100	86	0	0	65	150	834	749	3.97e-39	159	Solyc10g012240.3	Ubiquitin-conjugating enzyme (AHRD V3.3 *** A0A200QU68_9MAGN)
E100069622L1C001R00300439307/1	Solyc02g071210.3.1	100	47	0	0	104	150	997	1043	1.9e-17	87.9	Solyc02g071210.3	Cold-regulated inner membrane protein 2, chloroplastic (AHRD V3.3 *** A0A2G3D4Q0_CAPCH)
E100069622L1C001R00300450318/1	Solyc11g071690.3.1	96.875	96	3	0	55	150	246	151	1.11e-39	161	Solyc11g071690.3	Zinc knuckle (CCHC-type) family protein (AHRD V3.3 *** Q9FYD1_ARATH)
E100069622L1C001R00300458659/1	Solyc01g095900.4.1	97.368	38	1	0	113	150	6016	6053	8.91e-11	65.8	Solyc01g095900.4	Tetratricopeptide repeat (TPR)-like superfamily protein (AHRD V3.3 *** A0A2U1QFM4_ARTAN)
E100069622L1C001R00300462442/1	Solyc02g031970.1.1	99.333	150	1	0	1	150	486	337	4.89e-73	272	Solyc02g031970.1	50S ribosomal protein L7/L12 (AHRD V3.3 *** A0A1U8GY39_CAPAN)
E100069622L1C001R00300462442/1	Solyc11g071530.1.1	91.892	148	9	1	1	148	456	312	1.81e-52	204	Solyc11g071530.1	50S ribosomal protein L7/L12 (AHRD V3.3 *** A0A2G2VPH9_CAPBA)
E100069622L1C001R00300462442/1	Solyc08g029344.1.1	89.474	95	8	2	56	150	4402	4310	6.75e-27	119	Solyc08g029344.1	Unknown protein
E100069622L1C001R00300462442/1	Solyc12g017267.1.1	96.61	59	1	1	76	134	129	186	3.16e-20	97.1	Solyc12g017267.1	Unknown protein
E100069622L1C001R00300464007/1	Solyc06g074850.3.1	97.436	39	0	1	113	150	1271	1309	8.91e-11	65.8	Solyc06g074850.3	Carboxypeptidase (AHRD V3.3 *** A0A2G3CAN0_CAPCH)
E100069622L1C001R00300467317/1	Solyc12g096760.2.1	98.23	113	2	0	38	150	444	556	8.42e-51	198	Solyc12g096760.2	2-alkenal reductase (NADP(+)-dependent) (AHRD V3.3 *** A0A2G2WX40_CAPBA)
E100069622L1C001R00300468658/1	Solyc03g006456.1.1	98.148	54	1	0	36	89	462	409	1.14e-19	95.3	Solyc03g006456.1	Unknown protein
E100069622L1C001R00300468658/1	Solyc03g006430.3.1	94.915	59	3	0	36	94	2193	2135	4.09e-19	93.5	Solyc03g006430.3	DUF616 domain-containing protein (AHRD V3.3 *** A0A1Q3BIE2_CEPFO)
E100069622L1C001R00300471727/1	Solyc07g020860.3.1	100	32	0	0	119	150	793	824	4.15e-09	60.2	Solyc07g020860.3	Peroxiredoxin (AHRD V3.3 *** Q8S3L0_POPPZ)
E100069622L1C001R00300485976/1	Solyc09g011030.3.1	100	61	0	0	1	61	1707	1767	3.14e-25	113	Solyc09g011030.3	Hsp70 nucleotide exchange factor FES1 (AHRD V3.3 *** A0A1J3K956_NOCCA)
E100069622L1C001R00300487420/1	Solyc06g072240.1.1	91.429	105	9	0	46	150	310	206	1.11e-34	145	Solyc06g072240.1	Histone H4 (AHRD V3.3 *-* F2E7L1_HORVV)
E100069622L1C001R00300487420/1	Solyc06g075830.2.1	86.792	106	14	0	45	150	311	206	6.75e-27	119	Solyc06g075830.2	Histone H4 (AHRD V3.3 *-* F2E7L1_HORVV)
E100069622L1C001R00300491476/1	Solyc00g500328.1.1	100	150	0	0	1	150	260	111	1.05e-74	278	Solyc00g500328.1	Ribosomal protein L2, plastid (AHRD V3.3 *-* A0A2U1PJW3_ARTAN)
E100069622L1C001R00300491476/1	Solyc00g500199.1.1	100	150	0	0	1	150	368	219	1.05e-74	278	Solyc00g500199.1	Photosystem I P700 chlorophyll a apoprotein A1 (AHRD V3.3 *** K4EPK3_DATST)
E100069622L1C001R00300491476/1	Solyc00g500129.1.1	100	150	0	0	1	150	368	219	1.05e-74	278	Solyc00g500129.1	Ribosomal protein L2, plastid (AHRD V3.3 *-* A0A2U1PJW3_ARTAN)
E100069622L1C001R00300491476/1	Solyc00g500078.1.1	100	150	0	0	1	150	344	195	1.05e-74	278	Solyc00g500078.1	Ribosomal protein L2, plastid (AHRD V3.3 *-* A0A2U1PJW3_ARTAN)
E100069622L1C001R00300491476/1	Solyc00g500033.1.1	100	150	0	0	1	150	344	195	1.05e-74	278	Solyc00g500033.1	Ribosomal protein L2, plastid (AHRD V3.3 *-* A0A2U1PJW3_ARTAN)
E100069622L1C001R00300491476/1	Solyc00g500151.1.1	98	150	3	0	1	150	305	156	1.06e-69	261	Solyc00g500151.1	Photosystem II protein D1 (AHRD V3.3 *** A0A1U8QBZ9_CAPAN)
E100069622L1C001R00300491476/1	Solyc10g012213.1.1	100	130	0	0	1	130	146	17	1.38e-63	241	Solyc10g012213.1	Ribosomal protein L2, plastid (AHRD V3.3 *-* A0A2U1PJW3_ARTAN)
E100069622L1C001R00300491476/1	Solyc10g018610.2.1	92.742	124	9	0	25	148	1	124	3.05e-45	180	Solyc10g018610.2	50S ribosomal protein L2, chloroplastic (AHRD V3.3 *-* A0A0G2R7X3_MESCR)
E100069622L1C001R00300491476/1	Solyc09g050067.1.1	98.276	58	1	0	93	150	138	195	6.79e-22	102	Solyc09g050067.1	50S ribosomal protein L2 (AHRD V3.3 *-* H6T990_9CARY)
E100069622L1C001R00300503964/1	Solyc01g073730.4.1	99.265	136	1	0	13	148	1323	1458	2.97e-65	246	Solyc01g073730.4	GTP 3',8-cyclase, mitochondrial (AHRD V3.3 *** CNX2_ARATH)
E100069622L1C001R00300504609/1	Solyc08g077920.3.1	100	150	0	0	1	150	1166	1017	1.05e-74	278	Solyc08g077920.3	Isocitrate dehydrogenase [NAD] subunit, mitochondrial (AHRD V3.3 *** O65852_TOBAC)
E100069622L1C001R00300504609/1	Solyc08g077930.3.1	97.333	150	4	0	1	150	1154	1005	4.93e-68	255	Solyc08g077930.3	Isocitrate dehydrogenase [NAD] subunit, mitochondrial (AHRD V3.3 *** O65852_TOBAC)
E100069622L1C001R00300522717/1	Solyc08g063080.3.1	100	135	0	0	16	150	1444	1578	2.29e-66	250	Solyc08g063080.3	UDP-sulfoquinovose synthase (AHRD V3.3 *** B6T784_MAIZE)
E100069622L1C001R00300531283/1	Solyc05g012200.3.1	100	139	0	0	1	139	2451	2589	1.37e-68	257	Solyc05g012200.3	Asparagine synthase family protein (AHRD V3.3 *** A0A2U1NH55_ARTAN)
E100069622L1C001R00300543416/1	Solyc02g068990.3.1	100	147	0	0	1	147	1018	1164	4.89e-73	272	Solyc02g068990.3	Unknown protein
E100069622L1C001R00300545979/1	Solyc09g082690.3.1	100	65	0	0	44	108	1363	1427	1.88e-27	121	Solyc09g082690.3	superoxide dismutase
E100069622L1C001R00300545979/1	Solyc09g082680.3.1	100	65	0	0	44	108	3012	2948	1.88e-27	121	Solyc09g082680.3	Dymeclin (AHRD V3.3 *** A0A2U1PDG2_ARTAN),Pfam:PF09742
E100069622L1C001R00300548817/1	Solyc08g060830.4.1	99.333	150	1	0	1	150	534	683	4.89e-73	272	Solyc08g060830.4	1-acyl-sn-glycerol-3-phosphate acyltransferase 2 (AHRD V3.3 *-* A0A2G3ATB7_CAPCH)
E100069622L1C001R00300560307/1	Solyc09g066100.3.1	99.115	113	0	1	38	150	1106	995	6.51e-52	202	Solyc09g066100.3	Histone H1 (AHRD V3.3 *-* A0A2G2WIH1_CAPBA)
E100069622L1C001R00300573549/1	Solyc02g062500.3.1	86.624	157	12	5	1	149	1122	1277	8.54e-41	165	Solyc02g062500.3	2-oxoglutarate (2OG) and Fe(II)-dependent oxygenase superfamily protein (AHRD V3.3 *** A0A2U1LXD5_ARTAN)
E100069622L1C001R00300579001/1	Solyc04g080100.3.1	98	150	3	0	1	150	1920	1771	1.06e-69	261	Solyc04g080100.3	Cytochrome P450 (AHRD V3.3 *** A0A200R7I2_9MAGN)
E100069622L1C001R00300583860/1	Solyc01g108290.3.1	100	59	0	0	1	59	1209	1267	4.06e-24	110	Solyc01g108290.3	SWIB/MDM2 domain containing protein (AHRD V3.3 *** B6SZA4_MAIZE)
E100069622L1C001R00300588321/1	Solyc12g044930.3.1	95.041	121	5	1	30	150	522	641	5.07e-48	189	Solyc12g044930.3	F-box protein (AHRD V3.3 *** A0A2G3B4N2_CAPCH)
E100069622L1C001R00300612325/1	Solyc02g088800.2.1	100	150	0	0	1	150	743	892	1.05e-74	278	Solyc02g088800.2	Exocyst subunit Exo70 family protein (AHRD V3.3 *** A0A2G3ABK1_CAPAN)
E100069622L1C001R00300614339/1	Solyc11g012700.2.1	99.286	140	1	0	1	140	2476	2615	1.77e-67	254	Solyc11g012700.2	Oligopeptide transporter (AHRD V3.3 *** A0A200RBP6_9MAGN)
E100069622L1C001R00300614753/1	Solyc12g036263.1.1	94.915	59	2	1	49	106	227	285	1.47e-18	91.6	Solyc12g036263.1	Protein SENSITIVITY TO RED LIGHT REDUCED 1 (AHRD V3.3 *** A0A1U8FAA0_CAPAN)
E100069622L1C001R00300632441/1	Solyc11g007070.2.1	99.048	105	1	0	45	149	1166	1270	5.07e-48	189	Solyc11g007070.2	Mitochondrial substrate/solute carrier (AHRD V3.3 *** A0A200QN58_9MAGN)
E100069622L1C001R00300636998/1	Solyc10g007980.3.1	99.333	150	1	0	1	150	636	785	4.89e-73	272	Solyc10g007980.3	60S ribosomal protein L11 (AHRD V3.3 *-* A0A2G2VRP4_CAPBA)
E100069622L1C001R00300637039/1	Solyc05g053835.2.1	100	58	0	0	1	58	3175	3232	1.46e-23	108	Solyc05g053835.2	Tetratricopeptide repeat (TPR)-like superfamily protein (AHRD V3.3 *** A0A2U1Q1B2_ARTAN)
E100069622L1C001R00300637617/1	Solyc01g014180.3.1	96.078	51	0	2	82	130	951	901	8.85e-16	82.4	Solyc01g014180.3	Zinc finger A20 and AN1 domain-containing stress-associated protein 8 (AHRD V3.3 *** A0A2G2UWG6_CAPBA)
E100069622L1C001R00300647729/1	Solyc01g081490.3.1	100	104	0	0	47	150	2348	2245	3.92e-49	193	Solyc01g081490.3	RNA polymerase sigma factor (AHRD V3.3 *** A0A1U8EM77_CAPAN)
E100069622L1C001R00300648892/1	Solyc02g092260.3.1	96.053	76	3	0	70	145	2283	2208	1.45e-28	124	Solyc02g092260.3	Amino-acid acetyltransferase-like protein (AHRD V3.3 *** A0A2K3MR62_TRIPR)
E100069622L1C001R00300650573/1	Solyc11g007780.2.1	100	150	0	0	1	150	1247	1396	1.05e-74	278	Solyc11g007780.2	SEC12-like protein 1 (AHRD V3.3 *** A0A2I4HBY6_9ROSI)
E100069622L1C001R00300654407/1	Solyc09g011750.3.1	98.667	150	2	0	1	150	1818	1669	2.28e-71	267	Solyc09g011750.3	Protein kinase domain (AHRD V3.3 *** A0A200R4T5_9MAGN)
E100069622L1C001R00300654689/1	Solyc01g104370.4.1	98.901	91	1	0	60	150	612	522	3.07e-40	163	Solyc01g104370.4	60S acidic ribosomal protein P1 (AHRD V3.3 *** A0A2G2W8Q0_CAPBA),Pfam:PF00428
E100069622L1C001R00300664190/1	Solyc09g005590.3.1	98	150	3	0	1	150	424	275	1.06e-69	261	Solyc09g005590.3	SelT-like protein (AHRD V3.3 *** A0A2G2YS79_CAPAN)
E100069622L1C001R00300671473/1	Solyc01g005300.4.1	100	33	0	0	118	150	1819	1851	1.15e-09	62.1	Solyc01g005300.4	Adagio-like protein 1 (AHRD V3.3 *** A0A1U8H9V5_CAPAN)
E100069622L1C001R00300679434/1	Solyc04g056535.1.1	97.297	37	1	0	44	80	354	318	3.21e-10	63.9	Solyc04g056535.1	Basic helix-loop-helix (BHLH) DNA-binding superfamily protein (AHRD V3.3 *** A0A1P8BH39_ARATH)
E100069622L1C001R00300690514/1	Solyc04g007340.4.1	100	119	0	0	1	119	673	555	1.8e-57	220	Solyc04g007340.4	hypothetical protein (DUF1639) (AHRD V3.3 *** AT1G25370.2)
E100069622L1C001R00300709828/1	Solyc03g032160.3.1	99.254	134	1	0	17	150	2156	2023	3.84e-64	243	Solyc03g032160.3	Ubiquitin domain-containing protein DSK2b (AHRD V3.3 *** A0A2G2ZM95_CAPAN)
E100069622L1C001R00300711113/1	Solyc08g015990.4.1	98.113	53	1	0	98	150	1293	1241	4.09e-19	93.5	Solyc08g015990.4	Golgi-to-ER traffic-like protein (AHRD V3.3 *** A0A1P8BH44_ARATH)
E100069622L1C001R00300711402/1	Solyc00g500319.1.1	96.629	89	3	0	61	149	4232	4144	8.6e-36	148	Solyc00g500319.1	DNA-directed RNA polymerase subunit beta'' (AHRD V3.3 *** A0A1U8QCC7_CAPAN)
E100069622L1C001R00300711402/1	Solyc00g500205.1.1	96.629	89	3	0	61	149	4853	4765	8.6e-36	148	Solyc00g500205.1	DNA-directed RNA polymerase subunit beta'' (AHRD V3.3 *-* A0A1U8QCC7_CAPAN)
E100069622L1C001R00300711402/1	Solyc00g500135.1.1	96.629	89	3	0	61	149	4853	4765	8.6e-36	148	Solyc00g500135.1	DNA-directed RNA polymerase subunit beta'' (AHRD V3.3 *-* A0A1U8QCC7_CAPAN)
E100069622L1C001R00300711402/1	Solyc00g500052.1.1	96.629	89	3	0	61	149	4853	4765	8.6e-36	148	Solyc00g500052.1	DNA-directed RNA polymerase subunit beta'' (AHRD V3.3 *-* A0A1U8QCC7_CAPAN)
E100069622L1C001R00300711402/1	Solyc00g500290.1.1	98.611	72	1	0	78	149	6483	6412	1.12e-29	128	Solyc00g500290.1	DNA-directed RNA polymerase subunit beta'' (AHRD V3.3 *** A0A1U8QCC7_CAPAN)
E100069622L1C001R00300719124/1	Solyc03g097870.4.1	100	85	0	0	66	150	1453	1369	1.43e-38	158	Solyc03g097870.4	Bidirectional sugar transporter SWEET (AHRD V3.3 *** M1D7G9_SOLTU)
E100069622L1C001R00300721336/1	Solyc09g008290.4.1	98.734	79	1	0	72	150	498	576	1.44e-33	141	Solyc09g008290.4	Thioredoxin (AHRD V3.3 *** A0A200R5M5_9MAGN)
E100069622L1C001R00300728770/1	Solyc11g067160.2.1	100	150	0	0	1	150	1237	1386	1.05e-74	278	Solyc11g067160.2	Aldo/keto reductase family oxidoreductase (AHRD V3.3 *** A0A2K3NWG7_TRIPR)
E100069622L1C001R00300730789/1	Solyc03g113630.3.1	98.551	138	2	0	1	138	53	190	1.07e-64	244	Solyc03g113630.3	Pentatricopeptide repeat-containing protein, chloroplastic (AHRD V3.3 *** A0A2G2WRC1_CAPBA)
E100069622L1C001R00300738121/1	Solyc10g005260.3.1	99.01	101	0	1	50	150	1273	1372	3.05e-45	180	Solyc10g005260.3	RNA-binding protein (AHRD V3.3 *** A0A2K3PBB6_TRIPR)
E100069622L1C001R00300743738/1	Solyc06g071910.3.1	99.338	151	0	1	1	150	638	788	4.89e-73	272	Solyc06g071910.3	3-oxoacyl-[acyl-carrier-protein] reductase, chloroplastic (AHRD V3.3 *** A0A2G2ZCU2_CAPAN),Pfam:PF13561
E100069622L1C001R00300751429/1	Solyc00g244300.1.1	99.265	136	1	0	1	136	123	258	2.97e-65	246	Solyc00g244300.1	Unknown protein
E100069622L1C001R00300751429/1	Solyc03g063510.1.1	96	150	6	0	1	150	475	624	1.07e-64	244	Solyc03g063510.1	NADH-ubiquinone oxidoreductase chain 2 (AHRD V3.3 --* NU2M_ARATH)
E100069622L1C001R00300757119/1	Solyc10g055410.2.1	100	126	0	0	9	134	830	955	2.31e-61	233	Solyc10g055410.2	R2R3MYB transcription factor 32
E100069622L1C001R00300763310/1	Solyc02g083990.3.1	100	150	0	0	1	150	1035	886	1.05e-74	278	Solyc02g083990.3	Polyamine-modulated factor 1-binding protein (AHRD V3.3 *** A0A1P8B2T5_ARATH)
E100069622L1C001R00300766993/1	Solyc10g083360.2.1	100	66	0	0	1	66	297	232	5.21e-28	122	Solyc10g083360.2	Calmodulin-binding family protein, putative, expressed (AHRD V3.3 *** Q2QXN6_ORYSJ)
E100069622L1C001R00300772596/1	Solyc10g006140.3.1	99.333	150	1	0	1	150	964	815	4.89e-73	272	Solyc10g006140.3	Acid phosphatase/vanadium-dependent haloperoxidase-related protein (AHRD V3.3 *** Q8L7M6_ARATH)
E100069622L1C001R00300785298/1	Solyc12g017250.2.1	84.564	149	23	0	2	150	362	510	8.6e-36	148	Solyc12g017250.2	photosystem II 10 kDa polypeptide, chloroplastic (AHRD V3.3 *** A0A2I4F6M0_9ROSI)
E100069622L1C001R00300797480/1	Solyc04g005100.3.1	100	32	0	0	119	150	902	933	4.15e-09	60.2	Solyc04g005100.3	transcription factor MYB1R1-like (AHRD V3.3 *** A0A2I4GKI8_9ROSI)
E100069622L1C001R00300798776/1	Solyc01g100500.3.1	100	72	0	0	1	72	654	725	2.41e-31	134	Solyc01g100500.3	microfibrillar-associated protein 1-like (AHRD V3.3 *** A0A2I4G8F8_9ROSI)
E100069622L1C001R00300800407/1	Solyc02g014170.3.1	98.667	150	2	0	1	150	2002	2151	2.28e-71	267	Solyc02g014170.3	Zinc finger, C3HC4 type (AHRD V3.3 *-* A0A2U1NDX1_ARTAN)
E100069622L1C001R00300806625/1	Solyc02g078480.3.1	100	92	0	0	45	136	1306	1397	1.84e-42	171	Solyc02g078480.3	CBS domain-containing protein (AHRD V3.3 *** A0A1Q3C2E1_CEPFO)
E100069622L1C001R00300812178/1	Solyc08g075080.3.1	97.101	138	3	1	13	150	1573	1709	8.3e-61	231	Solyc08g075080.3	RING/U-box superfamily protein (AHRD V3.3 *** F4KD57_ARATH)
E100069622L1C001R00300815024/1	Solyc02g076760.3.1	91.176	136	12	0	13	148	832	967	6.56e-47	185	Solyc02g076760.3	N-(5'-phosphoribosyl)anthranilate isomerase (AHRD V3.3 *** S8D1B0_9LAMI)
E100069622L1C001R00300823904/1	Solyc01g010050.3.1	100	115	0	0	36	150	1647	1761	3.01e-55	213	Solyc01g010050.3	S-adenosylmethionine decarboxylase 3
E100069622L1C001R00300827663/1	Solyc08g080940.3.1	100	30	0	0	121	150	869	898	5.36e-08	56.5	Solyc08g080940.3	glutathione peroxidase like encoding 1
E100069622L1C001R00300829518/1	Solyc03g078400.3.1	96.809	94	0	2	60	150	1874	1781	1.85e-37	154	Solyc03g078400.3	actin
E100069622L1C001R00300832520/1	Solyc03g065340.3.1	100	119	0	0	32	150	3329	3211	1.8e-57	220	Solyc03g065340.3	Alpha-1,4 glucan phosphorylase (AHRD V3.3 *** A0A2G3CMG9_CAPCH)
E100069622L1C001R00300847877/1	Solyc01g094950.3.1	100	51	0	0	100	150	1539	1489	1.14e-19	95.3	Solyc01g094950.3	Protein BPS1, chloroplastic (AHRD V3.3 *** A0A2G2YY51_CAPAN)
E100069622L1C001R00300854956/1	Solyc08g080850.4.1	99.333	150	1	0	1	150	1638	1489	4.89e-73	272	Solyc08g080850.4	Serine/threonine-protein kinase RIO1 (AHRD V3.3 *** A0A2G2XK91_CAPBA)
E100069622L1C001R00300865852/1	Solyc08g014040.3.1	99.13	115	1	0	36	150	1276	1162	1.4e-53	207	Solyc08g014040.3	S-adenosyl-L-methionine-dependent methyltransferases superfamily protein (AHRD V3.3 *** A0A2U1LMA1_ARTAN)
E100069622L1C001R00300875544/1	Solyc07g056540.3.1	99.16	119	1	0	1	119	1582	1700	8.36e-56	215	Solyc07g056540.3	glycolate oxidase X92888
E100069622L1C001R00300896142/1	Solyc06g060620.4.1	100	36	0	0	115	150	1227	1192	2.48e-11	67.6	Solyc06g060620.4	Protein NRT1/ PTR FAMILY 6.3 (AHRD V3.3 *** A0A2G2ZAG1_CAPAN)
E100069622L1C001R00300901213/1	Solyc03g117410.2.1	98.551	69	1	0	1	69	1322	1390	5.21e-28	122	Solyc03g117410.2	TOPLESS (AHRD V3.3 *-* K4BLN8_SOLLC)
E100069622L1C001R00300903966/1	Solyc08g069060.4.1	100	116	0	0	35	150	1481	1596	8.36e-56	215	Solyc08g069060.4	Hexosyltransferase (AHRD V3.3 *** A0A2G2XN19_CAPBA)
E100069622L1C001R00300905354/1	Solyc06g051820.4.1	98.319	119	2	0	32	150	959	1077	3.89e-54	209	Solyc06g051820.4	Myosin heavy chain-like protein (AHRD V3.3 *** A0A1P8BDH1_ARATH)
E100069622L1C001R00300960215/1	Solyc01g007740.4.1	97.802	91	2	0	60	150	1089	999	1.43e-38	158	Solyc01g007740.4	2-Cys peroxiredoxin (AHRD V3.3 *** G1JT83_VITVI)
E100069622L1C001R00300996328/1	Solyc04g078760.4.1	97.826	92	2	0	28	119	1436	1345	3.97e-39	159	Solyc04g078760.4	CONSTANS interacting protein 4
E100069622L1C001R00300996454/1	Solyc02g084440.4.1	100	32	0	0	119	150	1139	1170	4.15e-09	60.2	Solyc02g084440.4	Fructose-bisphosphate aldolase (AHRD V3.3 *** A0A2G3AA97_CAPAN)
E100069622L1C001R00301008905/1	Solyc11g066150.3.1	100	135	0	0	1	135	1239	1105	2.29e-66	250	Solyc11g066150.3	UDP-glucuronic acid decarboxylase (AHRD V3.3 *** G5DXR5_SILLA)
E100069622L1C001R00301011963/1	Solyc06g005060.3.1	99.32	147	1	0	1	147	1664	1810	2.28e-71	267	Solyc06g005060.3	elongation factor 1-alpha
E100069622L1C001R00301030237/1	Solyc01g005140.3.1	95.683	139	6	0	12	150	554	692	1.39e-58	224	Solyc01g005140.3	Cytochrome b561/ferric reductase transmembrane (AHRD V3.3 *** A0A2U1MNP8_ARTAN)
E100069622L1C001R00301030609/1	Solyc01g103750.4.1	99.333	150	1	0	1	150	1154	1005	4.89e-73	272	Solyc01g103750.4	ATP phosphoribosyltransferase (AHRD V3.3 *** O46887_NOCGO)
E100069622L1C001R00301032208/1	Solyc10g062340.2.1	98.214	56	1	0	94	149	2331	2276	8.79e-21	99	Solyc10g062340.2	RNA binding protein (AHRD V3.3 *-* A0A2K3MUE2_TRIPR)
E100069622L1C001R00301037285/1	Solyc02g082340.3.1	100	138	0	0	1	138	2186	2323	4.93e-68	255	Solyc02g082340.3	RNA polymerase I-specific transcription initiation factor RRN3 (AHRD V3.3 *** A0A2I4H2G7_9ROSI)
E100069622L1C001R00301041445/1	Solyc04g073990.3.1	100	30	0	0	121	150	1156	1185	5.36e-08	56.5	Solyc04g073990.3	annexin p34
E100069622L1C001R00301042338/1	Solyc05g052970.4.1	99.333	150	1	0	1	150	2312	2461	4.89e-73	272	Solyc05g052970.4	S-adenosyl-L-methionine-dependent methyltransferases superfamily protein (AHRD V3.3 *** A0A2U1PR33_ARTAN)
E100069622L1C001R00301043772/1	Solyc02g077710.1.1	100	87	0	0	64	150	890	976	1.11e-39	161	Solyc02g077710.1	protein E6-like (AHRD V3.3 *-* A0A2I4DTB4_9ROSI)
E100069622L1C001R00301046030/1	Solyc05g054200.4.1	99.333	150	1	0	1	150	1731	1880	4.89e-73	272	Solyc05g054200.4	Transcriptional adapter (AHRD V3.3 *** A0A2G2WV26_CAPBA)
E100069622L1C001R00301049781/1	Solyc10g047650.3.1	100	107	0	0	1	107	620	726	8.42e-51	198	Solyc10g047650.3	CHCH domain containing protein, expressed (AHRD V3.3 *-* Q7XXS3_ORYSJ)
E100069622L1C001R00301053097/1	Solyc04g081900.4.1	98	150	3	0	1	150	1667	1518	1.06e-69	261	Solyc04g081900.4	Thioredoxin_8 domain-containing protein (AHRD V3.3 *** A0A1Q3C5I0_CEPFO)
E100069622L1C001R00301059260/1	Solyc04g080640.1.1	97.059	34	1	0	117	150	804	771	1.49e-08	58.4	Solyc04g080640.1	tRNA-methyltransferase non-catalytic subunit trm6MTase subunit (AHRD V3.3 *** AT5G66440.1)
E100069622L1C001R00301062010/1	Solyc06g068770.3.1	100	126	0	0	21	146	1750	1875	2.31e-61	233	Solyc06g068770.3	DB279
E100069622L1C001R00301062010/1	Solyc12g042360.3.1	91.525	59	5	0	22	80	1275	1333	8.85e-16	82.4	Solyc12g042360.3	Exostosin-like (AHRD V3.3 *** A0A200R3S4_9MAGN)
E100069622L1C001R00301073740/1	Solyc09g065940.4.1	81.25	128	11	10	26	150	607	490	1.47e-18	91.6	Solyc09g065940.4	U6 snRNA-associated Sm-like protein LSm4 (AHRD V3.3 *-* A0A328E599_9ASTE)
E100069622L1C001R00301099193/1	Solyc04g082260.4.1	100	70	0	0	81	150	1758	1827	3.12e-30	130	Solyc04g082260.4	Protein kinase domain (AHRD V3.3 *** A0A200QYY3_9MAGN)
E100069622L1C001R00301099193/1	Solyc04g082250.3.1	100	70	0	0	81	150	2522	2453	3.12e-30	130	Solyc04g082250.3	FtsH-like protein precursor
E100069622L1C001R00301112987/1	Solyc02g021430.1.1	98	150	3	0	1	150	886	737	1.06e-69	261	Solyc02g021430.1	Mitochondrial transcription termination factor family protein (AHRD V3.3 *** O64685_ARATH)
E100069622L1C001R00301113290/1	Solyc12g009990.2.1	98.507	67	1	0	84	150	724	658	6.75e-27	119	Solyc12g009990.2	Signal recognition particle receptor subunit alpha (AHRD V3.3 *** A0A2G2YVH0_CAPAN)
E100069622L1C001R00301116540/1	Solyc11g066740.2.1	100	150	0	0	1	150	1064	915	1.05e-74	278	Solyc11g066740.2	protein RETICULATA, chloroplastic-like (AHRD V3.3 *** A0A2I4ELL8_9ROSI)
E100069622L1C001R00301123647/1	Solyc08g074760.3.1	95.327	107	5	0	44	150	2367	2473	1.84e-42	171	Solyc08g074760.3	Receptor-like protein kinase (AHRD V3.3 *** A0A0K9Q349_ZOSMR)
E100069622L1C001R00301128474/1	Solyc12g009390.2.1	98.148	54	1	0	97	150	1526	1473	1.14e-19	95.3	Solyc12g009390.2	Zinc finger transcription factor 75
E100069622L1C001R00301132746/1	Solyc02g082760.3.1	99.324	148	1	0	1	148	890	743	6.33e-72	268	Solyc02g082760.3	ethylene-responsive catalase
E100069622L1C001R00301132746/1	Solyc01g099420.3.1	92.174	115	9	0	1	115	88	202	3.07e-40	163	Solyc01g099420.3	Unknown protein
E100069622L1C001R00301133453/1	Solyc09g072865.1.1	100	150	0	0	1	150	469	618	1.05e-74	278	Solyc09g072865.1	Ribosomal protein L17 (AHRD V3.3 *** Q5I7K4_WHEAT)
E100069622L1C001R00301133453/1	Solyc06g083780.3.1	89.781	137	14	0	1	137	395	531	3.95e-44	176	Solyc06g083780.3	Ribosomal protein L17 (AHRD V3.3 *** Q5I7K4_WHEAT)
E100069622L1C001R00301133537/1	Solyc02g083660.1.1	97.297	37	1	0	114	150	91	55	3.21e-10	63.9	Solyc02g083660.1	RING/U-box superfamily protein (AHRD V3.3 *-* Q9M176_ARATH)
E100069622L1C001R00301133537/1	Solyc02g083670.4.1	97.297	37	1	0	114	150	4310	4346	3.21e-10	63.9	Solyc02g083670.4	Histidine kinase 1 (AHRD V3.3 *** A0A2G3AA52_CAPAN)
E100069622L1C001R00301135201/1	Solyc07g005180.3.1	100	82	0	0	69	150	884	803	6.65e-37	152	Solyc07g005180.3	DUF1068 domain-containing protein (AHRD V3.3 *** A0A1Q3CIU1_CEPFO)
E100069622L1C001R00301139761/1	Solyc05g054920.4.1	96.429	56	2	0	17	72	1181	1236	4.09e-19	93.5	Solyc05g054920.4	Serine/arginine-rich-splicing factor RS2Z32 (AHRD V3.3 *-* A0A0M8KRK6_NICAT)
E100069622L1C001R00301139761/1	Solyc10g075112.1.1	97.727	44	1	0	17	60	1728	1771	4.12e-14	76.8	Solyc10g075112.1	Transposase, MuDR, plant (AHRD V3.3 *-* A0A1R3JJ83_COCAP)
E100069622L1C001R00301146517/1	Solyc12g009810.3.1	99.333	150	1	0	1	150	406	555	4.89e-73	272	Solyc12g009810.3	UDP-N-acetylglucosamine transferase subunit ALG13 (AHRD V3.3 *** A0A2K3MNU9_TRIPR)
E100069622L1C001R00301176801/1	Solyc06g053430.4.1	100	57	0	0	94	150	697	641	5.25e-23	106	Solyc06g053430.4	15 kDa selenoprotein-like (AHRD V3.3 *** A0A2I4H843_9ROSI)
E100069622L1C001R00301177258/1	Solyc02g069340.4.1	97.315	149	3	1	3	150	1449	1597	6.37e-67	252	Solyc02g069340.4	RNA 3'-terminal phosphate cyclase (AHRD V3.3 *** A0A200PQ43_9MAGN)
E100069622L1C001R00301192085/1	Solyc01g099680.3.1	99.333	150	1	0	1	150	365	514	4.89e-73	272	Solyc01g099680.3	Rubber elongation factor (AHRD V3.3 *** A0A2U1LDB4_ARTAN)
E100069622L1C001R00301194163/1	Solyc04g011430.3.1	98.901	91	1	0	49	139	804	894	3.07e-40	163	Solyc04g011430.3	Ubiquitin conjugating enzyme (AHRD V3.3 *** A0A172MJZ4_PAESU)
E100069622L1C001R00301195760/1	Solyc10g018980.3.1	96.078	102	4	0	12	113	72	173	2.38e-41	167	Solyc10g018980.3	Protein Ycf2 (AHRD V3.3 *-* A0A172MBP1_9SOLA)
E100069622L1C001R00301195760/1	Solyc00g500148.1.1	95.05	101	5	0	12	112	246	346	3.97e-39	159	Solyc00g500148.1	Protein Ycf2 (AHRD V3.3 *-* A0A1W5PW46_9DIPS)
E100069622L1C001R00301195760/1	Solyc09g031830.1.1	98.485	66	1	0	47	112	1	66	2.43e-26	117	Solyc09g031830.1	Protein Ycf2 (AHRD V3.3 *-* A0A075TVZ1_9ERIC)
E100069622L1C001R00301205034/1	Solyc09g007260.4.1	97.333	150	4	0	1	150	1640	1789	4.93e-68	255	Solyc09g007260.4	AP2-like ethylene-responsive transcription factor TOE3 (AHRD V3.3 *** A0A2G2VZG0_CAPBA)
E100069622L1C001R00301205870/1	Solyc01g010230.2.1	100	69	0	0	53	121	604	536	1.12e-29	128	Solyc01g010230.2	MDIS1-interacting receptor like kinase 2 (AHRD V3.3 --* XP_024448779.1)
E100069622L1C001R00301221827/1	Solyc08g068290.3.1	100	114	0	0	30	143	2153	2040	1.08e-54	211	Solyc08g068290.3	Sulfite exporter TauE/SafE family protein (AHRD V3.3 *** A0A2U1KY14_ARTAN)
E100069622L1C001R00301230462/1	Solyc10g005125.1.1	100	136	0	0	13	148	775	910	6.37e-67	252	Solyc10g005125.1	Endoribonuclease Dicer-like protein 1 (AHRD V3.3 *** A0A2G2YJZ3_CAPAN)
E100069622L1C001R00301232330/1	Solyc09g064630.3.1	100	36	0	0	1	36	720	685	2.48e-11	67.6	Solyc09g064630.3	Tetratricopeptide repeat (TPR)-like superfamily protein (AHRD V3.3 *-* F4K464_ARATH)
E100069622L1C001R00301232737/1	Solyc12g088450.3.1	99.333	150	1	0	1	150	1717	1568	4.89e-73	272	Solyc12g088450.3	C5orf35 (AHRD V3.3 *** AT5G23200.1)
E100069622L1C001R00301236346/1	Solyc02g061840.3.1	91.304	46	3	1	103	147	1004	959	1.15e-09	62.1	Solyc02g061840.3	RNA-binding (RRM/RBD/RNP motifs) family protein (AHRD V3.3 *-* F4JNU2_ARATH)
E100069622L1C001R00301238334/1	Solyc01g150159.1.1	93.478	46	3	0	105	150	642	597	6.89e-12	69.4	Solyc01g150159.1	nuclear pore complex protein NUP98A-like isoform X1 (AHRD V3.3 *-* XP_025885413.1)
E100069622L1C001R00301238334/1	Solyc01g150156.1.1	93.478	46	3	0	105	150	560	515	6.89e-12	69.4	Solyc01g150156.1	nuclear pore complex protein NUP98A-like isoform X5 (AHRD V3.3 *-* XP_019068100.2)
E100069622L1C001R00301242428/1	Solyc09g010440.3.1	100	150	0	0	1	150	473	622	1.05e-74	278	Solyc09g010440.3	Actin-depolymerizing factor (AHRD V3.3 *** Q1EMP8_PLAMJ)
E100069622L1C001R00301252687/1	Solyc03g033500.4.1	100	122	0	0	1	122	811	690	3.86e-59	226	Solyc03g033500.4	Cold-shock protein (AHRD V3.3 *-* A0A200RAC1_9MAGN)
E100069622L1C001R00301256761/1	Solyc12g006140.2.1	100	150	0	0	1	150	928	779	1.05e-74	278	Solyc12g006140.2	Cab-5 gene encoding chlorophyll a/b-binding protein
E100069622L1C001R00301265920/1	Solyc03g031860.3.1	97.436	39	1	0	112	150	1671	1709	2.48e-11	67.6	Solyc03g031860.3	Phytoene synthase 1,Pfam:PF00494
E100069622L1C001R00301266529/1	Solyc04g081030.3.1	99.333	150	1	0	1	150	1830	1681	4.89e-73	272	Solyc04g081030.3	Protein disulfide-isomerase 5-3 (AHRD V3.3 *** A0A2G2X164_CAPBA)
E100069622L1C001R00301278512/1	Solyc03g095860.3.1	100	132	0	0	19	150	1585	1454	1.07e-64	244	Solyc03g095860.3	Ankyrin repeat-containing protein (AHRD V3.3 *** A0A2U1NC91_ARTAN)
E100069622L1C001R00301281992/1	Solyc02g082920.4.1	96.296	54	2	0	97	150	376	429	5.29e-18	89.8	Solyc02g082920.4	acidic extracellular 26 kD chitinase
E100069622L1C001R00301284510/1	Solyc02g083220.2.1	96.154	78	3	0	73	150	772	695	1.12e-29	128	Solyc02g083220.2	DNA-directed RNA polymerase subunit (AHRD V3.3 *-* A0A1U8FXJ4_CAPAN)
E100069622L1C001R00301292880/1	Solyc04g008750.3.1	100	75	0	0	76	150	615	689	5.18e-33	139	Solyc04g008750.3	Transcription elongation factor SPT4 homolog (AHRD V3.3 *** A0A1U8GMM7_CAPAN)
E100069622L1C001R00301303547/1	Solyc11g066830.2.1	100	64	0	0	87	150	1409	1346	6.75e-27	119	Solyc11g066830.2	Zinc finger transcription factor 68
E100069622L1C001R00301303580/1	Solyc10g050870.3.1	100	81	0	0	70	150	458	538	2.39e-36	150	Solyc10g050870.3	P-loop containing nucleoside triphosphate hydrolases superfamily protein (AHRD V3.3 *** A0A1P8B1U7_ARATH)
E100069622L1C001R00301310139/1	Solyc06g051730.4.1	100	37	0	0	114	150	1654	1690	6.89e-12	69.4	Solyc06g051730.4	ABC1 protein (AHRD V3.3 *** A0A2I0VJC7_9ASPA)
E100069622L1C001R00301312414/1	Solyc03g005310.4.1	99.231	130	1	0	1	130	1519	1648	6.42e-62	235	Solyc03g005310.4	Armadillo repeat-containing protein LFR (AHRD V3.3 *** A0A2G3CJL6_CAPCH)
E100069622L1C001R00301328844/1	Solyc07g066610.3.1	100	82	0	0	22	103	1917	1836	6.65e-37	152	Solyc07g066610.3	Phosphoglycerate kinase (AHRD V3.3 *** A0A2G2Z688_CAPAN)
E100069622L1C001R00301333189/1	Solyc03g117830.2.1	93.671	79	5	0	17	95	169	91	6.75e-27	119	Solyc03g117830.2	Unknown protein
E100069622L1C001R00301340486/1	Solyc08g076340.3.1	96.875	32	1	0	119	150	1034	1065	1.93e-07	54.7	Solyc08g076340.3	40S ribosomal protein S30 (AHRD V3.3 *** F2EKP2_HORVV)
E100069622L1C001R00301345316/1	Solyc09g090640.3.1	99.333	150	1	0	1	150	1780	1929	4.89e-73	272	Solyc09g090640.3	DUF3527 domain-containing protein (AHRD V3.3 *** A0A1Q3DBN1_CEPFO)
E100069622L1C001R00301346950/1	Solyc01g088100.4.1	100	86	0	0	65	150	2261	2346	3.97e-39	159	Solyc01g088100.4	Zinc finger transcription factor 12
E100069622L1C001R00301355562/1	Solyc06g052080.4.1	99.038	104	1	0	8	111	180	283	1.82e-47	187	Solyc06g052080.4	RNA-binding protein 1-like (AHRD V3.3 *** A0A2I4GFY9_9ROSI)
E100069622L1C001R00301359098/1	Solyc09g082170.4.1	100	150	0	0	1	150	1583	1732	1.05e-74	278	Solyc09g082170.4	Pentatricopeptide repeat-containing protein (AHRD V3.3 *** A0A2G2W250_CAPBA)
E100069622L1C001R00301373339/1	Solyc05g010080.3.1	100	67	0	0	84	150	89	155	1.45e-28	124	Solyc05g010080.3	lysine-rich arabinogalactan protein 19 (AHRD V3.3 *-* XP_004238980.1)
E100069622L1C001R00301373481/1	Solyc05g018520.3.1	98.864	88	1	0	63	150	1233	1146	1.43e-38	158	Solyc05g018520.3	NADH-cytochrome b5 reductase (AHRD V3.3 *** K4BZA6_SOLLC)
E100069622L1C001R00301383493/1	Solyc08g065220.3.1	100	54	0	0	97	150	3421	3474	2.44e-21	100	Solyc08g065220.3	glycine decarboxylase p-protein
E100069622L1C001R00301387308/1	Solyc12g019960.2.1	100	150	0	0	1	150	3909	3760	1.05e-74	278	Solyc12g019960.2	Telomerase activating protein Est1 (AHRD V3.3 *** A0A1P8BBV1_ARATH)
E100069622L1C001R00301390275/1	Solyc08g079090.4.1	100	106	0	0	45	150	2310	2205	3.03e-50	196	Solyc08g079090.4	Monocopper oxidase-like protein sku5 (AHRD V3.3 *** A0A1J6IJ65_NICAT)
E100069622L1C001R00301390774/1	Solyc03g082410.3.1	100	49	0	0	7	55	99	51	1.47e-18	91.6	Solyc03g082410.3	Heat shock induced transcript 2 (AHRD V3.3 *-* Q96486_SOLLC)
E100069622L1C001R00301394012/1	Solyc06g082870.4.1	99.333	150	1	0	1	150	1062	913	4.89e-73	272	Solyc06g082870.4	60S ribosomal protein L5 (AHRD V3.3 *** A0A2I4H863_9ROSI)
E100069622L1C001R00301410728/1	Solyc03g044220.1.1	100	36	0	0	78	113	36	1	2.48e-11	67.6	Solyc03g044220.1	F-box protein (AHRD V3.3 *** A0A2G2XGV7_CAPBA)
E100069622L1C001R00301414392/1	Solyc06g063290.3.1	100	30	0	0	121	150	1573	1544	5.36e-08	56.5	Solyc06g063290.3	Pyridoxamine 5'-phosphate oxidase family protein (AHRD V3.3 *** Q9C8K8_ARATH)
E100069622L1C001R00301416537/1	Solyc08g081770.3.1	98.913	92	0	1	60	150	1632	1541	3.07e-40	163	Solyc08g081770.3	GDT1-like protein 1, chloroplastic (AHRD V3.3 *** A0A1U8G499_CAPAN)
E100069622L1C001R00301417560/1	Solyc10g039280.2.1	100	150	0	0	1	150	1253	1402	1.05e-74	278	Solyc10g039280.2	Dual specificity phosphatase (AHRD V3.3 *** A0A200Q2H3_9MAGN)
E100069622L1C001R00301426272/1	Solyc06g009380.3.1	99.333	150	1	0	1	150	1124	1273	4.89e-73	272	Solyc06g009380.3	transmembrane protein (AHRD V3.3 *** AT1G10660.4)
E100069622L1C001R00301433646/1	Solyc01g106820.3.1	99.315	146	0	1	1	146	1882	2026	2.94e-70	263	Solyc01g106820.3	Ethylene-dependent gravitropism-deficient and yellow-green-like 3 (AHRD V3.3 *** A0A2U1KYW2_ARTAN)
E100069622L1C001R00301443259/1	Solyc02g072230.3.1	100	32	0	0	119	150	1552	1583	4.15e-09	60.2	Solyc02g072230.3	Transducin/WD40 repeat-like superfamily protein (AHRD V3.3 *** A0A2U1NCE8_ARTAN)
E100069622L1C001R00301450322/1	Solyc02g063060.4.1	99.32	147	1	0	4	150	322	176	2.28e-71	267	Solyc02g063060.4	Zinc-finger domain of monoamine-oxidase A repressor R1 (AHRD V3.3 *** A0A2U1N5J3_ARTAN)
E100069622L1C001R00301458632/1	Solyc10g084690.2.1	84.314	153	21	2	1	150	1037	885	3.09e-35	147	Solyc10g084690.2	ADP-ribosylation factor GTPase-activating protein 1 (AHRD V3.3 *** A0A1U8EA26_CAPAN)
E100069622L1C001R00301467822/1	Solyc01g006160.3.1	100	47	0	0	104	150	488	534	1.9e-17	87.9	Solyc01g006160.3	60S acidic ribosomal protein P1 (AHRD V3.3 *** A0A2G2W8Q0_CAPBA),Pfam:PF00428
E100069622L1C001R00301467931/1	Solyc02g086454.1.1	98.592	71	1	0	80	150	313	243	4.03e-29	126	Solyc02g086454.1	titin isoform X6 (AHRD V3.3 *-* XP_010316304.1)
E100069622L1C001R00301497489/1	Solyc04g071860.3.1	100	92	0	0	33	124	1827	1918	1.84e-42	171	Solyc04g071860.3	S-acyltransferase (AHRD V3.3 *** A0A1U8GE89_CAPAN)
E100069622L1C001R00301504016/1	Solyc01g109280.3.1	98.095	105	0	2	48	150	2041	1937	8.48e-46	182	Solyc01g109280.3	RBR-type E3 ubiquitin transferase (AHRD V3.3 *** A0A2G2WA47_CAPBA)
E100069622L1C001R00301520900/1	Solyc10g080590.2.1	93.023	43	3	0	108	150	412	454	3.21e-10	63.9	Solyc10g080590.2	60S ribosomal protein L21 (AHRD V3.3 *** B6SYW9_MAIZE)
E100069622L1C001R00301521505/1	Solyc01g103990.3.1	100	28	0	0	123	150	3970	3943	6.94e-07	52.8	Solyc01g103990.3	T-complex protein 11 (AHRD V3.3 *** A0A2U1QKZ8_ARTAN)
E100069622L1C001R00301550728/1	Solyc01g099830.3.1	99.275	138	1	0	1	138	531	668	2.29e-66	250	Solyc01g099830.3	60S ribosomal protein L22 (AHRD V3.3 *** A0A1Y1HUA2_KLENI)
E100069622L1C001R00301558200/1	Solyc08g066600.4.1	100	31	0	0	120	150	3256	3286	1.49e-08	58.4	Solyc08g066600.4	DUF810 domain-containing protein (AHRD V3.3 *** A0A1Q3BC95_CEPFO),Pfam:PF05664
E100069622L1C001R00301560560/1	Solyc08g079170.3.1	98.667	75	1	0	76	150	2120	2046	2.41e-31	134	Solyc08g079170.3	Hsp70-Hsp90 organizing protein 1 (AHRD V3.3 *** A0A1U8GC69_CAPAN)
E100069622L1C001R00301567600/1	Solyc04g076850.3.1	98	100	0	1	53	150	1373	1472	5.1e-43	172	Solyc04g076850.3	entire
E100069622L1C001R00301568502/1	Solyc04g077420.4.1	97.26	146	3	1	5	150	894	1038	2.97e-65	246	Solyc04g077420.4	transmembrane protein (AHRD V3.3 *** AT3G49720.3)
E100069622L1C001R00301600048/1	Solyc01g087080.4.1	100	150	0	0	1	150	1365	1216	1.05e-74	278	Solyc01g087080.4	interferon-activable protein (AHRD V3.3 *** AT3G52110.2)
E100069622L1C001R00301601888/1	Solyc10g006880.3.1	100	150	0	0	1	150	1206	1057	1.05e-74	278	Solyc10g006880.3	NAC domain protein
E100069622L1C001R00301620607/1	Solyc04g015750.3.1	98.667	150	1	1	1	150	4409	4557	8.19e-71	265	Solyc04g015750.3	CobN/magnesium chelatase (AHRD V3.3 *** A0A200PZ28_9MAGN)
E100069622L1C001R00301625092/1	Solyc08g066690.4.1	100	30	0	0	119	148	2182	2211	5.36e-08	56.5	Solyc08g066690.4	Exostosin-like (AHRD V3.3 *** A0A200RC21_9MAGN)
E100069622L1C001R00301631506/1	Solyc06g073280.3.1	99.333	150	1	0	1	150	1463	1612	4.89e-73	272	Solyc06g073280.3	LL-diaminopimelate aminotransferase (AHRD V3.3 *** A0A2R6R247_ACTCH)
E100069622L1C001R00301638800/1	Solyc11g017140.3.1	98.425	127	2	0	1	127	1290	1164	1.39e-58	224	Solyc11g017140.3	Zinc finger protein (AHRD V3.3 *** A0A200QPB2_9MAGN)
E100069622L1C001R00301639914/1	Solyc11g064790.2.1	98.438	128	1	1	1	127	1240	1113	1.39e-58	224	Solyc11g064790.2	Signal peptide peptidase (AHRD V3.3 *** A0A2G2VN53_CAPBA)
E100069622L1C001R00301643726/1	Solyc06g065100.3.1	96.241	133	4	1	1	132	593	461	2.33e-56	217	Solyc06g065100.3	R2R3MYB transcription factor 3
E100069622L1C001R00301648111/1	Solyc11g071280.2.1	100	65	0	0	86	150	1443	1379	1.88e-27	121	Solyc11g071280.2	4-amino-4-deoxychorismate lyase
E100069622L1C001R00301655012/1	Solyc01g099300.3.1	98.182	55	1	0	96	150	2819	2765	3.16e-20	97.1	Solyc01g099300.3	ATPase, histidine kinase, DNA gyrase B-, and HSP90-like domain containing protein, expressed (AHRD V3.3 *** Q33AG5_ORYSJ)
E100069622L1C001R00301668430/1	Solyc09g018370.4.1	100	117	0	0	1	117	2410	2526	2.33e-56	217	Solyc09g018370.4	ARM repeat superfamily protein (AHRD V3.3 *** AT5G27970.1)
E100069622L1C001R00301671130/1	Solyc10g009340.1.1	94.521	73	4	0	75	147	81	153	3.14e-25	113	Solyc10g009340.1	Calcium-binding protein KIC (AHRD V3.3 *** A0A1U8EBK4_CAPAN)
E100069622L1C001R00301672359/1	Solyc02g084610.1.1	100	39	0	0	112	150	1192	1230	5.33e-13	73.1	Solyc02g084610.1	Leucine-rich repeat receptor-like protein kinase PXL2 (AHRD V3.3 *** A0A1J3GLI2_NOCCA)
E100069622L1C001R00301677521/1	Solyc06g082290.4.1	99.213	127	1	0	1	127	1214	1088	2.99e-60	230	Solyc06g082290.4	Mitochondrial substrate carrier family protein (AHRD V3.3 *** O64731_ARATH)
E100069622L1C001R00301680222/1	Solyc10g037980.2.1	98.276	116	1	1	1	116	337	223	6.51e-52	202	Solyc10g037980.2	Thioredoxin-like protein Clot (AHRD V3.3 *** A0A2G2XZE0_CAPAN)
E100069622L1C001R00301728791/1	Solyc01g094480.4.1	97.959	98	2	0	53	150	1682	1585	1.84e-42	171	Solyc01g094480.4	WD40 repeat (AHRD V3.3 *** A0A200PPU0_9MAGN)
E100069622L1C001R00301732828/1	Solyc05g055170.3.1	100	97	0	0	54	150	813	717	3.05e-45	180	Solyc05g055170.3	charged multivesicular body protein 5-like (AHRD V3.3 *** A0A2I4G8C5_9ROSI)
E100069622L1C001R00301733633/1	Solyc01g087120.3.1	100	150	0	0	1	150	193	342	1.05e-74	278	Solyc01g087120.3	ATP synthase subunit O, mitochondrial (AHRD V3.3 *** A0A2G2XQH2_CAPBA)
E100069622L1C001R00301741911/1	Solyc08g006930.3.1	99	100	1	0	1	100	512	413	3.05e-45	180	Solyc08g006930.3	photosystem I reaction center subunit psaK, chloroplastic (AHRD V3.3 *** A0A2G3AN63_CAPAN)
E100069622L1C001R00301750880/1	Solyc10g078400.2.1	100	150	0	0	1	150	1100	1249	1.05e-74	278	Solyc10g078400.2	Plant/protein (AHRD V3.3 *** F4IJX5_ARATH)
E100069622L1C001R00301757050/1	Solyc08g005985.1.1	98.667	150	2	0	1	150	324	473	2.28e-71	267	Solyc08g005985.1	CDP-diacylglycerol--inositol 3-phosphatidyltransferase (AHRD V3.3 *** C5IGX5_SOLTU)
E100069622L1C001R00301758699/1	Solyc03g082970.4.1	98.947	95	1	0	56	150	222	316	1.84e-42	171	Solyc03g082970.4	Plastid transcriptionally active protein 7 (AHRD V3.3 *** A0A2K3PR76_TRIPR)
E100069622L1C001R00301759408/1	Solyc01g087030.3.1	98.667	150	2	0	1	150	1201	1052	2.28e-71	267	Solyc01g087030.3	Zinc finger transcription factor 10
E100069622L1C001R00301759408/1	Solyc10g038000.3.1	85.517	145	15	4	4	145	1074	933	3.09e-35	147	Solyc10g038000.3	Zinc finger transcription factor 57
E100069622L1C001R00301759727/1	Solyc08g068400.4.1	89.583	48	4	1	103	150	316	362	4.15e-09	60.2	Solyc08g068400.4	Alpha/beta-Hydrolases superfamily protein (AHRD V3.3 *** A0A2U1LLS3_ARTAN)
E100069622L1C001R00301766790/1	Solyc02g083860.3.1	99.333	150	1	0	1	150	1283	1134	4.89e-73	272	Solyc02g083860.3	2-oxoglutarate (2OG) and Fe(II)-dependent oxygenase superfamily protein (AHRD V3.3 *** A0A2U1QGX7_ARTAN)
E100069622L1C001R00301771750/1	Solyc02g080300.3.1	100	89	0	0	62	150	1805	1717	8.54e-41	165	Solyc02g080300.3	Beta-glucosidase 46 (AHRD V3.3 *** A0A1U8FUJ5_CAPAN)
E100069622L1C001R00301777528/1	Solyc02g093080.3.1	94.915	118	4	2	33	148	1259	1142	2.36e-46	183	Solyc02g093080.3	2-oxoglutarate (2OG) and Fe(II)-dependent oxygenase superfamily protein (AHRD V3.3 *** A0A2U1Q3D7_ARTAN)
E100069622L1C001R00301779901/1	Solyc02g085300.4.1	82.857	140	20	4	13	150	337	474	5.21e-28	122	Solyc02g085300.4	Unknown protein
E100069622L1C001R00301782494/1	Solyc11g028010.2.1	100	150	0	0	1	150	1293	1144	1.05e-74	278	Solyc11g028010.2	P-loop containing nucleoside triphosphate hydrolases superfamily protein (AHRD V3.3 *** A0A1P8B8D5_ARATH)
E100069622L1C001R00301782527/1	Solyc04g010320.1.1	100	82	0	0	69	150	1497	1416	6.65e-37	152	Solyc04g010320.1	Cytochrome P450 (AHRD V3.3 *** A0A200R6R8_9MAGN)
E100069622L1C001R00301796752/1	Solyc11g005170.2.1	99.333	150	1	0	1	150	177	326	4.89e-73	272	Solyc11g005170.2	RNA-binding protein 39-like (AHRD V3.3 *** A0A2I4GQQ7_9ROSI)
E100069622L1C001R00301796961/1	Solyc04g005590.3.1	100	49	0	0	102	150	533	581	1.47e-18	91.6	Solyc04g005590.3	Ribosomal L32p protein family (AHRD V3.3 *** Q5Q0D8_ARATH)
E100069622L1C001R00301802186/1	Solyc03g121070.3.1	99.333	150	1	0	1	150	1564	1713	4.89e-73	272	Solyc03g121070.3	hexokinase
E100069622L1C001R00301803565/1	Solyc09g059500.3.1	98.131	107	2	0	1	107	1266	1160	1.82e-47	187	Solyc09g059500.3	FHA domain-containing protein (AHRD V3.3 *** A0A1Q3BS28_CEPFO)
E100069622L1C001R00301804366/1	Solyc08g008550.4.1	99.074	108	0	1	44	150	2423	2530	3.92e-49	193	Solyc08g008550.4	Serine/threonine-protein kinase fray2 (AHRD V3.3 *** A0A2G3BPG3_CAPCH)
E100069622L1C001R00301807412/1	Solyc01g103410.3.1	100	150	0	0	1	150	1177	1028	1.05e-74	278	Solyc01g103410.3	KH domain-containing protein (AHRD V3.3 *** A0A2G2W8I6_CAPBA)
E100069622L1C001R00301818178/1	Solyc10g008800.4.1	100	38	0	0	113	150	1594	1631	1.92e-12	71.3	Solyc10g008800.4	Apoptosis inhibitory 5 (AHRD V3.3 *** A0A200QVJ7_9MAGN)
E100069622L1C001R00301819188/1	Solyc08g008210.3.1	98.667	150	2	0	1	150	975	1124	2.28e-71	267	Solyc08g008210.3	vacuolar proton ATPase subunit E
E100069622L1C001R00301820686/1	Solyc03g045050.4.1	98.601	143	2	0	8	150	3706	3848	1.77e-67	254	Solyc03g045050.4	Nuclear matrix constituent-like protein 1 (AHRD V3.3 *** E5GCT1_CUCME)
E100069622L1C001R00301821359/1	Solyc06g036520.1.1	99.083	109	1	0	42	150	73	181	3.03e-50	196	Solyc06g036520.1	transmembrane protein (AHRD V3.3 *-* AT1G80200.1)
E100069622L1C001R00301823417/1	Solyc01g108300.3.1	100	50	0	0	1	50	1455	1504	4.09e-19	93.5	Solyc01g108300.3	Two-component response regulator ARR18 (AHRD V3.3 *** A0A2G2W9W9_CAPBA)
E100069622L1C001R00301828250/1	Solyc02g078260.3.1	100	90	0	0	61	150	3699	3788	2.38e-41	167	Solyc02g078260.3	RNA polymerase II subunit 2
E100069622L1C001R00301833761/1	Solyc02g092240.3.1	100	46	0	0	105	150	734	779	6.84e-17	86.1	Solyc02g092240.3	D-ribose-binding periplasmic protein (AHRD V3.3 *** AT5G50090.2)
E100069622L1C001R00301846383/1	Solyc12g057140.1.1	83.333	168	10	3	1	150	53	220	5.18e-33	139	Solyc12g057140.1	Unknown protein
E100069622L1C001R00301846731/1	Solyc09g092130.3.1	99.333	150	1	0	1	150	3315	3166	4.89e-73	272	Solyc09g092130.3	Sucrose phosphate synthase (AHRD V3.3 *** A0A0B5L7E2_LILDA)
E100069622L1C001R00301851107/1	Solyc04g078070.4.1	100	105	0	0	46	150	415	519	1.09e-49	195	Solyc04g078070.4	Unknown protein
E100069622L1C001R00301861196/1	Solyc08g079180.3.1	100	37	0	0	114	150	2763	2799	6.89e-12	69.4	Solyc08g079180.3	Elongation factor G (AHRD V3.3 *** A0A2G3AEH8_CAPAN)
E100069622L1C001R00301867528/1	Solyc10g024320.2.1	100	51	0	0	100	150	3324	3274	1.14e-19	95.3	Solyc10g024320.2	Lon protease homolog (AHRD V3.3 *** A0A1J3CVW6_NOCCA)
E100069622L1C001R00301871423/1	Solyc10g047360.2.1	100	143	0	0	8	150	722	864	8.19e-71	265	Solyc10g047360.2	Polyadenylate-binding protein (AHRD V3.3 *** G5DWR4_SILLA)
E100069622L1C001R00301875496/1	Solyc01g102300.3.1	100	76	0	0	75	150	2676	2601	1.44e-33	141	Solyc01g102300.3	bHLH transcription factor 006
E100069622L1C001R00301877553/1	Solyc07g049710.3.1	100	71	0	0	22	92	652	582	8.66e-31	132	Solyc07g049710.3	V-type proton ATPase subunit e1 (AHRD V3.3 *** A0A1U8G2Q5_CAPAN)
E100069622L1C001R00301883212/1	Solyc09g025210.3.1	98.182	55	1	0	86	140	1640	1694	3.16e-20	97.1	Solyc09g025210.3	alcohol dehydrogenase-2
E100069622L1C001R00301891079/1	Solyc06g074770.4.1	96.774	31	1	0	120	150	1395	1365	6.94e-07	52.8	Solyc06g074770.4	U box domain (AHRD V3.3 *** A0A200QNU0_9MAGN)
E100069622L1C001R00301897792/1	Solyc04g072047.1.1	98.947	95	1	0	56	150	776	870	1.84e-42	171	Solyc04g072047.1	MALE GAMETOPHYTE DEFECTIVE 1 (AHRD V3.3 *** AT2G21870.1)
E100069622L1C001R00301900195/1	Solyc01g073770.2.1	96.842	95	1	2	58	150	912	1006	1.43e-38	158	Solyc01g073770.2	PRLI-interacting factor (AHRD V3.3 *-* AT5G19900.5)
E100069622L1C001R00301910987/1	Solyc07g065760.3.1	97.222	36	1	0	16	51	1764	1729	1.15e-09	62.1	Solyc07g065760.3	Coiled-coil protein (AHRD V3.3 *** F4I1X8_ARATH)
E100069622L1C001R00301912107/1	Solyc02g086180.4.1	100	34	0	0	117	150	1135	1168	3.21e-10	63.9	Solyc02g086180.4	Delta(7)-sterol-C5(6)-desaturase (AHRD V3.3 *-* A0A1U8FPX0_CAPAN)
E100069622L1C001R00301913471/1	Solyc05g052600.4.1	99.291	141	0	1	1	140	824	684	1.77e-67	254	Solyc05g052600.4	Sedoheptulose-1,7-bisphosphatase, chloroplastic (AHRD V3.3 *-* A0A1U8GZ15_CAPAN)
E100069622L1C001R00301916878/1	Solyc08g081370.1.1	98.649	74	1	0	1	74	456	383	8.66e-31	132	Solyc08g081370.1	RING/U-box superfamily protein (AHRD V3.3 *** Q3EAE6_ARATH)
E100069622L1C001R00301922278/1	Solyc08g041710.3.1	100	150	0	0	1	150	1866	2015	1.05e-74	278	Solyc08g041710.3	envelope glycoprotein B (AHRD V3.3 *** AT1G80540.1)
E100069622L1C001R00301922732/1	Solyc02g086810.1.1	100	89	0	0	1	89	734	822	8.54e-41	165	Solyc02g086810.1	Nipped-B-like protein (AHRD V3.3 *** A0A2R6RYV7_ACTCH)
E100069622L1C001R00301922837/1	Solyc11g071320.2.1	98.305	59	1	0	92	150	583	641	1.89e-22	104	Solyc11g071320.2	50S ribosomal protein L27 (AHRD V3.3 *** A0A2G3BPR5_CAPCH)
E100069622L1C001R00301933746/1	Solyc08g080360.3.1	100	97	0	0	54	150	1305	1209	3.05e-45	180	Solyc08g080360.3	F-box protein PP2-A15 (AHRD V3.3 *** A0A2G2Y8Y0_CAPAN)
E100069622L1C001R00301946417/1	Solyc03g113790.4.1	100	34	0	0	22	55	1863	1830	3.21e-10	63.9	Solyc03g113790.4	Glucose-1-phosphate adenylyltransferase family protein (AHRD V3.3 *** A0A2U1PR08_ARTAN)
E100069622L1C001R00301955420/1	Solyc07g018140.3.1	95.775	71	3	0	80	150	443	373	8.73e-26	115	Solyc07g018140.3	Protein kinase superfamily protein (AHRD V3.3 *** A0A2U1MSN8_ARTAN)
E100069622L1C001R00301956067/1	Solyc08g005800.4.1	100	92	0	0	59	150	1603	1512	1.84e-42	171	Solyc08g005800.4	Pectin acetylesterase (AHRD V3.3 *** A0A1U8F2I8_CAPAN)
E100069622L1C001R00301957559/1	Solyc08g016750.3.1	98.496	133	2	0	18	150	1400	1268	6.42e-62	235	Solyc08g016750.3	Pyruvate dehydrogenase E1 component subunit beta-like protein (AHRD V3.3 *** A0A2K3P721_TRIPR)
E100069622L1C001R00301966754/1	Solyc06g066000.3.1	100	36	0	0	8	43	637	672	2.48e-11	67.6	Solyc06g066000.3	ATP synthase subunit b', chloroplastic (AHRD V3.3 *** A0A1U8GUM8_CAPAN)
E100069622L1C001R00301973681/1	Solyc07g024000.3.1	100	31	0	0	120	150	1836	1866	1.49e-08	58.4	Solyc07g024000.3	NAD(P)-binding Rossmann-fold superfamily protein (AHRD V3.3 *** F4JSA6_ARATH)
E100069622L1C001R00302002792/1	Solyc02g038800.1.1	93.182	44	3	0	107	150	187	230	8.91e-11	65.8	Solyc02g038800.1	Plant intracellular Ras-group-related LRR protein (AHRD V3.3 *** A0A2R6RJA8_ACTCH)
E100069622L1C001R00302005104/1	Solyc01g104470.3.1	97.368	76	2	0	75	150	774	849	3.12e-30	130	Solyc01g104470.3	Ribosome assembly factor mrt4 (AHRD V3.3 *** A0A328DGN8_9ASTE)
E100069622L1C001R00302020336/1	Solyc02g079880.3.1	98.99	99	1	0	1	99	502	600	1.1e-44	178	Solyc02g079880.3	Eukaryotic translation initiation factor-related protein (AHRD V3.3 *** A0A2U1P0K8_ARTAN)
E100069622L1C001R00302022241/1	Solyc04g008290.4.1	100	150	0	0	1	150	2520	2371	1.05e-74	278	Solyc04g008290.4	65-kDa microtubule-associated protein 6 (AHRD V3.3 *** A0A2G2W4Q4_CAPBA),Pfam:PF03999
E100069622L1C001R00302022509/1	Solyc04g078420.1.1	100	122	0	0	29	150	132	253	3.86e-59	226	Solyc04g078420.1	R2R3MYB transcription factor 70
E100069622L1C001R00302022914/1	Solyc11g050770.1.1	98.148	54	1	0	97	150	246	193	1.14e-19	95.3	Solyc11g050770.1	Photosystem II reaction center protein Z (AHRD V3.3 *** A0A1U8QD60_CAPAN)
E100069622L1C001R00302033890/1	Solyc12g010840.2.1	98.113	53	1	0	98	150	603	551	4.09e-19	93.5	Solyc12g010840.2	Ketol-acid reductoisomerase (AHRD V3.3 *** M1ADA6_SOLTU)
E100069622L1C001R00302038945/1	Solyc03g112860.3.1	100	36	0	0	115	150	933	968	2.48e-11	67.6	Solyc03g112860.3	SBP (S-ribonuclease binding protein) family protein (AHRD V3.3 *** A0A2U1LW40_ARTAN)
E100069622L1C001R00302040332/1	Solyc02g093620.2.1	100	38	0	0	75	112	2228	2191	1.92e-12	71.3	Solyc02g093620.2	Pentatricopeptide repeat-containing protein (AHRD V3.3 *** A0A2G3D9X8_CAPCH)
E100069622L1C001R00302056587/1	Solyc06g069420.3.1	98.889	90	1	0	61	150	917	1006	1.11e-39	161	Solyc06g069420.3	Adenine nucleotide alpha hydrolases-like superfamily protein (AHRD V3.3 *** Q9M9P7_ARATH)
E100069622L1C001R00302069574/1	Solyc02g068180.3.1	100	150	0	0	1	150	887	1036	1.05e-74	278	Solyc02g068180.3	ABC transporter ATP-binding protein (AHRD V3.3 *** A0A347ZBK6_LACPN)
E100069622L1C001R00302070253/1	Solyc09g075440.4.1	98.462	65	1	0	1	65	3802	3738	8.73e-26	115	Solyc09g075440.4	Never ripe-2
E100069622L1C001R00302073310/1	Solyc11g009070.2.1	99.01	101	0	1	1	101	1267	1366	3.05e-45	180	Solyc11g009070.2	Transmembrane protein (AHRD V3.3 *** Q9FJP0_ARATH)
E100069622L1C001R00302078737/1	Solyc05g056220.3.1	100	31	0	0	120	150	3521	3551	1.49e-08	58.4	Solyc05g056220.3	N6-adenosine-methyltransferase subunit METTL14 (AHRD V3.3 *** A0A2G2ZKU5_CAPAN)
E100069622L1C001R00302080875/1	Solyc10g044480.2.1	100	150	0	0	1	150	2296	2147	1.05e-74	278	Solyc10g044480.2	Transmembrane 9 superfamily member (AHRD V3.3 *** A0A2G2Y1V0_CAPAN)
E100069622L1C001R00302086634/1	Solyc07g064700.4.1	97.647	85	2	0	66	150	3159	3243	3.09e-35	147	Solyc07g064700.4	Bromodomain-containing protein (AHRD V3.3 *** A0A2K3PD43_TRIPR)
E100069622L1C001R00302092703/1	Solyc08g015690.4.1	99.333	150	1	0	1	150	1703	1852	4.89e-73	272	Solyc08g015690.4	Late embryogenesis abundant protein (AHRD V3.3 *** A0A2K3L9G4_TRIPR)
E100069622L1C001R00302099468/1	Solyc01g106030.4.1	99.333	150	1	0	1	150	1192	1043	4.89e-73	272	Solyc01g106030.4	GATA transcription factor 28 (AHRD V3.3 *** A0A2G3AWS2_CAPCH)
E100069622L1C001R00302112804/1	Solyc01g060030.3.1	100	150	0	0	1	150	891	1040	1.05e-74	278	Solyc01g060030.3	Zinc finger CCHC domain-containing protein 10 (AHRD V3.3 *** A0A2G3ART8_CAPCH)
E100069622L1C001R00302117000/1	Solyc04g054710.3.1	100	134	0	0	17	150	1687	1820	8.25e-66	248	Solyc04g054710.3	Aminotransferase (AHRD V3.3 *** A0A200QW13_9MAGN)
E100069622L1C001R00302124617/1	Solyc09g083090.4.1	97.826	92	2	0	59	150	1524	1433	3.97e-39	159	Solyc09g083090.4	Non-specific serine/threonine protein kinase (AHRD V3.3 *** A0A2G2W162_CAPBA)
E100069622L1C001R00302136083/1	Solyc02g067540.3.1	100	30	0	0	1	30	1525	1554	5.36e-08	56.5	Solyc02g067540.3	Methyltransferase (AHRD V3.3 *** A0A2U1QFS7_ARTAN),Pfam:PF03602
E100069622L1C001R00302138054/1	Solyc12g010400.2.1	97.297	37	1	0	114	150	179	215	3.21e-10	63.9	Solyc12g010400.2	hypothetical protein (AHRD V3.3 *-* AT2G46490.1)
E100069622L1C001R00302150293/1	Solyc07g063430.3.1	100	37	0	0	45	81	1589	1553	6.89e-12	69.4	Solyc07g063430.3	Peroxisomal membrane 22 kDa (Mpv17/PMP22) family protein (AHRD V3.3 *** A0A2U1KPZ4_ARTAN)
E100069622L1C001R00302172651/1	Solyc06g068570.4.1	98.507	67	1	0	15	81	480	414	6.75e-27	119	Solyc06g068570.4	AP2-like ethylene-responsive transcription factor (AHRD V3.3 *** A0A2G2ZC69_CAPAN)
E100069622L1C001R00302180237/1	Solyc01g068450.4.1	100	49	0	0	102	150	888	840	1.47e-18	91.6	Solyc01g068450.4	Essential protein Yae1, N-terminal (AHRD V3.3 *** A0A2U1P191_ARTAN)
E100069622L1C001R00302199205/1	Solyc01g091890.3.1	99.333	150	1	0	1	150	478	329	4.89e-73	272	Solyc01g091890.3	Ubiquitin-related modifier 1 homolog (AHRD V3.3 *** A0A2G3DDZ7_CAPCH)
E100069622L1C001R00302214041/1	Solyc00g500067.1.1	98.684	76	1	0	75	150	991	916	6.7e-32	135	Solyc00g500067.1	NAD(P)H-quinone oxidoreductase subunit K, chloroplastic (AHRD V3.3 *** A0A1U8QCE3_CAPAN)
E100069622L1C001R00302214041/1	Solyc00g500020.1.1	98.684	76	1	0	75	150	991	916	6.7e-32	135	Solyc00g500020.1	Cytochrome f (AHRD V3.3 *** A0A2G3ALJ3_CAPAN)
E100069622L1C001R00302251977/1	Solyc06g048950.3.1	98.864	88	1	0	63	150	3280	3193	1.43e-38	158	Solyc06g048950.3	Leucine-rich receptor-like kinase family protein (AHRD V3.3 *** A0A072V1G8_MEDTR)
E100069622L1C001R00302261513/1	Solyc07g053730.4.1	100	90	0	0	1	90	1233	1322	2.38e-41	167	Solyc07g053730.4	Nucleolar GTP-binding protein 1 (AHRD V3.3 *** A0A1U8EKU8_CAPAN)
E100069622L1C001R00302261513/1	Solyc01g081010.4.1	94.253	87	5	0	1	87	1404	1490	2.41e-31	134	Solyc01g081010.4	Nucleolar GTP-binding protein 1 (AHRD V3.3 *** A0A1U8EKU8_CAPAN)
E100069622L1C001R00302268334/1	Solyc04g011400.3.1	100	72	0	0	79	150	1081	1152	2.41e-31	134	Solyc04g011400.3	UDP-glucuronic acid decarboxylase (AHRD V3.3 *** G5DXR5_SILLA)
E100069622L1C001R00302273798/1	Solyc02g085760.2.1	98.276	116	2	0	1	116	1291	1176	1.81e-52	204	Solyc02g085760.2	Rhomboid domain-containing protein (AHRD V3.3 *** A0A1Q3C608_CEPFO)
E100069622L1C001R00302308607/1	Solyc10g081370.3.1	99.275	138	1	0	13	150	301	438	2.29e-66	250	Solyc10g081370.3	Unknown protein
E100069622L1C001R00302316311/1	Solyc01g058260.4.1	100	148	0	0	1	148	1986	1839	1.36e-73	274	Solyc01g058260.4	Nuclear poly(A) polymerase 3 (AHRD V3.3 *** A0A2G3B5G8_CAPCH)
E100069622L1C001R00302338273/1	Solyc09g075760.4.1	100	29	0	0	122	150	1607	1635	1.93e-07	54.7	Solyc09g075760.4	cyclinT1_3
E100069622L1C001R00302349883/1	Solyc08g075890.3.1	100	150	0	0	1	150	2452	2601	1.05e-74	278	Solyc08g075890.3	Serine/threonine-protein kinase MAK (AHRD V3.3 *-* A0A2G2XMD0_CAPBA)
E100069622L1C001R00302367427/1	Solyc06g009490.3.1	100	150	0	0	1	150	669	818	1.05e-74	278	Solyc06g009490.3	Pentatricopeptide repeat (AHRD V3.3 *-* A0A200QRY0_9MAGN)
E100069622L1C001R00302367427/1	Solyc06g009420.4.1	95	120	4	2	1	118	528	647	1.82e-47	187	Solyc06g009420.4	Unknown protein
E100069622L1C001R00302367427/1	Solyc06g009500.1.1	87.333	150	12	1	1	150	1418	1560	8.54e-41	165	Solyc06g009500.1	Pentatricopeptide repeat (AHRD V3.3 *** A0A200QRY0_9MAGN)
E100069622L1C001R00302367427/1	Solyc06g009440.3.1	97.59	83	2	0	3	85	563	645	4e-34	143	Solyc06g009440.3	Pentatricopeptide repeat (AHRD V3.3 *-* A0A200QRY0_9MAGN)
E100069622L1C001R00302373464/1	Solyc11g010620.3.1	100	95	0	0	56	150	3792	3698	3.95e-44	176	Solyc11g010620.3	basic helix loop helix (bHLH) DNA-binding superfamily protein (AHRD V3.3 *-* AT4G38062.1)
E100069622L1C001R00302374690/1	Solyc06g005360.3.1	99.333	150	1	0	1	150	594	743	4.89e-73	272	Solyc06g005360.3	Actin-depolymerizing factor (AHRD V3.3 *** D9I9X9_HEVBR)
E100069622L1C001R00302379645/1	Solyc12g056580.2.1	99.333	150	1	0	1	150	2094	1945	4.89e-73	272	Solyc12g056580.2	Cellulose synthase (AHRD V3.3 *** K4DFY9_SOLLC)
E100069622L1C001R00302380951/1	Solyc05g005020.4.1	100	108	0	0	43	150	4842	4735	2.34e-51	200	Solyc05g005020.4	Alpha-Glucan Water Dikinase
E100069622L1C001R00302384146/1	Solyc08g068150.4.1	98.347	121	2	0	28	148	964	844	3.01e-55	213	Solyc08g068150.4	BURP domain-containing protein (AHRD V3.3 *-* A0A2U1QID7_ARTAN)
E100069622L1C001R00302393134/1	Solyc11g008910.2.1	98.913	92	1	0	59	150	372	463	8.54e-41	165	Solyc11g008910.2	ubiquitin carboxyl-terminal hydrolase (AHRD V3.3 *** AT1G65295.1)
E100069622L1C001R00302395998/1	Solyc05g053230.3.1	100	32	0	0	119	150	1390	1421	4.15e-09	60.2	Solyc05g053230.3	Protein kinase superfamily protein (AHRD V3.3 *** Q9LUT0_ARATH)
E100069622L1C001R00302396304/1	Solyc08g066700.3.1	100	75	0	0	76	150	241	167	5.18e-33	139	Solyc08g066700.3	Exosome complex exonuclease RRP46-like protein (AHRD V3.3 *** A0A1U8GGL3_CAPAN)
E100069622L1C001R00302397760/1	Solyc06g082950.4.1	95	40	1	1	111	150	478	516	1.15e-09	62.1	Solyc06g082950.4	Photosystem I reaction center subunit XI protein (AHRD V3.3 *** A0A2U1MVK5_ARTAN)
E100069622L1C001R00302398781/1	Solyc06g062960.3.1	96.429	140	5	0	11	150	168	307	8.3e-61	231	Solyc06g062960.3	DUF1677 domain-containing protein (AHRD V3.3 *** A0A1Q3B0U5_CEPFO)
E100069622L1C001R00302416540/1	Solyc08g079470.3.1	100	36	0	0	115	150	1334	1369	2.48e-11	67.6	Solyc08g079470.3	Glycine cleavage T-protein (AHRD V3.3 *** A0A200QAZ4_9MAGN)
E100069622L1C001R00302425651/1	Solyc01g112010.3.1	98.658	149	2	0	2	150	896	1044	8.19e-71	265	Solyc01g112010.3	RNA-binding (RRM/RBD/RNP motifs) family protein (AHRD V3.3 *** AT3G56510.5)
E100069622L1C001R00302426361/1	Solyc01g096700.4.1	98.621	145	2	0	6	150	1859	2003	1.37e-68	257	Solyc01g096700.4	DnaJ domain-containing protein (AHRD V3.3 *-* A0A2U1QIS2_ARTAN)
E100069622L1C001R00302433233/1	Solyc01g005750.1.1	90.698	129	12	0	1	129	248	120	5.1e-43	172	Solyc01g005750.1	Lipoxygenase (AHRD V3.3 *-* O49878_SOLLC)
E100069622L1C001R00302433422/1	Solyc06g065590.4.1	100	142	0	0	9	150	587	728	2.94e-70	263	Solyc06g065590.4	60S ribosomal protein L18a (AHRD V3.3 *** A0A2G2WKJ7_CAPBA)
E100069622L1C001R00302441876/1	Solyc07g063410.3.1	100	146	0	0	5	150	1271	1126	1.76e-72	270	Solyc07g063410.3	NAC domain protein (AHRD V3.3 *** S5RDS7_9ROSA)
E100069622L1C001R00302445193/1	Solyc01g008270.3.1	98.701	77	1	0	1	77	497	573	1.86e-32	137	Solyc01g008270.3	Prefoldin subunit 5 (AHRD V3.3 *** B6TVU2_MAIZE)
E100069622L1C001R00302465811/1	Solyc09g091940.2.1	100	32	0	0	119	150	330	299	4.15e-09	60.2	Solyc09g091940.2	Unknown protein
E100069622L1C001R00302472215/1	Solyc01g006830.3.1	100	150	0	0	1	150	657	806	1.05e-74	278	Solyc01g006830.3	Protein WVD2-like 1 (AHRD V3.3 *** A0A2G3AXV0_CAPCH)
E100069622L1C001R00302474488/1	Solyc07g054080.3.1	100	73	0	0	50	122	729	657	6.7e-32	135	Solyc07g054080.3	E3 ubiquitin-protein ligase RMA1H1 (AHRD V3.3 *** A0A2G2WDK5_CAPBA)
E100069622L1C001R00302476544/1	Solyc04g080850.3.1	98	50	1	0	65	114	728	679	1.9e-17	87.9	Solyc04g080850.3	Thioredoxin (AHRD V3.3 *** Q201Z4_9SOLN)
E100069622L1C001R00302476594/1	Solyc01g066760.2.1	96.667	60	2	0	89	148	526	467	2.44e-21	100	Solyc01g066760.2	Unknown protein
E100069622L1C001R00302478762/1	Solyc06g076360.4.1	100	84	0	0	1	84	2297	2214	5.14e-38	156	Solyc06g076360.4	Protein TOC75, chloroplastic (AHRD V3.3 *** A0A2G2ZEA8_CAPAN)
E100069622L1C001R00302481760/1	Solyc09g007610.3.1	93.377	151	6	1	4	150	210	60	1.8e-57	220	Solyc09g007610.3	Histone H4 (AHRD V3.3 *-* A0A1J7HQ37_LUPAN)
E100069622L1C001R00302481760/1	Solyc09g007590.1.1	92.715	151	7	1	4	150	210	60	8.36e-56	215	Solyc09g007590.1	Histone H4 (AHRD V3.3 *-* A0A2P6TCR2_CHLSO)
E100069622L1C001R00302481760/1	Solyc11g072860.2.1	83.893	149	24	0	1	149	209	61	4e-34	143	Solyc11g072860.2	Histone H4 (AHRD V3.3 *-* F2E7L1_HORVV)
E100069622L1C001R00302481760/1	Solyc11g072840.1.1	83.221	149	19	3	4	149	206	61	8.66e-31	132	Solyc11g072840.1	Histone H4 (AHRD V3.3 *-* F2E7L1_HORVV)
E100069622L1C001R00302488714/1	Solyc06g073310.3.1	100	84	0	0	67	150	620	703	5.14e-38	156	Solyc06g073310.3	60S ribosomal protein L9 (AHRD V3.3 *** A0A2G3AX04_CAPCH)
E100069622L1C001R00302492671/1	Solyc09g056350.4.1	100	126	0	0	1	126	3161	3286	2.31e-61	233	Solyc09g056350.4	Lipase class 3 family protein (AHRD V3.3 *** S8D401_9LAMI)
E100069622L1C001R00302510104/1	Solyc04g064500.4.1	100	148	0	0	3	150	1255	1402	1.36e-73	274	Solyc04g064500.4	Protein phosphatase 2C (AHRD V3.3 *** Q8S8Z0_MESCR)
E100069622L1C001R00302522681/1	Solyc04g007400.4.1	100	139	0	0	12	150	629	767	1.37e-68	257	Solyc04g007400.4	NAD(P)-binding Rossmann-fold superfamily protein (AHRD V3.3 *** F4IKL5_ARATH),Pfam:PF13561
E100069622L1C001R00302525387/1	Solyc03g113270.3.1	100	99	0	0	52	150	1488	1390	2.36e-46	183	Solyc03g113270.3	LEVAHOX1G L.esculentum homeobox
E100069622L1C001R00302532032/1	Solyc12g096220.2.1	99.333	150	1	0	1	150	2185	2334	4.89e-73	272	Solyc12g096220.2	Rop guanine nucleotide exchange factor 14 (AHRD V3.3 *** A0A2G2VI54_CAPBA)
E100069622L1C001R00302550731/1	Solyc01g097350.4.1	100	58	0	0	93	150	1203	1146	1.46e-23	108	Solyc01g097350.4	Calcium-binding EF hand family protein (AHRD V3.3 *** F4KA19_ARATH)
E100069622L1C001R00302560820/1	Solyc11g072690.2.1	99.338	151	0	1	1	150	1147	997	4.89e-73	272	Solyc11g072690.2	LES294902 3-desoxy-D-manno octulosonic acid-8-phosphate synthase
E100069622L1C001R00302566666/1	Solyc07g150145.1.1	100	120	0	0	1	120	1172	1291	5e-58	222	Solyc07g150145.1	proteophosphoglycan-like protein (AHRD V3.3 -** AT3G54680.1)
E100069622L1C001R00302588348/1	Solyc09g150155.1.1	99.333	150	1	0	1	150	729	580	4.89e-73	272	Solyc09g150155.1	Cytochrome b-c1 complex subunit 6 (AHRD V3.3 *** A0A2G2ZW44_CAPAN)
E100069622L1C001R00302590949/1	Solyc03g110900.4.1	98.936	94	0	1	1	93	4016	3923	2.38e-41	167	Solyc03g110900.4	P-loop containing nucleoside triphosphate hydrolases superfamily protein (AHRD V3.3 *** A0A2U1N2C4_ARTAN)
E100069622L1C001R00302590949/1	Solyc03g110880.4.1	98.936	94	0	1	1	93	7493	7586	2.38e-41	167	Solyc03g110880.4	RNA polymerase 4 second largest subunit (RPD2)
E100069622L1C001R00302597417/1	Solyc05g052260.3.1	99.338	151	0	1	1	150	1105	955	4.89e-73	272	Solyc05g052260.3	O-acetyl-ADP-ribose deacetylase (Regulator of RNase III) (AHRD V3.3 *** A0A318DU47_9GAMM)
E100069622L1C001R00302602893/1	Solyc02g067180.3.1	94.872	39	1	1	112	150	579	616	4.15e-09	60.2	Solyc02g067180.3	cystathionine gamma synthase
E100069622L1C001R00302608395/1	Solyc04g057780.4.1	98.684	76	1	0	75	150	469	544	6.7e-32	135	Solyc04g057780.4	Pentatricopeptide repeat-containing protein (AHRD V3.3 *-* A0A1U8EZC2_CAPAN)
E100069622L1C001R00302609495/1	Solyc09g010330.4.1	86.607	112	11	1	39	150	1399	1506	1.88e-27	121	Solyc09g010330.4	Nascent polypeptide-associated complex subunit beta (AHRD V3.3 *** A0A2G3DD77_CAPCH)
E100069622L1C001R00302610112/1	Solyc07g014730.3.1	100	34	0	0	117	150	326	359	3.21e-10	63.9	Solyc07g014730.3	Phospholipase A2-alpha (AHRD V3.3 *** A0A2G2WBQ3_CAPBA)
E100069622L1C001R00302612372/1	Solyc06g053630.3.1	97.561	41	0	1	110	150	1323	1284	6.89e-12	69.4	Solyc06g053630.3	Serine/threonine-protein phosphatase (AHRD V3.3 *** A0A2G2WJ77_CAPBA)
E100069622L1C001R00302614275/1	Solyc02g091880.4.1	100	150	0	0	1	150	338	189	1.05e-74	278	Solyc02g091880.4	Cytochrome c oxidase subunit 6a, mitochondrial (AHRD V3.3 *** A0A1U8FNT4_CAPAN)
E100069622L1C001R00302618455/1	Solyc03g112350.4.1	91.379	58	2	3	1	57	1388	1333	4.12e-14	76.8	Solyc03g112350.4	RNA helicase DEAD12
E100069622L1C001R00302620646/1	Solyc11g010470.2.1	100	150	0	0	1	150	937	788	1.05e-74	278	Solyc11g010470.2	14-3-3 protein (AHRD V3.3 *** P93787_SOLTU)
E100069622L1C001R00302635056/1	Solyc10g083630.2.1	96.97	66	1	1	86	150	5563	5498	4.06e-24	110	Solyc10g083630.2	DNA demethylase 2
E100069622L1C001R00302640805/1	Solyc07g056630.3.1	99.237	131	1	0	1	131	470	600	1.78e-62	237	Solyc07g056630.3	RING/U-box superfamily protein (AHRD V3.3 *** A0A2U1QMN4_ARTAN)
E100069622L1C001R00302642321/1	Solyc09g098360.4.1	99.27	137	1	0	12	148	365	229	8.25e-66	248	Solyc09g098360.4	Unknown protein
E100069622L1C001R00302648033/1	Solyc00g500364.1.1	94.949	99	3	2	16	112	615	517	1.85e-37	154	Solyc00g500364.1	Cytochrome b (AHRD V3.3 *** A0A2G3ARK2_CAPCH)
E100069622L1C001R00302648033/1	Solyc00g500240.1.1	94.949	99	3	2	16	112	615	517	1.85e-37	154	Solyc00g500240.1	Cytochrome b (AHRD V3.3 *** A0A2G3ARK2_CAPCH)
E100069622L1C001R00302648033/1	Solyc09g050020.3.1	92.929	99	5	2	16	112	831	733	4e-34	143	Solyc09g050020.3	Cytochrome b (AHRD V3.3 *** A0A2G3ASE3_CAPCH)
E100069622L1C001R00302670087/1	Solyc09g018280.1.1	99.265	136	1	0	1	136	1089	954	2.97e-65	246	Solyc09g018280.1	Non-specific serine/threonine protein kinase (AHRD V3.3 *** A0A2G3DDH8_CAPCH)
E100069622L1C001R00302674779/1	Solyc04g078195.1.1	100	150	0	0	1	150	267	118	1.05e-74	278	Solyc04g078195.1	Gibberellin-regulated protein (AHRD V3.3 *** K0E174_POPTO)
E100069622L1C001R00302675302/1	Solyc12g038080.1.1	100	51	0	0	100	150	108	158	1.14e-19	95.3	Solyc12g038080.1	Photosystem II CP43 reaction center protein (AHRD V3.3 *-* A0A220NAN4_9BRAS)
E100069622L1C001R00302675302/1	Solyc00g500206.1.1	100	51	0	0	100	150	1017	1067	1.14e-19	95.3	Solyc00g500206.1	Photosystem II CP43 reaction center protein (AHRD V3.3 *** A0A078EKT7_BRANA)
E100069622L1C001R00302675302/1	Solyc00g500136.1.1	100	51	0	0	100	150	1017	1067	1.14e-19	95.3	Solyc00g500136.1	Photosystem II CP43 reaction center protein (AHRD V3.3 *** A0A078EKT7_BRANA)
E100069622L1C001R00302675302/1	Solyc00g500054.1.1	100	51	0	0	100	150	1017	1067	1.14e-19	95.3	Solyc00g500054.1	Photosystem II CP43 reaction center protein (AHRD V3.3 *** A0A078EKT7_BRANA)
E100069622L1C001R00302675302/1	Solyc11g045260.1.1	96.078	51	2	0	100	150	42	92	2.46e-16	84.2	Solyc11g045260.1	Photosystem II CP43 reaction center protein (AHRD V3.3 *-* A0A2H4REW2_9LAMI)
E100069622L1C001R00302675302/1	Solyc09g016930.1.1	96.078	51	2	0	100	150	135	185	2.46e-16	84.2	Solyc09g016930.1	Photosystem II CP43 reaction center protein (AHRD V3.3 *-* A0A075ELF0_9MAGN)
E100069622L1C001R00302675302/1	Solyc05g041230.1.1	96.078	51	2	0	100	150	108	158	2.46e-16	84.2	Solyc05g041230.1	Photosystem II CP43 reaction center protein (AHRD V3.3 *-* A0A191T5C6_9VIRI)
E100069622L1C001R00302683780/1	Solyc09g014450.4.1	100	74	0	0	77	150	1038	965	1.86e-32	137	Solyc09g014450.4	Clathrin light chain (AHRD V3.3 *** A0A2G3BKE5_CAPCH)
E100069622L1C001R00302706302/1	Solyc03g097450.4.1	100	69	0	0	1	69	2041	2109	1.12e-29	128	Solyc03g097450.4	SWI/SNF complex subunit SWI3A (AHRD V3.3 *** A0A2I4FD18_9ROSI)
E100069622L1C001R00302706739/1	Solyc09g055350.3.1	100	108	0	0	43	150	2687	2580	2.34e-51	200	Solyc09g055350.3	ABC transporter ATP-binding protein (AHRD V3.3 *** A0A1Y1IJM1_KLENI)
E100069622L1C001R00302714810/1	Solyc02g089350.3.1	100	150	0	0	1	150	432	581	1.05e-74	278	Solyc02g089350.3	Gibberellin regulated protein (AHRD V3.3 *** A0A2U1PE48_ARTAN)
E100069622L1C001R00302715494/1	Solyc01g005560.3.1	99.187	123	1	0	27	149	1308	1430	5e-58	222	Solyc01g005560.3	Isocitrate dehydrogenase [NADP] (AHRD V3.3 *** A0A2G3BR90_CAPCH)
E100069622L1C001R00302716978/1	Solyc04g081550.3.1	100	35	0	0	116	150	1276	1310	8.91e-11	65.8	Solyc04g081550.3	Thaumatin-like protein 1 (AHRD V3.3 *** A0A2G3CQG2_CAPCH)
E100069622L1C001R00302719925/1	Solyc09g084470.3.1	100	63	0	0	63	125	452	390	2.43e-26	117	Solyc09g084470.3	Proteinase inhibitor 1 PPI3B2 (AHRD V3.3 *** Q4FE26_SOLTU)
E100069622L1C001R00302719925/1	Solyc09g084460.3.1	100	47	0	0	76	122	444	398	1.9e-17	87.9	Solyc09g084460.3	Protease inhibitor I (AHRD V3.3 *** Q07459_SOLTU)
E100069622L1C001R00302719925/1	Solyc09g084440.2.1	89.091	55	1	3	63	117	482	433	3.21e-10	63.9	Solyc09g084440.2	Proteinase inhibitor 1 PPI3A2 (AHRD V3.3 *** Q4FE23_SOLTU)
E100069622L1C001R00302724770/1	Solyc06g005750.3.1	87.5	80	10	0	71	150	842	763	4.09e-19	93.5	Solyc06g005750.3	Methylsterol monooxygenase 2-1 (AHRD V3.3 *** A0A1U8H5Y5_CAPAN)
E100069622L1C001R00302726238/1	Solyc05g056120.3.1	100	31	0	0	120	150	1342	1372	1.49e-08	58.4	Solyc05g056120.3	GATA transcription factor (AHRD V3.3 *** K4C2T6_SOLLC)
E100069622L1C001R00302785904/1	Solyc08g079450.3.1	100	148	0	0	1	148	227	374	1.36e-73	274	Solyc08g079450.3	Maspardin (AHRD V3.3 *** A0A200QB24_9MAGN)
E100069622L1C001R00302792833/1	Solyc04g081970.3.1	100	55	0	0	96	150	1225	1171	6.79e-22	102	Solyc04g081970.3	Thioredoxin (AHRD V3.3 *** A0A200QEF8_9MAGN)
E100069622L1C001R00302795688/1	Solyc12g096560.2.1	100	150	0	0	1	150	1718	1867	1.05e-74	278	Solyc12g096560.2	Apyrase-like protein (AHRD V3.3 *** A0MWC2_TOBAC)
E100069622L1C001R00302796274/1	Solyc02g094120.3.1	100	30	0	0	121	150	1568	1597	5.36e-08	56.5	Solyc02g094120.3	sulfite oxidase
E100069622L1C001R00302800789/1	Solyc01g106360.3.1	100	41	0	0	110	150	2070	2110	4.12e-14	76.8	Solyc01g106360.3	Fatty acid amide hydrolase (AHRD V3.3 *** A0A2G3BV42_CAPCH)
E100069622L1C001R00302801066/1	Solyc01g094690.4.1	98	150	3	0	1	150	925	1074	1.06e-69	261	Solyc01g094690.4	plasma membrane intrinsic protein 1.2
E100069622L1C001R00302811559/1	Solyc08g080630.4.1	97.037	135	4	0	16	150	1044	1178	1.07e-59	228	Solyc08g080630.4	Ethylene-responsive proteinase inhibitor 1 (AHRD V3.3 *** A0A1U8G7N9_CAPAN)
E100069622L1C001R00302854464/1	Solyc06g063010.4.1	100	83	0	0	1	83	3643	3725	1.85e-37	154	Solyc06g063010.4	nuclear receptor coactivator (AHRD V3.3 *** AT1G72390.2)
E100069622L1C001R00302879572/1	Solyc10g006850.4.1	97.987	149	3	0	1	149	1755	1607	3.81e-69	259	Solyc10g006850.4	Arf GTPase activating protein (AHRD V3.3 *** A0A200RBV9_9MAGN)
E100069622L1C001R00302938945/1	Solyc09g082770.3.1	98.611	144	1	1	1	143	886	743	1.77e-67	254	Solyc09g082770.3	Transmembrane emp24 domain-containing protein p24beta3 (AHRD V3.3 *** A0A2G3C534_CAPCH)
E100069622L1C001R00302942281/1	Solyc01g011350.3.1	98.824	85	1	0	63	147	1788	1704	6.65e-37	152	Solyc01g011350.3	DUF3755 domain-containing protein (AHRD V3.3 *** A0A1Q3D9X4_CEPFO)
E100069622L1C001R00302954353/1	Solyc01g068000.4.1	98.889	90	1	0	42	131	129	218	1.11e-39	161	Solyc01g068000.4	Protein phosphatase-2C (AHRD V3.3 *** O82469_MESCR)
E100069622L1C001R00302956080/1	Solyc04g054690.3.1	99.333	150	1	0	1	150	1895	2044	4.89e-73	272	Solyc04g054690.3	ascorbate oxidase
E100069622L1C001R00302959798/1	Solyc02g087190.1.1	100	145	0	0	6	150	816	960	6.33e-72	268	Solyc02g087190.1	Peroxidase (AHRD V3.3 *** K4BBM6_SOLLC)
E100069622L1C001R00302971117/1	Solyc10g082030.2.1	100	150	0	0	1	150	943	1092	1.05e-74	278	Solyc10g082030.2	Peroxiredoxin (AHRD V3.3 *** Q9FE12_PHAVU)
E100069622L1C001R00302976319/1	Solyc02g089065.1.1	98	50	1	0	13	62	142	191	1.9e-17	87.9	Solyc02g089065.1	Protein SPIRAL1 (AHRD V3.3 *** A0A1U8FPZ4_CAPAN)
E100069622L1C001R00302982525/1	Solyc03g150137.1.1	92.857	42	2	1	110	150	49	8	4.15e-09	60.2	Solyc03g150137.1	Unknown protein
E100069622L1C001R00302982525/1	Solyc03g082570.4.1	92.857	42	2	1	110	150	291	332	4.15e-09	60.2	Solyc03g082570.4	Ubiquitin (AHRD V3.3 *** B2W3N0_PYRTR)
E100069622L1C001R00302985989/1	Solyc04g018080.4.1	100	53	0	0	98	150	337	285	8.79e-21	99	Solyc04g018080.4	mediator of RNA polymerase II transcription subunit 15a (AHRD V3.3 --* XP_010319382.1)
E100069622L1C001R00302997979/1	Solyc04g026030.3.1	100	150	0	0	1	150	463	612	1.05e-74	278	Solyc04g026030.3	Spermidine synthase (AHRD V3.3 *** A0A088DA02_CAPAN),Pfam:PF01564
E100069622L1C001R00302998487/1	Solyc10g047130.2.1	99.231	130	1	0	21	150	958	829	6.42e-62	235	Solyc10g047130.2	RNA-binding protein (AHRD V3.3 *** A0A1Y1HYH4_KLENI)
E100069622L1C001R00303002749/1	Solyc09g015890.4.1	95	40	1	1	112	150	137	98	1.15e-09	62.1	Solyc09g015890.4	Unknown protein
E100069622L1C001R00303002896/1	Solyc03g111610.3.1	97.701	87	2	0	64	150	629	715	2.39e-36	150	Solyc03g111610.3	Haloacid dehalogenase-like hydrolase domain-containing protein (AHRD V3.3 *** A0A2G3CCT0_CAPCH),Pfam:PF13419
E100069622L1C001R00303022924/1	Solyc10g007260.3.1	100	135	0	0	15	149	304	438	2.29e-66	250	Solyc10g007260.3	Ubiquitin-conjugating enzyme (AHRD V3.3 *** H6VUT0_9FABA)
E100069622L1C001R00303022924/1	Solyc07g062570.3.1	91.045	134	12	0	15	148	268	401	8.48e-46	182	Solyc07g062570.3	Ubiquitin-conjugating enzyme (AHRD V3.3 *** H6VUT0_9FABA)
E100069622L1C001R00303038110/1	Solyc09g009890.4.1	100	65	0	0	83	147	1411	1475	1.88e-27	121	Solyc09g009890.4	heterogeneous nuclear ribonucleoprotein R isoform X1 (AHRD V3.3 *** A0A2I4DTZ7_9ROSI)
E100069622L1C001R00303043465/1	Solyc11g013520.3.1	97.436	39	1	0	112	150	1301	1339	2.48e-11	67.6	Solyc11g013520.3	Histone acetyltransferase (AHRD V3.3 *** A0A2G3CMD1_CAPCH)
E100069622L1C001R00303043486/1	Solyc01g006360.4.1	100	36	0	0	115	150	1016	981	2.48e-11	67.6	Solyc01g006360.4	Callose synthase 9 (AHRD V3.3 *** A0A2G3AHT3_CAPAN)
E100069622L1C001R00303051243/1	Solyc01g105670.3.1	96.629	89	2	1	62	150	1877	1964	3.09e-35	147	Solyc01g105670.3	Serine/threonine-protein kinase PEPKR2 (AHRD V3.3 *** A0A2G2Y344_CAPAN)
E100069622L1C001R00303052757/1	Solyc10g006470.3.1	94.872	39	2	0	112	150	416	454	1.15e-09	62.1	Solyc10g006470.3	Protein translation factor SUI1-like protein (AHRD V3.3 *** A0A1U8EP95_CAPAN)
E100069622L1C001R00303070581/1	Solyc07g053600.3.1	100	34	0	0	43	76	3216	3249	3.21e-10	63.9	Solyc07g053600.3	receptor-like protein kinase HSL1 (AHRD V3.3 *** A0A1U8HI37_CAPAN)
E100069622L1C001R00303076785/1	Solyc06g050980.3.1	99.048	105	0	1	47	150	1074	970	1.82e-47	187	Solyc06g050980.3	Ferritin (AHRD V3.3 *** A0A2G2WIC5_CAPBA)
E100069622L1C001R00303083437/1	Solyc02g081440.4.1	100	131	0	0	20	150	2376	2246	3.84e-64	243	Solyc02g081440.4	rho GTPase-activating protein (AHRD V3.3 *-* AT5G37010.1)
E100069622L1C001R00303096152/1	Solyc03g019720.4.1	100	30	0	0	121	150	944	973	5.36e-08	56.5	Solyc03g019720.4	Gamma carbonic anhydrase-like 2, mitochondrial (AHRD V3.3 *** A0A1U8FYL3_CAPAN)
E100069622L1C001R00303097262/1	Solyc02g086150.4.1	100	150	0	0	1	150	815	964	1.05e-74	278	Solyc02g086150.4	Peptidyl-tRNA hydrolase (AHRD V3.3 *** A0A2U1PP71_ARTAN)
E100069622L1C001R00303100271/1	Solyc01g103160.3.1	100	139	0	0	1	139	3078	2940	1.37e-68	257	Solyc01g103160.3	Pentatricopeptide repeat-containing protein (AHRD V3.3 *** A0A2G2Y1S8_CAPAN)
E100069622L1C001R00303108355/1	Solyc09g010100.3.1	99.333	150	1	0	1	150	643	792	4.89e-73	272	Solyc09g010100.3	Ribosomal protein S11 (AHRD V3.3 *** A0A200Q0S8_9MAGN)
E100069622L1C001R00303118621/1	Solyc10g079720.2.1	100	105	0	0	1	105	1715	1819	1.09e-49	195	Solyc10g079720.2	Cystathionine beta-lyase (AHRD V3.3 *** A0A1U8EBG6_CAPAN)
E100069622L1C001R00303119539/1	Solyc03g044300.3.1	98.675	151	1	1	1	150	314	464	2.28e-71	267	Solyc03g044300.3	APETALA2a
E100069622L1C001R00303131538/1	Solyc02g062640.4.1	100	100	0	0	51	150	1075	976	6.56e-47	185	Solyc02g062640.4	Phosphopantetheine adenylyltransferase (AHRD V3.3 *** A0A2G2WHT8_CAPBA)
E100069622L1C001R00303144215/1	Solyc06g084625.1.1	100	75	0	0	76	150	578	504	5.18e-33	139	Solyc06g084625.1	dihydroorotate dehydrogenase (AHRD V3.3 *** AT4G01897.1)
E100069622L1C001R00303144240/1	Solyc02g080810.3.1	100	111	0	0	40	150	1527	1417	5.03e-53	206	Solyc02g080810.3	Aminomethyltransferase (AHRD V3.3 *** A0A2G2VBG4_CAPBA)
E100069622L1C001R00303148872/1	Solyc10g009160.3.1	100	56	0	0	1	56	1912	1857	1.89e-22	104	Solyc10g009160.3	Bromodomain (AHRD V3.3 *** A0A200QTX5_9MAGN)
E100069622L1C001R00303153782/1	Solyc09g010110.3.1	100	64	0	0	87	150	1188	1125	6.75e-27	119	Solyc09g010110.3	Chaperone protein dnaJ-related protein (AHRD V3.3 *** A0A2U1LP52_ARTAN)
E100069622L1C001R00303156443/1	Solyc09g098110.4.1	100	150	0	0	1	150	677	826	1.05e-74	278	Solyc09g098110.4	bHLH transcription factor 092
E100069622L1C001R00303156926/1	Solyc07g066470.3.1	99.206	126	1	0	16	141	1492	1617	1.07e-59	228	Solyc07g066470.3	Porphobilinogen deaminase, chloroplastic (AHRD V3.3 *** A0A2G2Z6B1_CAPAN)
E100069622L1C001R00303160113/1	Solyc09g098510.3.1	100	37	0	0	114	150	121	157	6.89e-12	69.4	Solyc09g098510.3	Extensin-3 (AHRD V3.3 *-* A0A2G2ZT41_CAPAN)
E100069622L1C001R00303165717/1	Solyc07g005880.3.1	98.485	132	2	0	19	150	3208	3339	2.31e-61	233	Solyc07g005880.3	Replication factor C subunit 1 (AHRD V3.3 *** A0A2G2YZY8_CAPAN)
E100069622L1C001R00303167017/1	Solyc07g052350.3.1	100	150	0	0	1	150	3314	3165	1.05e-74	278	Solyc07g052350.3	Aconitate hydratase (AHRD V3.3 *** A0A200Q7Z0_9MAGN)
E100069622L1C001R00303172430/1	Solyc05g008920.3.1	96.552	145	3	2	6	150	1566	1708	4.96e-63	239	Solyc05g008920.3	DUF789 domain-containing protein (AHRD V3.3 *** A0A1Q3BM86_CEPFO)
E100069622L1C001R00303184051/1	Solyc08g076060.3.1	100	108	0	0	1	108	2641	2534	2.34e-51	200	Solyc08g076060.3	Lectin protein kinase family protein (AHRD V3.3 *** A0A1I9LPL5_ARATH)
E100069622L1C001R00303184687/1	Solyc01g095580.3.1	95.745	47	1	1	101	147	1233	1278	1.48e-13	75	Solyc01g095580.3	Auxin-responsive GH3 family protein (AHRD V3.3 *** A0A2U1NZC8_ARTAN)
E100069622L1C001R00303196169/1	Solyc05g005760.4.1	100	150	0	0	1	150	1750	1601	1.05e-74	278	Solyc05g005760.4	NHL domain-containing protein (AHRD V3.3 *** A0A2K3PAQ7_TRIPR)
E100069622L1C001R00303208290/1	Solyc07g052260.3.1	96.078	51	2	0	100	150	211	261	2.46e-16	84.2	Solyc07g052260.3	Unknown protein
E100069622L1C001R00303213476/1	Solyc02g065680.3.1	99.057	106	0	1	1	105	1854	1749	5.07e-48	189	Solyc02g065680.3	Amino acid transporter (AHRD V3.3 *** A0A200QY84_9MAGN)
E100069622L1C001R00303216638/1	Solyc03g098220.4.1	100	150	0	0	1	150	1537	1388	1.05e-74	278	Solyc03g098220.4	Long chain base biosynthesis protein 2a (AHRD V3.3 *** A0A2G3CXG9_CAPCH)
E100069622L1C001R00303223864/1	Solyc05g009120.3.1	100	84	0	0	67	150	825	908	5.14e-38	156	Solyc05g009120.3	Core-2 i-branching beta-n-acetylglucosaminyltransferase family protein (AHRD V3.3 *** A0A2K3MN76_TRIPR)
E100069622L1C001R00303226793/1	Solyc03g097270.3.1	97.222	36	1	0	112	147	1103	1138	1.15e-09	62.1	Solyc03g097270.3	cystatin 9
E100069622L1C001R00303227184/1	Solyc06g071810.1.1	100	50	0	0	1	50	1829	1878	4.09e-19	93.5	Solyc06g071810.1	Receptor-like protein kinase (AHRD V3.3 *** Q8LP72_TOBAC)
E100069622L1C001R00303240840/1	Solyc10g081020.2.1	100	38	0	0	113	150	453	416	1.92e-12	71.3	Solyc10g081020.2	Transcription elongation factor spt6 (AHRD V3.3 *** A0A1U8EIC5_CAPAN)
E100069622L1C001R00303242084/1	Solyc08g007280.2.1	100	117	0	0	34	150	585	469	2.33e-56	217	Solyc08g007280.2	Unknown protein
E100069622L1C001R00303242084/1	Solyc08g007290.3.1	100	97	0	0	54	150	329	425	3.05e-45	180	Solyc08g007290.3	Unknown protein
E100069622L1C001R00303249609/1	Solyc06g066620.4.1	97.222	36	1	0	115	150	540	575	1.15e-09	62.1	Solyc06g066620.4	Protein CURVATURE THYLAKOID 1C, chloroplastic (AHRD V3.3 *** A0A2G2WLI3_CAPBA)
E100069622L1C001R00303251820/1	Solyc09g015000.4.1	100	47	0	0	104	150	627	673	1.9e-17	87.9	Solyc09g015000.4	Class I heat shock protein (AHRD V3.3 *** A0A2K3KSJ8_TRIPR)
E100069622L1C001R00303254980/1	Solyc06g069770.3.1	100	55	0	0	73	127	1147	1093	6.79e-22	102	Solyc06g069770.3	protein DCL, chloroplastic (AHRD V3.3 *** A0A2I4F4M4_9ROSI)
E100069622L1C001R00303255447/1	Solyc03g110860.3.1	91.304	46	2	2	105	150	441	484	1.15e-09	62.1	Solyc03g110860.3	Nuclear transcription factor Y subunit C-4 (AHRD V3.3 *** A0A2G3CY59_CAPCH)
E100069622L1C001R00303257963/1	Solyc07g007500.3.1	99.231	130	0	1	22	150	901	772	2.31e-61	233	Solyc07g007500.3	nucleolin isoform X1 (AHRD V3.3 *-* XP_004242730.1)
E100069622L1C001R00303259552/1	Solyc01g099170.4.1	97.143	35	1	0	74	108	1502	1536	4.15e-09	60.2	Solyc01g099170.4	Lipoxygenase (AHRD V3.3 *-* M1CAP3_SOLTU)
E100069622L1C001R00303260378/1	Solyc01g102590.3.1	100	148	0	0	3	150	1324	1177	1.36e-73	274	Solyc01g102590.3	Eukaryotic translation initiation factor 3 subunit C (AHRD V3.3 *-* A0A2G2W8F5_CAPBA)
E100069622L1C001R00303260378/1	Solyc01g102560.2.1	97.297	148	3	1	3	150	1023	877	2.29e-66	250	Solyc01g102560.2	Eukaryotic translation initiation factor 3 subunit C (AHRD V3.3 *-* A0A2G2W8F5_CAPBA)
E100069622L1C001R00303273756/1	Solyc11g028100.2.1	100	81	0	0	70	150	1495	1575	2.39e-36	150	Solyc11g028100.2	Elongation factor 1-gamma (AHRD V3.3 *** A0A2G2YHE8_CAPAN)
E100069622L1C001R00303273756/1	Solyc06g011280.3.1	87.356	87	5	3	70	150	1370	1456	1.14e-19	95.3	Solyc06g011280.3	Elongation factor 1-gamma (AHRD V3.3 *** A0A2G2YHE8_CAPAN)
E100069622L1C001R00303276877/1	Solyc09g008170.3.1	100	45	0	0	27	71	328	372	2.46e-16	84.2	Solyc09g008170.3	Small auxin up-regulated RNA69
E100069622L1C001R00303278110/1	Solyc08g006670.3.1	100	58	0	0	85	142	849	906	1.46e-23	108	Solyc08g006670.3	mediator of RNA polymerase II transcription subunit 30-like (AHRD V3.3 *** A0A2I4EZZ4_9ROSI)
E100069622L1C001R00303281517/1	Solyc04g010240.3.1	100	60	0	0	63	122	626	685	1.13e-24	111	Solyc04g010240.3	60S ribosomal protein L35 (AHRD V3.3 *** A0A2G2ZKJ8_CAPAN)
E100069622L1C001R00303290087/1	Solyc05g051370.3.1	100	150	0	0	1	150	2269	2120	1.05e-74	278	Solyc05g051370.3	transcription initiation factor TFIID subunit (AHRD V3.3 *** AT5G65540.1)
E100069622L1C001R00303297962/1	Solyc03g077930.3.1	92.617	149	10	1	1	148	254	402	3.01e-55	213	Solyc03g077930.3	40S ribosomal protein S9 (AHRD V3.3 *-* A0A2G3CFV4_CAPCH)
E100069622L1C001R00303297962/1	Solyc05g007250.3.1	96	75	3	0	1	75	626	700	5.21e-28	122	Solyc05g007250.3	40S ribosomal protein S9 (AHRD V3.3 *** A0A1U8EPE0_CAPAN)
E100069622L1C001R00303307713/1	Solyc01g096470.3.1	100	150	0	0	1	150	1476	1327	1.05e-74	278	Solyc01g096470.3	Sequence-specific DNA binding transcription factor (AHRD V3.3 *** A0A1I9LTW1_ARATH)
E100069622L1C001R00303308822/1	Solyc10g083760.3.1	100	32	0	0	119	150	1682	1713	4.15e-09	60.2	Solyc10g083760.3	chloroplast threonine deaminase 1 precursor
E100069622L1C001R00303318126/1	Solyc01g112250.4.1	100	45	0	0	26	70	2180	2224	2.46e-16	84.2	Solyc01g112250.4	Calcium dependent protein kinase (AHRD V3.3 *** Q43676_VIGRR)
E100069622L1C001R00303330529/1	Solyc06g064570.3.1	95.96	99	3	1	52	150	1073	1170	3.97e-39	159	Solyc06g064570.3	SNARE associated Golgi protein family (AHRD V3.3 *** B6STF9_MAIZE)
E100069622L1C001R00303336617/1	Solyc06g071000.3.1	100	121	0	0	1	121	1761	1641	1.39e-58	224	Solyc06g071000.3	Aldehyde dehydrogenase (AHRD V3.3 *** A8J5Z8_CHLRE)
E100069622L1C001R00303341136/1	Solyc05g054050.4.1	91.275	149	13	0	1	149	1163	1015	1.81e-52	204	Solyc05g054050.4	Glutamate decarboxylase (AHRD V3.3 *** B1Q3F1_SOLLC)
E100069622L1C001R00303341320/1	Solyc09g020110.3.1	100	117	0	0	1	117	1005	1121	2.33e-56	217	Solyc09g020110.3	T2-type RNase (AHRD V3.3 *** A0AQW5_SOLLC)
E100069622L1C001R00303352321/1	Solyc09g090100.3.1	98.333	120	2	0	1	120	3068	3187	1.08e-54	211	Solyc09g090100.3	cryptochrome 2
E100069622L1C001R00303370935/1	Solyc07g062980.4.1	98.438	128	2	0	23	150	547	420	3.86e-59	226	Solyc07g062980.4	Squamosa promoter-binding-like protein (AHRD V3.3 *** A0A078J475_BRANA)
E100069622L1C001R00303371840/1	Solyc01g005410.4.1	93.168	161	0	1	1	150	458	298	3.86e-59	226	Solyc01g005410.4	Caleosin (AHRD V3.3 *** A0A200QL80_9MAGN)
E100069622L1C001R00303382633/1	Solyc08g067300.1.1	98.667	150	2	0	1	150	924	775	2.28e-71	267	Solyc08g067300.1	F-box family protein (AHRD V3.3 *** A0A1P8B768_ARATH)
E100069622L1C001R00303401748/1	Solyc02g091660.3.1	97.059	34	1	0	44	77	1	34	1.49e-08	58.4	Solyc02g091660.3	transcription factor GTE2-like (AHRD V3.3 *** A0A1S4DMM5_TOBAC)
E100069622L1C001R00303408139/1	Solyc10g084700.2.1	98.667	75	1	0	76	150	1024	950	2.41e-31	134	Solyc10g084700.2	Ribosomal protein S18 (AHRD V3.3 *** A0A2U1MXV3_ARTAN)
E100069622L1C001R00303411804/1	Solyc01g104590.3.1	90.698	43	3	1	106	147	1544	1586	5.36e-08	56.5	Solyc01g104590.3	ribosomal protein L3
E100069622L1C001R00303428878/1	Solyc03g113730.3.1	100	150	0	0	1	150	502	353	1.05e-74	278	Solyc03g113730.3	B12D protein (AHRD V3.3 *** Q9XHD5_IPOBA)
E100069622L1C001R00303473487/1	Solyc01g067295.1.1	100	29	0	0	33	61	617	645	1.93e-07	54.7	Solyc01g067295.1	Fruit-specific protein (AHRD V3.3 *** A0A2G2VKF4_CAPBA)
E100069622L1C001R00303511818/1	Solyc03g095410.3.1	97.468	79	2	0	71	149	3067	2989	6.7e-32	135	Solyc03g095410.3	Exocyst complex component SEC10 (AHRD V3.3 *** A0A1U8FT20_CAPAN)
E100069622L1C001R00303512244/1	Solyc06g083310.3.1	97.368	76	1	1	66	141	2578	2504	1.12e-29	128	Solyc06g083310.3	Hexosyltransferase (AHRD V3.3 *** A0A1U8H237_CAPAN)
E100069622L1C001R00303512244/1	Solyc06g083300.4.1	97.368	76	1	1	66	141	1841	1915	1.12e-29	128	Solyc06g083300.4	Nuclear transport factor 2 (NTF2) family protein with RNA binding (RRM-RBD-RNP motifs) domain-containing protein (AHRD V3.3 *** F4J8X6_ARATH)
E100069622L1C001R00303517916/1	Solyc02g082130.2.1	100	150	0	0	1	150	709	560	1.05e-74	278	Solyc02g082130.2	Surfeit locus protein 6 (AHRD V3.3 *** A0A2U1QM59_ARTAN)
E100069622L1C001R00303520921/1	Solyc04g054830.4.1	99.01	101	1	0	1	101	1634	1734	8.48e-46	182	Solyc04g054830.4	Type I inositol polyphosphate 5-phosphatase 5 (AHRD V3.3 *-* A0A199V5W7_ANACO)
E100069622L1C001R00303527563/1	Solyc05g045822.1.1	90.909	132	12	0	19	150	208	77	1.1e-44	178	Solyc05g045822.1	Ribosomal protein S3 (AHRD V3.3 *-* I3NTR2_IBILU)
E100069622L1C001R00303527563/1	Solyc03g063770.3.1	90.566	106	10	0	1	106	106	1	1.44e-33	141	Solyc03g063770.3	Ribosomal protein S3 (AHRD V3.3 *-* A0A290WKX3_SOLLC)
E100069622L1C001R00303528704/1	Solyc08g013730.3.1	100	105	0	0	4	108	195	91	1.09e-49	195	Solyc08g013730.3	NOD26-like intrinsic protein5.1
E100069622L1C001R00303536151/1	Solyc09g063070.3.1	87.037	54	4	2	100	150	916	969	1.49e-08	58.4	Solyc09g063070.3	Tetraspanin/Peripherin (AHRD V3.3 *** A0A200PVL6_9MAGN)
E100069622L1C001R00303537677/1	Solyc03g112660.3.1	96.842	95	3	0	56	150	4985	5079	3.97e-39	159	Solyc03g112660.3	protein MODIFIER OF SNC1 1-like isoform X1 (AHRD V3.3 *** A0A2I4G1G1_9ROSI)
E100069622L1C001R00303539068/1	Solyc09g092767.1.1	98.571	70	1	0	81	150	1188	1119	1.45e-28	124	Solyc09g092767.1	DNA-directed RNA polymerase subunit beta'' (AHRD V3.3 *-* A0A2H4NAQ9_9ORYZ)
E100069622L1C001R00303539068/1	Solyc09g092765.1.1	98.571	70	1	0	81	150	1192	1123	1.45e-28	124	Solyc09g092765.1	DNA-directed RNA polymerase subunit beta'' (AHRD V3.3 *-* A0A2H4NAQ9_9ORYZ)
E100069622L1C001R00303539068/1	Solyc09g092763.1.1	96.552	58	2	0	93	150	971	914	3.16e-20	97.1	Solyc09g092763.1	DNA-directed RNA polymerase subunit beta'' (AHRD V3.3 *-* A0A2H4NAQ9_9ORYZ)
E100069622L1C001R00303540019/1	Solyc02g090820.3.1	88.462	52	3	3	102	150	1170	1119	4.15e-09	60.2	Solyc02g090820.3	Heat stress transcription factor B-1 (AHRD V3.3 *** A0A2G3D8M4_CAPCH)
E100069622L1C001R00303564423/1	Solyc12g013510.1.1	87.313	134	17	0	17	150	338	205	1.85e-37	154	Solyc12g013510.1	Histone H2B (AHRD V3.3 *** A0A328DBY2_9ASTE)
E100069622L1C001R00303564423/1	Solyc12g011455.1.1	85.075	134	20	0	17	150	317	184	1.86e-32	137	Solyc12g011455.1	Histone H2B (AHRD V3.3 *** A0A218W9S6_PUNGR)
E100069622L1C001R00303581555/1	Solyc09g089720.3.1	81.522	92	17	0	56	147	517	608	4.12e-14	76.8	Solyc09g089720.3	2-oxoglutarate (2OG) and Fe(II)-dependent oxygenase superfamily protein (AHRD V3.3 *** A0A2U1NTU8_ARTAN)
E100069622L1C001R00303588355/1	Solyc05g009210.2.1	100	99	0	0	1	99	868	770	2.36e-46	183	Solyc05g009210.2	membrane-associated kinase regulator (AHRD V3.3 *** AT1G68330.1)
E100069622L1C001R00303596435/1	Solyc09g009760.1.1	98.148	54	1	0	95	148	1424	1477	1.14e-19	95.3	Solyc09g009760.1	Basic-leucine zipper domain (AHRD V3.3 *-* A0A200Q667_9MAGN)
E100069622L1C001R00303618787/1	Solyc11g071660.1.1	94.872	39	2	0	112	150	1542	1580	1.15e-09	62.1	Solyc11g071660.1	NF-kappa-B-activating protein (AHRD V3.3 *-* A0A2G3BAH0_CAPCH)
E100069622L1C001R00303619211/1	Solyc01g098400.3.1	100	129	0	0	22	150	864	736	4.96e-63	239	Solyc01g098400.3	Histidine phosphotransfer protein (AHRD V3.3 *** A0A0A1WCB7_NICAT)
E100069622L1C001R00303630499/1	Solyc07g062510.2.1	92.982	114	8	0	12	125	1156	1269	2.38e-41	167	Solyc07g062510.2	Cytochrome (AHRD V3.3 *** A0A2G2WF27_CAPBA)
E100069622L1C001R00303650152/1	Solyc01g101040.3.1	98.98	98	1	0	48	145	1559	1656	3.95e-44	176	Solyc01g101040.3	ATP-citrate synthase (AHRD V3.3 *** B6TD54_MAIZE)
E100069622L1C001R00303650800/1	Solyc10g086280.2.1	98.889	90	1	0	17	106	497	408	1.11e-39	161	Solyc10g086280.2	heavy metal-associated isoprenylated plant protein 3-like (AHRD V3.3 *** A0A1S4A3L2_TOBAC)
E100069622L1C001R00303657341/1	Solyc05g012600.3.1	99.194	124	1	0	27	150	855	732	1.39e-58	224	Solyc05g012600.3	hypothetical protein (AHRD V3.3 *** AT2G03420.1)
E100069622L1C001R00303662657/1	Solyc04g074580.1.1	100	32	0	0	119	150	369	400	4.15e-09	60.2	Solyc04g074580.1	Histone H3 (AHRD V3.3 *** A0A2K1J132_PHYPA)
E100069622L1C001R00303662675/1	Solyc06g084210.3.1	95.745	47	1	1	65	111	1719	1764	1.48e-13	75	Solyc06g084210.3	Sec24-like transport protein (AHRD V3.3 *** A0A2U1NGT5_ARTAN)
E100069622L1C001R00303667791/1	Solyc10g083610.2.1	100	150	0	0	1	150	617	766	1.05e-74	278	Solyc10g083610.2	ethylene-inducible CTR1-like protein kinase
[truncated: 7,662 more rows]
