# Supplementary material for: Light regulates tomato fruit metabolome via SlDML2‐mediated global DNA demethylation
Source: J Integr Plant Biol. 2025 Oct 23;68(2):383–405. doi: 10.1111/jipb.70066 (PMC12863027; doi:10.1111/jipb.70066)
Supplement: Supplementary file 9 — Table S8. Summary of polymerase chain reaction with qRT‐PCR and PCR primers used in this study [file JIPB-68-383-s004.xlsx]

## Sheet: Sheet1
Gene ID	Name	Forward	Reverse	Notes
Solyc01g056940	UBI	GCCAAAGAAGATCAAGCACA	TCAGCATTAGGGCACTCCTT	qRT-PCR
Solyc04g074180	CRY1a	TGCATTGCTTCCTTTCTCTG	TGCATTGCTTCCTTTCTCTG	qRT-PCR
Solyc12g057040	CRY1b	CTGGGCTAATGAAGGAAACA	GAACTCACAACCATCAGGTAGG	qRT-PCR
Solyc01g059870	phyB1	ATCCTGGAGCAGCTTCACTT	AGGATGATGCTTTGCACCAC	qRT-PCR
Solyc05g053410	phyB2	TGCCGTTGATGTTGAAGGTC	GCGCAGTTGTCTGTGATTCT	qRT-PCR
Solyc08g061130	HY5	ACAACAAGCAAGGGAGAGGA	GCACCTGCTGTTGTGTTCTT	qRT-PCR
Solyc05g012020	RIN	GCATTTGCTAGGTGAGGATTTG	GTGTTGTGTCTTTGTTGACCTAAT	qRT-PCR
Solyc01g056940	DML2	AGTACTCATGCCAAAGCCAAA	CCTATCTTCTTTTTACCGACTGGA	qRT-PCR
Solyc03g031860	SlPSY1	ATGTCTGTTGCCTTGTTATG	TTCCACCACCTCTATTGATT	qRT-PCR
Solyc03g123760	SlPDS	CATTGATTATCCAAGACCAGAG	CCAGCAATAACAATCTCCAA	qRT-PCR
Solyc09g091510	SlCHS1	CCTTGTTGTTCCTGATAGCGA	TTGAGTAAGTGGATGAGGCCTT	qRT-PCR
Solyc02g083860	SlF3H	AAGGGTGAGGAAAGAGCTAATC	GCCAGAACCAAATGGGAAATAG	qRT-PCR
Solyc06g051800	EXP1	TGGTTCCTTCTCATTGGCAATTTGG	TTCAGTGAGGACTCGATTTCTTTTCC	qRT-PCR
Solyc01g095080	ACS2	GAGGTTCGTAGGTGTTGAGAAA	GGAGGAATAGGTGACGAAAGTG	qRT-PCR
Solyc05g050010	ACS4	TCCAATTCCTTGCTCGTAGTG	GCCTGGGCGAATCTAGTTTAT	qRT-PCR
Solyc04g074180	CRY1a	ATGTCAGGTGGTGGTTGT	CCCTGTTTGAGAAAGCCGCT	PCR
Solyc05g053410	phyB2	ATGGCTTCTGGGAGTGGA	TCATTGAATCAGCATTGGTA	PCR
Solyc08g061130	HY5	ATGCAAGAGCAAGCGAC	CTACTTCCTCCCTTCCTGT	PCR
Solyc01g056940	DML2	ATGGAAACAGGCCAAGGC	TCAGGAGGCTACTCCTTTGTC	PCR
Solyc01g056940	promoter of DML2	GCATTACTAAAGGCTAAAGCT	TCTGCAGTTCTGCAAACTG	PCR
Solyc01g056940	sldml2-Cas9	CCAAGGCAGTTCATGGAT	TCCTCCAAGCAGTAGAGTC	PCR validation
	ChIP-P1	CCATATAAGAACTGA	TGGAGTGAACGAATTAT	Chip-PCR
	ChIP-P2	GTGATGAAGAGTATAACATT	TTACAAGAGGGTATAAAG	Chip-PCR
	ChIP-P3	TCTTACGACACCAGATT	TGGAGTGAACGAATTAT	Chip-PCR
	DML2-P2	AACAAACCATCAAAATCGACGTGTAAAAACTACTTTATACC	GGTATAAAGTAGTTTTTACACGTCGATTTTGATGGTTTGTT	EMSA
	DML2-mP2	AACAAACCATCAAAATCTTTTTTTAAAAACTACTTTATACC	GGTATAAAGTAGTTTTTTTTTTTTGATTTTGATGGTTTGTT	EMSA
	HY5-pCOLD2 (EcoR1-Xho1)	catcatcatcatcatatggagctcATGCAAGAGCAAGCGACGAGT	attacctatctagactgcaggtcgacCTACTTCCTCCCTTCCTGTGCAC	EMSA
