# Supplementary material for: Light regulates tomato fruit metabolome via SlDML2‐mediated global DNA demethylation
Source: J Integr Plant Biol. 2025 Oct 23;68(2):383–405. doi: 10.1111/jipb.70066 (PMC12863027; doi:10.1111/jipb.70066)
Supplement: Supplementary file 11 — Table S10. Ripening‐associated genes with methylation differences in SlHY5 DAP‐Seq data [file JIPB-68-383-s010.xlsx]

## Sheet: Sheet1
Carotenoids biosynthesis	Solyc04g079960	geranylgeranyl pyrophosphate synthase 2 （GGPPS2）
	Solyc01g067890	DXS1
	Solyc03g031860	PSY1 phytoene synthase
	Solyc03g123760	phytoene desaturase （SlPDS）
	Solyc01g097810	zeta-carotene desaturase (ZDS)
	Solyc12g098710	ζ-carotene isomerase ZISO
	Solyc10g081650	SlCrtISO
Phenylpropanoids pathway	Solyc04g074840.3	SlPAT2
	Solyc09g091510.3	SlCHS 1
	Solyc02g083860.3	SlF3H
	Solyc11g013110	SlFLS 2
	Solyc01g068080	SlDFRL2
Cell wall degradation	Solyc12g008840	TBG4
	Solyc06g051800	EXP1
	Solyc03g111690	PL
	Solyc09g091430	PL8
	Solyc02g084990	MAN7
	Solyc10g080210	PG2A
	Solyc09g010210	CEL2
	Solyc08g082250	CEL8
Ethylene pathway	Solyc01g095080	1-aminocyclopropane-1-carboxylate oxidase 1 (ACS2)
	Solyc05g050010	ACS4
	Solyc07g049530	ACO1
ripening-related TF	Solyc05g012020	RIN
	Solyc10g006880	NOR

## Sheet: Carotenoids biosynthesis
	merge_sequence_name	motif_id	motif_alt_id	start	stop	strand	score	p-value	q-value	matched_sequence	SlHY5_2_peakname	SlHY5_1_peakname	transcriptid	Parent_files	Total_subpeaks	chr:start-end	annotation	geneid	distanceToTSS	description	SlHY5_1_chr:start-end	SlHY5_1_length	SlHY5_1_abs_summit	SlHY5_1_pileup	SlHY5_1_-log10(pvalue)	SlHY5_1_fold_enrichment	SlHY5_1_-log10(qvalue)	SlHY5_2_chr:start-end	SlHY5_2_length	SlHY5_2_abs_summit	SlHY5_2_pileup	SlHY5_2_-log10(pvalue)	SlHY5_2_fold_enrichment	SlHY5_2_-log10(qvalue)	mean_abs_summit	mean_length	mean_pileup	mean_-log10(pvalue)	mean_fold_enrichment	mean_-log10(qvalue)
geranylgeranyl pyrophosphate synthase 2 （GGPPS2）	Merged-SL4.0ch04-62253482-2	GRTGACGTGKC	MEME-1	23	33	-	9.46667	0.00016	0.353	AACGACGTATC	SlHY5_2_peak_37902	SlHY5_1_peak_34569	Solyc04g079960.1.1	SlHY5_1_peakname|SlHY5_2_peakname	2	SL4.0ch04:62252949-62254007	Exon (Solyc04g079960.1.1/Solyc04g079960.1, exon 1 of 1)	Solyc04g079960.1	441	name=Solyc04g079960.1.1;Note=geranylgeranyl pyrophosphate synthase 2;Dbxref=InterPro:IPR000092,Pfam:PF00348;Ontology_term=GO:0008299;_AED=0.00;_QI=0|-1|0|1|-1|0|1|0|363;_eAED=0.00	SL4.0ch04:62252949-62254007	1059	62253450	35	18.0037	5.81239	15.5879	SL4.0ch04:62253272-62253702	431	62253447	20	6.98929	3.45816	5.05685	62253448	745	27.5	12.4965	4.63528	10.3224
	Merged-SL4.0ch04-62253482-2	GRTGACGTGKC	MEME-1	88	98	-	9.58333	0.00015	0.352	CTTGACGTGAC	SlHY5_2_peak_37902	SlHY5_1_peak_34569	Solyc04g079960.1.1	SlHY5_1_peakname|SlHY5_2_peakname	2	SL4.0ch04:62252949-62254007	Exon (Solyc04g079960.1.1/Solyc04g079960.1, exon 1 of 1)	Solyc04g079960.1	441	name=Solyc04g079960.1.1;Note=geranylgeranyl pyrophosphate synthase 2;Dbxref=InterPro:IPR000092,Pfam:PF00348;Ontology_term=GO:0008299;_AED=0.00;_QI=0|-1|0|1|-1|0|1|0|363;_eAED=0.00	SL4.0ch04:62252949-62254007	1059	62253450	35	18.0037	5.81239	15.5879	SL4.0ch04:62253272-62253702	431	62253447	20	6.98929	3.45816	5.05685	62253448	745	27.5	12.4965	4.63528	10.3224
	Merged-SL4.0ch04-62253482-2	GRTGACGTGKC	MEME-1	22	32	+	8.81667	0.000221	0.388	GGATACGTCGT	SlHY5_2_peak_37902	SlHY5_1_peak_34569	Solyc04g079960.1.1	SlHY5_1_peakname|SlHY5_2_peakname	2	SL4.0ch04:62252949-62254007	Exon (Solyc04g079960.1.1/Solyc04g079960.1, exon 1 of 1)	Solyc04g079960.1	441	name=Solyc04g079960.1.1;Note=geranylgeranyl pyrophosphate synthase 2;Dbxref=InterPro:IPR000092,Pfam:PF00348;Ontology_term=GO:0008299;_AED=0.00;_QI=0|-1|0|1|-1|0|1|0|363;_eAED=0.00	SL4.0ch04:62252949-62254007	1059	62253450	35	18.0037	5.81239	15.5879	SL4.0ch04:62253272-62253702	431	62253447	20	6.98929	3.45816	5.05685	62253448	745	27.5	12.4965	4.63528	10.3224
	Merged-SL4.0ch04-62253482-2	GRTGACGTGKC	MEME-1	87	97	+	6.2	0.000683	0.474	TGTCACGTCAA	SlHY5_2_peak_37902	SlHY5_1_peak_34569	Solyc04g079960.1.1	SlHY5_1_peakname|SlHY5_2_peakname	2	SL4.0ch04:62252949-62254007	Exon (Solyc04g079960.1.1/Solyc04g079960.1, exon 1 of 1)	Solyc04g079960.1	441	name=Solyc04g079960.1.1;Note=geranylgeranyl pyrophosphate synthase 2;Dbxref=InterPro:IPR000092,Pfam:PF00348;Ontology_term=GO:0008299;_AED=0.00;_QI=0|-1|0|1|-1|0|1|0|363;_eAED=0.00	SL4.0ch04:62252949-62254007	1059	62253450	35	18.0037	5.81239	15.5879	SL4.0ch04:62253272-62253702	431	62253447	20	6.98929	3.45816	5.05685	62253448	745	27.5	12.4965	4.63528	10.3224
	Merged-SL4.0ch04-62253482-2	GRTGACGTGKC	MEME-1	742	752	-	9.58333	0.00015	0.352	GTTTACGTAGC	SlHY5_2_peak_37902	SlHY5_1_peak_34569	Solyc04g079960.1.1	SlHY5_1_peakname|SlHY5_2_peakname	2	SL4.0ch04:62252949-62254007	Exon (Solyc04g079960.1.1/Solyc04g079960.1, exon 1 of 1)	Solyc04g079960.1	441	name=Solyc04g079960.1.1;Note=geranylgeranyl pyrophosphate synthase 2;Dbxref=InterPro:IPR000092,Pfam:PF00348;Ontology_term=GO:0008299;_AED=0.00;_QI=0|-1|0|1|-1|0|1|0|363;_eAED=0.00	SL4.0ch04:62252949-62254007	1059	62253450	35	18.0037	5.81239	15.5879	SL4.0ch04:62253272-62253702	431	62253447	20	6.98929	3.45816	5.05685	62253448	745	27.5	12.4965	4.63528	10.3224
	Merged-SL4.0ch04-62253482-2	GRTGACGTGKC	MEME-1	442	452	-	5.45	0.00091	0.482	GAGGATGTGGC	SlHY5_2_peak_37902	SlHY5_1_peak_34569	Solyc04g079960.1.1	SlHY5_1_peakname|SlHY5_2_peakname	2	SL4.0ch04:62252949-62254007	Exon (Solyc04g079960.1.1/Solyc04g079960.1, exon 1 of 1)	Solyc04g079960.1	441	name=Solyc04g079960.1.1;Note=geranylgeranyl pyrophosphate synthase 2;Dbxref=InterPro:IPR000092,Pfam:PF00348;Ontology_term=GO:0008299;_AED=0.00;_QI=0|-1|0|1|-1|0|1|0|363;_eAED=0.00	SL4.0ch04:62252949-62254007	1059	62253450	35	18.0037	5.81239	15.5879	SL4.0ch04:62253272-62253702	431	62253447	20	6.98929	3.45816	5.05685	62253448	745	27.5	12.4965	4.63528	10.3224
DXS1	Merged-SL4.0ch01-69644152-2	GRTGACGTGKC	MEME-1	312	322	+	7.11667	0.000475	0.433	GGCCACGTCAG	SlHY5_2_peak_9246	SlHY5_1_peak_8267	Solyc01g067890.4.1	SlHY5_1_peakname|SlHY5_2_peakname	2	SL4.0ch01:69643863-69644423	Promoter (<=1kb)	Solyc01g067890.4	-21	name=Solyc01g067890.4.1;Note=1-D-deoxyxylulose 5-phosphate synthase;_AED=0.13;_QI=292|1|1|1|0|0|10|309|719;_eAED=0.13;Ontology_term=GO:0008661,GO:0016114	SL4.0ch01:69643863-69644423	561	69644177	182	198.695	26.8565	194.9	SL4.0ch01:69643900-69644422	523	69644186	132	132.978	21.3846	129.344	69644182	542	157	165.837	24.1206	162.122
	Merged-SL4.0ch01-69644152-2	GRTGACGTGKC	MEME-1	313	323	-	18.45	1.17e-07	0.0478	GCTGACGTGGC	SlHY5_2_peak_9246	SlHY5_1_peak_8267	Solyc01g067890.4.1	SlHY5_1_peakname|SlHY5_2_peakname	2	SL4.0ch01:69643863-69644423	Promoter (<=1kb)	Solyc01g067890.4	-21	name=Solyc01g067890.4.1;Note=1-D-deoxyxylulose 5-phosphate synthase;_AED=0.13;_QI=292|1|1|1|0|0|10|309|719;_eAED=0.13;Ontology_term=GO:0008661,GO:0016114	SL4.0ch01:69643863-69644423	561	69644177	182	198.695	26.8565	194.9	SL4.0ch01:69643900-69644422	523	69644186	132	132.978	21.3846	129.344	69644182	542	157	165.837	24.1206	162.122
	Merged-SL4.0ch01-69651756-2	GRTGACGTGKC	MEME-1	235	245	+	8.03333	0.000318	0.409	TAACACGTGTA	SlHY5_2_peak_9248	SlHY5_1_peak_8269	Solyc01g067890.4.1	SlHY5_1_peakname|SlHY5_2_peakname	2	SL4.0ch01:69651508-69651989	Distal Intergenic	Solyc01g067890.4	-7626	name=Solyc01g067890.4.1;Note=1-D-deoxyxylulose 5-phosphate synthase;_AED=0.13;_QI=292|1|1|1|0|0|10|309|719;_eAED=0.13;Ontology_term=GO:0008661,GO:0016114	SL4.0ch01:69651508-69651989	482	69651753	44	26.0852	7.26549	23.4915	SL4.0ch01:69651555-69651975	421	69651767	43	25.5457	7.24567	22.8831	69651760	451.5	43.5	25.8154	7.25558	23.1873
	Merged-SL4.0ch01-69648826-2	GRTGACGTGKC	MEME-1	684	694	-	6.25	0.000672	0.47	TCTTACGTAGA	SlHY5_2_peak_9247	SlHY5_1_peak_8268	Solyc01g067890.4.1	SlHY5_1_peakname|SlHY5_2_peakname	2	SL4.0ch01:69648452-69649231	Distal Intergenic	Solyc01g067890.4	-4719	name=Solyc01g067890.4.1;Note=1-D-deoxyxylulose 5-phosphate synthase;_AED=0.13;_QI=292|1|1|1|0|0|10|309|719;_eAED=0.13;Ontology_term=GO:0008661,GO:0016114	SL4.0ch01:69648452-69649231	780	69648714	78	62.6557	12.755	59.6144	SL4.0ch01:69648462-69649160	699	69648704	53	35.442	8.89242	32.6039	69648709	739.5	65.5	49.0489	10.8237	46.1091
	Merged-SL4.0ch01-69648826-2	GRTGACGTGKC	MEME-1	455	465	+	6.23333	0.000675	0.471	CATCACGTAAC	SlHY5_2_peak_9247	SlHY5_1_peak_8268	Solyc01g067890.4.1	SlHY5_1_peakname|SlHY5_2_peakname	2	SL4.0ch01:69648452-69649231	Distal Intergenic	Solyc01g067890.4	-4719	name=Solyc01g067890.4.1;Note=1-D-deoxyxylulose 5-phosphate synthase;_AED=0.13;_QI=292|1|1|1|0|0|10|309|719;_eAED=0.13;Ontology_term=GO:0008661,GO:0016114	SL4.0ch01:69648452-69649231	780	69648714	78	62.6557	12.755	59.6144	SL4.0ch01:69648462-69649160	699	69648704	53	35.442	8.89242	32.6039	69648709	739.5	65.5	49.0489	10.8237	46.1091
	Merged-SL4.0ch01-69648826-2	GRTGACGTGKC	MEME-1	256	266	+	5.68333	0.000833	0.482	TATGACGTAAT	SlHY5_2_peak_9247	SlHY5_1_peak_8268	Solyc01g067890.4.1	SlHY5_1_peakname|SlHY5_2_peakname	2	SL4.0ch01:69648452-69649231	Distal Intergenic	Solyc01g067890.4	-4719	name=Solyc01g067890.4.1;Note=1-D-deoxyxylulose 5-phosphate synthase;_AED=0.13;_QI=292|1|1|1|0|0|10|309|719;_eAED=0.13;Ontology_term=GO:0008661,GO:0016114	SL4.0ch01:69648452-69649231	780	69648714	78	62.6557	12.755	59.6144	SL4.0ch01:69648462-69649160	699	69648704	53	35.442	8.89242	32.6039	69648709	739.5	65.5	49.0489	10.8237	46.1091
	Merged-SL4.0ch01-69648826-2	GRTGACGTGKC	MEME-1	456	466	-	6.7	0.000562	0.45	AGTTACGTGAT	SlHY5_2_peak_9247	SlHY5_1_peak_8268	Solyc01g067890.4.1	SlHY5_1_peakname|SlHY5_2_peakname	2	SL4.0ch01:69648452-69649231	Distal Intergenic	Solyc01g067890.4	-4719	name=Solyc01g067890.4.1;Note=1-D-deoxyxylulose 5-phosphate synthase;_AED=0.13;_QI=292|1|1|1|0|0|10|309|719;_eAED=0.13;Ontology_term=GO:0008661,GO:0016114	SL4.0ch01:69648452-69649231	780	69648714	78	62.6557	12.755	59.6144	SL4.0ch01:69648462-69649160	699	69648704	53	35.442	8.89242	32.6039	69648709	739.5	65.5	49.0489	10.8237	46.1091
PSY1 phytoene synthase	Merged-SL4.0ch03-4230217-2	GRTGACGTGKC	MEME-1	891	901	-	5.96667	0.000746	0.482	TGTTACGTAGT	SlHY5_2_peak_21514	SlHY5_1_peak_19637	Solyc03g031860.3.1	SlHY5_1_peakname|SlHY5_2_peakname	2	SL4.0ch03:4229708-4230756	Distal Intergenic	Solyc03g031860.3	-4421	name=Solyc03g031860.3.1;Note=Phytoene synthase 1,Pfam:PF00494;_AED=0.21;_QI=372|1|0.66|1|0|0|6|311|412;_eAED=0.21	SL4.0ch03:4229708-4230756	1049	4229986	79	60.1895	11.7406	57.1714	SL4.0ch03:4229744-4230661	918	4229984	68	47.7384	10.053	44.7411	4229985	983.5	73.5	53.9639	10.8968	50.9562
	Merged-SL4.0ch03-4230217-2	GRTGACGTGKC	MEME-1	266	276	+	9.98333	0.000123	0.348	TGCTACGTGTC	SlHY5_2_peak_21514	SlHY5_1_peak_19637	Solyc03g031860.3.1	SlHY5_1_peakname|SlHY5_2_peakname	2	SL4.0ch03:4229708-4230756	Distal Intergenic	Solyc03g031860.3	-4421	name=Solyc03g031860.3.1;Note=Phytoene synthase 1,Pfam:PF00494;_AED=0.21;_QI=372|1|0.66|1|0|0|6|311|412;_eAED=0.21	SL4.0ch03:4229708-4230756	1049	4229986	79	60.1895	11.7406	57.1714	SL4.0ch03:4229744-4230661	918	4229984	68	47.7384	10.053	44.7411	4229985	983.5	73.5	53.9639	10.8968	50.9562
	Merged-SL4.0ch03-4230217-2	GRTGACGTGKC	MEME-1	267	277	-	11.2333	5.95e-05	0.336	GGACACGTAGC	SlHY5_2_peak_21514	SlHY5_1_peak_19637	Solyc03g031860.3.1	SlHY5_1_peakname|SlHY5_2_peakname	2	SL4.0ch03:4229708-4230756	Distal Intergenic	Solyc03g031860.3	-4421	name=Solyc03g031860.3.1;Note=Phytoene synthase 1,Pfam:PF00494;_AED=0.21;_QI=372|1|0.66|1|0|0|6|311|412;_eAED=0.21	SL4.0ch03:4229708-4230756	1049	4229986	79	60.1895	11.7406	57.1714	SL4.0ch03:4229744-4230661	918	4229984	68	47.7384	10.053	44.7411	4229985	983.5	73.5	53.9639	10.8968	50.9562
	Merged-SL4.0ch03-4232459-2	GRTGACGTGKC	MEME-1	135	145	-	8.53333	0.000253	0.391	GTACACGTGTA	SlHY5_2_peak_21515	SlHY5_1_peak_19638	Solyc03g031860.3.1	SlHY5_1_peakname|SlHY5_2_peakname	2	SL4.0ch03:4232163-4232778	Distal Intergenic	Solyc03g031860.3	-2183	name=Solyc03g031860.3.1;Note=Phytoene synthase 1,Pfam:PF00494;_AED=0.21;_QI=372|1|0.66|1|0|0|6|311|412;_eAED=0.21	SL4.0ch03:4232163-4232724	562	4232372	43	20.5079	5.59009	18.033	SL4.0ch03:4232171-4232778	608	4232355	32	13.0303	4.46145	10.7418	4232364	585	37.5	16.7691	5.02577	14.3874
	Merged-SL4.0ch03-4232459-2	GRTGACGTGKC	MEME-1	331	341	+	5.5	0.000892	0.482	GTTGACATCAC	SlHY5_2_peak_21515	SlHY5_1_peak_19638	Solyc03g031860.3.1	SlHY5_1_peakname|SlHY5_2_peakname	2	SL4.0ch03:4232163-4232778	Distal Intergenic	Solyc03g031860.3	-2183	name=Solyc03g031860.3.1;Note=Phytoene synthase 1,Pfam:PF00494;_AED=0.21;_QI=372|1|0.66|1|0|0|6|311|412;_eAED=0.21	SL4.0ch03:4232163-4232724	562	4232372	43	20.5079	5.59009	18.033	SL4.0ch03:4232171-4232778	608	4232355	32	13.0303	4.46145	10.7418	4232364	585	37.5	16.7691	5.02577	14.3874
	Merged-SL4.0ch03-4232459-2	GRTGACGTGKC	MEME-1	134	144	+	5.5	0.000892	0.482	TTACACGTGTA	SlHY5_2_peak_21515	SlHY5_1_peak_19638	Solyc03g031860.3.1	SlHY5_1_peakname|SlHY5_2_peakname	2	SL4.0ch03:4232163-4232778	Distal Intergenic	Solyc03g031860.3	-2183	name=Solyc03g031860.3.1;Note=Phytoene synthase 1,Pfam:PF00494;_AED=0.21;_QI=372|1|0.66|1|0|0|6|311|412;_eAED=0.21	SL4.0ch03:4232163-4232724	562	4232372	43	20.5079	5.59009	18.033	SL4.0ch03:4232171-4232778	608	4232355	32	13.0303	4.46145	10.7418	4232364	585	37.5	16.7691	5.02577	14.3874
phytoene desaturase （SlPDS）	Merged-SL4.0ch03-64958825-2	GRTGACGTGKC	MEME-1	39	49	-	6.25	0.000672	0.47	AAACACGTAGA	SlHY5_2_peak_29824	SlHY5_1_peak_27173	Solyc03g123760.3.1	SlHY5_1_peakname|SlHY5_2_peakname	2	SL4.0ch03:64958617-64959036	Promoter (<=1kb)	Solyc03g123760.3	-141	name=Solyc03g123760.3.1;Note=phytoene desaturase;Dbxref=InterPro:IPR002937,Pfam:PF01593;Ontology_term=GO:0016491,GO:0055114;_AED=0.14;_QI=69|1|0.93|1|0|0|15|286|627;_eAED=0.14	SL4.0ch03:64958648-64959036	389	64958867	35	15.3289	4.892	12.9966	SL4.0ch03:64958617-64959002	386	64958862	28	10.5898	4.03805	8.42072	64958864	387.5	31.5	12.9594	4.46502	10.7087
	Merged-SL4.0ch03-64958825-2	GRTGACGTGKC	MEME-1	242	252	+	6.71667	0.000559	0.45	TGGGACGTGTC	SlHY5_2_peak_29824	SlHY5_1_peak_27173	Solyc03g123760.3.1	SlHY5_1_peakname|SlHY5_2_peakname	2	SL4.0ch03:64958617-64959036	Promoter (<=1kb)	Solyc03g123760.3	-141	name=Solyc03g123760.3.1;Note=phytoene desaturase;Dbxref=InterPro:IPR002937,Pfam:PF01593;Ontology_term=GO:0016491,GO:0055114;_AED=0.14;_QI=69|1|0.93|1|0|0|15|286|627;_eAED=0.14	SL4.0ch03:64958648-64959036	389	64958867	35	15.3289	4.892	12.9966	SL4.0ch03:64958617-64959002	386	64958862	28	10.5898	4.03805	8.42072	64958864	387.5	31.5	12.9594	4.46502	10.7087
zeta-carotene desaturase (ZDS)	Merged-SL4.0ch01-80782421-2	GRTGACGTGKC	MEME-1	254	264	-	5.4	0.000927	0.486	CATAACGTGTC	SlHY5_2_peak_11146	SlHY5_1_peak_10037	Solyc01g097810.3.1	SlHY5_1_peakname|SlHY5_2_peakname	2	SL4.0ch01:80782223-80782635	Promoter (<=1kb)	Solyc01g097810.3	-40	name=Solyc01g097810.3.1;Note=zeta-carotene desaturase;Dbxref=InterPro:IPR002937,Pfam:PF01593;Ontology_term=GO:0016491,GO:0055114;_AED=0.18;_QI=256|1|0.85|1|0|0|14|227|588;_eAED=0.18	SL4.0ch01:80782223-80782635	413	80782437	25	8.82794	3.69855	6.77163	SL4.0ch01:80782260-80782566	307	80782450	27	10.3811	4.06381	8.2231	80782444	360	26	9.60452	3.88118	7.49737
ζ-carotene isomerase ZISO	Merged-SL4.0ch12-65655585-2	GRTGACGTGKC	MEME-1	475	485	-	7.23333	0.000452	0.425	GTTTACGTCTA	SlHY5_2_peak_103026	SlHY5_1_peak_93633	Solyc12g098710.2.1	SlHY5_1_peakname|SlHY5_2_peakname	2	SL4.0ch12:65655232-65655908	Promoter (<=1kb)	Solyc12g098710.2	-381	name=Solyc12g098710.2.1;Note=15-cis-zeta-carotene isomerase, chloroplastic (AHRD V3.3 *** A0A1U8ESN0_CAPAN);Dbxref=InterPro:IPR009915,Pfam:PF07298;_AED=0.44;_QI=257|1|1|1|0|0|5|109|369;_eAED=0.44	SL4.0ch12:65655318-65655882	565	65655479	34	14.903	4.86492	12.5819	SL4.0ch12:65655232-65655908	677	65655644	19	5.29384	2.86035	3.52341	65655562	621	26.5	10.0984	3.86264	8.05265
	Merged-SL4.0ch12-65655585-2	GRTGACGTGKC	MEME-1	379	389	-	7.23333	0.000452	0.425	GTTTACGTCTA	SlHY5_2_peak_103026	SlHY5_1_peak_93633	Solyc12g098710.2.1	SlHY5_1_peakname|SlHY5_2_peakname	2	SL4.0ch12:65655232-65655908	Promoter (<=1kb)	Solyc12g098710.2	-381	name=Solyc12g098710.2.1;Note=15-cis-zeta-carotene isomerase, chloroplastic (AHRD V3.3 *** A0A1U8ESN0_CAPAN);Dbxref=InterPro:IPR009915,Pfam:PF07298;_AED=0.44;_QI=257|1|1|1|0|0|5|109|369;_eAED=0.44	SL4.0ch12:65655318-65655882	565	65655479	34	14.903	4.86492	12.5819	SL4.0ch12:65655232-65655908	677	65655644	19	5.29384	2.86035	3.52341	65655562	621	26.5	10.0984	3.86264	8.05265
	Merged-SL4.0ch12-65655585-2	GRTGACGTGKC	MEME-1	283	293	-	7.23333	0.000452	0.425	GTTTACGTCTA	SlHY5_2_peak_103026	SlHY5_1_peak_93633	Solyc12g098710.2.1	SlHY5_1_peakname|SlHY5_2_peakname	2	SL4.0ch12:65655232-65655908	Promoter (<=1kb)	Solyc12g098710.2	-381	name=Solyc12g098710.2.1;Note=15-cis-zeta-carotene isomerase, chloroplastic (AHRD V3.3 *** A0A1U8ESN0_CAPAN);Dbxref=InterPro:IPR009915,Pfam:PF07298;_AED=0.44;_QI=257|1|1|1|0|0|5|109|369;_eAED=0.44	SL4.0ch12:65655318-65655882	565	65655479	34	14.903	4.86492	12.5819	SL4.0ch12:65655232-65655908	677	65655644	19	5.29384	2.86035	3.52341	65655562	621	26.5	10.0984	3.86264	8.05265
SlCrtISO	Merged-SL4.0ch10-61793364-2	GRTGACGTGKC	MEME-1	223	233	+	12.0167	3.62e-05	0.276	AATCACGTGGA	SlHY5_2_peak_87424	SlHY5_1_peak_79564	Solyc10g081650.2.1	SlHY5_1_peakname|SlHY5_2_peakname	2	SL4.0ch10:61792957-61793819	Intron (Solyc10g081650.2.1/Solyc10g081650.2, intron 2 of 13)	Solyc10g081650.2	1218	name=Solyc10g081650.2.1;Note=carotenoid isomerase;Dbxref=InterPro:IPR002937,Pfam:PF01593;Ontology_term=GO:0016491,GO:0055114;_AED=0.31;_QI=465|1|1|1|0|0|14|212|615;_eAED=0.31	SL4.0ch10:61792957-61793507	551	61793334	17	4.1256	2.52295	2.46445	SL4.0ch10:61793173-61793819	647	61793355	16	3.77594	2.43638	2.1937	61793344	599	16.5	3.95077	2.47966	2.32908
	Merged-SL4.0ch10-61789654-2	GRTGACGTGKC	MEME-1	527	537	+	5.78333	0.000801	0.482	TATGATGTGTA	SlHY5_2_peak_87423	SlHY5_1_peak_79563	Solyc10g081650.2.1	SlHY5_1_peakname|SlHY5_2_peakname	2	SL4.0ch10:61789377-61789927	Intron (Solyc10g081650.2.1/Solyc10g081650.2, intron 13 of 13)	Solyc10g081650.2	4954	name=Solyc10g081650.2.1;Note=carotenoid isomerase;Dbxref=InterPro:IPR002937,Pfam:PF01593;Ontology_term=GO:0016491,GO:0055114;_AED=0.31;_QI=465|1|1|1|0|0|14|212|615;_eAED=0.31	SL4.0ch10:61789377-61789927	551	61789692	38	19.0111	5.74341	16.5688	SL4.0ch10:61789441-61789872	432	61789704	36	17.716	5.57041	15.2537	61789698	491.5	37	18.3636	5.65691	15.9113
	Merged-SL4.0ch10-61789654-2	GRTGACGTGKC	MEME-1	382	392	+	5.58333	0.000866	0.482	GTTCACGTGCT	SlHY5_2_peak_87423	SlHY5_1_peak_79563	Solyc10g081650.2.1	SlHY5_1_peakname|SlHY5_2_peakname	2	SL4.0ch10:61789377-61789927	Intron (Solyc10g081650.2.1/Solyc10g081650.2, intron 13 of 13)	Solyc10g081650.2	4954	name=Solyc10g081650.2.1;Note=carotenoid isomerase;Dbxref=InterPro:IPR002937,Pfam:PF01593;Ontology_term=GO:0016491,GO:0055114;_AED=0.31;_QI=465|1|1|1|0|0|14|212|615;_eAED=0.31	SL4.0ch10:61789377-61789927	551	61789692	38	19.0111	5.74341	16.5688	SL4.0ch10:61789441-61789872	432	61789704	36	17.716	5.57041	15.2537	61789698	491.5	37	18.3636	5.65691	15.9113
	Merged-SL4.0ch10-61789654-2	GRTGACGTGKC	MEME-1	248	258	+	5.26667	0.000971	0.494	GAACACATCGA	SlHY5_2_peak_87423	SlHY5_1_peak_79563	Solyc10g081650.2.1	SlHY5_1_peakname|SlHY5_2_peakname	2	SL4.0ch10:61789377-61789927	Intron (Solyc10g081650.2.1/Solyc10g081650.2, intron 13 of 13)	Solyc10g081650.2	4954	name=Solyc10g081650.2.1;Note=carotenoid isomerase;Dbxref=InterPro:IPR002937,Pfam:PF01593;Ontology_term=GO:0016491,GO:0055114;_AED=0.31;_QI=465|1|1|1|0|0|14|212|615;_eAED=0.31	SL4.0ch10:61789377-61789927	551	61789692	38	19.0111	5.74341	16.5688	SL4.0ch10:61789441-61789872	432	61789704	36	17.716	5.57041	15.2537	61789698	491.5	37	18.3636	5.65691	15.9113
	Merged-SL4.0ch10-61789654-2	GRTGACGTGKC	MEME-1	303	313	+	8.21667	0.000296	0.409	GCTGATGTGTA	SlHY5_2_peak_87423	SlHY5_1_peak_79563	Solyc10g081650.2.1	SlHY5_1_peakname|SlHY5_2_peakname	2	SL4.0ch10:61789377-61789927	Intron (Solyc10g081650.2.1/Solyc10g081650.2, intron 13 of 13)	Solyc10g081650.2	4954	name=Solyc10g081650.2.1;Note=carotenoid isomerase;Dbxref=InterPro:IPR002937,Pfam:PF01593;Ontology_term=GO:0016491,GO:0055114;_AED=0.31;_QI=465|1|1|1|0|0|14|212|615;_eAED=0.31	SL4.0ch10:61789377-61789927	551	61789692	38	19.0111	5.74341	16.5688	SL4.0ch10:61789441-61789872	432	61789704	36	17.716	5.57041	15.2537	61789698	491.5	37	18.3636	5.65691	15.9113

## Sheet: Phenylpropanoids pathway
	merge_sequence_name	motif_id	motif_alt_id	start	stop	strand	score	p-value	q-value	matched_sequence	SlHY5_2_peakname	SlHY5_1_peakname	transcriptid	Parent_files	Total_subpeaks	chr:start-end	annotation	geneid	distanceToTSS	description	SlHY5_1_chr:start-end	SlHY5_1_length	SlHY5_1_abs_summit	SlHY5_1_pileup	SlHY5_1_-log10(pvalue)	SlHY5_1_fold_enrichment	SlHY5_1_-log10(qvalue)	SlHY5_2_chr:start-end	SlHY5_2_length	SlHY5_2_abs_summit	SlHY5_2_pileup	SlHY5_2_-log10(pvalue)	SlHY5_2_fold_enrichment	SlHY5_2_-log10(qvalue)	mean_abs_summit	mean_length	mean_pileup	mean_-log10(pvalue)	mean_fold_enrichment	mean_-log10(qvalue)
SlPAT2	Merged-SL4.0ch04-58716765-2	GRTGACGTGKC	MEME-1	241	251	-	5.73333	0.000817	0.482	AGATACGTCAC	SlHY5_2_peak_37243	SlHY5_1_peak_33918	Solyc04g074840.3.1	SlHY5_1_peakname|SlHY5_2_peakname	2	SL4.0ch04:58716521-58716999	Distal Intergenic	Solyc04g074840.3	-4281	name=Solyc04g074840.3.1;Note=Protein DETOXIFICATION (AHRD V3.3 *** A0A218X5P1_PUNGR);_AED=0.12;_QI=128|1|0.87|1|0|0|8|275|503;_eAED=0.12;Ontology_term=GO:0006855,GO:0015238,GO:0015297,GO:0016020,GO:0055085	SL4.0ch04:58716578-58716964	387	58716751	21	4.97691	2.61917	3.22163	SL4.0ch04:58716521-58716999	479	58716753	24	7.04964	3.15268	5.11107	58716752	433	22.5	6.01328	2.88592	4.16635
	Merged-SL4.0ch04-58716765-2	GRTGACGTGKC	MEME-1	240	250	+	13.3167	1.45e-05	0.225	GGTGACGTATC	SlHY5_2_peak_37243	SlHY5_1_peak_33918	Solyc04g074840.3.1	SlHY5_1_peakname|SlHY5_2_peakname	2	SL4.0ch04:58716521-58716999	Distal Intergenic	Solyc04g074840.3	-4281	name=Solyc04g074840.3.1;Note=Protein DETOXIFICATION (AHRD V3.3 *** A0A218X5P1_PUNGR);_AED=0.12;_QI=128|1|0.87|1|0|0|8|275|503;_eAED=0.12;Ontology_term=GO:0006855,GO:0015238,GO:0015297,GO:0016020,GO:0055085	SL4.0ch04:58716578-58716964	387	58716751	21	4.97691	2.61917	3.22163	SL4.0ch04:58716521-58716999	479	58716753	24	7.04964	3.15268	5.11107	58716752	433	22.5	6.01328	2.88592	4.16635
	Merged-SL4.0ch04-58715645-2	GRTGACGTGKC	MEME-1	827	837	+	6.45	0.000621	0.461	TGACACGTGAA	SlHY5_2_peak_37242	SlHY5_1_peak_33917	Solyc04g074840.3.1	SlHY5_1_peakname|SlHY5_2_peakname	2	SL4.0ch04:58715171-58716132	Distal Intergenic	Solyc04g074840.3	-3172	name=Solyc04g074840.3.1;Note=Protein DETOXIFICATION (AHRD V3.3 *** A0A218X5P1_PUNGR);_AED=0.12;_QI=128|1|0.87|1|0|0|8|275|503;_eAED=0.12;Ontology_term=GO:0006855,GO:0015238,GO:0015297,GO:0016020,GO:0055085	SL4.0ch04:58715435-58715842	408	58715624	20	6.82372	3.39056	4.89789	SL4.0ch04:58715171-58716132	962	58715494	15	3.79118	2.50219	2.20601	58715559	685	17.5	5.30745	2.94638	3.55195
	Merged-SL4.0ch04-58715645-2	GRTGACGTGKC	MEME-1	760	770	+	6.21667	0.00068	0.473	AGACACGTAGA	SlHY5_2_peak_37242	SlHY5_1_peak_33917	Solyc04g074840.3.1	SlHY5_1_peakname|SlHY5_2_peakname	2	SL4.0ch04:58715171-58716132	Distal Intergenic	Solyc04g074840.3	-3172	name=Solyc04g074840.3.1;Note=Protein DETOXIFICATION (AHRD V3.3 *** A0A218X5P1_PUNGR);_AED=0.12;_QI=128|1|0.87|1|0|0|8|275|503;_eAED=0.12;Ontology_term=GO:0006855,GO:0015238,GO:0015297,GO:0016020,GO:0055085	SL4.0ch04:58715435-58715842	408	58715624	20	6.82372	3.39056	4.89789	SL4.0ch04:58715171-58716132	962	58715494	15	3.79118	2.50219	2.20601	58715559	685	17.5	5.30745	2.94638	3.55195
	Merged-SL4.0ch04-58715645-2	GRTGACGTGKC	MEME-1	761	771	-	10.5167	9e-05	0.348	GTCTACGTGTC	SlHY5_2_peak_37242	SlHY5_1_peak_33917	Solyc04g074840.3.1	SlHY5_1_peakname|SlHY5_2_peakname	2	SL4.0ch04:58715171-58716132	Distal Intergenic	Solyc04g074840.3	-3172	name=Solyc04g074840.3.1;Note=Protein DETOXIFICATION (AHRD V3.3 *** A0A218X5P1_PUNGR);_AED=0.12;_QI=128|1|0.87|1|0|0|8|275|503;_eAED=0.12;Ontology_term=GO:0006855,GO:0015238,GO:0015297,GO:0016020,GO:0055085	SL4.0ch04:58715435-58715842	408	58715624	20	6.82372	3.39056	4.89789	SL4.0ch04:58715171-58716132	962	58715494	15	3.79118	2.50219	2.20601	58715559	685	17.5	5.30745	2.94638	3.55195
	Merged-SL4.0ch04-58715645-2	GRTGACGTGKC	MEME-1	828	838	-	9.88333	0.000129	0.348	ATTCACGTGTC	SlHY5_2_peak_37242	SlHY5_1_peak_33917	Solyc04g074840.3.1	SlHY5_1_peakname|SlHY5_2_peakname	2	SL4.0ch04:58715171-58716132	Distal Intergenic	Solyc04g074840.3	-3172	name=Solyc04g074840.3.1;Note=Protein DETOXIFICATION (AHRD V3.3 *** A0A218X5P1_PUNGR);_AED=0.12;_QI=128|1|0.87|1|0|0|8|275|503;_eAED=0.12;Ontology_term=GO:0006855,GO:0015238,GO:0015297,GO:0016020,GO:0055085	SL4.0ch04:58715435-58715842	408	58715624	20	6.82372	3.39056	4.89789	SL4.0ch04:58715171-58716132	962	58715494	15	3.79118	2.50219	2.20601	58715559	685	17.5	5.30745	2.94638	3.55195
	Merged-SL4.0ch04-58715645-2	GRTGACGTGKC	MEME-1	503	513	+	7.03333	0.000491	0.437	AATGACGTTTA	SlHY5_2_peak_37242	SlHY5_1_peak_33917	Solyc04g074840.3.1	SlHY5_1_peakname|SlHY5_2_peakname	2	SL4.0ch04:58715171-58716132	Distal Intergenic	Solyc04g074840.3	-3172	name=Solyc04g074840.3.1;Note=Protein DETOXIFICATION (AHRD V3.3 *** A0A218X5P1_PUNGR);_AED=0.12;_QI=128|1|0.87|1|0|0|8|275|503;_eAED=0.12;Ontology_term=GO:0006855,GO:0015238,GO:0015297,GO:0016020,GO:0055085	SL4.0ch04:58715435-58715842	408	58715624	20	6.82372	3.39056	4.89789	SL4.0ch04:58715171-58716132	962	58715494	15	3.79118	2.50219	2.20601	58715559	685	17.5	5.30745	2.94638	3.55195
	Merged-SL4.0ch04-58715645-2	GRTGACGTGKC	MEME-1	90	100	-	10.9667	7.04e-05	0.348	AATTACGTGGA	SlHY5_2_peak_37242	SlHY5_1_peak_33917	Solyc04g074840.3.1	SlHY5_1_peakname|SlHY5_2_peakname	2	SL4.0ch04:58715171-58716132	Distal Intergenic	Solyc04g074840.3	-3172	name=Solyc04g074840.3.1;Note=Protein DETOXIFICATION (AHRD V3.3 *** A0A218X5P1_PUNGR);_AED=0.12;_QI=128|1|0.87|1|0|0|8|275|503;_eAED=0.12;Ontology_term=GO:0006855,GO:0015238,GO:0015297,GO:0016020,GO:0055085	SL4.0ch04:58715435-58715842	408	58715624	20	6.82372	3.39056	4.89789	SL4.0ch04:58715171-58716132	962	58715494	15	3.79118	2.50219	2.20601	58715559	685	17.5	5.30745	2.94638	3.55195
	Merged-SL4.0ch04-58722142-1	GRTGACGTGKC	MEME-1	142	152	+	9.5	0.000157	0.352	GATGACATGTA	SlHY5_2_peak_37244		Solyc04g074840.3.1	SlHY5_2_peakname	1	SL4.0ch04:58721968-58722316	Distal Intergenic	Solyc04g074840.3	-9663	name=Solyc04g074840.3.1;Note=Protein DETOXIFICATION (AHRD V3.3 *** A0A218X5P1_PUNGR);_AED=0.12;_QI=128|1|0.87|1|0|0|8|275|503;_eAED=0.12;Ontology_term=GO:0006855,GO:0015238,GO:0015297,GO:0016020,GO:0055085	NA	NA	NA	NA	NA	NA	NA	SL4.0ch04:58721968-58722316	349	58722159	15	4.08998	2.63479	2.45284	58722159	349	15	4.08998	2.63479	2.45284
	Merged-SL4.0ch04-58712555-2	GRTGACGTGKC	MEME-1	455	465	-	5.93333	0.000758	0.482	TGATACGTGTG	SlHY5_2_peak_37241	SlHY5_1_peak_33915	Solyc04g074840.3.1	SlHY5_1_peakname|SlHY5_2_peakname	2	SL4.0ch04:58712245-58712801	Promoter (<=1kb)	Solyc04g074840.3	-44	name=Solyc04g074840.3.1;Note=Protein DETOXIFICATION (AHRD V3.3 *** A0A218X5P1_PUNGR);_AED=0.12;_QI=128|1|0.87|1|0|0|8|275|503;_eAED=0.12;Ontology_term=GO:0006855,GO:0015238,GO:0015297,GO:0016020,GO:0055085	SL4.0ch04:58712434-58712742	309	58712593	12	2.55589	2.09892	1.13779	SL4.0ch04:58712245-58712801	557	58712495	16	4.62462	2.79946	2.92109	58712544	433	14	3.59025	2.44919	2.02944
	Merged-SL4.0ch04-58712555-2	GRTGACGTGKC	MEME-1	454	464	+	5.8	0.000798	0.482	TCACACGTATC	SlHY5_2_peak_37241	SlHY5_1_peak_33915	Solyc04g074840.3.1	SlHY5_1_peakname|SlHY5_2_peakname	2	SL4.0ch04:58712245-58712801	Promoter (<=1kb)	Solyc04g074840.3	-44	name=Solyc04g074840.3.1;Note=Protein DETOXIFICATION (AHRD V3.3 *** A0A218X5P1_PUNGR);_AED=0.12;_QI=128|1|0.87|1|0|0|8|275|503;_eAED=0.12;Ontology_term=GO:0006855,GO:0015238,GO:0015297,GO:0016020,GO:0055085	SL4.0ch04:58712434-58712742	309	58712593	12	2.55589	2.09892	1.13779	SL4.0ch04:58712245-58712801	557	58712495	16	4.62462	2.79946	2.92109	58712544	433	14	3.59025	2.44919	2.02944
	Merged-SL4.0ch04-58709910-1	GRTGACGTGKC	MEME-1	347	357	+	5.58333	0.000866	0.482	TGTGACATGTT		SlHY5_1_peak_33914	Solyc04g074840.3.1	SlHY5_1_peakname	1	SL4.0ch04:58709725-58710096	Exon (Solyc04g074840.3.1/Solyc04g074840.3, exon 4 of 8)	Solyc04g074840.3	2569	name=Solyc04g074840.3.1;Note=Protein DETOXIFICATION (AHRD V3.3 *** A0A218X5P1_PUNGR);_AED=0.12;_QI=128|1|0.87|1|0|0|8|275|503;_eAED=0.12;Ontology_term=GO:0006855,GO:0015238,GO:0015297,GO:0016020,GO:0055085	SL4.0ch04:58709725-58710096	372	58709854	15	3.66761	2.44797	2.06869	NA	NA	NA	NA	NA	NA	NA	58709854	372	15	3.66761	2.44797	2.06869
SlCHS 1	Merged-SL4.0ch09-66874008-2	GRTGACGTGKC	MEME-1	705	715	-	9.26667	0.000176	0.373	GACTACGTGAA	SlHY5_2_peak_79237	SlHY5_1_peak_72160	Solyc09g091510.3.1	SlHY5_1_peakname|SlHY5_2_peakname	2	SL4.0ch09:66873242-66874848	Exon (Solyc09g091510.3.1/Solyc09g091510.3, exon 1 of 2)	Solyc09g091510.3	144	name=Solyc09g091510.3.1;Note=chalcone synthase 1;Dbxref=InterPro:IPR001099,Pfam:PF00195;_AED=0.07;_QI=102|1|0.5|1|0|0|2|178|389;_eAED=0.07	SL4.0ch09:66873242-66874848	1607	66873598	71	52.6468	11.0159	49.7	SL4.0ch09:66873279-66874666	1388	66873599	46	27.3025	7.3502	24.6072	66873598	1497.5	58.5	39.9746	9.18305	37.1536
	Merged-SL4.0ch09-66874008-2	GRTGACGTGKC	MEME-1	594	604	-	8.11667	0.000307	0.409	GATCACGTGCT	SlHY5_2_peak_79237	SlHY5_1_peak_72160	Solyc09g091510.3.1	SlHY5_1_peakname|SlHY5_2_peakname	2	SL4.0ch09:66873242-66874848	Exon (Solyc09g091510.3.1/Solyc09g091510.3, exon 1 of 2)	Solyc09g091510.3	144	name=Solyc09g091510.3.1;Note=chalcone synthase 1;Dbxref=InterPro:IPR001099,Pfam:PF00195;_AED=0.07;_QI=102|1|0.5|1|0|0|2|178|389;_eAED=0.07	SL4.0ch09:66873242-66874848	1607	66873598	71	52.6468	11.0159	49.7	SL4.0ch09:66873279-66874666	1388	66873599	46	27.3025	7.3502	24.6072	66873598	1497.5	58.5	39.9746	9.18305	37.1536
	Merged-SL4.0ch09-66874008-2	GRTGACGTGKC	MEME-1	1385	1395	+	14.2833	6.34e-06	0.183	GCCTACGTGGC	SlHY5_2_peak_79237	SlHY5_1_peak_72160	Solyc09g091510.3.1	SlHY5_1_peakname|SlHY5_2_peakname	2	SL4.0ch09:66873242-66874848	Exon (Solyc09g091510.3.1/Solyc09g091510.3, exon 1 of 2)	Solyc09g091510.3	144	name=Solyc09g091510.3.1;Note=chalcone synthase 1;Dbxref=InterPro:IPR001099,Pfam:PF00195;_AED=0.07;_QI=102|1|0.5|1|0|0|2|178|389;_eAED=0.07	SL4.0ch09:66873242-66874848	1607	66873598	71	52.6468	11.0159	49.7	SL4.0ch09:66873279-66874666	1388	66873599	46	27.3025	7.3502	24.6072	66873598	1497.5	58.5	39.9746	9.18305	37.1536
	Merged-SL4.0ch09-66874008-2	GRTGACGTGKC	MEME-1	571	581	+	10.8333	7.54e-05	0.348	AGTCACGTGAC	SlHY5_2_peak_79237	SlHY5_1_peak_72160	Solyc09g091510.3.1	SlHY5_1_peakname|SlHY5_2_peakname	2	SL4.0ch09:66873242-66874848	Exon (Solyc09g091510.3.1/Solyc09g091510.3, exon 1 of 2)	Solyc09g091510.3	144	name=Solyc09g091510.3.1;Note=chalcone synthase 1;Dbxref=InterPro:IPR001099,Pfam:PF00195;_AED=0.07;_QI=102|1|0.5|1|0|0|2|178|389;_eAED=0.07	SL4.0ch09:66873242-66874848	1607	66873598	71	52.6468	11.0159	49.7	SL4.0ch09:66873279-66874666	1388	66873599	46	27.3025	7.3502	24.6072	66873598	1497.5	58.5	39.9746	9.18305	37.1536
	Merged-SL4.0ch09-66874008-2	GRTGACGTGKC	MEME-1	1440	1450	+	5.75	0.000813	0.482	TGCCACGTAGG	SlHY5_2_peak_79237	SlHY5_1_peak_72160	Solyc09g091510.3.1	SlHY5_1_peakname|SlHY5_2_peakname	2	SL4.0ch09:66873242-66874848	Exon (Solyc09g091510.3.1/Solyc09g091510.3, exon 1 of 2)	Solyc09g091510.3	144	name=Solyc09g091510.3.1;Note=chalcone synthase 1;Dbxref=InterPro:IPR001099,Pfam:PF00195;_AED=0.07;_QI=102|1|0.5|1|0|0|2|178|389;_eAED=0.07	SL4.0ch09:66873242-66874848	1607	66873598	71	52.6468	11.0159	49.7	SL4.0ch09:66873279-66874666	1388	66873599	46	27.3025	7.3502	24.6072	66873598	1497.5	58.5	39.9746	9.18305	37.1536
	Merged-SL4.0ch09-66874008-2	GRTGACGTGKC	MEME-1	20	30	+	5.28333	0.000965	0.493	ACTTACATGTC	SlHY5_2_peak_79237	SlHY5_1_peak_72160	Solyc09g091510.3.1	SlHY5_1_peakname|SlHY5_2_peakname	2	SL4.0ch09:66873242-66874848	Exon (Solyc09g091510.3.1/Solyc09g091510.3, exon 1 of 2)	Solyc09g091510.3	144	name=Solyc09g091510.3.1;Note=chalcone synthase 1;Dbxref=InterPro:IPR001099,Pfam:PF00195;_AED=0.07;_QI=102|1|0.5|1|0|0|2|178|389;_eAED=0.07	SL4.0ch09:66873242-66874848	1607	66873598	71	52.6468	11.0159	49.7	SL4.0ch09:66873279-66874666	1388	66873599	46	27.3025	7.3502	24.6072	66873598	1497.5	58.5	39.9746	9.18305	37.1536
	Merged-SL4.0ch09-66874008-2	GRTGACGTGKC	MEME-1	351	361	+	11.0833	6.41e-05	0.345	TGTTACGTGTC	SlHY5_2_peak_79237	SlHY5_1_peak_72160	Solyc09g091510.3.1	SlHY5_1_peakname|SlHY5_2_peakname	2	SL4.0ch09:66873242-66874848	Exon (Solyc09g091510.3.1/Solyc09g091510.3, exon 1 of 2)	Solyc09g091510.3	144	name=Solyc09g091510.3.1;Note=chalcone synthase 1;Dbxref=InterPro:IPR001099,Pfam:PF00195;_AED=0.07;_QI=102|1|0.5|1|0|0|2|178|389;_eAED=0.07	SL4.0ch09:66873242-66874848	1607	66873598	71	52.6468	11.0159	49.7	SL4.0ch09:66873279-66874666	1388	66873599	46	27.3025	7.3502	24.6072	66873598	1497.5	58.5	39.9746	9.18305	37.1536
	Merged-SL4.0ch09-66874008-2	GRTGACGTGKC	MEME-1	572	582	-	10.5833	8.65e-05	0.348	TGTCACGTGAC	SlHY5_2_peak_79237	SlHY5_1_peak_72160	Solyc09g091510.3.1	SlHY5_1_peakname|SlHY5_2_peakname	2	SL4.0ch09:66873242-66874848	Exon (Solyc09g091510.3.1/Solyc09g091510.3, exon 1 of 2)	Solyc09g091510.3	144	name=Solyc09g091510.3.1;Note=chalcone synthase 1;Dbxref=InterPro:IPR001099,Pfam:PF00195;_AED=0.07;_QI=102|1|0.5|1|0|0|2|178|389;_eAED=0.07	SL4.0ch09:66873242-66874848	1607	66873598	71	52.6468	11.0159	49.7	SL4.0ch09:66873279-66874666	1388	66873599	46	27.3025	7.3502	24.6072	66873598	1497.5	58.5	39.9746	9.18305	37.1536
	Merged-SL4.0ch09-66874008-2	GRTGACGTGKC	MEME-1	1386	1396	-	5.75	0.000813	0.482	TGCCACGTAGG	SlHY5_2_peak_79237	SlHY5_1_peak_72160	Solyc09g091510.3.1	SlHY5_1_peakname|SlHY5_2_peakname	2	SL4.0ch09:66873242-66874848	Exon (Solyc09g091510.3.1/Solyc09g091510.3, exon 1 of 2)	Solyc09g091510.3	144	name=Solyc09g091510.3.1;Note=chalcone synthase 1;Dbxref=InterPro:IPR001099,Pfam:PF00195;_AED=0.07;_QI=102|1|0.5|1|0|0|2|178|389;_eAED=0.07	SL4.0ch09:66873242-66874848	1607	66873598	71	52.6468	11.0159	49.7	SL4.0ch09:66873279-66874666	1388	66873599	46	27.3025	7.3502	24.6072	66873598	1497.5	58.5	39.9746	9.18305	37.1536
	Merged-SL4.0ch09-66874008-2	GRTGACGTGKC	MEME-1	1441	1451	-	14.2833	6.34e-06	0.183	GCCTACGTGGC	SlHY5_2_peak_79237	SlHY5_1_peak_72160	Solyc09g091510.3.1	SlHY5_1_peakname|SlHY5_2_peakname	2	SL4.0ch09:66873242-66874848	Exon (Solyc09g091510.3.1/Solyc09g091510.3, exon 1 of 2)	Solyc09g091510.3	144	name=Solyc09g091510.3.1;Note=chalcone synthase 1;Dbxref=InterPro:IPR001099,Pfam:PF00195;_AED=0.07;_QI=102|1|0.5|1|0|0|2|178|389;_eAED=0.07	SL4.0ch09:66873242-66874848	1607	66873598	71	52.6468	11.0159	49.7	SL4.0ch09:66873279-66874666	1388	66873599	46	27.3025	7.3502	24.6072	66873598	1497.5	58.5	39.9746	9.18305	37.1536
	Merged-SL4.0ch09-66870949-1	GRTGACGTGKC	MEME-1	107	117	+	6.63333	0.000579	0.452	ACATACGTGTA	SlHY5_2_peak_79235		Solyc09g091510.3.1	SlHY5_2_peakname	1	SL4.0ch09:66870692-66871206	Distal Intergenic	Solyc09g091510.3	-2952	name=Solyc09g091510.3.1;Note=chalcone synthase 1;Dbxref=InterPro:IPR001099,Pfam:PF00195;_AED=0.07;_QI=102|1|0.5|1|0|0|2|178|389;_eAED=0.07	NA	NA	NA	NA	NA	NA	NA	SL4.0ch09:66870692-66871206	515	66871026	17	3.90392	2.43352	2.30048	66871026	515	17	3.90392	2.43352	2.30048
	Merged-SL4.0ch09-66870949-1	GRTGACGTGKC	MEME-1	438	448	-	5.88333	0.000773	0.482	AATTACATGTC	SlHY5_2_peak_79235		Solyc09g091510.3.1	SlHY5_2_peakname	1	SL4.0ch09:66870692-66871206	Distal Intergenic	Solyc09g091510.3	-2952	name=Solyc09g091510.3.1;Note=chalcone synthase 1;Dbxref=InterPro:IPR001099,Pfam:PF00195;_AED=0.07;_QI=102|1|0.5|1|0|0|2|178|389;_eAED=0.07	NA	NA	NA	NA	NA	NA	NA	SL4.0ch09:66870692-66871206	515	66871026	17	3.90392	2.43352	2.30048	66871026	515	17	3.90392	2.43352	2.30048
	Merged-SL4.0ch09-66870949-1	GRTGACGTGKC	MEME-1	386	396	-	14	8.77e-06	0.208	TATCACGTGGC	SlHY5_2_peak_79235		Solyc09g091510.3.1	SlHY5_2_peakname	1	SL4.0ch09:66870692-66871206	Distal Intergenic	Solyc09g091510.3	-2952	name=Solyc09g091510.3.1;Note=chalcone synthase 1;Dbxref=InterPro:IPR001099,Pfam:PF00195;_AED=0.07;_QI=102|1|0.5|1|0|0|2|178|389;_eAED=0.07	NA	NA	NA	NA	NA	NA	NA	SL4.0ch09:66870692-66871206	515	66871026	17	3.90392	2.43352	2.30048	66871026	515	17	3.90392	2.43352	2.30048
	Merged-SL4.0ch09-66870949-1	GRTGACGTGKC	MEME-1	385	395	+	9.43333	0.000162	0.357	GGCCACGTGAT	SlHY5_2_peak_79235		Solyc09g091510.3.1	SlHY5_2_peakname	1	SL4.0ch09:66870692-66871206	Distal Intergenic	Solyc09g091510.3	-2952	name=Solyc09g091510.3.1;Note=chalcone synthase 1;Dbxref=InterPro:IPR001099,Pfam:PF00195;_AED=0.07;_QI=102|1|0.5|1|0|0|2|178|389;_eAED=0.07	NA	NA	NA	NA	NA	NA	NA	SL4.0ch09:66870692-66871206	515	66871026	17	3.90392	2.43352	2.30048	66871026	515	17	3.90392	2.43352	2.30048
	Merged-SL4.0ch09-66872194-2	GRTGACGTGKC	MEME-1	163	173	-	7.65	0.000379	0.409	AATGACGTCAT	SlHY5_2_peak_79236	SlHY5_1_peak_72159	Solyc09g091510.3.1	SlHY5_1_peakname|SlHY5_2_peakname	2	SL4.0ch09:66871640-66872867	Promoter (1-2kb)	Solyc09g091510.3	-1648	name=Solyc09g091510.3.1;Note=chalcone synthase 1;Dbxref=InterPro:IPR001099,Pfam:PF00195;_AED=0.07;_QI=102|1|0.5|1|0|0|2|178|389;_eAED=0.07	SL4.0ch09:66871643-66872867	1225	66872460	35	18.0037	5.81239	15.5879	SL4.0ch09:66871640-66872626	987	66872492	23	8.97274	3.95219	6.89497	66872476	1106	29	13.4882	4.88229	11.2414
	Merged-SL4.0ch09-66872194-2	GRTGACGTGKC	MEME-1	862	872	-	5.68333	0.000833	0.482	TATGACGTAAT	SlHY5_2_peak_79236	SlHY5_1_peak_72159	Solyc09g091510.3.1	SlHY5_1_peakname|SlHY5_2_peakname	2	SL4.0ch09:66871640-66872867	Promoter (1-2kb)	Solyc09g091510.3	-1648	name=Solyc09g091510.3.1;Note=chalcone synthase 1;Dbxref=InterPro:IPR001099,Pfam:PF00195;_AED=0.07;_QI=102|1|0.5|1|0|0|2|178|389;_eAED=0.07	SL4.0ch09:66871643-66872867	1225	66872460	35	18.0037	5.81239	15.5879	SL4.0ch09:66871640-66872626	987	66872492	23	8.97274	3.95219	6.89497	66872476	1106	29	13.4882	4.88229	11.2414
	Merged-SL4.0ch09-66872194-2	GRTGACGTGKC	MEME-1	162	172	+	7.4	0.000422	0.415	TATGACGTCAT	SlHY5_2_peak_79236	SlHY5_1_peak_72159	Solyc09g091510.3.1	SlHY5_1_peakname|SlHY5_2_peakname	2	SL4.0ch09:66871640-66872867	Promoter (1-2kb)	Solyc09g091510.3	-1648	name=Solyc09g091510.3.1;Note=chalcone synthase 1;Dbxref=InterPro:IPR001099,Pfam:PF00195;_AED=0.07;_QI=102|1|0.5|1|0|0|2|178|389;_eAED=0.07	SL4.0ch09:66871643-66872867	1225	66872460	35	18.0037	5.81239	15.5879	SL4.0ch09:66871640-66872626	987	66872492	23	8.97274	3.95219	6.89497	66872476	1106	29	13.4882	4.88229	11.2414
SlF3H	Merged-SL4.0ch02-45121930-2	GRTGACGTGKC	MEME-1	544	554	+	8.03333	0.000318	0.409	TATTACGTGTT	SlHY5_2_peak_19168	SlHY5_1_peak_17408	Solyc02g083860.3.1	SlHY5_1_peakname|SlHY5_2_peakname	2	SL4.0ch02:45121080-45122909	Distal Intergenic	Solyc02g083860.3	2823	name=Solyc02g083860.3.1;Note=2-oxoglutarate (2OG) and Fe(II)-dependent oxygenase superfamily protein (AHRD V3.3 *** A0A2U1QGX7_ARTAN);_AED=0.07;_QI=47|1|0.66|1|0|0|3|188|362;_eAED=0.07;Ontology_term=GO:0016491,GO:0055114	SL4.0ch02:45121080-45122909	1830	45121332	78	55.8407	10.6272	52.8617	SL4.0ch02:45121159-45122575	1417	45121353	76	55.1876	10.8095	52.1097	45121342	1623.5	77	55.5142	10.7183	52.4857
	Merged-SL4.0ch02-45121930-2	GRTGACGTGKC	MEME-1	239	249	-	6.7	0.000562	0.45	GACCACGTTTA	SlHY5_2_peak_19168	SlHY5_1_peak_17408	Solyc02g083860.3.1	SlHY5_1_peakname|SlHY5_2_peakname	2	SL4.0ch02:45121080-45122909	Distal Intergenic	Solyc02g083860.3	2823	name=Solyc02g083860.3.1;Note=2-oxoglutarate (2OG) and Fe(II)-dependent oxygenase superfamily protein (AHRD V3.3 *** A0A2U1QGX7_ARTAN);_AED=0.07;_QI=47|1|0.66|1|0|0|3|188|362;_eAED=0.07;Ontology_term=GO:0016491,GO:0055114	SL4.0ch02:45121080-45122909	1830	45121332	78	55.8407	10.6272	52.8617	SL4.0ch02:45121159-45122575	1417	45121353	76	55.1876	10.8095	52.1097	45121342	1623.5	77	55.5142	10.7183	52.4857
	Merged-SL4.0ch02-45121930-2	GRTGACGTGKC	MEME-1	998	1008	-	7.86667	0.000346	0.409	AATGATGTGGA	SlHY5_2_peak_19168	SlHY5_1_peak_17408	Solyc02g083860.3.1	SlHY5_1_peakname|SlHY5_2_peakname	2	SL4.0ch02:45121080-45122909	Distal Intergenic	Solyc02g083860.3	2823	name=Solyc02g083860.3.1;Note=2-oxoglutarate (2OG) and Fe(II)-dependent oxygenase superfamily protein (AHRD V3.3 *** A0A2U1QGX7_ARTAN);_AED=0.07;_QI=47|1|0.66|1|0|0|3|188|362;_eAED=0.07;Ontology_term=GO:0016491,GO:0055114	SL4.0ch02:45121080-45122909	1830	45121332	78	55.8407	10.6272	52.8617	SL4.0ch02:45121159-45122575	1417	45121353	76	55.1876	10.8095	52.1097	45121342	1623.5	77	55.5142	10.7183	52.4857
	Merged-SL4.0ch02-45121930-2	GRTGACGTGKC	MEME-1	326	336	+	8.91667	0.00021	0.388	TCCCACGTGAC	SlHY5_2_peak_19168	SlHY5_1_peak_17408	Solyc02g083860.3.1	SlHY5_1_peakname|SlHY5_2_peakname	2	SL4.0ch02:45121080-45122909	Distal Intergenic	Solyc02g083860.3	2823	name=Solyc02g083860.3.1;Note=2-oxoglutarate (2OG) and Fe(II)-dependent oxygenase superfamily protein (AHRD V3.3 *** A0A2U1QGX7_ARTAN);_AED=0.07;_QI=47|1|0.66|1|0|0|3|188|362;_eAED=0.07;Ontology_term=GO:0016491,GO:0055114	SL4.0ch02:45121080-45122909	1830	45121332	78	55.8407	10.6272	52.8617	SL4.0ch02:45121159-45122575	1417	45121353	76	55.1876	10.8095	52.1097	45121342	1623.5	77	55.5142	10.7183	52.4857
	Merged-SL4.0ch02-45121930-2	GRTGACGTGKC	MEME-1	221	231	-	8.1	0.000308	0.409	GGACACGTTTC	SlHY5_2_peak_19168	SlHY5_1_peak_17408	Solyc02g083860.3.1	SlHY5_1_peakname|SlHY5_2_peakname	2	SL4.0ch02:45121080-45122909	Distal Intergenic	Solyc02g083860.3	2823	name=Solyc02g083860.3.1;Note=2-oxoglutarate (2OG) and Fe(II)-dependent oxygenase superfamily protein (AHRD V3.3 *** A0A2U1QGX7_ARTAN);_AED=0.07;_QI=47|1|0.66|1|0|0|3|188|362;_eAED=0.07;Ontology_term=GO:0016491,GO:0055114	SL4.0ch02:45121080-45122909	1830	45121332	78	55.8407	10.6272	52.8617	SL4.0ch02:45121159-45122575	1417	45121353	76	55.1876	10.8095	52.1097	45121342	1623.5	77	55.5142	10.7183	52.4857
	Merged-SL4.0ch02-45121930-2	GRTGACGTGKC	MEME-1	557	567	+	5.8	0.000798	0.482	ATTGACGTATA	SlHY5_2_peak_19168	SlHY5_1_peak_17408	Solyc02g083860.3.1	SlHY5_1_peakname|SlHY5_2_peakname	2	SL4.0ch02:45121080-45122909	Distal Intergenic	Solyc02g083860.3	2823	name=Solyc02g083860.3.1;Note=2-oxoglutarate (2OG) and Fe(II)-dependent oxygenase superfamily protein (AHRD V3.3 *** A0A2U1QGX7_ARTAN);_AED=0.07;_QI=47|1|0.66|1|0|0|3|188|362;_eAED=0.07;Ontology_term=GO:0016491,GO:0055114	SL4.0ch02:45121080-45122909	1830	45121332	78	55.8407	10.6272	52.8617	SL4.0ch02:45121159-45122575	1417	45121353	76	55.1876	10.8095	52.1097	45121342	1623.5	77	55.5142	10.7183	52.4857
	Merged-SL4.0ch02-45121930-2	GRTGACGTGKC	MEME-1	327	337	-	10.7167	8.15e-05	0.348	TGTCACGTGGG	SlHY5_2_peak_19168	SlHY5_1_peak_17408	Solyc02g083860.3.1	SlHY5_1_peakname|SlHY5_2_peakname	2	SL4.0ch02:45121080-45122909	Distal Intergenic	Solyc02g083860.3	2823	name=Solyc02g083860.3.1;Note=2-oxoglutarate (2OG) and Fe(II)-dependent oxygenase superfamily protein (AHRD V3.3 *** A0A2U1QGX7_ARTAN);_AED=0.07;_QI=47|1|0.66|1|0|0|3|188|362;_eAED=0.07;Ontology_term=GO:0016491,GO:0055114	SL4.0ch02:45121080-45122909	1830	45121332	78	55.8407	10.6272	52.8617	SL4.0ch02:45121159-45122575	1417	45121353	76	55.1876	10.8095	52.1097	45121342	1623.5	77	55.5142	10.7183	52.4857
	Merged-SL4.0ch02-45121930-2	GRTGACGTGKC	MEME-1	271	281	-	8.46667	0.000262	0.396	ACCGACGTAGA	SlHY5_2_peak_19168	SlHY5_1_peak_17408	Solyc02g083860.3.1	SlHY5_1_peakname|SlHY5_2_peakname	2	SL4.0ch02:45121080-45122909	Distal Intergenic	Solyc02g083860.3	2823	name=Solyc02g083860.3.1;Note=2-oxoglutarate (2OG) and Fe(II)-dependent oxygenase superfamily protein (AHRD V3.3 *** A0A2U1QGX7_ARTAN);_AED=0.07;_QI=47|1|0.66|1|0|0|3|188|362;_eAED=0.07;Ontology_term=GO:0016491,GO:0055114	SL4.0ch02:45121080-45122909	1830	45121332	78	55.8407	10.6272	52.8617	SL4.0ch02:45121159-45122575	1417	45121353	76	55.1876	10.8095	52.1097	45121342	1623.5	77	55.5142	10.7183	52.4857
	Merged-SL4.0ch02-45124564-3	GRTGACGTGKC	MEME-1	1061	1071	+	6.55	0.000597	0.455	TTTCACGTGTT	SlHY5_2_peak_19169	SlHY5_1_peak_17410,SlHY5_1_peak_17409	Solyc02g083860.3.1	SlHY5_1_peakname|SlHY5_2_peakname	3	SL4.0ch02:45123853-45125302	Exon (Solyc02g083860.3.1/Solyc02g083860.3, exon 1 of 3)	Solyc02g083860.3	240	name=Solyc02g083860.3.1;Note=2-oxoglutarate (2OG) and Fe(II)-dependent oxygenase superfamily protein (AHRD V3.3 *** A0A2U1QGX7_ARTAN);_AED=0.07;_QI=47|1|0.66|1|0|0|3|188|362;_eAED=0.07;Ontology_term=GO:0016491,GO:0055114	NA	NA	NA	NA	NA	NA	NA	SL4.0ch02:45123853-45125095	1243	45124147	36	18.4978	5.84464	16.0111	45124147	1243	36	18.4978	5.84464	16.0111
	Merged-SL4.0ch02-45124564-3	GRTGACGTGKC	MEME-1	599	609	+	5.68333	0.000833	0.482	CCAGACATGTC	SlHY5_2_peak_19169	SlHY5_1_peak_17410,SlHY5_1_peak_17409	Solyc02g083860.3.1	SlHY5_1_peakname|SlHY5_2_peakname	3	SL4.0ch02:45123853-45125302	Exon (Solyc02g083860.3.1/Solyc02g083860.3, exon 1 of 3)	Solyc02g083860.3	240	name=Solyc02g083860.3.1;Note=2-oxoglutarate (2OG) and Fe(II)-dependent oxygenase superfamily protein (AHRD V3.3 *** A0A2U1QGX7_ARTAN);_AED=0.07;_QI=47|1|0.66|1|0|0|3|188|362;_eAED=0.07;Ontology_term=GO:0016491,GO:0055114	NA	NA	NA	NA	NA	NA	NA	SL4.0ch02:45123853-45125095	1243	45124147	36	18.4978	5.84464	16.0111	45124147	1243	36	18.4978	5.84464	16.0111
	Merged-SL4.0ch02-45124564-3	GRTGACGTGKC	MEME-1	602	612	-	6.16667	0.000692	0.476	TTTGACATGTC	SlHY5_2_peak_19169	SlHY5_1_peak_17410,SlHY5_1_peak_17409	Solyc02g083860.3.1	SlHY5_1_peakname|SlHY5_2_peakname	3	SL4.0ch02:45123853-45125302	Exon (Solyc02g083860.3.1/Solyc02g083860.3, exon 1 of 3)	Solyc02g083860.3	240	name=Solyc02g083860.3.1;Note=2-oxoglutarate (2OG) and Fe(II)-dependent oxygenase superfamily protein (AHRD V3.3 *** A0A2U1QGX7_ARTAN);_AED=0.07;_QI=47|1|0.66|1|0|0|3|188|362;_eAED=0.07;Ontology_term=GO:0016491,GO:0055114	NA	NA	NA	NA	NA	NA	NA	SL4.0ch02:45123853-45125095	1243	45124147	36	18.4978	5.84464	16.0111	45124147	1243	36	18.4978	5.84464	16.0111
	Merged-SL4.0ch02-45124564-3	GRTGACGTGKC	MEME-1	1062	1072	-	9.51667	0.000156	0.352	GAACACGTGAA	SlHY5_2_peak_19169	SlHY5_1_peak_17410,SlHY5_1_peak_17409	Solyc02g083860.3.1	SlHY5_1_peakname|SlHY5_2_peakname	3	SL4.0ch02:45123853-45125302	Exon (Solyc02g083860.3.1/Solyc02g083860.3, exon 1 of 3)	Solyc02g083860.3	240	name=Solyc02g083860.3.1;Note=2-oxoglutarate (2OG) and Fe(II)-dependent oxygenase superfamily protein (AHRD V3.3 *** A0A2U1QGX7_ARTAN);_AED=0.07;_QI=47|1|0.66|1|0|0|3|188|362;_eAED=0.07;Ontology_term=GO:0016491,GO:0055114	NA	NA	NA	NA	NA	NA	NA	SL4.0ch02:45123853-45125095	1243	45124147	36	18.4978	5.84464	16.0111	45124147	1243	36	18.4978	5.84464	16.0111
SlFLS 2	Merged-SL4.0ch11-6041380-1	GRTGACGTGKC	MEME-1	166	176	-	8.03333	0.000318	0.409	GCTCATGTGGA	SlHY5_2_peak_88929		Solyc11g013110.2.1	SlHY5_2_peakname	1	SL4.0ch11:6041000-6041760	Distal Intergenic	Solyc11g013110.2	5298	name=Solyc11g013110.2.1;Note=2-oxoglutarate (2OG) and Fe(II)-dependent oxygenase superfamily protein (AHRD V3.3 *** AT1G49390.1);_AED=0.03;_QI=111|1|1|1|0|0|3|477|352;_eAED=0.03;Ontology_term=GO:0016491,GO:0055114	NA	NA	NA	NA	NA	NA	NA	SL4.0ch11:6041000-6041760	761	6041587	23	4.97817	2.51865	3.23852	6041587	761	23	4.97817	2.51865	3.23852
	Merged-SL4.0ch11-6041380-1	GRTGACGTGKC	MEME-1	583	593	-	6.95	0.000508	0.442	TGATACGTGTA	SlHY5_2_peak_88929		Solyc11g013110.2.1	SlHY5_2_peakname	1	SL4.0ch11:6041000-6041760	Distal Intergenic	Solyc11g013110.2	5298	name=Solyc11g013110.2.1;Note=2-oxoglutarate (2OG) and Fe(II)-dependent oxygenase superfamily protein (AHRD V3.3 *** AT1G49390.1);_AED=0.03;_QI=111|1|1|1|0|0|3|477|352;_eAED=0.03;Ontology_term=GO:0016491,GO:0055114	NA	NA	NA	NA	NA	NA	NA	SL4.0ch11:6041000-6041760	761	6041587	23	4.97817	2.51865	3.23852	6041587	761	23	4.97817	2.51865	3.23852
	Merged-SL4.0ch11-6041380-1	GRTGACGTGKC	MEME-1	33	43	-	6.03333	0.000728	0.482	AATGATGTGTA	SlHY5_2_peak_88929		Solyc11g013110.2.1	SlHY5_2_peakname	1	SL4.0ch11:6041000-6041760	Distal Intergenic	Solyc11g013110.2	5298	name=Solyc11g013110.2.1;Note=2-oxoglutarate (2OG) and Fe(II)-dependent oxygenase superfamily protein (AHRD V3.3 *** AT1G49390.1);_AED=0.03;_QI=111|1|1|1|0|0|3|477|352;_eAED=0.03;Ontology_term=GO:0016491,GO:0055114	NA	NA	NA	NA	NA	NA	NA	SL4.0ch11:6041000-6041760	761	6041587	23	4.97817	2.51865	3.23852	6041587	761	23	4.97817	2.51865	3.23852
	Merged-SL4.0ch11-6041380-1	GRTGACGTGKC	MEME-1	649	659	+	11.0333	6.75e-05	0.348	TGCCACGTGTC	SlHY5_2_peak_88929		Solyc11g013110.2.1	SlHY5_2_peakname	1	SL4.0ch11:6041000-6041760	Distal Intergenic	Solyc11g013110.2	5298	name=Solyc11g013110.2.1;Note=2-oxoglutarate (2OG) and Fe(II)-dependent oxygenase superfamily protein (AHRD V3.3 *** AT1G49390.1);_AED=0.03;_QI=111|1|1|1|0|0|3|477|352;_eAED=0.03;Ontology_term=GO:0016491,GO:0055114	NA	NA	NA	NA	NA	NA	NA	SL4.0ch11:6041000-6041760	761	6041587	23	4.97817	2.51865	3.23852	6041587	761	23	4.97817	2.51865	3.23852
	Merged-SL4.0ch11-6041380-1	GRTGACGTGKC	MEME-1	650	660	-	12.0667	3.5e-05	0.271	TGACACGTGGC	SlHY5_2_peak_88929		Solyc11g013110.2.1	SlHY5_2_peakname	1	SL4.0ch11:6041000-6041760	Distal Intergenic	Solyc11g013110.2	5298	name=Solyc11g013110.2.1;Note=2-oxoglutarate (2OG) and Fe(II)-dependent oxygenase superfamily protein (AHRD V3.3 *** AT1G49390.1);_AED=0.03;_QI=111|1|1|1|0|0|3|477|352;_eAED=0.03;Ontology_term=GO:0016491,GO:0055114	NA	NA	NA	NA	NA	NA	NA	SL4.0ch11:6041000-6041760	761	6041587	23	4.97817	2.51865	3.23852	6041587	761	23	4.97817	2.51865	3.23852
	Merged-SL4.0ch11-6036111-2	GRTGACGTGKC	MEME-1	86	96	-	10.6833	8.3e-05	0.348	TGTTACGTGGA	SlHY5_2_peak_88928	SlHY5_1_peak_81004	Solyc11g013110.2.1	SlHY5_1_peakname|SlHY5_2_peakname	2	SL4.0ch11:6035954-6036294	5' UTR	Solyc11g013110.2	42	name=Solyc11g013110.2.1;Note=2-oxoglutarate (2OG) and Fe(II)-dependent oxygenase superfamily protein (AHRD V3.3 *** AT1G49390.1);_AED=0.03;_QI=111|1|1|1|0|0|3|477|352;_eAED=0.03;Ontology_term=GO:0016491,GO:0055114	SL4.0ch11:6035962-6036294	333	6036144	17	3.16755	2.14295	1.64482	SL4.0ch11:6035954-6036235	282	6036037	20	4.90217	2.64825	3.17064	6036090	307.5	18.5	4.03486	2.3956	2.40773
SlDFRL2	Merged-SL4.0ch01-69899203-2	GRTGACGTGKC	MEME-1	153	163	-	7.66667	0.000376	0.409	ACTGATGTGTC	SlHY5_2_peak_9276	SlHY5_1_peak_8295	Solyc01g068080.4.1	SlHY5_1_peakname|SlHY5_2_peakname	2	SL4.0ch01:69898807-69899585	Distal Intergenic	Solyc01g068080.4	-2669	name=Solyc01g068080.4.1;Note=NAD(P)-binding Rossmann-fold superfamily protein (AHRD V3.3 *** A0A2U1PJA8_ARTAN);Dbxref=InterPro:IPR001509,Pfam:PF01370;Ontology_term=GO:0003824,GO:0050662;_AED=0.10;_QI=245|1|0.66|1|0|0|6|236|320;_eAED=0.10	SL4.0ch01:69898875-69899585	711	69899087	20	4.95585	2.668	3.20311	SL4.0ch01:69898807-69899548	742	69899390	25	9.07462	3.78808	6.99202	69899238	726.5	22.5	7.01523	3.22804	5.09757
	Merged-SL4.0ch01-69904805-2	GRTGACGTGKC	MEME-1	100	110	+	5.81667	0.000792	0.482	GACAACGTAGC	SlHY5_2_peak_9277	SlHY5_1_peak_8296	Solyc01g068080.4.1	SlHY5_1_peakname|SlHY5_2_peakname	2	SL4.0ch01:69904618-69904980	Distal Intergenic	Solyc01g068080.4	-8272	name=Solyc01g068080.4.1;Note=NAD(P)-binding Rossmann-fold superfamily protein (AHRD V3.3 *** A0A2U1PJA8_ARTAN);Dbxref=InterPro:IPR001509,Pfam:PF01370;Ontology_term=GO:0003824,GO:0050662;_AED=0.10;_QI=245|1|0.66|1|0|0|6|236|320;_eAED=0.10	SL4.0ch01:69904655-69904970	316	69904728	19	6.21084	3.22911	4.33241	SL4.0ch01:69904618-69904980	363	69904747	24	9.66955	4.11686	7.54944	69904738	339.5	21.5	7.9402	3.67299	5.94093
	Merged-SL4.0ch01-69904805-2	GRTGACGTGKC	MEME-1	329	339	-	5.65	0.000843	0.482	GATTACGTAAT	SlHY5_2_peak_9277	SlHY5_1_peak_8296	Solyc01g068080.4.1	SlHY5_1_peakname|SlHY5_2_peakname	2	SL4.0ch01:69904618-69904980	Distal Intergenic	Solyc01g068080.4	-8272	name=Solyc01g068080.4.1;Note=NAD(P)-binding Rossmann-fold superfamily protein (AHRD V3.3 *** A0A2U1PJA8_ARTAN);Dbxref=InterPro:IPR001509,Pfam:PF01370;Ontology_term=GO:0003824,GO:0050662;_AED=0.10;_QI=245|1|0.66|1|0|0|6|236|320;_eAED=0.10	SL4.0ch01:69904655-69904970	316	69904728	19	6.21084	3.22911	4.33241	SL4.0ch01:69904618-69904980	363	69904747	24	9.66955	4.11686	7.54944	69904738	339.5	21.5	7.9402	3.67299	5.94093
	Merged-SL4.0ch01-69904805-2	GRTGACGTGKC	MEME-1	101	111	-	6.6	0.000586	0.453	GGCTACGTTGT	SlHY5_2_peak_9277	SlHY5_1_peak_8296	Solyc01g068080.4.1	SlHY5_1_peakname|SlHY5_2_peakname	2	SL4.0ch01:69904618-69904980	Distal Intergenic	Solyc01g068080.4	-8272	name=Solyc01g068080.4.1;Note=NAD(P)-binding Rossmann-fold superfamily protein (AHRD V3.3 *** A0A2U1PJA8_ARTAN);Dbxref=InterPro:IPR001509,Pfam:PF01370;Ontology_term=GO:0003824,GO:0050662;_AED=0.10;_QI=245|1|0.66|1|0|0|6|236|320;_eAED=0.10	SL4.0ch01:69904655-69904970	316	69904728	19	6.21084	3.22911	4.33241	SL4.0ch01:69904618-69904980	363	69904747	24	9.66955	4.11686	7.54944	69904738	339.5	21.5	7.9402	3.67299	5.94093

## Sheet: Cell wall degradation
	merge_sequence_name	motif_id	motif_alt_id	start	stop	strand	score	p-value	q-value	matched_sequence	SlHY5_2_peakname	SlHY5_1_peakname	transcriptid	Parent_files	Total_subpeaks	chr:start-end	annotation	geneid	distanceToTSS	description	SlHY5_1_chr:start-end	SlHY5_1_length	SlHY5_1_abs_summit	SlHY5_1_pileup	SlHY5_1_-log10(pvalue)	SlHY5_1_fold_enrichment	SlHY5_1_-log10(qvalue)	SlHY5_2_chr:start-end	SlHY5_2_length	SlHY5_2_abs_summit	SlHY5_2_pileup	SlHY5_2_-log10(pvalue)	SlHY5_2_fold_enrichment	SlHY5_2_-log10(qvalue)	mean_abs_summit	mean_length	mean_pileup	mean_-log10(pvalue)	mean_fold_enrichment	mean_-log10(qvalue)
TBG4	Merged-SL4.0ch12-2231896-1	GRTGACGTGKC	MEME-1	270	280	+	11.0333	6.75e-05	0.348	TGCCACGTGTC		SlHY5_1_peak_86602	Solyc12g008840.2.1	SlHY5_1_peakname	1	SL4.0ch12:2231681-2232111	Promoter (<=1kb)	Solyc12g008840.2	-639	name=Solyc12g008840.2.1;Note=beta-galactosidase 4;_AED=0.27;_QI=0|1|0.94|1|0|0|19|366|724;_eAED=0.27	SL4.0ch12:2231681-2232111	431	2231826	18	4.93909	2.78838	3.195	NA	NA	NA	NA	NA	NA	NA	2231826	431	18	4.93909	2.78838	3.195
	Merged-SL4.0ch12-2231896-1	GRTGACGTGKC	MEME-1	271	281	-	15.1	3.3e-06	0.169	GGACACGTGGC		SlHY5_1_peak_86602	Solyc12g008840.2.1	SlHY5_1_peakname	1	SL4.0ch12:2231681-2232111	Promoter (<=1kb)	Solyc12g008840.2	-639	name=Solyc12g008840.2.1;Note=beta-galactosidase 4;_AED=0.27;_QI=0|1|0.94|1|0|0|19|366|724;_eAED=0.27	SL4.0ch12:2231681-2232111	431	2231826	18	4.93909	2.78838	3.195	NA	NA	NA	NA	NA	NA	NA	2231826	431	18	4.93909	2.78838	3.195
	Merged-SL4.0ch12-2231896-1	GRTGACGTGKC	MEME-1	218	228	-	5.45	0.00091	0.482	TATGACATGTG		SlHY5_1_peak_86602	Solyc12g008840.2.1	SlHY5_1_peakname	1	SL4.0ch12:2231681-2232111	Promoter (<=1kb)	Solyc12g008840.2	-639	name=Solyc12g008840.2.1;Note=beta-galactosidase 4;_AED=0.27;_QI=0|1|0.94|1|0|0|19|366|724;_eAED=0.27	SL4.0ch12:2231681-2232111	431	2231826	18	4.93909	2.78838	3.195	NA	NA	NA	NA	NA	NA	NA	2231826	431	18	4.93909	2.78838	3.195
	Merged-SL4.0ch12-2226306-1	GRTGACGTGKC	MEME-1	205	215	+	10.7833	7.81e-05	0.348	GGTTACGTTGC		SlHY5_1_peak_86600	Solyc12g008840.2.1	SlHY5_1_peakname	1	SL4.0ch12:2226150-2226462	Distal Intergenic	Solyc12g008840.2	-6229	name=Solyc12g008840.2.1;Note=beta-galactosidase 4;_AED=0.27;_QI=0|1|0.94|1|0|0|19|366|724;_eAED=0.27	SL4.0ch12:2226150-2226462	313	2226332	16	4.49918	2.74474	2.7863	NA	NA	NA	NA	NA	NA	NA	2226332	313	16	4.49918	2.74474	2.7863
	Merged-SL4.0ch12-2222017-2	GRTGACGTGKC	MEME-1	1267	1277	-	5.61667	0.000855	0.482	GGTTACGTAAT	SlHY5_2_peak_95117	SlHY5_1_peak_86598	Solyc12g008840.2.1	SlHY5_1_peakname|SlHY5_2_peakname	2	SL4.0ch12:2220842-2222774	Distal Intergenic	Solyc12g008840.2	-10727	name=Solyc12g008840.2.1;Note=beta-galactosidase 4;_AED=0.27;_QI=0|1|0.94|1|0|0|19|366|724;_eAED=0.27	SL4.0ch12:2220842-2222774	1933	2222540	53	34.9403	8.71859	32.2048	SL4.0ch12:2221726-2222726	1001	2222549	39	21.8483	6.58698	19.271	2222544	1467	46	28.3943	7.65278	25.7379
	Merged-SL4.0ch12-2222017-2	GRTGACGTGKC	MEME-1	925	935	+	10.65	8.45e-05	0.348	GATGATGTGGA	SlHY5_2_peak_95117	SlHY5_1_peak_86598	Solyc12g008840.2.1	SlHY5_1_peakname|SlHY5_2_peakname	2	SL4.0ch12:2220842-2222774	Distal Intergenic	Solyc12g008840.2	-10727	name=Solyc12g008840.2.1;Note=beta-galactosidase 4;_AED=0.27;_QI=0|1|0.94|1|0|0|19|366|724;_eAED=0.27	SL4.0ch12:2220842-2222774	1933	2222540	53	34.9403	8.71859	32.2048	SL4.0ch12:2221726-2222726	1001	2222549	39	21.8483	6.58698	19.271	2222544	1467	46	28.3943	7.65278	25.7379
	Merged-SL4.0ch12-2222017-2	GRTGACGTGKC	MEME-1	1640	1650	-	6.66667	0.000571	0.452	CAATACGTAGC	SlHY5_2_peak_95117	SlHY5_1_peak_86598	Solyc12g008840.2.1	SlHY5_1_peakname|SlHY5_2_peakname	2	SL4.0ch12:2220842-2222774	Distal Intergenic	Solyc12g008840.2	-10727	name=Solyc12g008840.2.1;Note=beta-galactosidase 4;_AED=0.27;_QI=0|1|0.94|1|0|0|19|366|724;_eAED=0.27	SL4.0ch12:2220842-2222774	1933	2222540	53	34.9403	8.71859	32.2048	SL4.0ch12:2221726-2222726	1001	2222549	39	21.8483	6.58698	19.271	2222544	1467	46	28.3943	7.65278	25.7379
	Merged-SL4.0ch12-2229020-2	GRTGACGTGKC	MEME-1	194	204	-	8.7	0.000234	0.388	CACGACGTATC	SlHY5_2_peak_95119	SlHY5_1_peak_86601	Solyc12g008840.2.1	SlHY5_1_peakname|SlHY5_2_peakname	2	SL4.0ch12:2228809-2229228	Distal Intergenic	Solyc12g008840.2	-3517	name=Solyc12g008840.2.1;Note=beta-galactosidase 4;_AED=0.27;_QI=0|1|0.94|1|0|0|19|366|724;_eAED=0.27	SL4.0ch12:2228809-2229157	349	2228987	12	2.55589	2.09892	1.13779	SL4.0ch12:2228887-2229228	342	2228958	18	5.76391	3.12881	3.94141	2228972	345.5	15	4.1599	2.61387	2.5396
	Merged-SL4.0ch12-2229020-2	GRTGACGTGKC	MEME-1	193	203	+	5.78333	0.000801	0.482	TGATACGTCGT	SlHY5_2_peak_95119	SlHY5_1_peak_86601	Solyc12g008840.2.1	SlHY5_1_peakname|SlHY5_2_peakname	2	SL4.0ch12:2228809-2229228	Distal Intergenic	Solyc12g008840.2	-3517	name=Solyc12g008840.2.1;Note=beta-galactosidase 4;_AED=0.27;_QI=0|1|0.94|1|0|0|19|366|724;_eAED=0.27	SL4.0ch12:2228809-2229157	349	2228987	12	2.55589	2.09892	1.13779	SL4.0ch12:2228887-2229228	342	2228958	18	5.76391	3.12881	3.94141	2228972	345.5	15	4.1599	2.61387	2.5396
	Merged-SL4.0ch12-2224837-2	GRTGACGTGKC	MEME-1	150	160	+	6.31667	0.000657	0.467	GAATACGTCAA	SlHY5_2_peak_95118	SlHY5_1_peak_86599	Solyc12g008840.2.1	SlHY5_1_peakname|SlHY5_2_peakname	2	SL4.0ch12:2224660-2225015	Distal Intergenic	Solyc12g008840.2	-7698	name=Solyc12g008840.2.1;Note=beta-galactosidase 4;_AED=0.27;_QI=0|1|0.94|1|0|0|19|366|724;_eAED=0.27	SL4.0ch12:2224690-2224983	294	2224930	12	2.55589	2.09892	1.13779	SL4.0ch12:2224660-2225015	356	2224816	20	6.98929	3.45816	5.05685	2224873	325	16	4.77259	2.77854	3.09732
	Merged-SL4.0ch12-2234526-2	GRTGACGTGKC	MEME-1	87	97	+	5.86667	0.000777	0.482	CTTCACGTGTG	SlHY5_2_peak_95121	SlHY5_1_peak_86603	Solyc12g008840.2.1	SlHY5_1_peakname|SlHY5_2_peakname	2	SL4.0ch12:2234357-2234693	Intron (Solyc12g008840.2.1/Solyc12g008840.2, intron 4 of 18)	Solyc12g008840.2	1990	name=Solyc12g008840.2.1;Note=beta-galactosidase 4;_AED=0.27;_QI=0|1|0.94|1|0|0|19|366|724;_eAED=0.27	SL4.0ch12:2234374-2234693	320	2234553	17	3.53518	2.28685	1.95013	SL4.0ch12:2234357-2234682	326	2234620	16	3.32187	2.24846	1.8088	2234586	323	16.5	3.42853	2.26765	1.87946
	Merged-SL4.0ch12-2234526-2	GRTGACGTGKC	MEME-1	221	231	+	5.86667	0.000777	0.482	CTTCACGTGTG	SlHY5_2_peak_95121	SlHY5_1_peak_86603	Solyc12g008840.2.1	SlHY5_1_peakname|SlHY5_2_peakname	2	SL4.0ch12:2234357-2234693	Intron (Solyc12g008840.2.1/Solyc12g008840.2, intron 4 of 18)	Solyc12g008840.2	1990	name=Solyc12g008840.2.1;Note=beta-galactosidase 4;_AED=0.27;_QI=0|1|0.94|1|0|0|19|366|724;_eAED=0.27	SL4.0ch12:2234374-2234693	320	2234553	17	3.53518	2.28685	1.95013	SL4.0ch12:2234357-2234682	326	2234620	16	3.32187	2.24846	1.8088	2234586	323	16.5	3.42853	2.26765	1.87946
	Merged-SL4.0ch12-2234526-2	GRTGACGTGKC	MEME-1	222	232	-	5.36667	0.000938	0.488	CCACACGTGAA	SlHY5_2_peak_95121	SlHY5_1_peak_86603	Solyc12g008840.2.1	SlHY5_1_peakname|SlHY5_2_peakname	2	SL4.0ch12:2234357-2234693	Intron (Solyc12g008840.2.1/Solyc12g008840.2, intron 4 of 18)	Solyc12g008840.2	1990	name=Solyc12g008840.2.1;Note=beta-galactosidase 4;_AED=0.27;_QI=0|1|0.94|1|0|0|19|366|724;_eAED=0.27	SL4.0ch12:2234374-2234693	320	2234553	17	3.53518	2.28685	1.95013	SL4.0ch12:2234357-2234682	326	2234620	16	3.32187	2.24846	1.8088	2234586	323	16.5	3.42853	2.26765	1.87946
	Merged-SL4.0ch12-2234526-2	GRTGACGTGKC	MEME-1	88	98	-	5.36667	0.000938	0.488	CCACACGTGAA	SlHY5_2_peak_95121	SlHY5_1_peak_86603	Solyc12g008840.2.1	SlHY5_1_peakname|SlHY5_2_peakname	2	SL4.0ch12:2234357-2234693	Intron (Solyc12g008840.2.1/Solyc12g008840.2, intron 4 of 18)	Solyc12g008840.2	1990	name=Solyc12g008840.2.1;Note=beta-galactosidase 4;_AED=0.27;_QI=0|1|0.94|1|0|0|19|366|724;_eAED=0.27	SL4.0ch12:2234374-2234693	320	2234553	17	3.53518	2.28685	1.95013	SL4.0ch12:2234357-2234682	326	2234620	16	3.32187	2.24846	1.8088	2234586	323	16.5	3.42853	2.26765	1.87946
EXP1	Merged-SL4.0ch06-33253527-2	GRTGACGTGKC	MEME-1	256	266	+	9.16667	0.000185	0.377	GAATACGTGTT	SlHY5_2_peak_50299	SlHY5_1_peak_45922	Solyc06g051800.3.1	SlHY5_1_peakname|SlHY5_2_peakname	2	SL4.0ch06:33253189-33253825	Promoter (<=1kb)	Solyc06g051800.3	-422	name=Solyc06g051800.3.1;Note=expansin 1;_AED=0.29;_QI=400|1|0.5|1|0|0|2|297|261;_eAED=0.29	SL4.0ch06:33253189-33253800	612	33253454	47	25.0208	6.45703	22.4496	SL4.0ch06:33253296-33253825	530	33253480	39	18.3363	5.39451	15.8547	33253467	571	43	21.6786	5.92577	19.1521
	Merged-SL4.0ch06-33253527-2	GRTGACGTGKC	MEME-1	477	487	+	7.75	0.000361	0.409	TGTTACGTTGC	SlHY5_2_peak_50299	SlHY5_1_peak_45922	Solyc06g051800.3.1	SlHY5_1_peakname|SlHY5_2_peakname	2	SL4.0ch06:33253189-33253825	Promoter (<=1kb)	Solyc06g051800.3	-422	name=Solyc06g051800.3.1;Note=expansin 1;_AED=0.29;_QI=400|1|0.5|1|0|0|2|297|261;_eAED=0.29	SL4.0ch06:33253189-33253800	612	33253454	47	25.0208	6.45703	22.4496	SL4.0ch06:33253296-33253825	530	33253480	39	18.3363	5.39451	15.8547	33253467	571	43	21.6786	5.92577	19.1521
PL	Merged-SL4.0ch03-56748899-2	GRTGACGTGKC	MEME-1	256	266	+	5.56667	0.00087	0.482	TGTCATGTGGA	SlHY5_2_peak_28170	SlHY5_1_peak_25627	Solyc03g111690.4.1	SlHY5_1_peakname|SlHY5_2_peakname	2	SL4.0ch03:56748559-56749294	Distal Intergenic	Solyc03g111690.4	-3935	name=Solyc03g111690.4.1;Note=Pectate lyase (AHRD V3.3 *** A0A2G2ZW27_CAPAN);_AED=0.19;_QI=294|1|0.5|1|0|0|4|342|403;_eAED=0.19	SL4.0ch03:56748559-56749294	736	56748783	26	9.82107	3.96244	7.71174	SL4.0ch03:56748559-56749186	628	56748852	25	10.3831	4.28153	8.2231	56748818	682	25.5	10.1021	4.12198	7.96742
	Merged-SL4.0ch03-56748899-2	GRTGACGTGKC	MEME-1	241	251	-	6.06667	0.000721	0.482	CGACACATGGC	SlHY5_2_peak_28170	SlHY5_1_peak_25627	Solyc03g111690.4.1	SlHY5_1_peakname|SlHY5_2_peakname	2	SL4.0ch03:56748559-56749294	Distal Intergenic	Solyc03g111690.4	-3935	name=Solyc03g111690.4.1;Note=Pectate lyase (AHRD V3.3 *** A0A2G2ZW27_CAPAN);_AED=0.19;_QI=294|1|0.5|1|0|0|4|342|403;_eAED=0.19	SL4.0ch03:56748559-56749294	736	56748783	26	9.82107	3.96244	7.71174	SL4.0ch03:56748559-56749186	628	56748852	25	10.3831	4.28153	8.2231	56748818	682	25.5	10.1021	4.12198	7.96742
	Merged-SL4.0ch03-56748899-2	GRTGACGTGKC	MEME-1	240	250	+	7.9	0.00034	0.409	GGCCATGTGTC	SlHY5_2_peak_28170	SlHY5_1_peak_25627	Solyc03g111690.4.1	SlHY5_1_peakname|SlHY5_2_peakname	2	SL4.0ch03:56748559-56749294	Distal Intergenic	Solyc03g111690.4	-3935	name=Solyc03g111690.4.1;Note=Pectate lyase (AHRD V3.3 *** A0A2G2ZW27_CAPAN);_AED=0.19;_QI=294|1|0.5|1|0|0|4|342|403;_eAED=0.19	SL4.0ch03:56748559-56749294	736	56748783	26	9.82107	3.96244	7.71174	SL4.0ch03:56748559-56749186	628	56748852	25	10.3831	4.28153	8.2231	56748818	682	25.5	10.1021	4.12198	7.96742
	Merged-SL4.0ch03-56753911-2	GRTGACGTGKC	MEME-1	230	240	+	6.48333	0.000614	0.461	ATCTACGTGGT	SlHY5_2_peak_28172	SlHY5_1_peak_25629	Solyc03g111690.4.1	SlHY5_1_peakname|SlHY5_2_peakname	2	SL4.0ch03:56753341-56754681	Exon (Solyc03g111690.4.1/Solyc03g111690.4, exon 2 of 4)	Solyc03g111690.4	1150	name=Solyc03g111690.4.1;Note=Pectate lyase (AHRD V3.3 *** A0A2G2ZW27_CAPAN);_AED=0.19;_QI=294|1|0.5|1|0|0|4|342|403;_eAED=0.19	SL4.0ch03:56753355-56754269	915	56753813	29	11.1079	4.11854	8.93522	SL4.0ch03:56753341-56754681	1341	56753799	26	9.34155	3.79035	7.24698	56753806	1128	27.5	10.2247	3.95445	8.0911
	Merged-SL4.0ch03-56753911-2	GRTGACGTGKC	MEME-1	685	695	-	7.5	0.0004	0.409	CATGATGTGTC	SlHY5_2_peak_28172	SlHY5_1_peak_25629	Solyc03g111690.4.1	SlHY5_1_peakname|SlHY5_2_peakname	2	SL4.0ch03:56753341-56754681	Exon (Solyc03g111690.4.1/Solyc03g111690.4, exon 2 of 4)	Solyc03g111690.4	1150	name=Solyc03g111690.4.1;Note=Pectate lyase (AHRD V3.3 *** A0A2G2ZW27_CAPAN);_AED=0.19;_QI=294|1|0.5|1|0|0|4|342|403;_eAED=0.19	SL4.0ch03:56753355-56754269	915	56753813	29	11.1079	4.11854	8.93522	SL4.0ch03:56753341-56754681	1341	56753799	26	9.34155	3.79035	7.24698	56753806	1128	27.5	10.2247	3.95445	8.0911
	Merged-SL4.0ch03-56753911-2	GRTGACGTGKC	MEME-1	891	901	+	6.05	0.000725	0.482	GTAGACATGGT	SlHY5_2_peak_28172	SlHY5_1_peak_25629	Solyc03g111690.4.1	SlHY5_1_peakname|SlHY5_2_peakname	2	SL4.0ch03:56753341-56754681	Exon (Solyc03g111690.4.1/Solyc03g111690.4, exon 2 of 4)	Solyc03g111690.4	1150	name=Solyc03g111690.4.1;Note=Pectate lyase (AHRD V3.3 *** A0A2G2ZW27_CAPAN);_AED=0.19;_QI=294|1|0.5|1|0|0|4|342|403;_eAED=0.19	SL4.0ch03:56753355-56754269	915	56753813	29	11.1079	4.11854	8.93522	SL4.0ch03:56753341-56754681	1341	56753799	26	9.34155	3.79035	7.24698	56753806	1128	27.5	10.2247	3.95445	8.0911
	Merged-SL4.0ch03-56753911-2	GRTGACGTGKC	MEME-1	231	241	-	6.28333	0.000664	0.468	CACCACGTAGA	SlHY5_2_peak_28172	SlHY5_1_peak_25629	Solyc03g111690.4.1	SlHY5_1_peakname|SlHY5_2_peakname	2	SL4.0ch03:56753341-56754681	Exon (Solyc03g111690.4.1/Solyc03g111690.4, exon 2 of 4)	Solyc03g111690.4	1150	name=Solyc03g111690.4.1;Note=Pectate lyase (AHRD V3.3 *** A0A2G2ZW27_CAPAN);_AED=0.19;_QI=294|1|0.5|1|0|0|4|342|403;_eAED=0.19	SL4.0ch03:56753355-56754269	915	56753813	29	11.1079	4.11854	8.93522	SL4.0ch03:56753341-56754681	1341	56753799	26	9.34155	3.79035	7.24698	56753806	1128	27.5	10.2247	3.95445	8.0911
	Merged-SL4.0ch03-56744469-2	GRTGACGTGKC	MEME-1	645	655	+	7.08333	0.000481	0.434	GAATACGTTTC	SlHY5_2_peak_28169	SlHY5_1_peak_25626	Solyc03g111690.4.1	SlHY5_1_peakname|SlHY5_2_peakname	2	SL4.0ch03:56744073-56744865	Distal Intergenic	Solyc03g111690.4	-8392	name=Solyc03g111690.4.1;Note=Pectate lyase (AHRD V3.3 *** A0A2G2ZW27_CAPAN);_AED=0.19;_QI=294|1|0.5|1|0|0|4|342|403;_eAED=0.19	SL4.0ch03:56744073-56744865	793	56744649	24	9.46356	4.03638	7.36993	SL4.0ch03:56744101-56744839	739	56744495	20	6.98929	3.45816	5.05685	56744572	766	22	8.22643	3.74727	6.21339
	Merged-SL4.0ch03-56756695-2	GRTGACGTGKC	MEME-1	369	379	+	6.35	0.000648	0.465	ATAGACATGGC	SlHY5_2_peak_28173	SlHY5_1_peak_25630	Solyc03g111690.4.1	SlHY5_1_peakname|SlHY5_2_peakname	2	SL4.0ch03:56756486-56756869	Distal Intergenic	Solyc03g111690.4	3816	name=Solyc03g111690.4.1;Note=Pectate lyase (AHRD V3.3 *** A0A2G2ZW27_CAPAN);_AED=0.19;_QI=294|1|0.5|1|0|0|4|342|403;_eAED=0.19	SL4.0ch03:56756486-56756869	384	56756646	14	2.98545	2.20135	1.50008	SL4.0ch03:56756561-56756867	307	56756674	17	5.18299	2.96414	3.41772	56756660	345.5	15.5	4.08422	2.58275	2.4589
PL8	Merged-SL4.0ch09-66801572-2	GRTGACGTGKC	MEME-1	293	303	-	11.05	6.64e-05	0.348	GATGATGTGTC	SlHY5_2_peak_79226	SlHY5_1_peak_72150	Solyc09g091430.4.1	SlHY5_1_peakname|SlHY5_2_peakname	2	SL4.0ch09:66801298-66801844	Distal Intergenic	Solyc09g091430.4	5035	name=Solyc09g091430.4.1;Note=Pectate lyase (AHRD V3.3 *** A0A2G2W1U1_CAPBA);_AED=0.21;_QI=0|1|0.87|1|0|0|8|578|478;_eAED=0.21	SL4.0ch09:66801323-66801844	522	66801592	52	28.1937	6.73351	25.563	SL4.0ch09:66801298-66801824	527	66801600	56	28.5527	6.33624	25.8314	66801596	524.5	54	28.3732	6.53488	25.6972
	Merged-SL4.0ch09-66801572-2	GRTGACGTGKC	MEME-1	197	207	+	7.23333	0.000452	0.425	AACGACGTATA	SlHY5_2_peak_79226	SlHY5_1_peak_72150	Solyc09g091430.4.1	SlHY5_1_peakname|SlHY5_2_peakname	2	SL4.0ch09:66801298-66801844	Distal Intergenic	Solyc09g091430.4	5035	name=Solyc09g091430.4.1;Note=Pectate lyase (AHRD V3.3 *** A0A2G2W1U1_CAPBA);_AED=0.21;_QI=0|1|0.87|1|0|0|8|578|478;_eAED=0.21	SL4.0ch09:66801323-66801844	522	66801592	52	28.1937	6.73351	25.563	SL4.0ch09:66801298-66801824	527	66801600	56	28.5527	6.33624	25.8314	66801596	524.5	54	28.3732	6.53488	25.6972
	Merged-SL4.0ch09-66801572-2	GRTGACGTGKC	MEME-1	198	208	-	6.31667	0.000657	0.467	GTATACGTCGT	SlHY5_2_peak_79226	SlHY5_1_peak_72150	Solyc09g091430.4.1	SlHY5_1_peakname|SlHY5_2_peakname	2	SL4.0ch09:66801298-66801844	Distal Intergenic	Solyc09g091430.4	5035	name=Solyc09g091430.4.1;Note=Pectate lyase (AHRD V3.3 *** A0A2G2W1U1_CAPBA);_AED=0.21;_QI=0|1|0.87|1|0|0|8|578|478;_eAED=0.21	SL4.0ch09:66801323-66801844	522	66801592	52	28.1937	6.73351	25.563	SL4.0ch09:66801298-66801824	527	66801600	56	28.5527	6.33624	25.8314	66801596	524.5	54	28.3732	6.53488	25.6972
	Merged-SL4.0ch09-66813788-1	GRTGACGTGKC	MEME-1	61	71	+	6.7	0.000562	0.45	AGACACGTGAA	SlHY5_2_peak_79228		Solyc09g091430.4.1	SlHY5_2_peakname	1	SL4.0ch09:66813510-66814066	Distal Intergenic	Solyc09g091430.4	-7182	name=Solyc09g091430.4.1;Note=Pectate lyase (AHRD V3.3 *** A0A2G2W1U1_CAPBA);_AED=0.21;_QI=0|1|0.87|1|0|0|8|578|478;_eAED=0.21	NA	NA	NA	NA	NA	NA	NA	SL4.0ch09:66813510-66814066	557	66813712	12	2.4684	2.05648	1.11067	66813712	557	12	2.4684	2.05648	1.11067
	Merged-SL4.0ch09-66813788-1	GRTGACGTGKC	MEME-1	453	463	+	10.65	8.45e-05	0.348	CCTCACGTGGA	SlHY5_2_peak_79228		Solyc09g091430.4.1	SlHY5_2_peakname	1	SL4.0ch09:66813510-66814066	Distal Intergenic	Solyc09g091430.4	-7182	name=Solyc09g091430.4.1;Note=Pectate lyase (AHRD V3.3 *** A0A2G2W1U1_CAPBA);_AED=0.21;_QI=0|1|0.87|1|0|0|8|578|478;_eAED=0.21	NA	NA	NA	NA	NA	NA	NA	SL4.0ch09:66813510-66814066	557	66813712	12	2.4684	2.05648	1.11067	66813712	557	12	2.4684	2.05648	1.11067
	Merged-SL4.0ch09-66813788-1	GRTGACGTGKC	MEME-1	62	72	-	9.63333	0.000147	0.348	TTTCACGTGTC	SlHY5_2_peak_79228		Solyc09g091430.4.1	SlHY5_2_peakname	1	SL4.0ch09:66813510-66814066	Distal Intergenic	Solyc09g091430.4	-7182	name=Solyc09g091430.4.1;Note=Pectate lyase (AHRD V3.3 *** A0A2G2W1U1_CAPBA);_AED=0.21;_QI=0|1|0.87|1|0|0|8|578|478;_eAED=0.21	NA	NA	NA	NA	NA	NA	NA	SL4.0ch09:66813510-66814066	557	66813712	12	2.4684	2.05648	1.11067	66813712	557	12	2.4684	2.05648	1.11067
	Merged-SL4.0ch09-66803638-2	GRTGACGTGKC	MEME-1	302	312	+	7.61667	0.000384	0.409	GACCATGTCGC	SlHY5_2_peak_79227	SlHY5_1_peak_72151	Solyc09g091430.4.1	SlHY5_1_peakname|SlHY5_2_peakname	2	SL4.0ch09:66803400-66803873	Exon (Solyc09g091430.4.1/Solyc09g091430.4, exon 4 of 8)	Solyc09g091430.4	2970	name=Solyc09g091430.4.1;Note=Pectate lyase (AHRD V3.3 *** A0A2G2W1U1_CAPBA);_AED=0.21;_QI=0|1|0.87|1|0|0|8|578|478;_eAED=0.21	SL4.0ch09:66803430-66803873	444	66803654	28	5.65334	2.50629	3.8241	SL4.0ch09:66803400-66803851	452	66803636	29	6.48757	2.69588	4.59867	66803645	448	28.5	6.07045	2.60108	4.21138
	Merged-SL4.0ch09-66803638-2	GRTGACGTGKC	MEME-1	303	313	-	5.8	0.000798	0.482	CGCGACATGGT	SlHY5_2_peak_79227	SlHY5_1_peak_72151	Solyc09g091430.4.1	SlHY5_1_peakname|SlHY5_2_peakname	2	SL4.0ch09:66803400-66803873	Exon (Solyc09g091430.4.1/Solyc09g091430.4, exon 4 of 8)	Solyc09g091430.4	2970	name=Solyc09g091430.4.1;Note=Pectate lyase (AHRD V3.3 *** A0A2G2W1U1_CAPBA);_AED=0.21;_QI=0|1|0.87|1|0|0|8|578|478;_eAED=0.21	SL4.0ch09:66803430-66803873	444	66803654	28	5.65334	2.50629	3.8241	SL4.0ch09:66803400-66803851	452	66803636	29	6.48757	2.69588	4.59867	66803645	448	28.5	6.07045	2.60108	4.21138
	Merged-SL4.0ch09-66803638-2	GRTGACGTGKC	MEME-1	53	63	+	9.93333	0.000126	0.348	CCATACGTGGC	SlHY5_2_peak_79227	SlHY5_1_peak_72151	Solyc09g091430.4.1	SlHY5_1_peakname|SlHY5_2_peakname	2	SL4.0ch09:66803400-66803873	Exon (Solyc09g091430.4.1/Solyc09g091430.4, exon 4 of 8)	Solyc09g091430.4	2970	name=Solyc09g091430.4.1;Note=Pectate lyase (AHRD V3.3 *** A0A2G2W1U1_CAPBA);_AED=0.21;_QI=0|1|0.87|1|0|0|8|578|478;_eAED=0.21	SL4.0ch09:66803430-66803873	444	66803654	28	5.65334	2.50629	3.8241	SL4.0ch09:66803400-66803851	452	66803636	29	6.48757	2.69588	4.59867	66803645	448	28.5	6.07045	2.60108	4.21138
MAN7	Merged-SL4.0ch02-46036218-2	GRTGACGTGKC	MEME-1	360	370	+	8.23333	0.000293	0.409	GGTTACATGGA	SlHY5_2_peak_19313	SlHY5_1_peak_17546	Solyc02g084990.3.1	SlHY5_1_peakname|SlHY5_2_peakname	2	SL4.0ch02:46036014-46036423	Promoter (<=1kb)	Solyc02g084990.3	-569	name=Solyc02g084990.3.1;Note=Mannan endo-1,4-beta-mannosidase (AHRD V3.3 *** A0A2K3NB99_TRIPR);Dbxref=InterPro:IPR001547,Pfam:PF00150;Ontology_term=GO:0004553,GO:0005975;_AED=0.07;_QI=140|1|0.8|1|0|0|5|339|434;_eAED=0.07	SL4.0ch02:46036014-46036423	410	46036263	19	4.46182	2.54095	2.76499	SL4.0ch02:46036032-46036403	372	46036170	23	7.78865	3.49669	5.79334	46036216	391	21	6.12523	3.01882	4.27916
	Merged-SL4.0ch02-46033048-1	GRTGACGTGKC	MEME-1	238	248	-	5.28333	0.000965	0.493	GACCACATTGC		SlHY5_1_peak_17545	Solyc02g084990.3.1	SlHY5_1_peakname	1	SL4.0ch02:46032900-46033196	Intron (Solyc02g084990.3.1/Solyc02g084990.3, intron 4 of 4)	Solyc02g084990.3	2601	name=Solyc02g084990.3.1;Note=Mannan endo-1,4-beta-mannosidase (AHRD V3.3 *** A0A2K3NB99_TRIPR);Dbxref=InterPro:IPR001547,Pfam:PF00150;Ontology_term=GO:0004553,GO:0005975;_AED=0.07;_QI=140|1|0.8|1|0|0|5|339|434;_eAED=0.07	SL4.0ch02:46032900-46033196	297	46033048	16	4.49918	2.74474	2.7863	NA	NA	NA	NA	NA	NA	NA	46033048	297	16	4.49918	2.74474	2.7863
PG2A	Merged-SL4.0ch10-60679317-2	GRTGACGTGKC	MEME-1	306	316	+	8.53333	0.000253	0.391	GTTTACGTGTT	SlHY5_2_peak_87220	SlHY5_1_peak_79384	Solyc10g080210.2.1	SlHY5_1_peakname|SlHY5_2_peakname	2	SL4.0ch10:60679062-60679560	Distal Intergenic	Solyc10g080210.2	-2639	name=Solyc10g080210.2.1;Note=polygalacturonase;Dbxref=InterPro:IPR000743,Pfam:PF00295;Ontology_term=GO:0004650,GO:0005975;_AED=0.12;_QI=81|1|1|1|0|0|9|227|457;_eAED=0.12	SL4.0ch10:60679062-60679534	473	60679217	33	10.4991	3.59533	8.35647	SL4.0ch10:60679115-60679560	446	60679226	20	3.65727	2.20381	2.08477	60679222	459.5	26.5	7.07819	2.89957	5.22062
	Merged-SL4.0ch10-60679317-2	GRTGACGTGKC	MEME-1	132	142	-	6.06667	0.000721	0.482	GGCTACGTATT	SlHY5_2_peak_87220	SlHY5_1_peak_79384	Solyc10g080210.2.1	SlHY5_1_peakname|SlHY5_2_peakname	2	SL4.0ch10:60679062-60679560	Distal Intergenic	Solyc10g080210.2	-2639	name=Solyc10g080210.2.1;Note=polygalacturonase;Dbxref=InterPro:IPR000743,Pfam:PF00295;Ontology_term=GO:0004650,GO:0005975;_AED=0.12;_QI=81|1|1|1|0|0|9|227|457;_eAED=0.12	SL4.0ch10:60679062-60679534	473	60679217	33	10.4991	3.59533	8.35647	SL4.0ch10:60679115-60679560	446	60679226	20	3.65727	2.20381	2.08477	60679222	459.5	26.5	7.07819	2.89957	5.22062
	Merged-SL4.0ch10-60679317-2	GRTGACGTGKC	MEME-1	131	141	+	10.2167	0.000108	0.348	GAATACGTAGC	SlHY5_2_peak_87220	SlHY5_1_peak_79384	Solyc10g080210.2.1	SlHY5_1_peakname|SlHY5_2_peakname	2	SL4.0ch10:60679062-60679560	Distal Intergenic	Solyc10g080210.2	-2639	name=Solyc10g080210.2.1;Note=polygalacturonase;Dbxref=InterPro:IPR000743,Pfam:PF00295;Ontology_term=GO:0004650,GO:0005975;_AED=0.12;_QI=81|1|1|1|0|0|9|227|457;_eAED=0.12	SL4.0ch10:60679062-60679534	473	60679217	33	10.4991	3.59533	8.35647	SL4.0ch10:60679115-60679560	446	60679226	20	3.65727	2.20381	2.08477	60679222	459.5	26.5	7.07819	2.89957	5.22062
CEL2	Merged-SL4.0ch09-3628038-2	GRTGACGTGKC	MEME-1	202	212	+	5.45	0.00091	0.482	TTCCACGTGTT	SlHY5_2_peak_71012	SlHY5_1_peak_64768	Solyc09g010210.3.1	SlHY5_1_peakname|SlHY5_2_peakname	2	SL4.0ch09:3627788-3628321	Promoter (1-2kb)	Solyc09g010210.3	-1800	name=Solyc09g010210.3.1;Note=endo-1,4-beta-glucanase precursor (Cel2);Dbxref=InterPro:IPR001701,Pfam:PF00759;Ontology_term=GO:0004553,GO:0005975;_AED=0.11;_QI=73|1|0.71|1|0|0|7|262|489;_eAED=0.11	SL4.0ch09:3627788-3628321	534	3628018	23	8.4539	3.7492	6.4233	SL4.0ch09:3627822-3628222	401	3628000	24	9.39624	4.01026	7.29715	3628009	467.5	23.5	8.92507	3.87973	6.86022
	Merged-SL4.0ch09-3628038-2	GRTGACGTGKC	MEME-1	70	80	-	5.55	0.000876	0.482	ATTCATGTGGC	SlHY5_2_peak_71012	SlHY5_1_peak_64768	Solyc09g010210.3.1	SlHY5_1_peakname|SlHY5_2_peakname	2	SL4.0ch09:3627788-3628321	Promoter (1-2kb)	Solyc09g010210.3	-1800	name=Solyc09g010210.3.1;Note=endo-1,4-beta-glucanase precursor (Cel2);Dbxref=InterPro:IPR001701,Pfam:PF00759;Ontology_term=GO:0004553,GO:0005975;_AED=0.11;_QI=73|1|0.71|1|0|0|7|262|489;_eAED=0.11	SL4.0ch09:3627788-3628321	534	3628018	23	8.4539	3.7492	6.4233	SL4.0ch09:3627822-3628222	401	3628000	24	9.39624	4.01026	7.29715	3628009	467.5	23.5	8.92507	3.87973	6.86022
	Merged-SL4.0ch09-3628038-2	GRTGACGTGKC	MEME-1	203	213	-	12.9	2.04e-05	0.231	GAACACGTGGA	SlHY5_2_peak_71012	SlHY5_1_peak_64768	Solyc09g010210.3.1	SlHY5_1_peakname|SlHY5_2_peakname	2	SL4.0ch09:3627788-3628321	Promoter (1-2kb)	Solyc09g010210.3	-1800	name=Solyc09g010210.3.1;Note=endo-1,4-beta-glucanase precursor (Cel2);Dbxref=InterPro:IPR001701,Pfam:PF00759;Ontology_term=GO:0004553,GO:0005975;_AED=0.11;_QI=73|1|0.71|1|0|0|7|262|489;_eAED=0.11	SL4.0ch09:3627788-3628321	534	3628018	23	8.4539	3.7492	6.4233	SL4.0ch09:3627822-3628222	401	3628000	24	9.39624	4.01026	7.29715	3628009	467.5	23.5	8.92507	3.87973	6.86022
	Merged-SL4.0ch09-3629064-1	GRTGACGTGKC	MEME-1	252	262	+	8.3	0.000282	0.409	CAATACGTGGA		SlHY5_1_peak_64769	Solyc09g010210.3.1	SlHY5_1_peakname	1	SL4.0ch09:3628828-3629300	Promoter (<=1kb)	Solyc09g010210.3	-790	name=Solyc09g010210.3.1;Note=endo-1,4-beta-glucanase precursor (Cel2);Dbxref=InterPro:IPR001701,Pfam:PF00759;Ontology_term=GO:0004553,GO:0005975;_AED=0.11;_QI=73|1|0.71|1|0|0|7|262|489;_eAED=0.11	SL4.0ch09:3628828-3629300	473	3629136	16	4.30762	2.6619	2.63279	NA	NA	NA	NA	NA	NA	NA	3629136	473	16	4.30762	2.6619	2.63279
	Merged-SL4.0ch09-3631904-1	GRTGACGTGKC	MEME-1	194	204	-	5.9	0.000766	0.482	GAACACGTTTA	SlHY5_2_peak_71014		Solyc09g010210.3.1	SlHY5_2_peakname	1	SL4.0ch09:3631687-3632121	Intron (Solyc09g010210.3.1/Solyc09g010210.3, intron 3 of 6)	Solyc09g010210.3	2050	name=Solyc09g010210.3.1;Note=endo-1,4-beta-glucanase precursor (Cel2);Dbxref=InterPro:IPR001701,Pfam:PF00759;Ontology_term=GO:0004553,GO:0005975;_AED=0.11;_QI=73|1|0.71|1|0|0|7|262|489;_eAED=0.11	NA	NA	NA	NA	NA	NA	NA	SL4.0ch09:3631687-3632121	435	3632035	15	2.80009	2.07616	1.37297	3632035	435	15	2.80009	2.07616	1.37297
CEL8	Merged-SL4.0ch08-63211255-2	GRTGACGTGKC	MEME-1	929	939	+	8.53333	0.000253	0.391	GTACACGTGTA	SlHY5_2_peak_70264	SlHY5_1_peak_64069	Solyc08g082250.3.1	SlHY5_1_peakname|SlHY5_2_peakname	2	SL4.0ch08:63210646-63211838	Intron (Solyc08g082250.3.1/Solyc08g082250.3, intron 4 of 8)	Solyc08g082250.3	2937	name=Solyc08g082250.3.1;Note=endo-beta-1,4-D-glucanase (Cel8);Dbxref=InterPro:IPR001701,Pfam:PF00759;Ontology_term=GO:0004553,GO:0005975;_AED=0.12;_QI=194|1|0.88|1|0|0|9|479|625;_eAED=0.12	SL4.0ch08:63210646-63211838	1193	63211563	20	6.70152	3.34105	4.78974	SL4.0ch08:63210778-63211759	982	63211594	19	5.42987	2.91391	3.64129	63211578	1087.5	19.5	6.06569	3.12748	4.21551
	Merged-SL4.0ch08-63211255-2	GRTGACGTGKC	MEME-1	131	141	-	11.25	5.93e-05	0.335	CATCACGTGGA	SlHY5_2_peak_70264	SlHY5_1_peak_64069	Solyc08g082250.3.1	SlHY5_1_peakname|SlHY5_2_peakname	2	SL4.0ch08:63210646-63211838	Intron (Solyc08g082250.3.1/Solyc08g082250.3, intron 4 of 8)	Solyc08g082250.3	2937	name=Solyc08g082250.3.1;Note=endo-beta-1,4-D-glucanase (Cel8);Dbxref=InterPro:IPR001701,Pfam:PF00759;Ontology_term=GO:0004553,GO:0005975;_AED=0.12;_QI=194|1|0.88|1|0|0|9|479|625;_eAED=0.12	SL4.0ch08:63210646-63211838	1193	63211563	20	6.70152	3.34105	4.78974	SL4.0ch08:63210778-63211759	982	63211594	19	5.42987	2.91391	3.64129	63211578	1087.5	19.5	6.06569	3.12748	4.21551
	Merged-SL4.0ch08-63211255-2	GRTGACGTGKC	MEME-1	978	988	+	5.28333	0.000965	0.493	ACACACGTGAT	SlHY5_2_peak_70264	SlHY5_1_peak_64069	Solyc08g082250.3.1	SlHY5_1_peakname|SlHY5_2_peakname	2	SL4.0ch08:63210646-63211838	Intron (Solyc08g082250.3.1/Solyc08g082250.3, intron 4 of 8)	Solyc08g082250.3	2937	name=Solyc08g082250.3.1;Note=endo-beta-1,4-D-glucanase (Cel8);Dbxref=InterPro:IPR001701,Pfam:PF00759;Ontology_term=GO:0004553,GO:0005975;_AED=0.12;_QI=194|1|0.88|1|0|0|9|479|625;_eAED=0.12	SL4.0ch08:63210646-63211838	1193	63211563	20	6.70152	3.34105	4.78974	SL4.0ch08:63210778-63211759	982	63211594	19	5.42987	2.91391	3.64129	63211578	1087.5	19.5	6.06569	3.12748	4.21551
	Merged-SL4.0ch08-63211255-2	GRTGACGTGKC	MEME-1	979	989	-	8.4	0.000269	0.402	CATCACGTGTG	SlHY5_2_peak_70264	SlHY5_1_peak_64069	Solyc08g082250.3.1	SlHY5_1_peakname|SlHY5_2_peakname	2	SL4.0ch08:63210646-63211838	Intron (Solyc08g082250.3.1/Solyc08g082250.3, intron 4 of 8)	Solyc08g082250.3	2937	name=Solyc08g082250.3.1;Note=endo-beta-1,4-D-glucanase (Cel8);Dbxref=InterPro:IPR001701,Pfam:PF00759;Ontology_term=GO:0004553,GO:0005975;_AED=0.12;_QI=194|1|0.88|1|0|0|9|479|625;_eAED=0.12	SL4.0ch08:63210646-63211838	1193	63211563	20	6.70152	3.34105	4.78974	SL4.0ch08:63210778-63211759	982	63211594	19	5.42987	2.91391	3.64129	63211578	1087.5	19.5	6.06569	3.12748	4.21551
	Merged-SL4.0ch08-63209883-2	GRTGACGTGKC	MEME-1	279	289	-	6.95	0.000508	0.442	GACTACGTATA	SlHY5_2_peak_70263	SlHY5_1_peak_64068	Solyc08g082250.3.1	SlHY5_1_peakname|SlHY5_2_peakname	2	SL4.0ch08:63209631-63210122	Intron (Solyc08g082250.3.1/Solyc08g082250.3, intron 3 of 8)	Solyc08g082250.3	1571	name=Solyc08g082250.3.1;Note=endo-beta-1,4-D-glucanase (Cel8);Dbxref=InterPro:IPR001701,Pfam:PF00759;Ontology_term=GO:0004553,GO:0005975;_AED=0.12;_QI=194|1|0.88|1|0|0|9|479|625;_eAED=0.12	SL4.0ch08:63209631-63210120	490	63209941	21	7.45623	3.55202	5.48531	SL4.0ch08:63209661-63210122	462	63209950	17	5.18299	2.96414	3.41772	63209946	476	19	6.31961	3.25808	4.45151
	Merged-SL4.0ch08-63203076-1	GRTGACGTGKC	MEME-1	335	345	+	5.46667	0.000904	0.482	CTTCACATGGC	SlHY5_2_peak_70262		Solyc08g082250.3.1	SlHY5_2_peakname	1	SL4.0ch08:63202855-63203297	Distal Intergenic	Solyc08g082250.3	-5229	name=Solyc08g082250.3.1;Note=endo-beta-1,4-D-glucanase (Cel8);Dbxref=InterPro:IPR001701,Pfam:PF00759;Ontology_term=GO:0004553,GO:0005975;_AED=0.12;_QI=194|1|0.88|1|0|0|9|479|625;_eAED=0.12	NA	NA	NA	NA	NA	NA	NA	SL4.0ch08:63202855-63203297	443	63203090	13	3.09712	2.30544	1.60769	63203090	443	13	3.09712	2.30544	1.60769

## Sheet: Ethylene pathway
	merge_sequence_name	motif_id	motif_alt_id	start	stop	strand	score	p-value	q-value	matched_sequence	SlHY5_2_peakname	SlHY5_1_peakname	transcriptid	Parent_files	Total_subpeaks	chr:start-end	annotation	geneid	distanceToTSS	description	SlHY5_1_chr:start-end	SlHY5_1_length	SlHY5_1_abs_summit	SlHY5_1_pileup	SlHY5_1_-log10(pvalue)	SlHY5_1_fold_enrichment	SlHY5_1_-log10(qvalue)	SlHY5_2_chr:start-end	SlHY5_2_length	SlHY5_2_abs_summit	SlHY5_2_pileup	SlHY5_2_-log10(pvalue)	SlHY5_2_fold_enrichment	SlHY5_2_-log10(qvalue)	mean_abs_summit	mean_length	mean_pileup	mean_-log10(pvalue)	mean_fold_enrichment	mean_-log10(qvalue)
1-aminocyclopropane-1-carboxylate oxidase 1 (ACS2)	Merged-SL4.0ch01-78726537-2	GRTGACGTGKC	MEME-1	469	479	-	9.51667	0.000156	0.352	GTTGACGTTTC	SlHY5_2_peak_10770	SlHY5_1_peak_9680	Solyc01g095080.3.1	SlHY5_1_peakname|SlHY5_2_peakname	2	SL4.0ch01:78726007-78727137	Distal Intergenic	Solyc01g095080.3	-8511	name=Solyc01g095080.3.1;Note=1-aminocyclopropane-1-carboxylic acid synthase-2;Dbxref=InterPro:IPR004839,Pfam:PF00155;Ontology_term=GO:0009058,GO:0030170;_AED=0.06;_QI=187|1|0.75|1|0|0|4|265|485;_eAED=0.06	SL4.0ch01:78726007-78726919	913	78726351	78	59.7613	11.8164	56.7463	SL4.0ch01:78726088-78727137	1050	78726360	59	40.3063	9.38323	37.4016	78726356	981.5	68.5	50.0338	10.5998	47.074
	Merged-SL4.0ch01-78726537-2	GRTGACGTGKC	MEME-1	338	348	-	6.56667	0.000593	0.454	AATGACGTACC	SlHY5_2_peak_10770	SlHY5_1_peak_9680	Solyc01g095080.3.1	SlHY5_1_peakname|SlHY5_2_peakname	2	SL4.0ch01:78726007-78727137	Distal Intergenic	Solyc01g095080.3	-8511	name=Solyc01g095080.3.1;Note=1-aminocyclopropane-1-carboxylic acid synthase-2;Dbxref=InterPro:IPR004839,Pfam:PF00155;Ontology_term=GO:0009058,GO:0030170;_AED=0.06;_QI=187|1|0.75|1|0|0|4|265|485;_eAED=0.06	SL4.0ch01:78726007-78726919	913	78726351	78	59.7613	11.8164	56.7463	SL4.0ch01:78726088-78727137	1050	78726360	59	40.3063	9.38323	37.4016	78726356	981.5	68.5	50.0338	10.5998	47.074
	Merged-SL4.0ch01-78726537-2	GRTGACGTGKC	MEME-1	475	485	-	7.13333	0.000471	0.433	GCACACGTTGA	SlHY5_2_peak_10770	SlHY5_1_peak_9680	Solyc01g095080.3.1	SlHY5_1_peakname|SlHY5_2_peakname	2	SL4.0ch01:78726007-78727137	Distal Intergenic	Solyc01g095080.3	-8511	name=Solyc01g095080.3.1;Note=1-aminocyclopropane-1-carboxylic acid synthase-2;Dbxref=InterPro:IPR004839,Pfam:PF00155;Ontology_term=GO:0009058,GO:0030170;_AED=0.06;_QI=187|1|0.75|1|0|0|4|265|485;_eAED=0.06	SL4.0ch01:78726007-78726919	913	78726351	78	59.7613	11.8164	56.7463	SL4.0ch01:78726088-78727137	1050	78726360	59	40.3063	9.38323	37.4016	78726356	981.5	68.5	50.0338	10.5998	47.074
	Merged-SL4.0ch01-78726537-2	GRTGACGTGKC	MEME-1	888	898	+	7.88333	0.000342	0.409	CTTGACGTGTG	SlHY5_2_peak_10770	SlHY5_1_peak_9680	Solyc01g095080.3.1	SlHY5_1_peakname|SlHY5_2_peakname	2	SL4.0ch01:78726007-78727137	Distal Intergenic	Solyc01g095080.3	-8511	name=Solyc01g095080.3.1;Note=1-aminocyclopropane-1-carboxylic acid synthase-2;Dbxref=InterPro:IPR004839,Pfam:PF00155;Ontology_term=GO:0009058,GO:0030170;_AED=0.06;_QI=187|1|0.75|1|0|0|4|265|485;_eAED=0.06	SL4.0ch01:78726007-78726919	913	78726351	78	59.7613	11.8164	56.7463	SL4.0ch01:78726088-78727137	1050	78726360	59	40.3063	9.38323	37.4016	78726356	981.5	68.5	50.0338	10.5998	47.074
	Merged-SL4.0ch01-78726537-2	GRTGACGTGKC	MEME-1	889	899	-	6.76667	0.000546	0.45	GCACACGTCAA	SlHY5_2_peak_10770	SlHY5_1_peak_9680	Solyc01g095080.3.1	SlHY5_1_peakname|SlHY5_2_peakname	2	SL4.0ch01:78726007-78727137	Distal Intergenic	Solyc01g095080.3	-8511	name=Solyc01g095080.3.1;Note=1-aminocyclopropane-1-carboxylic acid synthase-2;Dbxref=InterPro:IPR004839,Pfam:PF00155;Ontology_term=GO:0009058,GO:0030170;_AED=0.06;_QI=187|1|0.75|1|0|0|4|265|485;_eAED=0.06	SL4.0ch01:78726007-78726919	913	78726351	78	59.7613	11.8164	56.7463	SL4.0ch01:78726088-78727137	1050	78726360	59	40.3063	9.38323	37.4016	78726356	981.5	68.5	50.0338	10.5998	47.074
	Merged-SL4.0ch01-78727871-2	GRTGACGTGKC	MEME-1	278	288	-	8.01667	0.000321	0.409	AGATACGTGGG	SlHY5_2_peak_10771	SlHY5_1_peak_9681	Solyc01g095080.3.1	SlHY5_1_peakname|SlHY5_2_peakname	2	SL4.0ch01:78727623-78728136	Distal Intergenic	Solyc01g095080.3	-9818	name=Solyc01g095080.3.1;Note=1-aminocyclopropane-1-carboxylic acid synthase-2;Dbxref=InterPro:IPR004839,Pfam:PF00155;Ontology_term=GO:0009058,GO:0030170;_AED=0.06;_QI=187|1|0.75|1|0|0|4|265|485;_eAED=0.06	SL4.0ch01:78727623-78728102	480	78727874	44	26.0852	7.26549	23.4915	SL4.0ch01:78727625-78728136	512	78727874	38	20.9499	6.4223	18.3951	78727874	496	41	23.5175	6.84389	20.9433
	Merged-SL4.0ch01-78727871-2	GRTGACGTGKC	MEME-1	277	287	+	6.6	0.000586	0.453	TCCCACGTATC	SlHY5_2_peak_10771	SlHY5_1_peak_9681	Solyc01g095080.3.1	SlHY5_1_peakname|SlHY5_2_peakname	2	SL4.0ch01:78727623-78728136	Distal Intergenic	Solyc01g095080.3	-9818	name=Solyc01g095080.3.1;Note=1-aminocyclopropane-1-carboxylic acid synthase-2;Dbxref=InterPro:IPR004839,Pfam:PF00155;Ontology_term=GO:0009058,GO:0030170;_AED=0.06;_QI=187|1|0.75|1|0|0|4|265|485;_eAED=0.06	SL4.0ch01:78727623-78728102	480	78727874	44	26.0852	7.26549	23.4915	SL4.0ch01:78727625-78728136	512	78727874	38	20.9499	6.4223	18.3951	78727874	496	41	23.5175	6.84389	20.9433
	Merged-SL4.0ch01-78709556-1	GRTGACGTGKC	MEME-1	223	233	-	6.73333	0.000555	0.45	TGCTACGTGTG	SlHY5_2_peak_10764		Solyc01g095080.3.1	SlHY5_2_peakname	1	SL4.0ch01:78709366-78709746	Distal Intergenic	Solyc01g095080.3	8505	name=Solyc01g095080.3.1;Note=1-aminocyclopropane-1-carboxylic acid synthase-2;Dbxref=InterPro:IPR004839,Pfam:PF00155;Ontology_term=GO:0009058,GO:0030170;_AED=0.06;_QI=187|1|0.75|1|0|0|4|265|485;_eAED=0.06	NA	NA	NA	NA	NA	NA	NA	SL4.0ch01:78709366-78709746	381	78709560	13	2.89703	2.21149	1.45585	78709560	381	13	2.89703	2.21149	1.45585
	Merged-SL4.0ch01-78709556-1	GRTGACGTGKC	MEME-1	222	232	+	7.63333	0.000381	0.409	TCACACGTAGC	SlHY5_2_peak_10764		Solyc01g095080.3.1	SlHY5_2_peakname	1	SL4.0ch01:78709366-78709746	Distal Intergenic	Solyc01g095080.3	8505	name=Solyc01g095080.3.1;Note=1-aminocyclopropane-1-carboxylic acid synthase-2;Dbxref=InterPro:IPR004839,Pfam:PF00155;Ontology_term=GO:0009058,GO:0030170;_AED=0.06;_QI=187|1|0.75|1|0|0|4|265|485;_eAED=0.06	NA	NA	NA	NA	NA	NA	NA	SL4.0ch01:78709366-78709746	381	78709560	13	2.89703	2.21149	1.45585	78709560	381	13	2.89703	2.21149	1.45585
	Merged-SL4.0ch01-78713191-2	GRTGACGTGKC	MEME-1	208	218	-	7.58333	0.000389	0.409	ATACACGTGGA	SlHY5_2_peak_10765	SlHY5_1_peak_9676	Solyc01g095080.3.1	SlHY5_1_peakname|SlHY5_2_peakname	2	SL4.0ch01:78712948-78713443	Distal Intergenic	Solyc01g095080.3	4866	name=Solyc01g095080.3.1;Note=1-aminocyclopropane-1-carboxylic acid synthase-2;Dbxref=InterPro:IPR004839,Pfam:PF00155;Ontology_term=GO:0009058,GO:0030170;_AED=0.06;_QI=187|1|0.75|1|0|0|4|265|485;_eAED=0.06	SL4.0ch01:78713001-78713375	375	78713165	32	9.89084	3.48959	7.77891	SL4.0ch01:78712948-78713443	496	78713137	36	11.5398	3.6772	9.32265	78713151	435.5	34	10.7153	3.58339	8.55078
	Merged-SL4.0ch01-78713191-2	GRTGACGTGKC	MEME-1	207	217	+	6.3	0.00066	0.468	TTCCACGTGTA	SlHY5_2_peak_10765	SlHY5_1_peak_9676	Solyc01g095080.3.1	SlHY5_1_peakname|SlHY5_2_peakname	2	SL4.0ch01:78712948-78713443	Distal Intergenic	Solyc01g095080.3	4866	name=Solyc01g095080.3.1;Note=1-aminocyclopropane-1-carboxylic acid synthase-2;Dbxref=InterPro:IPR004839,Pfam:PF00155;Ontology_term=GO:0009058,GO:0030170;_AED=0.06;_QI=187|1|0.75|1|0|0|4|265|485;_eAED=0.06	SL4.0ch01:78713001-78713375	375	78713165	32	9.89084	3.48959	7.77891	SL4.0ch01:78712948-78713443	496	78713137	36	11.5398	3.6772	9.32265	78713151	435.5	34	10.7153	3.58339	8.55078
	Merged-SL4.0ch01-78722955-2	GRTGACGTGKC	MEME-1	184	194	+	6.71667	0.000559	0.45	GATAACGTGTA	SlHY5_2_peak_10768	SlHY5_1_peak_9678	Solyc01g095080.3.1	SlHY5_1_peakname|SlHY5_2_peakname	2	SL4.0ch01:78722799-78723118	Distal Intergenic	Solyc01g095080.3	-4897	name=Solyc01g095080.3.1;Note=1-aminocyclopropane-1-carboxylic acid synthase-2;Dbxref=InterPro:IPR004839,Pfam:PF00155;Ontology_term=GO:0009058,GO:0030170;_AED=0.06;_QI=187|1|0.75|1|0|0|4|265|485;_eAED=0.06	SL4.0ch01:78722799-78723103	305	78722966	31	9.20779	3.35835	7.13263	SL4.0ch01:78722802-78723118	317	78722972	36	12.8389	4.03733	10.5582	78722969	311	33.5	11.0233	3.69784	8.84541
	Merged-SL4.0ch01-78715636-1	GRTGACGTGKC	MEME-1	669	679	-	6.55	0.000597	0.455	GACGATGTCGT	SlHY5_2_peak_10766		Solyc01g095080.3.1	SlHY5_2_peakname	1	SL4.0ch01:78715250-78716022	Exon (Solyc01g095080.3.1/Solyc01g095080.3, exon 4 of 4)	Solyc01g095080.3	2425	name=Solyc01g095080.3.1;Note=1-aminocyclopropane-1-carboxylic acid synthase-2;Dbxref=InterPro:IPR004839,Pfam:PF00155;Ontology_term=GO:0009058,GO:0030170;_AED=0.06;_QI=187|1|0.75|1|0|0|4|265|485;_eAED=0.06	NA	NA	NA	NA	NA	NA	NA	SL4.0ch01:78715250-78716022	773	78715852	16	3.541	2.33865	1.99537	78715852	773	16	3.541	2.33865	1.99537
	Merged-SL4.0ch01-78715636-1	GRTGACGTGKC	MEME-1	720	730	-	5.63333	0.000849	0.482	AAAGACATGGG	SlHY5_2_peak_10766		Solyc01g095080.3.1	SlHY5_2_peakname	1	SL4.0ch01:78715250-78716022	Exon (Solyc01g095080.3.1/Solyc01g095080.3, exon 4 of 4)	Solyc01g095080.3	2425	name=Solyc01g095080.3.1;Note=1-aminocyclopropane-1-carboxylic acid synthase-2;Dbxref=InterPro:IPR004839,Pfam:PF00155;Ontology_term=GO:0009058,GO:0030170;_AED=0.06;_QI=187|1|0.75|1|0|0|4|265|485;_eAED=0.06	NA	NA	NA	NA	NA	NA	NA	SL4.0ch01:78715250-78716022	773	78715852	16	3.541	2.33865	1.99537	78715852	773	16	3.541	2.33865	1.99537
	Merged-SL4.0ch01-78715636-1	GRTGACGTGKC	MEME-1	743	753	+	6.16667	0.000692	0.476	GACGATGTGAA	SlHY5_2_peak_10766		Solyc01g095080.3.1	SlHY5_2_peakname	1	SL4.0ch01:78715250-78716022	Exon (Solyc01g095080.3.1/Solyc01g095080.3, exon 4 of 4)	Solyc01g095080.3	2425	name=Solyc01g095080.3.1;Note=1-aminocyclopropane-1-carboxylic acid synthase-2;Dbxref=InterPro:IPR004839,Pfam:PF00155;Ontology_term=GO:0009058,GO:0030170;_AED=0.06;_QI=187|1|0.75|1|0|0|4|265|485;_eAED=0.06	NA	NA	NA	NA	NA	NA	NA	SL4.0ch01:78715250-78716022	773	78715852	16	3.541	2.33865	1.99537	78715852	773	16	3.541	2.33865	1.99537
	Merged-SL4.0ch01-78724177-2	GRTGACGTGKC	MEME-1	119	129	+	5.8	0.000798	0.482	ATTGACGTATA	SlHY5_2_peak_10769	SlHY5_1_peak_9679	Solyc01g095080.3.1	SlHY5_1_peakname|SlHY5_2_peakname	2	SL4.0ch01:78723950-78724518	Distal Intergenic	Solyc01g095080.3	-6173	name=Solyc01g095080.3.1;Note=1-aminocyclopropane-1-carboxylic acid synthase-2;Dbxref=InterPro:IPR004839,Pfam:PF00155;Ontology_term=GO:0009058,GO:0030170;_AED=0.06;_QI=187|1|0.75|1|0|0|4|265|485;_eAED=0.06	SL4.0ch01:78723978-78724262	285	78724045	18	5.07127	2.84191	3.29712	SL4.0ch01:78723950-78724518	569	78724068	12	2.51789	2.08047	1.15358	78724056	427	15	3.79458	2.46119	2.22535
ACS4	Merged-SL4.0ch05-59266890-1	GRTGACGTGKC	MEME-1	134	144	+	11.8333	4.17e-05	0.297	ATAGACGTGGC		SlHY5_1_peak_41009	Solyc05g050010.3.1	SlHY5_1_peakname	1	SL4.0ch05:59266732-59267048	Promoter (<=1kb)	Solyc05g050010.3	-317	name=Solyc05g050010.3.1;Note=1-aminocyclopropane-1-carboxylic acid synthase-4;Dbxref=InterPro:IPR004839,Pfam:PF00155;Ontology_term=GO:0009058,GO:0030170;_AED=0.34;_QI=340|1|1|1|0|0|3|338|476;_eAED=0.34	SL4.0ch05:59266732-59267048	317	59266877	27	11.4466	4.45474	9.26089	NA	NA	NA	NA	NA	NA	NA	59266877	317	27	11.4466	4.45474	9.26089
	Merged-SL4.0ch05-59266890-1	GRTGACGTGKC	MEME-1	142	152	+	6.83333	0.000531	0.447	GGCGATGTGTT		SlHY5_1_peak_41009	Solyc05g050010.3.1	SlHY5_1_peakname	1	SL4.0ch05:59266732-59267048	Promoter (<=1kb)	Solyc05g050010.3	-317	name=Solyc05g050010.3.1;Note=1-aminocyclopropane-1-carboxylic acid synthase-4;Dbxref=InterPro:IPR004839,Pfam:PF00155;Ontology_term=GO:0009058,GO:0030170;_AED=0.34;_QI=340|1|1|1|0|0|3|338|476;_eAED=0.34	SL4.0ch05:59266732-59267048	317	59266877	27	11.4466	4.45474	9.26089	NA	NA	NA	NA	NA	NA	NA	59266877	317	27	11.4466	4.45474	9.26089
	Merged-SL4.0ch05-59266890-1	GRTGACGTGKC	MEME-1	135	145	-	6.13333	0.000704	0.48	CGCCACGTCTA		SlHY5_1_peak_41009	Solyc05g050010.3.1	SlHY5_1_peakname	1	SL4.0ch05:59266732-59267048	Promoter (<=1kb)	Solyc05g050010.3	-317	name=Solyc05g050010.3.1;Note=1-aminocyclopropane-1-carboxylic acid synthase-4;Dbxref=InterPro:IPR004839,Pfam:PF00155;Ontology_term=GO:0009058,GO:0030170;_AED=0.34;_QI=340|1|1|1|0|0|3|338|476;_eAED=0.34	SL4.0ch05:59266732-59267048	317	59266877	27	11.4466	4.45474	9.26089	NA	NA	NA	NA	NA	NA	NA	59266877	317	27	11.4466	4.45474	9.26089
	Merged-SL4.0ch05-59265122-1	GRTGACGTGKC	MEME-1	63	73	+	7.46667	0.000407	0.41	AGTTACGTATC	SlHY5_2_peak_45043		Solyc05g050010.3.1	SlHY5_2_peakname	1	SL4.0ch05:59264985-59265259	Distal Intergenic	Solyc05g050010.3	-2085	name=Solyc05g050010.3.1;Note=1-aminocyclopropane-1-carboxylic acid synthase-4;Dbxref=InterPro:IPR004839,Pfam:PF00155;Ontology_term=GO:0009058,GO:0030170;_AED=0.34;_QI=340|1|1|1|0|0|3|338|476;_eAED=0.34	NA	NA	NA	NA	NA	NA	NA	SL4.0ch05:59264985-59265259	275	59265119	12	2.64185	2.14077	1.2379	59265119	275	12	2.64185	2.14077	1.2379
	Merged-SL4.0ch05-59270717-2	GRTGACGTGKC	MEME-1	264	274	+	6.36667	0.000643	0.463	AGCTACGTATC	SlHY5_2_peak_45045	SlHY5_1_peak_41011	Solyc05g050010.3.1	SlHY5_1_peakname|SlHY5_2_peakname	2	SL4.0ch05:59270246-59271175	Intron (Solyc05g150151.1.1/Solyc05g150151.1, intron 3 of 3)	Solyc05g050010.3	3503	name=Solyc05g050010.3.1;Note=1-aminocyclopropane-1-carboxylic acid synthase-4;Dbxref=InterPro:IPR004839,Pfam:PF00155;Ontology_term=GO:0009058,GO:0030170;_AED=0.34;_QI=340|1|1|1|0|0|3|338|476;_eAED=0.34	SL4.0ch05:59270327-59271120	794	59270565	30	13.9145	5.00511	11.6253	SL4.0ch05:59270246-59271175	930	59270922	30	13.4879	4.848	11.1781	59270744	862	30	13.7012	4.92655	11.4017
	Merged-SL4.0ch05-59270717-2	GRTGACGTGKC	MEME-1	265	275	-	7.15	0.000469	0.431	TGATACGTAGC	SlHY5_2_peak_45045	SlHY5_1_peak_41011	Solyc05g050010.3.1	SlHY5_1_peakname|SlHY5_2_peakname	2	SL4.0ch05:59270246-59271175	Intron (Solyc05g150151.1.1/Solyc05g150151.1, intron 3 of 3)	Solyc05g050010.3	3503	name=Solyc05g050010.3.1;Note=1-aminocyclopropane-1-carboxylic acid synthase-4;Dbxref=InterPro:IPR004839,Pfam:PF00155;Ontology_term=GO:0009058,GO:0030170;_AED=0.34;_QI=340|1|1|1|0|0|3|338|476;_eAED=0.34	SL4.0ch05:59270327-59271120	794	59270565	30	13.9145	5.00511	11.6253	SL4.0ch05:59270246-59271175	930	59270922	30	13.4879	4.848	11.1781	59270744	862	30	13.7012	4.92655	11.4017
ACO1	Merged-SL4.0ch07-59745519-2	GRTGACGTGKC	MEME-1	786	796	+	5.45	0.00091	0.482	TATGACATGTG	SlHY5_2_peak_60376	SlHY5_1_peak_55116	Solyc07g049530.3.1	SlHY5_1_peakname|SlHY5_2_peakname	2	SL4.0ch07:59745155-59746044	Distal Intergenic	Solyc07g049530.3	-2366	name=Solyc07g049530.3.1;Note=1-aminocyclopropane-1-carboxylate oxidase 1;_AED=0.35;_QI=159|0.75|0.4|0.8|0|0|5|412|315;_eAED=0.35;Ontology_term=GO:0016491,GO:0055114	SL4.0ch07:59745186-59746044	859	59745446	54	35.5867	8.75038	32.8432	SL4.0ch07:59745155-59745694	540	59745436	45	27.3477	7.53753	24.6518	59745441	699.5	49.5	31.4672	8.14396	28.7475
	Merged-SL4.0ch07-59745519-2	GRTGACGTGKC	MEME-1	547	557	-	7.73333	0.000364	0.409	TTACACGTGTC	SlHY5_2_peak_60376	SlHY5_1_peak_55116	Solyc07g049530.3.1	SlHY5_1_peakname|SlHY5_2_peakname	2	SL4.0ch07:59745155-59746044	Distal Intergenic	Solyc07g049530.3	-2366	name=Solyc07g049530.3.1;Note=1-aminocyclopropane-1-carboxylate oxidase 1;_AED=0.35;_QI=159|0.75|0.4|0.8|0|0|5|412|315;_eAED=0.35;Ontology_term=GO:0016491,GO:0055114	SL4.0ch07:59745186-59746044	859	59745446	54	35.5867	8.75038	32.8432	SL4.0ch07:59745155-59745694	540	59745436	45	27.3477	7.53753	24.6518	59745441	699.5	49.5	31.4672	8.14396	28.7475
	Merged-SL4.0ch07-59745519-2	GRTGACGTGKC	MEME-1	546	556	+	8	0.000323	0.409	TGACACGTGTA	SlHY5_2_peak_60376	SlHY5_1_peak_55116	Solyc07g049530.3.1	SlHY5_1_peakname|SlHY5_2_peakname	2	SL4.0ch07:59745155-59746044	Distal Intergenic	Solyc07g049530.3	-2366	name=Solyc07g049530.3.1;Note=1-aminocyclopropane-1-carboxylate oxidase 1;_AED=0.35;_QI=159|0.75|0.4|0.8|0|0|5|412|315;_eAED=0.35;Ontology_term=GO:0016491,GO:0055114	SL4.0ch07:59745186-59746044	859	59745446	54	35.5867	8.75038	32.8432	SL4.0ch07:59745155-59745694	540	59745436	45	27.3477	7.53753	24.6518	59745441	699.5	49.5	31.4672	8.14396	28.7475
	Merged-SL4.0ch07-59745519-2	GRTGACGTGKC	MEME-1	303	313	+	9.01667	0.0002	0.387	TAACACGTGGT	SlHY5_2_peak_60376	SlHY5_1_peak_55116	Solyc07g049530.3.1	SlHY5_1_peakname|SlHY5_2_peakname	2	SL4.0ch07:59745155-59746044	Distal Intergenic	Solyc07g049530.3	-2366	name=Solyc07g049530.3.1;Note=1-aminocyclopropane-1-carboxylate oxidase 1;_AED=0.35;_QI=159|0.75|0.4|0.8|0|0|5|412|315;_eAED=0.35;Ontology_term=GO:0016491,GO:0055114	SL4.0ch07:59745186-59746044	859	59745446	54	35.5867	8.75038	32.8432	SL4.0ch07:59745155-59745694	540	59745436	45	27.3477	7.53753	24.6518	59745441	699.5	49.5	31.4672	8.14396	28.7475
	Merged-SL4.0ch07-59745519-2	GRTGACGTGKC	MEME-1	304	314	-	8.23333	0.000293	0.409	AACCACGTGTT	SlHY5_2_peak_60376	SlHY5_1_peak_55116	Solyc07g049530.3.1	SlHY5_1_peakname|SlHY5_2_peakname	2	SL4.0ch07:59745155-59746044	Distal Intergenic	Solyc07g049530.3	-2366	name=Solyc07g049530.3.1;Note=1-aminocyclopropane-1-carboxylate oxidase 1;_AED=0.35;_QI=159|0.75|0.4|0.8|0|0|5|412|315;_eAED=0.35;Ontology_term=GO:0016491,GO:0055114	SL4.0ch07:59745186-59746044	859	59745446	54	35.5867	8.75038	32.8432	SL4.0ch07:59745155-59745694	540	59745436	45	27.3477	7.53753	24.6518	59745441	699.5	49.5	31.4672	8.14396	28.7475
	Merged-SL4.0ch07-59750665-1	GRTGACGTGKC	MEME-1	384	394	+	8.95	0.000207	0.388	AATGACATGTC	SlHY5_2_peak_60377		Solyc07g049530.3.1	SlHY5_2_peakname	1	SL4.0ch07:59750312-59751019	Distal Intergenic	Solyc07g049530.3	2700	name=Solyc07g049530.3.1;Note=1-aminocyclopropane-1-carboxylate oxidase 1;_AED=0.35;_QI=159|0.75|0.4|0.8|0|0|5|412|315;_eAED=0.35;Ontology_term=GO:0016491,GO:0055114	NA	NA	NA	NA	NA	NA	NA	SL4.0ch07:59750312-59751019	708	59750448	16	3.541	2.33865	1.99537	59750448	708	16	3.541	2.33865	1.99537
	Merged-SL4.0ch07-59750665-1	GRTGACGTGKC	MEME-1	387	397	-	8.7	0.000234	0.388	TATGACATGTC	SlHY5_2_peak_60377		Solyc07g049530.3.1	SlHY5_2_peakname	1	SL4.0ch07:59750312-59751019	Distal Intergenic	Solyc07g049530.3	2700	name=Solyc07g049530.3.1;Note=1-aminocyclopropane-1-carboxylate oxidase 1;_AED=0.35;_QI=159|0.75|0.4|0.8|0|0|5|412|315;_eAED=0.35;Ontology_term=GO:0016491,GO:0055114	NA	NA	NA	NA	NA	NA	NA	SL4.0ch07:59750312-59751019	708	59750448	16	3.541	2.33865	1.99537	59750448	708	16	3.541	2.33865	1.99537
	Merged-SL4.0ch07-59750665-1	GRTGACGTGKC	MEME-1	86	96	-	5.31667	0.000955	0.492	ACCGATGTGGT	SlHY5_2_peak_60377		Solyc07g049530.3.1	SlHY5_2_peakname	1	SL4.0ch07:59750312-59751019	Distal Intergenic	Solyc07g049530.3	2700	name=Solyc07g049530.3.1;Note=1-aminocyclopropane-1-carboxylate oxidase 1;_AED=0.35;_QI=159|0.75|0.4|0.8|0|0|5|412|315;_eAED=0.35;Ontology_term=GO:0016491,GO:0055114	NA	NA	NA	NA	NA	NA	NA	SL4.0ch07:59750312-59751019	708	59750448	16	3.541	2.33865	1.99537	59750448	708	16	3.541	2.33865	1.99537
	Merged-SL4.0ch07-59750665-1	GRTGACGTGKC	MEME-1	356	366	-	8.7	0.000234	0.388	TATGACATGTC	SlHY5_2_peak_60377		Solyc07g049530.3.1	SlHY5_2_peakname	1	SL4.0ch07:59750312-59751019	Distal Intergenic	Solyc07g049530.3	2700	name=Solyc07g049530.3.1;Note=1-aminocyclopropane-1-carboxylate oxidase 1;_AED=0.35;_QI=159|0.75|0.4|0.8|0|0|5|412|315;_eAED=0.35;Ontology_term=GO:0016491,GO:0055114	NA	NA	NA	NA	NA	NA	NA	SL4.0ch07:59750312-59751019	708	59750448	16	3.541	2.33865	1.99537	59750448	708	16	3.541	2.33865	1.99537
	Merged-SL4.0ch07-59737015-2	GRTGACGTGKC	MEME-1	91	101	+	7.73333	0.000364	0.409	ATCTACGTGTC	SlHY5_2_peak_60374	SlHY5_1_peak_55114	Solyc07g049530.3.1	SlHY5_1_peakname|SlHY5_2_peakname	2	SL4.0ch07:59736620-59737416	Distal Intergenic	Solyc07g049530.3	-10947	name=Solyc07g049530.3.1;Note=1-aminocyclopropane-1-carboxylate oxidase 1;_AED=0.35;_QI=159|0.75|0.4|0.8|0|0|5|412|315;_eAED=0.35;Ontology_term=GO:0016491,GO:0055114	SL4.0ch07:59736620-59737416	797	59736868	29	8.76489	3.36015	6.71724	SL4.0ch07:59736621-59737404	784	59736885	24	6.46465	2.9541	4.57919	59736876	790.5	26.5	7.61477	3.15713	5.64822
	Merged-SL4.0ch07-59737015-2	GRTGACGTGKC	MEME-1	92	102	-	5.45	0.00091	0.482	CGACACGTAGA	SlHY5_2_peak_60374	SlHY5_1_peak_55114	Solyc07g049530.3.1	SlHY5_1_peakname|SlHY5_2_peakname	2	SL4.0ch07:59736620-59737416	Distal Intergenic	Solyc07g049530.3	-10947	name=Solyc07g049530.3.1;Note=1-aminocyclopropane-1-carboxylate oxidase 1;_AED=0.35;_QI=159|0.75|0.4|0.8|0|0|5|412|315;_eAED=0.35;Ontology_term=GO:0016491,GO:0055114	SL4.0ch07:59736620-59737416	797	59736868	29	8.76489	3.36015	6.71724	SL4.0ch07:59736621-59737404	784	59736885	24	6.46465	2.9541	4.57919	59736876	790.5	26.5	7.61477	3.15713	5.64822
	Merged-SL4.0ch07-59742778-2	GRTGACGTGKC	MEME-1	349	359	+	7.31667	0.000436	0.419	AGTGACGTGCT	SlHY5_2_peak_60375	SlHY5_1_peak_55115	Solyc07g049530.3.1	SlHY5_1_peakname|SlHY5_2_peakname	2	SL4.0ch07:59742471-59743255	Distal Intergenic	Solyc07g049530.3	-5102	name=Solyc07g049530.3.1;Note=1-aminocyclopropane-1-carboxylate oxidase 1;_AED=0.35;_QI=159|0.75|0.4|0.8|0|0|5|412|315;_eAED=0.35;Ontology_term=GO:0016491,GO:0055114	SL4.0ch07:59742487-59742900	414	59742729	18	4.93909	2.78838	3.195	SL4.0ch07:59742471-59743255	785	59742857	22	5.94023	2.90047	4.10418	59742793	599.5	20	5.43966	2.84443	3.64959

## Sheet: ripening-related TF
	merge_sequence_name	motif_id	motif_alt_id	start	stop	strand	score	p-value	q-value	matched_sequence	SlHY5_2_peakname	SlHY5_1_peakname	transcriptid	Parent_files	Total_subpeaks	chr:start-end	annotation	geneid	distanceToTSS	description	SlHY5_1_chr:start-end	SlHY5_1_length	SlHY5_1_abs_summit	SlHY5_1_pileup	SlHY5_1_-log10(pvalue)	SlHY5_1_fold_enrichment	SlHY5_1_-log10(qvalue)	SlHY5_2_chr:start-end	SlHY5_2_length	SlHY5_2_abs_summit	SlHY5_2_pileup	SlHY5_2_-log10(pvalue)	SlHY5_2_fold_enrichment	SlHY5_2_-log10(qvalue)	mean_abs_summit	mean_length	mean_pileup	mean_-log10(pvalue)	mean_fold_enrichment	mean_-log10(qvalue)
RIN	Merged-SL4.0ch05-5307810-1	GRTGACGTGKC	MEME-1	357	367	+	6.55	0.000597	0.455	TATGACATCTC		SlHY5_1_peak_35793	Solyc05g012020.4.1	SlHY5_1_peakname	1	SL4.0ch05:5307604-5308017	Intron (Solyc05g012020.4.1/Solyc05g012020.4, intron 1 of 7)	Solyc05g012020.4	782	name=Solyc05g012020.4.1;Note=ripening inhibitor;_AED=0.32;_QI=285|1|0.75|1|0|0|8|558|280;_eAED=0.32;Ontology_term=GO:0003700,GO:0005634,GO:0006355	SL4.0ch05:5307604-5308017	414	5307871	13	2.55895	2.0546	1.13779	NA	NA	NA	NA	NA	NA	NA	5307871	414	13	2.55895	2.0546	1.13779
	Merged-SL4.0ch05-5307810-1	GRTGACGTGKC	MEME-1	201	211	+	9.01667	0.0002	0.387	TATGACGTTTC		SlHY5_1_peak_35793	Solyc05g012020.4.1	SlHY5_1_peakname	1	SL4.0ch05:5307604-5308017	Intron (Solyc05g012020.4.1/Solyc05g012020.4, intron 1 of 7)	Solyc05g012020.4	782	name=Solyc05g012020.4.1;Note=ripening inhibitor;_AED=0.32;_QI=285|1|0.75|1|0|0|8|558|280;_eAED=0.32;Ontology_term=GO:0003700,GO:0005634,GO:0006355	SL4.0ch05:5307604-5308017	414	5307871	13	2.55895	2.0546	1.13779	NA	NA	NA	NA	NA	NA	NA	5307871	414	13	2.55895	2.0546	1.13779
	Merged-SL4.0ch05-5311599-2	GRTGACGTGKC	MEME-1	236	246	-	8.66667	0.000237	0.388	GACTACGTCTA	SlHY5_2_peak_39217	SlHY5_1_peak_35796	Solyc05g012020.4.1	SlHY5_1_peakname|SlHY5_2_peakname	2	SL4.0ch05:5311380-5311832	Distal Intergenic	Solyc05g012020.4	-3014	name=Solyc05g012020.4.1;Note=ripening inhibitor;_AED=0.32;_QI=285|1|0.75|1|0|0|8|558|280;_eAED=0.32;Ontology_term=GO:0003700,GO:0005634,GO:0006355	SL4.0ch05:5311380-5311771	392	5311611	21	7.4374	3.54447	5.47526	SL4.0ch05:5311414-5311832	419	5311617	26	11.1127	4.44621	8.91355	5311614	405.5	23.5	9.27505	3.99534	7.1944
	Merged-SL4.0ch05-5310123-2	GRTGACGTGKC	MEME-1	181	191	-	8.26667	0.000287	0.409	AATGATGTGTC	SlHY5_2_peak_39216	SlHY5_1_peak_35795	Solyc05g012020.4.1	SlHY5_1_peakname|SlHY5_2_peakname	2	SL4.0ch05:5309804-5310435	Promoter (1-2kb)	Solyc05g012020.4	-1527	name=Solyc05g012020.4.1;Note=ripening inhibitor;_AED=0.32;_QI=285|1|0.75|1|0|0|8|558|280;_eAED=0.32;Ontology_term=GO:0003700,GO:0005634,GO:0006355	SL4.0ch05:5309905-5310351	447	5310124	23	7.8275	3.5112	5.83531	SL4.0ch05:5309804-5310435	632	5310012	24	9.13491	3.90968	7.04888	5310068	539.5	23.5	8.4812	3.71044	6.4421
	Merged-SL4.0ch05-5310123-2	GRTGACGTGKC	MEME-1	448	458	+	5.96667	0.000746	0.482	CTTGACGTTTC	SlHY5_2_peak_39216	SlHY5_1_peak_35795	Solyc05g012020.4.1	SlHY5_1_peakname|SlHY5_2_peakname	2	SL4.0ch05:5309804-5310435	Promoter (1-2kb)	Solyc05g012020.4	-1527	name=Solyc05g012020.4.1;Note=ripening inhibitor;_AED=0.32;_QI=285|1|0.75|1|0|0|8|558|280;_eAED=0.32;Ontology_term=GO:0003700,GO:0005634,GO:0006355	SL4.0ch05:5309905-5310351	447	5310124	23	7.8275	3.5112	5.83531	SL4.0ch05:5309804-5310435	632	5310012	24	9.13491	3.90968	7.04888	5310068	539.5	23.5	8.4812	3.71044	6.4421
	Merged-SL4.0ch05-5313967-2	GRTGACGTGKC	MEME-1	52	62	+	8.11667	0.000307	0.409	AACTACGTCTC	SlHY5_2_peak_39218	SlHY5_1_peak_35797	Solyc05g012020.4.1	SlHY5_1_peakname|SlHY5_2_peakname	2	SL4.0ch05:5313546-5314327	Distal Intergenic	Solyc05g012020.4	-5344	name=Solyc05g012020.4.1;Note=ripening inhibitor;_AED=0.32;_QI=285|1|0.75|1|0|0|8|558|280;_eAED=0.32;Ontology_term=GO:0003700,GO:0005634,GO:0006355	SL4.0ch05:5313546-5314317	772	5313867	22	6.00112	2.92209	4.15093	SL4.0ch05:5313680-5314327	648	5313909	22	7.90399	3.63316	5.90211	5313888	710	22	6.95256	3.27763	5.02652
	Merged-SL4.0ch05-5313967-2	GRTGACGTGKC	MEME-1	53	63	-	7.38333	0.000424	0.417	AGAGACGTAGT	SlHY5_2_peak_39218	SlHY5_1_peak_35797	Solyc05g012020.4.1	SlHY5_1_peakname|SlHY5_2_peakname	2	SL4.0ch05:5313546-5314327	Distal Intergenic	Solyc05g012020.4	-5344	name=Solyc05g012020.4.1;Note=ripening inhibitor;_AED=0.32;_QI=285|1|0.75|1|0|0|8|558|280;_eAED=0.32;Ontology_term=GO:0003700,GO:0005634,GO:0006355	SL4.0ch05:5313546-5314317	772	5313867	22	6.00112	2.92209	4.15093	SL4.0ch05:5313680-5314327	648	5313909	22	7.90399	3.63316	5.90211	5313888	710	22	6.95256	3.27763	5.02652
	Merged-SL4.0ch05-5308982-2	GRTGACGTGKC	MEME-1	17	27	-	7.9	0.00034	0.409	ACTGACGTCAA	SlHY5_2_peak_39215	SlHY5_1_peak_35794	Solyc05g012020.4.1	SlHY5_1_peakname|SlHY5_2_peakname	2	SL4.0ch05:5308798-5309184	Promoter (<=1kb)	Solyc05g012020.4	-399	name=Solyc05g012020.4.1;Note=ripening inhibitor;_AED=0.32;_QI=285|1|0.75|1|0|0|8|558|280;_eAED=0.32;Ontology_term=GO:0003700,GO:0005634,GO:0006355	SL4.0ch05:5308819-5309184	366	5309047	14	3.47476	2.42183	1.90108	SL4.0ch05:5308798-5309128	331	5308953	18	5.76391	3.12881	3.94141	5309000	348.5	16	4.61934	2.77532	2.92124
	Merged-SL4.0ch05-5308982-2	GRTGACGTGKC	MEME-1	241	251	+	7.9	0.00034	0.409	ACTGACGTCAA	SlHY5_2_peak_39215	SlHY5_1_peak_35794	Solyc05g012020.4.1	SlHY5_1_peakname|SlHY5_2_peakname	2	SL4.0ch05:5308798-5309184	Promoter (<=1kb)	Solyc05g012020.4	-399	name=Solyc05g012020.4.1;Note=ripening inhibitor;_AED=0.32;_QI=285|1|0.75|1|0|0|8|558|280;_eAED=0.32;Ontology_term=GO:0003700,GO:0005634,GO:0006355	SL4.0ch05:5308819-5309184	366	5309047	14	3.47476	2.42183	1.90108	SL4.0ch05:5308798-5309128	331	5308953	18	5.76391	3.12881	3.94141	5309000	348.5	16	4.61934	2.77532	2.92124
	Merged-SL4.0ch05-5308982-2	GRTGACGTGKC	MEME-1	123	133	-	7.18333	0.000462	0.429	TCCTACGTGTA	SlHY5_2_peak_39215	SlHY5_1_peak_35794	Solyc05g012020.4.1	SlHY5_1_peakname|SlHY5_2_peakname	2	SL4.0ch05:5308798-5309184	Promoter (<=1kb)	Solyc05g012020.4	-399	name=Solyc05g012020.4.1;Note=ripening inhibitor;_AED=0.32;_QI=285|1|0.75|1|0|0|8|558|280;_eAED=0.32;Ontology_term=GO:0003700,GO:0005634,GO:0006355	SL4.0ch05:5308819-5309184	366	5309047	14	3.47476	2.42183	1.90108	SL4.0ch05:5308798-5309128	331	5308953	18	5.76391	3.12881	3.94141	5309000	348.5	16	4.61934	2.77532	2.92124
NOR	Merged-SL4.0ch10-1194678-2	GRTGACGTGKC	MEME-1	148	158	-	6.48333	0.000614	0.461	GGACACGTCAT	SlHY5_2_peak_79693	SlHY5_1_peak_72618	Solyc10g006880.3.1	SlHY5_1_peakname|SlHY5_2_peakname	2	SL4.0ch10:1194488-1194868	5' UTR	Solyc10g006880.3	167	name=Solyc10g006880.3.1;Note=NAC domain protein;_AED=0.36;_QI=175|1|0.66|1|0|0|3|158|355;_eAED=0.36;Ontology_term=GO:0003677,GO:0006355	SL4.0ch10:1194520-1194868	349	1194640	20	6.82372	3.39056	4.89789	SL4.0ch10:1194488-1194837	350	1194640	20	6.98929	3.45816	5.05685	1194640	349.5	20	6.90651	3.42436	4.97737
	Merged-SL4.0ch10-1194678-2	GRTGACGTGKC	MEME-1	147	157	+	17.2167	2.84e-07	0.0834	GATGACGTGTC	SlHY5_2_peak_79693	SlHY5_1_peak_72618	Solyc10g006880.3.1	SlHY5_1_peakname|SlHY5_2_peakname	2	SL4.0ch10:1194488-1194868	5' UTR	Solyc10g006880.3	167	name=Solyc10g006880.3.1;Note=NAC domain protein;_AED=0.36;_QI=175|1|0.66|1|0|0|3|158|355;_eAED=0.36;Ontology_term=GO:0003677,GO:0006355	SL4.0ch10:1194520-1194868	349	1194640	20	6.82372	3.39056	4.89789	SL4.0ch10:1194488-1194837	350	1194640	20	6.98929	3.45816	5.05685	1194640	349.5	20	6.90651	3.42436	4.97737
	Merged-SL4.0ch10-1200957-2	GRTGACGTGKC	MEME-1	175	185	+	10.9333	7.19e-05	0.348	GATCACGTAGA	SlHY5_2_peak_79697	SlHY5_1_peak_72622	Solyc10g006880.3.1	SlHY5_1_peakname|SlHY5_2_peakname	2	SL4.0ch10:1200571-1201215	Distal Intergenic	Solyc10g006880.3	-6048	name=Solyc10g006880.3.1;Note=NAC domain protein;_AED=0.36;_QI=175|1|0.66|1|0|0|3|158|355;_eAED=0.36;Ontology_term=GO:0003677,GO:0006355	SL4.0ch10:1200844-1201200	357	1201095	13	3.00138	2.26037	1.50008	SL4.0ch10:1200571-1201215	645	1200788	13	3.09712	2.30544	1.60769	1200942	501	13	3.04925	2.2829	1.55388
	Merged-SL4.0ch10-1200957-2	GRTGACGTGKC	MEME-1	204	214	-	5.26667	0.000971	0.494	AATTACGTATA	SlHY5_2_peak_79697	SlHY5_1_peak_72622	Solyc10g006880.3.1	SlHY5_1_peakname|SlHY5_2_peakname	2	SL4.0ch10:1200571-1201215	Distal Intergenic	Solyc10g006880.3	-6048	name=Solyc10g006880.3.1;Note=NAC domain protein;_AED=0.36;_QI=175|1|0.66|1|0|0|3|158|355;_eAED=0.36;Ontology_term=GO:0003677,GO:0006355	SL4.0ch10:1200844-1201200	357	1201095	13	3.00138	2.26037	1.50008	SL4.0ch10:1200571-1201215	645	1200788	13	3.09712	2.30544	1.60769	1200942	501	13	3.04925	2.2829	1.55388
	Merged-SL4.0ch10-1190870-1	GRTGACGTGKC	MEME-1	64	74	-	10.1167	0.000114	0.348	AATTACGTGGT	SlHY5_2_peak_79692		Solyc10g006880.3.1	SlHY5_2_peakname	1	SL4.0ch10:1190727-1191014	Distal Intergenic	Solyc10g006880.3	3975	name=Solyc10g006880.3.1;Note=NAC domain protein;_AED=0.36;_QI=175|1|0.66|1|0|0|3|158|355;_eAED=0.36;Ontology_term=GO:0003677,GO:0006355	NA	NA	NA	NA	NA	NA	NA	SL4.0ch10:1190727-1191014	288	1190840	14	3.58035	2.47012	2.01422	1190840	288	14	3.58035	2.47012	2.01422
	Merged-SL4.0ch10-1196328-2	GRTGACGTGKC	MEME-1	241	251	-	8.48333	0.000259	0.394	GTCCACGTGTT	SlHY5_2_peak_79694	SlHY5_1_peak_72619	Solyc10g006880.3.1	SlHY5_1_peakname|SlHY5_2_peakname	2	SL4.0ch10:1196000-1196701	Promoter (1-2kb)	Solyc10g006880.3	-1505	name=Solyc10g006880.3.1;Note=NAC domain protein;_AED=0.36;_QI=175|1|0.66|1|0|0|3|158|355;_eAED=0.36;Ontology_term=GO:0003677,GO:0006355	SL4.0ch10:1196008-1196701	694	1196243	39	21.4897	6.45821	18.9888	SL4.0ch10:1196000-1196606	607	1196251	35	18.3215	5.92828	15.8408	1196247	650.5	37	19.9056	6.19325	17.4148
	Merged-SL4.0ch10-1196328-2	GRTGACGTGKC	MEME-1	240	250	+	9.35	0.000168	0.365	CAACACGTGGA	SlHY5_2_peak_79694	SlHY5_1_peak_72619	Solyc10g006880.3.1	SlHY5_1_peakname|SlHY5_2_peakname	2	SL4.0ch10:1196000-1196701	Promoter (1-2kb)	Solyc10g006880.3	-1505	name=Solyc10g006880.3.1;Note=NAC domain protein;_AED=0.36;_QI=175|1|0.66|1|0|0|3|158|355;_eAED=0.36;Ontology_term=GO:0003677,GO:0006355	SL4.0ch10:1196008-1196701	694	1196243	39	21.4897	6.45821	18.9888	SL4.0ch10:1196000-1196606	607	1196251	35	18.3215	5.92828	15.8408	1196247	650.5	37	19.9056	6.19325	17.4148
	Merged-SL4.0ch10-1199096-2	GRTGACGTGKC	MEME-1	522	532	+	8.28333	0.000284	0.409	AAACACGTGTA	SlHY5_2_peak_79696	SlHY5_1_peak_72621	Solyc10g006880.3.1	SlHY5_1_peakname|SlHY5_2_peakname	2	SL4.0ch10:1198700-1199671	Distal Intergenic	Solyc10g006880.3	-4340	name=Solyc10g006880.3.1;Note=NAC domain protein;_AED=0.36;_QI=175|1|0.66|1|0|0|3|158|355;_eAED=0.36;Ontology_term=GO:0003677,GO:0006355	SL4.0ch10:1198859-1199671	813	1199051	14	2.62713	2.04289	1.1955	SL4.0ch10:1198700-1199154	455	1198983	20	5.99109	3.0596	4.14501	1199017	634	17	4.30911	2.55125	2.67026
	Merged-SL4.0ch10-1197236-2	GRTGACGTGKC	MEME-1	191	201	-	6.28333	0.000664	0.468	TTATACGTGGA	SlHY5_2_peak_79695	SlHY5_1_peak_72620	Solyc10g006880.3.1	SlHY5_1_peakname|SlHY5_2_peakname	2	SL4.0ch10:1197001-1197448	Distal Intergenic	Solyc10g006880.3	-2379	name=Solyc10g006880.3.1;Note=NAC domain protein;_AED=0.36;_QI=175|1|0.66|1|0|0|3|158|355;_eAED=0.36;Ontology_term=GO:0003677,GO:0006355	SL4.0ch10:1197001-1197448	448	1197245	25	9.83542	4.07115	7.72485	SL4.0ch10:1197054-1197441	388	1197197	20	6.98929	3.45816	5.05685	1197221	418	22.5	8.41235	3.76465	6.39085
	Merged-SL4.0ch10-1197236-2	GRTGACGTGKC	MEME-1	190	200	+	5.46667	0.000904	0.482	GTCCACGTATA	SlHY5_2_peak_79695	SlHY5_1_peak_72620	Solyc10g006880.3.1	SlHY5_1_peakname|SlHY5_2_peakname	2	SL4.0ch10:1197001-1197448	Distal Intergenic	Solyc10g006880.3	-2379	name=Solyc10g006880.3.1;Note=NAC domain protein;_AED=0.36;_QI=175|1|0.66|1|0|0|3|158|355;_eAED=0.36;Ontology_term=GO:0003677,GO:0006355	SL4.0ch10:1197001-1197448	448	1197245	25	9.83542	4.07115	7.72485	SL4.0ch10:1197054-1197441	388	1197197	20	6.98929	3.45816	5.05685	1197221	418	22.5	8.41235	3.76465	6.39085
